# Supplementary material for: Single Primer Enrichment Technology (SPET) for High-Throughput Genotyping in Tomato and Eggplant Germplasm
Source: Front Plant Sci. 2019 Aug 7;10:1005. doi: 10.3389/fpls.2019.01005 (PMC6693525; doi:10.3389/fpls.2019.01005)
Supplement: FILE S1 — Sequencing yields, coverage analysis and filtering for probe selection in tomato and eggplant. [file Data_Sheet_1.xlsx]

## Sheet: sequencing yields
Sample Name		Plate Position	Sequencing yield
2A	eggplant	F4	1634029
2D	eggplant	G4	1447255
2E	eggplant	H4	1527767
3C	eggplant	H3	1782563
3E	eggplant	B4	1813306
3F	eggplant	A4	1809528
4E	eggplant	C4	2195519
4F	eggplant	D4	1836151
STOCK	eggplant	E4	1635044
Test_1	eggplant	A2	895168
Test_10	eggplant	B3	3179912
Test_11	eggplant	C3	1962026
Test_12	eggplant	D3	3147719
Test_13	eggplant	E3	1147205
Test_14	eggplant	F3	399289
Test_15	eggplant	G3	1256890
Test_2	eggplant	B2	1112708
Test_3	eggplant	C2	1404992
Test_4	eggplant	D2	752279
Test_5	eggplant	E2	1614487
Test_6	eggplant	F2	205379
Test_7	eggplant	G2	2183042
Test_8	eggplant	H2	2188908
Test_9	eggplant	A3	1133658
AVRDC 1 A5	tomato	E9	5777681
AVRDC 1 A7	tomato	G9	5714652
AVRDC 1 A6	tomato	F9	2150958
AVRDC 1 A9	tomato	H9	1477837
ENEA 4	tomato	D5	1456454
ENEA 2	tomato	B5	1343154
ENEA 3	tomato	C5	1280174
AVRDC 1 A2	tomato	B9	1188721
ENEA 21	tomato	E5	835485
ENEA 24	tomato	H5	819766
ENEA 1	tomato	A5	723604
AVRDC 1 A1	tomato	A9	707421
ENEA 38	tomato	F8	519386
ENEA 23	tomato	G5	504051
ENEA 34	tomato	B8	403816
ENEA 33	tomato	A8	397679
ENEA 40	tomato	H8	302020
ENEA 39	tomato	G8	289263
ENEA 35	tomato	C8	252489
AVRDC 1 A3	tomato	C9	213306
ENEA 22	tomato	F5	209166
ENEA 36	tomato	D8	198578
ENEA 37	tomato	E8	177672
AVRDC 1 A4	tomato	D9	169837

## Sheet: tomato_probes_cov
CHROM	START	END	strand	name	606_avrdc-1-a1_e1	606_avrdc-1-a2_e2	606_avrdc-1-a3_e3	606_avrdc-1-a4_e4	606_avrdc-1-a5_e5	606_avrdc-1-a6_e6	606_avrdc-1-a7_e7	606_avrdc-1-a9_e9	606_enea-1_a1	606_enea-21_b9	606_enea-22_b10	606_enea-23_b11	606_enea-24_b12	606_enea-2_a2	606_enea-33_c9	606_enea-34_c10	606_enea-35_c11	606_enea-36_c12	606_enea-37_d1	606_enea-38_d2	606_enea-39_d3	606_enea-3_a3	606_enea-40_d4	606_enea-4_a4	median of goods	median of all	less than 5 counts	0	525
SL2.50ch11	7052392	7052392	+	53_Slyc_WAG_CDS_AC8_SL2.50ch11:7052392_0_4180665	3646	5027	2025	1929	7917	6593	7979	5229	4676	5060	2767	3778	5224	6819	3743	4482	2347	2235	2555	5188	2358	6035	3183	6043	6035	4676	0	5	846
SL2.50ch08	4394206	4394206	+	53_Slyc_WAG_CDS_AC8_SL2.50ch08:4394206_0_4176806	2687	4031	1466	1366	7085	5550	7236	4185	3546	3945	2242	2802	4588	5792	3005	3484	1716	1692	1906	4074	1813	4791	2477	5711	4791	3546	0	10	453
SL2.50ch10	45905839	45905839	+	53_Slyc_WAG_CDS_AC8_SL2.50ch10:45905839_0_4179728	3455	3987	1938	2197	5910	5065	5567	4063	3654	4186	2905	3162	4253	4852	3546	3954	2629	2276	2812	4254	2678	4707	3237	5109	4707	3954	0	15	380
SL2.50ch11	32422953	32422953	+	53_Slyc_WAG_NOT-CDS_AC8_SL2.50ch11:32422953_0_4181002	2375	3686	1313	1220	6335	4990	6462	3836	3298	3656	2132	2587	4275	5399	2662	3266	1649	1392	1667	3707	1593	4435	2482	5129	4435	3298	0	20	370
SL2.50ch05	14606256	14606256	+	53_Slyc_WAG_CDS_AC8_SL2.50ch05:14606256_0_4173221	2710	3859	1590	1485	5808	4829	5980	3886	3471	3705	2181	2864	4037	4938	2837	3341	1861	1644	1917	3759	1853	4393	2528	4682	4393	3471	0	25	450
SL2.50ch06	4357525	4357525	+	53_Slyc_WAG_CDS_AC8_SL2.50ch06:4357525_0_4174203	1807	2853	924	823	5095	4025	5087	2976	2481	2728	1379	1976	2943	4196	1979	2474	1094	955	1201	2878	1144	3548	1653	3544	3544	2481	0	30	524
SL2.50ch12	45738349	45738349	+	53_Slyc_WAG_CDS_AC8_SL2.50ch12:45738349_0_4182247	1746	2771	873	841	4984	3878	5060	2915	2530	2849	1306	1949	3114	4084	1871	2287	1046	963	1174	2654	1105	3465	1593	3704	3465	2530	0	35	579
SL2.50ch05	50756653	50756653	+	53_Slyc_WAG_CDS_AC8_SL2.50ch05:50756653_0_4173555	1747	2855	966	859	5010	4016	5103	2955	2519	2825	1434	1925	3087	4169	1953	2359	1100	969	1172	2887	1115	3449	1675	3846	3449	2519	0	40	667
SL2.50ch04	12099918	12099918	+	53_Slyc_WAG_CDS_AC8_SL2.50ch04:12099918_0_4171710	2465	3294	936	709	6666	4675	6298	3547	2256	2502	769	1642	2076	3222	86	80	55	49	125	296	1216	3351	986	3608	3351	1642	0	45	791
SL2.50ch07	4420093	4420093	+	53_Slyc_WAG_CDS_AC8_SL2.50ch07:4420093_0_4175524	1614	2562	774	701	4651	3597	4698	2638	2276	2512	1409	1716	2918	3898	1732	2117	981	821	1078	2459	986	3241	1502	3657	3241	2276	0	50	791
SL2.50ch10	8852911	8852911	+	53_Slyc_WAG_CDS_AC8_SL2.50ch10:8852911_0_4179383	1589	2388	735	712	4276	3442	4269	2548	2100	2437	1203	1722	2787	3641	1708	2081	975	897	1002	2419	959	3006	1415	3464	3006	2100	0	55	854
SL2.50ch01	45009488	45009488	+	53_Slyc_WAG_CDS_AC8_SL2.50ch01:45009488_0_4166753	1388	2260	681	653	4297	3363	4318	2484	2034	2289	1012	1511	2536	3454	1516	1885	869	725	889	2283	824	2863	1265	2917	2863	2034	0	60	875
SL2.50ch04	12524021	12524021	+	53_Slyc_WAG_CDS_AC8_SL2.50ch04:12524021_0_4171720	959	1731	433	422	4271	2822	4336	1920	1561	1718	630	1148	1952	3083	1035	1381	512	420	572	1734	548	2331	802	2458	2331	1561	0	65	921
SL2.50ch06	11560298	11560298	+	53_Slyc_WAG_CDS_AC8_SL2.50ch06:11560298_0_4174245	1752	2336	469	442	3376	3184	3749	2790	1492	1519	548	849	1080	2172	583	584	357	219	289	920	621	2278	500	2271	2278	920	0	70	821
SL2.50ch10	8797720	8797720	+	53_Slyc_WAG_CDS_AC8_SL2.50ch10:8797720_0_4179381	943	1587	456	427	3632	2539	3674	1800	1368	1655	671	1016	1997	2791	1087	1404	638	466	574	1530	543	2191	777	2756	2191	1404	0	75	696
SL2.50ch10	40794048	40794048	+	53_Slyc_WAG_CDS_AC8_SL2.50ch10:40794048_0_4179659	709	1249	236	303	3193	2128	3206	1395	1029	1318	470	802	1626	2265	770	1071	407	349	426	1231	395	1721	625	2238	1721	1071	0	80	691
SL2.50ch07	3801810	3801810	+	53_Slyc_WAG_CDS_AC8_SL2.50ch07:3801810_0_4175494	1168	1710	386	341	4375	2558	3978	1752	986	1073	397	750	1175	1635	502	663	300	324	244	642	514	1564	663	1765	1635	750	0	85	523
SL2.50ch04	41210354	41210354	+	186_Slyc_CHI_INTRON_1_AC8_SL2.50ch04:41210354_0_4171946	1084	1625	410	372	3774	2405	3527	1759	949	1156	405	653	1064	1527	679	798	362	385	274	805	522	1506	579	1790	1527	805	0	90	450		selected probes with average <=130 and less than 4 individuals having hit less than 5x
SL2.50ch05	30154333	30154333	+	53_Slyc_WAG_CDS_AC8_SL2.50ch05:30154333_0_4173402	898	1331	333	227	3571	2110	3300	1506	806	943	327	554	869	1297	449	615	265	334	228	686	386	1253	437	1551	1297	686	0	95	344
SL2.50ch07	32433130	32433130	+	53_Slyc_WAG_CDS_AC8_SL2.50ch07:32433130_0_4175819	447	771	189	203	2405	1452	2439	920	637	817	264	489	945	1602	451	623	241	232	238	815	238	1120	381	1301	1120	637	0	100	288
SL2.50ch05	3944268	3944268	+	53_Slyc_WAG_CDS_AC8_SL2.50ch05:3944268_0_4172943	549	915	197	143	2900	1499	2582	1084	513	616	210	367	585	907	276	413	180	205	139	448	238	833	279	1028	907	448	0	105	194
SL2.50ch10	24000839	24000839	+	53_Slyc_WAG_NOT-CDS_AC8_SL2.50ch10:24000839_0_4179516	609	902	231	172	2901	1460	2530	1059	538	625	226	382	571	937	297	402	182	220	142	426	259	850	296	1006	902	426	0	110	151
SL2.50ch08	11129481	11129481	+	53_Slyc_WAG_CDS_AC8_SL2.50ch08:11129481_0_4176899	541	852	183	157	2533	1301	2270	750	468	376	111	315	507	787	172	257	112	129	73	267	225	793	274	806	793	315	0	115	100		range 46-90
SL2.50ch12	61000679	61000679	+	53_Slyc_WAG_CDS_AC8_SL2.50ch12:61000679_0_4182392	277	550	118	102	1737	984	1833	659	450	568	193	320	731	1111	289	410	140	138	154	492	163	773	253	946	773	450	0	120	70
SL2.50ch08	17120706	17120706	+	53_Slyc_WAG_NOT-CDS_AC8_SL2.50ch08:17120706_0_4176950	536	765	177	126	2505	1279	2330	929	449	540	165	326	532	762	253	348	156	165	105	359	226	714	231	829	762	359	0	125	48
SL2.50ch10	12668813	12668813	+	53_Slyc_WAG_NOT-CDS_AC8_SL2.50ch10:12668813_0_4179416	511	740	165	116	2504	1214	2291	832	436	550	180	303	480	789	201	333	155	185	105	311	273	751	275	846	751	333	0	130	36
SL2.50ch12	744089	744089	+	53_Slyc_WAG_CDS_AC8_SL2.50ch12:744089_0_4181553	505	710	143	140	2464	1275	2221	848	400	514	174	302	470	662	244	334	147	174	113	333	198	707	250	844	707	334	0	135	33
SL2.50ch07	33161335	33161335	+	53_Slyc_WAG_CDS_AC8_SL2.50ch07:33161335_0_4175827	398	686	119	126	2228	1037	2147	768	392	475	142	237	420	610	174	276	134	126	72	250	187	618	197	635	618	276	0	140	19
SL2.50ch10	11058219	11058219	+	53_Slyc_WAG_CDS_AC8_SL2.50ch10:11058219_0_4179397	352	575	101	92	2013	932	1823	635	284	385	134	206	340	499	212	276	122	145	84	231	145	507	196	537	507	276	0	145	10
SL2.50ch06	11534374	11534374	+	53_Slyc_WAG_CDS_AC8_SL2.50ch06:11534374_0_4174244	359	506	0	68	1178	857	1314	698	313	240	70	155	220	460	101	110	49	28	35	109	111	490	80	500	490	155	0	150	5
SL2.50ch09	34351870	34351870	+	53_Slyc_WAG_NOT-CDS_AC8_SL2.50ch09:34351870_0_4178399	324	492	94	70	2071	860	1942	608	287	309	76	152	204	449	21	18	25	22	11	22	138	483	93	517	483	152	0	155	5
SL2.50ch12	61643353	61643353	+	53_Slyc_WAG_CDS_AC8_SL2.50ch12:61643353_0_4182398	289	482	95	70	2017	813	1840	586	417	324	59	189	262	588	117	122	66	54	22	74	106	472	89	512	482	189	0	160	7
SL2.50ch02	41748477	41748477	+	53_Slyc_WAG_CDS_AC8_SL2.50ch02:41748477_0_4169012	302	196	48	44	1634	517	1261	480	262	262	59	176	249	385	69	69	41	39	16	53	115	436	80	434	434	176	0	165	5
SL2.50ch06	30287513	30287513	+	53_Slyc_WAG_NOT-CDS_AC8_SL2.50ch06:30287513_0_4174425	161	328	73	72	1277	637	1420	386	251	297	119	169	408	619	146	230	80	74	93	286	70	419	117	564	419	251	0	170	5
SL2.50ch01	72405324	72405324	+	53_Slyc_WAG_CDS_AC8_SL2.50ch01:72405324_0_4166995	275	455	105	66	1528	694	1503	483	232	301	84	143	245	390	124	164	96	75	42	169	111	410	132	431	410	169	0	175	4
SL2.50ch10	28095020	28095020	+	53_Slyc_WAG_CDS_AC8_SL2.50ch10:28095020_0_4179560	215	344	66	44	1394	569	1338	357	181	197	49	143	176	267	186	146	139	100	85	235	68	363	68	430	357	181	0	180	8
SL2.50ch01	71987585	71987585	+	53_Slyc_WAG_CDS_AC8_SL2.50ch01:71987585_0_4166988	122	206	54	55	864	422	855	240	180	179	72	142	269	450	116	144	52	57	53	178	51	316	77	374	316	178	0	185	3
SL2.50ch02	53410662	53410662	+	53_Slyc_WAG_CDS_AC8_SL2.50ch02:53410662_0_4169636	204	287	58	39	1317	527	1174	359	156	176	48	117	187	277	50	72	36	34	27	75	80	301	70	336	301	117	0	190	6
SL2.50ch11	49621301	49621301	+	53_Slyc_WAG_CDS_AC8_SL2.50ch11:49621301_0_4181187	183	275	56	34	1099	499	1050	371	143	210	74	120	167	271	47	88	46	44	21	89	75	295	87	292	292	120	0	195	6
SL2.50ch03	41347599	41347599	+	53_Slyc_WAG_CDS_AC8_SL2.50ch03:41347599_0_4170375	103	200	42	48	765	385	855	236	168	205	56	124	257	411	113	135	57	43	57	175	61	280	96	361	280	168	0	200	3
SL2.50ch05	40382932	40382932	+	53_Slyc_WAG_CDS_AC8_SL2.50ch05:40382932_0_4173488	99	175	37	22	691	339	714	195	145	151	35	102	209	327	88	87	33	33	52	113	39	266	84	300	266	113	0	205	5
SL2.50ch06	11225849	11225849	+	53_Slyc_WAG_CDS_AC8_SL2.50ch06:11225849_0_4174242	163	262	28	36	706	425	770	395	126	140	49	88	132	202	65	64	35	27	33	99	53	285	43	253	262	99	0
SL2.50ch11	7472894	7472894	+	53_Slyc_WAG_CDS_AC8_SL2.50ch11:7472894_0_4180676	146	275	37	34	1223	570	1245	353	145	163	35	97	142	238	58	44	30	34	4	8	62	252	46	271	252	97	1
SL2.50ch04	57997833	57997833	+	53_Slyc_WAG_CDS_AC8_SL2.50ch04:57997833_0_4172291	170	259	55	38	1056	421	1049	354	176	203	45	115	145	228	43	37	55	45	39	89	55	250	63	243	250	115	0
SL2.50ch01	77534163	77534163	+	53_Slyc_WAG_CDS_AC8_SL2.50ch01:77534163_0_4167130	156	271	37	45	1142	430	1056	291	155	155	35	104	126	216	59	59	34	20	42	111	69	238	57	294	238	111	0
SL2.50ch08	10889858	10889858	+	53_Slyc_WAG_CDS_AC8_SL2.50ch08:10889858_0_4176896	144	240	53	40	1060	397	953	278	137	164	33	111	116	228	30	23	25	20	15	44	61	238	45	254	238	111	0
SL2.50ch12	10982940	10982940	+	53_Slyc_WAG_CDS_AC8_SL2.50ch12:10982940_0_4181909	140	233	46	29	1075	405	933	306	124	171	42	82	154	225	74	113	38	46	40	72	71	237	71	283	237	113	0
SL2.50ch05	60530707	60530707	+	186_Slyc_CHI_INTRON_1_AC8_SL2.50ch05:60530707_0_4173748	153	211	47	35	1056	417	952	277	117	191	31	92	130	157	9	4	20	15	21	19	58	232	56	261	232	92	1
SL2.50ch06	44551032	44551032	+	53_Slyc_WAG_CDS_AC8_SL2.50ch06:44551032_0_4175034	151	227	29	19	1179	392	998	303	119	165	29	100	114	177	127	118	58	49	21	56	49	231	46	231	231	118	0
SL2.50ch01	77502279	77502279	+	53_Slyc_WAG_CDS_AC8_SL2.50ch01:77502279_0_4167129	133	221	48	28	1015	361	931	297	143	153	31	95	134	206	34	34	12	12	17	27	64	225	49	260	225	95	0
SL2.50ch07	60131634	60131634	+	53_Slyc_WAG_CDS_AC8_SL2.50ch07:60131634_0_4176205	119	194	34	22	917	332	830	241	111	121	27	64	98	190	112	83	100	66	42	133	50	220	31	253	220	111	0
SL2.50ch11	18594735	18594735	+	53_Slyc_WAG_CDS_AC8_SL2.50ch11:18594735_0_4180848	133	192	26	31	501	385	583	283	117	92	26	55	56	176	37	42	21	9	15	58	44	215	33	216	215	56	0
SL2.50ch08	49637984	49637984	+	53_Slyc_WAG_CDS_AC8_SL2.50ch08:49637984_0_4177199	136	208	44	32	1010	413	904	281	121	135	23	95	158	217	233	186	114	88	113	229	57	207	63	248	208	158	0
SL2.50ch07	62870774	62870774	+	53_Slyc_WAG_CDS_AC8_SL2.50ch07:62870774_0_4176333	119	190	33	28	887	336	843	234	105	124	25	86	115	176	47	31	28	24	17	42	40	209	42	205	205	86	0
SL2.50ch02	49836636	49836636	+	53_Slyc_WAG_CDS_AC8_SL2.50ch02:49836636_0_4169445	117	186	39	22	934	394	900	240	145	1	0	82	112	154	1	1	2	0	0	0	39	207	54	204	204	54	8
SL2.50ch01	90677563	90677563	+	53_Slyc_WAG_NOT-CDS_AC8_SL2.50ch01:90677563_0_4167798	111	185	34	19	949	374	908	275	128	124	33	70	78	201	35	16	4	3	6	3	35	209	29	203	203	70	3
SL2.50ch07	17959569	17959569	+	53_Slyc_WAG_CDS_AC8_SL2.50ch07:17959569_0_4175717	111	187	35	18	865	357	776	215	115	138	32	75	108	172	105	89	95	84	86	188	59	218	41	203	203	108	0
SL2.50ch02	44549642	44549642	+	53_Slyc_WAG_CDS_AC8_SL2.50ch02:44549642_0_4169164	97	143	32	34	648	284	689	188	122	142	53	88	201	276	80	78	33	46	43	111	42	202	47	262	202	111	0
SL2.50ch06	48892411	48892411	+	53_Slyc_WAG_NOT-CDS_AC8_SL2.50ch06:48892411_0_4175262	101	200	33	25	919	354	890	243	116	71	9	74	111	212	6	7	3	4	1	0	37	191	28	250	200	71	4
SL2.50ch04	29000204	29000204	+	53_Slyc_WAG_CDS_AC8_SL2.50ch04:29000204_0_4171849	115	227	28	23	1027	410	923	318	126	148	28	78	102	199	111	80	58	43	42	110	53	188	41	233	199	110	0
SL2.50ch11	13168632	13168632	+	53_Slyc_WAG_CDS_AC8_SL2.50ch11:13168632_0_4180793	94	166	30	22	819	311	728	207	78	45	6	55	80	132	1	1	0	0	17	32	19	206	16	197	197	45	4
SL2.50ch02	36282751	36282751	+	53_Slyc_WAG_CDS_AC8_SL2.50ch02:36282751_0_4168739	94	185	33	30	841	347	782	227	118	120	24	65	116	185	45	34	34	23	65	147	55	195	39	199	195	116	0
SL2.50ch01	92375521	92375521	+	53_Slyc_WAG_CDS_AC8_SL2.50ch01:92375521_0_4167893	137	203	30	18	920	339	835	245	87	114	22	74	105	172	73	73	43	28	29	66	45	194	43	213	194	74	0
SL2.50ch01	98539868	98539868	+	53_Slyc_WAG_CDS_AC8_SL2.50ch01:98539868_0_4168230	113	150	43	16	777	472	625	213	127	94	21	106	122	210	0	0	1	1	1	0	45	194	42	236	194	94	6
SL2.50ch02	24991573	24991573	+	53_Slyc_WAG_CDS_AC8_SL2.50ch02:24991573_0_4168465	123	194	30	29	894	344	880	247	115	133	32	88	104	170	22	25	19	12	30	53	46	210	44	191	194	88	0
SL2.50ch05	57588476	57588476	+	53_Slyc_WAG_CDS_AC8_SL2.50ch05:57588476_0_4173660	121	221	39	31	959	312	896	241	116	134	27	69	108	193	62	34	9	6	25	112	16	185	22	220	193	108	0
SL2.50ch08	56570377	56570377	+	53_Slyc_WAG_CDS_AC8_SL2.50ch08:56570377_0_4177405	103	185	29	39	931	282	857	229	102	137	29	58	98	132	53	51	32	21	18	64	37	191	42	195	191	64	0
SL2.50ch12	48543625	48543625	+	53_Slyc_WAG_CDS_AC8_SL2.50ch12:48543625_0_4182284	119	190	31	28	989	351	902	222	108	149	27	85	120	203	43	44	30	25	24	42	53	188	39	237	190	85	0
SL2.50ch09	332739	332739	+	53_Slyc_WAG_CDS_AC8_SL2.50ch09:332739_0_4177877	110	179	33	31	802	283	767	189	106	125	19	99	114	131	38	24	28	29	7	47	38	195	38	200	189	99	0
SL2.50ch02	2223474	2223474	+	186_Slyc_CHI_INTRON_1_AC8_SL2.50ch02:2223474_0_4168248	125	168	41	22	883	350	858	237	105	123	35	63	80	163	68	50	27	18	7	10	49	188	31	212	188	68	0
SL2.50ch08	15547601	15547601	+	53_Slyc_WAG_CDS_AC8_SL2.50ch08:15547601_0_4176940	121	164	35	24	904	304	773	228	126	139	27	84	106	172	0	0	0	1	0	0	45	186	38	207	186	84	6
SL2.50ch09	13892152	13892152	+	53_Slyc_WAG_CDS_AC8_SL2.50ch09:13892152_0_4178255	130	203	35	27	962	375	943	278	98	127	29	54	62	169	20	15	19	6	15	25	45	186	35	200	186	54	0
SL2.50ch11	19746088	19746088	+	186_Slyc_CHI_INTRON_1_AC8_SL2.50ch11:19746088_0_4180866	124	203	48	23	843	350	836	232	106	79	12	35	47	188	1	1	0	0	0	0	31	186	16	167	186	35	6
SL2.50ch09	27071734	27071734	+	53_Slyc_WAG_NOT-CDS_AC8_SL2.50ch09:27071734_0_4178364	117	192	27	18	887	322	769	224	104	126	24	25	44	161	234	181	129	107	75	220	57	184	43	197	184	129	0
SL2.50ch10	11771592	11771592	+	53_Slyc_WAG_CDS_AC8_SL2.50ch10:11771592_0_4179407	132	156	23	23	796	317	766	199	98	121	24	57	107	171	152	146	88	71	8	27	42	184	36	209	184	107	0
SL2.50ch01	31166135	31166135	+	53_Slyc_WAG_NOT-CDS_AC8_SL2.50ch01:31166135_0_4166678	108	194	43	37	942	328	872	266	109	120	26	80	107	179	72	71	42	33	29	100	52	181	47	212	181	100	0
SL2.50ch04	55581922	55581922	+	53_Slyc_WAG_CDS_AC8_SL2.50ch04:55581922_0_4172255	111	109	22	5	869	381	299	165	132	84	18	66	101	195	27	17	11	8	7	24	31	180	17	204	180	66	0
SL2.50ch04	65632657	65632657	+	53_Slyc_WAG_CDS_AC8_SL2.50ch04:65632657_0_4172689	113	190	24	20	1016	334	850	199	113	96	13	90	107	180	0	0	20	14	6	15	25	178	25	194	180	90	2
SL2.50ch07	536904	536904	+	186_Slyc_CHI_INTRON_1_AC8_SL2.50ch07:536904_0_4175335	113	176	38	22	852	297	801	231	127	106	27	70	108	164	66	45	29	27	9	8	42	186	29	180	180	70	0
SL2.50ch10	55550977	55550977	+	53_Slyc_WAG_NOT-CDS_AC8_SL2.50ch10:55550977_0_4179885	104	167	46	33	713	296	782	202	93	124	28	64	96	152	30	28	17	11	38	88	28	180	31	193	180	88	0
SL2.50ch03	60846021	60846021	+	53_Slyc_WAG_CDS_AC8_SL2.50ch03:60846021_0_4170767	104	175	57	22	840	272	773	247	88	112	22	68	82	153	133	137	124	105	19	70	42	186	37	179	179	112	0
SL2.50ch02	24963917	24963917	+	53_Slyc_WAG_CDS_AC8_SL2.50ch02:24963917_0_4168464	112	193	22	26	812	329	667	173	111	107	27	78	114	163	32	25	17	18	6	30	37	178	30	203	178	78	0
SL2.50ch10	51232151	51232151	+	53_Slyc_WAG_CDS_AC8_SL2.50ch10:51232151_0_4179811	113	196	41	19	872	308	809	238	98	116	24	75	96	152	45	38	14	5	27	99	38	178	41	182	178	96	0
SL2.50ch01	43039739	43039739	+	53_Slyc_WAG_CDS_AC8_SL2.50ch01:43039739_0_4166733	43	107	24	31	441	238	515	138	88	127	59	72	178	246	68	90	54	30	33	109	17	177	54	216	177	90	0
SL2.50ch01	97450008	97450008	+	186_Slyc_CHI_INTRON_1_AC8_SL2.50ch01:97450008_0_4168169	89	83	12	29	607	280	713	175	91	91	15	73	94	176	0	2	1	0	9	20	44	182	38	172	175	73	4
SL2.50ch02	35649230	35649230	+	53_Slyc_WAG_NOT-CDS_AC8_SL2.50ch02:35649230_0_4168715	107	192	31	31	855	321	779	214	105	110	25	65	102	142	49	28	29	29	6	13	55	175	34	194	175	65	0
SL2.50ch12	37235554	37235554	+	186_Slyc_CHI_INTRON_1_AC8_SL2.50ch12:37235554_0_4182085	103	146	25	19	779	329	717	203	110	112	22	57	86	163	64	45	37	39	9	1	34	175	41	187	175	64	1
SL2.50ch06	2704002	2704002	+	53_Slyc_WAG_CDS_AC8_SL2.50ch06:2704002_0_4174148	121	183	33	28	794	281	789	230	89	106	21	75	92	174	22	20	24	17	21	36	42	172	30	188	174	75	0
SL2.50ch12	39655823	39655823	+	53_Slyc_WAG_NOT-CDS_AC8_SL2.50ch12:39655823_0_4182153	98	164	32	22	841	327	800	232	89	126	23	72	112	171	109	87	22	18	6	18	43	170	34	197	170	89	0
SL2.50ch01	10897786	10897786	+	53_Slyc_WAG_NOT-CDS_AC8_SL2.50ch01:10897786_0_4166499	41	268	43	32	316	478	1145	363	168	53	6	32	38	295	264	240	118	89	47	100	73	77	64	73	168	89	0
SL2.50ch04	59102990	59102990	+	53_Slyc_WAG_CDS_AC8_SL2.50ch04:59102990_0_4172344	70	139	29	22	785	281	732	211	96	108	11	66	79	166	37	24	22	17	16	38	43	184	46	156	166	66	0
SL2.50ch11	18639085	18639085	+	186_Slyc_CHI_INTRON_1_AC8_SL2.50ch11:18639085_0_4180850	106	171	21	28	602	348	723	266	105	96	21	48	64	149	34	27	1	0	214	620	30	166	30	194	166	96	2
SL2.50ch12	64872575	64872575	+	53_Slyc_WAG_NOT-CDS_AC8_SL2.50ch12:64872575_0_4182553	91	150	36	28	562	224	690	205	125	134	34	49	64	177	57	49	42	34	24	79	41	166	49	209	166	64	0
SL2.50ch01	91914851	91914851	+	53_Slyc_WAG_CDS_AC8_SL2.50ch01:91914851_0_4167866	114	153	34	17	785	327	721	180	114	128	22	67	79	155	48	68	33	15	42	90	48	165	47	199	165	79	0
SL2.50ch01	72861114	72861114	+	53_Slyc_WAG_CDS_AC8_SL2.50ch01:72861114_0_4167007	87	137	20	19	730	273	632	175	100	113	17	66	84	204	86	72	71	52	38	111	41	162	29	172	162	86	0
SL2.50ch05	8297015	8297015	+	186_Slyc_CHI_INTRON_1_AC8_SL2.50ch05:8297015_0_4173113	112	152	36	14	770	332	712	206	81	49	15	55	61	123	128	120	70	29	10	40	33	167	15	162	162	70	0
SL2.50ch09	24585931	24585931	+	53_Slyc_WAG_CDS_AC8_SL2.50ch09:24585931_0_4178349	121	148	23	23	795	286	709	187	103	114	22	43	57	159	1	1	1	1	20	64	37	190	28	162	162	57	4
SL2.50ch05	18746042	18746042	+	53_Slyc_WAG_NOT-CDS_AC8_SL2.50ch05:18746042_0_4173266	93	162	23	27	735	261	673	220	101	92	24	83	109	146	98	68	59	49	41	119	36	161	34	192	161	98	0
SL2.50ch05	5916655	5916655	+	53_Slyc_WAG_CDS_AC8_SL2.50ch05:5916655_0_4173031	106	167	24	25	723	264	743	195	97	100	30	61	99	150	28	26	19	14	13	40	47	160	38	148	160	61	0
SL2.50ch01	20505110	20505110	+	53_Slyc_WAG_CDS_AC8_SL2.50ch01:20505110_0_4166581	104	133	22	29	665	220	590	188	87	89	17	47	87	106	0	0	5	2	2	3	33	165	28	159	159	47	5
SL2.50ch04	55562315	55562315	+	53_Slyc_WAG_CDS_AC8_SL2.50ch04:55562315_0_4172254	94	69	8	12	802	378	416	158	96	66	16	73	91	159	36	25	18	11	1	0	42	166	41	174	159	66	2
SL2.50ch07	5405023	5405023	+	53_Slyc_WAG_CDS_AC8_SL2.50ch07:5405023_0_4175544	115	84	18	7	846	313	409	184	109	111	17	78	83	156	59	54	81	58	16	42	49	157	39	178	157	81	0
SL2.50ch08	55597358	55597358	+	53_Slyc_WAG_CDS_AC8_SL2.50ch08:55597358_0_4177361	92	151	28	23	737	263	680	196	80	103	13	56	77	143	23	25	30	26	23	39	53	157	28	187	157	56	0
SL2.50ch08	30052064	30052064	+	53_Slyc_WAG_CDS_AC8_SL2.50ch08:30052064_0_4177054	81	183	28	30	826	328	882	215	122	94	21	49	89	176	119	99	97	71	28	48	42	142	39	156	156	97	0
SL2.50ch12	38267574	38267574	+	53_Slyc_WAG_CDS_AC8_SL2.50ch12:38267574_0_4182113	89	156	25	14	753	249	630	167	80	93	28	51	95	156	50	31	26	18	16	26	25	156	22	182	156	51	0
SL2.50ch04	58776645	58776645	+	53_Slyc_WAG_CDS_AC8_SL2.50ch04:58776645_0_4172328	113	173	35	24	729	295	692	206	81	95	21	67	77	145	85	71	57	39	49	105	41	155	46	158	155	81	0
SL2.50ch05	30891080	30891080	+	53_Slyc_WAG_CDS_AC8_SL2.50ch05:30891080_0_4173416	104	170	34	20	761	285	719	194	104	103	18	56	87	151	78	92	110	78	67	117	49	155	34	160	155	103	0
SL2.50ch05	2981206	2981206	+	53_Slyc_WAG_CDS_AC8_SL2.50ch05:2981206_0_4172893	97	159	22	21	751	291	720	202	92	153	37	65	79	146	83	79	64	36	26	66	49	149	46	170	153	79	0
SL2.50ch03	13061093	13061093	+	53_Slyc_WAG_NOT-CDS_AC8_SL2.50ch03:13061093_0_4170136	84	140	25	23	593	223	585	157	69	81	17	44	79	119	52	38	26	31	14	31	14	154	16	152	152	52	0
SL2.50ch03	7653532	7653532	+	53_Slyc_WAG_NOT-CDS_AC8_SL2.50ch03:7653532_0_4170057	72	124	33	16	581	230	630	168	70	102	19	56	91	111	29	24	18	11	12	29	26	157	41	151	151	56	0
SL2.50ch01	98492956	98492956	+	53_Slyc_WAG_CDS_AC8_SL2.50ch01:98492956_0_4168228	89	177	36	28	584	335	1022	214	119	102	21	80	113	165	0	0	1	0	0	1	33	147	26	150	150	80	6
SL2.50ch11	6972327	6972327	+	53_Slyc_WAG_CDS_AC8_SL2.50ch11:6972327_0_4180662	99	151	26	22	699	325	830	208	80	101	22	51	85	153	41	43	17	15	3	8	50	138	24	150	150	51	1
SL2.50ch11	53220851	53220851	+	53_Slyc_WAG_NOT-CDS_AC8_SL2.50ch11:53220851_0_4181343	84	140	21	12	702	254	622	166	94	75	25	54	75	134	59	47	41	31	22	69	30	149	42	166	149	69	0
SL2.50ch01	93099622	93099622	+	53_Slyc_WAG_NOT-CDS_AC8_SL2.50ch01:93099622_0_4167930	93	125	26	19	674	232	590	184	79	93	14	47	84	118	54	46	29	21	13	58	28	148	23	148	148	58	0
SL2.50ch06	24292955	24292955	+	53_Slyc_WAG_CDS_AC8_SL2.50ch06:24292955_0_4174340	116	146	44	25	828	288	650	205	106	214	60	78	107	147	0	0	0	0	0	0	61	147	62	202	147	78	6
SL2.50ch04	60179159	60179159	+	186_Slyc_CHI_INTRON_1_AC8_SL2.50ch04:60179159_0_4172398	72	154	28	19	608	209	616	177	66	74	17	46	69	125	44	39	30	15	19	55	38	144	28	162	144	55	0
SL2.50ch07	5304635	5304635	+	53_Slyc_WAG_CDS_AC8_SL2.50ch07:5304635_0_4175543	87	72	9	8	674	216	364	145	74	84	25	69	81	131	70	48	56	37	13	26	46	143	28	149	143	70	0
SL2.50ch09	68966749	68966749	+	53_Slyc_WAG_CDS_AC8_SL2.50ch09:68966749_0_4178913	79	143	27	21	661	218	602	176	79	76	17	51	65	111	66	44	27	23	19	59	28	158	27	142	143	65	0
SL2.50ch01	11969305	11969305	+	53_Slyc_WAG_CDS_AC8_SL2.50ch01:11969305_0_4166514	87	127	25	15	619	193	589	147	63	71	25	53	59	101	4	0	1	1	5	2	43	143	33	142	142	53	5
SL2.50ch01	97294564	97294564	+	186_S.pimpi-ceras_CHI_INTRON_1_AC8_SL2.50ch01:97294564_0_4168159	88	139	26	21	686	273	677	182	68	87	17	61	63	123	112	113	18	15	7	37	43	142	37	163	142	68	0
SL2.50ch02	4947580	4947580	+	186_Slyc_CHI_INTRON_1_AC8_SL2.50ch02:4947580_0_4168276	104	128	28	18	680	267	649	165	94	85	20	58	75	110	99	92	32	21	21	54	31	153	24	142	142	85	0
SL2.50ch01	52601057	52601057	+	53_Slyc_WAG_CDS_AC8_SL2.50ch01:52601057_0_4166786	85	133	18	13	606	218	571	166	71	86	19	50	69	136	0	1	0	0	0	3	32	141	22	147	141	50	6
SL2.50ch05	64877793	64877793	+	186_Slyc_CHI_INTRON_1_AC8_SL2.50ch05:64877793_0_4173964	88	139	22	19	617	263	582	159	72	83	15	54	79	112	18	29	22	12	15	48	43	142	34	141	141	54	0
SL2.50ch07	58894851	58894851	+	186_Slyc_CHI_INTRON_1_AC8_SL2.50ch07:58894851_0_4176154	66	143	29	22	683	263	620	138	94	84	18	48	86	130	48	50	31	22	25	53	30	141	37	166	141	53	0
SL2.50ch09	65882930	65882930	+	53_Slyc_WAG_CDS_AC8_SL2.50ch09:65882930_0_4178774	63	129	23	20	611	212	593	162	78	76	20	87	111	118	91	61	62	60	46	84	42	149	32	141	141	84	0
SL2.50ch08	65670752	65670752	+	53_Slyc_WAG_NOT-CDS_AC8_SL2.50ch08:65670752_0_4177850	89	134	32	17	649	245	638	166	77	81	14	51	55	129	49	43	37	30	20	61	35	140	36	143	140	55	0
SL2.50ch10	4274969	4274969	+	53_Slyc_WAG_NOT-CDS_AC8_SL2.50ch10:4274969_0_4179299	101	152	32	16	688	262	674	196	97	100	17	65	96	136	42	34	33	20	0	0	42	140	28	149	140	65	2
SL2.50ch02	23942553	23942553	+	53_Slyc_WAG_CDS_AC8_SL2.50ch02:23942553_0_4168441	72	151	23	11	670	240	603	154	74	98	23	44	70	124	26	26	16	17	23	58	42	139	33	170	139	58	0
SL2.50ch05	4671766	4671766	+	53_Slyc_WAG_NOT-CDS_AC8_SL2.50ch05:4671766_0_4172976	110	98	17	16	778	139	411	152	100	113	19	71	91	119	46	32	26	21	24	53	45	147	42	184	139	71	0
SL2.50ch07	57727021	57727021	+	53_Slyc_WAG_CDS_AC8_SL2.50ch07:57727021_0_4176103	139	88	18	20	6	180	515	158	62	67	13	39	70	112	1	2	0	0	0	2	24	192	19	230	139	39	6
SL2.50ch08	61550844	61550844	+	53_Slyc_WAG_CDS_AC8_SL2.50ch08:61550844_0_4177643	49	228	40	35	998	369	893	271	114	139	37	133	137	195	74	45	47	28	34	66	28	63	14	73	139	73	0
SL2.50ch08	2326926	2326926	+	53_Slyc_WAG_CDS_AC8_SL2.50ch08:2326926_0_4176730	76	131	22	16	623	240	547	174	54	87	20	51	66	124	59	36	26	20	10	57	28	138	32	165	138	57	0
SL2.50ch12	14814210	14814210	+	53_Slyc_WAG_CDS_AC8_SL2.50ch12:14814210_0_4181940	89	124	25	18	681	251	646	186	75	101	28	45	84	131	39	28	26	41	20	48	28	138	19	164	138	48	0
SL2.50ch12	52193773	52193773	+	53_Slyc_WAG_NOT-CDS_AC8_SL2.50ch12:52193773_0_4182323	93	141	19	17	608	279	623	164	70	85	29	49	80	125	43	39	29	29	19	41	42	138	24	149	138	49	0
SL2.50ch03	47664122	47664122	+	53_Slyc_WAG_NOT-CDS_AC8_SL2.50ch03:47664122_0_4170417	77	126	18	25	610	247	565	144	59	82	22	52	72	137	0	1	0	0	7	4	32	137	26	150	137	52	5
SL2.50ch05	2846766	2846766	+	53_Slyc_WAG_NOT-CDS_AC8_SL2.50ch05:2846766_0_4172885	80	153	23	20	702	247	611	162	80	96	21	51	65	129	44	39	37	24	34	70	33	137	33	150	137	65	0
SL2.50ch05	53809556	53809556	+	53_Slyc_WAG_CDS_AC8_SL2.50ch05:53809556_0_4173595	91	128	26	21	617	229	575	170	72	121	17	50	80	116	45	36	16	12	22	84	48	137	35	153	137	72	0
SL2.50ch07	50043438	50043438	+	53_Slyc_WAG_NOT-CDS_AC8_SL2.50ch07:50043438_0_4175944	81	105	21	15	515	218	491	158	63	76	17	58	74	126	0	0	0	0	0	0	32	137	18	137	137	58	6
SL2.50ch10	17047596	17047596	+	53_Slyc_WAG_CDS_AC8_SL2.50ch10:17047596_0_4179457	75	137	23	19	646	239	670	158	96	104	22	58	59	121	36	24	1	0	3	7	43	138	25	102	137	58	3
SL2.50ch11	7595267	7595267	+	53_Slyc_WAG_NOT-CDS_AC8_SL2.50ch11:7595267_0_4180677	87	141	23	20	14	241	687	240	103	92	19	73	78	155	0	0	0	1	0	3	0	137	0	154	137	73	8
SL2.50ch11	26359508	26359508	+	53_Slyc_WAG_NOT-CDS_AC8_SL2.50ch11:26359508_0_4180940	77	160	29	24	605	242	596	172	90	83	20	53	98	133	54	34	36	31	15	46	35	137	37	157	137	54	0
SL2.50ch01	92937679	92937679	+	186_S.pimpi-ceras_CHI_INTRON_1_AC8_SL2.50ch01:92937679_0_4167920	85	128	23	10	630	232	569	155	86	85	19	59	71	136	52	49	34	33	17	58	30	142	24	130	136	59	0
SL2.50ch03	48494427	48494427	+	53_Slyc_WAG_CDS_AC8_SL2.50ch03:48494427_0_4170420	65	117	19	11	595	214	573	159	75	82	16	47	77	141	40	44	34	24	0	0	31	136	21	133	136	47	2
SL2.50ch10	44698213	44698213	+	53_Slyc_WAG_CDS_AC8_SL2.50ch10:44698213_0_4179712	77	128	25	14	598	199	552	156	70	106	20	47	70	98	59	47	25	32	9	23	33	136	31	139	136	59	0
SL2.50ch03	7480325	7480325	+	53_Slyc_WAG_CDS_AC8_SL2.50ch03:7480325_0_4170049	69	135	14	14	612	212	631	142	78	82	14	44	65	117	54	46	29	26	21	51	21	141	28	118	135	54	0
SL2.50ch05	49763424	49763424	+	53_Slyc_WAG_CDS_AC8_SL2.50ch05:49763424_0_4173548	97	115	13	15	673	241	658	176	90	69	15	52	67	128	117	95	98	82	111	206	38	143	22	135	135	98	0
SL2.50ch08	53926160	53926160	+	53_Slyc_WAG_CDS_AC8_SL2.50ch08:53926160_0_4177298	66	111	19	15	558	216	508	152	82	82	14	58	77	113	57	53	38	38	17	49	35	148	25	135	135	58	0
SL2.50ch01	60326751	60326751	+	53_Slyc_WAG_CDS_AC8_SL2.50ch01:60326751_0_4166854	86	117	30	28	697	219	648	183	71	98	20	54	97	144	32	27	40	22	20	36	44	134	28	145	134	54	0
SL2.50ch02	7226250	7226250	+	53_Slyc_WAG_CDS_AC8_SL2.50ch02:7226250_0_4168288	102	163	23	24	723	277	680	197	93	89	19	70	121	134	24	10	7	1	0	0	43	131	30	164	134	70	3
SL2.50ch03	61235724	61235724	+	186_S.pimpi-ceras_CHI_INTRON_1_AC8_SL2.50ch03:61235724_0_4170783	64	139	36	25	601	211	589	217	72	84	23	56	76	125	24	12	11	13	7	21	36	134	34	127	134	56	0
SL2.50ch08	53941701	53941701	+	186_Slyc_CHI_INTRON_1_AC8_SL2.50ch08:53941701_0_4177299	69	148	38	16	637	254	665	177	76	105	20	56	94	134	80	65	23	26	13	62	45	131	30	155	134	76	0
SL2.50ch08	63351558	63351558	+	53_Slyc_WAG_CDS_AC8_SL2.50ch08:63351558_0_4177730	78	128	13	13	608	207	590	152	73	75	18	51	75	134	23	26	23	19	9	40	31	138	39	133	134	51	0
SL2.50ch09	6195434	6195434	+	53_Slyc_WAG_NOT-CDS_AC8_SL2.50ch09:6195434_0_4178162	83	129	28	18	666	226	611	174	74	84	12	47	69	120	57	65	36	23	14	33	27	134	22	143	134	65	0
SL2.50ch11	11844888	11844888	+	53_Slyc_WAG_CDS_AC8_SL2.50ch11:11844888_0_4180778	69	125	13	26	579	193	589	171	69	80	25	49	79	124	4	6	11	9	3	4	33	134	27	143	134	49	3
SL2.50ch11	50485500	50485500	+	186_Slyc_CHI_INTRON_1_AC8_SL2.50ch11:50485500_0_4181220	88	133	37	25	644	228	583	155	71	101	19	57	81	111	44	44	0	1	24	59	32	134	37	148	134	59	2
SL2.50ch01	57398595	57398595	+	53_Slyc_WAG_CDS_AC8_SL2.50ch01:57398595_0_4166829	81	132	20	16	610	209	546	165	83	69	22	45	61	113	10	11	10	10	10	15	26	136	21	133	133	45	0
SL2.50ch01	69894387	69894387	+	53_Slyc_WAG_NOT-CDS_AC8_SL2.50ch01:69894387_0_4166970	82	117	17	14	581	220	547	174	64	92	19	50	81	115	47	38	31	25	17	52	36	133	39	137	133	52	0
SL2.50ch01	86258861	86258861	+	53_Slyc_WAG_NOT-CDS_AC8_SL2.50ch01:86258861_0_4167549	67	140	29	9	608	219	559	167	75	90	14	47	81	118	31	46	0	0	10	38	24	133	42	154	133	47	2
SL2.50ch03	59096570	59096570	+	53_Slyc_WAG_CDS_AC8_SL2.50ch03:59096570_0_4170685	80	120	22	14	638	211	564	145	73	72	13	54	76	105	33	22	22	19	0	1	37	142	22	133	133	54	2
SL2.50ch05	7962778	7962778	+	186_Slyc_CHI_INTRON_1_AC8_SL2.50ch05:7962778_0_4173101	85	104	23	20	608	214	569	162	79	72	19	55	72	110	48	22	34	23	14	28	26	133	27	159	133	55	0
SL2.50ch06	48621303	48621303	+	53_Slyc_WAG_NOT-CDS_AC8_SL2.50ch06:48621303_0_4175247	76	126	31	18	626	221	614	167	80	95	19	62	69	141	58	52	27	21	21	50	28	133	24	164	133	62	0
SL2.50ch07	53220564	53220564	+	53_Slyc_WAG_CDS_AC8_SL2.50ch07:53220564_0_4175983	65	102	29	11	528	197	560	151	80	81	19	51	74	121	41	33	28	22	10	29	31	133	24	153	133	51	0
SL2.50ch07	60452541	60452541	+	53_Slyc_WAG_CDS_AC8_SL2.50ch07:60452541_0_4176216	71	107	20	21	511	187	503	144	77	75	22	59	66	95	0	0	0	1	0	0	26	133	26	144	133	59	6
SL2.50ch09	3810047	3810047	+	53_Slyc_WAG_NOT-CDS_AC8_SL2.50ch09:3810047_0_4178061	76	123	22	14	644	237	562	174	76	70	19	65	67	95	0	0	5	4	0	0	33	136	23	133	133	65	5
SL2.50ch09	57212578	57212578	+	186_Slyc_CHI_INTRON_1_AC8_SL2.50ch09:57212578_0_4178558	73	116	16	19	533	197	517	144	76	77	17	42	47	110	24	26	12	16	9	40	27	137	34	133	133	42	0
SL2.50ch10	479694	479694	+	53_Slyc_WAG_NOT-CDS_AC8_SL2.50ch10:479694_0_4179121	82	116	26	12	592	230	570	178	81	102	24	42	70	119	8	8	8	7	21	43	25	143	33	133	133	43	0
SL2.50ch10	16510284	16510284	+	53_Slyc_WAG_CDS_AC8_SL2.50ch10:16510284_0_4179443	66	114	19	16	545	203	469	133	74	68	9	46	81	111	26	28	1	0	0	0	27	137	27	137	133	46	4
SL2.50ch05	62468242	62468242	+	53_Slyc_WAG_CDS_AC8_SL2.50ch05:62468242_0_4173831	82	132	22	13	549	204	522	161	57	88	12	69	74	146	48	52	23	19	19	57	22	115	20	146	132	57	0
SL2.50ch07	12307896	12307896	+	53_Slyc_WAG_NOT-CDS_AC8_SL2.50ch07:12307896_0_4175668	82	135	24	28	666	237	611	174	76	100	32	60	91	132	18	14	58	28	68	181	48	130	25	149	132	76	0
SL2.50ch07	64265835	64265835	+	53_Slyc_WAG_CDS_AC8_SL2.50ch07:64265835_0_4176404	63	132	17	21	541	225	534	185	75	85	13	54	76	133	56	41	35	30	26	53	35	128	29	162	132	56	0
SL2.50ch07	67287529	67287529	+	53_Slyc_WAG_CDS_AC8_SL2.50ch07:67287529_0_4176563	65	143	22	13	631	162	447	146	81	87	21	46	76	102	40	41	31	25	19	41	27	132	31	140	132	46	0
SL2.50ch11	3655998	3655998	+	186_Slyc_CHI_INTRON_1_AC8_SL2.50ch11:3655998_0_4180505	87	142	14	12	643	250	595	160	80	89	21	65	78	126	3	1	31	20	15	15	29	132	22	135	132	65	2
SL2.50ch11	54726101	54726101	+	53_Slyc_WAG_CDS_AC8_SL2.50ch11:54726101_0_4181422	63	109	20	13	629	214	571	145	70	67	13	45	74	116	47	46	21	22	19	56	23	132	26	145	132	56	0
SL2.50ch03	11437127	11437127	+	53_Slyc_WAG_CDS_AC8_SL2.50ch03:11437127_0_4170115	64	114	19	9	601	186	528	136	80	83	19	49	64	116	28	40	27	22	29	58	26	133	32	131	131	58	0
SL2.50ch04	39248252	39248252	+	53_Slyc_WAG_CDS_AC8_SL2.50ch04:39248252_0_4171929	73	133	19	21	604	225	542	126	61	80	14	43	64	115	1	2	21	18	14	50	26	131	28	160	131	50	2
SL2.50ch09	2691802	2691802	+	53_Slyc_WAG_CDS_AC8_SL2.50ch09:2691802_0_4178004	82	131	22	13	629	238	609	183	67	88	16	48	71	124	50	37	51	31	25	66	23	134	30	125	131	66	0
SL2.50ch11	637676	637676	+	53_Slyc_WAG_CDS_AC8_SL2.50ch11:637676_0_4180348	78	131	21	18	649	227	616	163	79	77	14	56	61	117	9	8	0	0	3	8	30	168	31	125	131	56	3
SL2.50ch02	45893769	45893769	+	53_Slyc_WAG_CDS_AC8_SL2.50ch02:45893769_0_4169237	62	98	15	20	524	185	481	149	59	56	12	38	63	99	35	42	25	23	23	67	20	130	29	133	130	56	0
SL2.50ch03	5439060	5439060	+	186_S.pimpi-ceras_CHI_INTRON_1_AC8_SL2.50ch03:5439060_0_4170002	79	98	22	13	488	197	461	131	86	83	20	50	57	110	37	33	18	17	15	64	32	131	29	130	130	57	0
SL2.50ch03	58412607	58412607	+	53_Slyc_WAG_CDS_AC8_SL2.50ch03:58412607_0_4170665	64	99	19	11	566	187	524	137	62	67	15	58	57	99	38	27	29	21	18	44	27	130	20	133	130	57	0
SL2.50ch11	51770963	51770963	+	53_Slyc_WAG_CDS_AC8_SL2.50ch11:51770963_0_4181271	77	147	18	21	600	255	627	165	82	89	19	59	80	130	51	51	33	30	23	59	29	125	25	154	130	59	0
SL2.50ch01	53392306	53392306	+	53_Slyc_WAG_CDS_AC8_SL2.50ch01:53392306_0_4166789	71	116	14	25	576	195	522	135	66	65	14	47	69	129	0	0	0	0	0	0	36	129	19	130	129	47	6
SL2.50ch03	56489033	56489033	+	53_Slyc_WAG_CDS_AC8_SL2.50ch03:56489033_0_4170617	56	107	17	14	474	176	465	130	82	111	29	55	123	169	50	48	18	21	13	68	26	129	34	143	129	68	0
SL2.50ch05	7031122	7031122	+	53_Slyc_WAG_NOT-CDS_AC8_SL2.50ch05:7031122_0_4173073	74	134	22	17	605	187	552	143	65	80	14	46	67	131	15	10	5	2	3	5	32	108	13	129	129	46	2
SL2.50ch06	42265502	42265502	+	186_Slyc_CHI_INTRON_1_AC8_SL2.50ch06:42265502_0_4174910	63	136	23	20	646	206	562	161	75	87	18	43	73	116	35	31	20	23	21	52	29	129	36	150	129	52	0
SL2.50ch10	57704743	57704743	+	53_Slyc_WAG_CDS_AC8_SL2.50ch10:57704743_0_4179948	71	124	18	18	614	201	558	164	84	78	24	60	95	135	5	7	11	8	3	15	35	129	21	158	129	60	1
SL2.50ch12	49658532	49658532	+	53_Slyc_WAG_NOT-CDS_AC8_SL2.50ch12:49658532_0_4182299	77	142	34	17	610	200	555	143	75	79	18	53	78	123	1	0	0	0	3	15	25	129	29	144	129	53	5
SL2.50ch01	89329017	89329017	+	53_Slyc_WAG_NOT-CDS_AC8_SL2.50ch01:89329017_0_4167724	67	130	23	13	552	204	524	139	63	73	19	57	75	115	40	27	21	20	22	60	18	128	38	145	128	60	0
SL2.50ch02	36623816	36623816	+	53_Slyc_WAG_NOT-CDS_AC8_SL2.50ch02:36623816_0_4168753	88	135	24	11	630	245	572	126	72	89	22	39	81	116	30	26	47	32	14	64	23	128	29	145	128	64	0
SL2.50ch05	46393583	46393583	+	53_Slyc_WAG_CDS_AC8_SL2.50ch05:46393583_0_4173525	61	92	22	11	521	166	516	143	64	84	20	42	65	127	41	37	31	27	17	30	34	128	18	133	128	42	0
SL2.50ch05	46455050	46455050	+	53_Slyc_WAG_CDS_AC8_SL2.50ch05:46455050_0_4173526	64	109	15	14	575	200	558	161	77	74	22	51	80	117	20	20	30	22	6	19	18	128	21	164	128	51	0
SL2.50ch07	63322246	63322246	+	53_Slyc_WAG_NOT-CDS_AC8_SL2.50ch07:63322246_0_4176355	97	120	24	25	638	229	581	146	66	78	19	60	69	128	47	42	32	23	14	50	36	128	38	138	128	60	0
SL2.50ch09	61852085	61852085	+	53_Slyc_WAG_CDS_AC8_SL2.50ch09:61852085_0_4178638	62	141	19	9	547	193	525	137	64	77	16	2	1	107	0	0	0	0	0	1	31	128	27	130	128	27	8
SL2.50ch01	7143984	7143984	+	53_Slyc_WAG_CDS_AC8_SL2.50ch01:7143984_0_4166448	67	113	21	8	595	230	553	158	60	71	20	42	68	112	37	29	11	10	31	46	24	127	18	139	127	46	0
SL2.50ch01	82311050	82311050	+	53_Slyc_WAG_CDS_AC8_SL2.50ch01:82311050_0_4167337	93	122	26	18	599	223	610	144	74	83	22	41	58	127	41	28	20	24	17	49	20	144	23	120	127	49	0
SL2.50ch02	40055217	40055217	+	53_Slyc_WAG_CDS_AC8_SL2.50ch02:40055217_0_4168922	77	116	30	13	689	240	590	160	83	90	24	59	70	111	51	38	35	24	22	57	23	127	24	161	127	59	0
SL2.50ch02	53458292	53458292	+	53_Slyc_WAG_CDS_AC8_SL2.50ch02:53458292_0_4169639	71	106	31	9	558	207	537	138	57	70	8	45	63	112	39	34	28	17	11	52	24	135	26	127	127	52	0
SL2.50ch04	6591809	6591809	+	53_Slyc_WAG_NOT-CDS_AC8_SL2.50ch04:6591809_0_4171619	50	129	22	14	539	208	528	140	76	88	16	45	65	103	43	37	29	21	8	45	25	127	25	131	127	45	0
SL2.50ch04	53710509	53710509	+	186_S.pimpi-ceras_CHI_INTRON_1_AC8_SL2.50ch04:53710509_0_4172182	69	107	20	11	537	199	496	131	58	73	11	38	62	104	43	31	25	16	19	58	21	127	31	128	127	58	0
SL2.50ch05	62384311	62384311	+	53_Slyc_WAG_CDS_AC8_SL2.50ch05:62384311_0_4173826	81	130	29	13	633	226	603	174	77	93	21	55	82	116	47	59	23	16	18	46	30	127	25	131	127	59	0
SL2.50ch07	47656454	47656454	+	53_Slyc_WAG_CDS_AC8_SL2.50ch07:47656454_0_4175919	74	117	19	24	528	202	567	169	72	89	24	54	64	117	14	13	12	3	1	1	26	127	24	150	127	54	3
SL2.50ch08	7712874	7712874	+	53_Slyc_WAG_NOT-CDS_AC8_SL2.50ch08:7712874_0_4176872	54	122	31	16	553	218	531	133	74	81	17	54	73	107	43	35	28	17	15	40	25	127	22	139	127	54	0
SL2.50ch08	54559625	54559625	+	53_Slyc_WAG_NOT-CDS_AC8_SL2.50ch08:54559625_0_4177325	74	128	24	19	585	204	532	166	75	78	16	45	68	126	39	35	29	24	14	44	31	127	27	135	127	45	0
SL2.50ch10	1954409	1954409	+	186_Slyc_CHI_INTRON_1_AC8_SL2.50ch10:1954409_0_4179202	78	110	25	11	574	231	566	127	83	82	15	41	68	94	41	51	25	25	21	63	22	135	42	129	127	63	0
SL2.50ch12	2636352	2636352	+	53_Slyc_WAG_CDS_AC8_SL2.50ch12:2636352_0_4181655	76	135	26	17	567	249	638	184	66	91	16	49	74	123	60	42	43	36	56	137	24	127	20	102	127	66	0
SL2.50ch12	4651895	4651895	+	53_Slyc_WAG_NOT-CDS_AC8_SL2.50ch12:4651895_0_4181756	92	127	26	15	589	244	554	163	78	86	20	42	74	107	42	35	24	21	14	37	30	129	29	126	127	42	0
SL2.50ch03	60053086	60053086	+	53_Slyc_WAG_CDS_AC8_SL2.50ch03:60053086_0_4170732	70	114	19	9	616	235	559	166	81	74	20	65	65	120	57	42	32	28	25	55	40	126	34	132	126	65	0
SL2.50ch04	1872211	1872211	+	53_Slyc_WAG_CDS_AC8_SL2.50ch04:1872211_0_4171400	79	139	22	14	574	227	566	175	87	4	0	51	71	126	1	3	4	1	7	1	28	120	35	138	126	35	7
SL2.50ch04	53086205	53086205	+	53_Slyc_WAG_CDS_AC8_SL2.50ch04:53086205_0_4172160	78	133	13	21	632	251	666	156	81	106	17	53	71	121	39	34	34	20	18	38	36	126	34	140	126	53	0
SL2.50ch04	59367636	59367636	+	53_Slyc_WAG_CDS_AC8_SL2.50ch04:59367636_0_4172359	51	105	17	14	542	196	516	138	78	72	18	50	61	100	5	6	0	0	11	27	28	127	21	126	126	50	2
SL2.50ch10	18389616	18389616	+	53_Slyc_WAG_NOT-CDS_AC8_SL2.50ch10:18389616_0_4179468	53	98	11	10	525	180	498	133	59	79	15	45	50	119	37	38	29	17	18	38	27	126	18	130	126	45	0
SL2.50ch10	28240087	28240087	+	53_Slyc_WAG_CDS_AC8_SL2.50ch10:28240087_0_4179561	83	106	17	18	532	202	500	149	74	67	9	39	56	104	20	20	80	67	0	19	24	129	30	126	126	67	1
SL2.50ch11	5297886	5297886	+	53_Slyc_WAG_CDS_AC8_SL2.50ch11:5297886_0_4180588	70	119	21	18	543	185	570	169	64	82	19	64	76	100	58	39	32	24	20	59	30	126	38	130	126	64	0
SL2.50ch01	82341229	82341229	+	186_Slyc_CHI_INTRON_1_AC8_SL2.50ch01:82341229_0_4167339	78	139	31	18	616	211	531	155	80	86	21	56	64	125	23	20	12	15	9	34	29	120	23	139	125	56	0
SL2.50ch02	47565020	47565020	+	53_Slyc_WAG_NOT-CDS_AC8_SL2.50ch02:47565020_0_4169324	70	143	23	10	587	202	591	151	66	69	14	46	62	129	23	15	0	0	0	0	38	118	38	125	125	46	4
SL2.50ch05	23619269	23619269	+	53_Slyc_WAG_CDS_AC8_SL2.50ch05:23619269_0_4173332	73	106	18	16	576	190	553	146	68	100	26	42	66	125	7	4	14	14	0	8	40	133	37	117	125	42	2
SL2.50ch05	44835776	44835776	+	53_Slyc_WAG_CDS_AC8_SL2.50ch05:44835776_0_4173515	60	117	18	13	535	192	462	127	68	0	1	31	70	93	1	0	0	0	2	0	2	138	0	125	125	2	10
SL2.50ch06	35889255	35889255	+	53_Slyc_WAG_CDS_AC8_SL2.50ch06:35889255_0_4174583	60	122	20	12	587	200	515	141	73	83	18	53	74	104	49	43	32	31	17	64	32	125	34	129	125	64	0
SL2.50ch06	40456356	40456356	+	53_Slyc_WAG_NOT-CDS_AC8_SL2.50ch06:40456356_0_4174810	81	122	23	14	857	232	545	145	83	67	18	61	78	102	43	39	29	21	0	5	28	125	27	136	125	61	1
SL2.50ch07	64444092	64444092	+	186_Slyc_CHI_INTRON_1_AC8_SL2.50ch07:64444092_0_4176413	72	118	30	17	608	224	564	169	53	89	13	45	58	103	44	48	31	26	17	40	21	125	28	139	125	48	0
SL2.50ch08	7583154	7583154	+	53_Slyc_WAG_CDS_AC8_SL2.50ch08:7583154_0_4176869	78	128	22	14	543	190	550	115	49	64	17	49	76	99	36	32	28	19	0	19	26	125	22	158	125	49	1
SL2.50ch09	3846799	3846799	+	53_Slyc_WAG_CDS_AC8_SL2.50ch09:3846799_0_4178063	95	146	23	17	712	129	702	189	66	91	22	63	81	116	13	20	8	6	12	60	36	125	17	164	125	63	0
SL2.50ch11	4702589	4702589	+	53_Slyc_WAG_CDS_AC8_SL2.50ch11:4702589_0_4180557	72	113	21	11	547	203	582	155	67	89	17	50	81	97	24	17	14	21	12	28	22	125	31	135	125	50	0
SL2.50ch01	83549759	83549759	+	53_Slyc_WAG_NOT-CDS_AC8_SL2.50ch01:83549759_0_4167403	84	124	23	18	546	214	499	146	54	75	15	42	66	124	3	1	5	8	1	1	19	115	30	146	124	42	4
SL2.50ch05	27560540	27560540	+	53_Slyc_WAG_CDS_AC8_SL2.50ch05:27560540_0_4173369	74	117	28	16	619	228	540	163	79	67	27	51	64	130	77	53	37	38	4	22	37	124	37	162	124	64	1
SL2.50ch06	5746024	5746024	+	53_Slyc_WAG_CDS_AC8_SL2.50ch06:5746024_0_4174221	77	132	20	25	665	238	623	201	76	73	17	45	79	120	6	7	10	8	1	10	41	124	23	165	124	45	1
SL2.50ch11	30419391	30419391	+	53_Slyc_WAG_CDS_AC8_SL2.50ch11:30419391_0_4180957	66	92	22	14	507	168	511	139	73	85	15	38	59	96	1	3	2	1	2	16	37	124	14	125	124	38	5
SL2.50ch12	63295382	63295382	+	53_Slyc_WAG_CDS_AC8_SL2.50ch12:63295382_0_4182472	59	107	16	16	611	220	575	133	77	80	26	45	64	100	53	52	42	27	35	63	40	133	22	124	124	63	0
SL2.50ch12	64123211	64123211	+	53_Slyc_WAG_CDS_AC8_SL2.50ch12:64123211_0_4182517	74	110	22	11	576	200	549	147	74	76	11	33	61	96	35	31	16	16	14	46	21	124	17	125	124	46	0
SL2.50ch01	78695175	78695175	+	53_Slyc_WAG_CDS_AC8_SL2.50ch01:78695175_0_4167176	71	132	20	13	553	186	558	151	63	62	21	50	58	123	51	39	20	27	20	40	28	120	23	130	123	51	0
SL2.50ch02	38761041	38761041	+	53_Slyc_WAG_CDS_AC8_SL2.50ch02:38761041_0_4168859	80	145	25	12	647	209	578	161	70	90	15	55	79	118	75	45	27	14	12	0	33	123	24	170	123	70	1
SL2.50ch03	62125223	62125223	+	53_Slyc_WAG_CDS_AC8_SL2.50ch03:62125223_0_4170830	65	108	22	9	516	197	540	150	54	72	16	35	71	103	27	21	23	16	4	29	19	124	8	123	123	35	1
SL2.50ch04	312033	312033	+	53_Slyc_WAG_CDS_AC8_SL2.50ch04:312033_0_4171324	64	130	18	14	524	211	503	131	54	78	19	45	69	112	52	47	27	20	20	52	26	123	33	114	123	52	0
SL2.50ch05	58855954	58855954	+	53_Slyc_WAG_CDS_AC8_SL2.50ch05:58855954_0_4173690	84	123	19	12	618	225	580	159	64	94	16	41	41	112	61	49	36	43	16	50	34	153	28	117	123	50	0
SL2.50ch05	59193452	59193452	+	53_Slyc_WAG_CDS_AC8_SL2.50ch05:59193452_0_4173705	74	121	25	11	589	235	577	144	72	75	19	55	77	94	45	45	40	32	14	59	38	123	24	146	123	59	0
SL2.50ch06	45889740	45889740	+	53_Slyc_WAG_NOT-CDS_AC8_SL2.50ch06:45889740_0_4175108	85	126	23	8	595	203	562	146	67	68	14	43	61	108	43	35	24	21	20	57	29	123	35	122	123	57	0
SL2.50ch08	142831	142831	+	53_Slyc_WAG_CDS_AC8_SL2.50ch08:142831_0_4176616	58	99	30	16	512	186	512	131	67	61	15	42	61	100	41	37	36	14	15	49	29	123	32	129	123	49	0
SL2.50ch09	18418224	18418224	+	186_Slyc_CHI_INTRON_1_AC8_SL2.50ch09:18418224_0_4178311	67	113	19	19	476	204	445	137	54	74	18	45	60	97	29	35	31	23	22	54	34	123	25	141	123	54	0
SL2.50ch10	13107681	13107681	+	53_Slyc_WAG_NOT-CDS_AC8_SL2.50ch10:13107681_0_4179420	79	128	17	15	584	203	524	164	69	78	24	44	77	123	19	17	0	0	7	15	28	118	26	123	123	44	2
SL2.50ch11	33244117	33244117	+	53_Slyc_WAG_CDS_AC8_SL2.50ch11:33244117_0_4181024	64	102	14	10	568	206	527	146	66	81	17	54	54	104	44	36	32	27	16	44	35	124	33	123	123	54	0
SL2.50ch02	28487934	28487934	+	53_Slyc_WAG_CDS_AC8_SL2.50ch02:28487934_0_4168541	87	114	25	16	528	198	507	140	78	81	13	41	57	116	44	43	92	72	39	93	28	123	38	122	122	78	0
SL2.50ch02	42969788	42969788	+	53_Slyc_WAG_NOT-CDS_AC8_SL2.50ch02:42969788_0_4169075	58	128	18	19	563	202	524	141	51	71	17	40	62	129	27	18	32	16	4	43	36	116	29	122	122	43	1
SL2.50ch02	45399946	45399946	+	53_Slyc_WAG_CDS_AC8_SL2.50ch02:45399946_0_4169210	78	99	19	13	575	195	548	146	64	79	16	46	72	122	41	39	41	31	21	40	24	142	23	109	122	46	0
SL2.50ch03	65156534	65156534	+	53_Slyc_WAG_CDS_AC8_SL2.50ch03:65156534_0_4170994	89	116	19	26	554	225	578	151	66	69	18	57	63	118	41	31	33	25	7	35	26	122	35	138	122	57	0
SL2.50ch04	2909241	2909241	+	53_Slyc_WAG_CDS_AC8_SL2.50ch04:2909241_0_4171456	59	120	12	13	534	186	462	153	68	50	22	48	64	100	45	30	17	33	19	55	20	122	17	124	122	50	0
SL2.50ch05	1405466	1405466	+	53_Slyc_WAG_NOT-CDS_AC8_SL2.50ch05:1405466_0_4172814	70	127	26	14	578	209	568	151	66	67	20	38	69	113	43	46	39	19	15	40	29	122	30	121	122	46	0
SL2.50ch06	36980674	36980674	+	53_Slyc_WAG_CDS_AC8_SL2.50ch06:36980674_0_4174634	68	69	8	6	337	226	321	123	52	64	7	51	57	107	47	57	26	16	11	40	17	131	25	122	122	52	0
SL2.50ch10	6184151	6184151	+	186_Slyc_CHI_INTRON_1_AC8_SL2.50ch10:6184151_0_4179344	70	101	20	11	415	169	418	124	71	78	21	59	109	149	1717	2090	1110	1000	1200	2743	36	122	73	141	122	141	0
SL2.50ch11	6867359	6867359	+	186_Slyc_CHI_INTRON_1_AC8_SL2.50ch11:6867359_0_4180658	79	121	25	24	586	354	913	166	67	79	17	43	72	97	18	17	0	1	2	26	23	129	17	122	122	43	3
SL2.50ch12	64476457	64476457	+	186_Slyc_CHI_INTRON_1_AC8_SL2.50ch12:64476457_0_4182536	67	122	24	17	625	196	530	165	72	90	28	49	75	127	38	55	23	15	21	64	26	121	26	147	122	64	0
SL2.50ch01	94342045	94342045	+	53_Slyc_WAG_CDS_AC8_SL2.50ch01:94342045_0_4167999	79	103	23	11	547	187	524	123	73	71	23	36	57	110	1	1	26	16	22	39	22	123	24	121	121	39	2
SL2.50ch02	15366950	15366950	+	186_Slyc_CHI_INTRON_1_AC8_SL2.50ch02:15366950_0_4168334	68	114	26	11	561	178	477	121	67	59	12	50	67	95	8	8	9	5	0	0	32	133	26	122	121	50	2
SL2.50ch02	27145340	27145340	+	53_Slyc_WAG_NOT-CDS_AC8_SL2.50ch02:27145340_0_4168514	65	113	26	15	514	185	480	121	59	88	14	36	81	116	38	36	12	18	18	47	23	137	33	123	121	47	0
SL2.50ch04	5893639	5893639	+	53_Slyc_WAG_NOT-CDS_AC8_SL2.50ch04:5893639_0_4171597	79	121	19	11	586	223	540	143	71	74	17	46	69	114	23	26	31	33	21	50	28	125	42	117	121	50	0
SL2.50ch05	514734	514734	+	53_Slyc_WAG_CDS_AC8_SL2.50ch05:514734_0_4172768	50	99	19	12	483	185	516	129	50	54	9	37	54	109	44	39	20	21	19	38	26	121	26	128	121	44	0
SL2.50ch06	3523499	3523499	+	186_Slyc_CHI_INTRON_1_AC8_SL2.50ch06:3523499_0_4174186	61	120	19	29	585	220	536	177	63	73	19	49	69	113	37	37	28	22	22	30	35	121	30	125	121	49	0
SL2.50ch09	3280966	3280966	+	53_Slyc_WAG_NOT-CDS_AC8_SL2.50ch09:3280966_0_4178032	64	128	18	14	544	189	537	137	64	68	9	48	63	112	72	59	30	23	12	24	26	121	23	120	121	63	0
SL2.50ch09	40917214	40917214	+	53_Slyc_WAG_CDS_AC8_SL2.50ch09:40917214_0_4178426	67	115	32	22	540	231	534	168	58	80	20	0	1	108	0	0	0	0	0	0	21	121	29	132	121	21	8
SL2.50ch10	49992698	49992698	+	186_Slyc_CHI_INTRON_1_AC8_SL2.50ch10:49992698_0_4179787	70	124	18	13	588	199	554	162	74	76	23	53	66	113	57	30	33	25	14	60	33	121	28	149	121	60	0
SL2.50ch11	14102111	14102111	+	53_Slyc_WAG_CDS_AC8_SL2.50ch11:14102111_0_4180812	65	109	15	21	544	198	493	130	75	65	18	44	68	97	26	40	29	17	5	0	17	121	25	132	121	44	1
SL2.50ch12	2129401	2129401	+	53_Slyc_WAG_CDS_AC8_SL2.50ch12:2129401_0_4181630	58	128	16	14	526	193	561	131	71	62	10	40	62	101	43	36	28	21	20	48	35	121	23	130	121	48	0
SL2.50ch01	66624621	66624621	+	53_Slyc_WAG_NOT-CDS_AC8_SL2.50ch01:66624621_0_4166919	93	120	28	20	465	221	418	166	81	94	18	63	77	123	64	60	36	21	46	64	22	115	36	157	120	64	0
SL2.50ch02	45542853	45542853	+	53_Slyc_WAG_CDS_AC8_SL2.50ch02:45542853_0_4169218	79	107	18	21	527	184	484	138	72	88	19	48	57	102	44	25	43	34	14	42	24	123	24	120	120	48	0
SL2.50ch03	4834866	4834866	+	53_Slyc_WAG_CDS_AC8_SL2.50ch03:4834866_0_4169975	82	149	26	17	692	270	676	171	56	88	15	48	83	119	3	7	33	23	4	10	39	120	33	176	120	48	2
SL2.50ch05	44597642	44597642	+	53_Slyc_WAG_CDS_AC8_SL2.50ch05:44597642_0_4173514	64	114	15	14	556	181	507	153	76	85	25	52	58	94	0	0	0	2	0	0	29	120	15	121	120	52	6
SL2.50ch05	61607917	61607917	+	53_Slyc_WAG_CDS_AC8_SL2.50ch05:61607917_0_4173790	61	95	27	18	501	182	517	127	56	67	20	50	47	120	46	33	33	34	21	49	32	122	24	115	120	49	0
SL2.50ch07	3699084	3699084	+	53_Slyc_WAG_NOT-CDS_AC8_SL2.50ch07:3699084_0_4175489	67	130	17	15	533	218	549	148	61	81	15	44	67	95	1	1	0	0	0	0	41	120	31	128	120	44	6
SL2.50ch08	55368306	55368306	+	53_Slyc_WAG_CDS_AC8_SL2.50ch08:55368306_0_4177353	78	108	20	19	548	187	533	172	61	66	19	56	68	100	33	17	34	32	30	41	34	120	19	133	120	56	0
SL2.50ch09	60618723	60618723	+	186_Slyc_CHI_INTRON_1_AC8_SL2.50ch09:60618723_0_4178604	67	123	25	14	547	212	524	137	73	91	12	38	40	108	57	39	32	18	21	40	26	120	29	147	120	40	0
SL2.50ch09	64184206	64184206	+	53_Slyc_WAG_NOT-CDS_AC8_SL2.50ch09:64184206_0_4178712	80	120	20	14	587	217	560	138	55	92	16	43	59	118	0	0	0	0	0	0	16	126	25	116	120	43	6
SL2.50ch10	61063550	61063550	+	53_Slyc_WAG_CDS_AC8_SL2.50ch10:61063550_0_4180079	54	120	24	12	502	146	491	132	54	69	13	39	55	120	41	40	27	19	16	47	20	111	29	146	120	47	0
SL2.50ch11	15715694	15715694	+	53_Slyc_WAG_CDS_AC8_SL2.50ch11:15715694_0_4180820	91	120	22	12	490	208	568	152	70	64	15	60	84	126	21	18	11	5	7	5	21	120	18	159	120	60	0
SL2.50ch12	49340800	49340800	+	53_Slyc_WAG_CDS_AC8_SL2.50ch12:49340800_0_4182292	55	114	20	10	559	208	518	130	60	63	16	46	78	93	37	32	36	22	0	14	22	124	23	120	120	46	1
SL2.50ch01	433264	433264	+	186_Slyc_CHI_INTRON_1_AC8_SL2.50ch01:433264_0_4166194	75	104	26	13	558	214	503	140	58	67	11	0	0	118	31	35	41	21	21	26	27	119	29	126	119	35	2
SL2.50ch01	64071547	64071547	+	53_Slyc_WAG_NOT-CDS_AC8_SL2.50ch01:64071547_0_4166887	83	110	19	13	573	185	522	134	55	85	18	33	75	108	59	39	36	23	22	56	24	119	42	122	119	56	0
SL2.50ch02	29596343	29596343	+	186_Slyc_CHI_INTRON_1_AC8_SL2.50ch02:29596343_0_4168570	68	115	28	17	580	196	532	119	64	91	14	40	61	107	50	30	17	11	9	32	23	119	24	126	119	50	0
SL2.50ch02	39136081	39136081	+	186_Slyc_CHI_INTRON_1_AC8_SL2.50ch02:39136081_0_4168874	69	106	16	9	536	186	518	151	55	68	15	49	66	99	28	19	0	0	0	11	23	126	20	119	119	49	3
SL2.50ch03	52644479	52644479	+	53_Slyc_WAG_CDS_AC8_SL2.50ch03:52644479_0_4170500	75	130	28	20	633	211	590	163	85	87	18	32	59	119	48	64	27	34	31	58	27	118	33	134	119	59	0
SL2.50ch04	61673886	61673886	+	186_Slyc_CHI_INTRON_1_AC8_SL2.50ch04:61673886_0_4172479	67	90	17	9	503	184	512	140	73	66	15	49	72	118	26	31	27	28	22	47	28	120	30	119	119	49	0
SL2.50ch05	61275800	61275800	+	53_Slyc_WAG_NOT-CDS_AC8_SL2.50ch05:61275800_0_4173778	71	136	13	16	572	252	580	146	72	85	20	47	78	93	30	39	21	15	10	15	22	119	32	128	119	47	0
SL2.50ch06	39623502	39623502	+	53_Slyc_WAG_CDS_AC8_SL2.50ch06:39623502_0_4174762	72	99	20	16	543	201	515	140	63	67	12	33	56	99	45	25	29	26	18	38	29	119	34	134	119	45	0
SL2.50ch06	43221289	43221289	+	53_Slyc_WAG_NOT-CDS_AC8_SL2.50ch06:43221289_0_4174962	77	103	27	10	566	213	539	122	49	71	13	51	47	90	19	6	5	3	1	18	18	119	22	126	119	47	2
SL2.50ch06	45842671	45842671	+	53_Slyc_WAG_CDS_AC8_SL2.50ch06:45842671_0_4175105	65	119	25	18	501	184	462	131	62	67	11	52	54	122	39	42	20	14	22	37	28	93	25	125	119	52	0
SL2.50ch06	49055508	49055508	+	53_Slyc_WAG_CDS_AC8_SL2.50ch06:49055508_0_4175271	76	132	26	14	649	241	612	167	72	92	20	59	85	119	41	50	36	16	23	74	38	117	24	148	119	72	0
SL2.50ch07	3973190	3973190	+	53_Slyc_WAG_NOT-CDS_AC8_SL2.50ch07:3973190_0_4175503	72	119	16	15	545	196	477	131	47	64	14	42	72	117	37	38	25	26	0	10	33	120	29	109	119	42	1
SL2.50ch07	21539335	21539335	+	53_Slyc_WAG_NOT-CDS_AC8_SL2.50ch07:21539335_0_4175744	70	102	17	16	521	173	495	140	82	82	15	34	64	96	43	27	24	21	16	58	28	119	20	127	119	58	0
SL2.50ch07	56496712	56496712	+	53_Slyc_WAG_CDS_AC8_SL2.50ch07:56496712_0_4176062	69	121	25	15	560	232	498	147	73	87	20	44	66	101	41	40	24	14	22	55	30	119	21	121	119	55	0
SL2.50ch09	63354949	63354949	+	186_Slyc_CHI_INTRON_1_AC8_SL2.50ch09:63354949_0_4178679	66	127	19	15	525	203	547	142	60	88	15	50	42	108	41	29	29	22	21	45	34	119	23	125	119	45	0
SL2.50ch09	68914526	68914526	+	186_Slyc_CHI_INTRON_1_AC8_SL2.50ch09:68914526_0_4178911	62	119	28	13	562	218	491	134	50	75	12	45	70	122	34	29	11	19	8	21	24	109	20	128	119	45	0
SL2.50ch10	12590958	12590958	+	53_Slyc_WAG_CDS_AC8_SL2.50ch10:12590958_0_4179415	91	110	22	18	642	240	590	157	58	101	20	44	64	130	15	9	10	4	16	38	30	119	27	153	119	44	1
SL2.50ch10	15132727	15132727	+	53_Slyc_WAG_CDS_AC8_SL2.50ch10:15132727_0_4179437	67	111	22	9	554	222	542	148	79	78	17	38	60	114	27	17	18	14	10	32	25	119	31	129	119	38	0
SL2.50ch10	58726208	58726208	+	53_Slyc_WAG_NOT-CDS_AC8_SL2.50ch10:58726208_0_4179978	98	121	12	16	565	187	520	157	65	79	13	48	66	108	20	18	29	23	16	25	31	119	31	119	119	48	0
SL2.50ch11	50175617	50175617	+	53_Slyc_WAG_NOT-CDS_AC8_SL2.50ch11:50175617_0_4181204	72	122	19	10	497	197	515	151	63	68	16	49	62	118	0	0	31	26	18	29	36	119	26	112	119	49	2
SL2.50ch01	87896829	87896829	+	53_Slyc_WAG_NOT-CDS_AC8_SL2.50ch01:87896829_0_4167641	65	118	21	15	536	190	504	143	79	72	13	42	77	108	23	21	21	18	14	19	30	122	17	117	118	42	0
SL2.50ch02	45802717	45802717	+	53_Slyc_WAG_NOT-CDS_AC8_SL2.50ch02:45802717_0_4169232	72	122	21	18	542	191	531	130	58	65	21	45	57	103	2	0	0	1	0	0	31	118	30	106	118	45	6
SL2.50ch03	25234056	25234056	+	53_Slyc_WAG_CDS_AC8_SL2.50ch03:25234056_0_4170221	68	106	13	9	560	227	497	149	64	84	19	47	81	105	0	0	0	0	0	0	39	118	14	125	118	47	6
SL2.50ch03	37388371	37388371	+	53_Slyc_WAG_CDS_AC8_SL2.50ch03:37388371_0_4170359	77	118	33	23	599	211	581	160	88	89	23	47	69	132	15	34	13	21	11	58	27	110	28	127	118	58	0
SL2.50ch04	64209320	64209320	+	186_Slyc_CHI_INTRON_1_AC8_SL2.50ch04:64209320_0_4172611	69	101	18	13	503	174	509	118	41	58	16	39	53	83	3	2	1	0	14	16	27	126	21	118	118	39	4
SL2.50ch07	46883745	46883745	+	53_Slyc_WAG_CDS_AC8_SL2.50ch07:46883745_0_4175902	85	108	20	20	341	237	358	177	47	56	22	41	44	104	22	10	15	5	6	24	30	129	19	118	118	41	0
SL2.50ch07	47274738	47274738	+	53_Slyc_WAG_CDS_AC8_SL2.50ch07:47274738_0_4175908	61	126	28	13	532	191	515	145	63	83	9	52	69	114	0	1	1	0	19	46	25	118	22	128	118	52	4
SL2.50ch08	25116856	25116856	+	53_Slyc_WAG_CDS_AC8_SL2.50ch08:25116856_0_4177009	71	116	20	19	580	208	530	131	78	87	16	55	92	108	49	34	13	10	35	75	34	118	28	137	118	75	0
SL2.50ch09	33621437	33621437	+	53_Slyc_WAG_CDS_AC8_SL2.50ch09:33621437_0_4178394	99	97	17	23	598	318	577	131	85	79	16	23	21	109	38	27	32	16	12	33	32	118	26	141	118	33	0
SL2.50ch01	84855457	84855457	+	53_Slyc_WAG_NOT-CDS_AC8_SL2.50ch01:84855457_0_4167471	64	117	14	17	581	212	560	161	70	93	12	60	57	122	44	27	44	33	9	28	25	113	34	125	117	57	0
SL2.50ch04	8672608	8672608	+	53_Slyc_WAG_CDS_AC8_SL2.50ch04:8672608_0_4171671	71	111	27	17	589	218	563	160	86	62	23	46	78	138	35	27	50	47	13	41	33	117	23	131	117	50	0
SL2.50ch07	44191684	44191684	+	53_Slyc_WAG_CDS_AC8_SL2.50ch07:44191684_0_4175883	52	115	14	17	523	182	547	134	60	80	19	43	58	105	42	24	47	32	19	49	20	117	16	134	117	49	0
SL2.50ch07	62731420	62731420	+	53_Slyc_WAG_CDS_AC8_SL2.50ch07:62731420_0_4176326	51	99	15	14	475	184	459	122	47	74	10	35	61	72	25	31	13	14	3	26	21	117	29	126	117	35	1
SL2.50ch08	22372506	22372506	+	186_Slyc_CHI_INTRON_1_AC8_SL2.50ch08:22372506_0_4176979	51	95	26	11	526	175	507	128	64	78	12	53	70	101	0	1	0	0	10	28	27	121	17	117	117	53	4
SL2.50ch08	53429006	53429006	+	53_Slyc_WAG_CDS_AC8_SL2.50ch08:53429006_0_4177282	56	97	25	7	544	199	531	137	67	68	21	41	59	109	43	37	31	13	20	22	24	117	39	123	117	43	0
SL2.50ch09	712198	712198	+	53_Slyc_WAG_CDS_AC8_SL2.50ch09:712198_0_4177898	71	115	19	15	536	155	566	109	81	91	23	51	63	117	38	30	19	20	12	50	23	117	26	121	117	51	0
SL2.50ch09	37566279	37566279	+	53_Slyc_WAG_CDS_AC8_SL2.50ch09:37566279_0_4178410	62	125	17	13	558	195	533	135	67	69	22	34	23	97	0	0	0	0	7	15	36	117	23	113	117	34	4
SL2.50ch09	56935453	56935453	+	53_Slyc_WAG_CDS_AC8_SL2.50ch09:56935453_0_4178555	79	107	22	17	572	195	508	146	70	75	22	17	36	134	50	44	31	15	5	31	24	117	28	128	117	44	0
SL2.50ch10	46185885	46185885	+	53_Slyc_WAG_CDS_AC8_SL2.50ch10:46185885_0_4179736	66	120	20	18	587	209	571	150	88	80	19	58	70	101	54	44	29	18	15	34	30	117	29	129	117	58	0
SL2.50ch11	5644620	5644620	+	53_Slyc_WAG_NOT-CDS_AC8_SL2.50ch11:5644620_0_4180607	80	113	16	22	547	180	553	145	74	93	24	52	62	105	19	23	32	17	17	58	31	117	30	129	117	58	0
SL2.50ch12	7087421	7087421	+	53_Slyc_WAG_CDS_AC8_SL2.50ch12:7087421_0_4181847	67	95	19	16	517	188	489	145	69	67	23	44	68	114	29	34	25	23	18	80	28	117	22	138	117	67	0
SL2.50ch12	40308552	40308552	+	186_Slyc_CHI_INTRON_1_AC8_SL2.50ch12:40308552_0_4182175	52	126	21	15	569	189	516	145	54	75	22	43	63	103	44	33	30	21	16	31	21	117	33	144	117	44	0
SL2.50ch01	11048357	11048357	+	53_Slyc_WAG_CDS_AC8_SL2.50ch01:11048357_0_4166500	71	112	29	18	551	199	564	123	73	62	22	42	55	130	5	4	43	35	42	74	30	116	18	131	116	55	1
SL2.50ch01	72730915	72730915	+	53_Slyc_WAG_CDS_AC8_SL2.50ch01:72730915_0_4167004	74	127	26	18	528	216	508	137	68	75	19	45	56	119	30	27	59	38	2	1	30	102	28	116	116	56	2
SL2.50ch01	89200697	89200697	+	53_Slyc_WAG_NOT-CDS_AC8_SL2.50ch01:89200697_0_4167716	73	116	26	23	546	210	569	155	55	72	12	57	69	104	34	31	31	17	23	47	26	116	25	127	116	55	0
SL2.50ch02	53277560	53277560	+	53_Slyc_WAG_NOT-CDS_AC8_SL2.50ch02:53277560_0_4169629	78	116	23	14	651	222	552	151	76	79	13	45	57	116	24	13	0	0	13	24	33	115	21	137	116	45	2
SL2.50ch03	383796	383796	+	53_Slyc_WAG_CDS_AC8_SL2.50ch03:383796_0_4169758	65	116	15	14	483	181	512	126	63	67	15	39	55	77	31	29	1	2	15	49	26	116	21	105	116	49	2
SL2.50ch03	63540178	63540178	+	53_Slyc_WAG_NOT-CDS_AC8_SL2.50ch03:63540178_0_4170908	67	125	25	15	544	182	524	138	59	64	14	39	69	101	37	24	27	22	20	50	36	116	24	108	116	50	0
SL2.50ch03	64485318	64485318	+	53_Slyc_WAG_CDS_AC8_SL2.50ch03:64485318_0_4170957	68	126	18	17	576	200	604	133	65	80	10	42	75	94	38	36	36	31	3	12	18	116	9	120	116	42	1
SL2.50ch03	68677699	68677699	+	53_Slyc_WAG_CDS_AC8_SL2.50ch03:68677699_0_4171186	67	111	18	7	610	221	554	134	74	85	28	55	62	91	95	76	52	37	38	85	27	116	30	135	116	76	0
SL2.50ch04	11575845	11575845	+	53_Slyc_WAG_CDS_AC8_SL2.50ch04:11575845_0_4171699	66	104	20	22	602	200	535	146	78	81	17	54	66	101	0	0	7	10	5	11	25	123	17	116	116	54	2
SL2.50ch05	42035606	42035606	+	53_Slyc_WAG_NOT-CDS_AC8_SL2.50ch05:42035606_0_4173505	72	103	23	10	556	151	489	125	71	86	18	41	72	102	85	56	50	41	15	50	23	116	31	134	116	71	0
SL2.50ch06	43347248	43347248	+	53_Slyc_WAG_CDS_AC8_SL2.50ch06:43347248_0_4174969	72	99	20	19	511	185	536	131	53	65	13	42	66	110	48	42	42	27	21	43	25	116	24	120	116	48	0
SL2.50ch07	56037965	56037965	+	53_Slyc_WAG_NOT-CDS_AC8_SL2.50ch07:56037965_0_4176042	82	113	22	14	539	216	568	149	63	65	21	42	64	103	43	42	27	21	13	40	34	116	24	141	116	43	0
SL2.50ch07	56642013	56642013	+	53_Slyc_WAG_CDS_AC8_SL2.50ch07:56642013_0_4176068	68	111	18	26	554	206	485	137	72	78	10	36	60	110	2	0	0	0	2	1	31	116	18	131	116	36	6
SL2.50ch08	48502609	48502609	+	186_Slyc_CHI_INTRON_1_AC8_SL2.50ch08:48502609_0_4177168	64	103	25	16	562	181	502	129	67	94	17	46	70	118	13	17	30	14	14	58	21	116	17	101	116	58	0
SL2.50ch10	60964629	60964629	+	53_Slyc_WAG_NOT-CDS_AC8_SL2.50ch10:60964629_0_4180074	71	111	19	22	565	204	541	177	57	70	14	50	65	128	0	0	0	0	0	1	36	116	30	120	116	50	6
SL2.50ch12	43293447	43293447	+	53_Slyc_WAG_CDS_AC8_SL2.50ch12:43293447_0_4182218	67	118	16	17	577	202	552	127	77	77	11	44	72	103	35	29	32	21	12	42	21	116	17	131	116	44	0
SL2.50ch03	3562101	3562101	+	53_Slyc_WAG_NOT-CDS_AC8_SL2.50ch03:3562101_0_4169923	56	101	20	16	512	179	496	117	75	71	22	49	67	97	46	32	39	23	15	58	21	115	19	122	115	58	0
SL2.50ch03	50303536	50303536	+	53_Slyc_WAG_NOT-CDS_AC8_SL2.50ch03:50303536_0_4170439	79	119	26	18	513	187	505	143	74	59	13	49	65	102	46	40	37	24	14	43	14	115	23	122	115	49	0
SL2.50ch03	57663293	57663293	+	53_Slyc_WAG_CDS_AC8_SL2.50ch03:57663293_0_4170645	73	97	17	8	509	187	497	128	61	67	15	55	52	113	40	39	26	18	14	47	34	115	23	118	115	52	0
SL2.50ch03	58151513	58151513	+	53_Slyc_WAG_CDS_AC8_SL2.50ch03:58151513_0_4170659	71	116	15	3	502	202	454	120	57	61	11	49	45	88	0	4	4	6	0	3	27	115	20	117	115	45	5
SL2.50ch04	3081690	3081690	+	186_Slyc_CHI_INTRON_1_AC8_SL2.50ch04:3081690_0_4171466	75	125	21	18	524	207	566	128	57	94	11	33	78	123	36	19	18	16	25	50	27	115	32	111	115	50	0
SL2.50ch04	57878997	57878997	+	53_Slyc_WAG_CDS_AC8_SL2.50ch04:57878997_0_4172287	81	127	16	18	584	220	539	136	70	78	29	28	74	115	42	35	29	25	15	24	33	98	31	124	115	42	0
SL2.50ch05	65338250	65338250	+	186_Slyc_CHI_INTRON_1_AC8_SL2.50ch05:65338250_0_4173991	74	126	18	16	562	190	482	117	74	94	16	37	62	84	1	2	6	2	0	4	35	115	27	122	115	37	5
SL2.50ch06	1760496	1760496	+	186_Slyc_CHI_INTRON_1_AC8_SL2.50ch06:1760496_0_4174104	80	130	25	17	648	256	596	155	82	105	16	50	61	108	59	46	39	40	19	71	42	115	26	130	115	61	0
SL2.50ch07	279995	279995	+	53_Slyc_WAG_CDS_AC8_SL2.50ch07:279995_0_4175321	74	115	21	14	548	199	540	127	66	77	12	42	59	97	38	22	32	17	13	49	25	122	36	113	115	49	0
SL2.50ch08	51090995	51090995	+	53_Slyc_WAG_CDS_AC8_SL2.50ch08:51090995_0_4177228	57	108	27	20	541	179	518	146	52	63	18	58	62	120	10	16	0	1	0	15	24	115	25	137	115	52	3
SL2.50ch08	61569583	61569583	+	53_Slyc_WAG_NOT-CDS_AC8_SL2.50ch08:61569583_0_4177644	38	171	40	19	828	282	779	222	106	115	24	108	136	148	55	44	19	17	3	32	14	61	18	69	115	61	1
SL2.50ch09	453453	453453	+	53_Slyc_WAG_CDS_AC8_SL2.50ch09:453453_0_4177883	63	100	18	15	479	211	471	147	60	57	8	41	63	111	37	31	17	19	12	37	27	115	24	116	115	41	0
SL2.50ch09	28151988	28151988	+	186_Slyc_CHI_INTRON_1_AC8_SL2.50ch09:28151988_0_4178373	60	119	13	12	524	195	492	139	48	69	14	39	67	104	35	15	18	12	14	47	22	115	28	102	115	47	0
SL2.50ch09	50064921	50064921	+	53_Slyc_WAG_NOT-CDS_AC8_SL2.50ch09:50064921_0_4178481	61	115	28	29	516	192	516	144	56	62	17	29	52	101	37	34	18	17	15	38	30	115	33	124	115	38	0
SL2.50ch12	64269025	64269025	+	53_Slyc_WAG_CDS_AC8_SL2.50ch12:64269025_0_4182525	59	85	16	20	476	162	447	134	60	56	12	39	51	79	42	30	27	14	13	53	20	119	19	115	115	51	0
SL2.50ch02	35708338	35708338	+	186_Slyc_CHI_INTRON_1_AC8_SL2.50ch02:35708338_0_4168718	56	108	21	16	281	209	523	132	37	46	5	48	73	63	0	0	0	0	0	1	26	114	23	131	114	37	6
SL2.50ch02	40663731	40663731	+	53_Slyc_WAG_CDS_AC8_SL2.50ch02:40663731_0_4168955	69	114	15	11	496	180	461	133	70	77	22	44	62	117	41	25	26	14	14	52	34	97	28	124	114	52	0
SL2.50ch02	41243651	41243651	+	53_Slyc_WAG_CDS_AC8_SL2.50ch02:41243651_0_4168987	65	109	24	12	478	189	504	144	49	59	25	29	64	86	43	41	34	26	23	23	17	114	25	125	114	43	0
SL2.50ch03	2909287	2909287	+	186_Slyc_CHI_INTRON_1_AC8_SL2.50ch03:2909287_0_4169892	78	131	26	21	626	217	576	160	69	90	17	45	72	114	48	33	33	22	21	74	25	114	34	134	114	69	0
SL2.50ch03	52536517	52536517	+	53_Slyc_WAG_CDS_AC8_SL2.50ch03:52536517_0_4170494	69	107	15	13	596	207	529	162	71	87	18	45	57	111	45	56	30	14	24	28	40	114	30	158	114	56	0
SL2.50ch03	59981900	59981900	+	53_Slyc_WAG_NOT-CDS_AC8_SL2.50ch03:59981900_0_4170728	78	189	13	12	660	124	357	173	45	41	11	57	85	67	3	1	2	0	5	16	44	114	36	137	114	44	4
SL2.50ch04	1087117	1087117	+	186_Slyc_CHI_INTRON_1_AC8_SL2.50ch04:1087117_0_4171363	68	92	23	11	564	206	554	136	44	61	22	37	60	108	29	27	15	17	10	28	28	123	14	114	114	37	0
SL2.50ch04	62384603	62384603	+	186_Slyc_CHI_INTRON_1_AC8_SL2.50ch04:62384603_0_4172514	54	118	17	10	540	181	460	114	59	77	13	49	61	97	13	10	8	7	8	3	22	114	19	111	114	49	1
SL2.50ch07	23998716	23998716	+	53_Slyc_WAG_CDS_AC8_SL2.50ch07:23998716_0_4175763	77	112	25	24	538	179	556	146	65	76	16	61	68	101	47	31	28	25	21	43	28	114	22	148	114	61	0
SL2.50ch07	61511979	61511979	+	53_Slyc_WAG_CDS_AC8_SL2.50ch07:61511979_0_4176265	68	115	23	14	475	181	491	129	62	77	12	32	53	121	38	31	24	23	14	39	22	114	15	107	114	39	0
SL2.50ch08	8347788	8347788	+	53_Slyc_WAG_CDS_AC8_SL2.50ch08:8347788_0_4176880	84	99	19	15	515	194	490	121	68	77	15	38	64	99	41	29	37	11	0	0	26	114	14	129	114	41	2
SL2.50ch08	38125306	38125306	+	53_Slyc_WAG_NOT-CDS_AC8_SL2.50ch08:38125306_0_4177102	61	133	20	23	451	178	455	127	56	88	18	44	51	91	54	48	22	18	15	47	26	114	19	121	114	51	0
SL2.50ch08	54413194	54413194	+	186_Slyc_CHI_INTRON_1_AC8_SL2.50ch08:54413194_0_4177317	49	98	22	16	521	189	493	120	68	55	13	41	76	90	38	44	24	31	9	10	23	114	16	124	114	44	0
SL2.50ch09	17715616	17715616	+	186_Slyc_CHI_INTRON_1_AC8_SL2.50ch09:17715616_0_4178299	60	97	16	17	518	220	451	137	69	79	18	34	56	103	48	33	16	27	17	41	22	119	28	114	114	48	0
SL2.50ch10	13346082	13346082	+	53_Slyc_WAG_NOT-CDS_AC8_SL2.50ch10:13346082_0_4179422	68	111	17	13	569	188	515	130	62	70	13	37	70	89	22	25	13	17	4	24	29	114	30	136	114	37	1
SL2.50ch10	64615568	64615568	+	186_Slyc_CHI_INTRON_1_AC8_SL2.50ch10:64615568_0_4180267	66	93	14	17	536	176	526	124	52	51	12	53	55	112	44	22	33	16	27	42	20	117	27	114	114	51	0
SL2.50ch11	9796879	9796879	+	186_Slyc_CHI_INTRON_1_AC8_SL2.50ch11:9796879_0_4180736	65	128	13	15	456	191	453	126	66	62	21	46	59	98	5	4	3	2	13	37	30	114	15	107	114	46	3
SL2.50ch11	30595480	30595480	+	53_Slyc_WAG_CDS_AC8_SL2.50ch11:30595480_0_4180959	77	116	20	15	563	209	527	127	82	92	23	42	73	108	9	12	10	12	3	20	27	114	27	119	114	42	1
SL2.50ch11	33426812	33426812	+	186_Slyc_CHI_INTRON_1_AC8_SL2.50ch11:33426812_0_4181028	59	100	14	15	487	182	438	126	52	55	5	30	55	108	2	0	0	0	10	5	22	114	19	123	114	30	4
SL2.50ch11	52805650	52805650	+	53_Slyc_WAG_NOT-CDS_AC8_SL2.50ch11:52805650_0_4181321	53	114	16	15	477	159	451	137	64	61	9	55	51	112	46	29	29	25	12	50	25	141	26	97	114	51	0
SL2.50ch12	53696289	53696289	+	53_Slyc_WAG_NOT-CDS_AC8_SL2.50ch12:53696289_0_4182339	53	92	23	9	493	204	485	130	58	87	19	41	69	106	49	37	2	2	19	46	26	114	18	153	114	49	2
SL2.50ch01	84976401	84976401	+	53_Slyc_WAG_NOT-CDS_AC8_SL2.50ch01:84976401_0_4167478	74	119	28	15	509	175	533	124	62	55	19	40	50	98	30	25	12	14	9	23	25	113	19	134	113	40	0
SL2.50ch03	64500810	64500810	+	53_Slyc_WAG_NOT-CDS_AC8_SL2.50ch03:64500810_0_4170958	62	111	27	14	538	220	543	141	63	66	17	54	56	69	54	34	25	21	14	30	33	113	23	147	113	54	0
SL2.50ch03	70766114	70766114	+	53_Slyc_WAG_CDS_AC8_SL2.50ch03:70766114_0_4171305	51	98	27	10	510	155	493	129	66	80	14	35	67	104	44	44	21	17	19	46	28	115	29	113	113	46	0
SL2.50ch04	3139381	3139381	+	53_Slyc_WAG_NOT-CDS_AC8_SL2.50ch04:3139381_0_4171469	69	89	16	11	569	197	542	124	65	57	9	42	59	106	16	24	31	18	7	29	21	113	24	145	113	42	0
SL2.50ch04	45319814	45319814	+	186_Slyc_CHI_INTRON_1_AC8_SL2.50ch04:45319814_0_4172004	72	110	20	18	579	234	551	139	96	83	16	44	66	114	52	46	37	19	18	63	37	113	38	129	113	63	0
SL2.50ch04	55162063	55162063	+	53_Slyc_WAG_CDS_AC8_SL2.50ch04:55162063_0_4172235	68	100	26	13	548	207	478	146	76	54	16	50	58	108	0	0	0	0	14	39	23	113	30	126	113	50	4
SL2.50ch04	59014148	59014148	+	186_Slyc_CHI_INTRON_1_AC8_SL2.50ch04:59014148_0_4172339	66	111	14	12	537	195	497	132	76	68	15	37	63	91	41	27	34	27	21	61	23	113	28	123	113	61	0
SL2.50ch05	44110190	44110190	+	53_Slyc_WAG_CDS_AC8_SL2.50ch05:44110190_0_4173513	70	106	15	11	497	184	483	117	73	45	12	47	56	101	0	0	0	1	3	10	23	122	20	113	113	45	5
SL2.50ch05	62874749	62874749	+	53_Slyc_WAG_CDS_AC8_SL2.50ch05:62874749_0_4173855	62	124	19	19	532	206	554	149	66	83	17	57	69	98	78	46	51	39	26	65	27	113	24	99	113	66	0
SL2.50ch06	5385733	5385733	+	53_Slyc_WAG_CDS_AC8_SL2.50ch06:5385733_0_4174217	63	114	15	21	475	184	502	134	70	70	15	35	65	99	45	33	26	21	20	42	30	113	29	129	113	45	0
SL2.50ch07	32615759	32615759	+	53_Slyc_WAG_CDS_AC8_SL2.50ch07:32615759_0_4175820	67	102	18	20	576	208	494	130	70	98	17	50	71	99	13	17	13	9	2	4	29	113	23	145	113	50	2
SL2.50ch08	15404607	15404607	+	53_Slyc_WAG_CDS_AC8_SL2.50ch08:15404607_0_4176937	71	106	18	18	503	192	498	128	68	65	14	41	58	91	0	0	0	0	0	0	17	113	22	121	113	41	6
SL2.50ch08	60177251	60177251	+	53_Slyc_WAG_CDS_AC8_SL2.50ch08:60177251_0_4177576	60	108	17	11	506	179	495	155	51	61	17	35	54	95	41	36	26	23	9	39	24	113	20	132	113	41	0
SL2.50ch08	64484766	64484766	+	53_Slyc_WAG_NOT-CDS_AC8_SL2.50ch08:64484766_0_4177785	60	103	16	15	530	186	515	134	46	61	14	46	58	107	31	36	32	32	10	47	26	113	36	128	113	46	0
SL2.50ch08	64963297	64963297	+	53_Slyc_WAG_CDS_AC8_SL2.50ch08:64963297_0_4177810	56	101	25	9	554	166	467	116	65	67	17	42	48	80	39	44	21	29	16	22	21	113	33	130	113	44	0
SL2.50ch08	65541229	65541229	+	53_Slyc_WAG_NOT-CDS_AC8_SL2.50ch08:65541229_0_4177843	82	115	16	4	501	207	502	147	63	66	13	41	64	91	30	25	3	4	0	16	26	113	36	123	113	41	3
SL2.50ch09	1259321	1259321	+	53_Slyc_WAG_CDS_AC8_SL2.50ch09:1259321_0_4177929	47	93	12	11	471	173	473	117	55	61	14	43	52	87	43	33	19	11	15	25	18	113	23	115	113	43	0
SL2.50ch09	12709107	12709107	+	186_Slyc_CHI_INTRON_1_AC8_SL2.50ch09:12709107_0_4178244	59	122	27	15	499	174	461	126	68	58	16	38	63	98	38	38	20	21	15	34	17	113	29	105	113	38	0
SL2.50ch09	59286595	59286595	+	53_Slyc_WAG_CDS_AC8_SL2.50ch09:59286595_0_4178585	68	113	23	15	561	177	489	124	60	50	15	16	17	90	33	37	29	30	8	23	34	120	26	110	113	34	0
SL2.50ch10	748413	748413	+	53_Slyc_WAG_CDS_AC8_SL2.50ch10:748413_0_4179137	78	113	20	18	558	199	530	153	74	67	13	45	60	81	37	35	30	23	9	20	30	139	30	99	113	45	0
SL2.50ch11	53469267	53469267	+	53_Slyc_WAG_CDS_AC8_SL2.50ch11:53469267_0_4181358	67	87	25	12	536	234	483	145	69	77	13	55	69	132	44	49	28	24	17	64	28	113	27	126	113	64	0
SL2.50ch12	36732101	36732101	+	186_Slyc_CHI_INTRON_1_AC8_SL2.50ch12:36732101_0_4182071	73	138	23	15	596	207	534	157	75	74	18	49	75	98	51	40	29	26	17	60	33	113	27	158	113	60	0
SL2.50ch12	66068071	66068071	+	53_Slyc_WAG_NOT-CDS_AC8_SL2.50ch12:66068071_0_4182622	71	113	26	17	602	211	619	137	78	67	13	55	60	113	29	33	20	20	17	55	34	136	28	112	113	55	0
SL2.50ch01	80367961	80367961	+	186_Slyc_CHI_INTRON_1_AC8_SL2.50ch01:80367961_0_4167253	76	129	26	16	572	216	499	147	58	81	15	40	78	113	42	29	20	25	15	43	26	106	27	112	112	43	0
SL2.50ch01	83221388	83221388	+	53_Slyc_WAG_CDS_AC8_SL2.50ch01:83221388_0_4167385	55	112	19	19	536	70	495	125	73	64	19	51	60	102	10	13	7	6	11	26	22	127	23	127	112	51	0
SL2.50ch01	87850108	87850108	+	53_Slyc_WAG_CDS_AC8_SL2.50ch01:87850108_0_4167638	71	115	23	7	554	196	500	146	72	72	14	36	54	112	49	32	24	16	6	21	27	95	37	135	112	49	0
SL2.50ch03	53031035	53031035	+	53_Slyc_WAG_NOT-CDS_AC8_SL2.50ch03:53031035_0_4170515	76	129	19	14	515	202	528	151	33	60	15	48	54	56	43	31	32	20	47	97	30	112	38	121	112	48	0
SL2.50ch04	47014262	47014262	+	53_Slyc_WAG_CDS_AC8_SL2.50ch04:47014262_0_4172029	71	112	22	19	568	192	509	161	54	74	23	49	69	116	0	0	0	2	6	28	34	106	20	140	112	49	4
SL2.50ch06	33292979	33292979	+	186_Slyc_CHI_INTRON_1_AC8_SL2.50ch06:33292979_0_4174502	65	112	32	13	508	168	495	121	60	75	16	33	54	107	19	17	12	8	19	28	19	114	13	112	112	33	0
SL2.50ch06	38084218	38084218	+	53_Slyc_WAG_CDS_AC8_SL2.50ch06:38084218_0_4174685	68	112	18	5	492	164	454	130	45	69	18	36	65	94	30	23	24	18	16	34	27	114	19	106	112	36	0
SL2.50ch07	35701100	35701100	+	53_Slyc_WAG_NOT-CDS_AC8_SL2.50ch07:35701100_0_4175838	77	102	21	12	519	181	494	143	54	73	22	52	60	105	3	5	2	4	0	0	22	112	20	128	112	52	5
SL2.50ch08	27476085	27476085	+	53_Slyc_WAG_CDS_AC8_SL2.50ch08:27476085_0_4177032	79	123	21	11	505	223	529	144	70	84	24	48	75	112	24	23	10	12	0	1	33	105	18	149	112	48	2
SL2.50ch09	70723399	70723399	+	186_Slyc_CHI_INTRON_1_AC8_SL2.50ch09:70723399_0_4178999	70	99	19	13	554	171	509	117	60	74	11	38	54	97	62	44	25	17	23	31	23	123	29	112	112	54	0
SL2.50ch10	26485189	26485189	+	53_Slyc_WAG_CDS_AC8_SL2.50ch10:26485189_0_4179539	53	113	21	15	280	232	759	169	67	78	15	52	74	93	18	16	16	17	8	29	27	112	38	128	112	52	0
SL2.50ch11	1789507	1789507	+	53_Slyc_WAG_NOT-CDS_AC8_SL2.50ch11:1789507_0_4180411	48	98	19	15	489	185	500	116	67	70	15	42	56	106	0	0	0	0	8	0	22	112	19	134	112	42	5
SL2.50ch11	49276878	49276878	+	186_Slyc_CHI_INTRON_1_AC8_SL2.50ch11:49276878_0_4181176	63	113	17	16	546	232	487	120	59	75	11	45	75	112	49	38	30	21	1	22	27	112	24	141	112	49	1
SL2.50ch12	23144671	23144671	+	53_Slyc_WAG_CDS_AC8_SL2.50ch12:23144671_0_4181982	71	95	16	23	561	193	511	133	73	66	14	39	63	93	0	0	0	0	3	21	24	121	26	112	112	39	5
SL2.50ch12	43878819	43878819	+	53_Slyc_WAG_NOT-CDS_AC8_SL2.50ch12:43878819_0_4182226	69	112	19	16	508	184	460	155	58	80	9	51	55	100	1	0	35	29	17	42	37	126	29	106	112	51	2
SL2.50ch12	44548540	44548540	+	53_Slyc_WAG_CDS_AC8_SL2.50ch12:44548540_0_4182230	62	103	14	6	486	177	499	125	62	56	15	42	48	106	38	37	1	0	16	44	25	112	28	129	112	44	2
SL2.50ch12	54981101	54981101	+	186_Slyc_CHI_INTRON_1_AC8_SL2.50ch12:54981101_0_4182356	59	114	22	19	522	176	452	113	55	74	14	38	60	112	8	6	13	9	26	50	27	103	24	119	112	50	0
SL2.50ch12	59529562	59529562	+	186_Slyc_CHI_INTRON_1_AC8_SL2.50ch12:59529562_0_4182386	74	119	29	16	540	217	517	150	56	79	23	46	56	89	44	36	25	13	10	55	21	112	19	130	112	55	0
SL2.50ch12	66166214	66166214	+	53_Slyc_WAG_NOT-CDS_AC8_SL2.50ch12:66166214_0_4182628	59	96	16	12	499	183	481	125	59	74	7	48	50	99	20	27	8	5	18	29	20	128	25	112	112	48	0
SL2.50ch01	16669257	16669257	+	53_Slyc_WAG_CDS_AC8_SL2.50ch01:16669257_0_4166554	66	102	19	13	536	190	491	132	70	77	11	48	71	102	2	2	7	3	12	37	35	111	14	112	111	48	3
SL2.50ch01	54998257	54998257	+	186_Slyc_CHI_INTRON_1_AC8_SL2.50ch01:54998257_0_4166809	63	109	25	14	498	189	487	148	69	82	17	45	61	108	37	43	25	24	32	87	26	111	24	122	111	61	0
SL2.50ch01	91566390	91566390	+	53_Slyc_WAG_CDS_AC8_SL2.50ch01:91566390_0_4167846	60	116	17	12	517	185	472	128	61	64	14	39	45	93	48	44	42	34	10	58	25	111	23	106	111	48	0
SL2.50ch02	51044242	51044242	+	53_Slyc_WAG_NOT-CDS_AC8_SL2.50ch02:51044242_0_4169510	74	119	19	14	561	197	537	128	70	64	15	51	61	100	36	25	24	23	19	44	20	111	26	108	111	51	0
SL2.50ch03	25529247	25529247	+	53_Slyc_WAG_CDS_AC8_SL2.50ch03:25529247_0_4170223	82	111	15	14	557	204	488	153	57	76	19	45	68	97	50	46	0	0	0	0	34	122	28	100	111	50	4
SL2.50ch03	36194423	36194423	+	53_Slyc_WAG_CDS_AC8_SL2.50ch03:36194423_0_4170345	61	115	25	15	493	154	436	113	46	74	10	37	45	94	14	13	8	8	15	40	25	111	20	112	111	40	0
SL2.50ch04	55939549	55939549	+	186_Slyc_CHI_INTRON_1_AC8_SL2.50ch04:55939549_0_4172272	84	108	18	17	562	212	522	147	62	61	18	43	61	111	51	41	23	20	20	44	17	134	26	108	111	51	0
SL2.50ch04	63233277	63233277	+	53_Slyc_WAG_NOT-CDS_AC8_SL2.50ch04:63233277_0_4172560	63	102	24	13	442	180	473	115	61	74	16	39	58	94	1	0	0	0	15	35	21	114	20	111	111	39	4
SL2.50ch05	51530999	51530999	+	53_Slyc_WAG_CDS_AC8_SL2.50ch05:51530999_0_4173567	69	100	13	14	488	174	497	140	68	78	18	36	53	93	0	0	0	0	4	8	25	114	22	111	111	36	5
SL2.50ch05	57620203	57620203	+	53_Slyc_WAG_NOT-CDS_AC8_SL2.50ch05:57620203_0_4173662	75	105	19	18	521	186	494	150	71	60	21	31	89	113	30	29	9	15	12	25	27	111	31	117	111	31	0
SL2.50ch06	35962528	35962528	+	53_Slyc_WAG_CDS_AC8_SL2.50ch06:35962528_0_4174586	66	101	18	18	496	187	458	131	56	64	11	41	60	78	42	31	31	18	24	35	20	111	30	116	111	42	0
SL2.50ch06	36520728	36520728	+	53_Slyc_WAG_CDS_AC8_SL2.50ch06:36520728_0_4174611	78	115	18	21	585	203	548	149	63	75	20	51	67	90	0	1	0	0	0	0	21	111	20	142	111	51	6
SL2.50ch07	356461	356461	+	53_Slyc_WAG_NOT-CDS_AC8_SL2.50ch07:356461_0_4175325	67	111	21	17	514	213	477	136	54	53	13	41	46	107	17	18	12	8	6	22	17	124	19	107	111	41	0
SL2.50ch07	21372435	21372435	+	53_Slyc_WAG_CDS_AC8_SL2.50ch07:21372435_0_4175741	74	118	20	7	501	191	491	143	70	73	19	38	54	111	42	32	21	10	16	53	35	87	27	116	111	53	0
SL2.50ch07	26820264	26820264	+	53_Slyc_WAG_CDS_AC8_SL2.50ch07:26820264_0_4175779	68	121	24	4	485	187	482	139	51	64	14	34	55	108	84	66	57	41	20	96	31	111	20	135	111	64	0
SL2.50ch09	4401097	4401097	+	53_Slyc_WAG_CDS_AC8_SL2.50ch09:4401097_0_4178090	61	98	25	10	507	206	502	137	63	91	21	40	52	103	10	11	9	7	4	20	27	124	20	111	111	40	1
SL2.50ch10	59224980	59224980	+	53_Slyc_WAG_CDS_AC8_SL2.50ch10:59224980_0_4179993	76	111	22	23	548	217	554	162	64	87	11	56	65	124	41	32	21	14	14	71	32	109	31	135	111	64	0
SL2.50ch11	5393086	5393086	+	53_Slyc_WAG_NOT-CDS_AC8_SL2.50ch11:5393086_0_4180594	59	111	21	16	502	185	492	132	58	50	16	49	56	76	31	28	34	16	12	23	22	112	24	110	111	49	0
SL2.50ch11	9781374	9781374	+	53_Slyc_WAG_CDS_AC8_SL2.50ch11:9781374_0_4180735	68	126	22	16	543	212	532	141	63	71	10	47	61	91	41	40	21	31	18	41	31	111	31	114	111	47	0
SL2.50ch11	49226488	49226488	+	53_Slyc_WAG_CDS_AC8_SL2.50ch11:49226488_0_4181173	63	111	17	11	522	170	506	146	65	69	12	53	54	114	39	37	33	17	15	45	32	99	21	112	111	53	0
SL2.50ch12	40698729	40698729	+	53_Slyc_WAG_CDS_AC8_SL2.50ch12:40698729_0_4182187	67	118	24	19	552	204	541	128	82	75	15	49	62	97	22	12	7	5	8	20	29	111	17	129	111	49	0
SL2.50ch12	67129300	67129300	+	53_Slyc_WAG_CDS_AC8_SL2.50ch12:67129300_0_4182685	58	107	8	14	487	179	474	123	55	59	12	41	60	87	43	23	24	20	12	39	21	111	25	116	111	43	0
SL2.50ch01	5364495	5364495	+	53_Slyc_WAG_NOT-CDS_AC8_SL2.50ch01:5364495_0_4166416	76	98	21	10	495	183	493	123	65	68	12	43	56	94	40	41	7	6	19	49	22	110	27	114	110	49	0
SL2.50ch01	26680894	26680894	+	53_Slyc_WAG_CDS_AC8_SL2.50ch01:26680894_0_4166649	78	110	17	11	555	193	547	146	51	66	11	52	47	107	29	31	0	0	0	0	19	112	13	96	110	47	4
SL2.50ch01	53610608	53610608	+	53_Slyc_WAG_NOT-CDS_AC8_SL2.50ch01:53610608_0_4166791	74	95	20	11	416	174	428	130	50	71	11	35	56	93	0	0	0	0	0	0	33	114	21	110	110	35	6
SL2.50ch01	69715898	69715898	+	186_S.pimpi-ceras_CHI_INTRON_1_AC8_SL2.50ch01:69715898_0_4166968	66	110	22	17	563	202	541	138	69	91	22	63	67	121	30	34	30	33	7	14	32	106	20	115	110	63	0
SL2.50ch01	80474796	80474796	+	53_Slyc_WAG_CDS_AC8_SL2.50ch01:80474796_0_4167259	76	93	21	19	403	168	355	85	72	41	6	31	48	115	32	31	14	12	9	9	19	110	16	150	110	32	0
SL2.50ch01	95876636	95876636	+	53_Slyc_WAG_NOT-CDS_AC8_SL2.50ch01:95876636_0_4168082	57	109	10	8	470	205	480	122	60	68	10	54	57	96	23	23	24	15	19	28	30	110	24	116	110	54	0
SL2.50ch02	29478517	29478517	+	53_Slyc_WAG_NOT-CDS_AC8_SL2.50ch02:29478517_0_4168566	54	92	13	11	500	157	477	147	60	75	16	45	56	109	12	15	8	5	10	48	22	110	32	132	110	48	0
SL2.50ch02	35986788	35986788	+	53_Slyc_WAG_CDS_AC8_SL2.50ch02:35986788_0_4168729	53	107	20	11	576	203	369	140	61	47	14	40	55	98	47	47	52	28	27	105	34	110	27	126	110	52	0
SL2.50ch03	5645290	5645290	+	186_Slyc_CHI_INTRON_1_AC8_SL2.50ch03:5645290_0_4170006	75	104	15	16	508	189	466	127	56	78	14	53	57	92	0	0	2	0	2	20	20	110	28	120	110	53	5
SL2.50ch03	40593374	40593374	+	53_Slyc_WAG_CDS_AC8_SL2.50ch03:40593374_0_4170371	64	99	21	14	529	176	489	148	64	72	19	48	62	99	1	1	1	0	0	1	18	110	21	120	110	48	6
SL2.50ch03	50804839	50804839	+	186_Slyc_CHI_INTRON_1_AC8_SL2.50ch03:50804839_0_4170446	75	109	15	12	470	160	443	117	50	64	13	49	56	91	34	26	27	13	10	14	30	110	24	122	110	49	0
SL2.50ch03	53670389	53670389	+	53_Slyc_WAG_CDS_AC8_SL2.50ch03:53670389_0_4170540	72	110	20	10	517	173	470	131	117	54	18	41	56	161	46	37	28	14	13	41	23	104	30	96	110	46	0
SL2.50ch03	65014901	65014901	+	53_Slyc_WAG_CDS_AC8_SL2.50ch03:65014901_0_4170985	57	110	19	13	488	178	443	114	59	68	16	44	65	107	17	20	12	8	9	19	37	116	27	96	110	44	0
SL2.50ch04	1671847	1671847	+	53_Slyc_WAG_NOT-CDS_AC8_SL2.50ch04:1671847_0_4171391	64	99	25	9	504	186	448	131	53	65	17	41	57	100	43	35	24	30	17	31	18	110	22	111	110	43	0
SL2.50ch04	2492838	2492838	+	53_Slyc_WAG_NOT-CDS_AC8_SL2.50ch04:2492838_0_4171434	74	91	24	15	501	149	504	134	60	62	10	30	55	106	47	44	28	20	0	12	30	123	17	110	110	47	1
SL2.50ch04	6902403	6902403	+	186_S.pimpi-ceras_CHI_INTRON_1_AC8_SL2.50ch04:6902403_0_4171628	66	94	22	14	473	208	437	126	69	70	17	41	59	110	46	37	29	15	18	52	30	112	17	107	110	52	0
SL2.50ch04	20872738	20872738	+	53_Slyc_WAG_NOT-CDS_AC8_SL2.50ch04:20872738_0_4171782	76	116	18	16	536	172	506	138	52	72	19	48	60	102	2	1	0	2	1	1	23	110	17	139	110	48	6
SL2.50ch04	38407679	38407679	+	53_Slyc_WAG_CDS_AC8_SL2.50ch04:38407679_0_4171917	74	100	22	9	583	189	500	137	74	88	21	48	77	106	18	22	28	12	24	62	21	110	22	123	110	62	0
SL2.50ch05	1375349	1375349	+	53_Slyc_WAG_CDS_AC8_SL2.50ch05:1375349_0_4172812	45	102	18	11	454	130	433	117	49	60	15	37	51	108	31	29	15	16	5	26	21	110	21	114	110	37	0
SL2.50ch05	18467155	18467155	+	53_Slyc_WAG_NOT-CDS_AC8_SL2.50ch05:18467155_0_4173263	75	94	16	13	483	178	459	110	68	64	13	28	63	88	40	31	26	14	13	51	30	123	24	110	110	51	0
SL2.50ch05	30488938	30488938	+	53_Slyc_WAG_CDS_AC8_SL2.50ch05:30488938_0_4173411	62	103	16	8	526	150	437	136	59	61	12	37	71	102	0	0	7	5	5	9	31	110	16	113	110	37	2
SL2.50ch06	42449346	42449346	+	53_Slyc_WAG_NOT-CDS_AC8_SL2.50ch06:42449346_0_4174920	54	127	28	15	507	189	518	138	48	65	18	41	58	110	16	4	7	4	2	18	25	88	37	142	110	41	3
SL2.50ch06	43959062	43959062	+	186_S.pimpi-ceras_CHI_INTRON_1_AC8_SL2.50ch06:43959062_0_4175003	79	137	20	13	557	208	564	145	59	77	20	49	55	103	38	35	38	18	12	40	26	110	27	139	110	49	0
SL2.50ch06	49118897	49118897	+	53_Slyc_WAG_CDS_AC8_SL2.50ch06:49118897_0_4175275	57	114	24	14	488	195	532	121	59	74	20	38	52	110	28	29	20	23	15	36	20	95	28	117	110	38	0
SL2.50ch07	3182114	3182114	+	53_Slyc_WAG_CDS_AC8_SL2.50ch07:3182114_0_4175470	73	122	23	14	521	176	534	141	69	80	19	46	58	113	32	34	18	5	11	42	16	108	16	110	110	46	0
SL2.50ch08	25758050	25758050	+	53_Slyc_WAG_CDS_AC8_SL2.50ch08:25758050_0_4177016	50	83	11	6	426	177	416	118	61	63	19	32	56	71	40	27	27	17	8	24	17	110	21	110	110	40	0
SL2.50ch08	57707568	57707568	+	53_Slyc_WAG_NOT-CDS_AC8_SL2.50ch08:57707568_0_4177457	53	101	14	12	492	182	506	125	61	72	17	45	51	82	37	35	21	10	19	32	34	112	22	110	110	45	0
SL2.50ch08	63726575	63726575	+	53_Slyc_WAG_NOT-CDS_AC8_SL2.50ch08:63726575_0_4177748	66	115	23	15	547	223	500	159	73	62	23	40	61	110	41	31	32	23	11	66	25	103	26	140	110	61	0
SL2.50ch09	3051862	3051862	+	53_Slyc_WAG_NOT-CDS_AC8_SL2.50ch09:3051862_0_4178024	56	94	22	19	528	184	505	131	74	69	13	42	44	90	38	33	25	20	16	44	19	110	27	114	110	44	0
SL2.50ch09	9622997	9622997	+	53_Slyc_WAG_CDS_AC8_SL2.50ch09:9622997_0_4178216	61	110	19	17	476	166	470	121	60	66	13	56	51	76	41	39	28	24	14	47	27	116	19	107	110	51	0
SL2.50ch09	46732950	46732950	+	53_Slyc_WAG_NOT-CDS_AC8_SL2.50ch09:46732950_0_4178458	56	110	24	15	497	164	437	145	62	57	23	0	0	110	0	0	26	22	0	1	37	111	28	96	110	28	6
SL2.50ch10	63123306	63123306	+	53_Slyc_WAG_NOT-CDS_AC8_SL2.50ch10:63123306_0_4180188	67	115	17	17	470	166	480	123	48	55	8	29	56	94	39	30	25	26	13	33	24	110	23	85	110	39	0
SL2.50ch11	32707881	32707881	+	53_Slyc_WAG_CDS_AC8_SL2.50ch11:32707881_0_4181011	66	118	11	20	506	174	505	113	64	69	13	44	66	94	47	31	22	22	4	43	23	110	23	108	110	47	1
SL2.50ch12	17582988	17582988	+	53_Slyc_WAG_CDS_AC8_SL2.50ch12:17582988_0_4181959	63	110	22	13	494	200	509	143	67	80	26	53	60	104	0	1	0	0	1	2	20	125	21	106	110	53	6
SL2.50ch12	47348187	47348187	+	53_Slyc_WAG_NOT-CDS_AC8_SL2.50ch12:47348187_0_4182271	68	112	24	16	435	178	410	113	50	58	10	39	53	101	23	36	23	16	17	42	19	110	25	94	110	42	0
SL2.50ch01	18035288	18035288	+	53_Slyc_WAG_CDS_AC8_SL2.50ch01:18035288_0_4166567	60	100	17	12	546	212	539	147	71	79	16	54	64	95	0	0	0	0	0	0	24	109	18	123	109	54	6
SL2.50ch01	35371178	35371178	+	53_Slyc_WAG_CDS_AC8_SL2.50ch01:35371178_0_4166701	35	111	18	10	492	172	455	126	54	65	19	37	68	100	38	38	20	22	0	0	22	109	16	119	109	38	2
SL2.50ch01	78342376	78342376	+	53_Slyc_WAG_CDS_AC8_SL2.50ch01:78342376_0_4167157	60	117	27	10	537	176	497	125	65	66	13	48	69	102	1	0	33	26	14	41	29	109	38	133	109	48	2
SL2.50ch01	78435478	78435478	+	53_Slyc_WAG_CDS_AC8_SL2.50ch01:78435478_0_4167162	62	109	16	16	480	166	505	139	56	50	14	35	53	111	22	28	26	14	22	42	30	105	26	110	109	42	0
SL2.50ch01	85945458	85945458	+	53_Slyc_WAG_CDS_AC8_SL2.50ch01:85945458_0_4167532	71	105	15	18	507	194	488	147	46	60	11	41	50	98	33	35	23	23	14	61	18	110	24	109	109	46	0
SL2.50ch01	90558091	90558091	+	53_Slyc_WAG_CDS_AC8_SL2.50ch01:90558091_0_4167792	66	121	18	13	506	193	501	141	59	70	13	45	48	107	39	39	30	19	18	48	23	109	28	106	109	48	0
SL2.50ch01	94226780	94226780	+	53_Slyc_WAG_NOT-CDS_AC8_SL2.50ch01:94226780_0_4167992	71	111	14	8	538	182	510	123	53	75	14	33	65	101	32	33	29	17	17	37	18	109	28	114	109	37	0
SL2.50ch02	20302576	20302576	+	53_Slyc_WAG_NOT-CDS_AC8_SL2.50ch02:20302576_0_4168381	53	107	22	10	518	198	476	126	52	69	7	37	55	104	33	31	28	16	23	35	24	117	25	109	109	37	0
SL2.50ch03	58592198	58592198	+	53_Slyc_WAG_CDS_AC8_SL2.50ch03:58592198_0_4170672	64	76	15	11	508	207	382	104	73	71	11	43	56	109	16	7	9	5	10	18	31	113	20	117	109	43	0
SL2.50ch04	53538820	53538820	+	53_Slyc_WAG_CDS_AC8_SL2.50ch04:53538820_0_4172177	53	100	18	13	517	202	496	140	62	73	8	41	52	94	35	35	28	18	21	39	34	109	28	112	109	41	0
SL2.50ch05	3058759	3058759	+	53_Slyc_WAG_NOT-CDS_AC8_SL2.50ch05:3058759_0_4172898	69	118	19	18	536	183	508	140	75	72	23	52	60	83	42	24	16	9	12	38	34	109	32	119	109	52	0
SL2.50ch06	1347331	1347331	+	186_Slyc_CHI_INTRON_1_AC8_SL2.50ch06:1347331_0_4174083	55	101	13	10	479	182	480	112	62	76	17	31	63	104	36	32	23	12	13	38	30	109	21	118	109	38	0
SL2.50ch07	62955869	62955869	+	53_Slyc_WAG_CDS_AC8_SL2.50ch07:62955869_0_4176338	73	98	21	18	478	163	461	133	67	66	21	50	43	85	41	31	29	21	16	46	31	109	21	114	109	46	0
SL2.50ch08	44748917	44748917	+	186_Slyc_CHI_INTRON_1_AC8_SL2.50ch08:44748917_0_4177133	68	96	18	15	507	179	466	142	66	72	17	40	59	98	38	33	28	18	13	36	19	109	28	122	109	40	0
SL2.50ch08	59674949	59674949	+	53_Slyc_WAG_CDS_AC8_SL2.50ch08:59674949_0_4177549	61	91	14	14	538	206	478	148	50	70	9	55	72	108	40	34	16	15	20	44	30	123	36	109	109	50	0
SL2.50ch08	59791646	59791646	+	53_Slyc_WAG_CDS_AC8_SL2.50ch08:59791646_0_4177555	62	100	26	8	494	152	451	111	57	60	14	43	63	94	35	34	14	25	14	53	22	111	23	109	109	53	0
SL2.50ch08	64554210	64554210	+	53_Slyc_WAG_CDS_AC8_SL2.50ch08:64554210_0_4177789	71	109	12	8	547	181	492	164	70	75	17	49	60	111	50	36	26	17	16	44	37	105	29	131	109	50	0
SL2.50ch08	64778602	64778602	+	53_Slyc_WAG_CDS_AC8_SL2.50ch08:64778602_0_4177800	61	94	18	12	459	173	472	115	65	66	15	35	54	70	38	32	30	15	15	43	22	109	21	120	109	43	0
SL2.50ch09	63298796	63298796	+	186_Slyc_CHI_INTRON_1_AC8_SL2.50ch09:63298796_0_4178676	63	96	19	18	514	173	534	128	66	76	18	33	42	102	33	23	31	14	11	16	32	109	15	136	109	33	0
SL2.50ch09	68156850	68156850	+	53_Slyc_WAG_CDS_AC8_SL2.50ch09:68156850_0_4178873	75	112	18	17	540	187	509	141	75	77	18	41	51	109	44	41	27	19	16	55	22	102	33	128	109	51	0
SL2.50ch10	1753923	1753923	+	186_S.pimpi-ceras_CHI_INTRON_1_AC8_SL2.50ch10:1753923_0_4179191	76	1	15	13	550	174	502	56	71	71	17	34	66	118	40	38	27	24	19	42	27	109	20	134	109	42	0
SL2.50ch10	45977019	45977019	+	53_Slyc_WAG_CDS_AC8_SL2.50ch10:45977019_0_4179730	79	93	15	14	492	189	442	110	60	87	18	48	56	106	1	0	2	5	0	1	28	110	17	109	109	48	5
SL2.50ch11	3504384	3504384	+	186_Slyc_CHI_INTRON_1_AC8_SL2.50ch11:3504384_0_4180497	66	90	13	18	465	200	457	109	64	71	18	29	72	96	29	38	30	18	5	48	17	109	24	109	109	48	0
SL2.50ch11	4304417	4304417	+	53_Slyc_WAG_CDS_AC8_SL2.50ch11:4304417_0_4180538	68	111	25	14	541	197	523	146	71	66	22	54	74	109	45	30	26	23	17	44	30	108	23	120	109	54	0
SL2.50ch11	33338202	33338202	+	53_Slyc_WAG_CDS_AC8_SL2.50ch11:33338202_0_4181027	58	103	17	11	499	202	486	116	65	70	19	42	52	103	46	31	27	15	4	14	30	117	22	109	109	46	1
SL2.50ch11	45596762	45596762	+	53_Slyc_WAG_CDS_AC8_SL2.50ch11:45596762_0_4181131	66	111	16	12	565	192	518	133	49	44	12	46	70	109	0	0	1	0	0	0	14	105	20	141	109	44	6
SL2.50ch11	45626640	45626640	+	53_Slyc_WAG_CDS_AC8_SL2.50ch11:45626640_0_4181132	63	109	23	16	480	180	473	134	55	59	13	47	56	96	0	1	0	1	4	13	25	113	19	85	109	47	5
SL2.50ch11	55668772	55668772	+	53_Slyc_WAG_CDS_AC8_SL2.50ch11:55668772_0_4181477	79	117	30	23	566	182	604	148	53	53	10	49	58	102	50	32	27	14	30	38	36	109	31	123	109	50	0
SL2.50ch12	2064727	2064727	+	53_Slyc_WAG_CDS_AC8_SL2.50ch12:2064727_0_4181626	61	91	15	18	551	206	512	137	60	52	19	36	45	85	40	35	20	22	14	58	33	109	24	131	109	45	0
SL2.50ch01	83946893	83946893	+	186_Slyc_CHI_INTRON_1_AC8_SL2.50ch01:83946893_0_4167424	72	112	19	13	456	187	437	121	67	58	11	41	64	94	24	22	20	19	11	40	35	108	18	110	108	41	0
SL2.50ch02	27590106	27590106	+	53_Slyc_WAG_CDS_AC8_SL2.50ch02:27590106_0_4168524	52	108	15	12	515	210	430	103	56	84	16	45	55	93	52	42	36	30	21	50	30	114	20	114	108	52	0
SL2.50ch02	36334971	36334971	+	186_Slyc_CHI_INTRON_1_AC8_SL2.50ch02:36334971_0_4168742	63	116	19	13	505	191	498	141	53	78	11	41	53	80	34	37	22	19	12	40	28	108	22	118	108	41	0
SL2.50ch02	36720959	36720959	+	53_Slyc_WAG_CDS_AC8_SL2.50ch02:36720959_0_4168758	55	115	18	9	531	162	484	148	64	74	20	58	56	86	52	37	32	14	28	50	24	108	30	123	108	56	0
SL2.50ch03	23661326	23661326	+	53_Slyc_WAG_CDS_AC8_SL2.50ch03:23661326_0_4170202	54	133	12	8	497	153	472	137	39	60	18	34	66	60	0	0	0	0	0	1	28	108	21	119	108	34	6
SL2.50ch03	26848827	26848827	+	53_Slyc_WAG_CDS_AC8_SL2.50ch03:26848827_0_4170235	70	118	19	18	562	228	514	136	51	76	19	38	51	105	45	30	19	26	14	61	21	108	20	114	108	51	0
SL2.50ch03	65317946	65317946	+	53_Slyc_WAG_NOT-CDS_AC8_SL2.50ch03:65317946_0_4171003	52	103	13	17	455	148	482	121	47	57	10	34	50	86	33	41	19	22	13	60	21	108	28	115	108	47	0
SL2.50ch03	67449531	67449531	+	53_Slyc_WAG_CDS_AC8_SL2.50ch03:67449531_0_4171120	65	109	19	21	501	178	499	115	59	69	21	50	65	88	48	33	22	21	11	52	26	108	19	135	108	52	0
SL2.50ch04	4002889	4002889	+	53_Slyc_WAG_CDS_AC8_SL2.50ch04:4002889_0_4171508	65	103	15	11	568	215	524	130	54	76	23	52	59	95	51	32	33	27	23	55	30	108	29	119	108	54	0
SL2.50ch04	22852161	22852161	+	53_Slyc_WAG_CDS_AC8_SL2.50ch04:22852161_0_4171804	53	107	23	16	540	198	532	172	70	65	18	54	58	124	22	22	0	2	30	92	32	108	23	132	108	58	2
SL2.50ch05	22635196	22635196	+	186_Slyc_CHI_INTRON_1_AC8_SL2.50ch05:22635196_0_4173320	57	114	20	17	488	170	446	119	59	73	21	38	54	108	47	27	31	26	10	57	27	79	32	130	108	54	0
SL2.50ch07	26787475	26787475	+	53_Slyc_WAG_CDS_AC8_SL2.50ch07:26787475_0_4175778	71	106	28	18	572	215	545	160	77	93	22	45	66	104	53	37	31	20	12	47	31	108	23	145	108	53	0
SL2.50ch07	65673019	65673019	+	53_Slyc_WAG_CDS_AC8_SL2.50ch07:65673019_0_4176469	64	112	8	10	567	202	531	129	61	77	17	47	64	99	47	37	33	24	20	45	31	108	30	125	108	47	0
SL2.50ch08	38553707	38553707	+	186_Slyc_CHI_INTRON_1_AC8_SL2.50ch08:38553707_0_4177109	54	107	25	7	479	181	433	123	65	54	15	43	60	98	24	15	21	12	0	0	31	108	17	121	108	43	2
SL2.50ch08	60870036	60870036	+	53_Slyc_WAG_CDS_AC8_SL2.50ch08:60870036_0_4177608	73	120	17	8	553	186	529	143	57	64	11	57	62	97	25	25	24	17	17	27	22	108	27	106	108	57	0
SL2.50ch09	46175470	46175470	+	53_Slyc_WAG_NOT-CDS_AC8_SL2.50ch09:46175470_0_4178454	51	95	24	10	498	202	485	121	79	74	12	46	61	102	41	33	37	20	7	24	23	120	18	108	108	46	0
SL2.50ch09	67941996	67941996	+	53_Slyc_WAG_CDS_AC8_SL2.50ch09:67941996_0_4178862	55	92	16	12	494	193	493	134	58	67	14	45	57	96	36	32	28	19	0	0	19	116	21	108	108	45	2
SL2.50ch09	69973359	69973359	+	53_Slyc_WAG_NOT-CDS_AC8_SL2.50ch09:69973359_0_4178959	57	96	17	13	516	194	472	126	56	68	19	38	57	108	52	33	25	19	10	48	29	108	29	112	108	52	0
SL2.50ch09	71544707	71544707	+	53_Slyc_WAG_NOT-CDS_AC8_SL2.50ch09:71544707_0_4179045	68	95	20	12	517	206	503	124	48	64	18	39	57	89	38	37	30	18	18	40	22	108	16	113	108	40	0
SL2.50ch10	63447015	63447015	+	53_Slyc_WAG_NOT-CDS_AC8_SL2.50ch10:63447015_0_4180204	71	116	13	21	484	176	472	111	54	64	16	50	51	97	31	37	20	18	14	48	15	108	28	105	108	50	0
SL2.50ch11	6250498	6250498	+	53_Slyc_WAG_CDS_AC8_SL2.50ch11:6250498_0_4180635	75	105	23	10	528	220	504	161	57	62	21	39	51	99	27	34	33	14	23	46	23	108	18	122	108	46	0
SL2.50ch11	8852873	8852873	+	53_Slyc_WAG_CDS_AC8_SL2.50ch11:8852873_0_4180720	65	95	22	16	509	160	498	130	62	46	25	37	67	81	49	35	26	22	14	40	31	126	24	108	108	46	0
SL2.50ch12	10599201	10599201	+	53_Slyc_WAG_CDS_AC8_SL2.50ch12:10599201_0_4181903	64	103	21	10	480	165	411	122	63	55	16	29	60	79	1	0	19	22	0	1	25	108	20	118	108	29	4
SL2.50ch01	30868019	30868019	+	186_Slyc_CHI_INTRON_1_AC8_SL2.50ch01:30868019_0_4166673	56	105	14	11	466	173	424	119	51	53	18	41	50	103	26	36	18	17	9	21	23	107	12	132	107	41	0
SL2.50ch01	56282774	56282774	+	53_Slyc_WAG_CDS_AC8_SL2.50ch01:56282774_0_4166818	64	89	21	9	439	161	415	118	53	65	13	33	65	88	31	22	24	15	13	41	24	107	22	117	107	41	0
SL2.50ch02	25139389	25139389	+	186_Slyc_CHI_INTRON_1_AC8_SL2.50ch02:25139389_0_4168469	78	97	14	12	492	169	483	132	60	62	10	50	69	96	25	22	31	28	7	11	30	107	30	135	107	50	0
SL2.50ch03	4222443	4222443	+	53_Slyc_WAG_CDS_AC8_SL2.50ch03:4222443_0_4169949	70	110	19	14	500	147	476	131	63	69	13	33	55	93	21	21	14	19	6	33	18	107	29	113	107	33	0
SL2.50ch03	47234582	47234582	+	53_Slyc_WAG_CDS_AC8_SL2.50ch03:47234582_0_4170408	62	120	16	16	541	205	535	130	70	61	14	49	61	107	38	34	24	25	0	0	26	105	17	122	107	49	2
SL2.50ch03	62271067	62271067	+	53_Slyc_WAG_NOT-CDS_AC8_SL2.50ch03:62271067_0_4170839	59	78	12	17	491	201	414	122	62	59	14	33	52	93	18	21	17	18	1	21	21	107	24	110	107	33	1
SL2.50ch04	444823	444823	+	53_Slyc_WAG_CDS_AC8_SL2.50ch04:444823_0_4171332	58	112	16	15	497	192	479	121	49	82	13	46	69	94	43	36	31	20	19	49	33	107	14	113	107	49	0
SL2.50ch04	1148487	1148487	+	53_Slyc_WAG_CDS_AC8_SL2.50ch04:1148487_0_4171365	80	93	18	12	523	178	529	137	55	54	11	43	76	110	38	29	19	20	15	47	28	107	32	122	107	47	0
SL2.50ch04	28955061	28955061	+	53_Slyc_WAG_CDS_AC8_SL2.50ch04:28955061_0_4171848	59	115	17	10	510	198	500	129	67	73	11	47	73	100	30	36	29	19	11	48	37	107	26	125	107	48	0
SL2.50ch04	34041496	34041496	+	53_Slyc_WAG_CDS_AC8_SL2.50ch04:34041496_0_4171894	77	114	28	12	532	215	529	141	50	67	15	35	83	102	37	26	11	9	24	37	28	107	12	110	107	37	0
SL2.50ch05	23545908	23545908	+	53_Slyc_WAG_CDS_AC8_SL2.50ch05:23545908_0_4173331	69	94	12	12	543	170	493	144	66	73	20	48	70	107	45	31	27	20	21	44	23	120	19	85	107	48	0
SL2.50ch05	36208697	36208697	+	186_Slyc_CHI_INTRON_1_AC8_SL2.50ch05:36208697_0_4173447	58	98	19	10	419	179	407	114	59	74	13	46	62	98	10	9	10	12	12	15	27	107	17	113	107	46	0
SL2.50ch06	38310714	38310714	+	53_Slyc_WAG_CDS_AC8_SL2.50ch06:38310714_0_4174697	56	110	15	18	511	188	489	118	67	65	9	42	70	83	0	0	37	14	9	16	21	107	18	127	107	42	2
SL2.50ch06	40438652	40438652	+	53_Slyc_WAG_NOT-CDS_AC8_SL2.50ch06:40438652_0_4174809	57	102	12	11	518	192	531	151	58	51	14	55	63	117	45	39	24	13	29	42	24	107	24	115	107	51	0
SL2.50ch06	42988455	42988455	+	53_Slyc_WAG_CDS_AC8_SL2.50ch06:42988455_0_4174950	62	104	11	10	493	174	454	116	48	60	13	42	51	83	31	28	29	22	7	25	24	107	14	110	107	42	0
SL2.50ch06	46622927	46622927	+	53_Slyc_WAG_NOT-CDS_AC8_SL2.50ch06:46622927_0_4175146	58	95	23	24	470	194	447	138	56	54	12	44	67	81	31	44	31	24	13	48	23	108	30	107	107	48	0
SL2.50ch07	33215026	33215026	+	53_Slyc_WAG_NOT-CDS_AC8_SL2.50ch07:33215026_0_4175828	58	89	15	18	442	158	396	128	61	75	11	32	44	77	35	25	25	16	16	45	27	107	19	119	107	44	0
SL2.50ch07	40934615	40934615	+	53_Slyc_WAG_NOT-CDS_AC8_SL2.50ch07:40934615_0_4175875	62	96	13	13	475	180	470	124	49	64	14	27	63	92	28	21	1	1	12	32	20	107	18	111	107	32	2
SL2.50ch07	56317218	56317218	+	186_Slyc_CHI_INTRON_1_AC8_SL2.50ch07:56317218_0_4176052	52	111	17	9	404	165	388	107	51	58	16	28	55	71	26	38	17	21	10	55	23	109	20	98	107	51	0
SL2.50ch07	61402085	61402085	+	53_Slyc_WAG_CDS_AC8_SL2.50ch07:61402085_0_4176260	51	101	14	13	517	148	495	117	49	61	9	38	68	91	43	38	24	17	22	38	24	108	19	107	107	43	0
SL2.50ch08	54460225	54460225	+	53_Slyc_WAG_CDS_AC8_SL2.50ch08:54460225_0_4177320	73	135	26	14	512	199	466	126	51	58	19	34	65	103	35	30	22	23	18	50	34	107	21	132	107	50	0
SL2.50ch08	58475436	58475436	+	53_Slyc_WAG_CDS_AC8_SL2.50ch08:58475436_0_4177489	55	108	16	11	459	161	434	113	59	62	16	31	70	107	20	25	36	34	34	68	26	95	22	109	107	59	0
SL2.50ch09	7140657	7140657	+	53_Slyc_WAG_CDS_AC8_SL2.50ch09:7140657_0_4178183	52	117	15	18	482	182	432	128	75	66	13	31	57	107	41	30	21	18	21	42	23	99	16	124	107	42	0
SL2.50ch09	15137303	15137303	+	53_Slyc_WAG_CDS_AC8_SL2.50ch09:15137303_0_4178276	81	117	15	13	565	223	512	148	72	97	18	6	6	102	3	7	1	1	22	36	28	107	28	142	107	28	3
SL2.50ch09	68764750	68764750	+	53_Slyc_WAG_NOT-CDS_AC8_SL2.50ch09:68764750_0_4178903	55	90	15	19	552	184	487	130	60	60	12	36	63	113	39	36	28	19	25	28	17	107	19	100	107	39	0
SL2.50ch10	63516724	63516724	+	53_Slyc_WAG_NOT-CDS_AC8_SL2.50ch10:63516724_0_4180208	67	91	14	6	501	173	468	134	59	68	20	39	46	108	41	33	18	22	16	51	24	107	31	117	107	46	0
SL2.50ch11	25751602	25751602	+	53_Slyc_WAG_CDS_AC8_SL2.50ch11:25751602_0_4180931	55	118	22	7	503	206	467	144	65	73	12	39	61	97	32	23	19	23	8	39	28	107	18	100	107	39	0
SL2.50ch11	48149413	48149413	+	53_Slyc_WAG_CDS_AC8_SL2.50ch11:48149413_0_4181144	67	94	16	17	490	213	476	150	63	48	14	42	64	105	21	31	19	17	16	48	30	124	15	107	107	48	0
SL2.50ch12	42548161	42548161	+	186_Slyc_CHI_INTRON_1_AC8_SL2.50ch12:42548161_0_4182206	76	104	22	11	470	183	472	136	59	67	11	38	55	91	2	1	0	0	13	60	26	107	25	109	107	55	4
SL2.50ch12	65247891	65247891	+	53_Slyc_WAG_CDS_AC8_SL2.50ch12:65247891_0_4182573	67	103	24	9	404	175	450	124	50	52	19	34	63	102	19	15	17	10	14	41	13	111	24	107	107	41	0
SL2.50ch01	2976404	2976404	+	53_Slyc_WAG_NOT-CDS_AC8_SL2.50ch01:2976404_0_4166330	60	109	28	16	509	190	500	151	57	69	10	45	63	88	35	41	16	14	20	47	23	106	20	119	106	47	0
SL2.50ch01	57604408	57604408	+	53_Slyc_WAG_CDS_AC8_SL2.50ch01:57604408_0_4166831	68	112	17	17	520	214	484	124	65	62	13	53	74	105	10	16	11	7	9	26	29	106	24	114	106	53	0
SL2.50ch01	74324950	74324950	+	53_Slyc_WAG_CDS_AC8_SL2.50ch01:74324950_0_4167031	83	98	19	14	442	164	536	154	67	78	16	50	62	84	27	29	23	14	20	35	32	106	18	107	106	50	0
SL2.50ch01	83269392	83269392	+	53_Slyc_WAG_NOT-CDS_AC8_SL2.50ch01:83269392_0_4167388	60	114	18	11	508	200	488	129	54	63	14	50	59	94	30	31	27	19	8	33	22	106	17	102	106	50	0
SL2.50ch02	33688555	33688555	+	53_Slyc_WAG_NOT-CDS_AC8_SL2.50ch02:33688555_0_4168646	61	109	20	15	536	204	518	165	77	81	18	61	60	106	52	41	16	6	19	56	24	106	28	150	106	60	0
SL2.50ch02	37795696	37795696	+	53_Slyc_WAG_CDS_AC8_SL2.50ch02:37795696_0_4168806	63	76	14	12	429	170	436	137	56	61	9	28	59	81	8	7	15	7	10	28	24	106	22	112	106	28	0
SL2.50ch02	47163736	47163736	+	53_Slyc_WAG_NOT-CDS_AC8_SL2.50ch02:47163736_0_4169304	69	106	26	11	496	182	477	128	49	78	19	59	66	121	33	30	20	18	15	28	28	102	29	119	106	49	0
SL2.50ch02	52220194	52220194	+	53_Slyc_WAG_NOT-CDS_AC8_SL2.50ch02:52220194_0_4169570	55	89	19	20	487	176	483	118	66	77	17	38	49	85	25	35	25	19	18	48	27	106	12	117	106	48	0
SL2.50ch03	31921387	31921387	+	53_Slyc_WAG_NOT-CDS_AC8_SL2.50ch03:31921387_0_4170279	44	95	25	13	431	180	447	122	59	53	25	42	49	97	31	24	14	17	12	28	21	118	30	106	106	42	0
SL2.50ch03	44841577	44841577	+	53_Slyc_WAG_CDS_AC8_SL2.50ch03:44841577_0_4170394	66	108	18	12	496	174	467	136	59	58	9	48	50	106	0	0	0	0	4	23	17	102	12	111	106	48	5
SL2.50ch04	28325	28325	+	53_Slyc_WAG_CDS_AC8_SL2.50ch04:28325_0_4171307	82	103	19	14	535	210	475	147	59	73	13	52	69	111	46	45	25	22	17	49	25	106	25	130	106	52	0
SL2.50ch05	59517784	59517784	+	186_Slyc_CHI_INTRON_1_AC8_SL2.50ch05:59517784_0_4173714	51	116	17	9	503	193	485	122	58	81	15	45	55	106	38	22	30	21	12	47	17	103	17	114	106	47	0
SL2.50ch05	65210609	65210609	+	53_Slyc_WAG_CDS_AC8_SL2.50ch05:65210609_0_4173983	58	106	23	12	485	149	427	144	75	64	16	38	56	86	29	32	17	21	5	23	24	122	28	91	106	38	0
SL2.50ch06	38747397	38747397	+	53_Slyc_WAG_CDS_AC8_SL2.50ch06:38747397_0_4174718	63	92	22	18	507	186	535	120	61	62	7	52	55	114	35	43	22	20	15	44	22	106	29	125	106	52	0
SL2.50ch06	39569166	39569166	+	186_Slyc_CHI_INTRON_1_AC8_SL2.50ch06:39569166_0_4174759	55	103	17	12	541	178	480	141	64	67	15	44	59	79	12	11	4	3	10	37	14	106	27	115	106	44	2
SL2.50ch06	40574587	40574587	+	53_Slyc_WAG_CDS_AC8_SL2.50ch06:40574587_0_4174817	54	88	27	11	473	172	435	115	55	50	8	28	43	91	37	40	20	24	12	40	24	106	25	113	106	40	0
SL2.50ch07	498273	498273	+	53_Slyc_WAG_NOT-CDS_AC8_SL2.50ch07:498273_0_4175333	68	93	15	13	445	163	459	131	64	59	10	51	45	85	32	36	29	23	13	35	15	106	22	109	106	45	0
SL2.50ch07	35521057	35521057	+	53_Slyc_WAG_NOT-CDS_AC8_SL2.50ch07:35521057_0_4175835	59	106	12	29	505	189	473	131	57	50	13	45	70	111	29	26	23	19	10	49	20	98	29	122	106	49	0
SL2.50ch08	1423789	1423789	+	53_Slyc_WAG_CDS_AC8_SL2.50ch08:1423789_0_4176688	68	121	19	12	529	199	478	154	75	64	10	48	64	96	35	22	33	29	23	40	19	106	23	123	106	48	0
SL2.50ch08	60207960	60207960	+	53_Slyc_WAG_NOT-CDS_AC8_SL2.50ch08:60207960_0_4177578	50	108	23	14	567	190	500	140	63	82	9	35	65	83	35	31	25	16	17	34	27	106	23	107	106	35	0
SL2.50ch08	60240009	60240009	+	53_Slyc_WAG_CDS_AC8_SL2.50ch08:60240009_0_4177580	67	81	16	21	478	158	460	106	56	74	9	31	55	77	49	39	27	17	22	37	25	114	25	111	106	49	0
SL2.50ch08	60828742	60828742	+	53_Slyc_WAG_CDS_AC8_SL2.50ch08:60828742_0_4177607	53	101	13	14	446	173	451	115	63	64	17	41	63	106	40	40	24	24	20	37	25	107	19	94	106	41	0
SL2.50ch09	45478390	45478390	+	53_Slyc_WAG_CDS_AC8_SL2.50ch09:45478390_0_4178450	74	106	18	16	461	153	441	129	73	64	14	0	0	107	0	1	0	0	0	0	26	101	24	126	106	24	8
SL2.50ch09	54574457	54574457	+	53_Slyc_WAG_NOT-CDS_AC8_SL2.50ch09:54574457_0_4178527	75	97	23	13	510	185	489	132	58	71	16	48	61	112	50	47	25	24	17	55	28	106	20	107	106	55	0
SL2.50ch10	1078165	1078165	+	186_S.pimpi-ceras_CHI_INTRON_1_AC8_SL2.50ch10:1078165_0_4179157	52	101	14	18	481	192	454	107	74	71	10	39	70	102	51	40	27	21	24	51	30	108	29	106	106	51	0
SL2.50ch10	1093468	1093468	+	53_Slyc_WAG_NOT-CDS_AC8_SL2.50ch10:1093468_0_4179158	51	97	26	12	460	153	424	119	63	71	9	43	50	92	46	37	20	15	4	9	21	106	20	109	106	46	1
SL2.50ch10	26765230	26765230	+	53_Slyc_WAG_CDS_AC8_SL2.50ch10:26765230_0_4179543	59	97	10	8	395	146	400	115	67	72	15	35	52	81	0	0	0	0	4	37	22	111	18	106	106	37	5
SL2.50ch10	39497861	39497861	+	53_Slyc_WAG_CDS_AC8_SL2.50ch10:39497861_0_4179637	58	101	17	9	484	176	443	118	55	65	12	36	62	89	0	0	0	0	0	0	23	106	23	118	106	36	6
SL2.50ch11	13478374	13478374	+	53_Slyc_WAG_CDS_AC8_SL2.50ch11:13478374_0_4180799	75	132	20	13	552	183	526	144	68	64	16	38	90	89	40	33	28	20	5	18	21	106	20	152	106	40	0
SL2.50ch11	49079441	49079441	+	53_Slyc_WAG_CDS_AC8_SL2.50ch11:49079441_0_4181168	53	98	20	16	492	188	482	153	65	62	16	59	67	105	39	45	30	15	19	40	22	109	29	106	106	59	0
SL2.50ch12	6591430	6591430	+	53_Slyc_WAG_CDS_AC8_SL2.50ch12:6591430_0_4181833	63	95	20	12	499	197	448	107	56	62	10	36	65	106	35	34	27	18	13	39	22	113	15	101	106	39	0
SL2.50ch12	53680184	53680184	+	186_Slyc_CHI_INTRON_1_AC8_SL2.50ch12:53680184_0_4182338	71	108	20	11	506	185	520	140	70	84	11	46	51	106	38	24	26	20	14	52	27	87	18	127	106	51	0
SL2.50ch12	65100394	65100394	+	53_Slyc_WAG_CDS_AC8_SL2.50ch12:65100394_0_4182565	65	101	21	6	490	195	465	128	52	70	17	42	46	106	63	46	36	25	18	60	20	117	14	106	106	52	0
SL2.50ch12	66901414	66901414	+	186_Slyc_CHI_INTRON_1_AC8_SL2.50ch12:66901414_0_4182673	54	111	16	16	544	178	496	134	51	62	11	51	57	106	35	47	11	14	24	52	28	99	29	123	106	51	0
SL2.50ch01	27946822	27946822	+	53_Slyc_WAG_CDS_AC8_SL2.50ch01:27946822_0_4166661	63	101	13	16	470	182	493	119	57	68	10	51	69	80	0	0	1	0	0	0	21	105	19	112	105	51	6
SL2.50ch01	83688132	83688132	+	53_Slyc_WAG_NOT-CDS_AC8_SL2.50ch01:83688132_0_4167409	55	84	18	10	459	189	460	118	63	51	12	30	53	100	29	31	16	19	22	25	26	116	19	105	105	31	0
SL2.50ch01	87335324	87335324	+	53_Slyc_WAG_NOT-CDS_AC8_SL2.50ch01:87335324_0_4167610	62	105	19	21	547	189	533	133	57	72	14	42	67	94	1	1	27	27	3	17	20	114	24	98	105	42	3
SL2.50ch01	89446899	89446899	+	186_Slyc_CHI_INTRON_1_AC8_SL2.50ch01:89446899_0_4167731	61	106	20	14	541	192	520	139	62	76	13	53	63	105	40	32	0	0	24	64	19	103	29	113	105	62	2
SL2.50ch01	90940304	90940304	+	53_Slyc_WAG_NOT-CDS_AC8_SL2.50ch01:90940304_0_4167814	62	105	18	11	483	190	469	146	50	60	18	47	68	97	46	23	27	23	15	28	21	105	25	127	105	47	0
SL2.50ch02	17670355	17670355	+	53_Slyc_WAG_CDS_AC8_SL2.50ch02:17670355_0_4168365	72	113	20	17	599	217	546	159	66	87	12	48	68	103	45	20	33	28	1	4	37	105	32	144	105	48	2
SL2.50ch02	47456302	47456302	+	53_Slyc_WAG_CDS_AC8_SL2.50ch02:47456302_0_4169319	72	114	26	11	529	189	508	125	60	67	23	43	75	103	45	40	33	33	16	30	32	105	27	138	105	45	0
SL2.50ch02	54730540	54730540	+	53_Slyc_WAG_NOT-CDS_AC8_SL2.50ch02:54730540_0_4169705	60	107	15	12	454	191	482	125	48	66	12	37	50	95	0	0	0	0	18	25	26	105	25	102	105	37	4
SL2.50ch03	2434017	2434017	+	186_Slyc_CHI_INTRON_1_AC8_SL2.50ch03:2434017_0_4169871	62	96	16	11	469	165	499	114	56	70	20	43	48	82	34	44	29	26	15	44	30	105	28	107	105	44	0
SL2.50ch03	4997155	4997155	+	53_Slyc_WAG_CDS_AC8_SL2.50ch03:4997155_0_4169984	66	105	19	10	480	147	460	110	0	52	16	29	52	0	0	0	0	0	0	0	30	105	25	110	105	25	8
SL2.50ch03	9492032	9492032	+	53_Slyc_WAG_CDS_AC8_SL2.50ch03:9492032_0_4170094	56	108	17	11	463	145	438	114	47	44	11	49	35	112	0	0	0	0	0	0	15	105	15	91	105	35	6
SL2.50ch03	25596510	25596510	+	53_Slyc_WAG_CDS_AC8_SL2.50ch03:25596510_0_4170225	69	99	21	13	524	190	457	120	63	75	9	54	60	101	0	0	0	0	0	1	30	105	25	122	105	54	6
SL2.50ch03	55013497	55013497	+	53_Slyc_WAG_CDS_AC8_SL2.50ch03:55013497_0_4170576	80	105	16	10	488	205	463	139	51	77	9	44	56	93	2	1	7	11	1	28	30	105	18	91	105	44	3
SL2.50ch03	58559974	58559974	+	53_Slyc_WAG_NOT-CDS_AC8_SL2.50ch03:58559974_0_4170671	86	107	14	9	525	194	515	132	65	61	18	47	58	97	124	86	27	13	24	61	27	105	24	124	105	61	0
SL2.50ch04	65977323	65977323	+	53_Slyc_WAG_CDS_AC8_SL2.50ch04:65977323_0_4172710	51	100	15	16	463	149	481	105	63	70	9	33	65	86	24	25	18	14	17	36	22	116	15	124	105	36	0
SL2.50ch05	1184835	1184835	+	53_Slyc_WAG_CDS_AC8_SL2.50ch05:1184835_0_4172803	57	97	13	9	463	171	452	115	52	65	12	50	48	105	35	38	24	19	13	66	29	108	20	93	105	50	0
SL2.50ch05	3189714	3189714	+	53_Slyc_WAG_NOT-CDS_AC8_SL2.50ch05:3189714_0_4172906	55	101	19	16	503	168	454	130	62	60	12	43	44	90	26	26	25	21	16	37	24	105	31	109	105	43	0
SL2.50ch05	57603873	57603873	+	53_Slyc_WAG_CDS_AC8_SL2.50ch05:57603873_0_4173661	77	105	10	10	456	167	436	150	54	65	16	52	67	116	8	34	14	11	2	25	14	103	14	118	105	52	1
SL2.50ch06	3162339	3162339	+	53_Slyc_WAG_CDS_AC8_SL2.50ch06:3162339_0_4174170	60	105	20	18	492	192	466	141	53	67	17	47	62	98	30	31	22	21	23	46	22	111	26	105	105	47	0
SL2.50ch06	15578051	15578051	+	53_Slyc_WAG_CDS_AC8_SL2.50ch06:15578051_0_4174264	80	112	22	14	509	188	495	122	66	78	11	53	63	105	62	50	106	86	10	1	32	105	23	108	105	66	1
SL2.50ch06	23771583	23771583	+	53_Slyc_WAG_CDS_AC8_SL2.50ch06:23771583_0_4174330	79	121	17	15	532	201	491	142	60	69	18	36	73	105	28	21	26	13	7	35	32	101	26	120	105	36	0
SL2.50ch06	45589140	45589140	+	53_Slyc_WAG_CDS_AC8_SL2.50ch06:45589140_0_4175093	58	102	19	9	465	176	464	107	51	67	7	34	53	85	25	19	18	10	13	29	24	105	18	108	105	34	0
SL2.50ch07	17997561	17997561	+	53_Slyc_WAG_CDS_AC8_SL2.50ch07:17997561_0_4175718	72	94	17	12	448	146	474	130	59	66	17	24	57	101	47	26	22	16	0	0	18	105	17	109	105	47	2
SL2.50ch07	39258353	39258353	+	53_Slyc_WAG_CDS_AC8_SL2.50ch07:39258353_0_4175860	75	104	17	8	492	170	457	131	63	65	10	43	59	91	0	1	0	0	0	1	23	105	28	149	105	43	6
SL2.50ch07	59663397	59663397	+	53_Slyc_WAG_CDS_AC8_SL2.50ch07:59663397_0_4176186	54	107	19	13	405	160	448	105	51	67	10	48	47	81	34	27	14	16	26	38	18	105	20	110	105	47	0
SL2.50ch08	54839293	54839293	+	53_Slyc_WAG_CDS_AC8_SL2.50ch08:54839293_0_4177335	70	135	21	24	515	187	525	138	58	61	17	47	71	105	57	45	33	17	9	45	38	97	32	150	105	57	0
SL2.50ch09	40054869	40054869	+	186_Slyc_CHI_INTRON_1_AC8_SL2.50ch09:40054869_0_4178422	67	97	16	10	418	162	369	121	54	64	14	0	0	84	1	0	0	1	0	0	18	105	25	109	105	18	8
SL2.50ch09	64058481	64058481	+	53_Slyc_WAG_CDS_AC8_SL2.50ch09:64058481_0_4178706	44	111	26	21	473	194	539	143	70	67	17	43	57	105	40	26	29	25	12	26	23	87	22	109	105	43	0
SL2.50ch09	72414389	72414389	+	53_Slyc_WAG_NOT-CDS_AC8_SL2.50ch09:72414389_0_4179091	72	118	15	15	570	221	482	156	61	61	21	53	51	105	41	68	21	24	28	51	36	105	26	124	105	53	0
SL2.50ch10	39897570	39897570	+	53_Slyc_WAG_NOT-CDS_AC8_SL2.50ch10:39897570_0_4179642	58	85	18	14	434	148	447	119	62	65	12	31	50	105	38	28	20	8	17	49	22	120	19	99	105	49	0
SL2.50ch10	51779126	51779126	+	53_Slyc_WAG_CDS_AC8_SL2.50ch10:51779126_0_4179822	79	123	13	15	498	168	473	138	65	75	7	43	51	113	38	28	14	10	6	10	28	105	20	101	105	43	0
SL2.50ch10	59166459	59166459	+	53_Slyc_WAG_NOT-CDS_AC8_SL2.50ch10:59166459_0_4179990	66	105	22	16	477	181	475	144	58	56	15	47	57	106	34	24	26	26	9	53	26	94	26	128	105	53	0
SL2.50ch11	1544121	1544121	+	53_Slyc_WAG_NOT-CDS_AC8_SL2.50ch11:1544121_0_4180397	77	99	17	20	515	214	501	148	53	64	12	52	74	115	38	40	26	18	21	49	24	105	20	106	105	52	0
SL2.50ch11	4170771	4170771	+	53_Slyc_WAG_CDS_AC8_SL2.50ch11:4170771_0_4180530	69	110	23	14	559	178	554	151	59	85	12	42	64	105	38	27	27	31	19	53	33	85	28	119	105	53	0
SL2.50ch11	6108877	6108877	+	186_Slyc_CHI_INTRON_1_AC8_SL2.50ch11:6108877_0_4180627	49	96	16	11	487	190	443	111	56	53	12	42	56	96	37	33	24	22	10	27	22	105	26	113	105	42	0
SL2.50ch11	19993685	19993685	+	53_Slyc_WAG_CDS_AC8_SL2.50ch11:19993685_0_4180870	62	105	16	7	581	185	540	142	64	58	15	1	1	114	67	56	36	24	41	111	20	92	19	129	105	58	2
SL2.50ch11	54501952	54501952	+	53_Slyc_WAG_CDS_AC8_SL2.50ch11:54501952_0_4181410	59	88	15	7	433	163	403	126	42	34	11	33	59	94	30	24	27	12	12	33	26	106	19	105	105	33	0
SL2.50ch12	66611262	66611262	+	53_Slyc_WAG_NOT-CDS_AC8_SL2.50ch12:66611262_0_4182655	56	117	16	19	541	193	487	132	53	57	19	33	62	99	41	38	26	25	12	41	21	105	35	120	105	41	0
SL2.50ch01	1267169	1267169	+	53_Slyc_WAG_NOT-CDS_AC8_SL2.50ch01:1267169_0_4166240	57	104	17	16	475	175	425	99	51	71	11	49	41	103	39	34	27	24	13	33	27	107	20	119	104	41	0
SL2.50ch01	86273972	86273972	+	53_Slyc_WAG_CDS_AC8_SL2.50ch01:86273972_0_4167550	66	96	17	16	496	182	474	130	58	54	15	41	52	96	37	31	24	19	10	46	23	104	20	114	104	46	0
SL2.50ch01	88609789	88609789	+	53_Slyc_WAG_CDS_AC8_SL2.50ch01:88609789_0_4167683	54	100	18	14	579	179	475	138	47	59	14	48	48	84	6	11	9	10	0	0	21	104	25	110	104	47	2
SL2.50ch02	13496118	13496118	+	186_Slyc_CHI_INTRON_1_AC8_SL2.50ch02:13496118_0_4168317	48	86	27	14	455	170	448	118	56	70	15	44	62	102	19	15	0	0	2	18	30	104	16	110	104	44	3
SL2.50ch02	40747016	40747016	+	53_Slyc_WAG_CDS_AC8_SL2.50ch02:40747016_0_4168960	64	104	17	13	446	143	442	114	47	52	11	36	59	87	41	28	27	21	11	42	21	112	19	93	104	42	0
SL2.50ch02	47648054	47648054	+	53_Slyc_WAG_CDS_AC8_SL2.50ch02:47648054_0_4169328	47	82	6	16	506	171	493	127	62	63	17	47	51	90	30	25	34	21	21	38	23	104	31	120	104	47	0
SL2.50ch02	48882020	48882020	+	53_Slyc_WAG_CDS_AC8_SL2.50ch02:48882020_0_4169392	75	106	16	12	477	198	460	116	54	72	16	51	45	77	28	29	21	8	2	18	17	104	17	107	104	45	1
SL2.50ch02	50566016	50566016	+	53_Slyc_WAG_CDS_AC8_SL2.50ch02:50566016_0_4169485	69	106	26	23	513	202	492	145	58	59	12	34	69	87	31	41	28	24	20	45	27	104	33	128	104	45	0
SL2.50ch03	943464	943464	+	53_Slyc_WAG_CDS_AC8_SL2.50ch03:943464_0_4169791	64	101	15	21	506	191	477	144	59	66	16	55	54	93	39	39	25	26	17	50	25	104	28	124	104	54	0
SL2.50ch03	6450651	6450651	+	53_Slyc_WAG_CDS_AC8_SL2.50ch03:6450651_0_4170031	45	93	14	17	451	169	434	127	52	57	11	32	58	93	1	0	0	0	1	0	17	115	22	104	104	32	6
SL2.50ch03	7443919	7443919	+	53_Slyc_WAG_CDS_AC8_SL2.50ch03:7443919_0_4170048	60	111	22	14	538	230	523	127	63	69	23	47	68	101	9	13	31	16	8	23	26	104	19	121	104	47	0
SL2.50ch03	32424026	32424026	+	53_Slyc_WAG_NOT-CDS_AC8_SL2.50ch03:32424026_0_4170290	51	84	17	9	456	158	426	119	38	59	17	40	61	99	43	28	29	19	12	10	20	111	27	104	104	40	0
SL2.50ch03	70391072	70391072	+	53_Slyc_WAG_NOT-CDS_AC8_SL2.50ch03:70391072_0_4171284	62	114	17	16	475	178	467	137	53	64	8	42	55	104	35	38	24	22	18	44	28	85	27	109	104	44	0
SL2.50ch04	5081564	5081564	+	53_Slyc_WAG_NOT-CDS_AC8_SL2.50ch04:5081564_0_4171560	56	99	20	7	503	167	479	138	60	76	17	50	57	114	34	21	18	15	12	11	29	104	22	112	104	50	0
SL2.50ch04	22867717	22867717	+	53_Slyc_WAG_CDS_AC8_SL2.50ch04:22867717_0_4171805	61	98	13	16	516	191	495	122	69	67	10	38	61	81	137	108	82	76	30	152	21	116	28	104	104	81	0
SL2.50ch04	32840516	32840516	+	53_Slyc_WAG_CDS_AC8_SL2.50ch04:32840516_0_4171886	65	104	20	10	474	163	421	104	52	64	15	41	46	88	39	28	16	16	10	43	21	108	17	107	104	43	0
SL2.50ch04	64146465	64146465	+	53_Slyc_WAG_CDS_AC8_SL2.50ch04:64146465_0_4172608	52	93	25	14	528	195	460	130	61	70	11	48	64	81	34	28	22	23	19	46	20	104	23	119	104	48	0
SL2.50ch05	7428172	7428172	+	53_Slyc_WAG_CDS_AC8_SL2.50ch05:7428172_0_4173087	65	85	16	9	448	171	430	103	54	71	15	54	55	106	1	0	2	1	15	35	33	104	19	118	104	54	4
SL2.50ch05	24295581	24295581	+	53_Slyc_WAG_CDS_AC8_SL2.50ch05:24295581_0_4173338	52	82	12	6	442	141	403	108	47	57	13	33	47	79	0	0	0	0	15	22	23	104	20	110	104	33	4
SL2.50ch06	33316183	33316183	+	53_Slyc_WAG_CDS_AC8_SL2.50ch06:33316183_0_4174503	58	110	16	13	529	199	507	138	65	79	7	59	58	98	48	44	24	18	6	23	29	104	24	116	104	58	0
SL2.50ch06	40472150	40472150	+	53_Slyc_WAG_NOT-CDS_AC8_SL2.50ch06:40472150_0_4174811	55	102	15	10	487	159	487	118	65	60	11	21	53	89	36	39	22	18	16	43	26	104	30	124	104	43	0
SL2.50ch07	601215	601215	+	53_Slyc_WAG_CDS_AC8_SL2.50ch07:601215_0_4175339	77	108	23	23	547	198	512	138	59	79	18	42	74	102	64	34	37	13	24	45	30	104	22	111	104	59	0
SL2.50ch07	3086382	3086382	+	53_Slyc_WAG_CDS_AC8_SL2.50ch07:3086382_0_4175466	47	95	11	14	440	172	453	138	55	59	11	46	55	89	47	38	25	25	15	40	31	107	32	104	104	47	0
SL2.50ch07	53444807	53444807	+	53_Slyc_WAG_CDS_AC8_SL2.50ch07:53444807_0_4175987	68	101	18	7	558	188	405	137	48	82	13	50	66	98	23	22	23	12	13	27	19	104	24	110	104	48	0
SL2.50ch08	11439215	11439215	+	53_Slyc_WAG_CDS_AC8_SL2.50ch08:11439215_0_4176901	65	104	16	18	491	187	436	128	72	64	13	45	70	104	0	1	0	0	0	0	19	84	27	107	104	45	6
SL2.50ch09	47041859	47041859	+	53_Slyc_WAG_CDS_AC8_SL2.50ch09:47041859_0_4178459	65	91	23	6	465	180	477	104	44	83	12	16	9	102	1	0	18	13	4	16	26	110	26	117	104	26	3
SL2.50ch10	34893367	34893367	+	53_Slyc_WAG_NOT-CDS_AC8_SL2.50ch10:34893367_0_4179609	58	104	23	12	471	184	436	121	52	64	14	39	54	97	32	22	15	22	12	38	23	109	25	97	104	39	0
SL2.50ch10	55418356	55418356	+	53_Slyc_WAG_CDS_AC8_SL2.50ch10:55418356_0_4179882	57	111	15	9	458	151	432	129	43	69	12	39	43	75	35	30	28	19	12	32	21	104	14	83	104	39	0
SL2.50ch11	10728427	10728427	+	53_Slyc_WAG_CDS_AC8_SL2.50ch11:10728427_0_4180755	47	106	20	13	433	158	441	109	60	58	13	27	63	74	34	29	31	17	18	44	21	104	23	93	104	44	0
SL2.50ch11	12932583	12932583	+	53_Slyc_WAG_NOT-CDS_AC8_SL2.50ch11:12932583_0_4180790	72	87	27	10	552	185	524	141	65	75	20	50	68	111	54	41	26	17	17	43	24	104	29	112	104	54	0
SL2.50ch12	22335	22335	+	53_Slyc_WAG_CDS_AC8_SL2.50ch12:22335_0_4181511	61	107	19	13	477	165	444	138	60	72	23	25	60	104	32	26	0	0	20	45	23	102	23	104	104	45	2
SL2.50ch12	190183	190183	+	53_Slyc_WAG_CDS_AC8_SL2.50ch12:190183_0_4181521	54	98	15	10	501	167	472	113	49	53	9	38	45	76	39	31	18	24	18	54	26	110	28	104	104	45	0
SL2.50ch12	886980	886980	+	186_Slyc_CHI_INTRON_1_AC8_SL2.50ch12:886980_0_4181560	68	105	20	20	549	205	526	143	76	82	22	53	68	104	5	2	3	1	7	15	25	104	28	129	104	53	3
SL2.50ch12	1116946	1116946	+	186_Slyc_CHI_INTRON_1_AC8_SL2.50ch12:1116946_0_4181574	80	93	22	11	491	204	516	126	63	84	16	41	57	118	40	32	34	25	16	35	22	104	20	119	104	41	0
SL2.50ch12	4921531	4921531	+	53_Slyc_WAG_CDS_AC8_SL2.50ch12:4921531_0_4181769	62	92	21	10	496	186	473	121	74	60	25	33	62	98	50	36	27	35	22	49	23	104	25	104	104	50	0
SL2.50ch01	6225016	6225016	+	53_Slyc_WAG_NOT-CDS_AC8_SL2.50ch01:6225016_0_4166433	67	103	26	13	526	190	516	137	62	58	18	51	74	106	40	36	34	18	11	47	30	89	28	120	103	51	0
SL2.50ch01	83047278	83047278	+	53_Slyc_WAG_CDS_AC8_SL2.50ch01:83047278_0_4167377	65	102	18	12	434	169	465	124	67	67	12	35	58	83	42	31	33	29	20	55	18	103	27	104	103	55	0
SL2.50ch02	27286406	27286406	+	53_Slyc_WAG_CDS_AC8_SL2.50ch02:27286406_0_4168519	66	95	11	11	439	172	433	116	43	53	17	39	50	103	9	13	3	6	5	20	30	109	15	102	103	39	1
SL2.50ch02	37702336	37702336	+	53_Slyc_WAG_CDS_AC8_SL2.50ch02:37702336_0_4168802	54	103	12	10	478	177	448	125	62	64	8	42	59	83	36	23	32	15	21	34	15	110	20	100	103	42	0
SL2.50ch02	40954881	40954881	+	53_Slyc_WAG_CDS_AC8_SL2.50ch02:40954881_0_4168970	69	103	14	7	480	160	483	114	55	61	14	33	43	84	46	29	21	25	32	53	28	118	15	100	103	46	0
SL2.50ch02	47091381	47091381	+	53_Slyc_WAG_CDS_AC8_SL2.50ch02:47091381_0_4169300	67	60	14	16	424	125	366	96	63	56	12	40	57	103	85	53	64	38	13	67	19	142	16	121	103	63	0
SL2.50ch03	4899965	4899965	+	53_Slyc_WAG_NOT-CDS_AC8_SL2.50ch03:4899965_0_4169978	82	86	22	8	526	189	479	140	59	73	18	56	55	115	39	36	33	12	6	18	22	103	21	105	103	55	0
SL2.50ch03	55181759	55181759	+	53_Slyc_WAG_NOT-CDS_AC8_SL2.50ch03:55181759_0_4170579	67	115	24	15	528	190	487	135	70	75	18	46	71	97	0	1	6	3	5	18	28	103	27	128	103	46	3
SL2.50ch03	59464968	59464968	+	53_Slyc_WAG_NOT-CDS_AC8_SL2.50ch03:59464968_0_4170703	74	131	17	20	589	202	523	136	67	81	14	42	70	96	40	30	39	28	18	48	35	103	35	146	103	48	0
SL2.50ch03	69876317	69876317	+	53_Slyc_WAG_CDS_AC8_SL2.50ch03:69876317_0_4171256	58	102	26	20	549	216	550	125	70	66	13	53	59	123	48	42	26	25	20	61	30	103	27	114	103	59	0
SL2.50ch04	2728415	2728415	+	53_Slyc_WAG_CDS_AC8_SL2.50ch04:2728415_0_4171446	52	93	11	16	399	148	400	104	46	59	17	40	44	56	26	20	25	21	25	53	20	103	24	104	103	44	0
SL2.50ch04	40272402	40272402	+	53_Slyc_WAG_CDS_AC8_SL2.50ch04:40272402_0_4171943	50	103	16	6	511	197	489	113	69	64	21	42	58	93	5	2	1	2	2	0	25	103	25	119	103	42	5
SL2.50ch04	54037335	54037335	+	53_Slyc_WAG_CDS_AC8_SL2.50ch04:54037335_0_4172197	66	112	15	14	564	204	510	134	74	70	15	51	54	103	34	18	13	14	14	28	24	100	23	123	103	51	0
SL2.50ch04	59538187	59538187	+	53_Slyc_WAG_NOT-CDS_AC8_SL2.50ch04:59538187_0_4172367	66	109	18	16	473	192	427	133	47	68	10	26	63	94	42	23	18	16	21	47	25	103	20	108	103	47	0
SL2.50ch04	61863145	61863145	+	53_Slyc_WAG_NOT-CDS_AC8_SL2.50ch04:61863145_0_4172487	64	118	24	16	529	219	480	121	72	71	10	50	63	93	42	33	22	29	6	24	25	103	28	114	103	50	0
SL2.50ch05	3204983	3204983	+	53_Slyc_WAG_CDS_AC8_SL2.50ch05:3204983_0_4172907	62	115	23	18	565	215	529	143	62	70	13	44	76	102	39	26	23	16	23	66	25	103	27	142	103	62	0
SL2.50ch05	10106800	10106800	+	53_Slyc_WAG_CDS_AC8_SL2.50ch05:10106800_0_4173166	41	98	18	18	408	146	406	110	51	54	19	37	56	91	18	18	15	12	0	0	16	103	25	111	103	37	2
SL2.50ch05	38034148	38034148	+	53_Slyc_WAG_NOT-CDS_AC8_SL2.50ch05:38034148_0_4173463	49	106	17	19	475	194	439	130	66	52	16	45	63	98	29	23	21	8	8	31	16	103	17	116	103	45	0
SL2.50ch06	4342253	4342253	+	53_Slyc_WAG_CDS_AC8_SL2.50ch06:4342253_0_4174202	62	88	17	12	430	172	394	126	54	64	23	34	62	94	0	1	1	0	14	22	27	103	18	110	103	34	4
SL2.50ch06	23312825	23312825	+	53_Slyc_WAG_NOT-CDS_AC8_SL2.50ch06:23312825_0_4174313	59	90	13	8	436	167	430	132	48	60	13	41	54	96	0	0	0	0	16	37	25	103	30	112	103	41	4
SL2.50ch06	41397269	41397269	+	53_Slyc_WAG_NOT-CDS_AC8_SL2.50ch06:41397269_0_4174860	56	93	15	11	529	183	478	127	73	65	12	44	58	113	7	8	9	11	16	39	24	103	27	114	103	44	0
SL2.50ch07	26687890	26687890	+	53_Slyc_WAG_CDS_AC8_SL2.50ch07:26687890_0_4175777	57	83	20	17	492	174	448	111	60	76	17	34	47	107	2	1	3	0	1	2	22	103	20	113	103	34	6
SL2.50ch07	59068937	59068937	+	53_Slyc_WAG_CDS_AC8_SL2.50ch07:59068937_0_4176160	68	103	25	9	491	182	451	126	57	49	24	34	64	114	36	36	16	27	12	42	26	93	38	112	103	42	0
SL2.50ch07	62713274	62713274	+	53_Slyc_WAG_CDS_AC8_SL2.50ch07:62713274_0_4176325	63	113	25	19	494	180	507	154	61	57	15	30	55	103	42	35	24	14	16	36	17	96	24	113	103	42	0
SL2.50ch07	65425560	65425560	+	53_Slyc_WAG_CDS_AC8_SL2.50ch07:65425560_0_4176455	64	103	18	7	495	174	489	119	55	66	21	30	54	84	37	37	17	17	13	46	20	111	26	99	103	46	0
SL2.50ch07	66414885	66414885	+	186_S.pimpi-ceras_CHI_INTRON_1_AC8_SL2.50ch07:66414885_0_4176511	73	133	17	17	553	201	556	162	44	66	16	37	62	103	45	47	33	22	11	36	28	101	21	123	103	45	0
SL2.50ch07	67356416	67356416	+	186_Slyc_CHI_INTRON_1_AC8_SL2.50ch07:67356416_0_4176567	62	111	13	15	520	167	453	129	62	60	13	41	57	103	40	34	19	14	23	53	16	103	30	114	103	53	0
SL2.50ch08	792293	792293	+	53_Slyc_WAG_NOT-CDS_AC8_SL2.50ch08:792293_0_4176652	72	138	21	18	567	215	540	166	76	75	16	43	60	92	4	1	1	0	0	2	0	103	0	123	103	43	8
SL2.50ch08	53574827	53574827	+	53_Slyc_WAG_NOT-CDS_AC8_SL2.50ch08:53574827_0_4177284	63	97	17	15	480	182	451	127	65	59	18	48	48	84	3	10	29	18	0	6	22	103	16	111	103	48	2
SL2.50ch08	65225076	65225076	+	53_Slyc_WAG_NOT-CDS_AC8_SL2.50ch08:65225076_0_4177824	52	103	19	21	450	146	403	116	48	63	12	37	47	88	21	12	22	24	10	40	17	103	17	100	103	40	0
SL2.50ch09	5714408	5714408	+	53_Slyc_WAG_NOT-CDS_AC8_SL2.50ch09:5714408_0_4178144	47	85	21	18	483	168	455	103	64	71	19	43	53	85	29	27	17	7	5	14	15	111	16	120	103	43	0
SL2.50ch09	65795077	65795077	+	53_Slyc_WAG_NOT-CDS_AC8_SL2.50ch09:65795077_0_4178771	57	88	14	8	472	151	449	107	48	59	8	32	52	85	28	33	26	24	22	42	24	103	19	124	103	42	0
SL2.50ch10	234761	234761	+	53_Slyc_WAG_CDS_AC8_SL2.50ch10:234761_0_4179107	64	127	13	12	532	199	502	159	62	73	9	39	63	103	42	37	39	21	22	61	27	103	35	111	103	61	0
SL2.50ch10	8819867	8819867	+	53_Slyc_WAG_CDS_AC8_SL2.50ch10:8819867_0_4179382	56	71	9	14	446	172	419	105	67	60	13	33	54	85	26	20	25	10	15	25	30	107	19	103	103	33	0
SL2.50ch10	35652030	35652030	+	53_Slyc_WAG_NOT-CDS_AC8_SL2.50ch10:35652030_0_4179615	57	89	6	13	399	130	431	119	47	54	18	37	53	85	0	0	0	0	2	4	20	103	20	126	103	37	6
SL2.50ch10	50024804	50024804	+	53_Slyc_WAG_NOT-CDS_AC8_SL2.50ch10:50024804_0_4179789	51	98	11	23	467	184	460	120	56	49	12	29	61	83	15	16	11	10	15	45	26	103	16	111	103	45	0
SL2.50ch10	56432667	56432667	+	53_Slyc_WAG_CDS_AC8_SL2.50ch10:56432667_0_4179917	80	89	14	13	493	162	428	129	51	47	16	40	51	82	75	57	58	53	14	82	31	103	20	103	103	57	0
SL2.50ch11	71207	71207	+	186_Slyc_CHI_INTRON_1_AC8_SL2.50ch11:71207_0_4180319	67	87	17	11	485	169	509	103	76	56	16	60	56	86	35	32	25	29	14	33	34	119	31	109	103	56	0
SL2.50ch11	490006	490006	+	53_Slyc_WAG_NOT-CDS_AC8_SL2.50ch11:490006_0_4180342	76	121	28	10	512	221	511	132	47	67	16	33	65	103	44	51	27	18	12	42	26	90	32	104	103	47	0
SL2.50ch11	887878	887878	+	53_Slyc_WAG_CDS_AC8_SL2.50ch11:887878_0_4180361	64	99	20	17	484	148	490	118	53	63	12	40	61	92	57	32	27	19	17	36	27	103	20	110	103	53	0
SL2.50ch11	23813650	23813650	+	53_Slyc_WAG_CDS_AC8_SL2.50ch11:23813650_0_4180913	70	106	17	15	543	195	472	134	71	64	19	43	78	86	13	14	9	8	8	9	24	103	22	126	103	43	0
SL2.50ch11	36586829	36586829	+	53_Slyc_WAG_CDS_AC8_SL2.50ch11:36586829_0_4181067	69	103	22	5	448	170	454	113	66	62	18	42	63	100	35	20	23	24	17	48	27	110	32	96	103	48	0
SL2.50ch11	51504489	51504489	+	186_Slyc_CHI_INTRON_1_AC8_SL2.50ch11:51504489_0_4181262	63	104	19	14	507	161	446	127	57	65	25	42	65	86	34	24	24	25	13	67	17	103	33	102	103	57	0
SL2.50ch12	774836	774836	+	53_Slyc_WAG_CDS_AC8_SL2.50ch12:774836_0_4181555	50	87	13	11	497	169	497	144	64	68	16	35	52	91	39	26	51	30	16	40	22	103	22	109	103	51	0
SL2.50ch12	7471102	7471102	+	53_Slyc_WAG_NOT-CDS_AC8_SL2.50ch12:7471102_0_4181858	58	84	19	19	153	163	260	130	52	75	15	32	39	87	46	33	18	14	13	37	23	106	17	103	103	39	0
SL2.50ch12	66259169	66259169	+	186_Slyc_CHI_INTRON_1_AC8_SL2.50ch12:66259169_0_4182634	69	103	16	12	585	214	516	139	60	55	18	43	66	114	55	42	27	17	7	13	28	100	22	116	103	55	0
SL2.50ch01	31711065	31711065	+	53_Slyc_WAG_CDS_AC8_SL2.50ch01:31711065_0_4166680	78	88	16	23	501	178	508	131	52	65	14	38	60	97	0	0	0	2	2	0	17	102	32	128	102	38	6
SL2.50ch01	45830721	45830721	+	53_Slyc_WAG_CDS_AC8_SL2.50ch01:45830721_0_4166756	63	94	18	12	471	145	397	112	53	61	9	34	48	81	0	0	0	0	0	0	28	105	15	102	102	34	6
SL2.50ch01	61694909	61694909	+	53_Slyc_WAG_NOT-CDS_AC8_SL2.50ch01:61694909_0_4166870	48	94	9	16	440	161	417	108	51	67	13	37	51	88	24	14	17	15	0	0	26	102	14	117	102	37	2
SL2.50ch01	92988964	92988964	+	53_Slyc_WAG_NOT-CDS_AC8_SL2.50ch01:92988964_0_4167923	68	103	19	9	509	204	501	141	70	69	10	49	60	94	55	33	36	18	3	25	31	102	23	107	102	55	1
SL2.50ch01	96065398	96065398	+	53_Slyc_WAG_NOT-CDS_AC8_SL2.50ch01:96065398_0_4168092	84	109	25	17	566	215	525	140	68	72	13	38	62	102	51	33	23	27	14	28	30	102	35	125	102	51	0
SL2.50ch02	17935091	17935091	+	53_Slyc_WAG_CDS_AC8_SL2.50ch02:17935091_0_4168366	63	102	24	18	495	187	465	113	59	70	15	37	57	102	1	0	13	9	0	0	24	101	26	111	102	37	4
SL2.50ch02	27737582	27737582	+	53_Slyc_WAG_NOT-CDS_AC8_SL2.50ch02:27737582_0_4168527	61	97	14	11	458	165	441	138	49	57	7	27	43	99	2	0	0	0	0	1	30	102	16	111	102	30	6
SL2.50ch02	44880411	44880411	+	186_Slyc_CHI_INTRON_1_AC8_SL2.50ch02:44880411_0_4169183	48	103	15	6	507	180	432	130	68	62	10	45	61	102	61	44	25	24	17	29	22	97	20	111	102	61	0
SL2.50ch03	68094301	68094301	+	53_Slyc_WAG_NOT-CDS_AC8_SL2.50ch03:68094301_0_4171158	69	102	13	7	510	169	466	131	58	57	12	40	57	108	33	29	22	21	0	0	29	98	22	125	102	40	2
SL2.50ch04	3349291	3349291	+	53_Slyc_WAG_NOT-CDS_AC8_SL2.50ch04:3349291_0_4171481	59	93	10	14	466	162	442	116	39	70	16	40	42	90	46	29	26	19	12	38	19	102	15	112	102	40	0
SL2.50ch04	32278579	32278579	+	53_Slyc_WAG_CDS_AC8_SL2.50ch04:32278579_0_4171879	61	102	24	15	447	174	440	103	51	76	12	46	56	115	1	0	1	0	12	36	31	102	15	102	102	46	4
SL2.50ch04	47423992	47423992	+	53_Slyc_WAG_NOT-CDS_AC8_SL2.50ch04:47423992_0_4172036	73	115	27	15	576	224	509	156	70	69	13	47	64	98	37	37	33	28	20	45	24	102	35	144	102	47	0
SL2.50ch04	48245519	48245519	+	53_Slyc_WAG_CDS_AC8_SL2.50ch04:48245519_0_4172048	65	102	13	18	471	165	429	115	54	56	13	36	69	97	44	28	26	17	9	15	26	108	22	95	102	44	0
SL2.50ch05	3276107	3276107	+	53_Slyc_WAG_NOT-CDS_AC8_SL2.50ch05:3276107_0_4172911	52	94	13	9	412	169	381	101	49	73	19	41	58	104	37	28	26	20	14	41	19	103	16	102	102	41	0
SL2.50ch05	13454898	13454898	+	53_Slyc_WAG_CDS_AC8_SL2.50ch05:13454898_0_4173215	54	102	10	11	453	168	380	98	44	114	29	33	67	87	17	15	9	6	11	27	44	108	38	98	102	44	0
SL2.50ch05	53703338	53703338	+	53_Slyc_WAG_CDS_AC8_SL2.50ch05:53703338_0_4173591	56	102	12	14	529	193	470	154	60	70	15	56	78	103	11	6	6	2	2	20	25	102	17	118	102	56	2
SL2.50ch05	65773754	65773754	+	53_Slyc_WAG_NOT-CDS_AC8_SL2.50ch05:65773754_0_4174014	49	79	19	15	441	157	458	136	56	69	13	39	52	83	43	28	19	19	18	40	26	102	28	127	102	43	0
SL2.50ch06	24667815	24667815	+	53_Slyc_WAG_CDS_AC8_SL2.50ch06:24667815_0_4174351	49	99	17	10	479	157	454	124	55	57	11	23	52	106	42	22	24	25	8	27	22	102	21	106	102	42	0
SL2.50ch06	35946550	35946550	+	186_Slyc_CHI_INTRON_1_AC8_SL2.50ch06:35946550_0_4174585	53	87	16	13	464	170	411	123	58	70	10	41	48	91	37	25	25	12	6	22	11	102	17	105	102	41	0
SL2.50ch07	1668649	1668649	+	186_Slyc_CHI_INTRON_1_AC8_SL2.50ch07:1668649_0_4175393	58	94	24	8	368	145	386	102	32	58	18	29	47	73	28	28	19	11	7	19	26	105	20	102	102	29	0
SL2.50ch07	55361553	55361553	+	53_Slyc_WAG_CDS_AC8_SL2.50ch07:55361553_0_4176024	52	95	17	13	404	114	386	113	47	73	15	35	49	83	34	31	16	18	14	11	24	115	22	102	102	35	0
SL2.50ch07	57894324	57894324	+	53_Slyc_WAG_NOT-CDS_AC8_SL2.50ch07:57894324_0_4176111	58	95	20	18	499	171	424	127	69	65	14	46	53	85	43	28	27	13	18	36	21	102	19	114	102	46	0
SL2.50ch07	58475092	58475092	+	53_Slyc_WAG_CDS_AC8_SL2.50ch07:58475092_0_4176138	54	102	20	10	477	151	436	114	51	61	16	36	51	74	21	32	21	14	15	39	21	111	27	93	102	39	0
SL2.50ch07	59770362	59770362	+	53_Slyc_WAG_CDS_AC8_SL2.50ch07:59770362_0_4176192	86	102	20	11	578	205	513	135	61	78	15	41	63	105	37	47	29	24	23	51	29	98	33	112	102	51	0
SL2.50ch08	2717879	2717879	+	53_Slyc_WAG_CDS_AC8_SL2.50ch08:2717879_0_4176750	44	94	17	12	488	166	502	126	70	68	11	53	48	80	0	0	6	11	0	21	16	102	18	115	102	48	3
SL2.50ch09	68646258	68646258	+	53_Slyc_WAG_NOT-CDS_AC8_SL2.50ch09:68646258_0_4178897	65	100	22	10	498	197	464	124	52	62	20	39	57	88	33	40	31	15	14	27	18	108	24	102	102	40	0
SL2.50ch10	3201661	3201661	+	53_Slyc_WAG_NOT-CDS_AC8_SL2.50ch10:3201661_0_4179264	80	110	17	20	557	207	464	141	58	70	13	42	60	102	52	35	31	27	19	47	29	76	27	102	102	52	0
SL2.50ch10	17943051	17943051	+	53_Slyc_WAG_NOT-CDS_AC8_SL2.50ch10:17943051_0_4179463	58	110	18	12	490	183	424	148	57	73	13	44	56	94	25	23	1	0	17	43	24	102	15	111	102	44	2
SL2.50ch10	38120937	38120937	+	53_Slyc_WAG_CDS_AC8_SL2.50ch10:38120937_0_4179627	64	109	26	12	477	150	457	147	69	76	10	37	61	100	36	30	17	13	25	102	37	102	23	110	102	61	0
SL2.50ch10	59045994	59045994	+	53_Slyc_WAG_CDS_AC8_SL2.50ch10:59045994_0_4179987	77	101	19	12	457	166	455	139	43	73	12	30	55	98	36	28	27	15	16	40	33	112	21	102	102	40	0
SL2.50ch11	5518502	5518502	+	53_Slyc_WAG_NOT-CDS_AC8_SL2.50ch11:5518502_0_4180600	63	104	14	14	461	174	469	123	57	72	12	30	44	97	23	15	1	2	0	8	15	102	15	93	102	30	3
SL2.50ch11	6297307	6297307	+	53_Slyc_WAG_CDS_AC8_SL2.50ch11:6297307_0_4180637	56	102	9	16	399	152	390	105	54	58	7	30	48	79	31	35	18	23	11	31	16	105	20	96	102	35	0
SL2.50ch11	8416717	8416717	+	53_Slyc_WAG_NOT-CDS_AC8_SL2.50ch11:8416717_0_4180710	81	111	16	12	518	204	459	143	64	62	8	39	54	88	43	25	22	22	17	46	23	102	20	111	102	46	0
SL2.50ch11	25662002	25662002	+	53_Slyc_WAG_CDS_AC8_SL2.50ch11:25662002_0_4180930	53	120	17	18	477	188	474	128	60	67	16	42	50	96	0	0	1	0	8	16	35	102	22	129	102	42	4
SL2.50ch11	52198432	52198432	+	53_Slyc_WAG_CDS_AC8_SL2.50ch11:52198432_0_4181290	59	89	18	11	470	182	471	117	66	79	17	36	40	76	33	29	35	24	19	37	34	102	20	123	102	37	0
SL2.50ch12	29027757	29027757	+	53_Slyc_WAG_CDS_AC8_SL2.50ch12:29027757_0_4182005	56	102	19	8	472	176	455	124	53	50	15	41	46	100	37	22	13	14	10	42	31	102	22	103	102	42	0
SL2.50ch12	65678608	65678608	+	53_Slyc_WAG_CDS_AC8_SL2.50ch12:65678608_0_4182599	55	101	14	13	484	163	484	111	54	73	12	40	59	115	32	38	33	11	20	45	21	102	29	95	102	45	0
SL2.50ch01	12934898	12934898	+	53_Slyc_WAG_NOT-CDS_AC8_SL2.50ch01:12934898_0_4166521	55	89	18	19	544	182	462	136	62	68	19	55	64	93	1	0	4	0	0	7	17	101	21	114	101	55	5
SL2.50ch01	77284764	77284764	+	186_Slyc_CHI_INTRON_1_AC8_SL2.50ch01:77284764_0_4167119	67	83	14	13	481	149	429	115	50	66	8	32	57	85	29	24	20	17	15	42	32	101	22	127	101	42	0
SL2.50ch01	82591208	82591208	+	53_Slyc_WAG_CDS_AC8_SL2.50ch01:82591208_0_4167353	69	100	14	16	557	200	537	153	60	72	19	37	66	104	43	43	29	20	18	50	19	101	29	101	101	50	0
SL2.50ch01	84104692	84104692	+	53_Slyc_WAG_NOT-CDS_AC8_SL2.50ch01:84104692_0_4167432	68	118	28	10	481	189	515	128	61	74	18	39	60	93	37	32	24	22	24	55	30	101	25	121	101	55	0
SL2.50ch01	94374105	94374105	+	53_Slyc_WAG_CDS_AC8_SL2.50ch01:94374105_0_4168001	57	104	16	11	480	171	461	109	61	63	12	37	52	98	41	42	25	18	12	52	28	101	26	105	101	52	0
SL2.50ch01	94389286	94389286	+	53_Slyc_WAG_NOT-CDS_AC8_SL2.50ch01:94389286_0_4168002	67	98	24	16	524	199	543	154	58	66	19	48	58	95	38	30	25	18	11	28	30	107	30	101	101	48	0
SL2.50ch01	94914857	94914857	+	53_Slyc_WAG_CDS_AC8_SL2.50ch01:94914857_0_4168030	52	101	26	10	499	187	467	128	52	72	12	43	57	106	39	34	23	23	23	49	23	89	32	104	101	49	0
SL2.50ch02	38320258	38320258	+	186_Slyc_CHI_INTRON_1_AC8_SL2.50ch02:38320258_0_4168836	51	101	12	13	450	148	458	119	48	51	12	42	63	93	47	35	26	17	18	44	16	115	26	94	101	47	0
SL2.50ch02	41854822	41854822	+	53_Slyc_WAG_CDS_AC8_SL2.50ch02:41854822_0_4169017	60	110	19	15	485	193	466	132	65	63	18	36	66	83	49	37	21	20	11	30	22	101	22	160	101	49	0
SL2.50ch02	44055832	44055832	+	53_Slyc_WAG_CDS_AC8_SL2.50ch02:44055832_0_4169137	45	82	9	8	471	180	459	120	53	69	15	37	47	81	42	33	35	21	21	39	25	101	15	105	101	42	0
SL2.50ch02	49363901	49363901	+	53_Slyc_WAG_CDS_AC8_SL2.50ch02:49363901_0_4169419	62	111	23	11	511	173	469	140	57	64	15	37	53	73	69	75	61	45	24	88	21	101	23	91	101	64	0
SL2.50ch02	52545814	52545814	+	53_Slyc_WAG_NOT-CDS_AC8_SL2.50ch02:52545814_0_4169589	73	101	19	16	515	181	481	138	58	61	17	42	63	122	43	27	22	23	1	2	28	85	24	106	101	43	2
SL2.50ch02	54133858	54133858	+	53_Slyc_WAG_CDS_AC8_SL2.50ch02:54133858_0_4169672	56	101	21	15	483	188	442	125	55	55	12	41	54	96	41	40	27	21	20	43	19	101	16	112	101	43	0
SL2.50ch03	46423164	46423164	+	53_Slyc_WAG_CDS_AC8_SL2.50ch03:46423164_0_4170404	77	101	17	7	507	170	474	125	55	81	14	44	73	117	36	40	20	32	16	29	33	90	23	113	101	44	0
SL2.50ch04	2775730	2775730	+	186_Slyc_CHI_INTRON_1_AC8_SL2.50ch04:2775730_0_4171449	43	82	16	9	493	154	460	111	59	63	17	33	51	101	33	34	21	15	1	2	23	103	38	97	101	38	2
SL2.50ch04	36539432	36539432	+	53_Slyc_WAG_CDS_AC8_SL2.50ch04:36539432_0_4171908	68	83	15	9	455	151	470	121	56	77	15	44	64	92	0	2	0	0	20	32	33	101	24	131	101	44	4
SL2.50ch04	66424556	66424556	+	53_Slyc_WAG_CDS_AC8_SL2.50ch04:66424556_0_4172737	61	101	11	13	452	179	434	136	64	57	11	34	56	102	33	24	27	16	7	28	21	95	23	101	101	34	0
SL2.50ch05	297238	297238	+	186_S.pimpi-ceras_CHI_INTRON_1_AC8_SL2.50ch05:297238_0_4172756	60	101	18	10	450	177	478	112	56	60	15	40	59	102	23	25	18	16	77	178	22	79	14	103	101	59	0
SL2.50ch05	16034937	16034937	+	53_Slyc_WAG_CDS_AC8_SL2.50ch05:16034937_0_4173237	56	91	13	14	514	171	418	132	58	70	13	50	57	94	16	26	19	12	20	49	21	113	22	101	101	50	0
SL2.50ch05	31176019	31176019	+	186_Slyc_CHI_INTRON_1_AC8_SL2.50ch05:31176019_0_4173421	43	101	15	19	499	187	482	129	46	61	14	45	50	98	0	0	2	0	11	41	31	101	16	109	101	45	4
SL2.50ch05	60077157	60077157	+	53_Slyc_WAG_CDS_AC8_SL2.50ch05:60077157_0_4173731	56	114	11	11	517	189	503	138	56	45	17	47	59	92	0	0	0	0	2	1	16	101	22	126	101	45	6
SL2.50ch06	6756770	6756770	+	53_Slyc_WAG_NOT-CDS_AC8_SL2.50ch06:6756770_0_4174225	63	97	20	17	464	185	480	111	64	64	18	41	52	87	41	37	16	10	20	40	18	101	15	132	101	41	0
SL2.50ch06	37304241	37304241	+	186_Slyc_CHI_INTRON_1_AC8_SL2.50ch06:37304241_0_4174651	70	101	19	15	478	177	470	128	62	60	14	44	55	101	12	7	10	10	24	58	30	97	18	114	101	55	0
SL2.50ch07	57630507	57630507	+	53_Slyc_WAG_CDS_AC8_SL2.50ch07:57630507_0_4176100	65	97	18	13	515	176	484	143	55	64	19	42	58	106	37	35	21	15	19	68	20	101	19	112	101	55	0
SL2.50ch07	67272255	67272255	+	53_Slyc_WAG_NOT-CDS_AC8_SL2.50ch07:67272255_0_4176562	65	114	22	11	566	193	551	132	60	73	8	35	67	94	44	36	26	19	23	21	18	101	36	125	101	44	0
SL2.50ch08	6263423	6263423	+	53_Slyc_WAG_NOT-CDS_AC8_SL2.50ch08:6263423_0_4176839	69	78	21	12	420	154	479	113	48	75	14	38	40	101	19	25	16	11	2	3	26	103	17	90	101	38	2
SL2.50ch08	61484672	61484672	+	53_Slyc_WAG_NOT-CDS_AC8_SL2.50ch08:61484672_0_4177639	64	106	15	12	514	165	432	140	60	56	13	41	47	101	38	40	35	26	15	20	16	95	30	115	101	41	0
SL2.50ch09	53103641	53103641	+	186_Slyc_CHI_INTRON_1_AC8_SL2.50ch09:53103641_0_4178509	62	104	19	14	500	176	478	124	61	66	10	33	40	101	26	34	17	20	9	30	33	101	25	96	101	34	0
SL2.50ch09	67213563	67213563	+	53_Slyc_WAG_CDS_AC8_SL2.50ch09:67213563_0_4178833	43	125	20	14	432	177	426	123	56	53	8	42	59	91	36	30	30	23	22	40	22	101	31	109	101	42	0
SL2.50ch10	45607669	45607669	+	53_Slyc_WAG_CDS_AC8_SL2.50ch10:45607669_0_4179725	64	92	23	8	412	165	390	101	41	52	9	31	42	84	22	25	25	17	0	1	18	106	18	119	101	31	2
SL2.50ch11	4411407	4411407	+	53_Slyc_WAG_CDS_AC8_SL2.50ch11:4411407_0_4180544	71	90	21	19	550	182	527	121	51	85	10	31	49	109	47	33	23	21	24	52	37	101	16	110	101	49	0
SL2.50ch11	10133633	10133633	+	53_Slyc_WAG_CDS_AC8_SL2.50ch11:10133633_0_4180746	75	98	19	12	465	151	425	135	61	62	13	47	55	100	31	29	17	22	1	5	26	101	25	128	101	47	1
SL2.50ch11	26537018	26537018	+	53_Slyc_WAG_CDS_AC8_SL2.50ch11:26537018_0_4180942	52	100	25	8	469	180	474	122	59	82	19	35	42	80	73	36	7	6	34	58	30	102	29	101	101	58	0
SL2.50ch11	33579064	33579064	+	53_Slyc_WAG_NOT-CDS_AC8_SL2.50ch11:33579064_0_4181034	74	88	11	13	460	179	442	133	63	86	14	38	56	101	36	24	19	20	12	26	28	102	22	91	101	38	0
SL2.50ch12	9943141	9943141	+	53_Slyc_WAG_NOT-CDS_AC8_SL2.50ch12:9943141_0_4181889	79	88	18	18	473	165	477	125	73	72	11	42	51	85	43	33	27	22	17	40	25	101	22	117	101	43	0
SL2.50ch12	46564826	46564826	+	186_Slyc_CHI_INTRON_1_AC8_SL2.50ch12:46564826_0_4182257	60	101	17	12	443	157	457	111	48	72	21	29	79	96	26	23	28	23	0	0	16	103	22	95	101	29	2
SL2.50ch12	64045855	64045855	+	53_Slyc_WAG_CDS_AC8_SL2.50ch12:64045855_0_4182513	72	102	17	11	461	166	438	125	59	53	14	38	50	101	39	28	15	26	25	39	28	85	28	111	101	39	0
SL2.50ch12	66870263	66870263	+	53_Slyc_WAG_NOT-CDS_AC8_SL2.50ch12:66870263_0_4182671	58	111	17	17	430	192	449	109	52	59	9	35	46	75	31	33	24	23	0	0	20	101	22	101	101	35	2
SL2.50ch01	4573334	4573334	+	53_Slyc_WAG_CDS_AC8_SL2.50ch01:4573334_0_4166391	56	92	20	14	506	152	500	122	52	63	20	32	52	112	40	27	20	20	1	7	22	100	36	100	100	40	1
SL2.50ch01	27305328	27305328	+	53_Slyc_WAG_CDS_AC8_SL2.50ch01:27305328_0_4166654	61	108	16	15	459	164	406	114	59	54	13	35	58	77	41	34	0	0	0	9	18	100	13	90	100	41	3
SL2.50ch01	40174875	40174875	+	53_Slyc_WAG_CDS_AC8_SL2.50ch01:40174875_0_4166722	74	126	19	17	455	206	571	119	74	59	13	47	55	128	47	54	31	19	0	1	32	100	17	96	100	54	2
SL2.50ch01	43927227	43927227	+	53_Slyc_WAG_CDS_AC8_SL2.50ch01:43927227_0_4166742	73	95	18	10	484	190	436	122	49	65	16	34	52	105	42	33	23	22	21	46	33	100	21	96	100	46	0
SL2.50ch01	64988636	64988636	+	53_Slyc_WAG_CDS_AC8_SL2.50ch01:64988636_0_4166896	59	83	17	12	438	172	426	101	52	51	17	33	56	109	6	7	0	0	7	6	20	100	15	102	100	33	2
SL2.50ch01	77354226	77354226	+	186_S.pimpi-ceras_CHI_INTRON_1_AC8_SL2.50ch01:77354226_0_4167123	63	104	23	14	458	180	405	112	40	54	9	29	52	84	17	22	8	10	5	36	32	100	22	101	100	36	0
SL2.50ch01	85149382	85149382	+	53_Slyc_WAG_CDS_AC8_SL2.50ch01:85149382_0_4167488	56	109	25	11	489	166	471	129	49	58	11	37	54	82	36	45	24	22	14	41	23	100	29	122	100	45	0
SL2.50ch01	85688685	85688685	+	53_Slyc_WAG_CDS_AC8_SL2.50ch01:85688685_0_4167518	60	116	23	17	455	171	440	120	61	65	24	35	49	100	36	33	19	13	14	36	26	87	25	124	100	36	0
SL2.50ch01	89690588	89690588	+	53_Slyc_WAG_NOT-CDS_AC8_SL2.50ch01:89690588_0_4167746	60	98	19	16	477	171	418	123	49	54	11	55	47	87	0	0	1	0	14	38	26	100	30	119	100	47	4
SL2.50ch01	91449568	91449568	+	186_Slyc_CHI_INTRON_1_AC8_SL2.50ch01:91449568_0_4167840	56	105	10	22	527	150	486	140	68	61	14	38	57	100	47	41	24	13	5	31	28	100	21	115	100	47	0
SL2.50ch01	93296975	93296975	+	53_Slyc_WAG_NOT-CDS_AC8_SL2.50ch01:93296975_0_4167942	45	108	10	9	467	169	439	121	64	67	10	28	52	103	20	11	31	13	17	31	27	100	22	99	100	31	0
SL2.50ch02	15317830	15317830	+	53_Slyc_WAG_CDS_AC8_SL2.50ch02:15317830_0_4168332	53	103	20	12	480	171	447	125	65	63	12	33	59	100	34	34	21	20	17	52	19	87	11	123	100	52	0
SL2.50ch02	54362446	54362446	+	186_Slyc_CHI_INTRON_1_AC8_SL2.50ch02:54362446_0_4169685	58	90	12	17	440	165	467	113	38	48	11	38	45	100	14	13	12	11	9	14	21	102	19	83	100	38	0
SL2.50ch03	3979748	3979748	+	53_Slyc_WAG_CDS_AC8_SL2.50ch03:3979748_0_4169936	61	110	17	19	483	177	420	107	54	60	9	41	56	88	34	33	24	19	22	42	24	100	16	102	100	42	0
SL2.50ch03	53105336	53105336	+	53_Slyc_WAG_NOT-CDS_AC8_SL2.50ch03:53105336_0_4170519	53	113	24	8	473	196	462	133	66	55	10	46	52	100	43	39	26	16	14	39	21	100	20	117	100	46	0
SL2.50ch03	53922570	53922570	+	53_Slyc_WAG_NOT-CDS_AC8_SL2.50ch03:53922570_0_4170548	52	86	15	14	474	162	447	123	49	59	22	51	48	64	1	0	0	0	0	0	32	122	24	100	100	48	6
SL2.50ch03	60676227	60676227	+	186_Slyc_CHI_INTRON_1_AC8_SL2.50ch03:60676227_0_4170759	64	86	18	13	515	167	440	121	62	55	16	34	63	77	30	27	25	17	14	53	26	100	22	111	100	53	0
SL2.50ch04	3316463	3316463	+	53_Slyc_WAG_CDS_AC8_SL2.50ch04:3316463_0_4171479	56	97	19	11	480	169	459	114	60	32	9	22	50	94	22	25	18	10	11	28	18	100	21	104	100	28	0
SL2.50ch04	41783898	41783898	+	53_Slyc_WAG_NOT-CDS_AC8_SL2.50ch04:41783898_0_4171956	52	86	19	12	494	179	436	133	67	69	13	37	55	100	28	20	26	14	8	29	25	101	21	96	100	37	0
SL2.50ch05	2136826	2136826	+	53_Slyc_WAG_CDS_AC8_SL2.50ch05:2136826_0_4172848	54	100	21	12	414	156	400	110	47	50	13	25	56	93	36	28	24	20	10	32	22	112	19	91	100	36	0
SL2.50ch05	62844523	62844523	+	53_Slyc_WAG_NOT-CDS_AC8_SL2.50ch05:62844523_0_4173853	57	86	17	7	465	168	487	124	55	52	17	54	59	84	0	0	0	0	0	0	0	100	0	109	100	52	8
SL2.50ch06	983561	983561	+	186_Slyc_CHI_INTRON_1_AC8_SL2.50ch06:983561_0_4174065	79	96	18	12	510	190	475	124	58	58	15	41	66	80	25	20	20	5	12	41	23	100	24	108	100	41	0
SL2.50ch06	25918246	25918246	+	53_Slyc_WAG_NOT-CDS_AC8_SL2.50ch06:25918246_0_4174385	55	90	17	12	492	197	499	129	63	82	14	44	77	97	44	33	25	22	15	48	33	100	23	134	100	48	0
SL2.50ch06	44220556	44220556	+	53_Slyc_WAG_NOT-CDS_AC8_SL2.50ch06:44220556_0_4175017	66	94	28	19	505	189	473	130	47	61	9	46	67	98	36	32	23	28	18	46	16	112	18	100	100	46	0
SL2.50ch06	45207874	45207874	+	53_Slyc_WAG_NOT-CDS_AC8_SL2.50ch06:45207874_0_4175072	56	70	24	7	442	179	434	115	54	53	10	36	44	100	35	21	19	27	7	30	23	102	19	74	100	36	0
SL2.50ch06	48589887	48589887	+	53_Slyc_WAG_NOT-CDS_AC8_SL2.50ch06:48589887_0_4175245	65	117	15	14	516	191	488	135	64	71	10	44	65	87	43	33	47	19	8	47	23	100	25	118	100	47	0
SL2.50ch06	49749132	49749132	+	186_S.pimpi-ceras_CHI_INTRON_1_AC8_SL2.50ch06:49749132_0_4175305	53	116	12	16	455	160	432	108	58	54	17	41	63	86	1	0	0	0	0	0	21	100	21	126	100	41	6
SL2.50ch07	4332443	4332443	+	53_Slyc_WAG_CDS_AC8_SL2.50ch07:4332443_0_4175519	73	100	22	17	499	213	538	131	77	75	22	45	34	108	4	6	1	1	2	8	29	91	24	125	100	34	4
SL2.50ch07	50996732	50996732	+	53_Slyc_WAG_CDS_AC8_SL2.50ch07:50996732_0_4175949	52	94	20	7	438	148	410	122	47	56	16	39	56	100	26	25	10	21	20	38	26	104	17	87	100	39	0
SL2.50ch07	54852909	54852909	+	53_Slyc_WAG_CDS_AC8_SL2.50ch07:54852909_0_4176011	41	86	18	11	459	150	453	100	46	68	12	35	37	85	30	33	21	15	6	36	30	102	26	107	100	36	0
SL2.50ch07	67407139	67407139	+	53_Slyc_WAG_CDS_AC8_SL2.50ch07:67407139_0_4176570	47	100	15	11	435	159	416	101	63	43	11	41	65	92	37	30	21	22	20	40	17	102	27	88	100	41	0
SL2.50ch08	711380	711380	+	53_Slyc_WAG_CDS_AC8_SL2.50ch08:711380_0_4176647	79	125	23	17	566	215	583	130	80	78	18	56	67	87	79	66	63	28	22	45	28	100	27	124	100	67	0
SL2.50ch08	1961383	1961383	+	53_Slyc_WAG_NOT-CDS_AC8_SL2.50ch08:1961383_0_4176712	64	88	10	12	446	156	464	132	50	63	20	34	53	100	39	25	17	16	14	37	29	100	18	111	100	39	0
SL2.50ch08	62074605	62074605	+	53_Slyc_WAG_NOT-CDS_AC8_SL2.50ch08:62074605_0_4177669	58	99	13	23	505	166	490	145	52	66	15	37	52	98	23	17	18	18	19	49	15	103	18	100	100	49	0
SL2.50ch08	62217274	62217274	+	53_Slyc_WAG_CDS_AC8_SL2.50ch08:62217274_0_4177675	53	98	17	8	471	174	443	115	50	63	11	40	40	89	33	35	29	23	15	37	23	110	23	100	100	40	0
SL2.50ch09	8222796	8222796	+	53_Slyc_WAG_CDS_AC8_SL2.50ch09:8222796_0_4178200	52	99	20	19	499	171	469	125	56	69	14	24	43	93	7	10	5	3	0	2	21	103	13	100	100	24	3
SL2.50ch09	14009731	14009731	+	53_Slyc_WAG_CDS_AC8_SL2.50ch09:14009731_0_4178257	44	100	12	14	427	177	443	106	44	54	14	53	48	84	31	27	21	13	18	34	21	114	19	94	100	44	0
SL2.50ch09	16017087	16017087	+	53_Slyc_WAG_CDS_AC8_SL2.50ch09:16017087_0_4178284	66	97	20	22	506	217	492	128	55	68	16	33	58	87	38	32	19	22	17	43	23	100	23	123	100	43	0
SL2.50ch09	17634904	17634904	+	53_Slyc_WAG_NOT-CDS_AC8_SL2.50ch09:17634904_0_4178296	74	113	17	13	472	174	487	134	62	70	21	53	53	87	35	25	1	0	14	37	34	100	35	118	100	53	2
SL2.50ch09	38295879	38295879	+	53_Slyc_WAG_CDS_AC8_SL2.50ch09:38295879_0_4178413	66	77	15	19	503	165	374	117	57	61	13	48	66	90	31	35	16	17	7	42	25	102	23	100	100	48	0
SL2.50ch09	67190117	67190117	+	186_S.pimpi-ceras_CHI_INTRON_1_AC8_SL2.50ch09:67190117_0_4178832	57	95	16	17	447	177	439	112	53	45	14	38	53	95	31	35	18	18	13	23	14	100	24	105	100	38	0
SL2.50ch10	6575034	6575034	+	53_Slyc_WAG_CDS_AC8_SL2.50ch10:6575034_0_4179350	54	82	20	19	535	176	475	113	73	53	11	38	60	89	35	35	22	22	9	35	31	100	18	115	100	38	0
SL2.50ch10	37468146	37468146	+	53_Slyc_WAG_CDS_AC8_SL2.50ch10:37468146_0_4179623	63	79	8	13	482	153	452	122	59	64	12	42	53	113	21	14	20	11	10	33	22	100	13	99	100	42	0
SL2.50ch11	474979	474979	+	53_Slyc_WAG_CDS_AC8_SL2.50ch11:474979_0_4180341	62	87	14	13	445	144	426	115	45	56	18	28	51	91	42	22	23	17	10	44	21	100	18	114	100	44	0
SL2.50ch11	32496590	32496590	+	53_Slyc_WAG_CDS_AC8_SL2.50ch11:32496590_0_4181005	59	100	28	8	508	216	491	140	61	66	21	27	58	106	42	34	35	22	18	32	31	95	32	134	100	42	0
SL2.50ch11	33728214	33728214	+	53_Slyc_WAG_CDS_AC8_SL2.50ch11:33728214_0_4181037	53	100	17	10	493	164	446	128	63	57	18	40	60	101	39	31	13	15	13	32	25	95	21	114	100	40	0
SL2.50ch12	36356630	36356630	+	53_Slyc_WAG_CDS_AC8_SL2.50ch12:36356630_0_4182061	46	79	12	10	465	156	456	100	57	53	9	34	44	110	0	0	0	0	1	0	22	103	15	85	100	34	6
SL2.50ch12	46493580	46493580	+	53_Slyc_WAG_CDS_AC8_SL2.50ch12:46493580_0_4182256	59	100	16	12	543	185	528	113	58	73	13	37	61	108	69	61	45	32	0	0	23	99	30	125	100	61	2
SL2.50ch01	2290003	2290003	+	53_Slyc_WAG_CDS_AC8_SL2.50ch01:2290003_0_4166291	67	88	19	15	408	179	405	112	64	79	14	35	48	85	23	28	19	18	19	35	18	99	30	114	99	35	0
SL2.50ch01	2673309	2673309	+	53_Slyc_WAG_CDS_AC8_SL2.50ch01:2673309_0_4166312	40	94	19	7	481	148	455	118	56	74	15	37	48	83	45	20	22	17	15	36	14	99	20	99	99	45	0
SL2.50ch01	4325441	4325441	+	53_Slyc_WAG_NOT-CDS_AC8_SL2.50ch01:4325441_0_4166381	59	75	19	15	471	157	462	134	47	63	13	43	56	95	12	15	16	6	12	18	19	99	12	112	99	43	0
SL2.50ch01	77804924	77804924	+	186_S.pimpi-ceras_CHI_INTRON_1_AC8_SL2.50ch01:77804924_0_4167143	59	99	15	9	455	168	429	122	47	65	14	36	57	89	38	35	30	13	18	31	26	107	16	96	99	38	0
SL2.50ch01	82156579	82156579	+	53_Slyc_WAG_CDS_AC8_SL2.50ch01:82156579_0_4167329	55	85	17	15	450	166	402	125	44	51	13	41	57	71	30	32	24	22	11	42	20	99	22	99	99	42	0
SL2.50ch01	82177797	82177797	+	186_S.pimpi-ceras_CHI_INTRON_1_AC8_SL2.50ch01:82177797_0_4167330	65	111	13	10	476	174	449	111	46	59	13	30	55	78	33	38	22	22	15	41	32	99	13	103	99	41	0
SL2.50ch01	83980804	83980804	+	53_Slyc_WAG_CDS_AC8_SL2.50ch01:83980804_0_4167426	50	73	13	8	437	149	431	111	57	45	14	28	60	83	29	28	17	16	10	21	15	99	17	119	99	29	0
SL2.50ch01	91201063	91201063	+	186_Slyc_CHI_INTRON_1_AC8_SL2.50ch01:91201063_0_4167825	52	99	22	13	519	192	515	127	62	72	10	48	63	105	43	46	29	20	15	41	20	94	15	124	99	48	0
SL2.50ch01	93312388	93312388	+	53_Slyc_WAG_NOT-CDS_AC8_SL2.50ch01:93312388_0_4167943	56	84	18	8	431	147	425	99	53	57	10	34	55	83	16	20	18	24	9	21	18	101	17	112	99	34	0
SL2.50ch01	94000967	94000967	+	53_Slyc_WAG_CDS_AC8_SL2.50ch01:94000967_0_4167981	57	91	21	10	473	176	438	117	40	59	12	29	49	77	41	38	28	15	15	36	17	99	20	107	99	40	0
SL2.50ch02	38702825	38702825	+	53_Slyc_WAG_NOT-CDS_AC8_SL2.50ch02:38702825_0_4168856	47	83	8	11	471	177	431	102	54	70	18	35	52	64	0	2	1	0	1	0	18	99	23	110	99	35	6
SL2.50ch02	41048203	41048203	+	53_Slyc_WAG_NOT-CDS_AC8_SL2.50ch02:41048203_0_4168975	53	120	16	18	454	219	476	123	55	73	23	33	51	84	73	61	27	21	33	138	19	99	23	97	99	61	0
SL2.50ch02	50231081	50231081	+	186_Slyc_CHI_INTRON_1_AC8_SL2.50ch02:50231081_0_4169467	60	91	17	13	454	185	469	108	51	48	19	41	58	60	34	33	23	10	13	42	22	99	31	114	99	42	0
SL2.50ch03	1249838	1249838	+	186_Slyc_CHI_INTRON_1_AC8_SL2.50ch03:1249838_0_4169809	60	98	20	16	537	196	471	135	72	60	9	41	77	86	0	0	29	22	16	37	27	99	27	113	99	41	2
SL2.50ch03	2663469	2663469	+	53_Slyc_WAG_CDS_AC8_SL2.50ch03:2663469_0_4169877	55	83	22	8	484	160	474	125	73	78	13	40	53	90	43	37	16	24	15	27	30	102	14	99	99	43	0
SL2.50ch03	36907921	36907921	+	53_Slyc_WAG_CDS_AC8_SL2.50ch03:36907921_0_4170350	52	71	18	13	374	138	406	120	58	57	4	30	44	79	0	0	0	0	8	13	17	99	11	109	99	30	5
SL2.50ch03	52806852	52806852	+	53_Slyc_WAG_CDS_AC8_SL2.50ch03:52806852_0_4170506	55	109	20	14	431	187	426	127	68	66	12	49	46	99	28	29	23	22	18	35	24	95	24	106	99	46	0
SL2.50ch03	62730958	62730958	+	53_Slyc_WAG_CDS_AC8_SL2.50ch03:62730958_0_4170862	66	100	19	18	480	219	470	120	69	59	15	44	66	89	32	30	21	15	20	47	24	99	34	117	99	47	0
SL2.50ch03	70123839	70123839	+	53_Slyc_WAG_CDS_AC8_SL2.50ch03:70123839_0_4171271	63	116	12	14	510	182	490	145	50	52	15	42	48	79	48	39	37	32	19	48	23	99	26	99	99	48	0
SL2.50ch04	7683883	7683883	+	53_Slyc_WAG_CDS_AC8_SL2.50ch04:7683883_0_4171655	58	95	15	14	471	157	469	121	63	60	18	41	45	99	37	28	15	17	1	27	26	100	21	83	99	41	1
SL2.50ch04	54989582	54989582	+	53_Slyc_WAG_CDS_AC8_SL2.50ch04:54989582_0_4172226	60	106	16	16	481	196	476	133	55	66	19	40	54	99	5	4	6	9	23	42	21	82	19	119	99	42	1
SL2.50ch05	52099228	52099228	+	53_Slyc_WAG_CDS_AC8_SL2.50ch05:52099228_0_4173573	55	85	19	11	407	168	446	105	52	60	7	38	50	80	58	41	18	11	18	41	20	99	17	114	99	50	0
SL2.50ch06	34251633	34251633	+	53_Slyc_WAG_CDS_AC8_SL2.50ch06:34251633_0_4174528	49	98	14	14	423	152	417	107	46	53	11	41	56	96	38	33	14	16	5	11	23	107	24	99	99	41	0
SL2.50ch06	37183501	37183501	+	53_Slyc_WAG_NOT-CDS_AC8_SL2.50ch06:37183501_0_4174644	62	89	25	12	517	170	388	105	62	49	8	40	52	90	31	16	29	17	17	41	7	118	30	99	99	41	0
SL2.50ch06	44161673	44161673	+	53_Slyc_WAG_CDS_AC8_SL2.50ch06:44161673_0_4175014	69	102	16	13	495	156	459	133	52	57	7	35	45	93	32	47	20	11	15	44	22	99	17	112	99	45	0
SL2.50ch06	45468411	45468411	+	53_Slyc_WAG_NOT-CDS_AC8_SL2.50ch06:45468411_0_4175086	76	97	15	9	504	180	489	133	49	58	14	26	55	74	30	28	25	14	17	49	20	99	23	108	99	49	0
SL2.50ch07	2501766	2501766	+	53_Slyc_WAG_NOT-CDS_AC8_SL2.50ch07:2501766_0_4175439	55	88	15	13	438	155	413	119	54	58	6	36	49	71	23	15	17	10	6	30	29	99	17	99	99	36	0
SL2.50ch07	8734537	8734537	+	53_Slyc_WAG_CDS_AC8_SL2.50ch07:8734537_0_4175620	58	110	13	14	512	188	496	131	43	61	8	38	47	91	48	37	20	18	9	25	28	99	18	120	99	43	0
SL2.50ch07	32894269	32894269	+	53_Slyc_WAG_CDS_AC8_SL2.50ch07:32894269_0_4175824	59	99	11	10	475	151	405	121	47	64	11	46	60	82	29	19	15	16	0	0	21	103	23	90	99	46	2
SL2.50ch07	60797380	60797380	+	53_Slyc_WAG_CDS_AC8_SL2.50ch07:60797380_0_4176232	49	100	13	7	418	150	386	117	61	60	8	32	44	78	36	34	27	16	19	40	24	99	22	105	99	40	0
SL2.50ch07	60874006	60874006	+	53_Slyc_WAG_CDS_AC8_SL2.50ch07:60874006_0_4176236	41	94	26	18	502	171	431	115	44	60	10	35	49	83	52	27	9	16	15	28	33	100	14	99	99	44	0
SL2.50ch07	62349519	62349519	+	53_Slyc_WAG_CDS_AC8_SL2.50ch07:62349519_0_4176307	51	86	16	15	469	174	421	125	58	61	8	38	48	90	40	35	24	20	9	17	20	101	20	99	99	40	0
SL2.50ch08	2106746	2106746	+	53_Slyc_WAG_NOT-CDS_AC8_SL2.50ch08:2106746_0_4176719	53	75	11	4	448	167	434	140	60	49	9	36	40	81	36	28	18	13	21	59	18	99	9	108	99	40	0
SL2.50ch08	42419256	42419256	+	53_Slyc_WAG_NOT-CDS_AC8_SL2.50ch08:42419256_0_4177126	57	96	16	9	461	161	417	91	55	68	12	25	56	112	26	36	22	16	20	19	18	99	15	104	99	36	0
SL2.50ch08	56064462	56064462	+	53_Slyc_WAG_NOT-CDS_AC8_SL2.50ch08:56064462_0_4177384	58	98	22	15	441	172	416	129	9	53	22	45	50	21	0	0	0	0	10	19	18	99	18	110	99	21	4
SL2.50ch08	62256000	62256000	+	53_Slyc_WAG_CDS_AC8_SL2.50ch08:62256000_0_4177677	66	77	24	13	473	196	485	131	58	69	18	35	56	89	38	27	22	15	11	53	32	99	22	110	99	53	0
SL2.50ch08	62502069	62502069	+	53_Slyc_WAG_CDS_AC8_SL2.50ch08:62502069_0_4177691	62	102	19	15	464	168	444	122	53	72	16	51	80	97	35	26	25	24	13	39	20	99	29	100	99	51	0
SL2.50ch08	64447573	64447573	+	53_Slyc_WAG_CDS_AC8_SL2.50ch08:64447573_0_4177783	64	95	15	16	437	155	441	125	65	53	11	46	54	109	4	1	1	0	13	27	26	99	19	91	99	46	4
SL2.50ch09	6841718	6841718	+	186_Slyc_CHI_INTRON_1_AC8_SL2.50ch09:6841718_0_4178174	69	99	19	9	443	169	436	124	48	81	15	30	48	113	41	28	20	20	15	34	18	92	22	99	99	41	0
SL2.50ch10	44595701	44595701	+	53_Slyc_WAG_NOT-CDS_AC8_SL2.50ch10:44595701_0_4179710	54	97	6	15	385	136	396	104	55	49	15	29	42	81	31	24	17	12	10	40	13	99	14	101	99	40	0
SL2.50ch10	62314879	62314879	+	53_Slyc_WAG_CDS_AC8_SL2.50ch10:62314879_0_4180143	62	91	27	15	512	184	455	114	59	58	10	33	56	88	44	35	37	19	16	41	17	99	23	102	99	44	0
SL2.50ch11	310836	310836	+	53_Slyc_WAG_NOT-CDS_AC8_SL2.50ch11:310836_0_4180333	65	100	12	16	478	183	468	113	60	65	7	49	48	85	28	34	24	20	22	45	24	99	32	108	99	48	0
SL2.50ch11	8626641	8626641	+	53_Slyc_WAG_CDS_AC8_SL2.50ch11:8626641_0_4180713	58	99	19	15	414	143	412	142	50	55	14	51	42	88	25	25	27	20	13	37	26	104	27	96	99	42	0
SL2.50ch11	13312846	13312846	+	53_Slyc_WAG_CDS_AC8_SL2.50ch11:13312846_0_4180796	57	81	16	12	444	167	444	123	58	71	11	42	53	83	22	27	18	13	1	1	20	99	17	99	99	42	2
SL2.50ch11	43834020	43834020	+	53_Slyc_WAG_CDS_AC8_SL2.50ch11:43834020_0_4181118	59	115	21	11	482	171	444	105	60	71	18	44	52	85	0	0	1	1	1	0	25	99	17	109	99	44	6
SL2.50ch12	125189	125189	+	186_Slyc_CHI_INTRON_1_AC8_SL2.50ch12:125189_0_4181517	64	103	25	13	533	186	493	132	52	71	15	40	58	99	43	32	24	22	6	38	27	89	30	118	99	43	0
SL2.50ch12	4204716	4204716	+	53_Slyc_WAG_CDS_AC8_SL2.50ch12:4204716_0_4181734	66	99	26	14	437	177	472	102	52	61	13	42	41	74	36	33	24	18	14	29	25	103	18	85	99	41	0
SL2.50ch12	11180361	11180361	+	186_Slyc_CHI_INTRON_1_AC8_SL2.50ch12:11180361_0_4181911	60	101	14	14	399	143	391	39	38	53	14	40	60	90	0	0	2	0	13	32	26	99	20	100	99	38	4
SL2.50ch12	36826627	36826627	+	186_Slyc_CHI_INTRON_1_AC8_SL2.50ch12:36826627_0_4182074	86	101	17	7	505	169	461	123	62	71	12	40	57	99	0	0	35	17	0	0	22	99	19	104	99	40	4
SL2.50ch12	39096399	39096399	+	53_Slyc_WAG_CDS_AC8_SL2.50ch12:39096399_0_4182137	69	105	20	11	480	195	495	119	59	81	25	39	61	77	36	31	28	22	16	41	37	99	29	121	99	41	0
SL2.50ch12	40029123	40029123	+	53_Slyc_WAG_CDS_AC8_SL2.50ch12:40029123_0_4182167	58	87	13	11	414	154	394	114	60	54	8	48	52	84	13	17	12	4	5	1	26	99	16	112	99	48	2
SL2.50ch01	36466944	36466944	+	53_Slyc_WAG_CDS_AC8_SL2.50ch01:36466944_0_4166712	56	117	18	13	493	155	424	101	47	46	7	33	34	71	70	64	37	34	1	5	15	98	11	100	98	46	1
SL2.50ch01	59432510	59432510	+	53_Slyc_WAG_NOT-CDS_AC8_SL2.50ch01:59432510_0_4166847	68	86	17	12	501	174	492	128	54	68	11	47	49	86	11	12	3	5	16	57	25	98	19	126	98	49	1
SL2.50ch01	70942001	70942001	+	53_Slyc_WAG_CDS_AC8_SL2.50ch01:70942001_0_4166979	53	95	9	16	487	153	421	118	45	66	15	31	50	81	33	35	25	22	16	51	15	100	30	98	98	45	0
SL2.50ch01	77250170	77250170	+	53_Slyc_WAG_NOT-CDS_AC8_SL2.50ch01:77250170_0_4167117	56	80	15	10	507	162	476	118	55	50	17	40	41	89	29	21	16	12	3	11	26	109	26	98	98	40	1
SL2.50ch01	86227987	86227987	+	53_Slyc_WAG_CDS_AC8_SL2.50ch01:86227987_0_4167547	70	123	17	12	515	190	498	127	64	64	14	43	71	94	35	40	24	27	14	50	28	98	22	113	98	50	0
SL2.50ch01	94157781	94157781	+	53_Slyc_WAG_NOT-CDS_AC8_SL2.50ch01:94157781_0_4167989	53	73	14	13	512	148	427	122	63	59	10	37	64	98	0	2	21	17	17	42	22	107	28	84	98	42	2
SL2.50ch02	14985408	14985408	+	53_Slyc_WAG_CDS_AC8_SL2.50ch02:14985408_0_4168325	72	103	35	8	489	167	440	112	52	73	10	41	49	98	3	2	27	14	10	21	29	97	27	109	98	41	2
SL2.50ch02	34510550	34510550	+	53_Slyc_WAG_NOT-CDS_AC8_SL2.50ch02:34510550_0_4168677	51	82	20	11	365	144	379	106	46	62	10	32	38	75	33	23	23	12	11	43	22	99	19	98	98	38	0
SL2.50ch02	36929606	36929606	+	186_Slyc_CHI_INTRON_1_AC8_SL2.50ch02:36929606_0_4168769	76	66	20	8	449	174	418	106	35	60	13	30	52	91	27	30	27	12	18	42	21	98	23	103	98	35	0
SL2.50ch02	38729560	38729560	+	53_Slyc_WAG_CDS_AC8_SL2.50ch02:38729560_0_4168857	61	102	10	20	439	155	400	109	46	69	10	36	54	76	29	34	24	19	10	34	20	98	18	82	98	36	0
SL2.50ch02	39582977	39582977	+	186_Slyc_CHI_INTRON_1_AC8_SL2.50ch02:39582977_0_4168900	61	121	17	6	551	213	502	125	62	58	13	34	57	98	51	27	1	0	0	0	25	89	19	132	98	51	4
SL2.50ch02	48571759	48571759	+	53_Slyc_WAG_CDS_AC8_SL2.50ch02:48571759_0_4169377	47	115	15	14	463	165	445	113	51	62	12	36	59	79	38	30	27	20	10	43	24	98	24	93	98	43	0
SL2.50ch02	48711862	48711862	+	186_Slyc_CHI_INTRON_1_AC8_SL2.50ch02:48711862_0_4169385	80	68	15	7	382	120	329	86	88	64	6	22	30	98	36	38	15	9	15	36	16	154	15	150	98	36	0
SL2.50ch02	52641927	52641927	+	53_Slyc_WAG_CDS_AC8_SL2.50ch02:52641927_0_4169595	66	99	21	12	488	168	425	110	49	75	12	38	54	92	37	26	28	18	19	33	26	98	21	92	98	38	0
SL2.50ch02	54259041	54259041	+	186_S.pimpi-ceras_CHI_INTRON_1_AC8_SL2.50ch02:54259041_0_4169679	73	126	29	25	504	187	527	146	55	70	15	49	53	83	43	39	34	13	18	48	33	98	24	103	98	49	0
SL2.50ch03	101944	101944	+	53_Slyc_WAG_CDS_AC8_SL2.50ch03:101944_0_4169742	62	88	17	11	447	165	437	116	64	63	19	25	50	83	27	27	23	16	17	47	30	102	25	98	98	47	0
SL2.50ch03	49854679	49854679	+	53_Slyc_WAG_NOT-CDS_AC8_SL2.50ch03:49854679_0_4170430	40	108	13	15	460	169	438	121	58	65	14	28	65	90	27	23	38	26	0	0	22	98	14	121	98	38	2
SL2.50ch03	62295106	62295106	+	53_Slyc_WAG_CDS_AC8_SL2.50ch03:62295106_0_4170840	63	103	8	16	479	174	429	130	60	72	13	38	62	98	38	27	24	13	5	36	20	97	14	114	98	38	0
SL2.50ch03	63859240	63859240	+	53_Slyc_WAG_CDS_AC8_SL2.50ch03:63859240_0_4170926	43	93	17	15	464	173	450	113	49	63	8	36	47	95	33	29	29	12	27	43	27	103	22	98	98	43	0
SL2.50ch03	68491843	68491843	+	53_Slyc_WAG_NOT-CDS_AC8_SL2.50ch03:68491843_0_4171176	53	81	14	14	477	150	427	113	73	61	7	36	63	81	33	26	28	12	16	44	16	98	24	121	98	44	0
SL2.50ch03	69861279	69861279	+	53_Slyc_WAG_NOT-CDS_AC8_SL2.50ch03:69861279_0_4171255	58	108	17	8	446	158	408	116	46	61	9	35	40	105	32	24	23	18	16	49	21	90	22	98	98	40	0
SL2.50ch04	30377208	30377208	+	53_Slyc_WAG_CDS_AC8_SL2.50ch04:30377208_0_4171861	66	96	17	14	473	180	485	130	65	60	16	45	52	92	39	29	26	16	0	0	30	98	30	111	98	45	2
SL2.50ch04	51514926	51514926	+	186_Slyc_CHI_INTRON_1_AC8_SL2.50ch04:51514926_0_4172123	54	89	14	16	494	186	433	135	61	62	4	36	46	88	0	0	0	0	0	0	24	106	20	98	98	36	7
SL2.50ch04	65744983	65744983	+	186_Slyc_CHI_INTRON_1_AC8_SL2.50ch04:65744983_0_4172696	58	84	13	11	471	197	454	114	62	51	12	34	67	87	45	25	22	17	7	50	19	98	15	114	98	50	0
SL2.50ch05	933221	933221	+	53_Slyc_WAG_CDS_AC8_SL2.50ch05:933221_0_4172791	67	184	0	0	501	182	513	189	62	74	12	37	59	98	1	3	1	1	1	1	25	98	15	102	98	37	6
SL2.50ch05	59923865	59923865	+	53_Slyc_WAG_NOT-CDS_AC8_SL2.50ch05:59923865_0_4173728	69	108	13	12	451	179	438	118	50	68	10	45	46	74	27	21	20	22	14	28	21	98	18	109	98	45	0
SL2.50ch05	65066026	65066026	+	186_Slyc_CHI_INTRON_1_AC8_SL2.50ch05:65066026_0_4173975	53	98	14	13	485	167	259	91	51	51	15	43	62	77	27	37	25	19	5	17	17	98	11	122	98	43	0
SL2.50ch05	65143283	65143283	+	53_Slyc_WAG_CDS_AC8_SL2.50ch05:65143283_0_4173979	65	99	19	10	536	191	486	126	55	57	12	37	56	98	40	27	21	22	12	31	24	82	17	125	98	40	0
SL2.50ch06	3493341	3493341	+	53_Slyc_WAG_CDS_AC8_SL2.50ch06:3493341_0_4174184	38	82	10	17	422	161	426	126	58	63	10	27	33	82	103	80	24	15	31	67	25	98	18	102	98	63	0
SL2.50ch06	23959059	23959059	+	53_Slyc_WAG_NOT-CDS_AC8_SL2.50ch06:23959059_0_4174333	63	94	10	14	432	159	401	127	59	68	13	31	57	87	13	10	9	12	10	42	17	98	18	103	98	42	0
SL2.50ch06	40124136	40124136	+	53_Slyc_WAG_NOT-CDS_AC8_SL2.50ch06:40124136_0_4174791	48	98	15	8	455	168	398	103	48	64	11	37	48	69	1	3	0	0	2	8	24	99	16	87	98	37	5
SL2.50ch06	47371342	47371342	+	53_Slyc_WAG_NOT-CDS_AC8_SL2.50ch06:47371342_0_4175182	51	95	16	21	495	164	469	145	67	68	21	42	61	97	40	35	23	25	15	19	27	98	20	130	98	42	0
SL2.50ch07	3566927	3566927	+	53_Slyc_WAG_CDS_AC8_SL2.50ch07:3566927_0_4175485	70	112	27	17	500	196	499	132	62	76	21	42	54	93	91	66	54	23	36	89	22	98	22	138	98	66	0
SL2.50ch07	7722114	7722114	+	186_Slyc_CHI_INTRON_1_AC8_SL2.50ch07:7722114_0_4175601	52	94	19	12	479	173	404	114	51	73	12	33	44	94	33	23	26	22	15	31	22	98	16	122	98	33	0
SL2.50ch07	8626652	8626652	+	53_Slyc_WAG_CDS_AC8_SL2.50ch07:8626652_0_4175617	65	94	14	9	481	169	429	113	63	76	12	36	60	91	47	37	25	28	16	45	23	98	15	123	98	47	0
SL2.50ch07	65705487	65705487	+	53_Slyc_WAG_NOT-CDS_AC8_SL2.50ch07:65705487_0_4176471	45	103	20	10	429	146	399	124	52	49	7	38	47	77	43	29	13	18	16	38	22	98	24	95	98	43	0
SL2.50ch08	55934998	55934998	+	53_Slyc_WAG_CDS_AC8_SL2.50ch08:55934998_0_4177378	71	117	19	10	519	194	536	120	56	81	17	46	50	98	46	37	25	19	19	57	29	95	10	109	98	50	0
SL2.50ch08	63367023	63367023	+	53_Slyc_WAG_CDS_AC8_SL2.50ch08:63367023_0_4177731	56	98	20	8	442	189	426	104	52	68	20	26	41	101	20	30	15	23	11	45	23	87	21	107	98	41	0
SL2.50ch08	64143310	64143310	+	53_Slyc_WAG_CDS_AC8_SL2.50ch08:64143310_0_4177768	51	84	13	16	463	166	418	116	57	83	19	40	57	83	24	21	20	16	11	29	23	98	22	130	98	40	0
SL2.50ch09	1606270	1606270	+	53_Slyc_WAG_NOT-CDS_AC8_SL2.50ch09:1606270_0_4177946	67	93	22	13	510	206	455	116	47	67	13	44	53	86	27	24	25	24	15	41	27	98	17	108	98	44	0
SL2.50ch09	4763823	4763823	+	53_Slyc_WAG_NOT-CDS_AC8_SL2.50ch09:4763823_0_4178107	65	111	17	17	513	175	444	141	52	61	18	49	55	98	1	0	18	19	20	39	15	89	17	111	98	49	2
SL2.50ch09	7889757	7889757	+	186_Slyc_CHI_INTRON_1_AC8_SL2.50ch09:7889757_0_4178192	61	92	17	8	464	156	421	107	49	48	9	26	42	87	31	30	17	18	16	31	19	105	27	98	98	31	0
SL2.50ch09	60828227	60828227	+	53_Slyc_WAG_CDS_AC8_SL2.50ch09:60828227_0_4178608	59	91	17	4	428	175	431	130	65	53	11	30	45	74	34	39	21	13	18	31	21	98	17	115	98	39	0
SL2.50ch09	67719884	67719884	+	186_S.pimpi-ceras_CHI_INTRON_1_AC8_SL2.50ch09:67719884_0_4178858	45	90	29	9	410	174	439	98	41	56	6	38	42	73	39	31	24	27	23	39	25	102	19	98	98	39	0
SL2.50ch10	1235178	1235178	+	53_Slyc_WAG_NOT-CDS_AC8_SL2.50ch10:1235178_0_4179166	59	98	11	11	475	189	450	121	44	67	8	38	42	98	46	20	18	21	17	25	21	95	24	107	98	42	0
SL2.50ch10	4513129	4513129	+	53_Slyc_WAG_NOT-CDS_AC8_SL2.50ch10:4513129_0_4179307	48	115	35	12	547	182	516	117	64	79	9	34	61	96	36	50	31	24	15	51	25	98	25	123	98	51	0
SL2.50ch10	24080827	24080827	+	53_Slyc_WAG_CDS_AC8_SL2.50ch10:24080827_0_4179517	67	124	19	9	518	182	4	74	53	71	17	41	56	98	38	29	26	18	18	68	23	112	24	139	98	41	1
SL2.50ch10	56125473	56125473	+	53_Slyc_WAG_NOT-CDS_AC8_SL2.50ch10:56125473_0_4179905	55	81	20	16	469	159	474	111	56	46	14	26	47	98	49	31	24	20	13	43	25	99	23	85	98	46	0
SL2.50ch10	57739243	57739243	+	53_Slyc_WAG_CDS_AC8_SL2.50ch10:57739243_0_4179950	65	101	20	12	508	169	571	125	74	63	12	47	62	98	24	19	0	0	5	10	21	95	25	115	98	47	2
SL2.50ch10	59506098	59506098	+	186_S.pimpi-ceras_CHI_INTRON_1_AC8_SL2.50ch10:59506098_0_4180003	53	99	21	9	487	161	469	145	47	67	15	34	62	90	35	29	21	16	16	38	30	98	16	110	98	38	0
SL2.50ch10	59543129	59543129	+	53_Slyc_WAG_NOT-CDS_AC8_SL2.50ch10:59543129_0_4180005	53	86	17	8	460	180	437	117	51	69	13	40	50	102	24	15	12	11	12	50	23	98	28	129	98	50	0
SL2.50ch10	62828349	62828349	+	53_Slyc_WAG_NOT-CDS_AC8_SL2.50ch10:62828349_0_4180172	55	86	15	11	445	150	391	108	55	60	10	37	44	89	3	4	1	2	2	0	23	98	12	100	98	37	6
SL2.50ch11	1979654	1979654	+	53_Slyc_WAG_NOT-CDS_AC8_SL2.50ch11:1979654_0_4180421	41	81	19	12	445	150	430	115	53	54	8	35	56	71	16	20	26	22	15	41	15	98	29	105	98	41	0
SL2.50ch11	4284669	4284669	+	53_Slyc_WAG_CDS_AC8_SL2.50ch11:4284669_0_4180537	57	99	21	15	477	188	432	137	42	59	14	34	55	112	43	25	35	17	3	24	26	98	26	96	98	42	1
SL2.50ch12	841906	841906	+	53_Slyc_WAG_CDS_AC8_SL2.50ch12:841906_0_4181558	52	98	17	17	453	151	425	141	61	55	21	47	45	89	18	19	1	1	10	32	21	102	15	96	98	45	2
SL2.50ch12	9080880	9080880	+	53_Slyc_WAG_CDS_AC8_SL2.50ch12:9080880_0_4181873	60	83	19	9	487	164	426	116	61	67	15	33	60	97	30	34	24	21	13	34	27	98	25	105	98	34	0
SL2.50ch12	14052374	14052374	+	53_Slyc_WAG_NOT-CDS_AC8_SL2.50ch12:14052374_0_4181932	54	90	23	8	491	178	425	108	67	65	13	35	46	91	28	30	24	14	6	12	25	98	16	101	98	35	0
SL2.50ch12	62125949	62125949	+	53_Slyc_WAG_CDS_AC8_SL2.50ch12:62125949_0_4182422	47	92	18	17	487	177	461	125	56	68	15	36	52	90	32	15	19	25	16	45	20	98	13	115	98	45	0
SL2.50ch12	66422768	66422768	+	53_Slyc_WAG_CDS_AC8_SL2.50ch12:66422768_0_4182644	71	66	14	7	386	123	402	113	47	57	17	28	43	83	48	30	26	15	15	39	14	101	18	98	98	43	0
SL2.50ch01	2951903	2951903	+	186_Slyc_CHI_INTRON_1_AC8_SL2.50ch01:2951903_0_4166329	49	86	14	9	418	157	404	112	46	56	13	41	50	87	42	36	26	15	13	40	18	97	18	109	97	42	0
SL2.50ch01	78357558	78357558	+	53_Slyc_WAG_CDS_AC8_SL2.50ch01:78357558_0_4167158	78	115	15	19	581	177	539	130	76	61	16	36	64	97	46	43	21	15	18	47	26	97	27	120	97	47	0
SL2.50ch01	83484285	83484285	+	53_Slyc_WAG_NOT-CDS_AC8_SL2.50ch01:83484285_0_4167399	68	92	11	21	517	194	494	142	36	73	12	47	51	101	42	29	23	26	19	38	31	97	17	109	97	42	0
SL2.50ch01	96826735	96826735	+	186_S.pimpi-ceras_CHI_INTRON_1_AC8_SL2.50ch01:96826735_0_4168136	67	100	19	5	409	183	399	105	48	48	10	42	59	88	42	27	26	19	10	45	19	97	23	118	97	45	0
SL2.50ch01	98371359	98371359	+	186_Slyc_CHI_INTRON_1_AC8_SL2.50ch01:98371359_0_4168222	51	86	15	10	488	175	430	128	53	74	12	38	52	88	30	25	22	20	20	43	29	102	21	97	97	43	0
SL2.50ch02	15405923	15405923	+	186_Slyc_CHI_INTRON_1_AC8_SL2.50ch02:15405923_0_4168336	62	99	19	16	425	176	439	111	46	47	14	46	72	82	31	26	27	21	19	66	26	97	26	118	97	46	0
SL2.50ch02	24789182	24789182	+	53_Slyc_WAG_CDS_AC8_SL2.50ch02:24789182_0_4168460	50	76	10	4	366	151	362	101	48	56	7	33	49	76	18	16	12	12	10	39	17	97	15	98	97	39	0
SL2.50ch02	33522168	33522168	+	53_Slyc_WAG_CDS_AC8_SL2.50ch02:33522168_0_4168639	58	102	21	16	437	169	457	141	60	69	17	45	58	90	42	30	22	15	20	60	21	97	18	100	97	58	0
SL2.50ch02	39336243	39336243	+	186_Slyc_CHI_INTRON_1_AC8_SL2.50ch02:39336243_0_4168886	57	107	14	7	443	189	399	129	35	47	10	39	46	89	40	23	18	14	13	27	16	97	16	100	97	39	0
SL2.50ch02	42714238	42714238	+	186_Slyc_CHI_INTRON_1_AC8_SL2.50ch02:42714238_0_4169061	53	87	17	18	446	150	424	115	44	68	13	30	43	64	37	26	0	0	20	32	24	97	22	101	97	37	2
SL2.50ch02	45241121	45241121	+	53_Slyc_WAG_CDS_AC8_SL2.50ch02:45241121_0_4169201	54	84	21	18	476	159	434	127	47	50	10	45	49	80	27	36	24	16	12	40	22	107	22	97	97	45	0
SL2.50ch02	49416100	49416100	+	186_Slyc_CHI_INTRON_1_AC8_SL2.50ch02:49416100_0_4169422	62	106	16	13	450	162	456	124	47	61	8	34	58	97	4	1	0	0	0	0	30	92	25	120	97	34	6
SL2.50ch02	52235228	52235228	+	186_Slyc_CHI_INTRON_1_AC8_SL2.50ch02:52235228_0_4169571	91	96	21	19	537	207	529	149	53	82	15	39	58	100	46	35	32	32	16	38	24	97	27	121	97	46	0
SL2.50ch03	1441491	1441491	+	186_S.pimpi-ceras_CHI_INTRON_1_AC8_SL2.50ch03:1441491_0_4169820	57	94	25	10	471	165	463	98	47	50	10	32	61	77	46	48	25	19	12	20	28	97	24	102	97	47	0
SL2.50ch03	64699596	64699596	+	186_Slyc_CHI_INTRON_1_AC8_SL2.50ch03:64699596_0_4170969	70	101	18	14	497	169	480	126	56	68	13	41	43	97	32	28	25	23	16	27	23	87	24	97	97	41	0
SL2.50ch04	21550254	21550254	+	53_Slyc_WAG_CDS_AC8_SL2.50ch04:21550254_0_4171791	61	75	18	11	292	158	411	118	44	42	15	42	54	78	0	0	34	22	10	24	24	97	18	107	97	42	2
SL2.50ch04	55794051	55794051	+	53_Slyc_WAG_CDS_AC8_SL2.50ch04:55794051_0_4172264	54	97	12	9	451	151	416	125	57	45	11	30	40	94	35	34	36	16	10	61	23	104	14	91	97	40	0
SL2.50ch04	64928052	64928052	+	186_Slyc_CHI_INTRON_1_AC8_SL2.50ch04:64928052_0_4172653	76	105	21	11	520	185	491	154	38	58	14	41	59	97	35	34	5	6	14	52	26	95	27	108	97	41	0
SL2.50ch05	2815978	2815978	+	53_Slyc_WAG_CDS_AC8_SL2.50ch05:2815978_0_4172883	62	97	16	10	421	148	414	104	50	51	19	42	47	82	20	25	3	7	9	22	18	97	16	116	97	42	1
SL2.50ch05	8322593	8322593	+	53_Slyc_WAG_NOT-CDS_AC8_SL2.50ch05:8322593_0_4173114	62	118	22	21	540	176	512	130	51	63	21	51	53	97	57	38	26	22	10	23	28	97	22	113	97	51	0
SL2.50ch05	55898432	55898432	+	53_Slyc_WAG_CDS_AC8_SL2.50ch05:55898432_0_4173626	64	97	18	20	467	190	488	138	55	66	25	29	62	100	0	1	0	1	13	25	19	92	19	119	97	29	4
SL2.50ch06	23167437	23167437	+	53_Slyc_WAG_CDS_AC8_SL2.50ch06:23167437_0_4174310	56	78	16	10	411	168	408	108	58	58	10	37	43	68	0	1	0	0	16	42	18	97	20	122	97	42	4
SL2.50ch06	23494539	23494539	+	53_Slyc_WAG_NOT-CDS_AC8_SL2.50ch06:23494539_0_4174319	49	93	15	10	491	177	458	130	49	52	12	39	60	83	24	15	21	17	12	32	17	97	15	103	97	39	0
SL2.50ch06	36910029	36910029	+	53_Slyc_WAG_CDS_AC8_SL2.50ch06:36910029_0_4174630	50	97	21	17	502	185	435	114	67	59	12	41	53	97	38	35	40	37	9	39	22	95	22	102	97	41	0
SL2.50ch06	40863115	40863115	+	53_Slyc_WAG_NOT-CDS_AC8_SL2.50ch06:40863115_0_4174831	56	118	13	21	537	183	525	160	57	80	10	50	63	97	28	32	16	15	19	49	20	97	27	135	97	50	0
SL2.50ch06	44952653	44952653	+	53_Slyc_WAG_CDS_AC8_SL2.50ch06:44952653_0_4175057	55	98	14	16	444	210	450	130	52	73	14	50	52	89	37	29	28	24	25	43	27	97	22	90	97	50	0
SL2.50ch06	45452082	45452082	+	53_Slyc_WAG_NOT-CDS_AC8_SL2.50ch06:45452082_0_4175085	47	77	14	8	432	151	444	112	60	59	12	37	72	100	0	0	0	0	0	0	16	97	18	103	97	37	6
SL2.50ch06	47039404	47039404	+	53_Slyc_WAG_NOT-CDS_AC8_SL2.50ch06:47039404_0_4175165	39	89	18	11	488	165	445	116	54	60	10	45	57	95	0	0	0	0	14	18	19	100	19	97	97	45	4
SL2.50ch07	2754942	2754942	+	53_Slyc_WAG_NOT-CDS_AC8_SL2.50ch07:2754942_0_4175450	52	91	23	14	441	192	436	131	59	41	12	23	51	97	49	44	22	15	15	35	17	99	21	97	97	44	0
SL2.50ch07	11523926	11523926	+	53_Slyc_WAG_CDS_AC8_SL2.50ch07:11523926_0_4175659	65	87	22	10	436	152	432	128	56	61	19	40	59	101	37	43	23	19	13	33	30	97	18	103	97	43	0
SL2.50ch07	49086414	49086414	+	53_Slyc_WAG_CDS_AC8_SL2.50ch07:49086414_0_4175930	52	96	20	12	427	166	533	122	50	53	19	32	51	105	2	5	1	0	0	1	20	97	15	114	97	32	5
SL2.50ch07	54620144	54620144	+	53_Slyc_WAG_NOT-CDS_AC8_SL2.50ch07:54620144_0_4176006	63	96	15	16	449	163	423	111	54	57	12	30	54	95	33	35	25	21	15	58	26	97	15	98	97	54	0
SL2.50ch07	62886184	62886184	+	53_Slyc_WAG_CDS_AC8_SL2.50ch07:62886184_0_4176334	68	106	10	16	507	157	512	114	44	84	14	41	49	97	44	34	0	1	0	0	21	95	32	114	97	44	4
SL2.50ch07	66430761	66430761	+	53_Slyc_WAG_CDS_AC8_SL2.50ch07:66430761_0_4176512	70	121	15	14	509	177	471	119	34	64	12	32	61	83	0	0	1	0	0	0	15	97	23	77	97	32	6
SL2.50ch07	67066465	67066465	+	53_Slyc_WAG_CDS_AC8_SL2.50ch07:67066465_0_4176550	54	97	20	10	447	131	407	93	45	58	20	29	52	91	35	30	18	14	15	21	13	97	19	106	97	35	0
SL2.50ch09	194988	194988	+	53_Slyc_WAG_NOT-CDS_AC8_SL2.50ch09:194988_0_4177869	55	81	9	13	419	163	404	111	51	46	11	38	50	75	0	0	25	17	4	1	16	97	21	103	97	38	4
SL2.50ch09	1223703	1223703	+	186_Slyc_CHI_INTRON_1_AC8_SL2.50ch09:1223703_0_4177927	51	91	13	6	415	131	368	97	44	36	6	35	36	72	31	29	34	15	13	34	23	101	19	119	97	35	0
SL2.50ch09	8258852	8258852	+	53_Slyc_WAG_CDS_AC8_SL2.50ch09:8258852_0_4178201	56	97	16	19	462	162	496	108	49	65	14	50	54	107	33	33	26	21	16	42	26	82	26	105	97	49	0
SL2.50ch09	16518517	16518517	+	186_Slyc_CHI_INTRON_1_AC8_SL2.50ch09:16518517_0_4178285	63	97	17	15	517	208	489	136	65	75	15	38	47	115	25	28	16	13	11	34	28	87	19	127	97	38	0
SL2.50ch09	31389502	31389502	+	186_Slyc_CHI_INTRON_1_AC8_SL2.50ch09:31389502_0_4178388	58	94	19	12	512	191	472	148	70	53	11	41	61	101	41	31	18	27	17	43	31	97	19	120	97	43	0
SL2.50ch09	57413167	57413167	+	53_Slyc_WAG_NOT-CDS_AC8_SL2.50ch09:57413167_0_4178560	58	91	10	7	472	157	441	112	52	66	14	1	2	77	16	17	12	5	0	1	11	97	12	99	97	16	4
SL2.50ch09	62632217	62632217	+	53_Slyc_WAG_CDS_AC8_SL2.50ch09:62632217_0_4178659	63	97	27	23	436	171	428	109	46	54	12	17	14	100	1	0	0	0	0	1	14	97	25	111	97	17	6
SL2.50ch09	70698666	70698666	+	186_S.pimpi-ceras_CHI_INTRON_1_AC8_SL2.50ch09:70698666_0_4178998	51	81	23	16	461	177	471	131	63	51	10	36	49	89	8	8	6	9	5	8	22	98	27	97	97	36	0
SL2.50ch10	4236581	4236581	+	53_Slyc_WAG_CDS_AC8_SL2.50ch10:4236581_0_4179297	35	85	10	12	391	164	389	117	53	59	15	37	45	71	73	59	9	8	9	38	26	105	25	97	97	53	0
SL2.50ch10	20418629	20418629	+	53_Slyc_WAG_CDS_AC8_SL2.50ch10:20418629_0_4179483	54	90	10	13	424	150	414	121	55	56	8	38	49	95	87	75	72	53	64	95	19	115	13	97	97	72	0
SL2.50ch10	26114847	26114847	+	53_Slyc_WAG_CDS_AC8_SL2.50ch10:26114847_0_4179535	60	85	18	9	414	185	458	131	47	67	20	34	55	79	36	37	28	20	16	40	22	97	20	97	97	40	0
SL2.50ch10	50446123	50446123	+	53_Slyc_WAG_CDS_AC8_SL2.50ch10:50446123_0_4179798	58	72	17	7	414	148	376	101	46	65	12	28	52	97	24	25	17	14	6	30	23	100	8	91	97	30	0
SL2.50ch10	52811470	52811470	+	53_Slyc_WAG_CDS_AC8_SL2.50ch10:52811470_0_4179833	62	85	14	7	442	144	393	101	40	53	14	29	44	82	0	0	25	12	13	33	17	97	17	108	97	33	2
SL2.50ch10	61542064	61542064	+	53_Slyc_WAG_CDS_AC8_SL2.50ch10:61542064_0_4180104	64	103	25	13	450	155	431	100	56	56	14	46	49	97	4	3	27	26	26	41	16	82	22	108	97	46	2
SL2.50ch10	63805235	63805235	+	53_Slyc_WAG_CDS_AC8_SL2.50ch10:63805235_0_4180223	51	99	13	14	519	161	459	131	57	50	21	35	49	86	27	25	12	18	9	25	29	97	18	89	97	35	0
SL2.50ch10	64270594	64270594	+	53_Slyc_WAG_CDS_AC8_SL2.50ch10:64270594_0_4180248	53	92	15	8	446	166	426	102	42	65	16	32	49	59	2	0	1	0	13	43	13	97	12	98	97	42	4
SL2.50ch11	981414	981414	+	53_Slyc_WAG_CDS_AC8_SL2.50ch11:981414_0_4180366	50	97	17	9	473	188	488	121	51	78	11	53	65	89	42	39	20	14	19	41	21	97	25	108	97	51	0
SL2.50ch11	24915611	24915611	+	186_Slyc_CHI_INTRON_1_AC8_SL2.50ch11:24915611_0_4180925	70	92	18	8	484	158	474	127	60	70	18	38	62	98	1	0	0	0	1	2	17	97	10	140	97	38	6
SL2.50ch11	24976679	24976679	+	53_Slyc_WAG_CDS_AC8_SL2.50ch11:24976679_0_4180926	65	97	4	11	435	180	407	118	47	68	18	29	47	64	32	23	25	22	15	31	31	97	31	101	97	32	0
SL2.50ch11	39975900	39975900	+	53_Slyc_WAG_CDS_AC8_SL2.50ch11:39975900_0_4181090	59	100	12	8	476	176	423	125	52	52	9	38	55	97	41	30	32	18	3	16	19	87	19	107	97	41	1
SL2.50ch11	54419200	54419200	+	53_Slyc_WAG_CDS_AC8_SL2.50ch11:54419200_0_4181405	79	97	18	20	495	185	462	140	66	77	16	32	57	86	36	48	25	15	18	47	28	107	21	76	97	48	0
SL2.50ch12	2884382	2884382	+	53_Slyc_WAG_CDS_AC8_SL2.50ch12:2884382_0_4181667	50	97	14	19	436	149	402	118	38	51	13	40	56	79	23	36	27	9	18	38	18	98	18	82	97	38	0
SL2.50ch12	4705433	4705433	+	53_Slyc_WAG_CDS_AC8_SL2.50ch12:4705433_0_4181759	66	92	13	11	455	176	472	126	70	63	20	41	55	84	31	34	37	27	14	47	24	103	23	97	97	47	0
SL2.50ch12	4844929	4844929	+	53_Slyc_WAG_CDS_AC8_SL2.50ch12:4844929_0_4181765	65	95	16	11	385	165	415	117	38	40	8	32	60	100	37	28	24	13	14	43	19	97	19	97	97	38	0
SL2.50ch12	35886601	35886601	+	186_Slyc_CHI_INTRON_1_AC8_SL2.50ch12:35886601_0_4182052	60	86	22	18	516	201	463	132	60	81	12	39	63	83	14	17	17	16	0	12	32	97	22	111	97	39	1
SL2.50ch12	36806304	36806304	+	186_Slyc_CHI_INTRON_1_AC8_SL2.50ch12:36806304_0_4182073	67	105	16	16	527	176	456	116	64	59	17	39	71	97	32	23	25	20	5	16	31	91	25	137	97	39	0
SL2.50ch12	38184208	38184208	+	53_Slyc_WAG_CDS_AC8_SL2.50ch12:38184208_0_4182110	43	83	14	14	414	147	455	130	49	54	10	53	65	90	37	32	16	18	15	36	24	99	17	97	97	49	0
SL2.50ch12	40212890	40212890	+	53_Slyc_WAG_CDS_AC8_SL2.50ch12:40212890_0_4182174	72	127	24	18	552	198	479	141	68	73	11	61	81	97	49	35	39	16	15	44	28	90	32	127	97	61	0
SL2.50ch12	64598713	64598713	+	53_Slyc_WAG_CDS_AC8_SL2.50ch12:64598713_0_4182538	51	82	16	11	429	150	433	103	61	45	11	29	45	69	23	26	14	10	11	15	15	108	16	97	97	29	0
SL2.50ch01	1599128	1599128	+	186_Slyc_CHI_INTRON_1_AC8_SL2.50ch01:1599128_0_4166258	56	80	14	10	455	159	454	114	57	57	12	37	50	84	16	9	29	17	17	43	24	96	22	103	96	43	0
SL2.50ch01	3074652	3074652	+	53_Slyc_WAG_NOT-CDS_AC8_SL2.50ch01:3074652_0_4166336	42	90	11	9	408	140	366	96	58	52	14	31	51	73	30	25	22	17	13	36	23	100	18	99	96	36	0
SL2.50ch01	5759214	5759214	+	53_Slyc_WAG_CDS_AC8_SL2.50ch01:5759214_0_4166428	53	103	12	8	466	154	407	112	63	67	8	33	41	96	53	39	33	27	19	53	20	92	13	103	96	53	0
SL2.50ch01	6840632	6840632	+	53_Slyc_WAG_CDS_AC8_SL2.50ch01:6840632_0_4166444	70	83	15	15	495	170	480	115	42	76	11	51	61	86	52	45	31	15	14	47	36	96	22	107	96	51	0
SL2.50ch01	65491790	65491790	+	53_Slyc_WAG_CDS_AC8_SL2.50ch01:65491790_0_4166903	59	96	18	14	450	150	406	102	60	61	12	47	68	84	34	28	24	19	17	47	26	96	17	106	96	47	0
SL2.50ch01	65705770	65705770	+	53_Slyc_WAG_CDS_AC8_SL2.50ch01:65705770_0_4166906	60	89	24	16	431	149	414	99	67	73	10	54	54	92	4	3	4	2	1	46	20	96	17	119	96	54	5
SL2.50ch01	68606083	68606083	+	53_Slyc_WAG_CDS_AC8_SL2.50ch01:68606083_0_4166944	52	67	12	8	397	143	384	113	43	62	14	23	47	68	27	24	17	20	14	34	25	96	17	98	96	34	0
SL2.50ch01	76943377	76943377	+	53_Slyc_WAG_NOT-CDS_AC8_SL2.50ch01:76943377_0_4167107	51	98	16	13	448	178	456	97	59	73	10	47	47	88	15	11	9	7	17	36	20	96	22	105	96	47	0
SL2.50ch01	83775803	83775803	+	53_Slyc_WAG_CDS_AC8_SL2.50ch01:83775803_0_4167414	57	84	15	13	482	164	444	111	53	62	17	38	47	77	39	28	18	15	7	40	17	96	26	126	96	40	0
SL2.50ch01	93065047	93065047	+	53_Slyc_WAG_NOT-CDS_AC8_SL2.50ch01:93065047_0_4167928	32	109	20	14	432	142	438	99	55	88	13	38	48	76	30	36	30	14	13	29	23	96	21	106	96	38	0
SL2.50ch01	95161193	95161193	+	186_Slyc_CHI_INTRON_1_AC8_SL2.50ch01:95161193_0_4168044	59	71	10	8	370	138	326	96	43	35	7	28	37	66	20	15	27	16	17	41	19	102	19	107	96	35	0
SL2.50ch01	95533240	95533240	+	53_Slyc_WAG_CDS_AC8_SL2.50ch01:95533240_0_4168064	59	100	17	13	504	204	503	134	55	50	12	38	54	96	35	33	25	18	18	46	27	89	26	104	96	46	0
SL2.50ch02	9741890	9741890	+	186_Slyc_CHI_INTRON_1_AC8_SL2.50ch02:9741890_0_4168314	64	103	9	10	447	153	424	119	51	61	16	46	44	79	0	0	23	23	23	52	15	96	15	107	96	46	2
SL2.50ch02	23578612	23578612	+	186_Slyc_CHI_INTRON_1_AC8_SL2.50ch02:23578612_0_4168436	65	97	17	10	434	163	399	106	51	62	14	43	61	80	34	27	31	14	1	23	23	96	18	114	96	43	1
SL2.50ch02	28040891	28040891	+	53_Slyc_WAG_CDS_AC8_SL2.50ch02:28040891_0_4168532	63	82	16	13	408	148	375	98	52	54	9	35	51	88	35	22	1	1	0	0	18	96	27	103	96	35	4
SL2.50ch02	39113851	39113851	+	53_Slyc_WAG_CDS_AC8_SL2.50ch02:39113851_0_4168873	62	96	21	11	464	184	468	122	55	76	15	43	58	106	39	26	22	11	14	39	19	75	23	110	96	43	0
SL2.50ch02	39430826	39430826	+	186_Slyc_CHI_INTRON_1_AC8_SL2.50ch02:39430826_0_4168891	52	81	13	15	459	177	422	113	48	67	10	25	46	85	9	7	23	16	13	46	26	116	36	96	96	46	0
SL2.50ch02	41364449	41364449	+	53_Slyc_WAG_CDS_AC8_SL2.50ch02:41364449_0_4168994	60	92	9	13	509	168	463	125	43	42	13	28	49	82	35	23	24	25	16	39	17	96	24	101	96	39	0
SL2.50ch02	43245883	43245883	+	53_Slyc_WAG_CDS_AC8_SL2.50ch02:43245883_0_4169091	50	84	10	7	421	142	415	97	49	44	13	23	46	80	27	33	27	20	14	47	18	96	23	99	96	44	0
SL2.50ch02	43387006	43387006	+	53_Slyc_WAG_CDS_AC8_SL2.50ch02:43387006_0_4169099	56	92	18	14	435	180	421	121	51	66	14	37	45	102	30	28	30	18	10	32	23	96	14	92	96	37	0
SL2.50ch02	46223799	46223799	+	53_Slyc_WAG_NOT-CDS_AC8_SL2.50ch02:46223799_0_4169254	47	86	17	15	437	157	406	97	55	63	9	31	42	73	10	8	31	15	14	37	15	98	15	96	96	37	0
SL2.50ch02	46286818	46286818	+	53_Slyc_WAG_NOT-CDS_AC8_SL2.50ch02:46286818_0_4169257	68	96	21	14	509	195	471	140	50	74	19	47	62	93	1	1	0	0	1	0	19	105	20	86	96	47	6
SL2.50ch02	46764293	46764293	+	53_Slyc_WAG_CDS_AC8_SL2.50ch02:46764293_0_4169281	61	88	20	8	487	153	449	113	49	47	17	33	41	104	36	30	18	19	17	43	23	96	26	107	96	41	0
SL2.50ch03	150313	150313	+	53_Slyc_WAG_CDS_AC8_SL2.50ch03:150313_0_4169745	54	96	8	13	389	157	366	123	40	56	13	37	41	76	30	25	29	13	13	40	21	101	19	76	96	40	0
SL2.50ch03	3374910	3374910	+	53_Slyc_WAG_CDS_AC8_SL2.50ch03:3374910_0_4169915	64	96	12	16	494	185	423	123	44	56	8	40	56	98	27	31	25	20	17	48	18	89	35	97	96	44	0
SL2.50ch03	48834118	48834118	+	53_Slyc_WAG_CDS_AC8_SL2.50ch03:48834118_0_4170425	61	104	8	6	507	165	456	122	15	64	13	36	45	32	3	2	4	3	0	0	20	96	14	97	96	20	6
SL2.50ch03	54780041	54780041	+	53_Slyc_WAG_NOT-CDS_AC8_SL2.50ch03:54780041_0_4170569	59	90	14	14	424	141	422	102	61	52	21	41	48	82	29	25	17	17	3	9	25	96	16	106	96	41	1
SL2.50ch03	65559925	65559925	+	186_Slyc_CHI_INTRON_1_AC8_SL2.50ch03:65559925_0_4171017	52	89	19	4	490	172	458	119	55	72	8	38	58	86	38	34	29	13	4	9	32	96	22	120	96	38	1
SL2.50ch04	46148257	46148257	+	53_Slyc_WAG_CDS_AC8_SL2.50ch04:46148257_0_4172016	46	87	9	7	440	176	395	126	59	65	14	41	63	84	16	17	11	7	10	10	28	96	12	97	96	41	0
SL2.50ch04	60973934	60973934	+	53_Slyc_WAG_CDS_AC8_SL2.50ch04:60973934_0_4172439	43	96	14	18	444	162	423	123	49	59	12	42	45	80	33	25	29	13	11	33	22	96	28	90	96	42	0
SL2.50ch04	63290795	63290795	+	53_Slyc_WAG_NOT-CDS_AC8_SL2.50ch04:63290795_0_4172563	61	81	13	11	509	151	454	106	55	54	6	36	50	87	2	4	1	2	3	41	20	96	18	102	96	41	5
SL2.50ch04	65527735	65527735	+	186_Slyc_CHI_INTRON_1_AC8_SL2.50ch04:65527735_0_4172685	44	77	20	14	391	133	356	108	56	48	9	25	46	90	29	31	19	17	13	31	15	96	17	98	96	31	0
SL2.50ch05	6909815	6909815	+	53_Slyc_WAG_CDS_AC8_SL2.50ch05:6909815_0_4173067	83	80	21	12	471	184	470	115	44	60	11	39	52	78	34	33	26	14	10	28	21	96	12	105	96	39	0
SL2.50ch05	19364941	19364941	+	53_Slyc_WAG_CDS_AC8_SL2.50ch05:19364941_0_4173277	55	121	19	15	490	177	453	136	65	51	10	45	47	96	4	3	1	1	3	4	21	79	25	124	96	45	6
SL2.50ch05	24474363	24474363	+	53_Slyc_WAG_CDS_AC8_SL2.50ch05:24474363_0_4173340	65	95	14	17	454	160	463	117	59	57	10	32	63	94	35	35	21	15	16	43	26	96	16	110	96	43	0
SL2.50ch05	26737846	26737846	+	53_Slyc_WAG_CDS_AC8_SL2.50ch05:26737846_0_4173359	78	191	18	13	477	173	750	174	43	49	11	99	138	78	148	98	132	117	313	699	40	96	30	111	96	111	0
SL2.50ch05	28176504	28176504	+	53_Slyc_WAG_CDS_AC8_SL2.50ch05:28176504_0_4173377	64	96	16	16	412	163	385	114	50	20	6	32	56	82	8	5	4	5	8	25	16	96	6	99	96	25	1
SL2.50ch05	39442820	39442820	+	53_Slyc_WAG_CDS_AC8_SL2.50ch05:39442820_0_4173471	56	98	11	7	481	150	455	101	75	59	14	39	54	96	0	0	0	0	5	13	20	94	10	116	96	39	4
SL2.50ch05	62100201	62100201	+	186_Slyc_CHI_INTRON_1_AC8_SL2.50ch05:62100201_0_4173814	44	93	16	9	429	166	410	116	64	68	8	48	55	97	24	37	29	20	15	45	29	96	16	111	96	48	0
SL2.50ch05	64942447	64942447	+	53_Slyc_WAG_CDS_AC8_SL2.50ch05:64942447_0_4173968	65	99	10	13	433	143	424	104	64	62	9	30	56	76	8	7	0	0	3	2	29	96	26	88	96	30	4
SL2.50ch06	27890586	27890586	+	53_Slyc_WAG_NOT-CDS_AC8_SL2.50ch06:27890586_0_4174409	61	85	15	11	450	169	478	110	56	74	14	42	55	96	1	3	21	24	13	43	22	96	15	96	96	43	2
SL2.50ch06	32876898	32876898	+	53_Slyc_WAG_CDS_AC8_SL2.50ch06:32876898_0_4174487	50	79	17	6	419	150	429	111	49	69	26	38	64	84	34	25	19	16	2	8	17	96	12	117	96	38	1
SL2.50ch06	39336235	39336235	+	186_Slyc_CHI_INTRON_1_AC8_SL2.50ch06:39336235_0_4174746	63	112	17	12	461	163	436	128	48	70	14	42	48	95	36	31	25	17	13	45	26	96	20	104	96	45	0
SL2.50ch06	39983588	39983588	+	53_Slyc_WAG_CDS_AC8_SL2.50ch06:39983588_0_4174783	62	113	19	14	553	188	490	138	58	61	12	42	71	93	37	20	21	12	13	24	17	96	22	107	96	42	0
SL2.50ch06	43974293	43974293	+	53_Slyc_WAG_NOT-CDS_AC8_SL2.50ch06:43974293_0_4175004	41	99	15	13	425	143	388	109	53	45	15	31	52	85	0	0	0	1	1	13	19	96	19	102	96	31	5
SL2.50ch06	49418970	49418970	+	186_Slyc_CHI_INTRON_1_AC8_SL2.50ch06:49418970_0_4175291	52	80	13	10	441	149	411	129	44	45	15	48	58	99	15	8	13	9	12	33	19	96	21	108	96	44	0
SL2.50ch07	11871334	11871334	+	53_Slyc_WAG_NOT-CDS_AC8_SL2.50ch07:11871334_0_4175664	49	71	19	7	386	176	391	106	49	66	9	35	61	81	39	25	25	18	15	44	18	96	12	108	96	44	0
SL2.50ch07	48572776	48572776	+	53_Slyc_WAG_CDS_AC8_SL2.50ch07:48572776_0_4175926	68	83	17	12	427	183	369	114	47	61	13	32	57	87	11	6	3	0	2	3	16	96	14	105	96	32	4
SL2.50ch07	57810487	57810487	+	53_Slyc_WAG_NOT-CDS_AC8_SL2.50ch07:57810487_0_4176107	51	106	16	12	446	146	404	132	57	64	8	38	58	80	13	7	13	1	2	9	33	96	22	89	96	38	2
SL2.50ch07	60087350	60087350	+	53_Slyc_WAG_NOT-CDS_AC8_SL2.50ch07:60087350_0_4176204	55	98	12	14	465	171	433	123	57	62	8	38	52	76	28	32	19	13	14	51	23	96	24	119	96	51	0
SL2.50ch08	55016873	55016873	+	53_Slyc_WAG_CDS_AC8_SL2.50ch08:55016873_0_4177341	63	94	18	13	473	178	453	119	56	56	11	32	60	87	45	21	24	14	14	35	28	96	13	113	96	45	0
SL2.50ch09	2750437	2750437	+	186_Slyc_CHI_INTRON_1_AC8_SL2.50ch09:2750437_0_4178007	58	96	17	13	456	175	461	129	58	57	12	38	64	77	35	35	21	19	12	51	30	96	31	108	96	51	0
SL2.50ch09	2815854	2815854	+	53_Slyc_WAG_CDS_AC8_SL2.50ch09:2815854_0_4178011	48	75	16	9	410	166	401	100	58	58	7	32	45	87	39	21	22	17	22	35	18	96	24	101	96	39	0
SL2.50ch09	5264314	5264314	+	53_Slyc_WAG_CDS_AC8_SL2.50ch09:5264314_0_4178130	53	95	18	16	456	156	423	129	50	72	23	40	63	91	39	31	22	20	14	39	17	96	20	114	96	40	0
SL2.50ch09	6989108	6989108	+	186_Slyc_CHI_INTRON_1_AC8_SL2.50ch09:6989108_0_4178178	52	75	17	10	411	149	370	102	45	48	12	10	7	85	7	5	7	4	2	7	31	96	14	98	96	14	2
SL2.50ch09	60946794	60946794	+	186_Slyc_CHI_INTRON_1_AC8_SL2.50ch09:60946794_0_4178612	49	96	18	14	468	172	403	89	58	42	10	39	51	102	30	31	18	10	16	38	23	96	14	105	96	39	0
SL2.50ch10	2540660	2540660	+	186_Slyc_CHI_INTRON_1_AC8_SL2.50ch10:2540660_0_4179230	36	86	23	13	458	167	437	107	69	65	10	33	55	84	33	35	22	16	18	44	26	96	18	96	96	44	0
SL2.50ch10	42125614	42125614	+	53_Slyc_WAG_CDS_AC8_SL2.50ch10:42125614_0_4179677	75	95	12	11	510	197	486	154	55	74	16	44	61	107	2	2	0	0	0	0	19	96	19	119	96	44	6
SL2.50ch10	46312912	46312912	+	53_Slyc_WAG_CDS_AC8_SL2.50ch10:46312912_0_4179740	54	74	15	11	436	133	395	98	61	53	13	31	42	96	19	30	18	17	0	0	18	112	22	95	96	31	2
SL2.50ch10	58810978	58810978	+	53_Slyc_WAG_CDS_AC8_SL2.50ch10:58810978_0_4179981	49	96	9	9	532	169	435	130	86	62	14	42	44	153	15	9	6	7	1	1	32	94	24	129	96	42	2
SL2.50ch10	60423763	60423763	+	53_Slyc_WAG_NOT-CDS_AC8_SL2.50ch10:60423763_0_4180048	57	102	22	11	431	174	420	125	50	53	18	48	54	78	34	34	28	16	7	27	30	96	15	95	96	48	0
SL2.50ch11	8721436	8721436	+	53_Slyc_WAG_CDS_AC8_SL2.50ch11:8721436_0_4180717	62	110	9	8	443	199	418	132	43	61	16	33	65	81	36	33	19	23	21	49	32	96	22	118	96	43	0
SL2.50ch11	54084770	54084770	+	186_Slyc_CHI_INTRON_1_AC8_SL2.50ch11:54084770_0_4181389	68	101	20	19	459	176	469	115	49	58	11	58	47	86	30	28	27	15	14	38	22	96	19	115	96	47	0
SL2.50ch12	3165541	3165541	+	53_Slyc_WAG_CDS_AC8_SL2.50ch12:3165541_0_4181682	56	78	18	10	498	174	477	115	47	58	14	39	54	103	43	32	22	17	12	54	18	96	13	122	96	47	0
SL2.50ch12	62019239	62019239	+	53_Slyc_WAG_CDS_AC8_SL2.50ch12:62019239_0_4182416	48	95	16	12	475	169	415	125	61	70	14	37	46	77	15	19	9	9	13	39	22	96	22	97	96	39	0
SL2.50ch12	66004498	66004498	+	53_Slyc_WAG_CDS_AC8_SL2.50ch12:66004498_0_4182619	55	79	12	9	428	167	429	111	58	65	8	28	45	103	34	19	23	25	22	50	21	96	21	103	96	45	0
SL2.50ch01	26563471	26563471	+	53_Slyc_WAG_NOT-CDS_AC8_SL2.50ch01:26563471_0_4166645	58	102	13	13	501	160	504	104	58	50	18	44	53	95	0	0	0	0	0	0	21	86	17	105	95	44	6
SL2.50ch01	72956916	72956916	+	53_Slyc_WAG_CDS_AC8_SL2.50ch01:72956916_0_4167010	37	98	9	15	446	161	376	105	53	72	14	29	56	95	0	0	0	0	0	0	19	93	19	108	95	29	6
SL2.50ch01	72990936	72990936	+	53_Slyc_WAG_CDS_AC8_SL2.50ch01:72990936_0_4167011	61	68	17	13	417	164	401	100	44	53	14	41	38	85	36	26	14	15	11	37	17	95	17	95	95	38	0
SL2.50ch01	73009397	73009397	+	53_Slyc_WAG_NOT-CDS_AC8_SL2.50ch01:73009397_0_4167012	51	79	12	7	366	122	375	100	62	52	11	21	44	73	12	12	10	10	7	11	18	95	20	100	95	21	0
SL2.50ch01	82358487	82358487	+	186_Slyc_CHI_INTRON_1_AC8_SL2.50ch01:82358487_0_4167340	49	94	23	11	421	193	451	115	58	50	16	33	52	79	42	33	18	26	1	8	27	95	23	95	95	42	1
SL2.50ch01	83386142	83386142	+	53_Slyc_WAG_CDS_AC8_SL2.50ch01:83386142_0_4167394	59	88	16	16	492	183	467	121	60	59	12	40	61	93	37	32	28	16	26	46	22	105	28	95	95	46	0
SL2.50ch01	84921493	84921493	+	53_Slyc_WAG_NOT-CDS_AC8_SL2.50ch01:84921493_0_4167475	61	93	16	16	457	155	415	112	42	61	13	33	52	76	15	8	0	0	4	9	24	95	25	97	95	33	3
SL2.50ch01	98073982	98073982	+	53_Slyc_WAG_CDS_AC8_SL2.50ch01:98073982_0_4168206	61	109	10	17	432	168	448	117	42	55	9	39	50	85	14	5	6	4	3	7	19	95	27	97	95	39	2
SL2.50ch02	4396436	4396436	+	53_Slyc_WAG_CDS_AC8_SL2.50ch02:4396436_0_4168270	64	123	10	8	480	171	451	107	47	62	12	34	51	95	0	0	0	0	0	0	36	94	15	109	95	36	6
SL2.50ch02	45483239	45483239	+	53_Slyc_WAG_NOT-CDS_AC8_SL2.50ch02:45483239_0_4169215	49	96	14	8	428	164	429	111	61	45	11	39	50	64	37	20	17	9	14	36	25	95	16	93	95	39	0
SL2.50ch02	55018034	55018034	+	53_Slyc_WAG_NOT-CDS_AC8_SL2.50ch02:55018034_0_4169721	52	87	14	14	435	153	385	105	50	57	10	28	45	75	37	29	14	18	15	32	16	95	16	100	95	37	0
SL2.50ch03	2844288	2844288	+	186_Slyc_CHI_INTRON_1_AC8_SL2.50ch03:2844288_0_4169888	48	88	16	13	434	178	410	98	50	57	10	33	53	87	35	24	28	14	3	8	22	98	14	95	95	35	1
SL2.50ch03	20622099	20622099	+	53_Slyc_WAG_NOT-CDS_AC8_SL2.50ch03:20622099_0_4170175	53	70	16	17	399	166	384	97	59	54	11	30	53	73	43	40	25	11	12	34	23	95	13	114	95	43	0
SL2.50ch03	24061190	24061190	+	53_Slyc_WAG_NOT-CDS_AC8_SL2.50ch03:24061190_0_4170208	53	94	17	14	423	155	395	99	53	44	16	38	51	93	16	18	22	11	14	45	35	95	17	103	95	44	0
SL2.50ch03	35372447	35372447	+	53_Slyc_WAG_CDS_AC8_SL2.50ch03:35372447_0_4170336	64	83	5	15	397	161	406	122	38	60	21	28	56	70	15	18	9	12	3	30	21	104	14	95	95	30	1
SL2.50ch03	50343022	50343022	+	53_Slyc_WAG_CDS_AC8_SL2.50ch03:50343022_0_4170441	61	95	17	17	445	158	432	115	52	66	15	37	54	105	37	31	17	17	19	45	20	95	19	110	95	45	0
SL2.50ch03	61220709	61220709	+	53_Slyc_WAG_CDS_AC8_SL2.50ch03:61220709_0_4170782	51	86	18	15	480	176	448	117	56	41	12	47	69	82	41	36	15	23	20	47	30	95	28	109	95	47	0
SL2.50ch03	62224641	62224641	+	53_Slyc_WAG_CDS_AC8_SL2.50ch03:62224641_0_4170836	59	90	11	14	432	150	434	123	61	56	18	47	44	77	13	12	8	7	12	36	25	95	29	107	95	44	0
SL2.50ch03	66690106	66690106	+	53_Slyc_WAG_CDS_AC8_SL2.50ch03:66690106_0_4171078	56	102	19	18	490	217	497	163	68	59	16	40	53	82	38	27	20	15	14	52	17	95	27	105	95	52	0
SL2.50ch03	67584564	67584564	+	53_Slyc_WAG_NOT-CDS_AC8_SL2.50ch03:67584564_0_4171128	49	95	20	15	480	150	448	126	38	64	17	50	50	98	31	34	26	13	12	35	18	83	17	100	95	38	0
SL2.50ch04	2268822	2268822	+	53_Slyc_WAG_NOT-CDS_AC8_SL2.50ch04:2268822_0_4171421	52	84	14	17	455	157	395	106	42	48	12	42	42	71	40	18	24	14	15	38	21	95	22	104	95	42	0
SL2.50ch04	8716330	8716330	+	53_Slyc_WAG_CDS_AC8_SL2.50ch04:8716330_0_4171673	43	78	9	11	432	148	389	102	43	47	11	34	51	64	2	1	2	1	0	0	18	105	20	95	95	34	6
SL2.50ch04	61579842	61579842	+	53_Slyc_WAG_NOT-CDS_AC8_SL2.50ch04:61579842_0_4172474	65	93	18	16	480	195	437	109	53	68	16	30	46	85	50	40	29	22	14	49	29	95	29	107	95	49	0
SL2.50ch04	61656064	61656064	+	53_Slyc_WAG_NOT-CDS_AC8_SL2.50ch04:61656064_0_4172478	59	107	15	13	497	179	479	131	47	54	25	29	56	95	34	27	24	11	20	48	18	90	17	103	95	47	0
SL2.50ch05	4654652	4654652	+	53_Slyc_WAG_CDS_AC8_SL2.50ch05:4654652_0_4172975	55	108	16	13	439	157	401	97	61	67	17	41	58	78	34	35	16	14	13	33	14	95	25	96	95	41	0
SL2.50ch05	5168833	5168833	+	186_Slyc_CHI_INTRON_1_AC8_SL2.50ch05:5168833_0_4172997	45	84	25	8	435	163	408	118	46	57	8	42	58	82	38	31	24	26	0	0	22	114	18	95	95	42	2
SL2.50ch05	6419479	6419479	+	53_Slyc_WAG_NOT-CDS_AC8_SL2.50ch05:6419479_0_4173053	54	78	15	8	488	178	448	116	68	59	8	39	41	88	38	24	1	0	0	0	24	108	16	95	95	39	4
SL2.50ch05	15163418	15163418	+	186_Slyc_CHI_INTRON_1_AC8_SL2.50ch05:15163418_0_4173227	53	86	15	11	427	142	388	100	45	44	6	34	47	80	0	1	9	9	3	12	24	95	19	96	95	34	3
SL2.50ch05	21050910	21050910	+	53_Slyc_WAG_CDS_AC8_SL2.50ch05:21050910_0_4173303	52	96	12	14	527	182	439	143	57	68	13	45	63	91	0	0	0	0	5	20	24	95	20	107	95	45	4
SL2.50ch05	36736137	36736137	+	53_Slyc_WAG_NOT-CDS_AC8_SL2.50ch05:36736137_0_4173454	49	77	19	10	497	149	439	121	53	55	9	35	55	86	29	23	27	12	0	1	27	95	19	104	95	35	2
SL2.50ch05	57452824	57452824	+	53_Slyc_WAG_CDS_AC8_SL2.50ch05:57452824_0_4173656	66	101	10	15	476	177	431	97	52	46	8	72	100	76	18	16	18	13	20	45	21	95	14	106	95	46	0
SL2.50ch06	38869487	38869487	+	53_Slyc_WAG_CDS_AC8_SL2.50ch06:38869487_0_4174724	60	109	21	15	387	152	420	102	52	50	12	27	39	66	32	27	22	20	19	40	23	95	31	111	95	39	0
SL2.50ch06	44108265	44108265	+	53_Slyc_WAG_CDS_AC8_SL2.50ch06:44108265_0_4175011	39	102	15	8	424	146	429	108	46	69	16	39	42	102	31	32	25	19	6	44	26	86	26	95	95	42	0
SL2.50ch06	47998306	47998306	+	53_Slyc_WAG_CDS_AC8_SL2.50ch06:47998306_0_4175211	72	100	15	12	478	167	471	119	49	58	7	39	56	95	4	2	0	0	0	4	32	85	24	111	95	39	6
SL2.50ch07	9095736	9095736	+	53_Slyc_WAG_CDS_AC8_SL2.50ch07:9095736_0_4175628	68	100	16	10	476	151	432	117	57	63	20	44	48	101	2	2	0	0	1	1	28	84	19	95	95	44	6
SL2.50ch07	9227345	9227345	+	53_Slyc_WAG_CDS_AC8_SL2.50ch07:9227345_0_4175632	66	89	16	15	450	133	432	113	50	71	15	39	58	80	40	35	29	15	10	34	26	95	31	106	95	40	0
SL2.50ch07	20368280	20368280	+	53_Slyc_WAG_CDS_AC8_SL2.50ch07:20368280_0_4175731	58	106	16	11	457	176	460	111	65	73	15	30	65	85	29	33	19	15	20	46	26	95	16	110	95	46	0
SL2.50ch07	61821670	61821670	+	53_Slyc_WAG_CDS_AC8_SL2.50ch07:61821670_0_4176279	52	95	15	18	461	158	452	114	62	53	13	48	47	101	24	18	9	5	1	9	25	95	16	109	95	47	1
SL2.50ch07	65562700	65562700	+	186_Slyc_CHI_INTRON_1_AC8_SL2.50ch07:65562700_0_4176463	73	104	16	20	481	186	467	123	68	68	8	35	61	94	29	32	17	17	18	35	23	95	20	118	95	35	0
SL2.50ch08	395958	395958	+	53_Slyc_WAG_NOT-CDS_AC8_SL2.50ch08:395958_0_4176631	64	111	15	13	503	182	431	148	60	69	15	52	67	95	28	32	14	14	5	27	20	90	23	102	95	52	0
SL2.50ch08	1232074	1232074	+	53_Slyc_WAG_NOT-CDS_AC8_SL2.50ch08:1232074_0_4176677	57	98	10	18	488	167	422	95	41	55	12	29	44	93	15	12	24	18	16	39	21	101	20	95	95	39	0
SL2.50ch08	12865497	12865497	+	186_Slyc_CHI_INTRON_1_AC8_SL2.50ch08:12865497_0_4176908	55	91	16	13	497	171	444	119	45	71	17	40	46	116	32	27	17	32	10	41	21	95	23	110	95	41	0
SL2.50ch08	61693303	61693303	+	53_Slyc_WAG_NOT-CDS_AC8_SL2.50ch08:61693303_0_4177651	58	100	8	8	460	176	488	127	53	62	11	44	49	81	17	31	10	10	22	45	31	95	26	105	95	45	0
SL2.50ch09	48068033	48068033	+	53_Slyc_WAG_NOT-CDS_AC8_SL2.50ch09:48068033_0_4178465	58	96	17	11	423	157	400	107	52	60	20	37	51	95	35	32	26	13	32	92	18	91	11	122	95	51	0
SL2.50ch09	69742417	69742417	+	53_Slyc_WAG_NOT-CDS_AC8_SL2.50ch09:69742417_0_4178947	65	100	13	16	485	171	442	115	70	70	16	32	60	68	1	2	0	0	4	43	28	95	20	123	95	43	5
SL2.50ch09	72251018	72251018	+	53_Slyc_WAG_CDS_AC8_SL2.50ch09:72251018_0_4179081	58	92	15	8	387	127	351	95	57	41	6	36	52	54	34	30	28	22	7	41	19	101	18	98	95	41	0
SL2.50ch09	72399276	72399276	+	53_Slyc_WAG_NOT-CDS_AC8_SL2.50ch09:72399276_0_4179090	66	109	18	15	470	177	485	108	49	61	11	27	61	95	33	29	23	11	0	0	29	87	22	108	95	33	2
SL2.50ch10	2839118	2839118	+	53_Slyc_WAG_NOT-CDS_AC8_SL2.50ch10:2839118_0_4179245	53	91	13	14	431	158	435	108	63	57	9	37	48	87	28	19	19	16	9	25	21	95	15	99	95	37	0
SL2.50ch10	6538562	6538562	+	53_Slyc_WAG_CDS_AC8_SL2.50ch10:6538562_0_4179349	66	114	20	7	531	217	526	127	57	84	15	47	59	95	55	68	53	31	16	60	26	94	28	113	95	59	0
SL2.50ch10	26354065	26354065	+	53_Slyc_WAG_CDS_AC8_SL2.50ch10:26354065_0_4179536	71	105	16	16	503	197	460	124	50	57	16	50	65	85	14	14	0	0	3	9	27	95	29	114	95	50	3
SL2.50ch10	28909737	28909737	+	186_Slyc_CHI_INTRON_1_AC8_SL2.50ch10:28909737_0_4179566	68	93	10	16	447	149	488	122	55	74	9	31	61	98	25	15	9	3	1	7	22	95	19	107	95	31	2
SL2.50ch10	59875726	59875726	+	53_Slyc_WAG_CDS_AC8_SL2.50ch10:59875726_0_4180021	56	104	19	14	453	171	433	125	52	59	12	34	55	95	42	35	25	16	19	41	27	79	27	110	95	42	0
SL2.50ch10	61219366	61219366	+	53_Slyc_WAG_CDS_AC8_SL2.50ch10:61219366_0_4180088	55	104	12	8	464	197	501	113	53	72	13	50	49	88	0	2	0	0	10	28	28	95	21	100	95	49	4
SL2.50ch10	63412425	63412425	+	53_Slyc_WAG_CDS_AC8_SL2.50ch10:63412425_0_4180202	53	83	23	15	441	150	420	115	56	54	11	42	62	86	39	25	18	15	22	33	32	95	14	102	95	42	0
SL2.50ch10	64194429	64194429	+	53_Slyc_WAG_CDS_AC8_SL2.50ch10:64194429_0_4180244	40	99	14	9	422	141	432	104	67	54	11	27	41	66	29	22	28	17	13	31	14	95	26	105	95	31	0
SL2.50ch11	20038223	20038223	+	53_Slyc_WAG_CDS_AC8_SL2.50ch11:20038223_0_4180872	59	98	11	10	429	193	463	106	53	85	19	2	0	95	1	2	2	0	0	1	21	95	24	102	95	21	8
SL2.50ch11	55916434	55916434	+	53_Slyc_WAG_NOT-CDS_AC8_SL2.50ch11:55916434_0_4181488	66	95	22	13	494	167	442	138	60	61	18	50	55	89	16	14	5	11	20	40	20	115	35	91	95	50	0
SL2.50ch11	56279519	56279519	+	53_Slyc_WAG_CDS_AC8_SL2.50ch11:56279519_0_4181508	60	97	15	18	428	169	429	113	59	71	8	38	53	95	13	14	27	24	14	38	21	88	22	103	95	38	0
SL2.50ch12	94433	94433	+	53_Slyc_WAG_CDS_AC8_SL2.50ch12:94433_0_4181515	51	109	20	13	434	165	408	133	45	73	17	42	59	95	47	28	20	20	15	54	19	90	18	120	95	47	0
SL2.50ch12	57601060	57601060	+	186_Slyc_CHI_INTRON_1_AC8_SL2.50ch12:57601060_0_4182366	55	112	19	7	453	151	431	116	49	62	15	22	56	95	24	29	34	23	12	58	24	88	15	96	95	49	0
SL2.50ch01	1995079	1995079	+	186_Slyc_CHI_INTRON_1_AC8_SL2.50ch01:1995079_0_4166276	64	103	21	17	467	196	479	124	51	60	11	28	57	83	0	0	0	0	0	10	32	94	24	98	94	32	5
SL2.50ch01	6294415	6294415	+	53_Slyc_WAG_CDS_AC8_SL2.50ch01:6294415_0_4166434	60	94	27	12	457	156	418	119	53	62	12	41	58	116	40	28	0	0	1	4	31	88	19	94	94	41	4
SL2.50ch01	6664580	6664580	+	53_Slyc_WAG_NOT-CDS_AC8_SL2.50ch01:6664580_0_4166443	58	68	11	8	438	147	384	108	61	67	12	31	54	71	1	0	5	6	11	0	18	94	14	105	94	31	3
SL2.50ch01	32850662	32850662	+	53_Slyc_WAG_NOT-CDS_AC8_SL2.50ch01:32850662_0_4166695	62	94	9	17	437	163	375	115	53	63	5	34	38	73	28	31	23	12	16	37	25	99	27	94	94	37	0
SL2.50ch01	66431814	66431814	+	53_Slyc_WAG_CDS_AC8_SL2.50ch01:66431814_0_4166915	49	102	16	9	430	169	411	94	46	45	15	40	65	99	20	23	16	16	10	27	30	88	22	117	94	40	0
SL2.50ch01	76117643	76117643	+	53_Slyc_WAG_CDS_AC8_SL2.50ch01:76117643_0_4167080	54	98	12	8	494	147	430	120	54	63	16	44	47	94	21	16	22	18	9	47	26	94	24	106	94	47	0
SL2.50ch01	78795695	78795695	+	186_S.pimpi-ceras_CHI_INTRON_1_AC8_SL2.50ch01:78795695_0_4167181	56	94	22	10	456	192	418	111	76	70	8	34	52	83	0	1	0	0	0	1	23	99	24	71	94	34	6
SL2.50ch01	79834277	79834277	+	53_Slyc_WAG_NOT-CDS_AC8_SL2.50ch01:79834277_0_4167228	72	93	17	11	559	206	523	120	65	78	17	36	52	100	4	3	23	28	11	0	14	94	21	122	94	36	3
SL2.50ch01	89887028	89887028	+	53_Slyc_WAG_NOT-CDS_AC8_SL2.50ch01:89887028_0_4167757	44	82	19	12	400	159	359	102	54	47	9	24	31	71	0	3	0	0	0	0	22	110	19	94	94	24	6
SL2.50ch01	96560762	96560762	+	53_Slyc_WAG_NOT-CDS_AC8_SL2.50ch01:96560762_0_4168121	57	107	10	13	435	162	446	113	54	47	10	45	51	74	23	27	23	16	24	49	17	94	23	103	94	47	0
SL2.50ch02	25109302	25109302	+	53_Slyc_WAG_NOT-CDS_AC8_SL2.50ch02:25109302_0_4168467	52	99	20	14	487	158	401	116	63	50	17	33	57	87	0	2	0	0	1	1	15	94	31	113	94	33	6
SL2.50ch02	27506080	27506080	+	53_Slyc_WAG_CDS_AC8_SL2.50ch02:27506080_0_4168523	45	94	13	8	452	161	408	96	64	77	17	36	54	101	49	25	24	20	20	62	18	94	18	102	94	54	0
SL2.50ch02	33973517	33973517	+	186_Slyc_CHI_INTRON_1_AC8_SL2.50ch02:33973517_0_4168656	50	75	12	9	382	150	392	97	50	58	9	34	42	74	15	15	15	14	10	17	20	94	26	100	94	34	0
SL2.50ch02	38127473	38127473	+	186_Slyc_CHI_INTRON_1_AC8_SL2.50ch02:38127473_0_4168825	74	104	21	12	471	170	504	135	63	71	23	52	60	94	1	0	18	16	0	0	24	93	27	122	94	52	4
SL2.50ch02	39736293	39736293	+	53_Slyc_WAG_NOT-CDS_AC8_SL2.50ch02:39736293_0_4168909	57	88	11	9	420	175	392	116	52	58	16	42	49	81	39	23	20	24	16	37	21	94	24	102	94	42	0
SL2.50ch02	42409950	42409950	+	186_Slyc_CHI_INTRON_1_AC8_SL2.50ch02:42409950_0_4169047	55	102	15	13	411	157	380	110	58	48	11	33	43	104	23	13	18	12	14	49	20	76	17	94	94	43	0
SL2.50ch02	43198741	43198741	+	53_Slyc_WAG_NOT-CDS_AC8_SL2.50ch02:43198741_0_4169088	49	82	12	8	421	165	399	111	54	56	7	36	47	67	30	31	23	18	13	47	12	94	36	94	94	47	0
SL2.50ch02	48497671	48497671	+	53_Slyc_WAG_NOT-CDS_AC8_SL2.50ch02:48497671_0_4169373	75	103	14	15	528	180	448	117	61	60	14	42	58	83	37	29	24	20	4	36	24	94	31	125	94	42	1
SL2.50ch03	1862944	1862944	+	53_Slyc_WAG_CDS_AC8_SL2.50ch03:1862944_0_4169842	66	89	15	7	488	183	189	141	68	64	13	43	65	102	18	27	10	12	9	29	25	94	19	107	94	43	0
SL2.50ch03	61856303	61856303	+	186_Slyc_CHI_INTRON_1_AC8_SL2.50ch03:61856303_0_4170815	55	95	12	12	445	180	373	100	54	63	14	37	35	79	29	39	19	22	3	0	22	94	26	89	94	37	2
SL2.50ch03	67042352	67042352	+	186_Slyc_CHI_INTRON_1_AC8_SL2.50ch03:67042352_0_4171098	46	86	15	11	449	174	453	107	54	58	12	25	51	78	40	30	27	16	17	21	24	94	19	105	94	40	0
SL2.50ch03	68929626	68929626	+	53_Slyc_WAG_CDS_AC8_SL2.50ch03:68929626_0_4171201	49	87	17	14	505	161	472	121	48	62	14	36	47	93	18	23	14	13	4	32	30	94	25	97	94	36	1
SL2.50ch04	49064656	49064656	+	53_Slyc_WAG_CDS_AC8_SL2.50ch04:49064656_0_4172057	51	89	18	8	512	166	500	129	53	61	17	42	48	72	15	15	12	7	5	19	27	94	14	111	94	42	0
SL2.50ch04	63625725	63625725	+	186_Slyc_CHI_INTRON_1_AC8_SL2.50ch04:63625725_0_4172579	57	96	23	11	447	151	448	131	49	66	8	39	50	82	22	12	23	19	0	0	13	94	21	96	94	39	2
SL2.50ch05	9055476	9055476	+	53_Slyc_WAG_CDS_AC8_SL2.50ch05:9055476_0_4173140	52	67	9	8	466	153	374	124	51	53	7	31	45	58	32	27	20	19	2	10	17	98	16	94	94	32	1
SL2.50ch05	14463459	14463459	+	53_Slyc_WAG_CDS_AC8_SL2.50ch05:14463459_0_4173220	53	99	17	12	439	138	418	107	47	50	8	39	51	94	0	0	0	0	1	0	13	84	10	102	94	39	6
SL2.50ch05	59123927	59123927	+	53_Slyc_WAG_NOT-CDS_AC8_SL2.50ch05:59123927_0_4173702	39	106	10	16	384	141	390	98	47	58	14	40	40	73	20	20	13	13	2	23	24	94	26	89	94	40	1
SL2.50ch05	62909721	62909721	+	53_Slyc_WAG_CDS_AC8_SL2.50ch05:62909721_0_4173857	62	94	18	9	470	152	436	117	49	71	12	37	50	103	24	36	21	15	2	7	22	86	23	108	94	37	1
SL2.50ch05	64403102	64403102	+	53_Slyc_WAG_NOT-CDS_AC8_SL2.50ch05:64403102_0_4173938	51	94	12	12	434	163	426	108	63	60	5	45	40	102	22	28	23	15	17	43	20	77	27	100	94	43	0
SL2.50ch05	64741924	64741924	+	53_Slyc_WAG_NOT-CDS_AC8_SL2.50ch05:64741924_0_4173957	71	94	23	16	449	161	398	92	50	61	16	40	53	85	32	32	21	17	7	23	28	96	25	114	94	40	0
SL2.50ch06	260919	260919	+	53_Slyc_WAG_NOT-CDS_AC8_SL2.50ch06:260919_0_4174032	48	103	11	15	466	165	423	117	47	56	10	39	42	86	37	37	23	14	23	54	24	94	20	94	94	42	0
SL2.50ch06	3006267	3006267	+	186_Slyc_CHI_INTRON_1_AC8_SL2.50ch06:3006267_0_4174162	42	78	13	3	452	153	390	111	46	43	7	41	58	77	41	24	25	18	13	39	22	94	12	96	94	41	0
SL2.50ch06	6794153	6794153	+	186_Slyc_CHI_INTRON_1_AC8_SL2.50ch06:6794153_0_4174227	49	86	16	10	447	166	445	131	56	61	10	40	52	84	25	32	23	20	10	40	23	94	20	102	94	40	0
SL2.50ch06	20617463	20617463	+	53_Slyc_WAG_NOT-CDS_AC8_SL2.50ch06:20617463_0_4174299	61	99	19	12	441	159	409	119	61	52	10	34	51	91	0	2	10	9	5	26	21	94	14	88	94	34	2
SL2.50ch06	42629381	42629381	+	186_S.pimpi-ceras_CHI_INTRON_1_AC8_SL2.50ch06:42629381_0_4174930	63	86	12	11	451	151	388	115	45	55	17	30	56	90	39	32	21	19	13	44	29	105	23	94	94	44	0
SL2.50ch06	42790960	42790960	+	53_Slyc_WAG_NOT-CDS_AC8_SL2.50ch06:42790960_0_4174939	57	100	17	14	386	145	411	108	40	55	14	36	45	76	38	23	28	17	17	45	18	94	14	107	94	40	0
SL2.50ch07	4751046	4751046	+	53_Slyc_WAG_NOT-CDS_AC8_SL2.50ch07:4751046_0_4175531	69	50	5	12	517	197	226	79	50	51	14	43	58	117	0	1	0	0	0	1	15	94	17	118	94	43	6
SL2.50ch07	5725061	5725061	+	53_Slyc_WAG_CDS_AC8_SL2.50ch07:5725061_0_4175552	70	84	20	10	500	196	490	125	59	65	15	46	49	91	38	24	22	21	22	38	25	94	28	115	94	46	0
SL2.50ch07	36558389	36558389	+	186_Slyc_CHI_INTRON_1_AC8_SL2.50ch07:36558389_0_4175846	52	87	16	13	398	162	413	97	52	59	12	33	52	76	56	40	20	23	13	35	15	97	16	94	94	52	0
SL2.50ch07	40812590	40812590	+	53_Slyc_WAG_NOT-CDS_AC8_SL2.50ch07:40812590_0_4175874	54	86	11	15	411	155	333	117	46	56	14	40	48	82	0	0	0	0	0	0	23	94	23	104	94	40	6
SL2.50ch07	57454562	57454562	+	53_Slyc_WAG_NOT-CDS_AC8_SL2.50ch07:57454562_0_4176092	47	86	16	14	348	157	394	115	41	58	8	32	43	82	33	22	17	16	9	37	16	94	14	100	94	37	0
SL2.50ch07	58997175	58997175	+	53_Slyc_WAG_NOT-CDS_AC8_SL2.50ch07:58997175_0_4176158	66	102	19	12	485	179	425	112	42	60	13	53	69	79	39	30	28	21	17	55	21	94	24	120	94	53	0
SL2.50ch07	60851357	60851357	+	53_Slyc_WAG_NOT-CDS_AC8_SL2.50ch07:60851357_0_4176235	49	83	18	8	472	130	434	94	53	58	10	43	64	76	35	29	29	14	19	23	22	95	30	116	94	43	0
SL2.50ch07	63679247	63679247	+	53_Slyc_WAG_CDS_AC8_SL2.50ch07:63679247_0_4176374	63	91	10	10	443	182	442	121	50	63	12	30	41	84	32	42	31	16	15	27	28	105	21	94	94	41	0
SL2.50ch07	64961692	64961692	+	53_Slyc_WAG_CDS_AC8_SL2.50ch07:64961692_0_4176431	66	98	16	13	476	165	462	116	60	51	10	33	45	81	11	9	8	12	4	8	18	94	20	101	94	33	1
SL2.50ch08	13870923	13870923	+	53_Slyc_WAG_CDS_AC8_SL2.50ch08:13870923_0_4176918	60	104	23	12	449	166	426	102	47	63	8	39	51	94	0	0	0	1	4	0	29	94	19	103	94	39	6
SL2.50ch08	16394344	16394344	+	53_Slyc_WAG_CDS_AC8_SL2.50ch08:16394344_0_4176944	80	91	22	14	531	159	486	126	51	60	16	43	59	100	0	1	0	0	0	1	37	94	18	125	94	43	6
SL2.50ch08	28462611	28462611	+	186_Slyc_CHI_INTRON_1_AC8_SL2.50ch08:28462611_0_4177044	65	97	13	13	440	145	443	123	51	71	18	34	46	94	24	30	10	4	0	0	26	86	13	119	94	34	3
SL2.50ch08	60260862	60260862	+	53_Slyc_WAG_CDS_AC8_SL2.50ch08:60260862_0_4177581	53	94	26	11	441	167	444	126	57	62	15	38	50	71	29	25	18	14	19	32	27	104	26	88	94	38	0
SL2.50ch08	61882460	61882460	+	53_Slyc_WAG_NOT-CDS_AC8_SL2.50ch08:61882460_0_4177660	35	99	15	11	442	192	395	94	50	53	10	31	60	98	41	32	22	11	4	39	19	82	18	95	94	41	1
SL2.50ch09	7155751	7155751	+	186_Slyc_CHI_INTRON_1_AC8_SL2.50ch09:7155751_0_4178184	59	85	15	14	430	165	459	120	48	53	12	1	2	84	3	2	0	0	7	25	32	94	24	108	94	25	6
SL2.50ch09	9222922	9222922	+	186_Slyc_CHI_INTRON_1_AC8_SL2.50ch09:9222922_0_4178215	63	86	10	9	435	162	421	107	50	60	10	4	1	73	3	5	9	8	0	3	20	94	12	102	94	12	5
SL2.50ch09	40039731	40039731	+	186_Slyc_CHI_INTRON_1_AC8_SL2.50ch09:40039731_0_4178421	36	86	13	8	404	129	364	105	48	63	15	31	57	63	31	30	21	9	10	39	27	94	15	99	94	39	0
SL2.50ch09	45397667	45397667	+	53_Slyc_WAG_CDS_AC8_SL2.50ch09:45397667_0_4178449	61	94	22	14	410	162	382	106	60	53	21	4	6	82	2	9	0	5	3	4	25	94	12	106	94	21	5
SL2.50ch10	4969603	4969603	+	53_Slyc_WAG_CDS_AC8_SL2.50ch10:4969603_0_4179316	57	94	24	14	440	181	416	115	42	58	13	42	51	97	13	13	18	13	3	1	21	87	16	97	94	42	2
SL2.50ch10	46161440	46161440	+	53_Slyc_WAG_CDS_AC8_SL2.50ch10:46161440_0_4179735	64	95	10	9	458	159	434	135	59	76	17	47	48	76	66	70	49	36	27	75	26	94	18	112	94	66	0
SL2.50ch10	54201442	54201442	+	53_Slyc_WAG_CDS_AC8_SL2.50ch10:54201442_0_4179856	66	94	18	9	458	191	476	114	66	63	19	37	59	99	11	8	16	22	12	21	28	87	14	127	94	37	0
SL2.50ch10	55599291	55599291	+	53_Slyc_WAG_NOT-CDS_AC8_SL2.50ch10:55599291_0_4179887	61	89	12	11	453	164	422	129	61	61	24	38	54	79	40	25	20	19	12	43	26	114	16	94	94	43	0
SL2.50ch10	56748529	56748529	+	53_Slyc_WAG_NOT-CDS_AC8_SL2.50ch10:56748529_0_4179926	51	81	7	11	392	138	364	94	39	55	16	30	39	83	17	8	7	16	4	3	23	98	14	97	94	30	2
SL2.50ch10	61361550	61361550	+	53_Slyc_WAG_CDS_AC8_SL2.50ch10:61361550_0_4180094	55	83	9	14	442	146	434	106	46	48	16	38	57	105	25	28	24	18	30	86	25	94	23	97	94	46	0
SL2.50ch11	50559869	50559869	+	53_Slyc_WAG_NOT-CDS_AC8_SL2.50ch11:50559869_0_4181222	70	111	20	16	517	164	480	126	52	68	14	42	47	84	42	33	32	21	16	46	27	94	20	109	94	46	0
SL2.50ch12	5754596	5754596	+	53_Slyc_WAG_CDS_AC8_SL2.50ch12:5754596_0_4181803	72	90	27	12	456	155	427	113	52	57	18	36	49	95	29	19	14	12	16	45	19	94	21	74	94	45	0
SL2.50ch12	49166690	49166690	+	186_Slyc_CHI_INTRON_1_AC8_SL2.50ch12:49166690_0_4182291	57	98	19	3	479	165	430	132	59	54	16	32	61	89	0	0	0	0	7	16	27	94	18	88	94	32	4
SL2.50ch12	64015329	64015329	+	53_Slyc_WAG_CDS_AC8_SL2.50ch12:64015329_0_4182511	58	90	15	16	450	167	446	121	48	66	13	35	61	94	32	42	27	10	15	48	25	109	17	89	94	48	0
SL2.50ch12	66471056	66471056	+	53_Slyc_WAG_CDS_AC8_SL2.50ch12:66471056_0_4182647	53	96	20	11	443	160	432	123	49	62	13	38	52	92	38	37	28	13	10	35	18	94	18	110	94	38	0
SL2.50ch12	66837571	66837571	+	53_Slyc_WAG_CDS_AC8_SL2.50ch12:66837571_0_4182669	58	71	15	21	395	151	374	99	46	48	15	32	44	87	35	29	20	12	16	26	23	100	21	94	94	35	0
SL2.50ch01	2149866	2149866	+	53_Slyc_WAG_CDS_AC8_SL2.50ch01:2149866_0_4166283	48	93	26	18	1	154	416	121	49	39	12	39	40	74	36	26	0	0	9	36	23	95	25	95	93	39	2
SL2.50ch01	57870834	57870834	+	53_Slyc_WAG_NOT-CDS_AC8_SL2.50ch01:57870834_0_4166835	51	78	11	18	471	180	437	105	56	73	16	47	58	86	36	40	0	0	17	42	28	93	22	118	93	47	2
SL2.50ch01	59830600	59830600	+	53_Slyc_WAG_NOT-CDS_AC8_SL2.50ch01:59830600_0_4166849	51	84	28	12	454	156	434	105	60	56	13	37	54	110	35	18	8	8	21	33	26	93	23	90	93	37	0
SL2.50ch01	71934501	71934501	+	53_Slyc_WAG_NOT-CDS_AC8_SL2.50ch01:71934501_0_4166986	69	94	17	16	472	167	428	138	80	54	19	42	66	93	2	0	18	16	8	51	23	84	24	112	93	51	2
SL2.50ch01	77851485	77851485	+	53_Slyc_WAG_NOT-CDS_AC8_SL2.50ch01:77851485_0_4167146	52	93	20	15	410	150	387	122	46	55	12	32	54	80	32	34	16	8	14	41	23	100	19	82	93	41	0
SL2.50ch01	86503542	86503542	+	53_Slyc_WAG_CDS_AC8_SL2.50ch01:86503542_0_4167562	61	105	16	13	487	166	470	137	52	54	10	30	51	87	29	32	25	15	15	27	28	93	29	111	93	32	0
SL2.50ch01	88386989	88386989	+	53_Slyc_WAG_NOT-CDS_AC8_SL2.50ch01:88386989_0_4167670	66	96	18	13	487	162	454	121	63	80	7	37	50	76	38	39	16	25	13	41	26	93	27	102	93	41	0
SL2.50ch01	88500808	88500808	+	53_Slyc_WAG_CDS_AC8_SL2.50ch01:88500808_0_4167677	57	111	12	8	452	143	453	111	60	70	18	37	42	93	43	27	18	16	13	52	30	86	23	103	93	43	0
SL2.50ch01	89856374	89856374	+	53_Slyc_WAG_NOT-CDS_AC8_SL2.50ch01:89856374_0_4167755	49	93	20	11	426	159	403	75	47	56	11	38	62	73	37	33	25	24	11	0	26	103	13	105	93	38	1
SL2.50ch01	93697885	93697885	+	53_Slyc_WAG_CDS_AC8_SL2.50ch01:93697885_0_4167965	75	97	14	8	485	216	486	138	60	63	16	52	64	91	25	26	35	14	3	41	23	93	20	112	93	52	1
SL2.50ch02	16276595	16276595	+	53_Slyc_WAG_NOT-CDS_AC8_SL2.50ch02:16276595_0_4168351	47	100	15	13	421	140	389	108	48	59	16	28	41	95	103	80	44	29	26	64	15	91	11	93	93	59	0
SL2.50ch02	25885452	25885452	+	186_Slyc_CHI_INTRON_1_AC8_SL2.50ch02:25885452_0_4168489	61	75	18	12	427	130	391	107	57	47	21	28	55	84	11	12	18	27	12	29	17	96	28	93	93	29	0
SL2.50ch02	47478528	47478528	+	53_Slyc_WAG_NOT-CDS_AC8_SL2.50ch02:47478528_0_4169320	59	86	21	8	478	177	415	119	50	77	16	53	53	87	42	31	22	17	7	35	13	93	22	118	93	50	0
SL2.50ch02	55094445	55094445	+	186_Slyc_CHI_INTRON_1_AC8_SL2.50ch02:55094445_0_4169726	52	81	16	14	424	148	402	116	51	54	14	47	52	93	42	28	27	13	7	51	25	104	25	84	93	51	0
SL2.50ch03	895682	895682	+	53_Slyc_WAG_CDS_AC8_SL2.50ch03:895682_0_4169788	64	98	15	20	516	189	470	140	55	65	17	48	61	93	35	34	22	23	26	39	27	93	25	121	93	48	0
SL2.50ch03	1812362	1812362	+	53_Slyc_WAG_CDS_AC8_SL2.50ch03:1812362_0_4169839	73	98	8	18	413	139	423	102	60	62	7	32	59	77	31	43	21	13	15	42	25	93	27	91	93	43	0
SL2.50ch03	5173090	5173090	+	53_Slyc_WAG_CDS_AC8_SL2.50ch03:5173090_0_4169993	61	95	18	9	455	172	438	132	34	55	15	34	51	66	26	34	22	17	18	46	27	93	26	95	93	34	0
SL2.50ch03	56210537	56210537	+	186_S.pimpi-ceras_CHI_INTRON_1_AC8_SL2.50ch03:56210537_0_4170608	54	109	15	9	443	175	411	115	51	65	9	42	61	75	29	33	8	3	10	39	19	93	14	92	93	42	1
SL2.50ch03	59371181	59371181	+	53_Slyc_WAG_NOT-CDS_AC8_SL2.50ch03:59371181_0_4170699	53	101	15	17	452	180	457	110	61	65	18	42	57	90	49	29	31	13	10	46	25	93	27	117	93	49	0
SL2.50ch03	61011787	61011787	+	53_Slyc_WAG_CDS_AC8_SL2.50ch03:61011787_0_4170775	48	93	16	11	430	167	429	110	49	55	5	44	54	74	38	28	21	16	7	22	16	95	30	81	93	44	0
SL2.50ch03	64460076	64460076	+	53_Slyc_WAG_NOT-CDS_AC8_SL2.50ch03:64460076_0_4170956	61	113	18	15	449	153	452	111	65	60	15	32	46	84	50	30	19	11	14	48	20	93	19	103	93	48	0
SL2.50ch03	65045517	65045517	+	53_Slyc_WAG_CDS_AC8_SL2.50ch03:65045517_0_4170987	62	117	24	5	508	167	473	129	46	66	14	52	58	93	44	35	19	22	17	39	29	89	23	119	93	46	0
SL2.50ch03	66474773	66474773	+	53_Slyc_WAG_CDS_AC8_SL2.50ch03:66474773_0_4171067	64	82	22	13	440	140	489	105	49	57	14	36	54	93	41	26	20	22	16	44	23	93	24	100	93	44	0
SL2.50ch03	66796966	66796966	+	53_Slyc_WAG_NOT-CDS_AC8_SL2.50ch03:66796966_0_4171084	52	90	19	13	440	170	461	110	50	65	19	43	55	93	38	31	25	21	20	31	19	101	18	92	93	43	0
SL2.50ch04	2459282	2459282	+	53_Slyc_WAG_NOT-CDS_AC8_SL2.50ch04:2459282_0_4171432	45	82	12	6	403	143	381	93	51	45	9	36	39	87	32	27	16	17	11	32	18	102	19	101	93	36	0
SL2.50ch04	3029143	3029143	+	53_Slyc_WAG_CDS_AC8_SL2.50ch04:3029143_0_4171463	38	65	10	10	427	130	374	118	51	46	3	21	45	63	0	0	0	0	0	0	12	93	18	96	93	21	7
SL2.50ch04	3045880	3045880	+	53_Slyc_WAG_NOT-CDS_AC8_SL2.50ch04:3045880_0_4171464	57	99	12	14	436	154	446	120	53	62	12	31	44	86	6	3	4	7	16	29	16	93	21	87	93	31	2
SL2.50ch04	47581750	47581750	+	53_Slyc_WAG_CDS_AC8_SL2.50ch04:47581750_0_4172040	51	93	9	11	367	145	383	105	47	55	20	32	52	67	24	25	25	19	12	37	19	95	15	80	93	37	0
SL2.50ch04	51297209	51297209	+	53_Slyc_WAG_CDS_AC8_SL2.50ch04:51297209_0_4172118	49	99	12	11	447	149	415	108	52	53	11	35	51	93	0	1	0	0	11	34	22	80	17	98	93	35	4
SL2.50ch05	2382450	2382450	+	53_Slyc_WAG_CDS_AC8_SL2.50ch05:2382450_0_4172861	48	82	16	9	393	157	361	105	53	42	13	29	44	78	23	31	14	17	11	42	22	93	22	111	93	42	0
SL2.50ch05	2785171	2785171	+	53_Slyc_WAG_NOT-CDS_AC8_SL2.50ch05:2785171_0_4172881	49	103	22	12	395	143	408	111	55	40	7	30	43	71	31	44	28	20	19	38	13	93	24	87	93	40	0
SL2.50ch05	39715508	39715508	+	53_Slyc_WAG_CDS_AC8_SL2.50ch05:39715508_0_4173474	49	84	17	19	485	148	385	122	56	63	14	24	59	97	30	30	14	12	14	35	35	93	24	99	93	35	0
SL2.50ch06	504393	504393	+	186_Slyc_CHI_INTRON_1_AC8_SL2.50ch06:504393_0_4174041	72	95	16	13	497	188	463	135	62	69	9	34	47	85	41	32	18	24	7	11	23	93	24	104	93	41	0
SL2.50ch06	1837465	1837465	+	53_Slyc_WAG_CDS_AC8_SL2.50ch06:1837465_0_4174108	56	93	17	16	475	162	422	123	48	56	11	34	64	93	33	26	22	11	15	53	30	82	22	109	93	48	0
SL2.50ch06	20005414	20005414	+	53_Slyc_WAG_CDS_AC8_SL2.50ch06:20005414_0_4174292	56	90	18	8	452	189	441	136	66	70	10	45	54	79	1	1	21	15	0	0	25	93	11	95	93	45	4
SL2.50ch06	28644222	28644222	+	53_Slyc_WAG_CDS_AC8_SL2.50ch06:28644222_0_4174412	53	103	20	14	428	145	443	123	47	61	12	28	62	93	21	8	13	11	4	11	23	89	24	117	93	28	1
SL2.50ch06	31201199	31201199	+	53_Slyc_WAG_CDS_AC8_SL2.50ch06:31201199_0_4174442	76	86	10	13	462	201	457	117	53	61	7	32	55	84	42	35	30	14	4	2	21	93	19	127	93	42	2
SL2.50ch06	37168461	37168461	+	53_Slyc_WAG_CDS_AC8_SL2.50ch06:37168461_0_4174643	68	85	15	14	483	171	456	129	55	78	12	40	37	91	34	26	26	22	12	40	18	93	23	109	93	40	0
SL2.50ch06	40677706	40677706	+	186_Slyc_CHI_INTRON_1_AC8_SL2.50ch06:40677706_0_4174822	44	92	14	9	404	149	366	103	43	53	13	29	33	79	28	24	22	20	21	40	21	93	21	93	93	33	0
SL2.50ch06	41499039	41499039	+	53_Slyc_WAG_NOT-CDS_AC8_SL2.50ch06:41499039_0_4174866	54	83	22	22	433	163	422	122	44	63	7	30	44	69	0	0	0	0	0	1	25	93	28	100	93	30	6
SL2.50ch06	42301203	42301203	+	186_Slyc_CHI_INTRON_1_AC8_SL2.50ch06:42301203_0_4174912	56	100	18	15	489	134	487	124	64	53	19	41	63	103	0	0	0	0	0	0	25	93	20	75	93	41	6
SL2.50ch07	6959162	6959162	+	186_Slyc_CHI_INTRON_1_AC8_SL2.50ch07:6959162_0_4175584	50	94	9	16	419	145	368	106	54	58	9	39	65	83	32	30	19	18	0	1	21	93	19	100	93	39	2
SL2.50ch07	7924819	7924819	+	186_Slyc_CHI_INTRON_1_AC8_SL2.50ch07:7924819_0_4175605	72	112	24	15	452	172	447	130	52	70	10	43	53	82	33	32	26	9	5	19	18	93	18	113	93	43	0
SL2.50ch07	7978937	7978937	+	53_Slyc_WAG_NOT-CDS_AC8_SL2.50ch07:7978937_0_4175607	56	104	10	15	471	181	476	123	60	56	18	43	56	93	42	29	21	18	19	49	25	93	18	102	93	49	0
SL2.50ch07	13132770	13132770	+	53_Slyc_WAG_CDS_AC8_SL2.50ch07:13132770_0_4175674	48	99	14	13	438	160	445	111	62	70	9	34	48	66	2	0	0	0	6	16	20	93	18	97	93	34	4
SL2.50ch07	51485570	51485570	+	53_Slyc_WAG_NOT-CDS_AC8_SL2.50ch07:51485570_0_4175956	52	85	11	13	439	157	395	106	49	60	13	31	43	76	34	45	22	23	11	45	20	93	19	98	93	45	0
SL2.50ch07	58139626	58139626	+	53_Slyc_WAG_NOT-CDS_AC8_SL2.50ch07:58139626_0_4176120	48	77	14	12	418	144	426	106	57	45	12	32	61	73	30	23	0	0	9	22	21	93	20	111	93	32	2
SL2.50ch07	60551180	60551180	+	53_Slyc_WAG_CDS_AC8_SL2.50ch07:60551180_0_4176221	63	90	17	7	474	162	443	107	50	69	14	28	52	87	0	0	19	19	13	32	19	93	14	108	93	32	2
SL2.50ch07	60607789	60607789	+	53_Slyc_WAG_NOT-CDS_AC8_SL2.50ch07:60607789_0_4176223	62	99	19	18	408	153	403	116	51	48	13	31	41	68	18	28	26	15	17	36	30	93	18	92	93	36	0
SL2.50ch07	67187122	67187122	+	53_Slyc_WAG_CDS_AC8_SL2.50ch07:67187122_0_4176557	60	113	18	14	491	188	451	141	68	70	16	31	49	89	40	30	28	16	15	35	25	93	15	104	93	40	0
SL2.50ch08	24287722	24287722	+	53_Slyc_WAG_CDS_AC8_SL2.50ch08:24287722_0_4177002	71	83	21	12	498	157	465	120	49	70	13	43	49	105	34	32	21	18	16	29	18	93	19	101	93	43	0
SL2.50ch08	34979694	34979694	+	53_Slyc_WAG_CDS_AC8_SL2.50ch08:34979694_0_4177083	66	74	12	8	410	129	424	112	66	47	15	53	57	90	38	27	0	1	0	0	24	94	19	93	93	47	4
SL2.50ch08	51240206	51240206	+	53_Slyc_WAG_CDS_AC8_SL2.50ch08:51240206_0_4177233	64	96	20	21	508	202	457	119	61	58	13	73	131	93	65	56	27	21	25	106	30	92	22	101	93	65	0
SL2.50ch08	53653801	53653801	+	53_Slyc_WAG_CDS_AC8_SL2.50ch08:53653801_0_4177288	50	96	8	13	455	170	444	113	51	57	17	41	51	82	46	44	14	8	14	35	21	93	24	94	93	46	0
SL2.50ch08	54370281	54370281	+	53_Slyc_WAG_NOT-CDS_AC8_SL2.50ch08:54370281_0_4177316	59	98	21	8	413	142	405	110	64	62	9	38	58	71	49	32	18	14	0	18	15	93	19	82	93	49	1
SL2.50ch08	57988012	57988012	+	186_Slyc_CHI_INTRON_1_AC8_SL2.50ch08:57988012_0_4177470	47	97	13	12	426	132	374	117	57	44	13	30	50	94	27	25	0	0	5	0	14	93	15	88	93	30	3
SL2.50ch08	60141993	60141993	+	53_Slyc_WAG_NOT-CDS_AC8_SL2.50ch08:60141993_0_4177574	56	93	14	14	485	185	447	132	47	67	18	52	53	95	30	28	21	14	14	23	17	77	26	104	93	47	0
SL2.50ch08	64364902	64364902	+	53_Slyc_WAG_CDS_AC8_SL2.50ch08:64364902_0_4177779	47	79	15	8	432	143	412	105	37	59	9	41	40	78	34	19	25	20	8	45	13	93	24	107	93	40	0
SL2.50ch09	226092	226092	+	53_Slyc_WAG_NOT-CDS_AC8_SL2.50ch09:226092_0_4177871	55	97	14	9	481	183	489	127	63	60	14	37	50	89	42	25	29	13	18	44	25	93	16	90	93	44	0
SL2.50ch09	16831121	16831121	+	186_Slyc_CHI_INTRON_1_AC8_SL2.50ch09:16831121_0_4178290	55	95	16	15	441	150	405	108	59	45	9	35	42	80	26	35	14	14	20	36	28	93	22	96	93	36	0
SL2.50ch09	22584415	22584415	+	53_Slyc_WAG_CDS_AC8_SL2.50ch09:22584415_0_4178329	52	77	24	13	430	147	390	97	47	55	13	0	0	103	0	0	0	0	0	0	10	93	16	98	93	13	8
SL2.50ch09	64659047	64659047	+	53_Slyc_WAG_CDS_AC8_SL2.50ch09:64659047_0_4178729	64	93	13	8	491	178	465	107	60	53	7	36	61	106	4	5	0	0	0	0	14	90	15	97	93	36	5
SL2.50ch10	3033170	3033170	+	53_Slyc_WAG_NOT-CDS_AC8_SL2.50ch10:3033170_0_4179255	52	90	17	10	439	152	404	106	29	52	15	29	52	86	38	34	23	17	8	13	19	93	29	98	93	34	0
SL2.50ch10	17485197	17485197	+	53_Slyc_WAG_CDS_AC8_SL2.50ch10:17485197_0_4179459	47	84	10	10	346	132	327	97	46	48	9	17	33	70	0	1	0	1	0	0	17	93	9	100	93	17	6
SL2.50ch10	59408709	59408709	+	53_Slyc_WAG_CDS_AC8_SL2.50ch10:59408709_0_4179999	54	73	15	10	463	145	409	110	46	52	10	29	51	83	13	7	16	9	1	6	12	93	18	99	93	29	1
SL2.50ch11	1196546	1196546	+	53_Slyc_WAG_NOT-CDS_AC8_SL2.50ch11:1196546_0_4180378	54	92	10	8	391	161	393	106	47	51	9	31	43	76	0	0	0	0	1	0	14	93	14	96	93	31	6
SL2.50ch11	9319560	9319560	+	186_Slyc_CHI_INTRON_1_AC8_SL2.50ch11:9319560_0_4180724	69	79	8	9	419	159	394	109	62	61	9	30	47	72	32	15	20	19	14	40	19	93	20	101	93	40	0
SL2.50ch11	32997464	32997464	+	53_Slyc_WAG_NOT-CDS_AC8_SL2.50ch11:32997464_0_4181016	46	88	16	7	415	152	438	114	48	54	13	36	45	105	37	22	32	9	17	24	17	93	21	90	93	37	0
SL2.50ch11	46117604	46117604	+	53_Slyc_WAG_CDS_AC8_SL2.50ch11:46117604_0_4181135	56	110	17	10	435	163	447	103	52	67	19	36	52	72	0	0	1	0	0	0	30	93	10	123	93	36	6
SL2.50ch11	49638940	49638940	+	53_Slyc_WAG_CDS_AC8_SL2.50ch11:49638940_0_4181188	63	93	20	12	412	152	393	99	42	68	11	30	44	78	3	2	2	3	1	1	20	97	23	88	93	30	6
SL2.50ch12	1885169	1885169	+	53_Slyc_WAG_NOT-CDS_AC8_SL2.50ch12:1885169_0_4181615	63	89	20	16	434	172	459	132	50	63	12	48	48	94	0	1	0	0	0	0	18	93	22	108	93	48	6
SL2.50ch12	4087730	4087730	+	186_Slyc_CHI_INTRON_1_AC8_SL2.50ch12:4087730_0_4181728	51	107	18	15	418	141	432	107	44	52	15	36	48	81	53	37	42	19	39	145	21	93	8	87	93	48	0
SL2.50ch12	5642830	5642830	+	53_Slyc_WAG_CDS_AC8_SL2.50ch12:5642830_0_4181798	67	94	17	12	451	203	500	125	46	67	11	41	67	93	41	24	18	6	15	30	23	88	14	94	93	41	0
SL2.50ch12	65184672	65184672	+	53_Slyc_WAG_NOT-CDS_AC8_SL2.50ch12:65184672_0_4182570	55	71	13	14	376	161	359	100	36	37	9	30	38	71	38	24	22	17	16	34	21	93	17	111	93	36	0
SL2.50ch12	65910497	65910497	+	53_Slyc_WAG_NOT-CDS_AC8_SL2.50ch12:65910497_0_4182613	54	93	17	10	475	179	445	125	54	75	12	44	47	93	49	37	20	17	13	26	23	91	15	110	93	47	0
SL2.50ch12	66805776	66805776	+	186_Slyc_CHI_INTRON_1_AC8_SL2.50ch12:66805776_0_4182667	57	93	13	14	457	162	452	122	40	73	11	42	49	96	32	26	14	19	11	39	32	73	30	98	93	40	0
SL2.50ch01	44874107	44874107	+	186_S.pimpi-ceras_CHI_INTRON_1_AC8_SL2.50ch01:44874107_0_4166751	72	73	10	7	451	140	342	84	55	55	20	41	46	92	0	0	1	0	0	0	33	93	18	116	92	41	6
SL2.50ch01	57965483	57965483	+	53_Slyc_WAG_NOT-CDS_AC8_SL2.50ch01:57965483_0_4166839	60	92	24	12	425	159	451	100	58	73	17	36	46	86	0	0	0	0	0	1	20	97	22	86	92	36	6
SL2.50ch01	69977975	69977975	+	53_Slyc_WAG_CDS_AC8_SL2.50ch01:69977975_0_4166972	43	72	10	8	398	157	412	111	50	50	7	52	51	83	52	43	38	36	2	12	26	92	24	105	92	50	1
SL2.50ch01	79387287	79387287	+	53_Slyc_WAG_NOT-CDS_AC8_SL2.50ch01:79387287_0_4167204	67	92	18	16	477	186	479	138	48	50	18	55	42	110	30	30	28	21	4	2	21	85	25	113	92	42	2
SL2.50ch01	80628372	80628372	+	186_Slyc_CHI_INTRON_1_AC8_SL2.50ch01:80628372_0_4167268	45	92	24	3	371	131	375	110	40	52	13	37	41	67	29	21	13	8	10	39	20	95	11	76	92	39	0
SL2.50ch01	95375340	95375340	+	53_Slyc_WAG_NOT-CDS_AC8_SL2.50ch01:95375340_0_4168056	48	88	18	16	428	153	402	104	50	73	10	36	47	80	19	13	11	10	9	31	27	92	17	107	92	36	0
SL2.50ch01	96470147	96470147	+	53_Slyc_WAG_NOT-CDS_AC8_SL2.50ch01:96470147_0_4168116	36	92	21	6	384	141	395	119	48	43	16	30	47	55	27	28	15	8	3	8	17	102	26	84	92	30	1
SL2.50ch02	23768113	23768113	+	53_Slyc_WAG_CDS_AC8_SL2.50ch02:23768113_0_4168439	71	81	19	10	488	195	424	122	55	64	13	37	55	89	0	1	0	0	0	0	31	92	18	128	92	37	6
SL2.50ch02	36352423	36352423	+	53_Slyc_WAG_CDS_AC8_SL2.50ch02:36352423_0_4168743	62	85	24	13	439	167	423	119	54	63	9	40	38	88	35	30	28	20	19	38	14	92	17	108	92	38	0
SL2.50ch02	37240334	37240334	+	186_Slyc_CHI_INTRON_1_AC8_SL2.50ch02:37240334_0_4168778	44	85	14	5	376	159	368	95	49	37	15	26	53	87	20	28	7	6	5	16	18	92	18	99	92	28	0
SL2.50ch02	37494624	37494624	+	53_Slyc_WAG_CDS_AC8_SL2.50ch02:37494624_0_4168792	61	92	15	13	461	178	483	86	53	65	10	36	56	71	38	27	30	17	9	42	21	106	17	98	92	42	0
SL2.50ch02	40900424	40900424	+	53_Slyc_WAG_CDS_AC8_SL2.50ch02:40900424_0_4168968	65	92	14	11	446	173	425	119	59	54	12	38	46	88	21	13	16	11	22	30	20	92	33	114	92	38	0
SL2.50ch02	41427158	41427158	+	53_Slyc_WAG_CDS_AC8_SL2.50ch02:41427158_0_4168997	54	70	13	8	447	143	361	92	46	50	7	25	45	79	38	32	20	14	16	35	17	92	18	108	92	38	0
SL2.50ch02	44364097	44364097	+	53_Slyc_WAG_CDS_AC8_SL2.50ch02:44364097_0_4169154	48	92	9	15	409	155	402	95	58	43	12	35	43	81	0	0	19	12	17	27	13	92	18	93	92	35	2
SL2.50ch02	44628255	44628255	+	53_Slyc_WAG_CDS_AC8_SL2.50ch02:44628255_0_4169168	61	104	16	17	540	164	459	135	57	66	12	49	63	80	44	32	19	22	20	43	24	92	19	128	92	49	0
SL2.50ch02	47604712	47604712	+	53_Slyc_WAG_CDS_AC8_SL2.50ch02:47604712_0_4169326	52	99	13	16	398	150	430	121	46	56	12	30	51	92	3	6	12	9	0	2	15	81	28	102	92	30	3
SL2.50ch03	775653	775653	+	53_Slyc_WAG_CDS_AC8_SL2.50ch03:775653_0_4169781	57	99	19	9	411	144	398	121	44	57	15	44	57	92	39	24	14	13	17	38	15	74	21	114	92	44	0
SL2.50ch03	54613960	54613960	+	53_Slyc_WAG_CDS_AC8_SL2.50ch03:54613960_0_4170562	62	92	17	12	430	171	341	100	52	58	12	36	47	73	37	26	20	14	2	3	21	96	22	89	92	37	2
SL2.50ch03	59964299	59964299	+	186_Slyc_CHI_INTRON_1_AC8_SL2.50ch03:59964299_0_4170727	59	85	11	13	412	168	397	108	47	57	14	27	53	77	23	15	10	16	18	26	22	92	20	94	92	27	0
SL2.50ch03	61452971	61452971	+	53_Slyc_WAG_CDS_AC8_SL2.50ch03:61452971_0_4170796	35	92	17	11	431	152	413	99	54	48	11	41	42	89	20	36	14	11	5	29	18	100	19	88	92	41	0
SL2.50ch03	63842990	63842990	+	53_Slyc_WAG_CDS_AC8_SL2.50ch03:63842990_0_4170925	50	92	16	14	434	144	414	94	62	43	12	38	52	92	30	23	30	14	13	30	20	87	21	108	92	38	0
SL2.50ch03	64042313	64042313	+	186_Slyc_CHI_INTRON_1_AC8_SL2.50ch03:64042313_0_4170935	57	86	19	17	479	172	499	117	62	68	11	46	56	98	8	8	6	1	13	21	25	92	24	109	92	46	1
SL2.50ch03	66166433	66166433	+	53_Slyc_WAG_CDS_AC8_SL2.50ch03:66166433_0_4171049	49	100	10	21	385	169	393	96	56	50	8	22	52	75	40	31	27	16	13	40	20	92	16	84	92	40	0
SL2.50ch03	66221298	66221298	+	53_Slyc_WAG_NOT-CDS_AC8_SL2.50ch03:66221298_0_4171052	60	105	21	14	472	174	490	137	54	59	12	13	27	86	0	0	0	0	1	9	25	92	21	93	92	25	5
SL2.50ch03	67139908	67139908	+	53_Slyc_WAG_NOT-CDS_AC8_SL2.50ch03:67139908_0_4171103	55	85	14	13	481	163	398	121	44	54	12	41	45	84	43	34	3	2	0	1	25	98	18	92	92	43	4
SL2.50ch03	68693248	68693248	+	53_Slyc_WAG_NOT-CDS_AC8_SL2.50ch03:68693248_0_4171187	47	103	16	18	477	169	427	109	62	76	16	37	49	83	1	1	0	0	9	32	24	92	22	102	92	37	4
SL2.50ch04	2438069	2438069	+	53_Slyc_WAG_CDS_AC8_SL2.50ch04:2438069_0_4171431	58	100	30	12	406	160	370	110	65	78	17	28	46	87	38	31	22	18	10	42	25	92	29	113	92	42	0
SL2.50ch04	48757385	48757385	+	53_Slyc_WAG_NOT-CDS_AC8_SL2.50ch04:48757385_0_4172052	56	101	10	15	448	148	420	112	63	60	11	38	49	89	25	26	6	6	11	28	33	92	20	87	92	38	0
SL2.50ch05	61295566	61295566	+	186_Slyc_CHI_INTRON_1_AC8_SL2.50ch05:61295566_0_4173779	48	98	13	11	428	176	460	96	55	60	11	27	46	92	0	0	0	0	1	2	26	79	21	95	92	27	6
SL2.50ch05	64726298	64726298	+	53_Slyc_WAG_CDS_AC8_SL2.50ch05:64726298_0_4173956	58	89	18	9	466	160	412	99	54	63	10	25	48	67	32	23	25	18	15	48	29	92	29	104	92	48	0
SL2.50ch05	65525934	65525934	+	53_Slyc_WAG_NOT-CDS_AC8_SL2.50ch05:65525934_0_4174000	57	111	16	10	474	161	458	133	56	57	8	37	59	83	33	23	29	22	0	0	27	92	18	98	92	37	2
SL2.50ch06	948673	948673	+	186_Slyc_CHI_INTRON_1_AC8_SL2.50ch06:948673_0_4174063	69	99	20	9	474	169	450	130	46	48	13	41	58	80	41	29	2	0	10	35	18	92	17	106	92	41	2
SL2.50ch06	32801174	32801174	+	53_Slyc_WAG_CDS_AC8_SL2.50ch06:32801174_0_4174484	44	91	12	17	484	187	430	120	54	60	5	38	57	81	39	37	23	22	9	16	23	92	21	94	92	39	0
SL2.50ch06	36129065	36129065	+	53_Slyc_WAG_CDS_AC8_SL2.50ch06:36129065_0_4174594	55	77	14	6	415	153	398	98	45	54	9	39	42	69	35	22	18	9	10	29	10	95	21	92	92	39	0
SL2.50ch06	37869932	37869932	+	53_Slyc_WAG_NOT-CDS_AC8_SL2.50ch06:37869932_0_4174673	53	87	26	14	491	179	421	124	52	46	8	38	54	77	52	21	18	21	21	37	17	94	25	92	92	46	0
SL2.50ch06	38893047	38893047	+	53_Slyc_WAG_CDS_AC8_SL2.50ch06:38893047_0_4174725	49	83	22	14	460	141	440	120	49	47	14	34	48	78	39	30	20	14	19	46	22	107	22	92	92	46	0
SL2.50ch06	46915657	46915657	+	186_Slyc_CHI_INTRON_1_AC8_SL2.50ch06:46915657_0_4175160	60	86	18	21	491	179	481	136	66	56	14	34	45	94	45	28	26	18	20	37	17	92	22	102	92	45	0
SL2.50ch06	48402786	48402786	+	53_Slyc_WAG_CDS_AC8_SL2.50ch06:48402786_0_4175234	59	100	16	10	442	162	444	120	60	59	8	32	53	85	14	9	6	8	5	12	19	92	21	96	92	32	0
SL2.50ch07	3683935	3683935	+	53_Slyc_WAG_NOT-CDS_AC8_SL2.50ch07:3683935_0_4175488	50	78	16	5	389	159	390	92	51	49	11	26	32	59	27	15	7	8	0	12	17	93	17	94	92	27	1
SL2.50ch07	8538574	8538574	+	53_Slyc_WAG_CDS_AC8_SL2.50ch07:8538574_0_4175615	45	99	16	15	410	165	434	111	57	66	12	44	49	82	0	0	0	0	0	1	26	92	24	144	92	44	6
SL2.50ch07	8697278	8697278	+	53_Slyc_WAG_CDS_AC8_SL2.50ch07:8697278_0_4175619	68	99	11	12	520	176	453	107	53	71	18	48	67	92	23	20	24	17	3	3	29	92	21	117	92	48	2
SL2.50ch07	11724205	11724205	+	53_Slyc_WAG_CDS_AC8_SL2.50ch07:11724205_0_4175661	52	108	19	15	459	169	470	109	64	70	14	40	54	80	34	38	21	14	0	0	21	92	24	96	92	40	2
SL2.50ch07	16621060	16621060	+	53_Slyc_WAG_NOT-CDS_AC8_SL2.50ch07:16621060_0_4175707	57	74	10	8	463	131	420	111	45	77	11	27	41	77	0	0	0	0	0	0	22	92	14	110	92	27	6
SL2.50ch07	52167736	52167736	+	53_Slyc_WAG_NOT-CDS_AC8_SL2.50ch07:52167736_0_4175970	77	110	17	11	486	178	467	126	50	78	17	45	63	92	27	27	11	5	2	6	24	92	22	129	92	45	1
SL2.50ch07	54092506	54092506	+	186_Slyc_CHI_INTRON_1_AC8_SL2.50ch07:54092506_0_4175998	62	90	12	15	416	163	421	102	44	54	15	29	49	80	30	36	16	18	10	51	25	92	21	109	92	44	0
SL2.50ch08	1011796	1011796	+	53_Slyc_WAG_CDS_AC8_SL2.50ch08:1011796_0_4176665	51	97	15	15	491	157	442	66	50	64	12	38	39	76	105	93	43	42	15	46	1	96	1	92	92	50	2
SL2.50ch08	27533949	27533949	+	53_Slyc_WAG_NOT-CDS_AC8_SL2.50ch08:27533949_0_4177034	62	96	15	15	520	166	447	125	67	59	10	43	58	88	25	32	17	15	8	20	28	92	29	103	92	43	0
SL2.50ch09	2709640	2709640	+	53_Slyc_WAG_NOT-CDS_AC8_SL2.50ch09:2709640_0_4178005	66	103	13	15	428	162	391	115	61	62	11	37	39	78	27	27	16	18	22	30	17	92	21	104	92	37	0
SL2.50ch09	5064922	5064922	+	53_Slyc_WAG_CDS_AC8_SL2.50ch09:5064922_0_4178120	69	86	15	7	438	166	409	107	47	54	11	43	56	80	16	19	21	14	11	32	16	92	22	98	92	43	0
SL2.50ch09	6917884	6917884	+	186_Slyc_CHI_INTRON_1_AC8_SL2.50ch09:6917884_0_4178176	48	96	15	11	438	154	375	111	56	61	10	39	50	77	41	33	17	17	22	43	24	92	15	100	92	43	0
SL2.50ch09	24659769	24659769	+	53_Slyc_WAG_CDS_AC8_SL2.50ch09:24659769_0_4178350	56	87	16	23	451	155	397	114	63	69	12	4	5	72	5	1	1	0	10	38	29	97	8	92	92	29	4
SL2.50ch09	45587364	45587364	+	53_Slyc_WAG_CDS_AC8_SL2.50ch09:45587364_0_4178451	64	87	22	8	461	149	358	144	58	61	18	14	13	88	22	24	21	19	6	11	26	117	23	92	92	24	0
SL2.50ch09	65287374	65287374	+	53_Slyc_WAG_NOT-CDS_AC8_SL2.50ch09:65287374_0_4178749	43	74	15	21	422	180	383	120	54	56	9	38	36	80	3	9	9	4	10	34	24	93	14	92	92	36	2
SL2.50ch09	68011764	68011764	+	53_Slyc_WAG_NOT-CDS_AC8_SL2.50ch09:68011764_0_4178866	53	79	12	9	432	150	456	92	42	49	8	42	40	84	23	19	12	12	9	27	34	97	19	94	92	40	0
SL2.50ch09	68783902	68783902	+	53_Slyc_WAG_CDS_AC8_SL2.50ch09:68783902_0_4178904	58	91	11	15	437	136	430	115	41	59	13	33	48	96	41	25	27	16	10	38	22	92	26	97	92	41	0
SL2.50ch09	70683643	70683643	+	53_Slyc_WAG_CDS_AC8_SL2.50ch09:70683643_0_4178997	54	93	13	14	409	152	420	109	58	59	8	28	37	83	31	19	29	19	21	42	29	92	17	87	92	37	0
SL2.50ch10	2823202	2823202	+	53_Slyc_WAG_NOT-CDS_AC8_SL2.50ch10:2823202_0_4179244	56	85	20	8	454	156	429	103	57	67	19	31	49	77	40	36	22	28	15	17	20	92	23	104	92	40	0
SL2.50ch10	5453986	5453986	+	53_Slyc_WAG_NOT-CDS_AC8_SL2.50ch10:5453986_0_4179325	60	85	9	7	436	138	403	92	39	58	10	37	52	82	32	29	20	18	6	23	18	102	17	111	92	37	0
SL2.50ch10	10862886	10862886	+	186_Slyc_CHI_INTRON_1_AC8_SL2.50ch10:10862886_0_4179395	53	94	15	9	413	151	401	106	47	52	8	27	42	87	30	33	15	18	8	7	25	92	17	94	92	33	0
SL2.50ch10	51916574	51916574	+	53_Slyc_WAG_NOT-CDS_AC8_SL2.50ch10:51916574_0_4179827	67	102	24	21	453	147	452	117	50	64	14	37	41	90	20	16	1	0	9	29	23	92	21	95	92	37	2
SL2.50ch10	55955897	55955897	+	53_Slyc_WAG_CDS_AC8_SL2.50ch10:55955897_0_4179899	56	67	17	12	411	156	391	97	50	60	9	46	33	86	35	22	23	18	13	37	12	92	19	96	92	37	0
SL2.50ch10	58540978	58540978	+	53_Slyc_WAG_CDS_AC8_SL2.50ch10:58540978_0_4179968	63	85	20	9	471	167	481	111	59	51	8	34	56	82	52	35	31	28	13	38	23	92	20	104	92	51	0
SL2.50ch10	58688223	58688223	+	53_Slyc_WAG_NOT-CDS_AC8_SL2.50ch10:58688223_0_4179976	47	81	11	9	414	141	378	108	40	55	12	34	41	53	44	29	20	15	2	33	18	92	17	104	92	40	1
SL2.50ch10	60069126	60069126	+	53_Slyc_WAG_CDS_AC8_SL2.50ch10:60069126_0_4180031	59	107	13	15	474	178	434	125	63	56	15	40	63	92	37	37	24	21	21	44	15	83	12	99	92	44	0
SL2.50ch10	63144422	63144422	+	53_Slyc_WAG_CDS_AC8_SL2.50ch10:63144422_0_4180189	63	76	16	18	416	149	367	95	64	43	11	22	57	85	25	26	15	15	16	36	15	92	19	106	92	36	0
SL2.50ch11	3386072	3386072	+	53_Slyc_WAG_NOT-CDS_AC8_SL2.50ch11:3386072_0_4180491	49	78	19	12	362	112	402	92	53	39	18	28	40	50	31	31	22	15	11	36	14	92	21	108	92	36	0
SL2.50ch11	7418603	7418603	+	53_Slyc_WAG_CDS_AC8_SL2.50ch11:7418603_0_4180675	59	101	14	10	218	84	426	129	56	63	11	32	41	79	0	0	0	0	0	0	7	92	7	92	92	32	6
SL2.50ch11	20143841	20143841	+	53_Slyc_WAG_CDS_AC8_SL2.50ch11:20143841_0_4180873	50	86	20	12	450	195	403	124	57	62	17	0	0	90	18	16	15	12	0	0	20	104	13	92	92	18	4
SL2.50ch11	50627142	50627142	+	53_Slyc_WAG_CDS_AC8_SL2.50ch11:50627142_0_4181225	38	92	15	10	420	151	387	116	50	51	11	34	40	91	42	33	22	21	4	24	17	102	24	91	92	40	1
SL2.50ch12	17423780	17423780	+	53_Slyc_WAG_CDS_AC8_SL2.50ch12:17423780_0_4181958	76	92	11	10	488	148	488	126	57	42	16	32	58	90	64	42	32	10	2	6	38	112	14	66	92	42	1
SL2.50ch12	29451998	29451998	+	53_Slyc_WAG_CDS_AC8_SL2.50ch12:29451998_0_4182010	72	99	12	9	455	171	427	111	66	55	11	41	47	73	1	0	0	0	0	0	27	92	11	108	92	41	6
SL2.50ch12	36329587	36329587	+	53_Slyc_WAG_CDS_AC8_SL2.50ch12:36329587_0_4182060	56	101	16	13	445	188	376	99	52	60	14	34	49	97	37	22	15	12	7	20	21	83	16	92	92	37	0
SL2.50ch12	61487971	61487971	+	186_Slyc_CHI_INTRON_1_AC8_SL2.50ch12:61487971_0_4182395	58	89	20	10	446	161	425	118	59	66	8	42	44	72	38	32	25	8	15	44	25	92	21	97	92	44	0
SL2.50ch12	64138570	64138570	+	186_Slyc_CHI_INTRON_1_AC8_SL2.50ch12:64138570_0_4182518	52	70	15	10	456	172	416	115	43	67	9	36	66	68	33	27	20	24	13	41	16	92	22	98	92	41	0
SL2.50ch01	385026	385026	+	53_Slyc_WAG_NOT-CDS_AC8_SL2.50ch01:385026_0_4166191	46	105	22	15	510	171	443	137	47	66	17	48	56	91	46	38	19	25	16	43	11	91	24	109	91	47	0
SL2.50ch01	2656743	2656743	+	53_Slyc_WAG_CDS_AC8_SL2.50ch01:2656743_0_4166311	61	81	13	13	431	149	401	108	47	67	13	28	58	87	36	32	27	18	17	44	22	91	20	106	91	44	0
SL2.50ch01	5846782	5846782	+	53_Slyc_WAG_CDS_AC8_SL2.50ch01:5846782_0_4166431	46	83	14	10	431	179	347	99	59	70	11	29	48	76	0	0	10	12	0	14	34	91	19	99	91	34	3
SL2.50ch01	55347169	55347169	+	186_Slyc_CHI_INTRON_1_AC8_SL2.50ch01:55347169_0_4166812	46	100	17	8	384	140	356	97	44	37	14	30	47	83	39	20	15	11	3	8	26	91	5	91	91	37	1
SL2.50ch01	57933850	57933850	+	53_Slyc_WAG_CDS_AC8_SL2.50ch01:57933850_0_4166837	40	75	14	10	444	177	400	118	45	50	9	29	44	87	35	23	16	14	15	36	29	91	17	101	91	36	0
SL2.50ch01	74484723	74484723	+	53_Slyc_WAG_NOT-CDS_AC8_SL2.50ch01:74484723_0_4167033	60	88	11	13	415	141	383	102	44	44	8	43	58	60	30	42	34	23	15	47	16	91	21	91	91	44	0
SL2.50ch01	79222887	79222887	+	53_Slyc_WAG_CDS_AC8_SL2.50ch01:79222887_0_4167197	40	102	19	4	418	149	405	95	67	60	15	36	50	87	23	22	24	16	9	24	12	91	28	83	91	36	0
SL2.50ch01	82103610	82103610	+	186_Slyc_CHI_INTRON_1_AC8_SL2.50ch01:82103610_0_4167326	57	91	15	9	449	149	432	90	49	48	18	44	51	86	43	37	22	15	24	45	29	104	25	97	91	45	0
SL2.50ch01	82961944	82961944	+	53_Slyc_WAG_CDS_AC8_SL2.50ch01:82961944_0_4167373	55	78	9	19	389	139	386	104	68	66	14	37	39	94	12	11	16	9	14	31	21	91	29	98	91	37	0
SL2.50ch01	88959476	88959476	+	53_Slyc_WAG_CDS_AC8_SL2.50ch01:88959476_0_4167703	62	78	11	7	478	167	430	110	62	57	17	40	59	75	23	20	23	19	21	34	19	91	21	92	91	40	0
SL2.50ch01	89588589	89588589	+	53_Slyc_WAG_NOT-CDS_AC8_SL2.50ch01:89588589_0_4167740	43	104	20	11	420	164	406	127	44	65	15	34	61	91	39	32	20	26	5	32	21	91	24	98	91	39	0
SL2.50ch02	26320296	26320296	+	53_Slyc_WAG_NOT-CDS_AC8_SL2.50ch02:26320296_0_4168495	59	73	12	15	453	131	391	117	44	64	11	38	32	93	3	2	4	1	9	9	21	91	17	93	91	32	4
SL2.50ch02	36551171	36551171	+	53_Slyc_WAG_NOT-CDS_AC8_SL2.50ch02:36551171_0_4168749	67	120	17	25	487	190	471	136	41	67	12	50	48	76	31	35	29	20	11	23	27	91	17	89	91	41	0
SL2.50ch02	44333757	44333757	+	53_Slyc_WAG_CDS_AC8_SL2.50ch02:44333757_0_4169152	60	82	17	14	465	163	496	108	44	54	5	34	45	82	31	32	26	10	20	34	19	91	18	106	91	34	0
SL2.50ch02	44564836	44564836	+	53_Slyc_WAG_NOT-CDS_AC8_SL2.50ch02:44564836_0_4169165	66	91	0	9	479	167	1	130	56	63	14	49	51	81	20	27	0	0	0	0	23	107	23	123	91	27	5
SL2.50ch02	45369618	45369618	+	53_Slyc_WAG_NOT-CDS_AC8_SL2.50ch02:45369618_0_4169208	63	102	8	14	495	162	491	125	51	49	13	41	46	91	52	42	32	24	25	94	31	88	26	102	91	49	0
SL2.50ch02	48212198	48212198	+	186_Slyc_CHI_INTRON_1_AC8_SL2.50ch02:48212198_0_4169356	50	77	10	11	460	152	393	117	52	52	27	44	62	82	36	37	29	16	1	28	19	91	18	101	91	44	1
SL2.50ch03	2379691	2379691	+	186_Slyc_CHI_INTRON_1_AC8_SL2.50ch03:2379691_0_4169868	58	85	13	10	487	158	460	121	51	60	14	27	45	66	0	1	0	0	0	0	25	98	24	91	91	27	6
SL2.50ch03	20682060	20682060	+	53_Slyc_WAG_NOT-CDS_AC8_SL2.50ch03:20682060_0_4170176	64	70	18	9	414	142	394	100	44	64	15	32	53	65	19	32	22	13	14	37	16	91	16	93	91	37	0
SL2.50ch03	25100678	25100678	+	53_Slyc_WAG_CDS_AC8_SL2.50ch03:25100678_0_4170219	69	121	13	12	547	199	523	139	66	74	19	38	57	87	0	0	1	0	0	0	17	91	15	127	91	38	6
SL2.50ch03	27294088	27294088	+	53_Slyc_WAG_NOT-CDS_AC8_SL2.50ch03:27294088_0_4170241	63	75	15	12	431	164	400	115	59	58	15	26	48	71	33	25	27	23	22	33	19	91	16	111	91	33	0
SL2.50ch03	42800609	42800609	+	53_Slyc_WAG_CDS_AC8_SL2.50ch03:42800609_0_4170378	51	96	18	16	436	162	411	105	47	56	14	29	68	90	0	0	0	0	0	0	28	91	13	98	91	29	6
SL2.50ch03	52024674	52024674	+	53_Slyc_WAG_CDS_AC8_SL2.50ch03:52024674_0_4170475	29	74	18	17	426	129	384	95	43	52	9	21	56	65	24	20	17	15	12	39	24	95	20	91	91	39	0
SL2.50ch03	54715416	54715416	+	53_Slyc_WAG_NOT-CDS_AC8_SL2.50ch03:54715416_0_4170566	42	100	16	7	438	151	372	114	36	49	17	40	55	69	31	28	19	10	12	28	34	91	21	89	91	36	0
SL2.50ch03	69345822	69345822	+	53_Slyc_WAG_NOT-CDS_AC8_SL2.50ch03:69345822_0_4171225	47	67	10	6	414	143	393	101	51	39	10	26	30	69	7	6	4	5	4	8	26	91	15	102	91	26	2
SL2.50ch03	69956665	69956665	+	53_Slyc_WAG_NOT-CDS_AC8_SL2.50ch03:69956665_0_4171261	51	102	19	12	449	187	448	115	66	58	13	33	53	91	23	18	0	2	1	0	18	86	18	123	91	33	4
SL2.50ch03	70457763	70457763	+	53_Slyc_WAG_CDS_AC8_SL2.50ch03:70457763_0_4171288	59	84	18	9	501	174	418	115	57	70	11	39	43	84	35	31	30	20	18	51	21	119	40	91	91	43	0
SL2.50ch04	1185013	1185013	+	53_Slyc_WAG_CDS_AC8_SL2.50ch04:1185013_0_4171367	48	91	10	8	453	157	427	115	43	57	14	36	52	71	36	24	16	16	13	25	22	95	10	81	91	36	0
SL2.50ch04	2169820	2169820	+	186_Slyc_CHI_INTRON_1_AC8_SL2.50ch04:2169820_0_4171415	53	83	16	10	419	128	395	98	58	46	17	45	43	62	27	27	25	23	1	2	17	91	18	112	91	43	2
SL2.50ch04	2644352	2644352	+	53_Slyc_WAG_CDS_AC8_SL2.50ch04:2644352_0_4171442	63	91	14	12	479	169	470	142	70	72	13	39	59	93	42	37	27	23	15	46	29	89	24	130	91	46	0
SL2.50ch04	5775020	5775020	+	53_Slyc_WAG_CDS_AC8_SL2.50ch04:5775020_0_4171593	57	104	19	15	508	178	454	115	74	64	15	28	57	67	23	24	19	12	11	35	21	91	31	117	91	35	0
SL2.50ch04	7584976	7584976	+	186_Slyc_CHI_INTRON_1_AC8_SL2.50ch04:7584976_0_4171654	61	91	20	12	457	178	458	106	52	71	11	38	42	82	36	34	14	23	10	34	28	93	16	79	91	38	0
SL2.50ch04	49726123	49726123	+	53_Slyc_WAG_CDS_AC8_SL2.50ch04:49726123_0_4172071	55	91	11	10	469	151	440	93	61	60	12	29	50	97	19	11	15	12	6	19	21	80	23	103	91	29	0
SL2.50ch04	50134498	50134498	+	53_Slyc_WAG_CDS_AC8_SL2.50ch04:50134498_0_4172077	45	102	15	9	453	162	415	104	49	53	19	43	51	91	1	0	0	0	18	24	23	76	18	103	91	43	4
SL2.50ch04	52910053	52910053	+	53_Slyc_WAG_CDS_AC8_SL2.50ch04:52910053_0_4172155	58	101	17	17	487	189	482	116	64	73	10	38	73	91	0	0	2	0	0	1	19	84	17	108	91	38	6
SL2.50ch04	55386264	55386264	+	186_Slyc_CHI_INTRON_1_AC8_SL2.50ch04:55386264_0_4172245	62	95	19	9	435	162	391	99	59	50	8	34	60	85	40	30	27	15	10	18	25	91	19	103	91	40	0
SL2.50ch04	63021109	63021109	+	53_Slyc_WAG_CDS_AC8_SL2.50ch04:63021109_0_4172549	56	86	10	10	451	154	413	126	51	48	11	30	53	71	35	22	20	19	13	24	27	91	21	91	91	35	0
SL2.50ch04	63275518	63275518	+	53_Slyc_WAG_CDS_AC8_SL2.50ch04:63275518_0_4172562	54	91	11	10	362	120	331	97	32	48	11	40	49	94	31	21	24	17	15	29	17	66	22	102	91	32	0
SL2.50ch04	65412305	65412305	+	53_Slyc_WAG_NOT-CDS_AC8_SL2.50ch04:65412305_0_4172678	56	81	26	7	433	111	400	112	48	53	10	28	44	119	16	14	21	19	10	28	18	91	14	106	91	28	0
SL2.50ch05	4973251	4973251	+	53_Slyc_WAG_NOT-CDS_AC8_SL2.50ch05:4973251_0_4172989	53	83	10	17	445	155	381	109	56	68	10	32	53	89	1	2	0	0	6	14	24	91	13	104	91	32	4
SL2.50ch05	9921790	9921790	+	53_Slyc_WAG_CDS_AC8_SL2.50ch05:9921790_0_4173158	50	91	17	9	427	160	414	105	51	53	11	37	42	90	27	26	26	11	15	33	27	91	17	105	91	37	0
SL2.50ch05	35562021	35562021	+	186_Slyc_CHI_INTRON_1_AC8_SL2.50ch05:35562021_0_4173443	69	91	14	11	513	191	431	145	51	0	0	34	67	105	3	1	0	1	0	0	0	89	0	121	91	3	10
SL2.50ch05	62764476	62764476	+	53_Slyc_WAG_CDS_AC8_SL2.50ch05:62764476_0_4173848	60	81	15	15	488	162	435	133	49	60	17	32	57	91	34	23	20	21	21	30	24	91	15	93	91	34	0
SL2.50ch06	12537629	12537629	+	53_Slyc_WAG_CDS_AC8_SL2.50ch06:12537629_0_4174247	39	91	15	14	412	132	416	109	55	61	10	44	31	81	0	0	0	2	0	0	16	101	15	84	91	31	6
SL2.50ch06	40525551	40525551	+	53_Slyc_WAG_CDS_AC8_SL2.50ch06:40525551_0_4174814	67	86	13	7	421	140	462	122	54	62	9	34	41	91	32	30	20	18	0	0	24	91	14	119	91	34	2
SL2.50ch06	48843059	48843059	+	53_Slyc_WAG_CDS_AC8_SL2.50ch06:48843059_0_4175260	61	84	17	15	413	153	438	95	47	43	6	41	52	95	37	42	15	21	19	39	20	91	18	92	91	42	0
SL2.50ch07	22368016	22368016	+	53_Slyc_WAG_CDS_AC8_SL2.50ch07:22368016_0_4175751	44	94	9	5	425	128	370	105	54	56	10	42	43	69	31	35	6	15	13	39	21	91	17	91	91	42	0
SL2.50ch07	25369145	25369145	+	53_Slyc_WAG_CDS_AC8_SL2.50ch07:25369145_0_4175771	55	92	12	7	407	164	407	113	44	47	16	28	45	92	33	26	12	20	18	45	23	82	19	91	91	44	0
SL2.50ch07	51992819	51992819	+	53_Slyc_WAG_NOT-CDS_AC8_SL2.50ch07:51992819_0_4175968	57	93	10	12	429	146	435	108	54	61	9	34	50	79	13	6	12	16	5	24	20	91	22	114	91	34	0
SL2.50ch07	56284507	56284507	+	53_Slyc_WAG_CDS_AC8_SL2.50ch07:56284507_0_4176051	46	89	22	8	468	164	410	110	44	50	11	41	47	67	19	6	0	1	0	0	26	93	12	91	91	41	4
SL2.50ch07	57869824	57869824	+	53_Slyc_WAG_CDS_AC8_SL2.50ch07:57869824_0_4176110	59	93	8	7	411	127	433	98	49	39	7	23	49	91	34	24	25	5	16	31	13	74	19	97	91	34	0
SL2.50ch08	4742652	4742652	+	53_Slyc_WAG_NOT-CDS_AC8_SL2.50ch08:4742652_0_4176817	53	85	27	16	450	155	421	130	52	68	8	30	43	91	21	26	22	13	18	37	35	99	17	91	91	37	0
SL2.50ch08	48334694	48334694	+	53_Slyc_WAG_NOT-CDS_AC8_SL2.50ch08:48334694_0_4177166	49	91	18	10	475	166	432	119	65	47	9	46	34	96	41	37	22	11	11	32	26	85	13	118	91	41	0
SL2.50ch08	59567189	59567189	+	53_Slyc_WAG_NOT-CDS_AC8_SL2.50ch08:59567189_0_4177543	45	91	15	12	367	141	337	104	52	53	15	27	37	57	29	29	17	21	10	32	19	94	14	70	91	32	0
SL2.50ch09	50230465	50230465	+	53_Slyc_WAG_CDS_AC8_SL2.50ch09:50230465_0_4178485	60	88	13	15	465	173	446	130	42	73	22	48	47	103	42	44	25	14	13	63	32	91	26	110	91	47	0
SL2.50ch09	70011967	70011967	+	53_Slyc_WAG_CDS_AC8_SL2.50ch09:70011967_0_4178961	55	79	17	9	415	149	415	130	47	55	18	37	43	62	25	32	25	18	8	37	18	92	16	91	91	37	0
SL2.50ch10	60377257	60377257	+	53_Slyc_WAG_CDS_AC8_SL2.50ch10:60377257_0_4180046	60	78	11	12	442	144	404	133	48	55	8	35	46	71	98	82	73	41	15	76	26	91	19	91	91	71	0
SL2.50ch11	51334778	51334778	+	186_S.pimpi-ceras_CHI_INTRON_1_AC8_SL2.50ch11:51334778_0_4181253	62	80	11	10	427	147	362	97	37	56	13	36	42	83	35	30	20	22	39	70	20	92	30	91	91	39	0
SL2.50ch11	55637719	55637719	+	186_Slyc_CHI_INTRON_1_AC8_SL2.50ch11:55637719_0_4181475	64	91	13	10	565	190	464	109	75	61	19	44	51	93	33	29	16	12	5	48	33	81	21	119	91	48	0
SL2.50ch12	359114	359114	+	53_Slyc_WAG_CDS_AC8_SL2.50ch12:359114_0_4181531	45	101	11	10	431	165	419	100	56	50	6	41	48	91	38	37	21	15	25	33	21	79	16	93	91	41	0
SL2.50ch12	3828223	3828223	+	53_Slyc_WAG_CDS_AC8_SL2.50ch12:3828223_0_4181715	50	92	13	7	419	175	411	110	72	46	10	39	50	91	35	30	26	21	16	35	19	84	18	100	91	39	0
SL2.50ch12	3892944	3892944	+	53_Slyc_WAG_NOT-CDS_AC8_SL2.50ch12:3892944_0_4181719	61	82	16	17	445	144	389	134	47	61	16	35	47	86	2	2	0	0	6	5	23	91	13	105	91	35	4
SL2.50ch12	5798983	5798983	+	53_Slyc_WAG_CDS_AC8_SL2.50ch12:5798983_0_4181805	64	92	20	8	470	177	455	122	71	71	10	43	60	82	1	2	2	3	22	30	25	91	23	115	91	43	4
SL2.50ch12	50931386	50931386	+	53_Slyc_WAG_CDS_AC8_SL2.50ch12:50931386_0_4182309	51	103	12	6	406	147	384	89	46	53	11	27	34	80	28	25	8	5	4	8	22	91	17	93	91	28	1
SL2.50ch12	61995744	61995744	+	53_Slyc_WAG_CDS_AC8_SL2.50ch12:61995744_0_4182415	58	78	19	16	447	169	437	115	46	69	10	37	47	90	33	25	22	28	19	23	21	91	21	99	91	37	0
SL2.50ch12	64321292	64321292	+	53_Slyc_WAG_NOT-CDS_AC8_SL2.50ch12:64321292_0_4182528	60	98	9	13	384	147	404	122	44	42	5	37	42	73	11	8	2	6	3	5	30	91	20	88	91	37	2
SL2.50ch12	65989477	65989477	+	53_Slyc_WAG_CDS_AC8_SL2.50ch12:65989477_0_4182618	48	92	13	12	391	147	382	97	56	42	11	28	50	72	34	31	23	19	12	40	20	91	15	94	91	40	0
SL2.50ch12	66643289	66643289	+	186_Slyc_CHI_INTRON_1_AC8_SL2.50ch12:66643289_0_4182657	71	97	11	11	462	175	428	126	40	60	9	34	51	100	33	36	28	13	11	27	20	87	21	91	91	36	0
SL2.50ch01	30842	30842	+	53_Slyc_WAG_NOT-CDS_AC8_SL2.50ch01:30842_0_4166170	62	81	14	11	394	140	395	118	55	53	15	0	0	77	1	0	0	0	1	0	12	90	23	90	90	15	8
SL2.50ch01	31130396	31130396	+	53_Slyc_WAG_CDS_AC8_SL2.50ch01:31130396_0_4166677	48	86	11	8	439	147	400	107	46	48	11	26	48	81	3	1	4	1	1	10	30	90	22	92	90	30	5
SL2.50ch01	77315819	77315819	+	53_Slyc_WAG_NOT-CDS_AC8_SL2.50ch01:77315819_0_4167121	62	88	10	14	423	155	406	105	52	53	12	32	54	90	35	33	18	19	10	35	19	103	28	89	90	35	0
SL2.50ch01	79626101	79626101	+	53_Slyc_WAG_NOT-CDS_AC8_SL2.50ch01:79626101_0_4167217	38	90	13	19	478	185	472	126	55	71	10	43	44	83	37	34	31	8	13	40	25	91	12	80	90	43	0
SL2.50ch01	80444170	80444170	+	53_Slyc_WAG_NOT-CDS_AC8_SL2.50ch01:80444170_0_4167257	56	102	16	15	486	200	446	108	50	56	19	50	56	90	26	32	21	20	4	30	27	81	24	115	90	50	1
SL2.50ch01	82441231	82441231	+	186_Slyc_CHI_INTRON_1_AC8_SL2.50ch01:82441231_0_4167345	55	88	19	12	426	176	428	114	55	61	12	29	72	99	44	40	25	17	7	40	21	90	28	88	90	44	0
SL2.50ch01	82655950	82655950	+	53_Slyc_WAG_NOT-CDS_AC8_SL2.50ch01:82655950_0_4167357	65	86	12	11	402	156	446	133	58	66	17	35	48	77	21	22	12	9	4	10	18	91	17	90	90	35	1
SL2.50ch01	89040627	89040627	+	186_Slyc_CHI_INTRON_1_AC8_SL2.50ch01:89040627_0_4167708	42	90	6	8	429	158	403	115	52	34	5	30	45	92	26	8	8	9	4	12	15	84	20	93	90	30	1
SL2.50ch01	89542124	89542124	+	53_Slyc_WAG_NOT-CDS_AC8_SL2.50ch01:89542124_0_4167737	56	80	12	11	442	156	424	92	37	55	10	35	49	84	35	18	22	14	9	28	16	90	26	114	90	35	0
SL2.50ch01	95826586	95826586	+	53_Slyc_WAG_CDS_AC8_SL2.50ch01:95826586_0_4168079	61	43	33	3	333	250	220	116	90	25	3	64	82	108	15	18	8	5	3	10	30	90	36	118	90	36	2
SL2.50ch01	96259449	96259449	+	53_Slyc_WAG_CDS_AC8_SL2.50ch01:96259449_0_4168103	54	92	15	7	436	147	403	118	47	51	12	44	37	76	29	37	23	18	8	15	19	90	12	98	90	37	0
SL2.50ch02	9216201	9216201	+	53_Slyc_WAG_CDS_AC8_SL2.50ch02:9216201_0_4168309	54	96	15	12	431	154	401	89	57	47	13	37	55	87	25	26	17	20	11	28	14	90	16	105	90	37	0
SL2.50ch02	15288322	15288322	+	53_Slyc_WAG_CDS_AC8_SL2.50ch02:15288322_0_4168331	64	87	15	8	446	185	458	115	45	65	14	41	47	103	42	25	31	23	15	29	24	90	12	145	90	42	0
SL2.50ch02	33160006	33160006	+	53_Slyc_WAG_NOT-CDS_AC8_SL2.50ch02:33160006_0_4168623	51	89	14	14	457	160	439	129	52	67	12	31	56	90	18	18	0	2	8	33	31	90	8	107	90	33	2
SL2.50ch02	44379368	44379368	+	53_Slyc_WAG_CDS_AC8_SL2.50ch02:44379368_0_4169155	68	76	13	3	454	155	432	126	37	41	14	43	54	79	31	26	32	15	13	0	27	90	19	95	90	37	1
SL2.50ch02	45259924	45259924	+	53_Slyc_WAG_NOT-CDS_AC8_SL2.50ch02:45259924_0_4169202	57	103	14	24	451	165	422	121	52	52	13	39	57	86	46	31	23	25	21	36	23	90	19	87	90	46	0
SL2.50ch02	45601923	45601923	+	53_Slyc_WAG_CDS_AC8_SL2.50ch02:45601923_0_4169221	48	90	22	11	408	145	443	120	48	67	13	45	58	88	36	32	25	17	12	44	23	93	17	84	90	45	0
SL2.50ch02	46355139	46355139	+	53_Slyc_WAG_NOT-CDS_AC8_SL2.50ch02:46355139_0_4169261	51	99	15	14	418	161	402	115	33	61	15	35	51	90	1	0	8	7	6	18	22	80	28	106	90	33	2
SL2.50ch02	52433042	52433042	+	53_Slyc_WAG_CDS_AC8_SL2.50ch02:52433042_0_4169582	69	90	14	11	485	163	427	111	44	61	12	45	53	80	31	26	25	20	21	39	24	108	25	89	90	44	0
SL2.50ch02	52827951	52827951	+	53_Slyc_WAG_NOT-CDS_AC8_SL2.50ch02:52827951_0_4169606	57	91	17	12	466	171	428	126	64	65	23	38	52	88	33	33	26	23	24	35	23	90	20	96	90	38	0
SL2.50ch02	53954746	53954746	+	53_Slyc_WAG_CDS_AC8_SL2.50ch02:53954746_0_4169663	52	90	12	11	497	163	493	130	54	50	21	38	43	95	34	32	26	22	20	40	26	90	15	90	90	40	0
SL2.50ch03	2271340	2271340	+	186_Slyc_CHI_INTRON_1_AC8_SL2.50ch03:2271340_0_4169863	61	85	22	10	453	157	464	105	53	48	17	46	59	79	20	20	9	9	7	22	20	90	27	99	90	46	0
SL2.50ch03	11628935	11628935	+	53_Slyc_WAG_CDS_AC8_SL2.50ch03:11628935_0_4170120	49	91	19	18	430	158	397	84	51	51	11	40	43	71	34	31	30	13	7	22	21	90	17	98	90	40	0
SL2.50ch03	26594642	26594642	+	53_Slyc_WAG_CDS_AC8_SL2.50ch03:26594642_0_4170234	60	104	18	14	456	155	380	94	0	44	16	41	40	1	0	0	0	0	0	0	23	90	18	99	90	18	8
SL2.50ch03	37238475	37238475	+	53_Slyc_WAG_NOT-CDS_AC8_SL2.50ch03:37238475_0_4170358	57	75	16	8	417	164	345	105	59	66	16	30	42	77	32	28	24	23	13	25	11	90	16	93	90	32	0
SL2.50ch03	59262134	59262134	+	53_Slyc_WAG_NOT-CDS_AC8_SL2.50ch03:59262134_0_4170693	62	90	10	13	481	187	465	123	65	65	14	36	52	106	43	34	35	20	15	47	25	80	30	120	90	47	0
SL2.50ch03	61069384	61069384	+	53_Slyc_WAG_CDS_AC8_SL2.50ch03:61069384_0_4170777	50	87	13	9	414	148	419	103	48	55	10	44	47	72	27	16	21	18	8	36	24	101	15	90	90	44	0
SL2.50ch03	65969691	65969691	+	53_Slyc_WAG_NOT-CDS_AC8_SL2.50ch03:65969691_0_4171038	52	90	13	12	399	177	474	103	52	54	10	41	50	65	32	36	25	15	0	0	22	97	27	90	90	41	2
SL2.50ch03	67252882	67252882	+	186_Slyc_CHI_INTRON_1_AC8_SL2.50ch03:67252882_0_4171109	64	72	13	6	386	158	400	102	38	51	10	21	52	72	0	0	0	0	0	0	12	92	20	90	90	21	6
SL2.50ch04	2049818	2049818	+	53_Slyc_WAG_CDS_AC8_SL2.50ch04:2049818_0_4171409	53	114	15	9	407	156	412	99	43	62	19	38	56	89	38	25	27	17	20	37	26	90	27	105	90	38	0
SL2.50ch04	50860160	50860160	+	53_Slyc_WAG_NOT-CDS_AC8_SL2.50ch04:50860160_0_4172097	57	105	23	10	393	165	387	102	63	51	10	31	40	84	26	27	20	16	7	30	26	90	28	84	90	31	0
SL2.50ch04	53898698	53898698	+	53_Slyc_WAG_NOT-CDS_AC8_SL2.50ch04:53898698_0_4172192	68	71	13	5	437	151	439	102	44	56	10	38	43	76	0	0	0	0	1	3	17	90	12	104	90	38	6
SL2.50ch04	54582991	54582991	+	53_Slyc_WAG_NOT-CDS_AC8_SL2.50ch04:54582991_0_4172216	53	90	19	10	385	139	400	86	55	79	12	32	54	90	40	24	14	13	9	34	16	91	23	99	90	40	0
SL2.50ch04	55177251	55177251	+	53_Slyc_WAG_CDS_AC8_SL2.50ch04:55177251_0_4172236	55	81	13	9	411	148	398	108	48	59	17	26	51	68	84	81	45	38	28	64	26	106	35	90	90	59	0
SL2.50ch05	1121685	1121685	+	186_Slyc_CHI_INTRON_1_AC8_SL2.50ch05:1121685_0_4172800	64	113	10	13	442	158	446	123	55	54	9	51	45	80	42	23	19	17	9	44	17	90	12	95	90	45	0
SL2.50ch05	3885608	3885608	+	186_S.pimpi-ceras_CHI_INTRON_1_AC8_SL2.50ch05:3885608_0_4172940	56	95	12	9	447	154	445	116	35	44	10	35	55	77	36	23	21	15	12	36	11	90	24	89	90	36	0
SL2.50ch05	35224180	35224180	+	186_Slyc_CHI_INTRON_1_AC8_SL2.50ch05:35224180_0_4173440	50	90	15	6	444	148	436	112	50	41	9	49	45	92	0	1	0	0	0	0	9	80	6	104	90	41	6
SL2.50ch05	40251887	40251887	+	53_Slyc_WAG_CDS_AC8_SL2.50ch05:40251887_0_4173485	50	122	22	12	434	170	387	117	46	55	16	42	47	90	17	12	12	2	0	1	26	89	17	93	90	42	3
SL2.50ch05	59563430	59563430	+	53_Slyc_WAG_NOT-CDS_AC8_SL2.50ch05:59563430_0_4173716	64	120	13	11	458	176	430	124	46	54	16	48	57	90	16	13	23	27	13	42	25	90	22	116	90	46	0
SL2.50ch05	63937094	63937094	+	53_Slyc_WAG_CDS_AC8_SL2.50ch05:63937094_0_4173911	58	90	15	8	481	184	473	116	59	64	9	34	56	95	3	0	1	2	0	3	28	73	26	100	90	34	6
SL2.50ch06	16401825	16401825	+	53_Slyc_WAG_NOT-CDS_AC8_SL2.50ch06:16401825_0_4174271	60	85	8	9	395	161	388	107	39	51	8	30	42	55	31	21	13	14	9	27	21	90	28	104	90	31	0
SL2.50ch06	23726465	23726465	+	53_Slyc_WAG_NOT-CDS_AC8_SL2.50ch06:23726465_0_4174329	47	75	21	10	377	138	354	98	56	62	11	22	50	90	29	32	22	11	17	35	15	95	18	71	90	35	0
SL2.50ch06	34562810	34562810	+	53_Slyc_WAG_CDS_AC8_SL2.50ch06:34562810_0_4174538	46	91	9	9	442	174	410	104	49	59	11	39	51	81	29	25	0	0	0	0	23	90	13	101	90	39	4
SL2.50ch06	38115123	38115123	+	186_S.pimpi-ceras_CHI_INTRON_1_AC8_SL2.50ch06:38115123_0_4174687	58	99	14	15	519	186	480	134	56	69	21	36	43	90	16	20	18	26	12	48	19	83	31	134	90	43	0
SL2.50ch06	39208900	39208900	+	53_Slyc_WAG_CDS_AC8_SL2.50ch06:39208900_0_4174739	44	90	15	13	412	170	388	94	43	50	13	33	48	79	31	34	16	19	12	51	24	90	14	96	90	43	0
SL2.50ch06	41263524	41263524	+	53_Slyc_WAG_CDS_AC8_SL2.50ch06:41263524_0_4174853	56	80	18	14	402	141	407	107	40	44	12	33	51	90	32	22	22	16	15	38	23	93	25	83	90	38	0
SL2.50ch06	41279047	41279047	+	53_Slyc_WAG_CDS_AC8_SL2.50ch06:41279047_0_4174854	47	80	6	9	407	135	354	90	48	55	15	27	35	75	30	25	25	13	10	27	18	90	24	90	90	30	0
SL2.50ch06	43912929	43912929	+	53_Slyc_WAG_NOT-CDS_AC8_SL2.50ch06:43912929_0_4175000	46	73	24	11	421	121	354	104	61	39	13	39	60	71	0	0	0	0	7	33	20	90	20	102	90	39	4
SL2.50ch06	47968064	47968064	+	186_Slyc_CHI_INTRON_1_AC8_SL2.50ch06:47968064_0_4175209	48	91	13	13	414	163	462	101	41	51	14	35	42	71	26	23	14	10	0	1	18	90	14	117	90	35	2
SL2.50ch07	3856779	3856779	+	53_Slyc_WAG_CDS_AC8_SL2.50ch07:3856779_0_4175497	51	91	15	11	416	151	416	112	50	50	16	31	48	85	17	14	19	22	13	36	19	90	17	89	90	36	0
SL2.50ch07	14344636	14344636	+	53_Slyc_WAG_CDS_AC8_SL2.50ch07:14344636_0_4175686	61	90	10	16	486	168	460	123	58	62	17	34	51	72	33	34	26	14	15	41	22	107	25	90	90	41	0
SL2.50ch07	38290042	38290042	+	53_Slyc_WAG_CDS_AC8_SL2.50ch07:38290042_0_4175854	51	82	22	16	484	189	496	122	53	64	6	53	51	84	35	38	22	18	13	27	31	90	25	115	90	51	0
SL2.50ch07	50970799	50970799	+	53_Slyc_WAG_CDS_AC8_SL2.50ch07:50970799_0_4175948	53	90	14	10	407	135	398	113	50	52	26	37	52	92	27	33	26	17	16	41	23	79	15	102	90	41	0
SL2.50ch07	51972851	51972851	+	53_Slyc_WAG_CDS_AC8_SL2.50ch07:51972851_0_4175967	45	86	15	14	413	137	387	110	46	57	13	30	42	90	27	25	19	21	20	31	20	95	13	89	90	31	0
SL2.50ch07	61772399	61772399	+	53_Slyc_WAG_CDS_AC8_SL2.50ch07:61772399_0_4176276	49	74	13	4	353	143	377	98	48	45	9	35	56	77	24	26	24	8	4	31	21	90	16	95	90	35	1
SL2.50ch07	62536673	62536673	+	53_Slyc_WAG_CDS_AC8_SL2.50ch07:62536673_0_4176316	60	83	15	7	378	115	422	92	38	58	14	44	39	70	34	32	24	19	20	47	19	90	19	92	90	39	0
SL2.50ch07	65831060	65831060	+	186_Slyc_CHI_INTRON_1_AC8_SL2.50ch07:65831060_0_4176478	63	90	17	6	454	147	421	110	49	65	12	27	45	79	0	0	26	16	18	40	24	94	21	88	90	40	2
SL2.50ch07	67000314	67000314	+	186_Slyc_CHI_INTRON_1_AC8_SL2.50ch07:67000314_0_4176546	51	90	17	9	429	164	379	95	38	55	14	29	43	84	22	18	8	7	6	24	18	91	20	89	90	29	0
SL2.50ch08	15419902	15419902	+	53_Slyc_WAG_CDS_AC8_SL2.50ch08:15419902_0_4176938	65	119	19	12	496	181	487	126	52	68	15	40	63	87	0	0	0	1	0	1	27	90	23	112	90	40	6
SL2.50ch08	56288508	56288508	+	53_Slyc_WAG_CDS_AC8_SL2.50ch08:56288508_0_4177394	63	91	18	11	480	138	398	93	51	53	11	37	48	82	47	35	18	16	14	37	23	90	21	102	90	47	0
SL2.50ch08	58033933	58033933	+	186_Slyc_CHI_INTRON_1_AC8_SL2.50ch08:58033933_0_4177472	62	93	10	4	397	176	420	97	50	58	12	29	54	86	35	33	21	22	15	32	21	90	28	84	90	35	0
SL2.50ch08	60106728	60106728	+	53_Slyc_WAG_CDS_AC8_SL2.50ch08:60106728_0_4177572	59	91	15	10	454	155	397	114	56	67	11	45	62	65	28	33	24	9	5	37	25	90	23	111	90	45	0
SL2.50ch08	63422470	63422470	+	53_Slyc_WAG_NOT-CDS_AC8_SL2.50ch08:63422470_0_4177734	50	76	16	15	446	153	446	95	41	40	8	39	54	87	8	12	21	20	5	14	17	90	10	92	90	39	0
SL2.50ch08	65755338	65755338	+	53_Slyc_WAG_CDS_AC8_SL2.50ch08:65755338_0_4177854	62	103	13	10	417	147	437	112	48	66	18	42	47	82	34	19	23	19	6	25	23	90	27	107	90	42	0
SL2.50ch09	5086629	5086629	+	53_Slyc_WAG_CDS_AC8_SL2.50ch09:5086629_0_4178121	63	97	17	10	428	161	439	119	47	65	9	30	53	86	30	18	17	14	17	32	17	90	21	108	90	32	0
SL2.50ch09	8147637	8147637	+	186_Slyc_CHI_INTRON_1_AC8_SL2.50ch09:8147637_0_4178198	52	83	14	13	384	129	390	108	37	52	12	45	45	73	35	14	19	17	10	42	28	97	21	90	90	42	0
SL2.50ch09	18640559	18640559	+	53_Slyc_WAG_CDS_AC8_SL2.50ch09:18640559_0_4178313	53	75	7	7	387	148	349	98	46	53	11	29	48	69	14	11	8	9	14	29	12	90	17	95	90	29	0
SL2.50ch09	28024714	28024714	+	53_Slyc_WAG_NOT-CDS_AC8_SL2.50ch09:28024714_0_4178371	67	76	18	8	352	159	382	91	41	54	13	36	44	80	21	22	13	9	12	33	21	90	21	90	90	36	0
SL2.50ch09	40880135	40880135	+	53_Slyc_WAG_CDS_AC8_SL2.50ch09:40880135_0_4178425	54	95	13	8	450	170	436	97	57	58	13	1	0	80	0	1	17	10	6	20	30	90	18	108	90	20	4
SL2.50ch09	67890899	67890899	+	53_Slyc_WAG_NOT-CDS_AC8_SL2.50ch09:67890899_0_4178860	45	91	23	8	397	156	368	92	42	52	11	35	53	71	26	23	12	18	14	32	15	90	32	94	90	35	0
SL2.50ch09	68883786	68883786	+	186_Slyc_CHI_INTRON_1_AC8_SL2.50ch09:68883786_0_4178909	46	94	17	14	428	148	410	122	50	61	14	28	36	86	39	35	29	11	16	43	19	90	22	111	90	39	0
SL2.50ch09	70962276	70962276	+	53_Slyc_WAG_NOT-CDS_AC8_SL2.50ch09:70962276_0_4179012	44	85	15	7	426	149	399	100	43	63	8	32	38	73	0	0	0	0	9	25	22	93	12	90	90	32	4
SL2.50ch10	162566	162566	+	53_Slyc_WAG_CDS_AC8_SL2.50ch10:162566_0_4179103	49	64	20	9	414	125	363	90	54	46	13	36	46	82	25	26	23	10	16	24	13	91	13	103	90	36	0
SL2.50ch10	1219934	1219934	+	53_Slyc_WAG_NOT-CDS_AC8_SL2.50ch10:1219934_0_4179165	51	81	22	12	402	123	377	118	53	48	18	40	48	64	33	20	21	11	22	31	18	95	23	90	90	40	0
SL2.50ch10	21402621	21402621	+	53_Slyc_WAG_CDS_AC8_SL2.50ch10:21402621_0_4179494	61	83	11	8	438	155	454	90	59	44	14	42	51	86	38	34	21	23	17	45	19	93	14	109	90	44	0
SL2.50ch10	23448771	23448771	+	53_Slyc_WAG_NOT-CDS_AC8_SL2.50ch10:23448771_0_4179510	56	89	16	11	426	164	427	106	50	66	15	25	50	75	29	31	15	16	6	22	20	90	15	95	90	31	0
SL2.50ch10	29331923	29331923	+	53_Slyc_WAG_CDS_AC8_SL2.50ch10:29331923_0_4179572	64	85	15	9	435	194	382	95	53	55	13	33	60	90	90	62	32	23	17	57	20	97	15	89	90	57	0
SL2.50ch10	39922028	39922028	+	53_Slyc_WAG_NOT-CDS_AC8_SL2.50ch10:39922028_0_4179643	63	90	14	10	463	137	385	125	49	61	9	33	49	99	33	21	20	15	14	33	16	86	10	100	90	33	0
SL2.50ch10	61624944	61624944	+	186_Slyc_CHI_INTRON_1_AC8_SL2.50ch10:61624944_0_4180109	64	101	20	10	472	157	456	134	60	67	13	44	41	90	0	0	0	0	16	46	22	88	17	113	90	44	4
SL2.50ch11	6128145	6128145	+	53_Slyc_WAG_CDS_AC8_SL2.50ch11:6128145_0_4180628	54	75	12	8	413	166	388	99	55	46	10	34	49	80	28	27	20	13	16	31	20	90	18	101	90	34	0
SL2.50ch11	9631323	9631323	+	53_Slyc_WAG_CDS_AC8_SL2.50ch11:9631323_0_4180729	65	81	12	13	435	159	418	99	54	66	12	40	53	72	38	24	17	20	13	46	21	90	29	96	90	46	0
SL2.50ch11	19101184	19101184	+	53_Slyc_WAG_CDS_AC8_SL2.50ch11:19101184_0_4180859	56	85	11	9	460	172	440	123	60	76	13	36	46	104	35	31	34	25	17	41	25	90	21	119	90	41	0
SL2.50ch11	32058699	32058699	+	53_Slyc_WAG_CDS_AC8_SL2.50ch11:32058699_0_4180991	49	81	12	10	377	127	384	96	47	60	14	35	57	84	31	33	14	18	18	33	27	90	23	107	90	35	0
SL2.50ch11	36235096	36235096	+	53_Slyc_WAG_NOT-CDS_AC8_SL2.50ch11:36235096_0_4181063	57	101	14	14	420	177	437	106	59	55	11	43	55	72	28	45	20	18	20	34	16	90	30	92	90	45	0
SL2.50ch11	55246839	55246839	+	53_Slyc_WAG_NOT-CDS_AC8_SL2.50ch11:55246839_0_4181453	64	87	24	12	432	138	420	103	48	58	12	38	52	80	35	28	26	21	16	36	20	90	18	103	90	38	0
SL2.50ch12	324021	324021	+	53_Slyc_WAG_CDS_AC8_SL2.50ch12:324021_0_4181529	54	114	15	12	464	178	429	113	67	67	12	44	54	88	43	36	21	14	20	39	22	90	19	129	90	44	0
SL2.50ch12	542287	542287	+	53_Slyc_WAG_NOT-CDS_AC8_SL2.50ch12:542287_0_4181542	51	97	15	10	386	135	388	108	43	61	8	37	51	73	33	22	25	17	18	42	24	90	18	88	90	42	0
SL2.50ch12	903602	903602	+	53_Slyc_WAG_CDS_AC8_SL2.50ch12:903602_0_4181561	54	85	17	9	461	148	449	111	72	56	19	32	53	95	50	31	20	22	10	20	27	90	23	117	90	50	0
SL2.50ch12	3763485	3763485	+	53_Slyc_WAG_CDS_AC8_SL2.50ch12:3763485_0_4181711	62	74	16	9	476	187	441	127	56	65	8	47	43	104	32	31	16	12	15	35	23	90	19	102	90	43	0
SL2.50ch12	11917738	11917738	+	53_Slyc_WAG_CDS_AC8_SL2.50ch12:11917738_0_4181918	58	58	10	7	423	150	368	90	52	65	21	27	50	85	8	9	20	13	7	8	18	91	16	103	90	27	0
SL2.50ch12	37322106	37322106	+	53_Slyc_WAG_CDS_AC8_SL2.50ch12:37322106_0_4182088	55	74	15	16	405	156	380	112	54	54	10	29	49	75	4	5	2	3	13	31	17	100	16	90	90	31	3
SL2.50ch12	47804582	47804582	+	186_Slyc_CHI_INTRON_1_AC8_SL2.50ch12:47804582_0_4182277	54	94	17	8	403	130	349	102	45	58	11	64	104	90	0	0	16	7	0	1	39	75	32	104	90	45	4
SL2.50ch01	124802	124802	+	53_Slyc_WAG_CDS_AC8_SL2.50ch01:124802_0_4166175	46	88	21	14	477	156	414	118	59	58	14	38	46	79	9	6	27	17	9	21	23	96	21	89	89	38	0
SL2.50ch01	1425877	1425877	+	186_S.pimpi-ceras_CHI_INTRON_1_AC8_SL2.50ch01:1425877_0_4166248	57	89	13	13	418	161	394	114	53	61	10	31	54	70	6	3	4	7	6	19	20	93	18	71	89	31	2
SL2.50ch01	30938195	30938195	+	53_Slyc_WAG_CDS_AC8_SL2.50ch01:30938195_0_4166674	58	89	19	16	407	156	424	102	58	73	13	41	59	91	26	19	13	11	4	17	23	83	27	102	89	41	1
SL2.50ch01	48053224	48053224	+	53_Slyc_WAG_CDS_AC8_SL2.50ch01:48053224_0_4166776	40	96	24	18	445	145	406	113	42	37	18	29	44	84	12	10	0	0	11	11	29	89	15	92	89	29	2
SL2.50ch01	48425590	48425590	+	53_Slyc_WAG_CDS_AC8_SL2.50ch01:48425590_0_4166780	54	90	13	19	414	171	419	124	47	50	20	39	52	90	38	30	40	22	26	89	25	89	20	86	89	47	0
SL2.50ch01	63864873	63864873	+	53_Slyc_WAG_CDS_AC8_SL2.50ch01:63864873_0_4166883	55	90	17	12	434	155	438	104	54	59	16	39	55	85	32	35	16	18	12	43	25	89	19	119	89	43	0
SL2.50ch01	82254217	82254217	+	53_Slyc_WAG_NOT-CDS_AC8_SL2.50ch01:82254217_0_4167335	53	87	23	9	437	170	430	98	56	61	14	36	55	83	42	32	29	18	8	21	19	89	14	109	89	42	0
SL2.50ch01	82792674	82792674	+	53_Slyc_WAG_CDS_AC8_SL2.50ch01:82792674_0_4167365	47	75	15	21	509	153	451	103	25	67	16	31	22	50	30	33	26	13	23	47	19	89	17	115	89	31	0
SL2.50ch01	85351601	85351601	+	53_Slyc_WAG_CDS_AC8_SL2.50ch01:85351601_0_4167499	53	102	19	13	482	179	433	105	60	55	13	38	57	89	33	41	27	25	16	47	25	87	22	118	89	47	0
SL2.50ch01	86352744	86352744	+	53_Slyc_WAG_NOT-CDS_AC8_SL2.50ch01:86352744_0_4167554	52	89	18	15	524	172	460	123	45	70	13	40	55	98	27	13	23	14	11	22	25	86	21	107	89	40	0
SL2.50ch01	88049077	88049077	+	53_Slyc_WAG_CDS_AC8_SL2.50ch01:88049077_0_4167650	55	92	12	12	386	144	359	102	43	53	13	37	51	61	22	19	15	14	17	50	15	89	19	73	89	43	0
SL2.50ch01	98089059	98089059	+	186_Slyc_CHI_INTRON_1_AC8_SL2.50ch01:98089059_0_4168207	50	89	16	10	415	143	396	118	39	45	13	32	51	105	30	41	27	21	10	20	17	73	26	102	89	39	0
SL2.50ch02	15989412	15989412	+	53_Slyc_WAG_CDS_AC8_SL2.50ch02:15989412_0_4168347	61	83	15	7	451	156	393	127	48	64	10	31	39	89	31	29	14	14	13	21	28	89	10	93	89	31	0
SL2.50ch02	20334143	20334143	+	53_Slyc_WAG_CDS_AC8_SL2.50ch02:20334143_0_4168383	74	86	15	9	437	155	423	111	49	63	6	47	52	69	33	34	16	21	15	39	31	100	21	89	89	47	0
SL2.50ch02	24712425	24712425	+	53_Slyc_WAG_NOT-CDS_AC8_SL2.50ch02:24712425_0_4168459	65	95	15	13	451	170	435	125	47	57	10	32	47	74	23	24	14	16	8	34	22	89	20	79	89	34	0
SL2.50ch02	28467936	28467936	+	53_Slyc_WAG_CDS_AC8_SL2.50ch02:28467936_0_4168540	65	82	17	9	509	133	439	105	51	66	14	23	71	97	15	18	18	9	8	23	14	89	24	99	89	24	0
SL2.50ch02	33706417	33706417	+	53_Slyc_WAG_NOT-CDS_AC8_SL2.50ch02:33706417_0_4168647	59	95	14	11	454	152	408	98	43	73	17	36	57	80	28	27	26	10	18	37	21	89	17	92	89	37	0
SL2.50ch02	41496834	41496834	+	53_Slyc_WAG_NOT-CDS_AC8_SL2.50ch02:41496834_0_4168999	72	92	19	14	497	156	435	104	44	57	10	42	34	89	0	1	0	0	0	6	29	83	20	106	89	34	5
SL2.50ch02	45878043	45878043	+	53_Slyc_WAG_CDS_AC8_SL2.50ch02:45878043_0_4169236	53	69	13	13	400	130	392	98	40	35	9	33	46	89	16	14	10	6	13	23	18	89	15	91	89	33	0
SL2.50ch02	49668598	49668598	+	53_Slyc_WAG_CDS_AC8_SL2.50ch02:49668598_0_4169436	60	99	10	17	463	154	406	100	47	51	19	40	44	89	32	38	15	14	14	39	28	87	24	93	89	40	0
SL2.50ch02	50003139	50003139	+	186_Slyc_CHI_INTRON_1_AC8_SL2.50ch02:50003139_0_4169454	57	92	23	17	399	170	387	121	50	55	13	39	55	65	84	72	73	56	30	60	22	89	25	90	89	60	0
SL2.50ch02	50098546	50098546	+	186_Slyc_CHI_INTRON_1_AC8_SL2.50ch02:50098546_0_4169460	69	85	15	14	445	148	418	117	48	47	14	38	51	99	2	3	0	0	0	2	22	89	19	86	89	38	6
SL2.50ch02	51335900	51335900	+	186_Slyc_CHI_INTRON_1_AC8_SL2.50ch02:51335900_0_4169524	51	89	15	12	449	145	417	98	43	57	11	26	45	101	31	35	18	16	7	10	22	78	15	118	89	35	0
SL2.50ch02	51502434	51502434	+	53_Slyc_WAG_NOT-CDS_AC8_SL2.50ch02:51502434_0_4169532	45	98	19	15	460	163	445	118	58	71	12	36	43	79	37	32	22	13	13	37	11	89	28	103	89	37	0
SL2.50ch03	3137939	3137939	+	53_Slyc_WAG_CDS_AC8_SL2.50ch03:3137939_0_4169903	58	89	20	6	440	156	436	123	58	55	16	40	47	85	28	31	27	22	10	37	16	104	21	88	89	40	0
SL2.50ch03	12912648	12912648	+	53_Slyc_WAG_CDS_AC8_SL2.50ch03:12912648_0_4170134	55	89	19	13	438	154	387	106	51	59	18	34	63	97	29	20	16	18	10	45	15	85	17	105	89	45	0
SL2.50ch03	52914960	52914960	+	53_Slyc_WAG_NOT-CDS_AC8_SL2.50ch03:52914960_0_4170510	66	81	15	19	482	146	444	136	50	66	13	44	51	81	33	33	22	16	18	24	29	89	18	109	89	44	0
SL2.50ch03	54485146	54485146	+	53_Slyc_WAG_CDS_AC8_SL2.50ch03:54485146_0_4170559	50	86	16	14	404	147	364	114	43	56	7	31	41	72	30	28	13	17	37	41	14	89	22	105	89	41	0
SL2.50ch03	59317099	59317099	+	53_Slyc_WAG_NOT-CDS_AC8_SL2.50ch03:59317099_0_4170696	48	74	14	7	406	168	414	106	58	41	12	32	45	74	34	25	18	12	3	10	22	93	17	89	89	34	1
SL2.50ch03	63061336	63061336	+	53_Slyc_WAG_CDS_AC8_SL2.50ch03:63061336_0_4170880	56	96	22	16	538	186	470	151	84	78	11	46	69	89	55	32	21	20	20	43	21	89	27	133	89	55	0
SL2.50ch03	66536643	66536643	+	186_Slyc_CHI_INTRON_1_AC8_SL2.50ch03:66536643_0_4171070	47	86	16	6	433	182	479	101	45	79	8	44	56	113	35	32	23	24	1	2	22	89	16	92	89	44	2
SL2.50ch04	4918392	4918392	+	53_Slyc_WAG_NOT-CDS_AC8_SL2.50ch04:4918392_0_4171551	70	95	21	13	460	169	424	106	58	72	14	33	43	80	76	49	40	28	17	115	15	89	15	108	89	58	0
SL2.50ch04	12450726	12450726	+	53_Slyc_WAG_CDS_AC8_SL2.50ch04:12450726_0_4171718	44	69	16	12	414	126	418	99	58	68	4	28	44	72	26	25	13	10	0	0	16	89	16	89	89	28	3
SL2.50ch04	20790138	20790138	+	186_Slyc_CHI_INTRON_1_AC8_SL2.50ch04:20790138_0_4171778	50	91	20	13	432	162	396	99	58	52	19	34	45	84	34	25	24	12	18	31	20	89	17	76	89	34	0
SL2.50ch04	35945533	35945533	+	53_Slyc_WAG_NOT-CDS_AC8_SL2.50ch04:35945533_0_4171906	54	112	14	12	430	154	404	128	62	67	22	31	59	89	38	34	22	18	14	37	24	78	23	109	89	38	0
SL2.50ch04	53351208	53351208	+	186_Slyc_CHI_INTRON_1_AC8_SL2.50ch04:53351208_0_4172170	53	84	15	12	458	163	444	129	49	55	5	39	65	87	30	33	21	21	14	18	29	89	21	93	89	39	0
SL2.50ch04	59384456	59384456	+	53_Slyc_WAG_NOT-CDS_AC8_SL2.50ch04:59384456_0_4172360	47	90	13	12	380	135	348	103	40	45	14	46	51	69	0	0	4	2	5	10	20	89	16	89	89	40	4
SL2.50ch04	59483563	59483563	+	53_Slyc_WAG_NOT-CDS_AC8_SL2.50ch04:59483563_0_4172364	39	94	18	12	436	121	387	97	60	45	7	25	35	73	15	12	9	8	8	37	25	89	21	81	89	35	0
SL2.50ch04	62120256	62120256	+	186_Slyc_CHI_INTRON_1_AC8_SL2.50ch04:62120256_0_4172501	49	85	21	15	439	167	433	97	52	55	8	39	61	77	27	22	24	15	15	36	24	89	17	106	89	39	0
SL2.50ch04	63751050	63751050	+	186_Slyc_CHI_INTRON_1_AC8_SL2.50ch04:63751050_0_4172586	53	88	9	8	410	143	400	104	53	45	10	40	50	92	33	27	21	21	6	34	19	89	17	105	89	40	0
SL2.50ch04	65779502	65779502	+	186_Slyc_CHI_INTRON_1_AC8_SL2.50ch04:65779502_0_4172698	56	87	15	9	413	165	428	112	45	51	11	44	39	70	38	19	17	21	8	28	23	89	21	93	89	39	0
SL2.50ch05	3492397	3492397	+	186_Slyc_CHI_INTRON_1_AC8_SL2.50ch05:3492397_0_4172922	52	78	19	8	425	134	398	111	52	49	9	39	55	95	22	25	23	25	12	36	28	89	19	94	89	39	0
SL2.50ch05	19340081	19340081	+	53_Slyc_WAG_NOT-CDS_AC8_SL2.50ch05:19340081_0_4173276	63	100	32	10	444	171	435	136	67	52	15	35	60	84	40	28	20	22	19	39	23	89	17	103	89	40	0
SL2.50ch05	22151859	22151859	+	53_Slyc_WAG_NOT-CDS_AC8_SL2.50ch05:22151859_0_4173312	61	88	17	8	419	158	455	100	59	48	15	35	44	74	32	30	19	4	6	15	31	89	25	115	89	35	1
SL2.50ch05	25874270	25874270	+	53_Slyc_WAG_NOT-CDS_AC8_SL2.50ch05:25874270_0_4173349	43	83	13	15	496	173	444	131	69	59	9	36	57	84	39	34	19	23	18	47	9	89	14	103	89	47	0
SL2.50ch06	1362333	1362333	+	186_Slyc_CHI_INTRON_1_AC8_SL2.50ch06:1362333_0_4174084	65	110	16	13	511	196	498	122	66	75	11	47	58	89	13	15	13	9	18	50	20	89	18	111	89	50	0
SL2.50ch06	6771951	6771951	+	186_Slyc_CHI_INTRON_1_AC8_SL2.50ch06:6771951_0_4174226	48	91	16	21	385	148	342	97	35	45	16	32	49	75	26	18	22	22	11	37	12	89	21	105	89	35	0
SL2.50ch06	35983948	35983948	+	53_Slyc_WAG_CDS_AC8_SL2.50ch06:35983948_0_4174587	58	89	15	10	398	144	404	106	35	61	12	34	43	90	35	25	26	17	12	46	22	77	19	92	89	35	0
SL2.50ch06	40993529	40993529	+	53_Slyc_WAG_CDS_AC8_SL2.50ch06:40993529_0_4174839	59	99	18	10	451	163	438	112	49	62	14	36	50	82	29	21	20	19	8	44	31	89	31	102	89	44	0
SL2.50ch06	44935153	44935153	+	53_Slyc_WAG_CDS_AC8_SL2.50ch06:44935153_0_4175056	61	95	19	20	454	198	416	113	48	53	7	29	51	80	0	0	0	0	0	0	25	89	18	88	89	29	6
SL2.50ch06	46817540	46817540	+	53_Slyc_WAG_CDS_AC8_SL2.50ch06:46817540_0_4175156	58	89	12	12	455	174	448	125	48	52	11	30	56	89	29	31	23	14	15	23	29	74	18	98	89	31	0
SL2.50ch06	47722001	47722001	+	53_Slyc_WAG_CDS_AC8_SL2.50ch06:47722001_0_4175200	59	101	18	10	453	143	418	120	44	56	13	35	72	73	72	74	27	24	15	52	23	89	21	110	89	56	0
SL2.50ch07	2881365	2881365	+	53_Slyc_WAG_CDS_AC8_SL2.50ch07:2881365_0_4175457	58	79	15	5	424	144	384	89	60	47	6	30	39	77	31	20	18	18	8	22	23	93	22	94	89	31	0
SL2.50ch07	47180057	47180057	+	53_Slyc_WAG_NOT-CDS_AC8_SL2.50ch07:47180057_0_4175906	63	89	13	8	459	177	417	114	60	66	10	43	67	89	30	23	26	20	12	54	27	81	21	102	89	54	0
SL2.50ch07	54886524	54886524	+	53_Slyc_WAG_CDS_AC8_SL2.50ch07:54886524_0_4176012	54	68	17	8	377	134	370	92	35	44	11	31	61	69	30	32	14	16	15	30	20	89	17	94	89	32	0
SL2.50ch07	60051617	60051617	+	53_Slyc_WAG_CDS_AC8_SL2.50ch07:60051617_0_4176202	57	94	18	13	405	165	426	117	66	67	19	41	44	89	36	25	33	18	15	36	26	84	16	99	89	41	0
SL2.50ch07	62021609	62021609	+	186_Slyc_CHI_INTRON_1_AC8_SL2.50ch07:62021609_0_4176290	65	90	22	12	430	148	455	126	41	53	5	32	43	89	29	27	17	10	11	38	26	78	19	95	89	38	0
SL2.50ch07	65445531	65445531	+	53_Slyc_WAG_NOT-CDS_AC8_SL2.50ch07:65445531_0_4176456	55	95	23	12	449	166	453	113	60	74	20	47	48	89	35	40	23	12	10	43	23	82	34	95	89	47	0
SL2.50ch08	1263010	1263010	+	186_Slyc_CHI_INTRON_1_AC8_SL2.50ch08:1263010_0_4176679	54	103	8	8	440	177	431	118	56	66	15	39	51	72	2	5	0	3	0	2	25	89	23	102	89	39	5
SL2.50ch08	4813147	4813147	+	186_Slyc_CHI_INTRON_1_AC8_SL2.50ch08:4813147_0_4176819	55	92	16	13	381	150	358	95	47	66	17	45	52	89	24	36	22	18	11	28	19	85	16	92	89	45	0
SL2.50ch08	15112612	15112612	+	53_Slyc_WAG_CDS_AC8_SL2.50ch08:15112612_0_4176930	74	113	17	13	398	159	422	115	44	54	17	38	66	74	0	0	1	1	1	0	20	89	26	92	89	38	6
SL2.50ch08	26846427	26846427	+	186_Slyc_CHI_INTRON_1_AC8_SL2.50ch08:26846427_0_4177027	54	67	12	13	392	150	405	109	64	56	13	34	55	84	31	14	15	16	15	37	29	89	13	106	89	37	0
SL2.50ch08	28266870	28266870	+	186_Slyc_CHI_INTRON_1_AC8_SL2.50ch08:28266870_0_4177042	62	109	20	13	483	166	474	121	68	60	16	34	54	99	0	0	0	0	0	0	23	80	12	89	89	34	6
SL2.50ch08	58607912	58607912	+	53_Slyc_WAG_NOT-CDS_AC8_SL2.50ch08:58607912_0_4177496	60	82	12	9	437	143	447	103	37	54	14	27	42	64	25	24	13	10	5	22	15	89	18	110	89	27	0
SL2.50ch08	58917237	58917237	+	53_Slyc_WAG_CDS_AC8_SL2.50ch08:58917237_0_4177512	48	89	14	8	424	137	408	96	42	49	15	48	38	94	31	21	22	19	14	36	21	77	20	106	89	38	0
SL2.50ch08	62540090	62540090	+	53_Slyc_WAG_CDS_AC8_SL2.50ch08:62540090_0_4177693	42	79	12	9	450	146	394	103	47	53	8	42	42	80	0	0	0	0	15	42	24	89	12	94	89	42	4
SL2.50ch08	62921936	62921936	+	186_S.pimpi-ceras_CHI_INTRON_1_AC8_SL2.50ch08:62921936_0_4177711	39	97	19	8	405	139	379	118	45	41	8	29	42	79	33	28	21	16	11	37	32	89	17	83	89	37	0
SL2.50ch09	811249	811249	+	53_Slyc_WAG_NOT-CDS_AC8_SL2.50ch09:811249_0_4177904	56	87	18	12	494	175	432	122	58	72	13	34	44	94	35	31	17	13	31	60	32	89	28	102	89	44	0
SL2.50ch09	1296879	1296879	+	53_Slyc_WAG_NOT-CDS_AC8_SL2.50ch09:1296879_0_4177931	53	99	13	13	448	165	434	122	37	55	9	42	51	88	1	0	0	0	0	0	23	89	17	121	89	37	6
SL2.50ch09	1835564	1835564	+	53_Slyc_WAG_CDS_AC8_SL2.50ch09:1835564_0_4177958	57	101	12	19	496	175	475	139	51	58	12	43	54	79	14	8	11	9	21	22	24	89	13	94	89	43	0
SL2.50ch09	24390630	24390630	+	53_Slyc_WAG_NOT-CDS_AC8_SL2.50ch09:24390630_0_4178346	40	78	8	11	402	155	409	117	50	51	13	1	0	75	1	0	0	0	0	0	31	89	13	94	89	13	8
SL2.50ch09	65445873	65445873	+	53_Slyc_WAG_CDS_AC8_SL2.50ch09:65445873_0_4178755	51	77	10	10	419	133	419	89	49	54	15	30	48	84	71	60	177	96	56	144	21	93	14	89	89	71	0
SL2.50ch10	32690682	32690682	+	53_Slyc_WAG_NOT-CDS_AC8_SL2.50ch10:32690682_0_4179590	48	97	13	18	346	153	340	97	46	54	5	32	46	69	19	19	21	20	10	23	16	89	10	88	89	32	0
SL2.50ch10	35900099	35900099	+	53_Slyc_WAG_CDS_AC8_SL2.50ch10:35900099_0_4179616	60	70	19	10	527	153	448	116	56	64	18	36	54	92	0	0	0	0	0	0	24	89	22	118	89	36	6
SL2.50ch10	51858428	51858428	+	53_Slyc_WAG_CDS_AC8_SL2.50ch10:51858428_0_4179824	55	89	9	16	390	160	396	111	57	63	11	27	47	80	27	38	28	14	16	29	22	89	25	87	89	38	0
SL2.50ch10	62683341	62683341	+	53_Slyc_WAG_NOT-CDS_AC8_SL2.50ch10:62683341_0_4180164	55	101	18	17	445	151	426	113	52	43	9	41	56	92	0	0	27	11	8	40	19	89	21	89	89	41	2
SL2.50ch11	2693462	2693462	+	53_Slyc_WAG_CDS_AC8_SL2.50ch11:2693462_0_4180455	55	91	15	15	465	134	401	94	55	65	12	44	59	81	38	24	25	10	14	28	15	89	28	86	89	44	0
SL2.50ch11	3599312	3599312	+	53_Slyc_WAG_CDS_AC8_SL2.50ch11:3599312_0_4180502	57	74	19	13	429	148	408	109	39	55	13	40	34	65	32	30	15	9	19	39	18	89	17	98	89	39	0
SL2.50ch11	12877293	12877293	+	53_Slyc_WAG_CDS_AC8_SL2.50ch11:12877293_0_4180788	57	84	13	13	454	158	412	104	61	60	12	31	68	84	37	20	23	13	24	56	18	89	16	105	89	56	0
SL2.50ch11	14549424	14549424	+	186_Slyc_CHI_INTRON_1_AC8_SL2.50ch11:14549424_0_4180816	48	88	9	9	362	147	370	93	58	45	13	24	37	68	0	1	0	0	6	11	17	89	24	93	89	24	4
SL2.50ch11	28041777	28041777	+	53_Slyc_WAG_NOT-CDS_AC8_SL2.50ch11:28041777_0_4180943	41	106	16	13	374	142	377	91	48	53	14	40	37	74	30	22	17	15	12	28	17	89	18	79	89	37	0
SL2.50ch11	31597704	31597704	+	53_Slyc_WAG_NOT-CDS_AC8_SL2.50ch11:31597704_0_4180980	46	85	9	10	397	151	394	96	43	51	11	27	41	64	0	0	0	0	0	0	17	90	16	89	89	27	6
SL2.50ch11	34744167	34744167	+	53_Slyc_WAG_CDS_AC8_SL2.50ch11:34744167_0_4181051	61	89	13	10	427	176	452	108	59	54	9	37	52	100	44	43	20	18	0	0	14	88	20	125	89	44	2
SL2.50ch11	50642290	50642290	+	186_Slyc_CHI_INTRON_1_AC8_SL2.50ch11:50642290_0_4181226	51	85	19	13	405	150	419	89	65	54	9	44	56	83	31	20	23	23	19	39	21	93	20	105	89	44	0
SL2.50ch12	558461	558461	+	53_Slyc_WAG_NOT-CDS_AC8_SL2.50ch12:558461_0_4181543	51	94	12	12	353	143	356	103	42	51	7	28	41	77	12	16	15	6	6	17	20	89	17	78	89	28	0
SL2.50ch12	1033612	1033612	+	53_Slyc_WAG_NOT-CDS_AC8_SL2.50ch12:1033612_0_4181569	59	89	18	15	448	160	423	123	52	59	14	39	54	90	35	34	15	25	7	24	24	86	22	110	89	39	0
SL2.50ch12	1786174	1786174	+	53_Slyc_WAG_CDS_AC8_SL2.50ch12:1786174_0_4181609	56	64	10	10	364	129	379	98	37	48	13	26	33	65	29	30	16	18	15	42	18	89	17	94	89	33	0
SL2.50ch12	7205553	7205553	+	53_Slyc_WAG_CDS_AC8_SL2.50ch12:7205553_0_4181849	58	83	15	12	477	174	436	111	75	46	16	36	60	100	35	29	19	16	15	40	17	89	21	107	89	40	0
SL2.50ch12	38333258	38333258	+	53_Slyc_WAG_CDS_AC8_SL2.50ch12:38333258_0_4182116	51	80	12	12	403	152	386	63	46	63	10	41	41	92	0	1	0	0	0	0	19	89	16	91	89	41	6
SL2.50ch12	62315573	62315573	+	186_Slyc_CHI_INTRON_1_AC8_SL2.50ch12:62315573_0_4182431	63	67	16	13	376	135	352	95	35	49	7	32	49	56	0	0	0	0	1	8	7	89	14	94	89	32	5
SL2.50ch12	63000504	63000504	+	186_Slyc_CHI_INTRON_1_AC8_SL2.50ch12:63000504_0_4182461	46	84	7	12	350	141	389	90	50	62	7	35	47	70	36	32	23	19	13	43	18	89	25	92	89	43	0
SL2.50ch12	65730937	65730937	+	53_Slyc_WAG_CDS_AC8_SL2.50ch12:65730937_0_4182602	69	110	14	6	455	161	435	97	38	57	16	35	61	78	33	26	29	24	24	53	16	89	14	116	89	38	0
SL2.50ch01	1198245	1198245	+	53_Slyc_WAG_CDS_AC8_SL2.50ch01:1198245_0_4166236	76	90	17	10	404	153	385	118	64	58	15	17	24	81	0	0	27	17	21	71	17	88	11	99	88	27	2
SL2.50ch01	4462996	4462996	+	53_Slyc_WAG_CDS_AC8_SL2.50ch01:4462996_0_4166386	42	79	6	5	401	169	393	94	52	41	11	37	46	71	28	24	15	10	13	41	28	88	10	91	88	41	0
SL2.50ch01	8145754	8145754	+	53_Slyc_WAG_NOT-CDS_AC8_SL2.50ch01:8145754_0_4166456	47	68	19	9	436	160	397	114	57	50	24	34	50	83	54	44	0	0	17	12	24	88	20	105	88	50	2
SL2.50ch01	25350896	25350896	+	53_Slyc_WAG_NOT-CDS_AC8_SL2.50ch01:25350896_0_4166631	47	76	18	10	379	147	326	105	60	65	18	28	40	73	25	17	17	19	0	0	18	88	16	89	88	28	2
SL2.50ch01	40835534	40835534	+	53_Slyc_WAG_NOT-CDS_AC8_SL2.50ch01:40835534_0_4166724	58	72	13	14	425	134	387	91	54	52	7	33	49	82	30	22	26	13	4	4	19	88	18	98	88	33	2
SL2.50ch01	78944108	78944108	+	53_Slyc_WAG_NOT-CDS_AC8_SL2.50ch01:78944108_0_4167187	58	97	21	18	470	162	462	126	46	68	16	42	52	84	34	23	19	14	10	37	22	88	17	97	88	42	0
SL2.50ch01	86757144	86757144	+	53_Slyc_WAG_NOT-CDS_AC8_SL2.50ch01:86757144_0_4167576	53	103	17	13	426	173	411	114	41	54	7	32	50	79	28	24	22	26	13	31	26	88	24	99	88	32	0
SL2.50ch01	88064809	88064809	+	53_Slyc_WAG_CDS_AC8_SL2.50ch01:88064809_0_4167651	42	77	15	9	423	136	415	111	50	59	11	46	38	88	29	18	24	24	21	32	30	93	16	87	88	38	0
SL2.50ch01	88797918	88797918	+	53_Slyc_WAG_NOT-CDS_AC8_SL2.50ch01:88797918_0_4167694	51	77	10	6	422	153	389	105	41	50	9	39	60	78	21	22	22	17	4	40	12	94	19	88	88	40	1
SL2.50ch01	89430660	89430660	+	53_Slyc_WAG_NOT-CDS_AC8_SL2.50ch01:89430660_0_4167730	63	102	15	13	403	159	405	97	63	52	17	44	48	88	15	18	28	24	10	12	16	88	20	87	88	44	0
SL2.50ch02	8330733	8330733	+	53_Slyc_WAG_CDS_AC8_SL2.50ch02:8330733_0_4168301	58	88	20	15	455	162	458	132	62	54	14	34	56	92	2	6	32	30	1	4	21	88	24	124	88	34	3
SL2.50ch02	24210116	24210116	+	53_Slyc_WAG_CDS_AC8_SL2.50ch02:24210116_0_4168447	48	77	17	9	464	133	390	111	52	61	7	35	27	79	23	19	3	3	15	32	17	88	9	88	88	32	2
SL2.50ch02	34837108	34837108	+	53_Slyc_WAG_NOT-CDS_AC8_SL2.50ch02:34837108_0_4168686	58	88	12	11	430	123	403	88	35	66	9	33	39	61	1	0	0	0	0	1	14	90	15	93	88	33	6
SL2.50ch02	38041869	38041869	+	53_Slyc_WAG_NOT-CDS_AC8_SL2.50ch02:38041869_0_4168820	64	75	20	15	380	144	397	103	53	69	6	31	60	91	3	1	0	2	8	16	21	88	19	86	88	31	4
SL2.50ch02	46845118	46845118	+	53_Slyc_WAG_CDS_AC8_SL2.50ch02:46845118_0_4169286	47	87	15	13	374	125	342	97	47	55	13	27	37	76	36	29	25	10	1	3	24	89	21	88	88	36	2
SL2.50ch02	51645024	51645024	+	53_Slyc_WAG_NOT-CDS_AC8_SL2.50ch02:51645024_0_4169538	51	92	16	12	482	173	478	113	48	68	9	32	39	82	41	31	33	21	6	16	18	88	33	120	88	39	0
SL2.50ch03	33956120	33956120	+	53_Slyc_WAG_NOT-CDS_AC8_SL2.50ch03:33956120_0_4170312	38	81	14	6	414	147	365	116	60	50	19	36	50	66	37	17	23	19	17	32	22	91	22	88	88	37	0
SL2.50ch03	54632376	54632376	+	53_Slyc_WAG_NOT-CDS_AC8_SL2.50ch03:54632376_0_4170563	39	70	9	5	353	134	357	88	44	55	10	28	46	69	0	0	0	1	0	2	15	106	24	92	88	28	6
SL2.50ch03	59519353	59519353	+	53_Slyc_WAG_NOT-CDS_AC8_SL2.50ch03:59519353_0_4170706	69	102	17	13	481	169	494	121	57	70	9	32	48	86	35	31	25	16	21	49	28	88	24	94	88	48	0
SL2.50ch03	60989480	60989480	+	53_Slyc_WAG_CDS_AC8_SL2.50ch03:60989480_0_4170774	62	104	13	12	438	175	470	130	41	51	8	37	49	76	32	28	26	20	12	24	24	88	16	92	88	37	0
SL2.50ch03	61205693	61205693	+	53_Slyc_WAG_NOT-CDS_AC8_SL2.50ch03:61205693_0_4170781	50	92	17	17	427	156	438	122	58	64	11	29	55	86	39	39	30	18	7	0	16	88	16	96	88	39	1
SL2.50ch03	63222090	63222090	+	186_Slyc_CHI_INTRON_1_AC8_SL2.50ch03:63222090_0_4170889	51	63	14	13	423	169	420	104	50	53	12	33	57	88	28	18	24	16	15	32	16	89	14	84	88	33	0
SL2.50ch03	63666662	63666662	+	53_Slyc_WAG_CDS_AC8_SL2.50ch03:63666662_0_4170915	73	85	18	10	476	189	400	124	50	72	13	33	60	87	37	41	18	19	17	54	21	88	25	109	88	50	0
SL2.50ch03	65302904	65302904	+	53_Slyc_WAG_NOT-CDS_AC8_SL2.50ch03:65302904_0_4171002	56	89	21	13	502	154	461	119	57	62	9	47	47	88	42	27	13	17	19	36	28	83	29	100	88	47	0
SL2.50ch03	67191060	67191060	+	53_Slyc_WAG_CDS_AC8_SL2.50ch03:67191060_0_4171106	48	84	11	10	479	161	430	100	49	55	14	32	49	105	33	26	33	19	10	35	18	88	16	99	88	35	0
SL2.50ch03	67299375	67299375	+	53_Slyc_WAG_CDS_AC8_SL2.50ch03:67299375_0_4171112	47	100	11	7	444	162	434	124	55	43	12	43	35	87	32	33	15	14	12	36	15	88	32	96	88	36	0
SL2.50ch04	7013548	7013548	+	53_Slyc_WAG_CDS_AC8_SL2.50ch04:7013548_0_4171630	43	84	11	9	420	157	376	101	41	61	10	36	50	83	37	34	25	14	9	41	18	91	17	88	88	41	0
SL2.50ch04	12346329	12346329	+	53_Slyc_WAG_NOT-CDS_AC8_SL2.50ch04:12346329_0_4171715	54	88	17	9	436	153	398	132	51	74	7	35	48	94	33	23	22	16	16	35	22	80	11	91	88	35	0
SL2.50ch04	34487505	34487505	+	53_Slyc_WAG_NOT-CDS_AC8_SL2.50ch04:34487505_0_4171897	52	90	15	9	387	134	379	87	47	46	15	34	51	74	36	32	19	18	9	36	24	88	22	89	88	36	0
SL2.50ch04	64959932	64959932	+	53_Slyc_WAG_CDS_AC8_SL2.50ch04:64959932_0_4172655	48	86	15	9	425	154	426	96	50	54	14	29	56	98	35	29	0	1	8	15	14	88	13	115	88	35	2
SL2.50ch05	6929836	6929836	+	53_Slyc_WAG_CDS_AC8_SL2.50ch05:6929836_0_4173068	53	90	13	6	432	161	394	108	43	56	14	37	47	88	27	30	21	10	11	32	20	86	17	91	88	37	0
SL2.50ch05	9740091	9740091	+	53_Slyc_WAG_NOT-CDS_AC8_SL2.50ch05:9740091_0_4173152	43	88	11	12	455	150	430	103	58	66	12	37	50	100	44	25	21	25	6	25	17	79	27	90	88	44	0
SL2.50ch05	13269114	13269114	+	53_Slyc_WAG_CDS_AC8_SL2.50ch05:13269114_0_4173212	55	89	17	8	429	138	408	120	53	64	14	30	65	82	33	22	18	18	126	301	13	88	13	119	88	64	0
SL2.50ch05	18312167	18312167	+	186_S.pimpi-ceras_CHI_INTRON_1_AC8_SL2.50ch05:18312167_0_4173259	49	64	15	9	478	173	435	124	48	46	10	31	43	73	0	0	0	0	15	36	22	102	11	88	88	36	4
SL2.50ch05	62533137	62533137	+	53_Slyc_WAG_CDS_AC8_SL2.50ch05:62533137_0_4173835	51	88	23	8	391	154	347	120	45	56	13	24	45	54	30	25	20	15	11	34	28	94	11	85	88	34	0
SL2.50ch05	62810290	62810290	+	53_Slyc_WAG_NOT-CDS_AC8_SL2.50ch05:62810290_0_4173851	50	76	18	9	375	138	401	101	41	41	11	37	47	75	26	26	16	12	12	31	23	88	17	91	88	37	0
SL2.50ch06	7537897	7537897	+	53_Slyc_WAG_CDS_AC8_SL2.50ch06:7537897_0_4174231	56	96	21	8	481	175	460	137	55	61	12	41	61	88	39	41	25	20	6	23	22	85	18	116	88	41	0
SL2.50ch06	25322701	25322701	+	186_Slyc_CHI_INTRON_1_AC8_SL2.50ch06:25322701_0_4174367	42	89	16	11	410	154	397	118	45	52	9	29	44	79	24	21	22	14	14	16	19	88	19	108	88	29	0
SL2.50ch06	37334877	37334877	+	53_Slyc_WAG_CDS_AC8_SL2.50ch06:37334877_0_4174653	48	88	16	8	386	145	381	110	41	55	13	33	34	73	43	45	22	21	34	71	26	96	21	76	88	43	0
SL2.50ch06	39303768	39303768	+	53_Slyc_WAG_CDS_AC8_SL2.50ch06:39303768_0_4174744	68	83	19	16	414	149	400	102	41	55	7	41	54	94	0	0	0	0	0	14	26	88	14	97	88	41	5
SL2.50ch06	41672772	41672772	+	53_Slyc_WAG_CDS_AC8_SL2.50ch06:41672772_0_4174876	46	90	17	14	428	154	436	109	56	44	13	25	65	79	48	26	20	18	11	32	26	88	17	98	88	44	0
SL2.50ch06	47617399	47617399	+	53_Slyc_WAG_NOT-CDS_AC8_SL2.50ch06:47617399_0_4175196	47	100	11	12	406	143	362	83	50	48	11	28	38	89	0	0	1	0	0	0	20	88	20	87	88	28	6
SL2.50ch06	48286027	48286027	+	53_Slyc_WAG_NOT-CDS_AC8_SL2.50ch06:48286027_0_4175228	55	71	11	6	449	161	392	116	47	41	8	33	48	59	30	13	16	10	3	17	17	97	19	88	88	33	1
SL2.50ch06	49482706	49482706	+	53_Slyc_WAG_NOT-CDS_AC8_SL2.50ch06:49482706_0_4175294	46	69	14	13	416	145	369	88	52	57	12	34	51	80	33	29	35	22	14	34	16	100	18	94	88	35	0
SL2.50ch07	177718	177718	+	186_Slyc_CHI_INTRON_1_AC8_SL2.50ch07:177718_0_4175315	49	88	5	9	376	146	368	104	45	55	8	35	56	63	26	42	22	11	6	35	16	97	15	88	88	42	0
SL2.50ch07	2421963	2421963	+	186_Slyc_CHI_INTRON_1_AC8_SL2.50ch07:2421963_0_4175434	49	83	12	10	395	129	362	88	43	59	8	34	47	72	36	29	20	16	12	29	27	88	19	96	88	36	0
SL2.50ch07	2688714	2688714	+	53_Slyc_WAG_NOT-CDS_AC8_SL2.50ch07:2688714_0_4175447	42	85	15	10	435	165	396	100	59	46	8	38	52	81	0	0	0	0	8	0	16	88	21	97	88	38	5
SL2.50ch07	4404430	4404430	+	53_Slyc_WAG_NOT-CDS_AC8_SL2.50ch07:4404430_0_4175523	59	85	13	15	473	177	436	127	37	53	19	35	39	81	24	30	26	18	0	0	20	102	23	88	88	35	2
SL2.50ch07	33768454	33768454	+	53_Slyc_WAG_CDS_AC8_SL2.50ch07:33768454_0_4175830	63	85	14	7	440	163	406	114	57	73	17	38	59	98	0	0	0	0	2	37	23	88	15	105	88	38	5
SL2.50ch07	57370512	57370512	+	186_Slyc_CHI_INTRON_1_AC8_SL2.50ch07:57370512_0_4176090	42	88	9	8	461	168	441	136	46	57	12	30	61	105	39	38	16	10	20	43	23	87	18	112	88	43	0
SL2.50ch07	58419959	58419959	+	186_Slyc_CHI_INTRON_1_AC8_SL2.50ch07:58419959_0_4176135	55	80	20	18	443	140	378	110	49	47	12	30	32	97	27	30	0	0	9	24	21	88	22	91	88	30	2
SL2.50ch07	58510241	58510241	+	53_Slyc_WAG_NOT-CDS_AC8_SL2.50ch07:58510241_0_4176140	43	88	15	16	394	149	378	88	52	47	11	41	38	86	42	29	13	6	18	33	18	93	21	107	88	41	0
SL2.50ch07	63618196	63618196	+	53_Slyc_WAG_CDS_AC8_SL2.50ch07:63618196_0_4176370	53	71	15	11	345	112	409	88	45	39	14	22	44	57	30	22	23	23	9	43	18	88	14	94	88	39	0
SL2.50ch08	2163609	2163609	+	53_Slyc_WAG_CDS_AC8_SL2.50ch08:2163609_0_4176722	48	100	18	10	426	152	417	115	36	48	12	24	44	80	27	24	21	25	23	74	23	88	19	80	88	36	0
SL2.50ch08	12393851	12393851	+	53_Slyc_WAG_CDS_AC8_SL2.50ch08:12393851_0_4176906	50	90	13	17	422	160	384	102	50	59	20	43	50	88	18	20	9	11	4	13	18	86	18	120	88	43	1
SL2.50ch08	39256780	39256780	+	53_Slyc_WAG_CDS_AC8_SL2.50ch08:39256780_0_4177117	59	58	15	8	304	112	346	92	39	49	8	26	52	58	3	2	1	1	5	35	13	88	13	93	88	35	4
SL2.50ch08	54062357	54062357	+	186_Slyc_CHI_INTRON_1_AC8_SL2.50ch08:54062357_0_4177304	44	70	23	11	401	147	383	111	48	55	18	25	46	62	0	1	0	0	0	0	15	88	19	98	88	25	6
SL2.50ch08	56633908	56633908	+	53_Slyc_WAG_NOT-CDS_AC8_SL2.50ch08:56633908_0_4177408	49	100	12	11	445	176	414	119	56	65	11	48	57	82	31	32	16	12	14	58	21	88	22	114	88	56	0
SL2.50ch08	61599836	61599836	+	53_Slyc_WAG_CDS_AC8_SL2.50ch08:61599836_0_4177646	53	89	26	15	428	158	404	119	52	58	10	34	56	88	36	37	14	17	5	30	21	86	18	96	88	37	0
SL2.50ch08	62869619	62869619	+	53_Slyc_WAG_NOT-CDS_AC8_SL2.50ch08:62869619_0_4177708	56	89	16	9	381	120	359	111	45	42	12	36	45	69	40	33	0	1	12	46	16	88	21	84	88	42	2
SL2.50ch08	65604340	65604340	+	53_Slyc_WAG_NOT-CDS_AC8_SL2.50ch08:65604340_0_4177846	52	95	12	16	426	152	399	91	47	56	19	26	51	87	36	24	20	13	15	41	24	88	26	96	88	41	0
SL2.50ch09	3660701	3660701	+	53_Slyc_WAG_NOT-CDS_AC8_SL2.50ch09:3660701_0_4178053	57	104	16	11	431	150	430	109	51	50	13	38	57	96	36	34	26	21	16	47	27	85	20	88	88	47	0
SL2.50ch09	14485136	14485136	+	53_Slyc_WAG_NOT-CDS_AC8_SL2.50ch09:14485136_0_4178262	48	63	17	14	395	124	430	107	44	51	11	24	48	72	26	19	17	11	13	30	19	88	13	88	88	30	0
SL2.50ch09	62169134	62169134	+	186_Slyc_CHI_INTRON_1_AC8_SL2.50ch09:62169134_0_4178649	66	79	13	13	421	159	464	112	46	60	10	31	35	87	33	28	24	20	13	43	22	88	19	91	88	35	0
SL2.50ch09	68544538	68544538	+	53_Slyc_WAG_CDS_AC8_SL2.50ch09:68544538_0_4178892	54	81	9	10	387	142	391	99	49	51	10	31	40	72	31	22	20	16	5	13	12	97	12	88	88	31	0
SL2.50ch09	68818754	68818754	+	186_Slyc_CHI_INTRON_1_AC8_SL2.50ch09:68818754_0_4178906	63	93	15	9	402	151	414	94	40	46	13	27	55	97	31	37	20	19	18	43	27	81	20	88	88	40	0
SL2.50ch09	72235619	72235619	+	53_Slyc_WAG_CDS_AC8_SL2.50ch09:72235619_0_4179080	61	72	16	13	338	150	327	91	40	43	11	33	38	74	40	40	16	19	16	35	20	88	26	92	88	40	0
SL2.50ch10	27108718	27108718	+	53_Slyc_WAG_CDS_AC8_SL2.50ch10:27108718_0_4179547	56	88	16	8	461	148	418	111	49	48	19	40	61	110	0	0	0	0	0	0	27	83	16	100	88	40	6
SL2.50ch10	31690776	31690776	+	53_Slyc_WAG_CDS_AC8_SL2.50ch10:31690776_0_4179580	49	85	15	6	405	129	430	115	46	53	9	44	47	86	19	18	0	1	0	0	23	88	21	122	88	44	4
SL2.50ch10	32730673	32730673	+	53_Slyc_WAG_CDS_AC8_SL2.50ch10:32730673_0_4179591	44	80	16	11	404	154	402	103	48	63	18	31	69	84	5	4	0	0	0	0	11	95	20	88	88	31	5
SL2.50ch10	44748840	44748840	+	53_Slyc_WAG_CDS_AC8_SL2.50ch10:44748840_0_4179713	49	78	18	9	428	130	395	94	50	55	13	33	36	75	66	55	47	36	14	55	20	88	18	100	88	55	0
SL2.50ch10	60889831	60889831	+	53_Slyc_WAG_CDS_AC8_SL2.50ch10:60889831_0_4180070	50	84	12	6	426	140	429	119	41	53	6	27	50	74	1	0	0	0	2	12	11	89	4	88	88	27	6
SL2.50ch10	63059069	63059069	+	53_Slyc_WAG_NOT-CDS_AC8_SL2.50ch10:63059069_0_4180184	58	67	14	10	397	154	373	120	60	48	10	26	27	65	0	0	0	0	0	0	15	88	22	101	88	26	6
SL2.50ch11	23975	23975	+	186_Slyc_CHI_INTRON_1_AC8_SL2.50ch11:23975_0_4180316	52	88	11	16	390	134	374	102	50	65	9	31	48	93	18	13	8	18	12	33	26	80	25	99	88	33	0
SL2.50ch11	525314	525314	+	53_Slyc_WAG_CDS_AC8_SL2.50ch11:525314_0_4180344	49	73	16	5	458	138	413	117	54	45	10	30	61	81	36	21	3	1	6	25	23	88	15	108	88	36	2
SL2.50ch11	581481	581481	+	53_Slyc_WAG_CDS_AC8_SL2.50ch11:581481_0_4180346	51	86	16	11	455	185	397	114	53	65	16	36	53	76	37	32	20	21	20	34	21	94	18	88	88	37	0
SL2.50ch11	4966734	4966734	+	186_Slyc_CHI_INTRON_1_AC8_SL2.50ch11:4966734_0_4180570	58	113	22	8	493	164	477	119	45	61	12	40	59	88	42	23	33	21	23	65	29	87	25	111	88	45	0
SL2.50ch11	7257480	7257480	+	53_Slyc_WAG_CDS_AC8_SL2.50ch11:7257480_0_4180671	37	96	14	5	414	149	406	108	40	51	11	36	40	96	24	25	25	23	16	34	26	88	13	85	88	36	0
SL2.50ch11	9830873	9830873	+	53_Slyc_WAG_NOT-CDS_AC8_SL2.50ch11:9830873_0_4180738	58	71	20	7	433	156	423	113	42	68	7	48	45	92	20	18	11	6	3	10	17	88	23	108	88	42	1
SL2.50ch11	11809528	11809528	+	53_Slyc_WAG_CDS_AC8_SL2.50ch11:11809528_0_4180777	59	90	13	18	395	170	430	92	46	20	6	40	46	87	40	30	10	10	10	19	9	88	4	109	88	40	1
SL2.50ch11	34801140	34801140	+	186_Slyc_CHI_INTRON_1_AC8_SL2.50ch11:34801140_0_4181052	38	95	11	13	408	142	357	101	57	56	13	32	45	88	13	10	9	6	0	1	16	83	24	111	88	32	2
SL2.50ch11	38225055	38225055	+	53_Slyc_WAG_CDS_AC8_SL2.50ch11:38225055_0_4181081	54	59	12	10	423	149	412	132	47	66	8	29	48	81	30	20	24	18	0	0	34	96	18	88	88	34	2
SL2.50ch11	54578263	54578263	+	53_Slyc_WAG_CDS_AC8_SL2.50ch11:54578263_0_4181414	47	90	10	10	391	125	393	91	44	40	15	27	52	88	17	11	20	14	7	62	16	77	21	92	88	40	0
SL2.50ch11	54702511	54702511	+	53_Slyc_WAG_CDS_AC8_SL2.50ch11:54702511_0_4181421	48	77	16	10	415	131	362	95	47	45	14	35	43	71	0	0	0	0	0	0	22	92	15	88	88	35	6
SL2.50ch11	55058292	55058292	+	186_Slyc_CHI_INTRON_1_AC8_SL2.50ch11:55058292_0_4181441	65	80	17	14	432	146	412	121	41	34	7	37	52	83	2	1	4	0	2	2	12	88	23	95	88	34	6
SL2.50ch12	38313469	38313469	+	53_Slyc_WAG_CDS_AC8_SL2.50ch12:38313469_0_4182115	49	89	26	14	384	144	389	45	41	61	15	31	60	85	26	24	2	1	6	1	22	88	20	89	88	31	3
SL2.50ch01	2431577	2431577	+	186_Slyc_CHI_INTRON_1_AC8_SL2.50ch01:2431577_0_4166299	66	87	15	10	437	168	455	128	60	63	8	33	53	91	42	27	19	18	17	36	16	78	28	99	87	42	0
SL2.50ch01	2722388	2722388	+	53_Slyc_WAG_CDS_AC8_SL2.50ch01:2722388_0_4166315	50	78	13	10	420	134	342	97	39	44	16	34	32	60	29	20	23	16	17	31	22	87	23	87	87	32	0
SL2.50ch01	53595340	53595340	+	53_Slyc_WAG_NOT-CDS_AC8_SL2.50ch01:53595340_0_4166790	41	90	21	12	373	139	401	104	48	76	11	31	44	72	27	14	13	17	7	51	19	87	23	114	87	44	0
SL2.50ch01	62846362	62846362	+	53_Slyc_WAG_CDS_AC8_SL2.50ch01:62846362_0_4166874	49	103	17	7	463	142	405	116	39	57	17	34	44	84	49	53	43	27	14	75	23	87	13	98	87	49	0
SL2.50ch01	81643656	81643656	+	53_Slyc_WAG_NOT-CDS_AC8_SL2.50ch01:81643656_0_4167301	67	92	17	10	479	150	404	119	65	54	9	29	41	87	36	24	20	21	1	1	18	87	17	86	87	36	2
SL2.50ch01	84435378	84435378	+	53_Slyc_WAG_NOT-CDS_AC8_SL2.50ch01:84435378_0_4167449	65	87	9	8	437	166	436	107	47	59	5	34	37	62	23	29	21	21	18	23	12	87	26	79	87	34	0
SL2.50ch01	85568766	85568766	+	53_Slyc_WAG_NOT-CDS_AC8_SL2.50ch01:85568766_0_4167511	51	99	13	9	446	140	365	105	30	61	9	34	41	85	3	1	0	1	8	16	15	87	24	91	87	30	4
SL2.50ch01	86616732	86616732	+	186_S.pimpi-ceras_CHI_INTRON_1_AC8_SL2.50ch01:86616732_0_4167568	49	83	8	11	363	160	380	97	41	50	11	30	38	64	17	16	9	17	12	17	19	87	12	89	87	30	0
SL2.50ch01	89277185	89277185	+	53_Slyc_WAG_NOT-CDS_AC8_SL2.50ch01:89277185_0_4167721	51	98	14	7	408	173	403	109	50	59	11	26	58	87	20	12	9	7	9	26	25	71	9	98	87	26	0
SL2.50ch01	89359893	89359893	+	53_Slyc_WAG_CDS_AC8_SL2.50ch01:89359893_0_4167726	41	62	13	7	396	143	425	117	57	53	13	35	43	80	29	24	22	13	12	37	19	88	19	87	87	37	0
SL2.50ch01	89871694	89871694	+	53_Slyc_WAG_NOT-CDS_AC8_SL2.50ch01:89871694_0_4167756	61	89	16	12	475	163	443	113	56	63	6	30	47	87	1	0	0	0	0	0	19	87	23	95	87	30	6
SL2.50ch01	96507145	96507145	+	53_Slyc_WAG_NOT-CDS_AC8_SL2.50ch01:96507145_0_4168118	60	106	14	24	445	160	492	121	40	47	11	32	48	77	24	27	33	21	16	47	27	87	22	97	87	40	0
SL2.50ch02	15828990	15828990	+	53_Slyc_WAG_NOT-CDS_AC8_SL2.50ch02:15828990_0_4168346	54	89	17	15	409	128	390	96	43	56	10	34	45	62	43	13	26	14	13	45	19	87	11	111	87	43	0
SL2.50ch02	18024128	18024128	+	53_Slyc_WAG_CDS_AC8_SL2.50ch02:18024128_0_4168369	42	94	17	15	390	135	360	87	37	59	11	45	40	74	28	23	0	1	0	1	18	92	18	68	87	37	4
SL2.50ch02	24131327	24131327	+	53_Slyc_WAG_NOT-CDS_AC8_SL2.50ch02:24131327_0_4168446	54	87	17	10	390	149	356	86	49	60	11	29	44	67	26	18	19	12	17	35	19	90	25	88	87	35	0
SL2.50ch02	27786026	27786026	+	53_Slyc_WAG_NOT-CDS_AC8_SL2.50ch02:27786026_0_4168528	37	87	15	8	343	129	351	101	33	53	12	27	51	85	7	12	1	3	0	0	14	89	21	81	87	27	4
SL2.50ch02	28847497	28847497	+	186_S.pimpi-ceras_CHI_INTRON_1_AC8_SL2.50ch02:28847497_0_4168550	63	90	16	12	439	150	417	98	47	65	18	30	45	79	56	61	42	28	11	39	22	87	13	135	87	47	0
SL2.50ch02	28977349	28977349	+	186_Slyc_CHI_INTRON_1_AC8_SL2.50ch02:28977349_0_4168553	45	99	10	6	444	154	464	97	43	64	10	33	62	98	39	47	24	20	8	28	15	70	14	87	87	43	0
SL2.50ch02	40628916	40628916	+	186_Slyc_CHI_INTRON_1_AC8_SL2.50ch02:40628916_0_4168953	41	81	17	12	393	153	387	124	49	43	11	36	32	80	41	24	17	19	10	27	21	87	19	95	87	36	0
SL2.50ch02	40833101	40833101	+	53_Slyc_WAG_NOT-CDS_AC8_SL2.50ch02:40833101_0_4168964	61	81	9	11	446	168	414	114	51	59	12	50	46	86	45	22	23	13	18	20	24	87	22	99	87	46	0
SL2.50ch02	41671850	41671850	+	53_Slyc_WAG_CDS_AC8_SL2.50ch02:41671850_0_4169008	57	87	23	11	457	152	435	120	58	49	19	32	33	97	43	32	25	13	12	39	15	80	27	88	87	39	0
SL2.50ch02	48413618	48413618	+	53_Slyc_WAG_CDS_AC8_SL2.50ch02:48413618_0_4169368	67	98	20	16	406	144	435	109	52	55	18	40	39	56	28	21	23	11	15	35	16	87	20	110	87	39	0
SL2.50ch02	51878923	51878923	+	53_Slyc_WAG_CDS_AC8_SL2.50ch02:51878923_0_4169552	43	91	17	16	452	179	451	106	54	61	14	30	42	86	72	68	68	34	18	43	17	87	16	83	87	61	0
SL2.50ch03	3476237	3476237	+	53_Slyc_WAG_NOT-CDS_AC8_SL2.50ch03:3476237_0_4169919	49	73	19	12	352	125	351	94	45	45	14	25	38	52	1	1	0	0	0	0	17	87	20	92	87	25	6
SL2.50ch03	33517920	33517920	+	53_Slyc_WAG_NOT-CDS_AC8_SL2.50ch03:33517920_0_4170307	54	77	12	12	387	126	355	100	54	52	8	32	36	81	31	28	21	11	10	28	27	90	15	87	87	32	0
SL2.50ch03	48637783	48637783	+	53_Slyc_WAG_NOT-CDS_AC8_SL2.50ch03:48637783_0_4170423	72	78	19	15	391	156	359	100	43	38	7	38	50	62	34	30	25	16	11	29	19	87	20	90	87	38	0
SL2.50ch03	65682933	65682933	+	53_Slyc_WAG_CDS_AC8_SL2.50ch03:65682933_0_4171022	40	89	15	11	404	141	400	101	50	55	12	0	2	68	6	5	2	1	3	1	29	87	22	104	87	22	6
SL2.50ch03	66443276	66443276	+	53_Slyc_WAG_CDS_AC8_SL2.50ch03:66443276_0_4171065	44	88	13	5	419	153	420	113	41	44	15	42	41	87	31	36	26	21	12	47	25	77	26	101	87	41	0
SL2.50ch03	68910478	68910478	+	53_Slyc_WAG_NOT-CDS_AC8_SL2.50ch03:68910478_0_4171200	56	105	17	11	455	160	426	102	44	43	7	37	50	83	33	24	23	38	0	0	16	87	15	102	87	38	2
SL2.50ch04	4429713	4429713	+	53_Slyc_WAG_CDS_AC8_SL2.50ch04:4429713_0_4171528	57	90	21	10	423	174	373	120	43	70	11	38	56	77	40	36	20	21	31	31	26	87	22	101	87	40	0
SL2.50ch04	20957883	20957883	+	53_Slyc_WAG_CDS_AC8_SL2.50ch04:20957883_0_4171783	62	88	15	15	440	159	459	129	50	68	9	31	45	81	27	23	27	10	4	11	15	87	17	87	87	31	1
SL2.50ch04	39934413	39934413	+	53_Slyc_WAG_NOT-CDS_AC8_SL2.50ch04:39934413_0_4171938	64	79	13	13	497	161	414	122	71	67	17	47	55	86	23	34	20	28	11	38	28	87	20	109	87	47	0
SL2.50ch04	42041119	42041119	+	53_Slyc_WAG_NOT-CDS_AC8_SL2.50ch04:42041119_0_4171963	52	89	12	11	361	145	366	100	45	44	5	35	49	74	0	0	0	0	1	0	14	87	22	86	87	35	6
SL2.50ch04	45655282	45655282	+	53_Slyc_WAG_CDS_AC8_SL2.50ch04:45655282_0_4172009	45	87	15	18	396	145	385	104	55	67	20	32	38	94	38	32	27	20	11	22	19	86	18	95	87	38	0
SL2.50ch04	62821838	62821838	+	53_Slyc_WAG_CDS_AC8_SL2.50ch04:62821838_0_4172538	59	87	21	7	380	147	380	104	53	65	5	31	43	65	30	24	24	16	16	35	15	92	22	74	87	35	0
SL2.50ch05	10589160	10589160	+	53_Slyc_WAG_CDS_AC8_SL2.50ch05:10589160_0_4173177	49	88	16	11	390	144	362	113	38	64	10	40	47	84	25	14	10	7	0	3	22	87	16	86	87	38	2
SL2.50ch05	24726967	24726967	+	53_Slyc_WAG_CDS_AC8_SL2.50ch05:24726967_0_4173344	34	73	13	18	423	159	389	87	42	41	7	27	43	77	16	22	17	14	14	31	21	94	16	105	87	31	0
SL2.50ch05	61472927	61472927	+	53_Slyc_WAG_CDS_AC8_SL2.50ch05:61472927_0_4173784	54	88	20	17	430	144	423	105	56	53	9	33	59	87	36	33	28	25	6	22	22	73	17	87	87	36	0
SL2.50ch05	63905176	63905176	+	186_Slyc_CHI_INTRON_1_AC8_SL2.50ch05:63905176_0_4173909	49	87	17	15	445	149	426	98	62	69	22	41	49	97	33	32	21	20	12	23	12	78	17	119	87	41	0
SL2.50ch06	40278588	40278588	+	186_Slyc_CHI_INTRON_1_AC8_SL2.50ch06:40278588_0_4174800	49	61	9	11	355	125	299	109	31	38	10	36	46	60	25	16	15	10	11	38	15	92	18	87	87	36	0
SL2.50ch06	41858752	41858752	+	53_Slyc_WAG_NOT-CDS_AC8_SL2.50ch06:41858752_0_4174886	61	75	12	13	441	136	448	115	46	71	11	40	45	88	43	29	24	24	18	52	25	87	31	109	87	45	0
SL2.50ch06	44729824	44729824	+	53_Slyc_WAG_NOT-CDS_AC8_SL2.50ch06:44729824_0_4175044	47	86	20	14	425	163	410	95	38	45	12	28	48	83	35	36	21	15	8	21	31	87	13	91	87	36	0
SL2.50ch06	47403598	47403598	+	53_Slyc_WAG_CDS_AC8_SL2.50ch06:47403598_0_4175184	60	94	15	7	464	170	395	109	56	51	7	32	51	74	0	0	0	0	0	0	20	87	33	95	87	33	6
SL2.50ch06	48095606	48095606	+	186_S.pimpi-ceras_CHI_INTRON_1_AC8_SL2.50ch06:48095606_0_4175217	50	77	16	9	428	167	403	115	56	55	17	24	39	87	38	31	20	12	15	36	16	102	32	83	87	38	0
SL2.50ch07	1548265	1548265	+	53_Slyc_WAG_NOT-CDS_AC8_SL2.50ch07:1548265_0_4175386	46	89	9	9	422	145	403	104	50	47	10	37	54	81	11	8	6	13	7	41	19	87	14	79	87	41	0
SL2.50ch07	8649111	8649111	+	53_Slyc_WAG_CDS_AC8_SL2.50ch07:8649111_0_4175618	39	80	21	10	422	152	375	97	58	61	17	39	47	73	44	28	28	12	15	38	25	94	23	87	87	44	0
SL2.50ch07	16895480	16895480	+	186_Slyc_CHI_INTRON_1_AC8_SL2.50ch07:16895480_0_4175712	46	88	10	11	447	163	403	106	50	52	10	34	45	87	11	17	1	1	1	18	27	82	26	101	87	34	3
SL2.50ch07	24838639	24838639	+	53_Slyc_WAG_CDS_AC8_SL2.50ch07:24838639_0_4175770	49	87	11	11	395	132	393	105	40	54	10	31	40	87	22	16	11	11	2	14	22	84	14	92	87	31	1
SL2.50ch07	51044302	51044302	+	53_Slyc_WAG_NOT-CDS_AC8_SL2.50ch07:51044302_0_4175951	55	98	9	7	437	173	419	109	51	55	19	35	37	71	41	42	24	26	15	30	22	87	33	89	87	41	0
SL2.50ch07	58221513	58221513	+	53_Slyc_WAG_CDS_AC8_SL2.50ch07:58221513_0_4176125	50	89	15	13	392	145	431	103	52	53	9	31	51	81	26	22	19	21	14	42	23	87	15	97	87	42	0
SL2.50ch07	59189709	59189709	+	53_Slyc_WAG_NOT-CDS_AC8_SL2.50ch07:59189709_0_4176166	54	87	16	6	395	153	399	100	41	59	14	34	61	88	32	28	17	21	7	22	33	86	19	108	87	34	0
SL2.50ch07	60198254	60198254	+	53_Slyc_WAG_CDS_AC8_SL2.50ch07:60198254_0_4176207	38	106	14	10	417	128	385	81	44	56	12	24	44	87	1	7	3	2	1	4	22	87	16	65	87	24	5
SL2.50ch07	62279493	62279493	+	53_Slyc_WAG_CDS_AC8_SL2.50ch07:62279493_0_4176303	55	87	19	11	464	178	438	112	47	72	12	39	45	101	37	34	30	15	19	37	20	82	36	103	87	39	0
SL2.50ch07	63911156	63911156	+	53_Slyc_WAG_NOT-CDS_AC8_SL2.50ch07:63911156_0_4176386	55	90	14	21	433	169	420	108	52	62	16	33	49	87	33	31	28	23	13	41	26	66	23	104	87	41	0
SL2.50ch08	2829993	2829993	+	53_Slyc_WAG_CDS_AC8_SL2.50ch08:2829993_0_4176756	57	99	19	7	470	180	449	133	53	59	12	32	56	83	32	26	30	16	13	43	27	87	19	100	87	43	0
SL2.50ch08	22887383	22887383	+	186_Slyc_CHI_INTRON_1_AC8_SL2.50ch08:22887383_0_4176986	51	88	10	11	407	172	386	104	51	79	11	36	45	76	0	1	2	0	0	0	21	87	16	96	87	36	6
SL2.50ch08	44496737	44496737	+	53_Slyc_WAG_CDS_AC8_SL2.50ch08:44496737_0_4177131	48	80	16	10	381	174	381	104	53	51	15	32	48	88	15	8	7	7	0	1	21	87	13	106	87	32	2
SL2.50ch08	49196742	49196742	+	53_Slyc_WAG_NOT-CDS_AC8_SL2.50ch08:49196742_0_4177185	40	87	16	9	417	134	364	106	59	51	12	35	60	76	28	31	19	15	11	21	22	89	21	85	87	35	0
SL2.50ch08	57684516	57684516	+	186_Slyc_CHI_INTRON_1_AC8_SL2.50ch08:57684516_0_4177456	59	77	16	11	396	154	382	93	50	52	9	36	43	83	4	2	1	2	5	3	20	87	17	103	87	36	5
SL2.50ch08	65306511	65306511	+	53_Slyc_WAG_CDS_AC8_SL2.50ch08:65306511_0_4177829	56	80	9	11	460	183	470	105	52	45	12	39	46	100	44	31	24	21	14	33	17	87	17	96	87	44	0
SL2.50ch09	938702	938702	+	53_Slyc_WAG_CDS_AC8_SL2.50ch09:938702_0_4177912	59	88	18	6	437	165	409	108	49	70	14	34	51	87	38	17	15	20	18	42	16	87	20	91	87	42	0
SL2.50ch09	1176713	1176713	+	53_Slyc_WAG_CDS_AC8_SL2.50ch09:1176713_0_4177924	47	100	19	15	444	167	412	90	55	56	15	35	43	81	28	22	27	21	33	65	22	87	27	84	87	43	0
SL2.50ch09	1208672	1208672	+	53_Slyc_WAG_CDS_AC8_SL2.50ch09:1208672_0_4177926	63	115	22	13	439	164	402	107	56	61	11	34	46	87	37	33	21	23	12	32	20	87	23	104	87	37	0
SL2.50ch09	3880095	3880095	+	53_Slyc_WAG_NOT-CDS_AC8_SL2.50ch09:3880095_0_4178064	51	85	18	13	367	134	376	97	40	54	12	34	50	61	0	1	0	2	0	1	24	101	19	87	87	34	6
SL2.50ch09	6770476	6770476	+	53_Slyc_WAG_CDS_AC8_SL2.50ch09:6770476_0_4178172	63	87	18	11	433	127	401	108	56	42	10	27	51	85	30	34	15	12	19	71	26	93	12	84	87	42	0
SL2.50ch09	11222823	11222823	+	186_Slyc_CHI_INTRON_1_AC8_SL2.50ch09:11222823_0_4178232	60	84	16	10	397	150	396	94	50	56	7	40	44	87	28	32	21	25	12	33	16	87	15	96	87	40	0
SL2.50ch09	24284291	24284291	+	186_Slyc_CHI_INTRON_1_AC8_SL2.50ch09:24284291_0_4178345	50	103	16	14	414	150	382	83	49	54	9	0	0	66	0	0	0	0	1	0	20	87	12	90	87	12	8
SL2.50ch09	25442404	25442404	+	186_Slyc_CHI_INTRON_1_AC8_SL2.50ch09:25442404_0_4178358	40	87	14	8	394	138	351	114	62	56	15	39	46	73	42	25	17	18	7	25	18	92	23	84	87	42	0
SL2.50ch09	64437933	64437933	+	53_Slyc_WAG_CDS_AC8_SL2.50ch09:64437933_0_4178722	57	84	22	16	448	154	434	113	49	59	13	38	58	82	30	33	16	17	15	38	29	87	11	98	87	38	0
SL2.50ch09	66822950	66822950	+	53_Slyc_WAG_CDS_AC8_SL2.50ch09:66822950_0_4178816	58	87	19	11	478	160	496	131	49	63	10	33	51	85	30	28	32	14	16	44	19	100	22	77	87	44	0
SL2.50ch10	1723632	1723632	+	53_Slyc_WAG_NOT-CDS_AC8_SL2.50ch10:1723632_0_4179189	45	87	21	12	424	175	402	118	52	54	9	36	47	64	29	38	32	15	17	32	24	87	29	103	87	38	0
SL2.50ch10	9901109	9901109	+	53_Slyc_WAG_CDS_AC8_SL2.50ch10:9901109_0_4179388	67	87	18	9	322	184	441	91	35	63	14	29	51	97	48	52	14	13	26	45	27	86	18	126	87	48	0
SL2.50ch10	17023145	17023145	+	53_Slyc_WAG_CDS_AC8_SL2.50ch10:17023145_0_4179456	53	91	18	13	427	160	446	113	66	62	17	37	50	92	0	0	0	0	0	0	26	80	16	87	87	37	6
SL2.50ch10	47709680	47709680	+	53_Slyc_WAG_NOT-CDS_AC8_SL2.50ch10:47709680_0_4179760	60	20	13	2	500	153	471	87	59	54	18	38	53	80	20	35	17	13	4	12	19	91	14	99	87	38	1
SL2.50ch10	49163462	49163462	+	53_Slyc_WAG_CDS_AC8_SL2.50ch10:49163462_0_4179777	63	79	10	11	428	157	421	94	49	46	15	44	51	86	0	0	0	0	0	0	19	95	14	87	87	44	6
SL2.50ch10	51130441	51130441	+	53_Slyc_WAG_CDS_AC8_SL2.50ch10:51130441_0_4179808	48	68	10	8	365	121	352	111	45	48	14	43	34	76	29	22	24	14	8	27	18	87	11	94	87	34	0
SL2.50ch10	57288692	57288692	+	186_Slyc_CHI_INTRON_1_AC8_SL2.50ch10:57288692_0_4179943	52	74	12	12	450	143	386	108	51	59	17	30	48	77	25	29	27	17	11	13	24	87	23	106	87	30	0
SL2.50ch10	60985602	60985602	+	53_Slyc_WAG_NOT-CDS_AC8_SL2.50ch10:60985602_0_4180075	54	97	12	18	457	162	420	115	48	61	8	32	53	78	0	0	31	19	15	40	34	87	24	99	87	40	2
SL2.50ch10	63431939	63431939	+	53_Slyc_WAG_CDS_AC8_SL2.50ch10:63431939_0_4180203	51	85	9	8	390	122	338	89	50	60	13	40	50	68	42	31	20	17	16	38	18	87	23	94	87	42	0
SL2.50ch10	63827387	63827387	+	53_Slyc_WAG_NOT-CDS_AC8_SL2.50ch10:63827387_0_4180224	52	106	15	3	498	171	440	115	56	59	20	45	57	91	41	38	19	20	15	10	14	75	19	87	87	45	0
SL2.50ch11	8347623	8347623	+	53_Slyc_WAG_NOT-CDS_AC8_SL2.50ch11:8347623_0_4180707	48	87	18	13	432	154	396	113	62	53	17	32	65	96	31	23	25	15	16	42	20	82	17	103	87	42	0
SL2.50ch11	14399628	14399628	+	53_Slyc_WAG_CDS_AC8_SL2.50ch11:14399628_0_4180814	50	66	15	10	376	140	373	103	70	49	11	30	42	61	21	10	16	14	16	44	22	87	26	94	87	42	0
SL2.50ch11	20445164	20445164	+	53_Slyc_WAG_CDS_AC8_SL2.50ch11:20445164_0_4180877	53	72	15	13	408	145	361	90	40	41	14	0	0	62	0	0	0	0	0	1	20	87	18	89	87	18	8
SL2.50ch11	50278632	50278632	+	53_Slyc_WAG_CDS_AC8_SL2.50ch11:50278632_0_4181209	59	94	19	6	409	140	343	89	42	57	8	34	43	70	18	22	32	11	2	0	29	87	13	91	87	34	2
SL2.50ch11	53580747	53580747	+	53_Slyc_WAG_CDS_AC8_SL2.50ch11:53580747_0_4181364	48	82	15	13	444	161	411	118	52	57	11	33	55	87	30	33	14	23	15	43	16	92	20	81	87	43	0
SL2.50ch11	55299350	55299350	+	186_Slyc_CHI_INTRON_1_AC8_SL2.50ch11:55299350_0_4181456	40	87	21	12	449	177	394	106	40	0	0	44	57	89	0	1	0	0	0	5	29	81	21	96	87	29	7
SL2.50ch12	1869811	1869811	+	53_Slyc_WAG_CDS_AC8_SL2.50ch12:1869811_0_4181614	49	70	11	12	365	138	361	96	52	49	6	18	40	68	6	8	0	0	0	0	13	87	12	93	87	18	4
SL2.50ch12	8972682	8972682	+	53_Slyc_WAG_NOT-CDS_AC8_SL2.50ch12:8972682_0_4181871	43	69	18	19	440	155	392	121	50	55	9	41	56	90	50	30	2	2	10	25	24	87	17	100	87	50	2
SL2.50ch12	35363868	35363868	+	53_Slyc_WAG_CDS_AC8_SL2.50ch12:35363868_0_4182048	59	82	12	8	486	180	453	101	52	53	8	28	46	92	25	17	7	8	10	35	25	87	20	101	87	35	0
SL2.50ch01	65869	65869	+	53_Slyc_WAG_CDS_AC8_SL2.50ch01:65869_0_4166172	43	92	12	7	404	157	360	107	34	58	9	21	39	72	35	27	22	25	9	34	26	86	20	81	86	34	0
SL2.50ch01	9220353	9220353	+	53_Slyc_WAG_CDS_AC8_SL2.50ch01:9220353_0_4166467	62	65	16	12	423	155	392	92	50	80	22	35	63	92	25	29	14	21	21	39	24	86	14	98	86	39	0
SL2.50ch01	55528816	55528816	+	53_Slyc_WAG_NOT-CDS_AC8_SL2.50ch01:55528816_0_4166813	56	88	17	14	399	166	376	119	51	62	11	34	59	82	41	31	30	20	17	46	18	86	26	102	86	46	0
SL2.50ch01	57380023	57380023	+	53_Slyc_WAG_NOT-CDS_AC8_SL2.50ch01:57380023_0_4166828	68	114	25	15	446	179	430	114	43	67	18	34	59	91	23	18	13	15	16	58	23	78	19	86	86	43	0
SL2.50ch01	67084668	67084668	+	53_Slyc_WAG_NOT-CDS_AC8_SL2.50ch01:67084668_0_4166924	63	95	16	11	470	173	469	145	64	64	11	30	60	86	0	0	0	0	0	0	14	80	16	94	86	30	6
SL2.50ch01	73100542	73100542	+	53_Slyc_WAG_CDS_AC8_SL2.50ch01:73100542_0_4167015	60	96	15	8	432	163	409	104	54	58	11	29	50	92	6	3	10	9	10	17	19	86	16	83	86	29	1
SL2.50ch01	75621442	75621442	+	53_Slyc_WAG_NOT-CDS_AC8_SL2.50ch01:75621442_0_4167069	56	86	14	14	464	158	412	134	56	52	14	41	51	90	32	23	17	13	5	35	34	78	14	94	86	41	0
SL2.50ch01	88978614	88978614	+	53_Slyc_WAG_NOT-CDS_AC8_SL2.50ch01:88978614_0_4167704	56	87	19	4	357	138	375	91	37	50	13	32	40	86	31	28	16	22	13	34	18	68	21	89	86	34	0
SL2.50ch01	90041557	90041557	+	186_S.pimpi-ceras_CHI_INTRON_1_AC8_SL2.50ch01:90041557_0_4167765	56	86	13	10	477	175	426	109	66	53	11	34	48	90	37	35	23	20	4	33	23	82	23	86	86	37	1
SL2.50ch01	90281358	90281358	+	53_Slyc_WAG_CDS_AC8_SL2.50ch01:90281358_0_4167777	56	86	18	13	433	153	461	113	60	46	19	36	50	91	36	28	21	8	8	18	17	73	31	116	86	36	0
SL2.50ch01	93951289	93951289	+	53_Slyc_WAG_CDS_AC8_SL2.50ch01:93951289_0_4167978	69	106	18	13	456	193	425	113	56	61	20	32	58	85	1	0	2	0	1	10	28	86	21	102	86	32	5
SL2.50ch01	94577837	94577837	+	53_Slyc_WAG_NOT-CDS_AC8_SL2.50ch01:94577837_0_4168013	45	70	11	10	444	158	397	107	50	47	9	22	39	66	0	0	0	0	1	0	13	86	23	86	86	23	6
SL2.50ch01	96392159	96392159	+	186_Slyc_CHI_INTRON_1_AC8_SL2.50ch01:96392159_0_4168111	53	93	12	12	437	171	445	107	42	63	12	38	53	80	13	14	15	4	0	0	17	86	25	111	86	38	3
SL2.50ch01	97046255	97046255	+	186_Slyc_CHI_INTRON_1_AC8_SL2.50ch01:97046255_0_4168147	44	86	19	11	414	142	418	108	49	49	15	30	47	89	38	26	22	14	19	28	20	78	20	91	86	38	0
SL2.50ch01	97751166	97751166	+	53_Slyc_WAG_NOT-CDS_AC8_SL2.50ch01:97751166_0_4168186	30	86	11	14	375	135	373	108	47	47	17	46	40	72	31	32	20	23	2	26	18	89	18	73	86	40	1
SL2.50ch02	5187356	5187356	+	53_Slyc_WAG_NOT-CDS_AC8_SL2.50ch02:5187356_0_4168278	49	85	16	15	425	133	374	93	62	63	12	30	32	86	22	19	20	13	0	1	15	91	9	70	86	30	2
SL2.50ch02	8911005	8911005	+	53_Slyc_WAG_CDS_AC8_SL2.50ch02:8911005_0_4168305	42	88	13	10	386	129	359	101	50	43	11	33	49	72	34	32	13	15	0	6	17	86	13	96	86	34	1
SL2.50ch02	15672289	15672289	+	53_Slyc_WAG_CDS_AC8_SL2.50ch02:15672289_0_4168340	62	86	16	8	442	136	396	123	56	56	8	29	50	85	26	23	8	12	4	32	22	89	17	78	86	32	1
SL2.50ch02	17558854	17558854	+	53_Slyc_WAG_CDS_AC8_SL2.50ch02:17558854_0_4168363	37	86	9	9	410	133	381	101	45	57	12	32	45	86	1	0	0	0	18	81	21	83	15	86	86	45	4
SL2.50ch02	37303636	37303636	+	53_Slyc_WAG_NOT-CDS_AC8_SL2.50ch02:37303636_0_4168782	48	63	12	12	361	134	332	96	43	53	7	28	41	69	0	0	0	0	0	0	20	89	19	86	86	28	6
SL2.50ch02	39097032	39097032	+	53_Slyc_WAG_CDS_AC8_SL2.50ch02:39097032_0_4168872	43	74	15	15	391	116	375	86	47	49	15	24	50	61	24	21	22	15	20	33	20	94	16	102	86	33	0
SL2.50ch02	43318145	43318145	+	53_Slyc_WAG_CDS_AC8_SL2.50ch02:43318145_0_4169095	52	88	6	12	447	156	452	128	66	55	9	38	50	84	24	26	12	20	17	38	25	86	17	108	86	38	0
SL2.50ch02	43371946	43371946	+	186_Slyc_CHI_INTRON_1_AC8_SL2.50ch02:43371946_0_4169098	51	82	19	11	451	173	435	113	60	67	8	47	42	66	29	27	14	17	10	38	25	86	27	95	86	42	0
SL2.50ch02	51214652	51214652	+	186_Slyc_CHI_INTRON_1_AC8_SL2.50ch02:51214652_0_4169518	62	97	23	12	427	137	418	121	69	50	13	36	55	81	38	25	23	20	14	16	20	86	11	97	86	38	0
SL2.50ch02	54243303	54243303	+	53_Slyc_WAG_NOT-CDS_AC8_SL2.50ch02:54243303_0_4169678	46	75	11	21	399	142	360	124	45	55	7	33	46	68	16	14	15	6	13	30	22	98	20	86	86	33	0
SL2.50ch03	1556704	1556704	+	186_Slyc_CHI_INTRON_1_AC8_SL2.50ch03:1556704_0_4169826	45	82	13	9	389	165	397	131	57	50	8	39	55	67	24	29	18	19	11	42	26	86	11	104	86	42	0
SL2.50ch03	8039617	8039617	+	53_Slyc_WAG_NOT-CDS_AC8_SL2.50ch03:8039617_0_4170067	48	81	7	8	404	140	376	114	55	58	13	36	43	86	39	28	27	14	8	27	26	96	16	85	86	39	0
SL2.50ch03	31640444	31640444	+	53_Slyc_WAG_CDS_AC8_SL2.50ch03:31640444_0_4170277	45	77	21	13	376	156	352	87	48	45	12	50	37	67	18	19	11	8	21	26	26	96	21	86	86	37	0
SL2.50ch03	42988102	42988102	+	53_Slyc_WAG_CDS_AC8_SL2.50ch03:42988102_0_4170379	47	79	13	13	377	136	380	91	39	41	11	23	61	90	25	20	23	18	21	42	18	86	14	80	86	39	0
SL2.50ch03	55346600	55346600	+	53_Slyc_WAG_CDS_AC8_SL2.50ch03:55346600_0_4170584	58	92	18	10	402	151	395	113	43	57	3	33	43	69	27	26	13	14	13	35	15	86	23	86	86	35	1
SL2.50ch03	68474070	68474070	+	53_Slyc_WAG_CDS_AC8_SL2.50ch03:68474070_0_4171175	59	100	15	11	447	171	464	114	48	56	20	39	50	83	33	32	30	15	12	40	26	86	21	87	86	40	0
SL2.50ch04	2377379	2377379	+	53_Slyc_WAG_NOT-CDS_AC8_SL2.50ch04:2377379_0_4171427	44	100	11	12	443	152	387	120	46	53	14	33	48	66	0	0	1	0	1	0	10	86	20	90	86	33	6
SL2.50ch04	6886190	6886190	+	53_Slyc_WAG_CDS_AC8_SL2.50ch04:6886190_0_4171627	45	85	12	8	402	140	405	93	41	66	13	25	39	74	6	2	0	3	1	0	22	105	13	86	86	25	5
SL2.50ch04	7414344	7414344	+	53_Slyc_WAG_NOT-CDS_AC8_SL2.50ch04:7414344_0_4171649	49	88	14	18	491	190	473	104	61	63	14	35	42	86	3	0	2	0	0	2	24	86	20	99	86	35	6
SL2.50ch04	22103589	22103589	+	53_Slyc_WAG_NOT-CDS_AC8_SL2.50ch04:22103589_0_4171798	44	89	23	11	413	179	420	118	56	63	14	39	43	86	42	34	21	26	13	36	28	79	13	96	86	42	0
SL2.50ch04	26123473	26123473	+	53_Slyc_WAG_CDS_AC8_SL2.50ch04:26123473_0_4171830	64	82	19	12	438	183	447	121	46	54	13	40	43	86	29	39	19	17	9	21	23	89	24	86	86	40	0
SL2.50ch04	45762287	45762287	+	186_Slyc_CHI_INTRON_1_AC8_SL2.50ch04:45762287_0_4172013	63	96	17	17	451	168	421	128	52	61	15	51	60	86	0	0	0	0	0	24	26	72	24	116	86	51	5
SL2.50ch04	46883767	46883767	+	53_Slyc_WAG_CDS_AC8_SL2.50ch04:46883767_0_4172027	55	90	16	15	426	153	348	109	51	63	14	32	55	71	0	1	0	0	1	0	18	86	25	89	86	32	6
SL2.50ch04	54961181	54961181	+	53_Slyc_WAG_CDS_AC8_SL2.50ch04:54961181_0_4172225	40	88	18	13	351	165	377	96	48	54	15	37	60	82	17	5	19	18	10	48	16	86	29	97	86	48	0
SL2.50ch04	60822430	60822430	+	186_Slyc_CHI_INTRON_1_AC8_SL2.50ch04:60822430_0_4172432	50	86	15	20	491	166	422	110	49	57	13	40	55	81	23	13	8	16	4	31	26	86	19	92	86	40	1
SL2.50ch04	65595936	65595936	+	53_Slyc_WAG_CDS_AC8_SL2.50ch04:65595936_0_4172687	61	81	11	14	480	109	376	86	37	62	9	44	54	72	0	0	1	0	0	1	51	99	26	100	86	44	6
SL2.50ch05	3126541	3126541	+	53_Slyc_WAG_CDS_AC8_SL2.50ch05:3126541_0_4172902	56	86	11	11	427	165	382	83	64	53	12	37	53	87	27	26	16	10	12	40	22	107	18	83	86	40	0
SL2.50ch05	16227443	16227443	+	53_Slyc_WAG_CDS_AC8_SL2.50ch05:16227443_0_4173239	54	82	11	6	386	158	388	92	47	55	6	30	45	97	4	2	2	2	3	7	21	86	12	96	86	30	5
SL2.50ch05	17720672	17720672	+	53_Slyc_WAG_CDS_AC8_SL2.50ch05:17720672_0_4173252	43	81	13	16	392	151	377	101	48	0	0	28	50	62	7	3	5	0	0	0	13	86	8	93	86	13	6
SL2.50ch06	36452989	36452989	+	186_Slyc_CHI_INTRON_1_AC8_SL2.50ch06:36452989_0_4174608	44	72	14	10	448	133	395	124	47	60	13	49	48	92	1	5	21	14	13	42	20	86	18	87	86	47	1
SL2.50ch06	38149868	38149868	+	53_Slyc_WAG_CDS_AC8_SL2.50ch06:38149868_0_4174689	43	100	18	13	430	139	412	114	49	58	18	41	38	86	1	0	0	1	5	44	26	67	17	103	86	41	4
SL2.50ch06	38188036	38188036	+	53_Slyc_WAG_CDS_AC8_SL2.50ch06:38188036_0_4174691	57	83	22	9	445	144	458	118	69	76	13	43	52	92	49	35	32	16	20	30	22	86	15	101	86	49	0
SL2.50ch06	41586901	41586901	+	53_Slyc_WAG_CDS_AC8_SL2.50ch06:41586901_0_4174871	28	87	17	7	392	138	356	108	41	34	8	34	42	63	23	25	17	16	10	20	10	86	19	91	86	34	0
SL2.50ch06	43629179	43629179	+	53_Slyc_WAG_NOT-CDS_AC8_SL2.50ch06:43629179_0_4174984	53	99	13	13	440	143	425	118	55	61	12	35	39	82	32	18	24	22	14	22	17	86	24	104	86	35	0
SL2.50ch06	44187303	44187303	+	53_Slyc_WAG_CDS_AC8_SL2.50ch06:44187303_0_4175015	70	95	16	10	487	176	457	134	59	73	10	49	53	78	42	28	26	21	8	51	21	86	28	112	86	51	0
SL2.50ch06	48340172	48340172	+	53_Slyc_WAG_CDS_AC8_SL2.50ch06:48340172_0_4175231	63	86	14	11	426	142	417	96	37	56	14	43	47	88	34	22	24	21	7	41	26	84	23	88	86	41	0
SL2.50ch07	2565147	2565147	+	53_Slyc_WAG_NOT-CDS_AC8_SL2.50ch07:2565147_0_4175442	58	105	19	12	433	152	413	100	50	49	11	36	46	90	26	25	13	12	16	39	18	74	19	86	86	39	0
SL2.50ch07	23737026	23737026	+	53_Slyc_WAG_CDS_AC8_SL2.50ch07:23737026_0_4175760	49	77	15	7	328	116	363	96	49	39	10	32	41	59	26	32	16	16	6	0	11	87	12	86	86	32	1
SL2.50ch07	28771182	28771182	+	53_Slyc_WAG_NOT-CDS_AC8_SL2.50ch07:28771182_0_4175795	64	90	17	20	444	155	420	129	53	72	10	49	67	84	14	16	12	12	11	32	22	86	16	116	86	49	0
SL2.50ch07	32765891	32765891	+	53_Slyc_WAG_NOT-CDS_AC8_SL2.50ch07:32765891_0_4175822	65	105	25	11	476	177	412	120	58	85	8	40	54	73	36	29	37	19	16	43	31	86	23	114	86	43	0
SL2.50ch07	43917095	43917095	+	53_Slyc_WAG_CDS_AC8_SL2.50ch07:43917095_0_4175881	52	71	16	9	425	165	392	102	54	73	11	44	64	94	0	2	0	0	0	3	26	86	17	120	86	44	6
SL2.50ch07	59101922	59101922	+	186_Slyc_CHI_INTRON_1_AC8_SL2.50ch07:59101922_0_4176162	64	94	11	13	407	139	401	109	41	44	14	34	47	86	28	29	20	12	14	26	27	82	26	87	86	34	0
SL2.50ch07	64986096	64986096	+	186_Slyc_CHI_INTRON_1_AC8_SL2.50ch07:64986096_0_4176432	52	122	18	7	430	164	403	122	52	59	3	35	35	86	41	31	22	21	19	43	25	79	21	96	86	41	1
SL2.50ch07	67462317	67462317	+	53_Slyc_WAG_CDS_AC8_SL2.50ch07:67462317_0_4176573	42	77	15	8	387	133	383	103	40	50	16	37	36	66	20	24	17	9	14	28	13	88	25	86	86	36	0
SL2.50ch08	1216990	1216990	+	53_Slyc_WAG_NOT-CDS_AC8_SL2.50ch08:1216990_0_4176676	42	86	17	15	468	137	427	104	57	56	11	45	54	90	21	26	21	16	20	26	9	86	24	85	86	45	0
SL2.50ch08	1374699	1374699	+	53_Slyc_WAG_CDS_AC8_SL2.50ch08:1374699_0_4176685	59	91	18	13	391	148	387	113	51	58	12	27	48	86	29	35	3	4	4	2	28	75	25	94	86	35	4
SL2.50ch08	23906878	23906878	+	53_Slyc_WAG_CDS_AC8_SL2.50ch08:23906878_0_4176994	50	84	15	11	418	143	387	114	38	45	17	45	51	92	24	12	17	13	8	47	18	86	18	92	86	45	0
SL2.50ch08	34855674	34855674	+	53_Slyc_WAG_CDS_AC8_SL2.50ch08:34855674_0_4177082	49	80	22	10	486	145	457	127	47	56	12	35	45	82	0	1	0	0	0	0	23	86	12	110	86	35	6
SL2.50ch08	48988014	48988014	+	186_Slyc_CHI_INTRON_1_AC8_SL2.50ch08:48988014_0_4177181	54	81	23	6	442	142	447	104	58	72	16	38	52	104	22	15	9	12	9	37	15	86	16	100	86	38	0
SL2.50ch08	50156286	50156286	+	186_Slyc_CHI_INTRON_1_AC8_SL2.50ch08:50156286_0_4177205	54	86	15	10	449	146	417	92	54	63	13	43	41	85	26	23	11	18	17	29	30	107	26	84	86	41	0
SL2.50ch08	59500939	59500939	+	53_Slyc_WAG_CDS_AC8_SL2.50ch08:59500939_0_4177539	54	73	13	4	395	136	408	106	50	49	13	25	41	65	19	21	14	16	17	31	15	93	21	86	86	31	0
SL2.50ch08	65048200	65048200	+	53_Slyc_WAG_NOT-CDS_AC8_SL2.50ch08:65048200_0_4177815	46	93	17	21	504	171	477	111	57	47	14	36	59	78	44	23	20	14	0	0	22	86	29	103	86	44	2
SL2.50ch09	1126825	1126825	+	53_Slyc_WAG_NOT-CDS_AC8_SL2.50ch09:1126825_0_4177922	47	70	14	7	374	150	374	105	58	58	13	38	41	75	27	26	17	11	6	41	16	86	18	92	86	41	0
SL2.50ch09	27657844	27657844	+	53_Slyc_WAG_CDS_AC8_SL2.50ch09:27657844_0_4178366	62	89	8	12	402	149	364	91	63	42	16	42	53	86	29	33	21	18	11	53	19	80	18	99	86	42	0
SL2.50ch09	65473641	65473641	+	53_Slyc_WAG_CDS_AC8_SL2.50ch09:65473641_0_4178756	68	80	16	7	407	148	439	118	51	66	18	49	45	88	51	26	21	23	18	38	28	86	28	95	86	49	0
SL2.50ch09	66081489	66081489	+	53_Slyc_WAG_CDS_AC8_SL2.50ch09:66081489_0_4178783	43	89	18	9	405	136	391	96	51	50	9	32	43	60	31	24	18	19	11	28	23	86	28	78	86	32	0
SL2.50ch09	70398806	70398806	+	53_Slyc_WAG_NOT-CDS_AC8_SL2.50ch09:70398806_0_4178983	52	90	17	9	439	158	386	117	44	55	13	35	37	70	29	25	25	11	6	30	18	86	24	99	86	35	0
SL2.50ch09	71849414	71849414	+	53_Slyc_WAG_NOT-CDS_AC8_SL2.50ch09:71849414_0_4179058	55	82	20	13	368	150	415	102	53	49	12	28	47	90	31	36	24	15	13	27	13	86	15	82	86	36	0
SL2.50ch10	4673	4673	+	53_Slyc_WAG_CDS_AC8_SL2.50ch10:4673_0_4179094	47	79	8	13	381	144	361	102	35	65	10	39	44	73	28	16	21	13	18	38	28	86	15	92	86	38	0
SL2.50ch10	13505216	13505216	+	53_Slyc_WAG_NOT-CDS_AC8_SL2.50ch10:13505216_0_4179424	74	83	9	9	391	166	430	120	57	59	12	40	54	87	0	2	23	16	11	37	20	86	20	98	86	40	2
SL2.50ch10	16545179	16545179	+	53_Slyc_WAG_CDS_AC8_SL2.50ch10:16545179_0_4179444	63	90	20	10	418	134	382	102	46	46	14	38	52	79	25	27	0	0	0	0	20	86	16	101	86	38	4
SL2.50ch10	17834245	17834245	+	53_Slyc_WAG_CDS_AC8_SL2.50ch10:17834245_0_4179461	66	110	15	12	496	164	436	104	58	55	11	45	51	82	0	0	10	15	0	0	22	86	17	105	86	45	4
SL2.50ch10	42885767	42885767	+	186_Slyc_CHI_INTRON_1_AC8_SL2.50ch10:42885767_0_4179685	61	85	16	12	456	159	481	122	58	55	13	33	57	107	23	28	28	23	0	0	19	86	24	91	86	33	2
SL2.50ch10	44555101	44555101	+	53_Slyc_WAG_NOT-CDS_AC8_SL2.50ch10:44555101_0_4179709	45	76	14	5	398	133	358	88	44	54	10	30	46	86	0	0	0	0	5	10	16	87	15	85	86	30	4
SL2.50ch10	51019370	51019370	+	53_Slyc_WAG_NOT-CDS_AC8_SL2.50ch10:51019370_0_4179807	61	94	25	14	486	171	457	120	55	66	7	37	60	85	34	26	27	17	13	44	26	86	28	100	86	44	0
SL2.50ch10	54518254	54518254	+	53_Slyc_WAG_CDS_AC8_SL2.50ch10:54518254_0_4179863	48	85	9	13	425	152	400	119	37	57	11	40	40	98	36	22	20	20	9	27	21	86	13	93	86	37	0
SL2.50ch10	59855182	59855182	+	53_Slyc_WAG_NOT-CDS_AC8_SL2.50ch10:59855182_0_4180020	47	84	14	11	401	169	387	95	51	52	9	26	45	82	31	27	21	16	8	47	24	102	12	86	86	45	0
SL2.50ch10	61961674	61961674	+	53_Slyc_WAG_NOT-CDS_AC8_SL2.50ch10:61961674_0_4180126	40	75	14	11	433	160	431	108	46	75	15	35	46	87	30	25	1	0	14	23	17	86	20	110	86	35	2
SL2.50ch11	767529	767529	+	53_Slyc_WAG_CDS_AC8_SL2.50ch11:767529_0_4180356	65	97	16	13	422	154	438	116	57	63	13	25	54	86	30	28	16	25	10	28	20	81	16	115	86	30	0
SL2.50ch11	8185911	8185911	+	53_Slyc_WAG_CDS_AC8_SL2.50ch11:8185911_0_4180701	53	79	13	9	430	160	399	113	47	53	16	36	43	95	96	64	0	0	12	32	22	86	16	106	86	47	2
SL2.50ch11	20010394	20010394	+	53_Slyc_WAG_CDS_AC8_SL2.50ch11:20010394_0_4180871	73	99	21	18	478	162	463	124	46	67	12	0	0	86	25	22	5	2	12	21	28	83	18	90	86	25	3
SL2.50ch11	25504993	25504993	+	53_Slyc_WAG_CDS_AC8_SL2.50ch11:25504993_0_4180929	39	86	13	13	370	158	390	103	34	29	20	23	43	77	0	0	0	0	0	0	22	86	13	115	86	23	6
SL2.50ch11	51377686	51377686	+	53_Slyc_WAG_CDS_AC8_SL2.50ch11:51377686_0_4181255	45	77	19	13	406	137	363	118	50	51	12	32	46	69	1	3	0	0	20	42	17	86	17	92	86	42	4
SL2.50ch11	53370827	53370827	+	53_Slyc_WAG_CDS_AC8_SL2.50ch11:53370827_0_4181352	46	80	17	16	398	160	405	118	46	40	8	33	53	72	40	21	12	16	12	34	22	95	21	86	86	40	0
SL2.50ch11	53888749	53888749	+	53_Slyc_WAG_NOT-CDS_AC8_SL2.50ch11:53888749_0_4181378	48	81	14	12	405	157	350	97	48	54	11	30	45	79	1	1	0	0	8	0	16	92	18	86	86	30	5
SL2.50ch12	62786609	62786609	+	53_Slyc_WAG_CDS_AC8_SL2.50ch12:62786609_0_4182450	53	77	24	9	410	157	399	124	49	47	8	40	56	75	21	28	40	17	12	40	19	86	16	113	86	40	0
SL2.50ch01	23211907	23211907	+	53_Slyc_WAG_CDS_AC8_SL2.50ch01:23211907_0_4166609	67	82	13	14	466	142	434	118	49	66	8	31	50	81	25	20	13	3	5	15	16	85	10	93	85	31	1
SL2.50ch01	77235144	77235144	+	186_S.pimpi-ceras_CHI_INTRON_1_AC8_SL2.50ch01:77235144_0_4167116	62	72	8	12	406	162	409	110	49	47	12	23	41	90	33	37	15	13	10	41	21	85	23	104	85	41	0
SL2.50ch01	78277286	78277286	+	53_Slyc_WAG_CDS_AC8_SL2.50ch01:78277286_0_4167154	43	64	11	8	383	140	352	85	64	50	12	35	27	53	14	19	22	15	8	26	18	86	18	94	85	27	0
SL2.50ch01	84198504	84198504	+	53_Slyc_WAG_CDS_AC8_SL2.50ch01:84198504_0_4167437	63	84	21	11	453	146	422	135	46	49	9	50	49	86	46	27	19	18	16	50	17	85	25	96	85	49	0
SL2.50ch01	84561615	84561615	+	53_Slyc_WAG_NOT-CDS_AC8_SL2.50ch01:84561615_0_4167454	58	84	20	10	411	155	408	110	52	51	15	35	42	80	37	31	22	14	11	34	24	87	29	85	85	37	0
SL2.50ch01	85381871	85381871	+	53_Slyc_WAG_CDS_AC8_SL2.50ch01:85381871_0_4167501	48	87	14	9	363	143	323	98	38	44	11	26	38	62	29	30	13	8	12	20	10	85	10	85	85	30	0
SL2.50ch01	93628128	93628128	+	53_Slyc_WAG_NOT-CDS_AC8_SL2.50ch01:93628128_0_4167961	45	108	7	10	485	149	465	119	37	53	15	38	44	82	30	25	23	21	9	31	26	85	17	99	85	37	0
SL2.50ch01	95501602	95501602	+	186_Slyc_CHI_INTRON_1_AC8_SL2.50ch01:95501602_0_4168062	54	94	14	12	209	148	364	98	44	37	8	30	38	74	1	3	16	6	3	20	21	85	15	89	85	30	3
SL2.50ch02	1675673	1675673	+	186_Slyc_CHI_INTRON_1_AC8_SL2.50ch02:1675673_0_4168245	53	83	9	13	472	157	398	114	51	42	12	43	47	72	6	7	4	2	0	0	24	93	12	85	85	42	4
SL2.50ch02	3077592	3077592	+	186_Slyc_CHI_INTRON_1_AC8_SL2.50ch02:3077592_0_4168256	54	85	20	9	415	115	394	100	49	55	19	26	47	82	3	2	20	17	1	0	26	88	23	73	85	26	4
SL2.50ch02	34298169	34298169	+	186_Slyc_CHI_INTRON_1_AC8_SL2.50ch02:34298169_0_4168667	65	85	13	8	365	132	384	113	44	45	9	34	43	91	25	33	15	7	15	40	23	84	9	99	85	40	0
SL2.50ch02	41113745	41113745	+	53_Slyc_WAG_NOT-CDS_AC8_SL2.50ch02:41113745_0_4168979	53	79	20	10	428	150	436	108	51	63	11	49	52	65	38	32	25	17	7	42	34	85	29	94	85	49	0
SL2.50ch02	43175755	43175755	+	53_Slyc_WAG_NOT-CDS_AC8_SL2.50ch02:43175755_0_4169087	54	78	12	8	393	157	373	94	43	35	11	41	45	66	29	23	17	15	0	1	18	91	20	85	85	35	2
SL2.50ch02	43479225	43479225	+	53_Slyc_WAG_NOT-CDS_AC8_SL2.50ch02:43479225_0_4169104	44	79	14	14	390	146	416	98	55	46	14	34	44	81	37	23	20	12	1	0	13	85	27	93	85	37	2
SL2.50ch02	47921187	47921187	+	53_Slyc_WAG_CDS_AC8_SL2.50ch02:47921187_0_4169340	38	82	25	12	446	177	451	116	47	63	24	43	57	88	37	31	27	19	19	44	21	85	21	96	85	44	0
SL2.50ch02	48602843	48602843	+	186_Slyc_CHI_INTRON_1_AC8_SL2.50ch02:48602843_0_4169379	43	87	15	11	376	158	373	108	48	63	13	30	48	85	36	19	18	13	13	30	23	74	29	96	85	36	0
SL2.50ch02	51179057	51179057	+	53_Slyc_WAG_NOT-CDS_AC8_SL2.50ch02:51179057_0_4169516	65	101	10	17	397	139	434	101	54	54	14	30	36	73	4	2	7	2	1	1	19	85	13	78	85	30	5
SL2.50ch02	51965542	51965542	+	53_Slyc_WAG_CDS_AC8_SL2.50ch02:51965542_0_4169557	49	76	12	11	408	145	372	116	47	57	12	42	40	69	24	33	19	8	8	37	17	85	16	104	85	40	0
SL2.50ch02	52111883	52111883	+	53_Slyc_WAG_NOT-CDS_AC8_SL2.50ch02:52111883_0_4169564	39	79	5	8	357	112	359	102	45	45	8	23	37	55	27	14	14	20	2	5	15	96	21	85	85	27	1
SL2.50ch02	54078237	54078237	+	53_Slyc_WAG_CDS_AC8_SL2.50ch02:54078237_0_4169669	41	64	14	9	378	136	337	85	42	45	13	26	45	60	33	29	20	15	14	28	14	92	15	87	85	33	0
SL2.50ch03	1029472	1029472	+	186_Slyc_CHI_INTRON_1_AC8_SL2.50ch03:1029472_0_4169796	46	92	18	20	394	163	395	115	44	35	7	39	55	85	39	29	19	16	20	51	24	79	17	93	85	39	0
SL2.50ch03	2683823	2683823	+	53_Slyc_WAG_CDS_AC8_SL2.50ch03:2683823_0_4169878	56	91	13	12	447	132	403	115	53	58	14	23	54	66	0	0	1	0	0	1	16	85	17	100	85	23	6
SL2.50ch03	8859543	8859543	+	53_Slyc_WAG_CDS_AC8_SL2.50ch03:8859543_0_4170083	56	90	9	12	416	168	421	94	60	52	17	35	45	91	14	22	7	10	13	32	24	74	27	85	85	35	0
SL2.50ch03	32388839	32388839	+	53_Slyc_WAG_NOT-CDS_AC8_SL2.50ch03:32388839_0_4170288	45	92	11	12	463	177	444	131	61	61	14	33	56	83	4	0	1	0	14	15	24	85	22	105	85	33	4
SL2.50ch03	51488900	51488900	+	186_Slyc_CHI_INTRON_1_AC8_SL2.50ch03:51488900_0_4170461	51	85	16	11	391	142	402	96	52	51	6	32	56	90	24	23	20	12	17	24	12	83	24	86	85	32	0
SL2.50ch03	56270400	56270400	+	53_Slyc_WAG_CDS_AC8_SL2.50ch03:56270400_0_4170611	53	69	9	13	396	142	409	85	24	53	11	30	45	57	30	13	21	11	23	50	16	90	10	104	85	30	0
SL2.50ch03	57124636	57124636	+	53_Slyc_WAG_NOT-CDS_AC8_SL2.50ch03:57124636_0_4170637	48	66	18	9	402	126	367	112	45	55	19	33	42	91	1	0	1	1	10	14	16	85	20	90	85	33	4
SL2.50ch03	63706852	63706852	+	53_Slyc_WAG_CDS_AC8_SL2.50ch03:63706852_0_4170917	63	76	12	9	408	135	359	100	38	42	10	29	50	61	21	20	17	5	9	35	18	85	16	91	85	35	0
SL2.50ch03	69569105	69569105	+	53_Slyc_WAG_NOT-CDS_AC8_SL2.50ch03:69569105_0_4171237	54	74	10	8	419	174	448	104	45	52	9	33	51	84	10	10	5	6	9	36	13	90	18	85	85	36	0
SL2.50ch03	70055438	70055438	+	53_Slyc_WAG_CDS_AC8_SL2.50ch03:70055438_0_4171267	58	88	14	12	396	136	393	111	37	61	12	29	31	76	33	22	24	24	11	36	11	85	31	95	85	33	0
SL2.50ch04	1239792	1239792	+	53_Slyc_WAG_CDS_AC8_SL2.50ch04:1239792_0_4171370	49	80	20	13	391	138	388	116	37	63	14	36	51	93	29	27	22	24	23	28	25	85	25	98	85	36	0
SL2.50ch04	5549464	5549464	+	53_Slyc_WAG_NOT-CDS_AC8_SL2.50ch04:5549464_0_4171581	61	80	14	11	448	169	430	133	55	58	9	38	41	95	28	27	21	21	15	40	18	85	22	106	85	40	0
SL2.50ch04	35316320	35316320	+	53_Slyc_WAG_NOT-CDS_AC8_SL2.50ch04:35316320_0_4171900	45	79	24	17	410	149	405	98	40	66	13	39	40	68	0	0	33	18	9	32	18	85	14	87	85	39	2
SL2.50ch04	40248072	40248072	+	186_S.pimpi-ceras_CHI_INTRON_1_AC8_SL2.50ch04:40248072_0_4171942	49	84	8	10	345	123	318	99	50	52	16	32	43	61	44	20	19	8	2	1	19	93	13	85	85	43	2
SL2.50ch04	53285557	53285557	+	53_Slyc_WAG_NOT-CDS_AC8_SL2.50ch04:53285557_0_4172166	64	85	14	15	422	162	404	96	47	59	13	38	46	82	33	30	26	13	12	24	21	94	19	81	85	38	0
SL2.50ch04	60570369	60570369	+	53_Slyc_WAG_CDS_AC8_SL2.50ch04:60570369_0_4172418	51	96	18	13	454	149	383	129	38	58	13	38	37	85	33	28	10	18	19	45	17	77	24	97	85	38	0
SL2.50ch04	66401549	66401549	+	53_Slyc_WAG_CDS_AC8_SL2.50ch04:66401549_0_4172736	59	87	15	7	438	170	392	119	49	53	9	38	50	85	40	30	29	18	16	38	21	76	13	113	85	40	0
SL2.50ch05	730738	730738	+	53_Slyc_WAG_CDS_AC8_SL2.50ch05:730738_0_4172780	51	87	12	10	384	137	363	115	39	45	15	40	47	82	27	22	19	14	11	32	16	85	19	81	85	39	0
SL2.50ch05	23776015	23776015	+	53_Slyc_WAG_CDS_AC8_SL2.50ch05:23776015_0_4173334	39	85	9	9	393	135	378	104	49	57	9	35	42	81	5	17	3	4	8	13	23	85	17	83	85	35	2
SL2.50ch05	41328945	41328945	+	53_Slyc_WAG_CDS_AC8_SL2.50ch05:41328945_0_4173497	46	91	15	15	509	152	436	109	63	65	20	46	48	74	1	1	0	0	0	2	27	85	19	88	85	46	6
SL2.50ch05	62779734	62779734	+	53_Slyc_WAG_CDS_AC8_SL2.50ch05:62779734_0_4173849	55	98	29	12	460	168	407	115	52	79	13	30	50	79	37	29	21	20	12	23	20	85	17	101	85	37	0
SL2.50ch06	16633643	16633643	+	186_Slyc_CHI_INTRON_1_AC8_SL2.50ch06:16633643_0_4174272	67	99	15	15	414	160	387	95	31	44	7	30	39	71	22	25	18	8	12	32	21	85	10	88	85	31	0
SL2.50ch06	35303886	35303886	+	53_Slyc_WAG_CDS_AC8_SL2.50ch06:35303886_0_4174561	53	85	10	12	449	149	419	100	59	68	8	28	48	65	22	23	21	18	11	32	15	85	21	120	85	32	0
SL2.50ch06	40654411	40654411	+	53_Slyc_WAG_NOT-CDS_AC8_SL2.50ch06:40654411_0_4174821	35	71	12	6	405	142	375	89	35	51	13	28	39	67	1	1	17	11	6	30	20	85	20	89	85	30	2
SL2.50ch06	45943306	45943306	+	53_Slyc_WAG_NOT-CDS_AC8_SL2.50ch06:45943306_0_4175111	59	85	18	13	402	177	392	116	36	49	13	40	49	92	32	23	27	23	0	17	27	78	24	103	85	36	1
SL2.50ch06	46302267	46302267	+	53_Slyc_WAG_CDS_AC8_SL2.50ch06:46302267_0_4175130	42	89	15	14	417	149	390	110	37	56	6	24	40	85	4	0	3	3	10	39	15	84	18	103	85	37	4
SL2.50ch06	47452392	47452392	+	53_Slyc_WAG_CDS_AC8_SL2.50ch06:47452392_0_4175187	50	94	12	12	436	154	389	102	54	61	10	30	48	85	24	16	14	9	11	34	15	72	21	97	85	34	0
SL2.50ch07	124532	124532	+	186_S.pimpi-ceras_CHI_INTRON_1_AC8_SL2.50ch07:124532_0_4175312	50	69	21	10	419	147	403	95	51	51	12	24	56	88	0	2	0	2	1	9	17	85	18	78	85	24	5
SL2.50ch07	2310242	2310242	+	53_Slyc_WAG_CDS_AC8_SL2.50ch07:2310242_0_4175428	49	85	23	12	492	166	443	107	57	55	7	38	53	76	34	30	18	14	17	41	22	111	18	85	85	41	0
SL2.50ch07	7244256	7244256	+	53_Slyc_WAG_CDS_AC8_SL2.50ch07:7244256_0_4175587	53	70	20	14	372	132	379	94	32	62	10	31	48	80	21	13	28	22	22	43	9	88	13	85	85	32	0
SL2.50ch07	12150800	12150800	+	53_Slyc_WAG_CDS_AC8_SL2.50ch07:12150800_0_4175666	48	100	12	13	446	177	400	111	33	62	16	35	53	98	36	21	14	18	0	0	18	84	6	85	85	35	2
SL2.50ch07	53101315	53101315	+	53_Slyc_WAG_CDS_AC8_SL2.50ch07:53101315_0_4175980	43	79	12	7	344	116	349	99	47	49	14	36	41	79	27	28	19	11	0	1	13	86	14	85	85	36	2
SL2.50ch07	58629269	58629269	+	186_Slyc_CHI_INTRON_1_AC8_SL2.50ch07:58629269_0_4176145	39	71	23	9	366	132	361	95	33	62	7	30	40	63	32	38	27	13	9	42	15	85	28	105	85	38	0
SL2.50ch07	63469763	63469763	+	53_Slyc_WAG_NOT-CDS_AC8_SL2.50ch07:63469763_0_4176363	51	90	14	18	361	155	350	102	51	57	5	31	42	85	0	0	0	0	5	4	21	67	16	91	85	31	5
SL2.50ch08	94166	94166	+	186_S.pimpi-ceras_CHI_INTRON_1_AC8_SL2.50ch08:94166_0_4176613	70	92	18	12	384	164	402	113	56	59	12	40	55	77	37	30	16	12	20	38	17	85	18	107	85	40	0
SL2.50ch08	4797610	4797610	+	53_Slyc_WAG_NOT-CDS_AC8_SL2.50ch08:4797610_0_4176818	39	65	15	14	324	136	325	85	38	49	9	27	35	58	33	25	23	16	12	14	22	98	23	107	85	33	0
SL2.50ch08	49181635	49181635	+	53_Slyc_WAG_NOT-CDS_AC8_SL2.50ch08:49181635_0_4177184	50	70	23	11	407	155	401	89	54	51	11	35	50	81	34	37	19	15	11	39	21	85	19	91	85	39	0
SL2.50ch08	55618525	55618525	+	53_Slyc_WAG_CDS_AC8_SL2.50ch08:55618525_0_4177362	38	70	17	9	407	148	372	97	33	40	5	28	49	67	0	0	0	0	5	5	20	85	10	93	85	28	4
SL2.50ch08	57833393	57833393	+	53_Slyc_WAG_CDS_AC8_SL2.50ch08:57833393_0_4177463	50	81	10	7	438	172	415	103	49	59	11	30	47	84	35	31	26	24	28	33	23	93	22	85	85	35	0
SL2.50ch08	62626860	62626860	+	186_Slyc_CHI_INTRON_1_AC8_SL2.50ch08:62626860_0_4177697	42	100	12	12	417	155	407	94	54	50	11	27	40	85	7	3	7	3	14	31	19	84	19	86	85	31	2
SL2.50ch08	64322483	64322483	+	53_Slyc_WAG_CDS_AC8_SL2.50ch08:64322483_0_4177777	53	94	17	8	367	142	401	128	53	58	9	37	51	80	26	34	20	22	14	38	25	85	26	89	85	38	0
SL2.50ch09	3736288	3736288	+	53_Slyc_WAG_CDS_AC8_SL2.50ch09:3736288_0_4178057	49	82	13	5	394	111	395	85	54	58	17	29	57	70	29	23	18	19	12	29	17	86	20	90	85	29	0
SL2.50ch09	4974738	4974738	+	53_Slyc_WAG_CDS_AC8_SL2.50ch09:4974738_0_4178116	47	74	9	7	440	135	390	87	50	55	10	39	37	65	0	0	1	1	0	2	13	85	12	95	85	37	6
SL2.50ch09	7373237	7373237	+	186_Slyc_CHI_INTRON_1_AC8_SL2.50ch09:7373237_0_4178188	55	78	13	10	406	149	399	99	52	60	7	43	60	77	25	28	29	16	15	40	14	89	13	85	85	43	0
SL2.50ch09	11384066	11384066	+	53_Slyc_WAG_CDS_AC8_SL2.50ch09:11384066_0_4178236	51	86	21	8	411	157	390	100	54	57	13	20	41	78	41	27	12	20	12	36	20	85	18	107	85	41	0
SL2.50ch09	27675733	27675733	+	53_Slyc_WAG_NOT-CDS_AC8_SL2.50ch09:27675733_0_4178367	60	85	12	10	364	162	399	94	58	55	12	36	40	89	37	27	18	12	5	22	28	77	14	91	85	37	0
SL2.50ch09	28775804	28775804	+	53_Slyc_WAG_CDS_AC8_SL2.50ch09:28775804_0_4178376	57	85	13	10	407	130	408	99	32	54	7	1	0	83	26	26	24	17	0	0	14	86	12	73	85	26	4
SL2.50ch09	56157995	56157995	+	53_Slyc_WAG_CDS_AC8_SL2.50ch09:56157995_0_4178550	51	82	11	6	444	130	418	101	48	51	11	0	1	78	0	0	0	0	0	0	17	85	19	100	85	17	8
SL2.50ch09	60291020	60291020	+	53_Slyc_WAG_CDS_AC8_SL2.50ch09:60291020_0_4178596	56	74	14	19	384	136	400	114	52	61	13	41	48	90	34	33	27	13	12	43	20	85	13	101	85	43	0
SL2.50ch09	64736359	64736359	+	53_Slyc_WAG_CDS_AC8_SL2.50ch09:64736359_0_4178732	57	82	15	10	402	127	439	112	46	59	4	38	46	73	9	8	28	16	15	42	21	86	27	85	85	42	1
SL2.50ch09	67915453	67915453	+	53_Slyc_WAG_CDS_AC8_SL2.50ch09:67915453_0_4178861	38	65	15	7	357	114	332	97	39	52	9	27	50	65	20	21	12	9	0	0	13	91	17	85	85	27	2
SL2.50ch09	70739020	70739020	+	186_Slyc_CHI_INTRON_1_AC8_SL2.50ch09:70739020_0_4179000	40	85	14	11	384	133	366	104	52	51	15	27	48	68	23	33	32	14	14	31	23	85	27	89	85	33	0
SL2.50ch09	71047434	71047434	+	186_Slyc_CHI_INTRON_1_AC8_SL2.50ch09:71047434_0_4179017	45	66	14	18	435	136	392	97	55	49	8	38	39	85	27	11	14	13	9	22	24	94	18	80	85	38	0
SL2.50ch09	71356296	71356296	+	53_Slyc_WAG_CDS_AC8_SL2.50ch09:71356296_0_4179035	52	78	12	11	459	169	350	94	52	38	14	39	41	86	34	24	25	18	12	53	20	85	26	88	85	39	0
SL2.50ch10	23481081	23481081	+	53_Slyc_WAG_CDS_AC8_SL2.50ch10:23481081_0_4179511	49	85	12	9	432	156	386	88	50	44	8	44	37	63	6	3	5	4	8	35	17	109	21	80	85	37	2
SL2.50ch10	60781485	60781485	+	53_Slyc_WAG_CDS_AC8_SL2.50ch10:60781485_0_4180065	48	107	21	15	470	175	474	124	46	59	10	46	62	85	39	31	25	15	12	35	24	85	35	113	85	46	0
SL2.50ch10	64600334	64600334	+	53_Slyc_WAG_NOT-CDS_AC8_SL2.50ch10:64600334_0_4180266	53	74	16	6	364	131	343	85	39	47	8	22	34	63	22	23	19	9	16	70	20	88	32	93	85	34	0
SL2.50ch11	8943	8943	+	186_S.pimpi-ceras_CHI_INTRON_1_AC8_SL2.50ch11:8943_0_4180315	48	80	15	13	362	149	339	94	37	69	13	44	56	93	43	36	17	17	19	40	20	85	16	82	85	43	0
SL2.50ch11	1098141	1098141	+	53_Slyc_WAG_CDS_AC8_SL2.50ch11:1098141_0_4180373	42	82	13	6	359	118	371	96	48	48	10	31	50	72	29	23	21	15	12	34	26	90	24	85	85	34	0
SL2.50ch11	1854664	1854664	+	53_Slyc_WAG_CDS_AC8_SL2.50ch11:1854664_0_4180414	55	77	19	8	413	158	407	102	47	46	9	31	53	81	26	41	24	14	14	33	13	85	15	86	85	41	0
SL2.50ch11	22181924	22181924	+	53_Slyc_WAG_CDS_AC8_SL2.50ch11:22181924_0_4180900	42	76	13	9	390	149	353	99	48	51	19	35	39	78	22	26	19	17	7	31	14	85	16	88	85	35	0
SL2.50ch11	30688066	30688066	+	53_Slyc_WAG_NOT-CDS_AC8_SL2.50ch11:30688066_0_4180962	51	67	17	8	379	123	362	111	48	65	16	34	51	73	32	25	18	14	2	15	29	85	16	107	85	34	1
SL2.50ch11	37609843	37609843	+	53_Slyc_WAG_CDS_AC8_SL2.50ch11:37609843_0_4181071	53	81	17	5	453	175	449	102	37	64	15	24	49	93	1	0	12	11	10	7	26	85	17	100	85	26	2
SL2.50ch11	50263280	50263280	+	53_Slyc_WAG_NOT-CDS_AC8_SL2.50ch11:50263280_0_4181208	63	78	15	15	404	165	360	109	49	51	9	45	41	70	0	0	22	13	16	20	26	85	13	91	85	41	2
SL2.50ch11	52568704	52568704	+	186_Slyc_CHI_INTRON_1_AC8_SL2.50ch11:52568704_0_4181309	54	108	18	12	399	142	413	107	57	47	15	24	52	71	27	35	17	17	12	37	31	85	24	101	85	37	0
SL2.50ch11	54286165	54286165	+	53_Slyc_WAG_CDS_AC8_SL2.50ch11:54286165_0_4181400	51	71	21	7	429	153	377	126	50	55	15	33	44	78	17	13	48	37	8	53	15	85	19	86	85	48	0
SL2.50ch11	55864546	55864546	+	53_Slyc_WAG_NOT-CDS_AC8_SL2.50ch11:55864546_0_4181485	72	83	16	19	468	174	447	121	55	53	7	40	46	101	30	45	27	17	27	52	24	85	14	98	85	46	0
SL2.50ch11	56043878	56043878	+	53_Slyc_WAG_CDS_AC8_SL2.50ch11:56043878_0_4181495	56	95	16	18	480	171	464	112	39	67	24	35	57	78	42	28	27	16	16	26	23	85	23	89	85	39	0
SL2.50ch11	56110508	56110508	+	53_Slyc_WAG_CDS_AC8_SL2.50ch11:56110508_0_4181499	63	84	13	17	379	157	386	85	40	46	9	27	32	80	15	20	15	9	15	30	13	96	26	100	85	30	0
SL2.50ch12	3931599	3931599	+	53_Slyc_WAG_CDS_AC8_SL2.50ch12:3931599_0_4181721	50	79	12	12	410	161	410	89	40	57	10	39	52	72	11	13	18	15	15	23	20	103	21	85	85	39	0
SL2.50ch12	36717057	36717057	+	186_Slyc_CHI_INTRON_1_AC8_SL2.50ch12:36717057_0_4182070	48	75	18	9	357	151	343	106	46	73	16	29	46	67	22	18	19	11	15	42	17	94	22	85	85	42	0
SL2.50ch12	37839285	37839285	+	53_Slyc_WAG_CDS_AC8_SL2.50ch12:37839285_0_4182104	46	89	16	14	448	132	431	114	56	63	23	28	48	85	22	10	30	14	11	30	15	74	20	92	85	30	0
SL2.50ch12	58236338	58236338	+	53_Slyc_WAG_CDS_AC8_SL2.50ch12:58236338_0_4182369	49	79	17	14	430	149	415	75	56	52	21	33	56	85	24	30	18	15	21	35	24	96	22	107	85	35	0
SL2.50ch12	63061569	63061569	+	53_Slyc_WAG_NOT-CDS_AC8_SL2.50ch12:63061569_0_4182464	62	113	15	19	475	174	439	121	65	52	13	36	56	74	32	29	33	16	14	46	21	85	22	114	85	46	0
SL2.50ch01	1064992	1064992	+	53_Slyc_WAG_CDS_AC8_SL2.50ch01:1064992_0_4166230	46	76	11	15	349	129	369	100	37	59	9	43	49	65	29	14	21	26	13	26	22	84	14	104	84	37	0
SL2.50ch01	46847997	46847997	+	53_Slyc_WAG_NOT-CDS_AC8_SL2.50ch01:46847997_0_4166769	53	77	20	12	398	133	415	117	54	84	12	39	57	93	24	30	11	12	4	39	21	78	23	111	84	39	1
SL2.50ch01	74556358	74556358	+	53_Slyc_WAG_CDS_AC8_SL2.50ch01:74556358_0_4167036	48	71	14	12	410	147	419	101	52	57	13	34	40	84	0	0	17	3	0	4	27	84	17	87	84	34	5
SL2.50ch01	75868254	75868254	+	53_Slyc_WAG_NOT-CDS_AC8_SL2.50ch01:75868254_0_4167076	37	84	12	12	394	120	349	91	51	42	17	29	51	84	39	29	28	18	3	23	16	80	19	84	84	39	1
SL2.50ch01	77031042	77031042	+	53_Slyc_WAG_NOT-CDS_AC8_SL2.50ch01:77031042_0_4167109	34	89	12	11	353	139	324	88	37	43	11	27	36	62	0	0	5	16	0	14	14	84	11	81	84	27	3
SL2.50ch01	79162002	79162002	+	186_Slyc_CHI_INTRON_1_AC8_SL2.50ch01:79162002_0_4167195	58	76	14	8	425	163	409	109	46	51	8	34	43	80	37	32	14	11	7	52	21	84	16	99	84	43	0
SL2.50ch01	79295213	79295213	+	53_Slyc_WAG_NOT-CDS_AC8_SL2.50ch01:79295213_0_4167201	45	66	15	9	355	145	348	89	40	34	10	30	28	61	25	19	19	18	19	37	13	84	18	91	84	30	0
SL2.50ch01	81618749	81618749	+	53_Slyc_WAG_NOT-CDS_AC8_SL2.50ch01:81618749_0_4167300	57	91	14	13	416	162	405	119	52	65	11	37	45	72	27	27	27	23	17	40	24	84	21	95	84	40	0
SL2.50ch01	82769508	82769508	+	186_S.pimpi-ceras_CHI_INTRON_1_AC8_SL2.50ch01:82769508_0_4167364	54	97	10	6	399	140	425	96	65	61	15	43	49	84	23	23	26	9	6	15	19	83	24	84	84	43	0
SL2.50ch01	83331787	83331787	+	53_Slyc_WAG_CDS_AC8_SL2.50ch01:83331787_0_4167391	45	85	9	11	414	154	392	101	50	44	6	32	32	75	6	4	3	6	5	28	25	84	25	105	84	32	2
SL2.50ch01	83758893	83758893	+	53_Slyc_WAG_CDS_AC8_SL2.50ch01:83758893_0_4167413	44	67	18	14	403	168	403	112	50	62	11	36	45	70	43	46	22	14	10	30	25	84	20	90	84	45	0
SL2.50ch01	96227706	96227706	+	53_Slyc_WAG_CDS_AC8_SL2.50ch01:96227706_0_4168101	35	64	10	7	337	120	323	104	31	35	6	28	41	64	26	24	18	15	13	27	17	84	22	85	84	28	0
SL2.50ch01	96770478	96770478	+	53_Slyc_WAG_NOT-CDS_AC8_SL2.50ch01:96770478_0_4168133	44	66	17	9	329	134	343	93	37	47	13	27	27	70	0	1	0	0	0	1	13	84	18	87	84	27	6
SL2.50ch02	15649431	15649431	+	53_Slyc_WAG_CDS_AC8_SL2.50ch02:15649431_0_4168339	46	85	17	7	431	161	390	91	64	42	13	39	40	67	20	27	14	14	10	36	21	84	14	116	84	39	0
SL2.50ch02	22520324	22520324	+	186_Slyc_CHI_INTRON_1_AC8_SL2.50ch02:22520324_0_4168411	45	69	10	14	359	166	376	97	29	61	15	37	31	84	26	13	22	18	8	20	23	95	20	71	84	29	0
SL2.50ch02	25775472	25775472	+	53_Slyc_WAG_CDS_AC8_SL2.50ch02:25775472_0_4168487	56	84	19	8	453	179	397	101	53	57	8	49	46	89	36	30	21	22	14	50	23	82	13	88	84	49	0
SL2.50ch02	28503114	28503114	+	53_Slyc_WAG_NOT-CDS_AC8_SL2.50ch02:28503114_0_4168542	49	84	12	6	356	142	354	95	47	39	11	38	32	67	37	34	27	32	13	41	22	88	17	80	84	38	0
SL2.50ch02	37187047	37187047	+	186_Slyc_CHI_INTRON_1_AC8_SL2.50ch02:37187047_0_4168775	59	84	17	9	381	136	341	84	53	56	13	17	61	77	30	33	19	9	0	0	19	85	16	80	84	33	2
SL2.50ch02	38205933	38205933	+	53_Slyc_WAG_CDS_AC8_SL2.50ch02:38205933_0_4168830	54	84	18	3	450	152	450	109	43	50	10	30	47	75	34	30	20	23	15	45	27	91	27	80	84	43	0
SL2.50ch02	43214017	43214017	+	53_Slyc_WAG_CDS_AC8_SL2.50ch02:43214017_0_4169089	57	73	8	8	435	125	425	108	48	57	9	36	39	81	30	29	22	16	15	43	22	84	22	93	84	39	0
SL2.50ch02	51130940	51130940	+	53_Slyc_WAG_CDS_AC8_SL2.50ch02:51130940_0_4169514	52	90	15	18	455	142	389	113	49	63	18	34	51	84	41	28	25	27	15	39	14	77	22	107	84	41	0
SL2.50ch02	51944260	51944260	+	53_Slyc_WAG_NOT-CDS_AC8_SL2.50ch02:51944260_0_4169556	59	77	18	13	423	127	431	98	54	55	16	36	47	71	17	17	14	6	17	47	17	84	14	95	84	47	0
SL2.50ch02	55255351	55255351	+	53_Slyc_WAG_CDS_AC8_SL2.50ch02:55255351_0_4169733	56	95	21	8	398	143	402	108	58	68	13	34	56	69	35	27	20	24	7	0	28	84	24	112	84	35	1
SL2.50ch03	8964027	8964027	+	53_Slyc_WAG_CDS_AC8_SL2.50ch03:8964027_0_4170086	59	77	14	11	432	153	408	114	46	67	14	36	79	88	26	21	15	11	17	49	17	84	28	96	84	46	0
SL2.50ch03	21149833	21149833	+	53_Slyc_WAG_CDS_AC8_SL2.50ch03:21149833_0_4170179	56	83	16	12	405	154	373	99	48	50	14	34	54	91	31	27	24	11	13	38	21	84	15	106	84	38	0
SL2.50ch03	61906782	61906782	+	53_Slyc_WAG_CDS_AC8_SL2.50ch03:61906782_0_4170818	57	83	19	9	419	150	428	108	60	55	8	37	45	95	27	28	32	21	17	39	20	84	19	100	84	39	0
SL2.50ch03	65106832	65106832	+	53_Slyc_WAG_CDS_AC8_SL2.50ch03:65106832_0_4170991	60	89	17	12	444	183	386	109	65	50	12	31	49	71	38	36	18	13	11	36	20	84	29	99	84	38	0
SL2.50ch03	69792418	69792418	+	53_Slyc_WAG_NOT-CDS_AC8_SL2.50ch03:69792418_0_4171251	65	107	11	10	440	143	409	130	51	67	9	20	51	84	32	30	20	22	7	13	19	75	18	96	84	32	0
SL2.50ch04	1458549	1458549	+	53_Slyc_WAG_CDS_AC8_SL2.50ch04:1458549_0_4171380	42	82	11	16	489	151	459	127	51	49	12	27	53	77	29	25	23	22	8	28	22	90	16	84	84	29	0
SL2.50ch04	1595390	1595390	+	186_S.pimpi-ceras_CHI_INTRON_1_AC8_SL2.50ch04:1595390_0_4171387	52	81	11	7	515	185	435	122	50	54	5	43	54	69	29	31	25	14	7	42	14	84	20	105	84	43	0
SL2.50ch04	4655433	4655433	+	53_Slyc_WAG_NOT-CDS_AC8_SL2.50ch04:4655433_0_4171539	59	89	23	6	404	133	379	105	66	60	9	24	54	74	30	30	15	18	17	40	21	84	21	74	84	40	0
SL2.50ch04	31293175	31293175	+	53_Slyc_WAG_NOT-CDS_AC8_SL2.50ch04:31293175_0_4171869	39	76	11	5	332	88	320	100	36	40	8	24	25	59	18	15	13	7	5	21	18	84	12	90	84	24	0
SL2.50ch04	36992168	36992168	+	186_Slyc_CHI_INTRON_1_AC8_SL2.50ch04:36992168_0_4171909	65	81	17	13	373	135	356	85	42	49	7	19	31	82	22	17	23	6	2	5	28	84	21	95	84	28	1
SL2.50ch04	49703921	49703921	+	186_Slyc_CHI_INTRON_1_AC8_SL2.50ch04:49703921_0_4172070	36	84	17	13	332	133	357	103	41	71	13	38	44	84	23	26	25	12	19	39	29	97	12	83	84	39	0
SL2.50ch04	56045512	56045512	+	186_Slyc_CHI_INTRON_1_AC8_SL2.50ch04:56045512_0_4172278	36	84	13	18	377	133	353	101	46	47	7	31	55	57	35	27	18	11	14	24	18	84	13	79	84	35	0
SL2.50ch04	66334705	66334705	+	53_Slyc_WAG_NOT-CDS_AC8_SL2.50ch04:66334705_0_4172732	50	84	9	9	409	138	358	97	34	57	10	36	39	73	34	25	22	12	15	26	21	84	17	106	84	34	0
SL2.50ch05	436914	436914	+	53_Slyc_WAG_NOT-CDS_AC8_SL2.50ch05:436914_0_4172764	36	77	19	10	368	113	314	91	37	48	15	37	43	77	22	20	18	10	11	27	14	84	17	93	84	37	0
SL2.50ch05	5716453	5716453	+	53_Slyc_WAG_NOT-CDS_AC8_SL2.50ch05:5716453_0_4173020	52	84	16	10	390	147	372	85	42	54	9	33	44	86	26	19	16	18	9	39	20	76	17	85	84	39	0
SL2.50ch05	6380028	6380028	+	53_Slyc_WAG_CDS_AC8_SL2.50ch05:6380028_0_4173051	46	72	18	11	386	148	377	102	47	50	12	29	39	87	43	31	16	12	15	33	18	84	22	76	84	39	0
SL2.50ch05	7578673	7578673	+	53_Slyc_WAG_NOT-CDS_AC8_SL2.50ch05:7578673_0_4173092	48	79	10	8	421	149	447	97	45	49	15	41	58	89	20	32	27	12	18	38	26	84	18	109	84	41	0
SL2.50ch05	37897386	37897386	+	186_Slyc_CHI_INTRON_1_AC8_SL2.50ch05:37897386_0_4173462	57	84	21	12	458	149	457	120	47	60	16	35	41	105	18	18	26	16	0	0	31	78	22	106	84	35	2
SL2.50ch05	56201398	56201398	+	53_Slyc_WAG_CDS_AC8_SL2.50ch05:56201398_0_4173632	56	84	26	6	445	159	430	106	63	58	11	41	41	87	0	0	0	0	0	0	18	81	17	106	84	41	6
SL2.50ch05	59423163	59423163	+	53_Slyc_WAG_NOT-CDS_AC8_SL2.50ch05:59423163_0_4173710	48	54	14	11	306	121	324	84	41	35	8	25	35	57	0	1	0	1	2	3	13	87	14	86	84	25	6
SL2.50ch06	754118	754118	+	53_Slyc_WAG_CDS_AC8_SL2.50ch06:754118_0_4174053	76	75	14	10	452	203	458	135	41	56	16	41	54	108	37	38	33	16	20	43	26	84	19	118	84	41	0
SL2.50ch06	23509946	23509946	+	53_Slyc_WAG_NOT-CDS_AC8_SL2.50ch06:23509946_0_4174320	55	84	10	7	426	133	369	89	47	59	10	30	41	67	29	24	16	12	14	31	18	84	12	97	84	31	0
SL2.50ch06	24377752	24377752	+	186_Slyc_CHI_INTRON_1_AC8_SL2.50ch06:24377752_0_4174343	50	93	14	6	406	159	405	110	47	60	10	30	42	84	27	27	16	18	13	44	18	70	16	115	84	42	0
SL2.50ch06	33252739	33252739	+	186_Slyc_CHI_INTRON_1_AC8_SL2.50ch06:33252739_0_4174500	46	82	15	11	386	144	336	85	49	49	10	37	47	74	23	19	22	17	11	39	19	84	14	87	84	39	0
[truncated: 11,616 more rows]

## Sheet: eggplant_probes_cov
				606_2a.dedup.bam	606_2d.dedup.bam	606_2e.dedup.bam	606_3c.dedup.bam	606_3e.dedup.bam	606_3f.dedup.bam	606_4e.dedup.bam	606_4f.dedup.bam	606_stock.dedup.bam	606_test-10.dedup.bam	606_test-11.dedup.bam	606_test-12.dedup.bam	606_test-13.dedup.bam	606_test-14.dedup.bam	606_test-15.dedup.bam	606_test-1.dedup.bam	606_test-2.dedup.bam	606_test-3.dedup.bam	606_test-4.dedup.bam	606_test-5.dedup.bam	606_test-6.dedup.bam	606_test-7.dedup.bam	606_test-8.dedup.bam	606_test-9.dedup.bam	median cov	less than 5 counts
SMEL3Ch04	1412105	1412106	SMEL3Ch04_1412106_1412106	7242	5717	5175	5422	6034	6007	5123	4842	5884	5655	5060	6171	5078	4452	4261	4822	5024	5305	4570	6427	3095	4970	5184	4515	5149	0
SMEL3Ch08	89828976	89828977	SMEL3Ch08_89828977_89828977	6182	5041	4436	4522	5213	5003	4161	3879	5033	4922	4089	5279	4521	3122	2958	3709	3904	4546	3550	5582	1716	4201	4298	3462	4367	0
SMEL3Ch03	11477913	11477914	SMEL3Ch03_11477914_11477914	5982	4612	4336	4305	5168	4882	3984	3662	4856	4622	3800	5087	4120	2944	2615	3886	3761	4340	3089	5149	1477	3835	3990	3179	4055	0	0	318
SMEL3Ch08	1069899	1069900	SMEL3Ch08_1069900_1069900	2843	2923	3067	3266	3210	3139	3544	3329	3115	4034	3137	3858	3113	1684	2665	3203	3059	3443	2638	2930	783	3528	3521	2572	3126	0	5	372
SMEL3Ch01	170450	170451	SMEL3Ch01_170451_170451	61	62	69	85	71	75	114	82	83	149	101	124	1	1	35	0	0	66	29	57	14	117	92	59	67.5	4	10	275
SMEL3Ch07	36342035	36342036	SMEL3Ch07_36342036_36342036	3927	3643	2503	1530	2834	2849	2713	2639	2104	4241	2962	3917	523	4	2892	73	78	13	90	3672	724	3239	3464	2167	2676	1	15	193
SMEL3Ch07	132640158	132640159	SMEL3Ch07_132640159_132640159	3247	2579	2997	2402	3242	2995	2796	2740	2414	3429	2387	3373	2730	1413	2418	2432	2535	2482	1106	2831	506	2668	2662	1912	2620.5	0	20	147
SMEL3Ch05	25936161	25936162	SMEL3Ch05_25936162_25936162	3000	2425	2739	1971	2929	2702	2488	2515	2121	3335	2318	3355	2671	1473	2448	2209	2315	2347	1184	2767	506	2701	2701	1853	2468	0	25	140
SMEL3Ch01	245343	245344	SMEL3Ch01_245344_245344	14	21	22	24	20	27	34	23	18	46	21	23	18	0	12	19	15	30	4	12	3	32	25	10	20.5	3	30	143
SMEL3Ch01	8801973	8801974	SMEL3Ch01_8801974_8801974	2917	2368	2457	2015	2934	2689	2234	2328	2033	3053	2052	2985	2259	1171	2195	1795	2224	2032	967	2548	423	2290	2323	1657	2246.5	0	35	161
SMEL3Ch10	13421110	13421111	SMEL3Ch10_13421111_13421111	2539	1812	2346	1842	2570	2418	2088	2108	1780	2623	1865	2703	2309	129	1954	1776	1961	1813	830	2120	351	1964	2067	1427	1962.5	0	40	166
SMEL3Ch05	36382901	36382902	SMEL3Ch05_36382902_36382902	2484	2166	1940	1506	2331	2103	1837	2018	1543	2665	1679	2687	1999	684	1708	1261	1669	1590	757	2150	319	2170	2020	1297	1888.5	0	45	194
SMEL3Ch07	78851824	78851825	SMEL3Ch07_78851825_78851825	3285	2102	1447	1779	2264	2184	1520	1340	2273	2158	1547	2517	1613	28	854	1179	1399	1701	888	2564	325	1508	1574	1056	1560.5	0	50	166
SMEL3Ch01	493725	493726	SMEL3Ch01_493726_493726	35	36	33	40	38	38	49	31	34	72	47	61	0	0	36	0	0	40	0	29	4	42	39	27	35.5	6	55	215
SMEL3Ch03	40816561	40816562	SMEL3Ch03_40816562_40816562	3342	2077	1401	1755	2371	2273	1552	1326	2268	2100	1506	2556	1706	797	794	1298	1415	1721	941	2685	359	1426	1568	1119	1560	0	60	292
SMEL3Ch02	2701209	2701210	SMEL3Ch02_2701210_2701210	727	825	1056	1315	1143	1101	1213	1087	972	2811	1117	2926	963	375	831	808	454	919	124	1259	115	1296	2059	762	1014	0	65	274
SMEL3Ch02	27901305	27901306	SMEL3Ch02_27901306_27901306	2123	1111	1006	1014	1626	1427	833	783	1293	1258	876	1575	912	424	486	717	742	916	499	1570	190	873	950	593	914	0	70	391
SMEL3Ch06	39644502	39644503	SMEL3Ch06_39644503_39644503	861	834	748	1274	1102	1080	1388	1159	1019	1854	1219	1715	93	4	859	121	205	329	33	902	168	1320	1327	588	881.5	1	75	369
SMEL3Ch01	116641308	116641309	SMEL3Ch01_116641309_116641309	2227	1270	799	1058	1417	1300	867	751	1236	1306	922	1543	865	582	502	622	644	833	454	1543	179	831	890	590	866	0	80	487
SMEL3Ch07	133692702	133692703	SMEL3Ch07_133692703_133692703	412	393	487	587	522	524	656	571	481	885	593	951	583	1781	370	591	586	544	338	407	65	662	741	362	557.5	0	85	527		selected probes with average <=130 and less than 3 individuals having hit less than 5x
SMEL3Ch09	29247510	29247511	SMEL3Ch09_29247511_29247511	468	511	474	675	583	626	826	636	565	1065	661	902	246	24	487	236	328	176	293	474	87	645	666	350	499	0	90	573
SMEL3Ch07	1223711	1223712	SMEL3Ch07_1223712_1223712	60	68	433	535	469	533	669	574	503	190	570	890	29	0	419	66	369	584	750	444	66	326	688	341	438.5	1	95	572
SMEL3Ch09	14587092	14587093	SMEL3Ch09_14587093_14587093	1076	518	452	470	696	615	409	327	549	640	410	773	380	145	242	22	25	352	151	771	54	449	455	264	429.5	0	100	605
SMEL3Ch01	789427	789428	SMEL3Ch01_789428_789428	63	69	65	77	71	98	114	90	73	153	96	131	0	0	53	4	3	0	0	68	10	95	95	54	68.5	6	105	600
SMEL3Ch03	74546075	74546076	SMEL3Ch03_74546076_74546076	1016	535	437	471	658	589	377	380	596	620	426	759	351	154	211	303	305	417	200	792	82	410	413	266	415	0	110	636		some probes showed more resilience to poor DNA so we selected those with less drop in coverage on poor samples
SMEL3Ch01	25379822	25379823	SMEL3Ch01_25379823_25379823	255	244	314	386	360	353	462	381	283	664	376	624	462	568	236	655	629	508	444	331	39	440	434	205	383.5	0	115	597		range 130-75
SMEL3Ch12	92812342	92812343	SMEL3Ch12_92812343_92812343	297	311	282	380	356	359	486	369	335	630	392	587	1099	67	245	496	502	260	281	291	40	467	478	204	357.5	0	120	578
SMEL3Ch07	136038744	136038745	SMEL3Ch07_136038745_136038745	312	298	303	426	395	408	528	409	358	656	415	623	261	239	320	231	299	358	176	335	52	471	473	296	346.5	0	125	553
SMEL3Ch03	58993181	58993182	SMEL3Ch03_58993182_58993182	266	281	317	401	338	326	456	400	316	644	401	623	598	346	272	341	504	332	265	267	51	455	439	248	339.5	0	130	425
SMEL3Ch01	1221351	1221352	SMEL3Ch01_1221352_1221352	0	0	0	0	1	2	1	0	0	2	0	3	0	0	1	1	0	1	0	0	0	0	0	0	0	24	135	405
SMEL3Ch08	91383839	91383840	SMEL3Ch08_91383840_91383840	258	282	310	323	314	305	384	347	292	567	395	573	761	127	204	587	546	423	375	250	42	401	413	205	335	0	140	343
SMEL3Ch01	1249507	1249508	SMEL3Ch01_1249508_1249508	5	5	3	2	4	4	9	8	3	9	4	8	0	0	3	0	0	3	0	3	1	6	5	3	3	16	145	268
SMEL3Ch06	897159	897160	SMEL3Ch06_897160_897160	320	327	265	459	361	346	549	416	323	225	438	395	71	118	317	516	377	318	126	259	15	660	357	268	325	0	150	214
SMEL3Ch01	1288518	1288519	SMEL3Ch01_1288519_1288519	97	110	111	101	151	130	178	138	103	233	138	210	0	1	78	0	0	101	35	112	12	154	168	72	106.5	4	155	179
SMEL3Ch03	75708081	75708082	SMEL3Ch03_75708082_75708082	283	272	318	350	358	388	480	371	321	632	412	605	266	104	271	126	126	285	203	286	49	400	420	207	302	0	160	124
SMEL3Ch09	28499751	28499752	SMEL3Ch09_28499752_28499752	282	285	285	395	383	406	482	415	334	672	408	574	55	0	300	99	116	59	147	296	56	408	415	219	298	1	165	93
SMEL3Ch01	1353215	1353216	SMEL3Ch01_1353216_1353216	43	27	50	44	52	46	64	55	47	98	50	82	0	0	37	42	36	47	19	43	2	48	44	33	44	3	170	75
SMEL3Ch12	94662156	94662157	SMEL3Ch12_94662157_94662157	295	277	298	335	285	295	405	343	275	564	341	559	443	65	228	59	127	278	167	249	32	395	428	214	290	0	175	54
SMEL3Ch07	53357520	53357521	SMEL3Ch07_53357521_53357521	287	303	182	436	415	347	497	418	327	376	413	322	167	1	298	99	150	162	103	153	22	283	237	116	285	1	180	32
SMEL3Ch07	124083691	124083692	SMEL3Ch07_124083692_124083692	245	299	205	351	335	327	379	357	298	777	365	393	288	20	267	72	127	148	195	214	20	279	305	162	283.5	0	185	24
SMEL3Ch06	2522569	2522570	SMEL3Ch06_2522570_2522570	245	239	245	376	286	292	423	339	303	305	512	280	130	2	225	536	382	205	81	124	19	209	401	303	283	1	190	22
SMEL3Ch01	101431441	101431442	SMEL3Ch01_101431442_101431442	347	248	293	248	339	345	283	293	196	393	249	430	381	145	281	263	272	281	107	305	37	315	290	190	282	0	195	13
SMEL3Ch04	102583446	102583447	SMEL3Ch04_102583447_102583447	289	268	238	301	337	354	409	337	254	514	342	535	210	11	253	260	188	247	146	313	40	465	392	190	278.5	0	200	12
SMEL3Ch11	66368132	66368133	SMEL3Ch11_66368133_66368133	218	212	238	268	282	251	328	301	243	533	281	422	645	27	185	517	518	313	225	240	27	383	357	181	274.5	0	205	9
SMEL3Ch08	35232350	35232351	SMEL3Ch08_35232351_35232351	663	347	252	314	471	434	298	226	368	442	283	514	222	107	161	143	167	228	106	464	48	265	294	154	274	0	210	8
SMEL3Ch01	1742448	1742449	SMEL3Ch01_1742449_1742449	72	81	8	103	91	91	138	98	110	23	102	28	0	0	74	0	3	88	2	19	3	14	24	6	26	6	215	9
SMEL3Ch06	78000758	78000759	SMEL3Ch06_78000759_78000759	225	243	247	322	266	279	358	320	253	508	346	529	146	524	202	174	321	318	166	233	44	365	385	194	272.5	0	220	3
SMEL3Ch01	1757541	1757542	SMEL3Ch01_1757542_1757542	1	4	0	3	1	0	1	0	2	0	1	0	0	0	0	0	2	0	1	2	0	0	1	0	0	24	225	4
SMEL3Ch04	76851882	76851883	SMEL3Ch04_76851883_76851883	240	243	263	335	237	264	369	298	264	561	312	503	339	47	234	118	226	275	144	237	37	376	354	190	263.5	0	230	6
SMEL3Ch07	3895756	3895757	SMEL3Ch07_3895757_3895757	173	153	363	339	331	359	477	383	349	500	359	498	43	54	243	51	52	283	228	222	40	170	439	206	263	0	235	4
SMEL3Ch08	107656652	107656653	SMEL3Ch08_107656653_107656653	187	210	225	263	262	283	351	292	228	503	298	540	520	273	164	224	236	295	103	235	29	327	402	208	262.5	0	240	3
SMEL3Ch01	1785390	1785391	SMEL3Ch01_1785391_1785391	55	55	75	97	86	106	125	111	92	141	92	170	54	1	57	0	0	0	0	59	7	92	107	41	67	5	245	4
SMEL3Ch01	8528024	8528025	SMEL3Ch01_8528025_8528025	252	236	297	310	322	324	436	341	272	559	377	544	121	140	235	148	202	161	56	391	32	225	569	202	262	0
SMEL3Ch12	95536921	95536922	SMEL3Ch12_95536922_95536922	255	213	255	307	266	279	368	297	275	535	329	494	25	0	225	59	418	166	80	238	27	375	386	186	260.5	1
SMEL3Ch03	71332768	71332769	SMEL3Ch03_71332769_71332769	236	251	251	353	274	287	338	347	265	537	314	530	179	58	215	62	65	312	106	228	43	403	408	181	258	0
SMEL3Ch12	65353486	65353487	SMEL3Ch12_65353487_65353487	199	191	205	296	238	279	316	244	190	650	270	444	360	78	180	428	353	288	91	183	33	307	310	245	257.5	0
SMEL3Ch04	79784927	79784928	SMEL3Ch04_79784928_79784928	230	218	234	315	256	280	339	299	246	489	302	502	44	0	229	258	258	570	18	216	40	370	359	201	257	1
SMEL3Ch07	53245843	53245844	SMEL3Ch07_53245844_53245844	256	278	164	423	337	358	471	359	312	316	385	328	139	0	261	101	118	137	98	138	17	249	232	130	252.5	1
SMEL3Ch06	3582589	3582590	SMEL3Ch06_3582590_3582590	233	257	240	289	266	309	420	337	266	532	282	484	168	80	219	127	107	224	75	224	34	307	294	173	248.5	0
SMEL3Ch08	108139096	108139097	SMEL3Ch08_108139097_108139097	194	223	227	289	264	233	362	273	230	427	293	520	188	81	173	221	317	318	178	443	24	347	334	192	248.5	0
SMEL3Ch12	94760665	94760666	SMEL3Ch12_94760666_94760666	238	251	253	290	270	267	355	311	212	510	303	468	129	50	220	107	111	224	88	221	38	355	353	188	244.5	0
SMEL3Ch07	24182741	24182742	SMEL3Ch07_24182742_24182742	141	138	232	411	364	391	448	358	331	319	197	473	106	34	312	58	66	143	115	227	43	363	371	256	244	0
SMEL3Ch06	19702969	19702970	SMEL3Ch06_19702970_19702970	199	194	245	287	239	226	326	269	226	564	327	559	281	193	203	282	210	370	135	241	35	416	376	206	243	0
SMEL3Ch01	126276139	126276140	SMEL3Ch01_126276140_126276140	246	286	298	250	208	227	324	293	213	431	276	439	57	2	199	39	52	97	78	300	40	295	456	235	240.5	1
SMEL3Ch11	50557244	50557245	SMEL3Ch11_50557245_50557245	165	169	168	392	366	358	444	383	344	324	410	356	230	1	284	179	273	160	103	146	20	233	242	117	237.5	1
SMEL3Ch01	1952137	1952138	SMEL3Ch01_1952138_1952138	5	6	5	4	10	8	12	6	12	12	11	14	1	1	2	0	0	6	2	6	1	10	7	5	6	8
SMEL3Ch03	83452315	83452316	SMEL3Ch03_83452316_83452316	167	154	230	252	240	261	293	258	243	447	276	393	172	2	166	234	274	108	66	194	20	321	278	154	237	1
SMEL3Ch08	3570120	3570121	SMEL3Ch08_3570121_3570121	200	235	220	284	274	255	355	299	238	337	331	344	109	12	199	71	41	157	148	244	39	352	370	173	236.5	0
SMEL3Ch01	1995512	1995513	SMEL3Ch01_1995513_1995513	61	43	53	74	70	73	98	74	61	128	80	138	0	0	51	2	3	50	38	37	9	104	95	44	57	4
SMEL3Ch05	7273388	7273389	SMEL3Ch05_7273389_7273389	220	224	207	248	275	259	326	284	234	438	242	451	260	4	158	145	236	230	102	209	26	317	324	177	235	1
SMEL3Ch03	1305218	1305219	SMEL3Ch03_1305219_1305219	313	322	471	224	188	171	227	179	164	1107	181	666	364	63	102	215	269	519	320	241	19	329	516	117	234	0
SMEL3Ch01	8960174	8960175	SMEL3Ch01_8960175_8960175	204	187	282	251	241	275	346	302	264	490	296	482	220	201	194	128	213	216	99	212	32	328	360	206	230.5	0
SMEL3Ch09	1025725	1025726	SMEL3Ch09_1025726_1025726	218	207	255	238	263	244	301	277	257	454	267	430	194	158	169	174	195	223	61	192	26	340	320	155	230.5	0
SMEL3Ch01	2143087	2143088	SMEL3Ch01_2143088_2143088	101	86	72	112	111	111	170	134	120	233	123	195	1	36	89	3	5	80	1	80	11	138	169	67	95	3
SMEL3Ch07	117501982	117501983	SMEL3Ch07_117501983_117501983	222	212	244	274	245	286	359	261	201	481	279	463	94	46	177	74	112	102	76	237	33	345	308	165	229.5	0
SMEL3Ch10	99248417	99248418	SMEL3Ch10_99248418_99248418	191	174	248	244	213	257	294	281	195	402	193	485	175	1	178	186	283	323	266	206	28	356	288	191	228.5	1
SMEL3Ch02	81244044	81244045	SMEL3Ch02_81244045_81244045	195	196	179	257	229	257	316	252	226	420	296	395	393	71	153	84	126	344	136	191	34	269	281	148	227.5	0
SMEL3Ch10	103491503	103491504	SMEL3Ch10_103491504_103491504	163	197	228	237	228	226	313	265	195	392	244	416	155	9	161	318	309	197	38	187	24	284	310	147	227	0
SMEL3Ch07	53405185	53405186	SMEL3Ch07_53405186_53405186	233	238	149	357	305	317	394	339	300	282	380	302	124	18	225	78	104	124	86	154	22	202	226	92	225.5	0
SMEL3Ch10	103365597	103365598	SMEL3Ch10_103365598_103365598	168	176	206	248	221	248	300	247	213	420	260	404	248	81	184	188	228	261	171	193	26	304	266	153	224.5	0
SMEL3Ch01	32196064	32196065	SMEL3Ch01_32196065_32196065	187	182	217	257	259	233	288	264	237	487	299	468	183	96	203	110	177	227	157	197	29	343	316	168	222	0
SMEL3Ch12	85095662	85095663	SMEL3Ch12_85095663_85095663	135	137	228	196	187	176	226	188	169	406	235	349	297	576	111	340	365	257	218	160	24	285	234	118	222	0
SMEL3Ch12	3126238	3126239	SMEL3Ch12_3126239_3126239	228	193	214	230	271	266	325	231	227	455	302	435	176	22	167	198	198	158	148	213	28	323	301	155	220.5	0
SMEL3Ch07	77642041	77642042	SMEL3Ch07_77642042_77642042	193	199	201	265	258	241	337	239	244	665	287	655	106	64	167	68	89	121	62	302	28	499	608	165	220	0
SMEL3Ch01	2273323	2273324	SMEL3Ch01_2273324_2273324	89	80	73	99	87	115	136	138	73	218	119	189	0	0	75	2	0	45	1	82	11	72	74	74	74.5	5
SMEL3Ch07	108018686	108018687	SMEL3Ch07_108018687_108018687	462	212	199	276	308	275	239	208	262	321	221	412	151	47	128	140	174	217	90	343	33	228	247	133	219	0
SMEL3Ch09	2597414	2597415	SMEL3Ch09_2597415_2597415	197	192	243	276	272	264	303	254	231	480	294	425	55	55	177	28	62	195	47	203	40	355	330	167	217	0
SMEL3Ch04	97312402	97312403	SMEL3Ch04_97312403_97312403	208	178	221	238	248	235	357	294	243	451	276	411	100	108	161	45	75	207	107	197	28	299	317	158	214.5	0
SMEL3Ch10	3508524	3508525	SMEL3Ch10_3508525_3508525	172	180	217	216	243	233	308	237	192	433	251	384	171	115	208	214	188	214	139	202	18	267	271	141	214	0
SMEL3Ch11	4327467	4327468	SMEL3Ch11_4327468_4327468	164	173	186	215	218	213	300	240	198	398	249	352	216	0	146	97	136	283	463	168	24	274	267	129	214	1
SMEL3Ch10	5434110	5434111	SMEL3Ch10_5434111_5434111	172	197	246	222	231	228	275	278	230	398	237	375	205	85	159	193	184	183	98	183	24	271	234	125	213.5	0
SMEL3Ch11	69478418	69478419	SMEL3Ch11_69478419_69478419	182	206	221	247	252	251	339	284	229	457	299	409	159	188	197	147	146	179	19	190	32	310	277	180	213.5	0
SMEL3Ch12	34218167	34218168	SMEL3Ch12_34218168_34218168	251	218	129	324	301	272	382	311	295	511	337	296	9	4	209	12	9	96	8	134	21	384	181	98	213.5	1
SMEL3Ch06	100534351	100534352	SMEL3Ch06_100534352_100534352	181	184	215	239	241	258	332	292	213	440	258	426	158	4	173	59	105	212	60	204	36	305	318	147	212.5	1
SMEL3Ch05	42400284	42400285	SMEL3Ch05_42400285_42400285	188	173	191	262	204	219	335	254	210	417	305	410	282	72	201	212	313	206	64	202	23	350	315	169	211	0
SMEL3Ch02	74037447	74037448	SMEL3Ch02_74037448_74037448	179	177	220	260	245	223	321	302	192	398	303	401	1	93	166	77	178	207	5	214	25	299	341	166	210.5	1
SMEL3Ch09	22503811	22503812	SMEL3Ch09_22503812_22503812	159	193	190	247	247	225	279	257	215	417	272	418	187	50	170	139	174	225	78	204	10	296	302	149	209.5	0
SMEL3Ch08	100735582	100735583	SMEL3Ch08_100735583_100735583	203	182	229	241	219	246	298	235	213	422	262	402	169	90	161	124	147	205	74	204	24	328	302	166	209	0
SMEL3Ch01	2484745	2484746	SMEL3Ch01_2484746_2484746	109	112	122	123	146	128	163	121	110	228	143	241	0	0	101	51	80	118	1	100	11	182	156	98	115	3
SMEL3Ch03	22973955	22973956	SMEL3Ch03_22973956_22973956	170	190	214	278	231	224	289	224	212	420	246	388	189	122	200	158	153	192	126	204	34	329	275	154	208	0
SMEL3Ch11	11876171	11876172	SMEL3Ch11_11876172_11876172	197	216	201	282	242	214	333	256	223	427	252	490	94	63	171	78	124	185	74	192	23	321	328	183	207.5	0
SMEL3Ch10	29722835	29722836	SMEL3Ch10_29722836_29722836	201	185	213	260	231	247	318	221	200	382	242	386	119	188	177	161	186	228	118	189	32	300	297	152	207	0
SMEL3Ch01	2563499	2563500	SMEL3Ch01_2563500_2563500	79	89	69	124	82	117	146	117	92	1	127	188	3	0	81	0	0	2	3	84	12	145	126	71	81.5	7
SMEL3Ch07	123268912	123268913	SMEL3Ch07_123268913_123268913	148	202	195	279	262	226	318	215	218	421	268	425	154	113	210	53	15	183	136	181	31	311	345	133	206	0
SMEL3Ch11	4204970	4204971	SMEL3Ch11_4204971_4204971	99	84	197	255	268	226	314	257	210	222	288	440	158	0	173	115	203	246	209	198	26	285	152	145	206	1
SMEL3Ch07	135574548	135574549	SMEL3Ch07_135574549_135574549	236	249	164	208	209	208	257	204	191	527	207	327	111	1	158	83	104	207	38	171	20	388	272	139	205.5	1
SMEL3Ch12	8159054	8159055	SMEL3Ch12_8159055_8159055	186	196	185	238	236	214	323	247	226	482	255	445	118	0	180	64	107	125	1	218	30	306	328	187	205	2
SMEL3Ch06	100569600	100569601	SMEL3Ch06_100569601_100569601	198	203	166	208	204	210	296	237	228	368	261	348	154	94	156	113	172	194	105	221	30	277	260	164	203.5	0
SMEL3Ch06	1306383	1306384	SMEL3Ch06_1306384_1306384	160	154	193	226	231	203	283	212	197	380	244	393	293	120	194	139	203	242	90	189	39	320	278	138	203	0
SMEL3Ch06	76915716	76915717	SMEL3Ch06_76915717_76915717	193	170	213	266	222	205	292	245	210	208	295	415	103	55	155	56	70	103	55	201	23	289	299	144	203	0
SMEL3Ch12	93610605	93610606	SMEL3Ch12_93610606_93610606	147	170	181	201	205	216	246	200	189	389	226	363	151	1	168	290	339	350	304	142	20	272	262	141	203	1
SMEL3Ch10	55166696	55166697	SMEL3Ch10_55166697_55166697	160	200	204	261	200	197	293	253	233	392	294	394	181	69	166	132	184	239	87	270	32	283	266	151	202	0
SMEL3Ch05	7005322	7005323	SMEL3Ch05_7005323_7005323	166	162	233	232	202	192	276	210	212	424	201	424	205	66	139	158	190	204	131	197	23	283	271	126	201.5	0
SMEL3Ch08	103445603	103445604	SMEL3Ch08_103445604_103445604	148	165	192	231	220	191	268	204	198	376	236	359	179	50	128	248	228	285	143	189	24	275	258	130	201	0
SMEL3Ch01	53777814	53777815	SMEL3Ch01_53777815_53777815	194	192	250	253	251	196	306	249	204	433	248	439	172	2	158	79	46	251	92	186	34	376	300	169	200	1
SMEL3Ch05	32556564	32556565	SMEL3Ch05_32556565_32556565	186	175	221	231	196	223	307	258	213	426	256	391	203	82	172	122	163	187	135	157	27	267	299	163	199.5	0
SMEL3Ch10	99180741	99180742	SMEL3Ch10_99180742_99180742	170	152	219	215	218	197	282	215	201	353	228	377	7	5	156	134	237	145	2	154	18	243	278	128	199	1
SMEL3Ch01	5954378	5954379	SMEL3Ch01_5954379_5954379	179	186	192	237	204	210	217	260	219	423	231	362	162	62	145	87	180	315	54	193	27	302	276	155	198.5	0
SMEL3Ch07	24013828	24013829	SMEL3Ch07_24013829_24013829	160	152	202	205	213	230	269	232	183	406	229	401	245	66	144	158	165	193	124	166	24	262	289	146	197.5	0
SMEL3Ch11	71187029	71187030	SMEL3Ch11_71187030_71187030	203	195	218	162	170	157	199	206	163	450	280	592	132	33	135	130	638	160	274	201	30	356	440	106	197	0
SMEL3Ch05	41722762	41722763	SMEL3Ch05_41722763_41722763	180	203	192	207	227	218	313	224	193	394	245	353	156	90	167	133	146	200	117	167	23	288	248	153	196.5	0
SMEL3Ch01	2758062	2758063	SMEL3Ch01_2758063_2758063	41	39	65	61	82	62	78	65	59	126	55	114	0	0	44	29	42	6	1	45	8	69	73	39	50	3
SMEL3Ch06	97413495	97413496	SMEL3Ch06_97413496_97413496	149	155	201	235	212	230	280	243	233	415	274	374	141	68	161	107	182	192	143	191	25	233	268	146	196.5	0
SMEL3Ch01	2911931	2911932	SMEL3Ch01_2911932_2911932	1	1	0	0	0	1	1	0	0	1	1	1	0	36	0	32	47	0	1	2	0	1	1	0	1	21
SMEL3Ch01	3031159	3031160	SMEL3Ch01_3031160_3031160	1	0	0	0	0	2	0	0	0	2	0	0	0	0	0	0	0	0	0	0	0	1	1	0	0	24
SMEL3Ch09	32106148	32106149	SMEL3Ch09_32106149_32106149	193	184	197	218	226	195	281	248	207	379	268	388	196	95	142	144	174	226	126	187	26	282	325	140	196.5	0
SMEL3Ch06	100832151	100832152	SMEL3Ch06_100832152_100832152	216	168	197	195	227	248	308	256	204	421	226	384	174	1	160	88	181	186	110	159	29	272	259	124	196	1
SMEL3Ch01	3054590	3054591	SMEL3Ch01_3054591_3054591	59	66	58	80	82	90	119	94	78	147	96	159	1	1	70	1	1	71	0	63	14	114	110	59	70.5	5
SMEL3Ch09	6453503	6453504	SMEL3Ch09_6453504_6453504	157	149	161	208	227	210	265	255	207	365	234	364	152	65	162	129	188	204	132	180	26	274	284	124	196	0
SMEL3Ch01	3077620	3077621	SMEL3Ch01_3077621_3077621	89	86	101	102	108	116	148	136	106	206	138	186	0	0	89	0	0	109	3	79	14	161	137	73	101.5	5
SMEL3Ch03	76321401	76321402	SMEL3Ch03_76321402_76321402	183	171	145	256	258	244	301	272	202	404	285	407	212	16	177	104	97	182	78	189	26	309	284	152	195.5	0
SMEL3Ch01	3104368	3104369	SMEL3Ch01_3104369_3104369	6	4	4	7	5	2	2	9	2	7	1	7	0	0	1	0	0	0	0	2	1	5	1	3	2	17
SMEL3Ch09	399846	399847	SMEL3Ch09_399847_399847	167	163	186	199	200	247	289	249	213	403	251	365	191	92	130	149	173	186	130	200	26	301	300	144	195	0
SMEL3Ch09	17445507	17445508	SMEL3Ch09_17445508_17445508	117	165	197	239	199	218	273	243	192	372	255	469	71	0	147	165	137	175	72	210	30	268	308	156	194.5	1
SMEL3Ch06	39973544	39973545	SMEL3Ch06_39973545_39973545	95	101	583	142	131	117	191	163	110	552	808	858	197	26	100	243	143	273	334	440	87	311	709	462	194	0
SMEL3Ch11	3186338	3186339	SMEL3Ch11_3186339_3186339	134	162	209	202	196	200	247	199	153	311	212	304	282	99	126	155	157	167	191	134	19	202	230	121	193.5	0
SMEL3Ch09	29422140	29422141	SMEL3Ch09_29422141_29422141	175	159	185	212	216	223	304	253	205	423	283	388	166	97	164	165	163	194	120	179	40	265	305	192	193	0
SMEL3Ch08	96712653	96712654	SMEL3Ch08_96712654_96712654	112	135	122	198	141	146	214	164	161	307	205	305	391	186	131	361	656	146	644	290	26	210	210	106	192	0
SMEL3Ch10	106570174	106570175	SMEL3Ch10_106570175_106570175	150	135	154	210	161	198	186	202	157	525	200	469	207	29	119	285	357	412	179	153	18	229	261	145	192	0
SMEL3Ch01	25446815	25446816	SMEL3Ch01_25446816_25446816	186	165	184	229	192	236	293	247	191	383	203	373	151	4	151	208	255	182	91	171	30	292	259	127	191.5	1
SMEL3Ch06	2247282	2247283	SMEL3Ch06_2247283_2247283	156	143	191	224	210	210	330	215	186	371	261	361	203	98	127	116	165	192	121	178	27	303	262	165	191.5	0
SMEL3Ch10	93607498	93607499	SMEL3Ch10_93607499_93607499	205	180	174	229	216	227	256	263	176	420	264	385	79	85	164	138	196	81	37	186	40	288	271	141	191	0
SMEL3Ch01	3245235	3245236	SMEL3Ch01_3245236_3245236	79	56	137	167	134	157	245	194	163	139	202	131	3	1	144	9	4	69	4	160	19	89	93	48	112	4
SMEL3Ch01	3274708	3274709	SMEL3Ch01_3274709_3274709	0	0	0	0	0	0	0	0	0	0	0	0	0	0	0	0	0	0	0	0	0	0	0	0	0	24
SMEL3Ch01	3280794	3280795	SMEL3Ch01_3280795_3280795	13	14	16	18	11	22	28	23	16	40	20	34	7	0	11	4	2	4	2	18	3	29	26	17	16	6
SMEL3Ch09	29520946	29520947	SMEL3Ch09_29520947_29520947	140	160	185	183	234	219	272	248	196	383	222	381	157	82	139	227	269	182	103	172	18	254	266	122	190.5	0
SMEL3Ch10	87376691	87376692	SMEL3Ch10_87376692_87376692	159	173	201	222	215	198	289	226	195	396	248	355	163	29	170	137	143	186	118	180	35	313	261	131	190.5	0
SMEL3Ch04	95957347	95957348	SMEL3Ch04_95957348_95957348	165	192	200	212	224	225	267	230	188	386	252	357	168	0	148	135	166	128	49	159	23	295	296	159	190	1
SMEL3Ch09	33910694	33910695	SMEL3Ch09_33910695_33910695	150	172	197	211	211	220	272	198	193	336	226	334	95	1	161	105	145	35	92	187	23	273	237	145	190	1
SMEL3Ch01	3494154	3494155	SMEL3Ch01_3494155_3494155	0	0	0	0	0	0	0	0	0	0	0	1	0	0	0	0	0	0	0	0	0	0	0	0	0	24
SMEL3Ch01	3550432	3550433	SMEL3Ch01_3550433_3550433	27	35	37	39	39	44	62	69	37	92	56	75	0	0	29	0	0	0	1	46	5	57	67	34	37	6
SMEL3Ch01	3679503	3679504	SMEL3Ch01_3679504_3679504	101	92	113	122	130	125	161	140	107	1	187	224	0	0	82	1	0	89	2	99	17	150	169	77	100	6
SMEL3Ch02	76673906	76673907	SMEL3Ch02_76673907_76673907	158	187	182	245	183	225	289	237	215	443	258	407	166	75	176	96	188	204	131	191	30	247	286	173	189.5	0
SMEL3Ch07	1204464	1204465	SMEL3Ch07_1204465_1204465	230	200	153	180	203	199	225	194	178	459	185	317	221	78	145	160	260	134	224	135	25	148	244	115	189.5	0
SMEL3Ch10	14862993	14862994	SMEL3Ch10_14862994_14862994	186	168	188	232	208	190	272	218	189	380	229	423	161	0	196	95	126	172	125	207	27	284	271	140	189.5	1
SMEL3Ch01	3737716	3737717	SMEL3Ch01_3737717_3737717	4	1	1	0	2	0	0	7	1	1	2	1	0	0	3	0	0	3	0	4	0	3	3	2	1	23
SMEL3Ch01	3122898	3122899	SMEL3Ch01_3122899_3122899	132	96	122	143	140	142	180	196	143	499	172	500	198	183	98	228	265	300	195	231	41	323	359	199	189	0
SMEL3Ch05	31769468	31769469	SMEL3Ch05_31769469_31769469	166	166	189	224	200	211	276	229	189	353	236	383	189	72	156	189	209	46	136	163	22	235	247	130	189	0
SMEL3Ch08	106465363	106465364	SMEL3Ch08_106465364_106465364	164	175	175	225	195	207	290	243	191	404	257	385	135	99	137	115	162	281	118	186	19	272	274	170	188.5	0
SMEL3Ch12	2414048	2414049	SMEL3Ch12_2414049_2414049	163	127	220	198	223	212	259	221	235	350	209	381	142	0	134	157	172	179	114	174	21	276	259	124	188.5	1
SMEL3Ch01	3811319	3811320	SMEL3Ch01_3811320_3811320	164	124	130	177	180	160	241	188	161	7	196	307	4	0	139	99	122	167	2	129	24	218	227	112	149.5	3
SMEL3Ch04	97669278	97669279	SMEL3Ch04_97669279_97669279	184	165	186	212	230	226	263	223	190	388	241	373	154	78	131	519	166	179	118	168	28	278	288	126	188	0
SMEL3Ch05	9631280	9631281	SMEL3Ch05_9631281_9631281	132	156	165	218	168	203	254	233	195	410	252	386	181	3	157	351	380	175	95	163	22	281	235	131	188	1
SMEL3Ch10	94758682	94758683	SMEL3Ch10_94758683_94758683	158	151	163	208	185	191	251	194	221	343	216	284	265	53	127	161	225	153	153	155	20	217	247	107	188	0
SMEL3Ch03	84045101	84045102	SMEL3Ch03_84045102_84045102	157	140	202	224	208	203	274	247	208	367	185	372	136	97	119	98	171	143	89	190	19	237	258	135	187.5	0
SMEL3Ch11	9296832	9296833	SMEL3Ch11_9296833_9296833	183	163	181	224	198	207	277	257	204	379	271	383	139	0	192	101	127	175	30	152	21	256	271	152	187.5	1
SMEL3Ch01	126100371	126100372	SMEL3Ch01_126100372_126100372	121	146	133	184	175	154	229	194	169	255	212	305	34	720	114	244	316	223	209	147	12	218	190	98	187	0
SMEL3Ch07	256830	256831	SMEL3Ch07_256831_256831	174	142	181	195	207	229	251	232	182	362	225	315	164	54	147	151	142	147	240	192	30	216	279	140	187	0
SMEL3Ch01	131726752	131726753	SMEL3Ch01_131726753_131726753	154	155	201	233	222	199	265	194	195	347	214	389	166	81	150	100	142	179	93	173	20	250	296	154	186.5	0
SMEL3Ch06	102831327	102831328	SMEL3Ch06_102831328_102831328	186	154	187	197	201	214	283	223	198	382	242	343	157	0	165	126	130	120	55	154	21	287	236	134	186.5	1
SMEL3Ch01	3964236	3964237	SMEL3Ch01_3964237_3964237	31	22	44	58	65	48	72	45	36	103	45	82	1	0	39	24	41	41	3	41	7	64	53	38	41	3
SMEL3Ch08	30324492	30324493	SMEL3Ch08_30324493_30324493	165	184	188	266	237	225	276	244	192	408	276	409	177	41	137	148	180	183	108	161	27	269	275	152	186	0
SMEL3Ch10	20467260	20467261	SMEL3Ch10_20467261_20467261	143	136	167	211	163	187	244	185	163	519	212	351	10	1	130	261	251	383	205	139	16	239	242	121	186	1
SMEL3Ch01	96938839	96938840	SMEL3Ch01_96938840_96938840	187	154	143	215	191	231	243	216	187	324	253	360	121	4	157	43	113	176	66	184	21	264	249	132	185.5	1
SMEL3Ch01	4020861	4020862	SMEL3Ch01_4020862_4020862	71	63	77	69	89	59	81	72	62	137	81	126	0	0	54	0	0	56	5	79	4	82	96	44	66	5
SMEL3Ch01	4036749	4036750	SMEL3Ch01_4036750_4036750	0	1	0	0	0	1	0	3	0	4	0	1	0	0	0	1	0	0	0	0	1	1	0	1	0	24
SMEL3Ch02	81018838	81018839	SMEL3Ch02_81018839_81018839	179	183	188	185	224	238	263	241	209	376	221	376	185	8	167	114	152	165	91	170	18	277	257	152	185	0
SMEL3Ch07	64446759	64446760	SMEL3Ch07_64446760_64446760	169	156	189	232	199	189	239	213	189	383	228	369	140	68	170	37	65	180	114	153	24	257	286	145	184.5	0
SMEL3Ch07	52422291	52422292	SMEL3Ch07_52422292_52422292	195	204	105	272	241	260	344	256	250	244	304	257	81	53	193	72	86	120	82	98	17	149	175	75	184	0
SMEL3Ch03	8209807	8209808	SMEL3Ch03_8209808_8209808	165	149	161	198	201	214	263	246	188	385	262	392	155	54	135	77	142	181	109	186	27	278	224	144	183.5	0
SMEL3Ch06	105323912	105323913	SMEL3Ch06_105323913_105323913	163	164	189	192	203	216	273	212	200	318	210	333	107	122	147	100	125	178	57	161	14	250	273	118	183.5	0
SMEL3Ch01	4474228	4474229	SMEL3Ch01_4474229_4474229	1	1	1	3	4	1	0	1	2	0	0	4	0	0	2	0	0	0	0	2	0	0	1	0	0.5	24
SMEL3Ch01	4795183	4795184	SMEL3Ch01_4795184_4795184	82	99	89	99	106	119	146	95	91	189	140	162	0	0	84	0	0	6	2	74	12	130	130	63	90	5
SMEL3Ch10	103473439	103473440	SMEL3Ch10_103473440_103473440	166	153	175	210	189	196	236	211	166	366	194	357	54	1	125	212	284	177	105	153	23	228	253	116	183	1
SMEL3Ch01	4829270	4829271	SMEL3Ch01_4829271_4829271	3	4	3	4	5	8	9	10	4	0	6	11	0	0	4	0	0	0	0	9	0	4	3	3	3.5	17
SMEL3Ch01	4844367	4844368	SMEL3Ch01_4844368_4844368	89	68	89	97	95	86	148	103	91	189	96	179	0	0	76	2	0	73	0	93	10	128	113	66	89	5
SMEL3Ch01	4859886	4859887	SMEL3Ch01_4859887_4859887	81	57	94	99	75	79	122	113	94	187	98	162	66	1	62	0	1	79	0	71	7	141	131	68	79	4
SMEL3Ch01	4876327	4876328	SMEL3Ch01_4876328_4876328	62	67	74	93	94	103	112	91	85	132	92	142	0	2	58	0	2	72	1	82	12	107	100	53	78	5
SMEL3Ch12	99706954	99706955	SMEL3Ch12_99706955_99706955	154	126	182	246	235	240	296	251	184	394	235	347	373	32	154	127	180	161	130	168	27	275	265	120	183	0
SMEL3Ch01	4936636	4936637	SMEL3Ch01_4936637_4936637	72	69	91	86	79	103	122	77	91	166	96	158	3	0	62	0	0	73	1	64	5	95	130	69	75	5
SMEL3Ch01	23988659	23988660	SMEL3Ch01_23988660_23988660	174	156	126	228	204	184	268	207	199	397	233	390	149	92	150	76	181	168	105	188	22	262	270	144	182.5	0
SMEL3Ch06	95492993	95492994	SMEL3Ch06_95492994_95492994	145	153	157	195	201	189	233	214	185	352	211	328	113	73	154	176	180	194	84	165	34	246	236	120	182.5	0
SMEL3Ch01	4981020	4981021	SMEL3Ch01_4981021_4981021	66	60	70	90	88	76	113	85	89	163	90	127	77	0	56	1	7	69	7	74	4	100	100	51	75	3
SMEL3Ch06	101542555	101542556	SMEL3Ch06_101542556_101542556	160	136	202	213	221	216	279	248	188	372	227	369	129	68	164	143	172	177	102	173	15	236	260	129	182.5	0
SMEL3Ch03	88261599	88261600	SMEL3Ch03_88261600_88261600	159	162	185	179	200	201	265	225	196	338	228	334	97	0	139	91	172	191	108	161	20	254	265	127	182	1
SMEL3Ch06	25325969	25325970	SMEL3Ch06_25325970_25325970	171	168	185	254	201	219	261	235	179	384	253	361	148	3	172	129	130	162	7	186	26	294	259	144	182	1
SMEL3Ch07	139037474	139037475	SMEL3Ch07_139037475_139037475	127	163	193	211	208	213	264	206	175	353	236	343	135	88	160	162	153	157	118	189	21	261	264	140	182	0
SMEL3Ch01	2427730	2427731	SMEL3Ch01_2427731_2427731	165	145	196	181	230	213	254	195	202	366	231	369	145	91	154	167	164	182	130	152	22	238	237	154	181.5	0
SMEL3Ch01	15714927	15714928	SMEL3Ch01_15714928_15714928	181	151	211	237	215	210	286	228	176	356	247	397	119	42	128	106	116	182	132	176	18	249	250	133	181.5	0
SMEL3Ch03	85405368	85405369	SMEL3Ch03_85405369_85405369	161	166	178	217	192	209	293	202	185	356	236	335	175	15	138	141	132	187	89	151	23	214	288	138	181.5	0
SMEL3Ch04	1447278	1447279	SMEL3Ch04_1447279_1447279	165	155	176	207	205	183	280	220	185	400	241	385	273	68	137	132	177	180	126	163	21	244	285	141	181.5	0
SMEL3Ch06	108645190	108645191	SMEL3Ch06_108645191_108645191	166	161	223	208	203	206	246	253	167	369	207	370	188	0	165	138	160	160	116	174	26	257	279	129	181	1
SMEL3Ch08	37534783	37534784	SMEL3Ch08_37534784_37534784	154	171	177	248	209	214	231	224	185	381	224	387	0	1	153	133	150	154	118	211	30	269	292	142	181	2
SMEL3Ch12	98780588	98780589	SMEL3Ch12_98780589_98780589	152	157	190	204	201	211	268	236	203	383	216	350	55	1	164	59	64	166	1	172	19	282	262	111	181	2
SMEL3Ch02	22428792	22428793	SMEL3Ch02_22428793_22428793	164	161	113	245	159	195	304	241	176	380	186	406	169	4	183	84	183	197	115	178	27	232	271	132	180.5	1
SMEL3Ch01	5239298	5239299	SMEL3Ch01_5239299_5239299	0	0	0	0	0	0	0	0	0	0	0	0	0	0	0	0	0	0	0	0	0	0	0	0	0	24
SMEL3Ch09	4729237	4729238	SMEL3Ch09_4729238_4729238	131	151	219	139	202	219	237	194	175	283	186	338	171	19	135	143	187	191	94	143	30	230	194	159	180.5	0
SMEL3Ch10	2755989	2755990	SMEL3Ch10_2755990_2755990	181	142	170	228	205	236	297	238	179	362	228	406	177	0	176	55	107	189	111	180	20	256	290	144	180.5	1
SMEL3Ch03	84929076	84929077	SMEL3Ch03_84929077_84929077	159	141	178	195	195	182	254	208	160	343	206	303	197	1	139	117	218	145	138	149	21	213	234	121	180	1
SMEL3Ch05	39222237	39222238	SMEL3Ch05_39222238_39222238	166	162	198	229	194	197	291	244	195	400	235	331	139	1	155	34	69	159	15	156	26	267	251	133	180	1
SMEL3Ch09	9425516	9425517	SMEL3Ch09_9425517_9425517	164	150	193	223	224	191	264	192	180	371	197	338	180	77	152	122	140	178	101	154	25	229	263	141	180	0
SMEL3Ch10	102511990	102511991	SMEL3Ch10_102511991_102511991	179	152	174	187	220	196	263	212	181	393	241	339	167	0	143	56	151	194	106	161	14	279	261	123	180	1
SMEL3Ch01	17157659	17157660	SMEL3Ch01_17157660_17157660	179	161	180	201	184	199	270	227	151	364	231	350	137	95	143	97	143	183	96	153	17	234	256	118	179.5	0
SMEL3Ch01	55167618	55167619	SMEL3Ch01_55167619_55167619	171	186	170	241	216	195	258	224	188	382	266	391	160	86	170	88	173	169	104	164	30	274	272	140	179.5	0
SMEL3Ch01	130927171	130927172	SMEL3Ch01_130927172_130927172	172	145	208	208	186	208	233	225	196	369	239	350	108	9	160	59	121	141	88	169	30	291	262	135	179	0
SMEL3Ch03	90751058	90751059	SMEL3Ch03_90751059_90751059	175	146	209	207	202	209	275	244	183	386	227	337	142	41	156	106	127	144	112	169	19	282	266	134	179	0
SMEL3Ch01	5797314	5797315	SMEL3Ch01_5797315_5797315	23	32	37	45	39	27	48	29	31	62	38	72	0	0	20	0	0	27	0	33	4	42	44	21	30	6
SMEL3Ch01	5839739	5839740	SMEL3Ch01_5839740_5839740	104	98	92	118	108	110	146	145	110	206	134	214	167	1	85	2	1	105	118	121	15	139	159	78	110	3
SMEL3Ch07	142130368	142130369	SMEL3Ch07_142130369_142130369	139	135	194	199	197	179	250	203	196	371	212	346	156	85	127	139	145	150	100	178	19	264	256	148	178.5	0
SMEL3Ch08	106601565	106601566	SMEL3Ch08_106601566_106601566	145	139	197	188	188	214	243	230	174	359	183	315	116	53	137	167	114	316	84	136	13	229	207	126	178.5	0
SMEL3Ch11	6223982	6223983	SMEL3Ch11_6223983_6223983	166	167	183	213	192	222	256	228	194	403	254	349	154	29	152	104	132	160	115	174	16	250	269	130	178.5	0
SMEL3Ch06	106340887	106340888	SMEL3Ch06_106340888_106340888	167	176	194	207	179	209	281	223	187	368	229	344	154	101	149	138	145	177	124	176	17	281	250	138	178	0
SMEL3Ch01	5893185	5893186	SMEL3Ch01_5893186_5893186	6	3	2	2	9	2	10	6	3	18	5	9	0	0	4	0	0	3	0	4	0	7	8	0	3	15
SMEL3Ch12	97095064	97095065	SMEL3Ch12_97095065_97095065	137	150	184	185	182	176	244	187	203	417	211	347	60	0	149	75	116	171	2	180	24	277	239	132	178	2
SMEL3Ch01	136464552	136464553	SMEL3Ch01_136464553_136464553	147	161	170	239	209	190	271	215	178	366	222	395	166	141	160	76	62	206	167	177	35	271	289	159	177.5	0
SMEL3Ch03	80621354	80621355	SMEL3Ch03_80621355_80621355	178	150	177	255	225	205	294	231	215	414	238	403	128	25	175	77	135	172	89	171	21	282	292	148	177.5	0
SMEL3Ch11	69917925	69917926	SMEL3Ch11_69917926_69917926	169	143	192	180	203	200	250	205	175	363	203	356	162	94	142	114	166	158	105	184	21	293	247	140	177.5	0
SMEL3Ch01	5933021	5933022	SMEL3Ch01_5933022_5933022	25	34	48	39	37	30	45	29	39	81	46	77	0	3	33	0	0	30	2	21	4	50	53	26	31.5	6
SMEL3Ch03	2521216	2521217	SMEL3Ch03_2521217_2521217	147	153	190	218	206	200	262	198	193	238	238	349	64	30	129	38	120	125	37	164	40	268	284	145	177	0
SMEL3Ch01	5970425	5970426	SMEL3Ch01_5970426_5970426	53	84	67	84	88	85	115	104	76	147	103	137	63	0	62	0	2	70	41	66	12	109	101	65	73	3
SMEL3Ch10	91533983	91533984	SMEL3Ch10_91533984_91533984	154	150	180	208	218	203	286	250	203	301	252	384	171	78	143	130	130	174	103	155	38	254	254	142	177	0
SMEL3Ch02	27806678	27806679	SMEL3Ch02_27806679_27806679	143	143	170	193	177	187	235	195	168	332	195	283	131	60	168	176	251	129	231	129	22	229	262	105	176.5	0
SMEL3Ch03	89970664	89970665	SMEL3Ch03_89970665_89970665	177	168	191	195	174	186	217	227	199	347	206	325	134	95	134	111	140	143	127	176	12	264	210	129	176.5	0
SMEL3Ch05	37874180	37874181	SMEL3Ch05_37874181_37874181	138	140	197	191	182	188	257	198	175	351	235	332	178	81	130	103	151	170	98	150	18	215	228	110	176.5	0
SMEL3Ch06	2415914	2415915	SMEL3Ch06_2415915_2415915	136	150	167	199	195	194	265	186	190	356	211	334	260	77	139	109	126	145	96	157	30	265	232	111	176.5	0
SMEL3Ch08	108408721	108408722	SMEL3Ch08_108408722_108408722	158	173	175	200	198	178	255	230	188	339	220	333	160	169	144	133	168	181	51	168	24	247	249	111	176.5	0
SMEL3Ch01	6173910	6173911	SMEL3Ch01_6173911_6173911	111	141	128	141	143	146	214	166	141	298	183	290	2	0	108	0	0	0	1	138	26	155	183	87	139.5	6
SMEL3Ch10	4101480	4101481	SMEL3Ch10_4101481_4101481	156	140	186	232	187	182	272	248	204	391	236	360	171	1	110	139	140	164	101	163	22	245	271	129	176.5	1
SMEL3Ch02	79017764	79017765	SMEL3Ch02_79017765_79017765	166	145	175	158	177	190	242	212	169	392	204	312	209	147	132	187	191	160	114	147	22	228	241	115	176	0
SMEL3Ch08	106926131	106926132	SMEL3Ch08_106926132_106926132	140	144	188	178	209	198	248	242	154	387	229	339	170	70	132	97	142	189	122	174	19	247	218	129	176	0
SMEL3Ch02	44068778	44068779	SMEL3Ch02_44068779_44068779	143	147	154	238	194	178	249	194	181	341	204	353	125	47	173	9	14	157	107	178	35	253	278	118	175.5	0
SMEL3Ch04	97888014	97888015	SMEL3Ch04_97888015_97888015	147	150	191	199	187	189	258	211	208	350	202	384	163	99	139	131	149	164	104	157	20	257	238	139	175.5	0
SMEL3Ch09	33248542	33248543	SMEL3Ch09_33248543_33248543	155	143	170	181	181	208	226	204	169	304	222	306	276	103	139	114	148	439	88	155	14	242	230	121	175.5	0
SMEL3Ch10	53545152	53545153	SMEL3Ch10_53545153_53545153	113	151	155	204	179	166	210	164	172	310	183	309	218	117	146	192	267	127	191	134	25	186	239	103	175.5	0
SMEL3Ch11	9755804	9755805	SMEL3Ch11_9755805_9755805	145	147	147	183	187	188	196	177	174	293	208	347	221	84	139	98	143	134	90	179	17	222	220	126	175.5	0
SMEL3Ch01	6349775	6349776	SMEL3Ch01_6349776_6349776	18	13	23	16	30	24	32	17	23	48	30	40	0	0	15	9	13	19	0	21	2	24	26	8	18.5	4
SMEL3Ch02	60158011	60158012	SMEL3Ch02_60158012_60158012	142	144	177	195	197	179	250	204	189	351	247	311	142	71	154	75	115	155	99	173	16	219	199	102	175	0
SMEL3Ch01	6395537	6395538	SMEL3Ch01_6395538_6395538	8	5	5	5	4	6	8	7	4	12	7	7	4	0	6	1	2	3	0	3	0	11	11	2	5	11
SMEL3Ch03	79917170	79917171	SMEL3Ch03_79917171_79917171	160	164	172	233	178	218	278	196	200	409	213	337	104	4	140	96	135	176	54	174	23	289	260	150	175	1
SMEL3Ch05	6697872	6697873	SMEL3Ch05_6697873_6697873	170	163	183	194	216	202	239	202	180	320	239	338	119	78	139	86	121	154	95	153	25	236	221	122	175	0
SMEL3Ch07	92944794	92944795	SMEL3Ch07_92944795_92944795	163	179	158	268	198	207	263	222	180	355	234	318	141	0	171	75	130	101	102	156	26	248	276	165	175	1
SMEL3Ch01	6537391	6537392	SMEL3Ch01_6537392_6537392	101	92	96	115	120	120	160	108	87	225	134	198	77	47	98	0	0	0	52	100	7	144	135	60	99	3
SMEL3Ch07	125131686	125131687	SMEL3Ch07_125131687_125131687	177	162	157	219	202	214	276	192	191	382	234	375	150	6	147	129	150	162	90	173	28	263	272	123	175	0
SMEL3Ch08	100777151	100777152	SMEL3Ch08_100777152_100777152	176	142	162	181	232	201	244	223	174	340	213	341	115	5	163	46	68	176	0	162	22	238	224	142	175	1
SMEL3Ch10	1154162	1154163	SMEL3Ch10_1154163_1154163	178	172	158	192	187	209	254	195	189	362	236	373	151	73	147	109	172	160	116	145	21	256	243	140	175	0
SMEL3Ch10	2745405	2745406	SMEL3Ch10_2745406_2745406	141	131	159	188	181	197	236	185	178	344	208	330	70	2	172	52	12	187	65	155	36	252	219	114	175	1
SMEL3Ch01	6597386	6597387	SMEL3Ch01_6597387_6597387	55	54	47	73	66	68	82	62	66	136	75	125	0	0	42	2	0	44	1	65	7	92	70	37	58.5	5
SMEL3Ch10	88274343	88274344	SMEL3Ch10_88274344_88274344	169	159	177	180	210	179	196	237	184	333	211	331	58	0	134	24	49	61	45	173	20	252	236	111	175	1
SMEL3Ch01	6617453	6617454	SMEL3Ch01_6617454_6617454	5	2	3	5	3	5	2	4	3	8	6	5	0	0	2	0	0	4	1	2	0	5	4	5	3	16
SMEL3Ch11	4454581	4454582	SMEL3Ch11_4454582_4454582	150	147	124	197	181	186	241	254	169	316	203	324	108	27	162	177	228	122	122	173	25	261	180	89	175	0
SMEL3Ch01	6646797	6646798	SMEL3Ch01_6646798_6646798	4	4	4	4	5	4	8	7	3	6	9	10	0	0	8	0	0	6	0	4	0	4	7	1	4	15
SMEL3Ch03	79849871	79849872	SMEL3Ch03_79849872_79849872	173	160	182	219	176	191	265	212	184	358	225	335	16	13	159	13	11	168	12	145	20	230	267	115	174.5	0
SMEL3Ch07	132904222	132904223	SMEL3Ch07_132904223_132904223	146	163	162	188	194	209	246	244	178	384	219	333	157	49	138	92	153	171	113	194	23	263	241	123	174.5	0
SMEL3Ch01	6690487	6690488	SMEL3Ch01_6690488_6690488	0	0	0	0	1	0	1	0	1	2	0	1	0	0	2	0	2	0	0	0	0	0	0	3	0	24
SMEL3Ch08	91713727	91713728	SMEL3Ch08_91713728_91713728	149	156	190	205	205	176	247	217	196	349	221	321	115	70	132	1	0	173	73	164	24	264	272	120	174.5	2
SMEL3Ch08	101415616	101415617	SMEL3Ch08_101415617_101415617	170	156	175	199	182	207	274	233	166	365	208	342	135	58	154	114	157	194	105	174	22	223	259	135	174.5	0
SMEL3Ch03	89492741	89492742	SMEL3Ch03_89492742_89492742	134	162	194	193	177	185	279	177	175	328	226	333	145	96	121	109	146	162	88	173	24	237	218	134	174	0
SMEL3Ch01	6779895	6779896	SMEL3Ch01_6779896_6779896	24	30	26	45	28	45	55	35	29	72	35	65	0	2	26	0	0	1	19	34	4	71	43	20	28.5	6
SMEL3Ch09	27986748	27986749	SMEL3Ch09_27986749_27986749	167	158	180	214	195	208	279	210	207	374	243	365	164	90	163	98	162	168	124	161	21	253	259	122	174	0
SMEL3Ch01	6808434	6808435	SMEL3Ch01_6808435_6808435	10	9	17	12	19	11	22	22	9	24	27	28	14	0	10	15	13	22	0	12	2	29	19	5	13.5	3
SMEL3Ch01	16961475	16961476	SMEL3Ch01_16961476_16961476	167	172	175	196	242	168	276	236	185	356	198	333	4	8	140	106	136	171	93	180	29	255	264	140	173.5	1
SMEL3Ch02	77108157	77108158	SMEL3Ch02_77108158_77108158	157	141	169	190	189	173	235	198	174	353	175	291	183	1	126	92	116	179	126	168	17	234	244	114	173.5	1
SMEL3Ch05	40499604	40499605	SMEL3Ch05_40499605_40499605	144	159	160	182	193	185	260	233	212	375	227	347	167	66	158	74	157	157	122	180	17	242	249	148	173.5	0
SMEL3Ch10	8545907	8545908	SMEL3Ch10_8545908_8545908	289	304	128	198	199	186	225	201	174	328	206	637	111	8	167	78	132	162	100	136	21	245	173	81	173.5	0
SMEL3Ch12	96058564	96058565	SMEL3Ch12_96058565_96058565	143	154	162	171	183	176	256	213	144	356	204	336	189	6	135	260	255	170	61	140	24	239	224	125	173.5	0
SMEL3Ch06	101512063	101512064	SMEL3Ch06_101512064_101512064	146	142	186	172	181	174	213	187	186	352	219	367	93	22	137	81	105	183	63	151	18	240	234	132	173	0
SMEL3Ch01	7337278	7337279	SMEL3Ch01_7337279_7337279	10	10	16	17	7	12	24	17	9	9	15	21	7	2	7	0	4	13	3	6	0	8	21	5	9	5
SMEL3Ch07	104652596	104652597	SMEL3Ch07_104652597_104652597	201	172	119	237	243	220	298	255	237	229	274	220	18	3	203	8	8	6	4	104	18	174	138	86	173	2
SMEL3Ch12	3185329	3185330	SMEL3Ch12_3185330_3185330	128	180	172	226	210	185	250	203	174	381	223	376	161	30	139	117	151	139	89	152	17	241	266	112	173	0
SMEL3Ch12	78114737	78114738	SMEL3Ch12_78114738_78114738	162	169	179	236	199	228	256	222	175	392	288	357	133	106	153	115	158	158	105	171	29	260	268	163	173	0
SMEL3Ch01	132673973	132673974	SMEL3Ch01_132673974_132673974	167	179	211	171	172	177	219	166	153	385	173	544	100	22	99	109	137	381	187	175	22	437	258	135	172.5	0
SMEL3Ch04	66947124	66947125	SMEL3Ch04_66947125_66947125	185	178	186	162	248	207	199	164	127	302	168	295	177	75	162	105	141	100	42	217	19	209	222	141	172.5	0
SMEL3Ch05	38987348	38987349	SMEL3Ch05_38987349_38987349	161	174	171	229	181	220	252	206	182	359	215	370	166	83	147	65	130	170	117	152	26	210	254	133	172.5	0
SMEL3Ch01	7396458	7396459	SMEL3Ch01_7396459_7396459	0	0	1	2	3	3	2	3	1	0	0	0	0	0	3	0	0	2	0	0	1	0	0	3	0	24
SMEL3Ch07	22133816	22133817	SMEL3Ch07_22133817_22133817	133	133	162	184	159	166	226	179	156	285	192	331	314	1	117	241	297	251	44	129	21	229	227	111	172.5	1
SMEL3Ch02	30275283	30275284	SMEL3Ch02_30275284_30275284	134	154	131	225	196	189	271	224	181	364	218	367	158	19	163	63	156	185	108	147	30	253	281	134	172	0
SMEL3Ch03	81602272	81602273	SMEL3Ch03_81602273_81602273	148	142	187	195	188	184	255	202	162	365	203	318	156	42	151	88	114	179	83	165	23	251	235	145	172	0
SMEL3Ch05	39817670	39817671	SMEL3Ch05_39817671_39817671	133	135	156	183	188	207	247	208	179	339	218	379	136	71	142	135	158	211	93	165	25	252	222	135	172	0
SMEL3Ch01	7492707	7492708	SMEL3Ch01_7492708_7492708	72	101	98	102	103	111	120	93	104	171	119	209	2	2	72	6	2	101	2	90	12	131	138	68	99.5	4
SMEL3Ch08	100616871	100616872	SMEL3Ch08_100616872_100616872	152	135	170	184	203	181	237	218	176	337	231	340	145	84	136	116	131	174	95	140	21	267	243	108	172	0
SMEL3Ch11	30496227	30496228	SMEL3Ch11_30496228_30496228	140	169	177	222	210	186	215	220	173	358	204	366	164	2	162	103	157	171	108	161	22	245	246	146	172	1
SMEL3Ch11	72011513	72011514	SMEL3Ch11_72011514_72011514	140	132	177	209	206	173	236	216	190	337	197	315	82	3	117	49	50	171	78	145	23	238	243	119	172	1
SMEL3Ch01	7534715	7534716	SMEL3Ch01_7534716_7534716	60	77	56	70	88	97	89	111	69	156	104	160	2	2	53	2	4	6	5	63	4	112	111	65	67	5
SMEL3Ch02	82925217	82925218	SMEL3Ch02_82925218_82925218	127	162	181	202	214	197	244	222	194	326	219	354	85	1	131	61	79	142	65	152	28	261	250	136	171.5	1
SMEL3Ch03	66917269	66917270	SMEL3Ch03_66917270_66917270	162	152	178	201	197	202	278	211	197	365	214	326	137	92	161	127	157	161	106	165	24	240	256	110	171.5	0
SMEL3Ch03	95976889	95976890	SMEL3Ch03_95976890_95976890	142	124	154	178	195	199	227	197	195	356	227	353	153	69	134	88	165	153	99	179	27	211	227	131	171.5	0
SMEL3Ch07	3623792	3623793	SMEL3Ch07_3623793_3623793	153	149	172	198	188	201	260	220	159	308	208	344	64	0	130	65	85	305	54	171	18	230	212	129	171.5	1
SMEL3Ch07	85459578	85459579	SMEL3Ch07_85459579_85459579	163	157	156	223	181	215	303	204	174	352	250	378	143	94	182	100	154	169	127	167	31	268	257	145	171.5	0
SMEL3Ch08	88925606	88925607	SMEL3Ch08_88925607_88925607	143	163	197	204	216	199	289	209	173	373	222	360	167	59	138	155	170	153	81	155	30	292	255	151	171.5	0
SMEL3Ch11	69739458	69739459	SMEL3Ch11_69739459_69739459	167	179	129	179	173	201	263	236	173	378	231	348	170	5	141	88	142	159	116	144	11	246	229	134	171.5	0
SMEL3Ch01	2053419	2053420	SMEL3Ch01_2053420_2053420	163	169	155	182	181	201	236	240	173	365	234	355	141	78	154	121	216	160	142	153	27	267	278	156	171	0
SMEL3Ch08	105749846	105749847	SMEL3Ch08_105749847_105749847	137	159	191	185	170	193	251	202	166	331	221	321	59	56	168	116	104	172	41	176	21	250	264	120	171	0
SMEL3Ch09	1763566	1763567	SMEL3Ch09_1763567_1763567	135	149	155	190	164	185	264	198	178	357	226	324	70	60	158	49	61	182	114	182	26	239	247	141	171	0
SMEL3Ch01	7715620	7715621	SMEL3Ch01_7715621_7715621	83	88	75	119	108	116	138	113	110	185	139	210	1	0	76	1	3	15	0	98	16	144	110	70	93	5
SMEL3Ch10	4388077	4388078	SMEL3Ch10_4388078_4388078	140	177	158	212	196	200	236	195	167	358	223	389	158	2	155	90	174	168	33	161	22	238	239	138	171	1
SMEL3Ch10	53185570	53185571	SMEL3Ch10_53185571_53185571	138	146	158	214	194	193	244	212	177	352	243	341	1	1	141	128	137	167	113	175	21	266	253	127	171	2
SMEL3Ch12	3383632	3383633	SMEL3Ch12_3383633_3383633	160	150	194	213	201	214	275	211	182	362	248	304	142	94	154	127	140	146	94	131	10	226	208	100	171	0
SMEL3Ch02	76527857	76527858	SMEL3Ch02_76527858_76527858	162	153	176	170	197	197	251	242	199	339	212	345	34	0	148	24	36	171	28	159	17	264	237	118	170.5	1
SMEL3Ch03	1182190	1182191	SMEL3Ch03_1182191_1182191	161	155	139	196	170	192	244	233	175	329	206	326	142	71	143	96	146	171	116	192	20	248	222	133	170.5	0
SMEL3Ch01	7789408	7789409	SMEL3Ch01_7789409_7789409	88	105	93	133	118	111	166	122	134	256	147	247	0	0	106	0	0	106	1	114	12	185	159	95	108.5	5
SMEL3Ch04	1099524	1099525	SMEL3Ch04_1099525_1099525	158	150	183	198	207	200	241	215	190	372	217	293	113	0	147	146	153	156	3	149	25	282	254	132	170.5	2
SMEL3Ch09	31591338	31591339	SMEL3Ch09_31591339_31591339	150	151	187	188	187	205	254	199	175	310	199	321	140	1	134	115	136	166	84	156	21	242	237	128	170.5	1
SMEL3Ch01	7872647	7872648	SMEL3Ch01_7872648_7872648	0	0	1	0	1	0	0	1	0	0	0	0	1	0	0	0	0	0	0	3	0	1	1	0	0	24
SMEL3Ch01	7904785	7904786	SMEL3Ch01_7904786_7904786	44	48	88	73	57	68	115	85	79	145	81	150	0	0	58	0	0	0	0	63	4	86	94	52	60.5	7
SMEL3Ch02	51218710	51218711	SMEL3Ch02_51218711_51218711	163	142	177	210	196	171	252	200	160	337	200	321	153	101	150	98	169	181	102	160	19	218	223	130	170	0
SMEL3Ch02	58603177	58603178	SMEL3Ch02_58603178_58603178	175	165	129	215	225	175	282	218	183	359	222	289	108	2	144	93	92	163	53	117	23	240	185	151	170	1
SMEL3Ch05	6579847	6579848	SMEL3Ch05_6579848_6579848	146	152	191	179	221	194	269	281	158	356	212	348	159	3	129	117	96	178	65	162	28	257	238	147	170	1
SMEL3Ch08	90148409	90148410	SMEL3Ch08_90148410_90148410	158	143	186	199	195	187	254	210	182	351	229	342	134	62	149	112	129	149	78	154	21	227	232	127	170	0
SMEL3Ch01	8016946	8016947	SMEL3Ch01_8016947_8016947	17	19	0	22	11	28	35	18	27	34	23	34	0	0	17	0	0	0	0	11	2	17	23	12	17	8
SMEL3Ch09	1472242	1472243	SMEL3Ch09_1472243_1472243	158	168	188	205	208	214	258	216	172	359	216	342	63	79	154	101	137	118	62	162	22	250	255	130	170	0
SMEL3Ch09	29578732	29578733	SMEL3Ch09_29578733_29578733	148	158	186	196	223	223	264	245	165	442	223	380	70	0	141	1	8	96	44	175	17	237	291	138	170	2
SMEL3Ch01	12572759	12572760	SMEL3Ch01_12572760_12572760	153	160	169	212	182	194	290	252	202	377	235	368	163	0	118	159	149	170	113	168	22	295	249	148	169.5	1
SMEL3Ch02	16213355	16213356	SMEL3Ch02_16213356_16213356	195	228	212	148	123	132	157	140	112	417	274	416	487	71	97	111	182	208	64	194	18	331	348	94	169.5	0
SMEL3Ch01	8087265	8087266	SMEL3Ch01_8087266_8087266	7	10	11	17	16	21	13	12	18	26	12	17	0	0	12	0	0	9	0	12	2	17	14	6	12	6
SMEL3Ch05	7785689	7785690	SMEL3Ch05_7785690_7785690	149	152	165	201	182	204	266	195	207	342	213	361	174	82	137	98	149	159	106	158	28	261	261	148	169.5	0
SMEL3Ch01	8160009	8160010	SMEL3Ch01_8160010_8160010	80	75	71	81	89	106	114	89	94	166	98	179	0	0	72	2	1	1	1	72	8	113	106	47	77.5	6
SMEL3Ch10	60770424	60770425	SMEL3Ch10_60770425_60770425	112	126	180	161	164	140	225	167	137	362	186	362	310	657	112	158	195	172	251	147	34	264	248	130	169.5	0
SMEL3Ch01	8187928	8187929	SMEL3Ch01_8187929_8187929	81	73	92	102	98	109	112	111	87	180	101	180	8	0	91	8	4	1	12	104	15	139	131	62	91.5	3
SMEL3Ch02	27806190	27806191	SMEL3Ch02_27806191_27806191	158	150	217	202	204	179	266	227	143	323	203	486	151	48	145	99	107	133	159	147	22	227	446	183	169	0
SMEL3Ch02	83333320	83333321	SMEL3Ch02_83333321_83333321	145	134	195	168	211	206	201	198	183	321	204	294	146	73	129	100	151	170	92	167	26	225	223	147	169	0
SMEL3Ch06	2129960	2129961	SMEL3Ch06_2129961_2129961	148	175	175	184	195	202	240	230	150	370	209	307	134	77	138	124	152	163	109	157	30	266	242	147	169	0
SMEL3Ch01	8251628	8251629	SMEL3Ch01_8251629_8251629	19	23	24	31	34	25	32	33	25	53	29	61	21	0	21	0	0	17	12	16	1	34	37	20	23.5	4
SMEL3Ch07	49014696	49014697	SMEL3Ch07_49014697_49014697	139	160	177	192	184	187	239	206	146	333	188	315	135	53	131	104	135	175	88	163	8	248	226	108	169	0
SMEL3Ch07	141868375	141868376	SMEL3Ch07_141868376_141868376	141	124	152	164	174	202	209	185	178	344	202	293	143	73	136	75	144	174	112	174	26	218	211	123	169	0
SMEL3Ch08	93223	93224	SMEL3Ch08_93224_93224	147	149	166	209	207	223	256	203	188	339	212	344	139	85	138	137	142	172	117	156	18	253	240	114	169	0
SMEL3Ch11	6032457	6032458	SMEL3Ch11_6032458_6032458	153	138	156	195	199	192	269	201	184	372	230	346	168	0	134	111	156	170	114	159	22	277	255	96	169	1
SMEL3Ch12	28014519	28014520	SMEL3Ch12_28014520_28014520	142	167	149	219	176	191	261	214	182	377	228	339	171	0	153	77	132	145	100	162	21	263	268	133	169	1
SMEL3Ch12	54909334	54909335	SMEL3Ch12_54909335_54909335	164	159	174	216	206	218	281	228	163	338	214	337	143	0	132	117	139	143	94	180	23	260	248	99	169	1
SMEL3Ch01	8381323	8381324	SMEL3Ch01_8381324_8381324	31	26	31	46	57	50	67	59	44	104	70	113	9	0	39	0	2	49	17	35	9	72	69	38	41.5	3
SMEL3Ch01	1855761	1855762	SMEL3Ch01_1855762_1855762	153	155	179	185	190	209	243	188	163	328	189	322	136	73	150	107	147	174	104	141	20	256	256	125	168.5	0
SMEL3Ch02	80249709	80249710	SMEL3Ch02_80249710_80249710	117	156	165	177	206	187	227	187	165	316	192	318	128	211	127	89	147	156	68	172	23	241	243	116	168.5	0
SMEL3Ch01	8423490	8423491	SMEL3Ch01_8423491_8423491	40	23	35	45	41	40	66	37	37	63	35	69	1	0	30	0	0	25	1	32	10	45	52	17	35	5
SMEL3Ch03	66762121	66762122	SMEL3Ch03_66762122_66762122	158	140	171	209	193	182	258	187	166	382	230	366	126	86	166	105	151	164	110	184	32	237	229	138	168.5	0
SMEL3Ch10	97829411	97829412	SMEL3Ch10_97829412_97829412	144	169	201	186	173	206	277	210	168	362	201	354	145	79	142	124	139	153	111	157	17	250	247	125	168.5	0
SMEL3Ch03	80181456	80181457	SMEL3Ch03_80181457_80181457	149	139	182	173	207	169	230	218	167	317	196	289	140	41	115	94	130	170	78	127	12	228	246	103	168	0
SMEL3Ch05	7131004	7131005	SMEL3Ch05_7131005_7131005	166	166	135	193	180	184	224	175	175	336	229	319	77	105	136	94	124	170	95	151	16	235	248	144	168	0
SMEL3Ch05	37876674	37876675	SMEL3Ch05_37876675_37876675	141	131	176	173	200	192	215	210	163	284	201	311	153	4	125	145	114	174	71	142	22	208	196	104	168	1
SMEL3Ch01	8778068	8778069	SMEL3Ch01_8778069_8778069	5	1	5	4	2	7	3	3	3	3	4	5	1	0	5	3	4	3	2	3	0	3	6	2	3	18
SMEL3Ch08	103236910	103236911	SMEL3Ch08_103236911_103236911	112	150	352	147	177	141	209	180	159	305	446	679	226	56	126	70	140	317	203	143	21	233	186	106	168	0
SMEL3Ch01	7699946	7699947	SMEL3Ch01_7699947_7699947	156	158	171	182	192	230	261	198	188	372	209	342	147	77	153	110	147	164	104	152	16	234	222	128	167.5	0
SMEL3Ch01	65810131	65810132	SMEL3Ch01_65810132_65810132	159	154	150	224	177	196	249	226	200	344	206	362	168	95	148	56	129	159	92	167	28	272	254	137	167.5	0
SMEL3Ch11	6591451	6591452	SMEL3Ch11_6591452_6591452	156	158	138	223	162	198	281	229	187	382	234	356	190	1	134	101	166	169	110	148	11	285	242	124	167.5	1
SMEL3Ch01	8835233	8835234	SMEL3Ch01_8835234_8835234	7	7	3	4	1	9	7	4	6	9	6	5	0	0	2	0	0	1	0	1	0	4	5	2	3.5	15
SMEL3Ch01	3111764	3111765	SMEL3Ch01_3111765_3111765	145	170	167	167	191	205	242	189	159	348	199	345	166	32	114	120	147	82	111	179	17	227	229	124	167	0
SMEL3Ch01	8909686	8909687	SMEL3Ch01_8909687_8909687	142	152	175	189	191	180	229	178	159	331	199	296	103	1	123	277	129	155	12	132	23	195	220	121	167	1
SMEL3Ch02	17825026	17825027	SMEL3Ch02_17825027_17825027	159	145	147	243	172	179	246	209	169	365	250	320	140	79	165	79	149	180	118	162	23	233	257	139	167	0
SMEL3Ch03	85255159	85255160	SMEL3Ch03_85255160_85255160	136	110	289	165	146	142	185	169	142	570	169	273	39	7	118	173	449	401	143	175	15	210	200	109	167	0
SMEL3Ch04	71831937	71831938	SMEL3Ch04_71831938_71831938	132	134	179	191	201	184	267	203	180	341	209	326	139	69	142	148	142	141	103	155	25	234	241	127	167	0
SMEL3Ch04	105270774	105270775	SMEL3Ch04_105270775_105270775	162	145	150	208	187	194	241	216	187	328	202	309	134	88	147	87	110	165	103	169	20	237	245	130	167	0
SMEL3Ch05	17044470	17044471	SMEL3Ch05_17044471_17044471	157	151	165	219	205	187	228	197	193	359	224	340	57	1	145	47	51	169	52	155	17	250	254	139	167	1
SMEL3Ch07	124078209	124078210	SMEL3Ch07_124078210_124078210	138	138	161	186	175	173	246	197	155	287	201	291	125	75	128	174	217	151	11	153	29	207	215	122	167	0
SMEL3Ch08	15317458	15317459	SMEL3Ch08_15317459_15317459	156	164	163	240	200	199	241	181	170	339	244	350	100	2	150	73	109	180	97	155	18	256	236	134	167	1
SMEL3Ch09	1355077	1355078	SMEL3Ch09_1355078_1355078	172	148	185	203	174	183	230	214	158	336	179	340	142	91	144	158	135	158	103	162	24	228	224	111	167	0
SMEL3Ch01	4038949	4038950	SMEL3Ch01_4038950_4038950	129	149	174	190	155	172	249	206	161	296	209	292	335	36	125	102	140	173	113	132	16	209	202	117	166.5	0
SMEL3Ch01	11656307	11656308	SMEL3Ch01_11656308_11656308	146	137	170	164	176	170	219	203	174	293	187	343	144	0	123	124	129	169	93	140	21	225	240	107	166.5	1
SMEL3Ch01	134810265	134810266	SMEL3Ch01_134810266_134810266	144	143	122	184	163	190	248	202	170	339	207	329	86	0	161	130	131	267	170	145	24	221	255	120	166.5	1
SMEL3Ch02	82448602	82448603	SMEL3Ch02_82448603_82448603	149	137	177	196	172	161	263	210	185	317	203	351	132	42	144	23	42	182	67	151	33	264	211	116	166.5	0
SMEL3Ch03	79738880	79738881	SMEL3Ch03_79738881_79738881	156	134	163	215	188	170	231	187	173	323	211	326	140	57	140	86	122	174	89	158	25	219	222	110	166.5	0
SMEL3Ch04	85734673	85734674	SMEL3Ch04_85734674_85734674	143	164	154	217	166	209	238	216	163	385	217	340	163	78	164	123	167	196	123	180	31	255	285	153	166.5	0
SMEL3Ch01	9028204	9028205	SMEL3Ch01_9028205_9028205	2	2	2	1	0	2	1	4	3	1	2	5	2	0	0	0	0	0	1	0	0	5	2	1	1	22
SMEL3Ch05	1512361	1512362	SMEL3Ch05_1512362_1512362	121	135	160	208	175	184	226	201	173	378	207	327	178	3	137	137	103	144	6	121	19	250	258	125	166.5	1
SMEL3Ch01	9052285	9052286	SMEL3Ch01_9052286_9052286	6	12	7	10	12	7	14	9	7	30	8	14	0	0	4	0	0	8	0	14	2	10	15	8	8	7
SMEL3Ch06	41419911	41419912	SMEL3Ch06_41419912_41419912	131	133	150	199	174	169	208	190	164	340	194	307	157	35	153	105	133	246	174	131	17	197	209	115	166.5	0
SMEL3Ch06	105675090	105675091	SMEL3Ch06_105675091_105675091	148	166	174	167	202	203	272	205	188	371	220	360	150	104	161	120	155	156	68	151	27	241	266	143	166.5	0
SMEL3Ch01	9095110	9095111	SMEL3Ch01_9095111_9095111	0	0	0	0	0	0	1	0	0	0	0	0	0	0	1	0	0	0	0	0	0	0	0	0	0	24
SMEL3Ch01	9168784	9168785	SMEL3Ch01_9168785_9168785	52	48	56	72	52	67	103	71	49	109	80	110	0	0	44	0	0	54	0	55	12	69	88	55	54.5	5
SMEL3Ch11	4205294	4205295	SMEL3Ch11_4205295_4205295	182	166	133	166	147	166	205	167	148	484	167	482	266	70	99	188	63	258	188	137	24	196	305	129	166.5	0
SMEL3Ch02	74200089	74200090	SMEL3Ch02_74200090_74200090	168	137	187	172	180	182	213	188	164	340	203	308	128	151	144	115	134	149	107	155	16	246	207	96	166	0
SMEL3Ch02	75855696	75855697	SMEL3Ch02_75855697_75855697	169	163	159	220	225	201	248	212	189	312	234	296	128	79	155	90	148	149	89	153	16	266	179	112	166	0
SMEL3Ch02	75911289	75911290	SMEL3Ch02_75911290_75911290	129	139	169	180	195	193	229	193	164	314	226	318	5	6	128	7	13	74	7	168	26	237	241	110	166	0
SMEL3Ch02	80562194	80562195	SMEL3Ch02_80562195_80562195	137	156	170	183	198	195	266	189	174	354	188	315	142	98	119	78	83	158	100	162	15	232	270	114	166	0
SMEL3Ch03	74173765	74173766	SMEL3Ch03_74173766_74173766	138	161	171	181	187	186	261	201	175	326	200	343	146	44	144	124	134	158	109	150	25	226	220	136	166	0
SMEL3Ch03	91544116	91544117	SMEL3Ch03_91544117_91544117	162	135	165	167	209	195	242	196	168	340	188	324	155	70	118	90	139	148	105	193	20	255	216	120	166	0
SMEL3Ch08	89700327	89700328	SMEL3Ch08_89700328_89700328	108	141	174	158	182	155	206	186	144	277	192	313	229	84	125	190	151	198	57	129	15	346	216	111	166	0
SMEL3Ch10	47468774	47468775	SMEL3Ch10_47468775_47468775	163	141	163	209	189	186	247	206	169	342	192	367	151	90	142	149	163	80	36	169	16	255	254	161	166	0
SMEL3Ch11	72055507	72055508	SMEL3Ch11_72055508_72055508	113	165	162	175	168	190	241	207	167	327	196	305	3	1	133	52	56	171	49	151	27	238	215	107	166	2
SMEL3Ch12	92854813	92854814	SMEL3Ch12_92854814_92854814	152	142	183	212	185	202	262	242	170	366	206	335	151	0	151	149	153	132	100	162	24	251	255	135	166	1
[truncated: 11,541 more rows]

## Sheet: eggplant_current_selection
SMEL3Ch01_131929_131929	SMEL3Ch01	131928	131929	SMEL3Ch01_131929_131929	1
[truncated: 5,081 more rows]

## Sheet: tomato_current_selection
SL2.50ch01	77315819	77315819	53_Slyc_WAG_NOT-CDS_AC8_SL2.50ch01:77315819_0_4167121	1
[truncated: 4,999 more rows]
