# Supplementary material for: Single Primer Enrichment Technology (SPET) for High-Throughput Genotyping in Tomato and Eggplant Germplasm
Source: Front Plant Sci. 2019 Aug 7;10:1005. doi: 10.3389/fpls.2019.01005 (PMC6693525; doi:10.3389/fpls.2019.01005)
Supplement: Supplementary file 3 [file Data_Sheet_2.zip]

Archive with 4 entries (4 files):
- Eggplant_ALL_SNPs.phy
- Eggplant_Target_SNPs.phy
- Tomato_ALL_SNPs.phy
- Tomato_Target_SNPs.phy
