# Supplementary material for: Single Primer Enrichment Technology (SPET) for High-Throughput Genotyping in Tomato and Eggplant Germplasm
Source: Front Plant Sci. 2019 Aug 7;10:1005. doi: 10.3389/fpls.2019.01005 (PMC6693525; doi:10.3389/fpls.2019.01005)
Supplement: Supplementary file 3 [file Data_Sheet_2.zip › Eggplant_ALL_SNPs.phy]

422 26543
GPE002560  AAGTAACATCAGAATCATCGTGTCCATCGCTGCTTCCGCAGCAGTGCTCAGCATAGCACTGACAGGTTCGAGCTGTTAACCGCTCCCATAGAGCATATAGCTACTGAGTATCATATAGGTTCGCGGGTTTGCCCCATATGAGAGCAGGCTACAACGCTTGACATGTGCCTAATACCCCCTTAGGGCTTTGAAATTCCTATTTACTGTGCGCCTTGTATCCTCGGCCCGCCGATAATTCATACAGAAGCTGGAAGAACATTCTGGATTTCATGTGGGCTGCTTTGAAGTGTTTCACCCGTGGAATAGCCATTCGATGAAAAACTGAACCAGCAGGCCGCTCGGTCAACTGACGGAACACCGTTTCGCGGCCTCAGTTCTTCTACGATACGAACGACGCGCGACGAGCGGACACAGAGAATCCGGACTTTGGGTTCCCTAGTCATAGTGGAGTGTTTATACAACGAACAAGGTATGTCAGCGGTGCGGCCCATGAACACCCTTAAACCCGGCGCACCGACCTTTCAAACAGAACTACCTTTATCTGTTCCCACATTGGTGGTAATCCTTATGTCAGCTTGGACCAAGCAAGCGTGCTGCGATAAGGCTTAATCTACCGTACCGGTACCCAGCGTTTACTGGACTACGGTCACCACCAAGCTCATTTACAACCAACCTTAGGATATCGACATTTCCAGTGAGTGAAAGGCCACTGAAGTGATCTACAATGGCGCTCCTCTCCGCCTTCTCAACATCCGCCCCGCGAGAGCTGGCACTGTAAGAGCGCCCAAGCTCAAGGTAGCCTAAGAAGACGCCTGACATGGTTCATGGCGATGACACGGCCTGCCCAAGGCCCGCTGTGAGTGTCGATAATAGGTAAGGGATAACGGGTCTCCACACAATTGAGGGTGCGCGGGAGTGCGCCTAGGATGGGATGGTACGTAGGGTTCCGTATTCCGTTCTGTGGGGGATCGATAGAGCGCGCTCCGACCATATGTACTACTGTTAGAAGGGGTCCGCCATACTGTAAGCATGATGAAACCGTTTCCCCTTCTAACGCGGAGTACGTGAGGCGAGGGTCGTGGGGTCCAGTTGAAGCTCAAGGGATGGGCATCACACTGCATATATAAACTGTCCACGCGAGGCTGATTAGTTTTAGAACTGCCTTAGCCGCAGTATAAGTTCTAGCCAACCTCCGACACCCCAGATAAAGTGCCCGGTATCGGAGGAGAAATCGGTCTGCCCCTGTCATGGGAACTGGATTCGTGGTGACCTTCTTGGAGCAGCTGGGGCGTTAATTGCTAGGGCGTGGTGGCTAAGACGTTCTGTTAGCATCTGCCCACCGATGCAGGAGCGACCCGTAAACTATGAATCGCTACCCGGATAAGGCATTGCAATGTGTTGCGTAGTCAGATTTAACAGCATATCTCCCGTTCGCTACTACGACGACGATGTAGTGGCGCCGGCTTCCCCGAGGGCAGGGGACCCCCCCACAAGGACGTATGCATCCGAGTGTCAGGGACCATCGTGCTGTGCGCGACTAACACTCTGGGGCATCCTATCGAGCTTTACGGCGTGTGCCCGTGACCCCTCCAGTCAGGGGGGTTGTTAAGACACCTTACGTTAGGAGAGCTTTTAGTATCGTCCGACACACTCGATATCGTCCTAGGTCGACCTTATGGCCAGCGGCCGGGTTGGCTTTAGGGGGGCTTCCGCTGCTCCTAACCGTAGGAGTCTAAGCCGCTCTTCGAAGTAGTCAAGTGGGGCTTTTGGTCACACTCCAACAGCCCATCTCAAGGCCCGACGCCACGCATATACAATATCGCCCACATCGAGAAAAAGGAGGATCCTTAGTCGCTTGAGATGGCGGGTTCTGTCGCCCGGCAGTTGTTTAAACGACCCGATAATCTAAAGTCTGACGAGGTCATCGGGCCCGTGGTCAAGGTTGGTGCGCCATACCACTGAGTTGCGTTTAGTTGGGCGGTCGTCGTGTCGTAAAAATTACCAGTGGTAGTGGGTACTGTTATATCTCATCCGTCGTGAGACGGCACCATGAAAAAGGTGTATCACCCAATCACTTTCCTGACCAATCAGCCGAGTCCCGGAGCAGTAACTTCCTACGATAAAAGACGATAGTTACGCCTTCGTACCTCATGTTGTTTGGCCTTATCTGAACTTTCGTGCTGTCCTATCCGTTCTTTAAGATCGGATCGGTCAAGGGGTTGCGATGTGCAGTCGATACAATTACGGACACATGGCCCCCGATACTTAGGCACCTAGGTCCCCCTCTTGTGTTATGAGCGACTGGACTAAGGATCGGGACTTATAGGTTAACGAGATGCTCTGTTGGTAGTTCTAGTGAATGTATTACCCAGCTTGCACACGTGCTTCTGTCCGGCCGCCGTACCACTGGGAATCGCAGTATCATAGTTGAATGAGCGTTAGGACCGCCCGCCACAGAAACACCCTCTGTAATCTCAGGTAGCGCCGGGTCTTGATCCTTTCGCCAACGCTACAGAACTCGTCGTCAGCCCTCTTAGCGCACGCAATCTAAGAGCATGGTCCATCGTGACACGTACCACTGAAAAAAATTTTTGACTGCGTGTGATCTTTGGGCCATTCCTTGTACCAATATAGAGAGGCGATTTCTGGCCACCTACTGGACCGCTGGGAGAGCTGACGAATTCAGGAGAGTTGTCCACAGCCCGCCGTAGCGTTATGTTGGAACGGGACCGTGGGTCCCGTTGTTAGGAGGATAAGAGGGCAGTGTAAGCGCAGGGAGTCGGCCCAGCCCAGCGCTACACGACCTAAGAAACTGTATCCTCCATACCGCCGATGGCGGCGGCGGCTCACTATTCTGCCTCTGTGAAGCTAGGTTTATTAAGGGCAACGATCTAAGTGTCGAACGCGTATAATAGGTCGACAAACGTGTCCTGACCCGCTTGTCGGCGCTTCAGTGAGACCGATTATCCACGTCTAGAATGGACTTGTCAACAMAAATGAATAATCCGCATTGATTCAGCTCGCCACTATCGCGCTGCCCTCCTGAGCGCCCAAGGGCCAACGCACAAGGGGTCTGATACAACTCTTATTTAGCGGCTTATAAATGGCATGGCTTAACTTTGCGGTTAATGGATAATGGCCGCCCTTACACTGTACCAAGGCGGTACTTAGCCCCACCTGAATACTACAGGAGTCATATGGCTAGACGAATCCCGCCGAGTTACCTCCTCCTGGCGCTCAAGGGTAAGACTACTGGGTGTTGTCAAGACCGGCCCGTCGTAATAATAGAGTTGCGAGATCTCTGTACGTGTGTTACATGCGTTTACTGTTGTTACTCGCCGGACCCCGGGTACCGGGACAACTTGGTGGCAGAGGCGTATTTATTTAATCTGTATAACACTAGAACTACTGGCGGACGTACGAACMCGGAGACGACTCCTACCGGTGACTCTTAGACTTTGCAGAAGGTGGATCGCCGGCCGGCACGAGCAGCCAAGGTTACAGCGGATCCCTCAGCCGTGCGTACGGCAAGGGGTCAGGCCACAGCTTCGCTGACTCGGGTGGCAGGCGTACGAGTTACATTTGGCTATACGAAGGCACGACCAATCTTAGGCGCGAGCCGCGCCTGCATTTGCGCTTCCGATGAGCTCCTCGCACATAGGACACCGTCGGGACCGAAGCCAACGTTCAGTGTCTTCACCGCGTTGTCCTGAGCGGGTGCCTGAATGACATACACGAAGAGTCTAGGTTAGATTAGCCCGGAGCAACCACGTATCGATGGCCTGGGAGATCGATTCGGATGGCTGTGGGAAGAGGATGGAGCCGGGATCCACACGCAAAGGTCTCCCACGGCTCACTCGCGTTTTCCATCCGAGAAACAATACCTCTGGTAAGCCCCTTGTGTTGTTTCGTCCACATTCCAATGAATTATCCAACTCCCTATTAGCAGCCCGGCGAATTAGACGCCTACCTCTACTCGCAATAAACTCGGTTGCGTTCTGTCCGCCAGGATCCGGGACCCTGATGGTCATACCATCGTTATTCCCTACAAGGAACCGGTATTGCGCCCGGGATAAGAGCGGAAGCAGCGTCACCTAAAGTGACTCATGTCCTATGCAGATTTATAACAGAAAGTGCATACAGACTTCATTCGTTGACTGGGGGTCCTACSCAATCCCCCTCGTCGGAGGACAAAAAGATGCCTCAGGATCGTATGCAGAGCAGCAGAAGTCGTGGGTACATAGATGGTGAGAGAACCTTAGCAGGACACCGAAAGATCAACGATTTATTGGACGGGGTGCTAGCGGGACCTTAGTACCCGAGGGAGCCACCGGGAGGCCTAGTCGATGAATCACAAGGGTTTGAGTCAGGCTATCAAGGAACCTTGCGCTTATTATAGGTTCATAGTGTAGCGATCGGACCGCGGCCGTGAGTTTATAACAGGCTTCGGCTCACACCGGGTACACACGGCGAGGGCGCTTGCCCAGAATCGTACACGCAACCATTTCCATCTCACAGACGCGCCTAGCCCGGGCCGATGCTCCTGATTCATCCTCTCCTTACGGCGGCAATCTCCACTTTATCGGCTAGCCGTTGCGCAGTGAAGGGTGCGACACCTTTACAGCCCCGGTGCTGGGTGTGCTCGATGGCTTTTTGGTCACTATATAGGCCTAAGTTTCACGTCACCGGTTCTGGACAGCTCGAATGCGACAGGAGCATTCTGGACTTAAAGCAACATAAACAAACTACGATCCCGACGGTACGCCGCTGGTTCGCCGTCGGAACGAGAGTAGCAGCCGAGTCGTGTAGTGAATTCTTCTCCGCCAGGTCAGGACGCCATGGTTCCGAAGATTACGCACCGTGCGGGCAATCTCCAAGTCTACCCCGCCACCTTCTGGTTGTCCGCATGAAAGTGCCTTCTCTGTGGTATTTCGGGAGCAGTCTTGACGACGAGGTCAGTTGTAGCTCTAATATGACTACCCTGATCTGATCGATCCTTAGGTACCTGAGTCTTCGGACGTCAAGGTAGAGGATAGCCAACACACCCTTGGATATACTTCTACCATTATTTAACGATTGTTGCGCTTAGGTGTCTACTTGAGGACGCGCCGAGTCCCAGAAAAGTGATTCGGCTCCATGCCCTCGCCAATCGAGCGACCCGGCCGAGCATGCATGATGATACGTCTGGTAAACATTCGTGGTGCTACGGGTGCATGATAAGGAGTGGCGTCCACTTCCGCCTTCCCACTCTAATCTCACCTCGCAGAAATTCTGCGCGGACCTCAAATTCAGGGGCACGCAGCCCAGTCACCTGATGAGGCGCACTTACGAGCATCCGTGG-GAAGCATCGGTTGGACGTGTTCACGAAAACCCGAGACGGGTACACTTGAGGTTTGTCTGGCGAGTACAGCAGTTATTGACTCAGACCAGCCGGTTTTGCGCACGGTAGACTGGAAGCGACGAGTGTTAAGCCGACCCATTTACTGAAAGGGGAGAATTTCGCCACATTATGACAGTCGCTACGTTGGGCGTGTACGGCTCGAGTCGGCCAGTAAATAAAGCGGGCGTCGACGTTTATGCCTGTGTTTTCACACGTCGCAAGAACGGTCTGGGACTGTTGAGTCTAAGTAAGGCGAGTGGTGCACACATTGTGGTTCGTGGATGGCGGGTCGGACAGTCCGACGAGGGTAACCCAGTTTCGCCGTCCCGCGCGTAATACGCCCTGCAGACAGGCTGTGTTGAAGTGCGTAATTGGATGGACGCGCAGCAGCAATGGTAACAAGTGAGAGGTCGTAAGAAGGGCCCTGGTGGCACTATGAGAAACACCTTCACAAACACTGAACGTGCCAGCCAGTGGCTCAAGCTGCTAACTAAATTCACTCGGCCAGGTTAATTACCCAAATCGATTATGAGTAACGAATGAAGGCCGACGGTACCGTCTAGTACGACGGTACGATTCAAGGACGCTCGGTGACCTTACCACCCGGATTCCGTATGAAGAACCGATGACTCCCAGCAGGTAGCAAAGACATGGGTCACCTTGGCGTAGGGGTCTCCTGCGTCTCAGAAGTTCAATCCTCGGAAGTGGTCGCTCTCACGCTAGTCGAATTTTCAGGCGGAATGCGTGGTGCACTGCAACTGTGGAAACCTAGCTTCCCCGAGATTGCCACTAATATGGCCGACCTCCGTCATGATAAATTCTCACCACAGCTCAGGGCCCATCTAGGGACCTGGGGTCAGACACACCGGCCGGTCTAGTAACGCATGACAAGCTATCGAGACATACTAGATACACAGTCGTGGCGGGCGCCCAGCCTTCGCTGCCCCCTACAACTTACTGCCTATCGCCCTCCTTGGGGGGCCATACGCCTAGAGACCCCCTAACGTGTACACATTTGATGCGGGAAGGGCCTATAGAACGCACTCAGATTCTAGGTAACTGTGTTGTGGAGCCGGGTCGGGACGCTTGGAGTTAGTGGATCCCTCCTGGATGCGCCCTCGATACAGGTCGCCCCATGGAACTATTACTGTAGGGCGTATGTTTTGAGGGGTTGTATTGCCCATCGCCTGTTTTCGACTTTATARGGTACACTATTCGTCAGCAGAGTGGACCGATAGCAAAGCCGCGGATTCTCATCAAACGGCGAATGAATACCGAGGGTGACGGACCTTTCTCTGGCCGGCGCGGACGTTGAAGTGGTGGTCCTACTTTTTACAGGGGCTGATTGAATACTACGCAAGGCGACGATAACATTCCTAATCAACTAAATTACCGTCGTGATTCTCGTTACAAAATGCGTCCATACTGCCATCTGCGAGGACCAGCTCTCCGAATCGGGCCCTACATCAAGCACGGAACAGAACGTCACCTATGTACGCCCACACTCGCTCTCCGGCGCTTGTTATATTCTGTAAATTGGGTCGCACTCGGTACATCCATTGGATATACGGGGGCGACGTAGAGGGGGACGGGTTTTTCTCTAAGGCTCTTCTTTAGTGGCGGGATATGCAGCGCCCCACGGATTGACCCTAGCCCAAAGACACAACGGTTTTCGGAAGAGTACGCGTCCCGCATACCTATCGGCCTCAGACATTATTCAGACAATATTTTCCCAGCGGGAGACATAGTCTTGTCTCTTTTGTATTGTTGAGTACCTAGGTGTGGCAATTTCATGCCCCTATAGTCGATCGATCAACACCGGGGCGGTCGGTCTAACGAACGGTATCAATTAGGAATCAAGTCTCTTGTACGGTACACGAGGTATGCGAGAAGCGCGGCGTTAGGTCTCGCCATCCCCGAGGTAACGTGGGGCCGGTATGATCGAACCACAGCATCGCATGCACATGCAGCACGTTAGGTTCAAGCTTATCGTAACTTAGTGATCACGTACGGCAAATCCCTTCTATATCCTCCGGACGCGTTTACTACGTACTAATCCGAAGGGCAATCTTTACCGCCGGCAGCGTATCGTATGCCCTCTTGCGTACCGCATATAGGGCCTGAAGAGGCACCGACTACATCGGCCAGCGGATTTGGTTCATAATATTTCCGTCTAGTGTTATTCAAAGACCGCGACGCCTGAACAGTTGGATGGGAGCGACCACTGTCGGTGCTCTATTTCAGTTGGCGGTACTGCGGAAAAATGTATCCCCCAATGATTAAACCCCGCAGTGTATACCGAGGATGGCAGACTCTCCGTGACCAGTCAGGATGTGAGGGGAAATAAAGACTCAGACATTGTCAATTCTAGAGCTTGCCTGTGTACCCCGGTACGGGCTTGATATATTGAGATGAGCAATTGGGTTATCGACTCTTGCCACTTGAATCATGCCCAGGGAACATAACAACGAACATGAGAGGATCCTGACGTGGCTGTTCATAAGTCCCAGCGCCAAAGCCAGATACTGTTGTTGACCACCTGTCAACGCATTGTGCGCCGTCTAGACATCGCCCTATCTCGTTCCCCGAATGGTGTCACGGTGAAGAGTCGTACGTGAAGGCACTATTCATTTATAGTCGTCAACGACCAGGTCATTAACAAACTGAGGTCGTGAGGGCATAGGCAATATTACTGCATCCGCAATTCATACGTGGCGCATTGATTGCAGCACGCTCACGTCCGCCCCGGTAATCGACGCCAAAGAACACTTTTCACGCGGGCCGGTTCTGGTGAGGATCGGCAGTAAAGTATACTTATGCGTTGGACGCACGCAACGAACTTATTCATTGGCTAAGACAGAAGATCCCCAGTCCGGCACTACACCCACACACTGATTGCGTCGACCTAGGCGTCAGTCCGTTCAGTTCTAGGCGCTCCTTAGCACTTGTAACAACAAGTCCCACTCAAAGGGCTCATCCATCCGTTAGTCCAAACTTACGAGTGGGCATGTGCCCATTCATGGGAGAGGCAGTAATGTTCGTTCGAAAGTATGATTGACCTGCACTTGCCCCCTAGGTTCCCGGTACGGGTTTGTGTCGCTGAATTACGCTCTGGCCGGCAGCTTAAGCGTTGACGCGATAGGGATGCCTATAGAGCAATGCAGTCCACAGGTCAGTCAGAAGGAGCTACAGCGCTCAACATGCTAGAATCGCAGACATATGCCTGAGTAAGACAATAGCGTGTGGGTCGACCATTGTAAATCACCTAACGAGGACCTCCCCGCACCCCATGAAATAGGACCCAATCTTTGATCCTCACCAGCCCTGGTGATATCTAGGAACGCAGTGCGGAAAATATCAATTTACCTAATTTGGTCTCACGGAAATTCCTGCTTCCAGCCTCCGTCCATTGGGCGGAAGATGCTAACGGCCCCCTCGCTGTGCGCAGGAGGCCTGATGCCCGAGTAGCGAACATGGCGGACGACTGAATACGCTCGCACCCGTTGAATTCGTGAGTTAGCGGGGAAGACACGAAGTGGCCGGTTGCACTCGACGGCTATTAGCAGTCCTGAGGTTTGTCAATTTCGTTGAGTAATGATGCCAAAGGGTCTATATATGGGCAAGCGTAAGAAGCGACACAGTATGATGTACTATGATCGCGCCATGCTACGCATACTCGGCAAAGATACTGGGCAGGTACGAAGCCCTCAGGAACTACCATTCAGCCCCACGTGAGGAGAAGGGGACCAAAGGACTTCAACTGACTAGGCCCCGTAGAAGGGAAAATTCCGACTGTGGCAGTCTCGTACGGTGAGCTACCATAGCTATCTTGCGATGGACAGCCAAGCGGAGATAATGTATTTCTCGCGAGAATCGCCGCTTGCACAACCTCATTATGTCTCAATTATTCGGGTACATAACCATCCGAAGCGAACCGCAACAKCTGAGTATCGGACAGGCTTCAACTATATGAGCATAATGGCCTGCGTCTTCTTTAGCAGAGACGTTTCACGGCGGTTTTGGGCAGTACTCACGTGTGCTGAGTATAAA-CTGCCTAATTTAGAAACCGGGGGGTGTCGTTTTTTGATGACCCGCTCGCACACGGATGGTAGAAGCTAGATATCCAGTAGTATTAAGTAGCAGGTTTAAATTTTCCCGTTTATGCAAGTAAGGCGGCTCTCAGATCTGCGAACACGGCTTCCTCTAAGCTATGGTGAAGGAGTCACATGCAGCTCGCCCGGCTAATTGCGGACCCGGGCTGGCTACACCACTAATCATTTTTGGTCTCTCATATTATTCCACCCTATGCACTACGGTTCCAACTGAGATCGGATATGGGTTACATTACCCAAGACGTAATAGGGACGAGTGATTCGACCCTACTCACTAATCATGTAAACGGTCGTCTCTAATAAATCTCCGACCGTTCATATCAACCTGGGGTATAACTCTTTCTTTCCTGTAGTCATTTAAAATGAAAGATTTCTAGCGCTCGGAGGACAAGTATTAAATGGGCGTCATTGAAGATCGGTAGCTGGCATTAGTCAGATCCCTACCGTGGCCTTGCGCAATCCCCAGGCAGTGCTGAGGGAGCTTCCGCTTTGGCACAAGCACGCACCTACTCTGACGCCGGGTCCCGGTTTTACTCTTAACTTGGGCCGAGCCGGCATCTCAAAATAATCCATTCGGGACGACCTTAAACTCAAGGGTTGTAGTCCATTTCTAGCGCATACGCCTACCGGTATTGCTCATGGTGCTATAGGGCGCATGCGATAGTCAACTGTTATTCACGGAAGTCCTGTGCTAAGAGTAGTTTTATCTGTTTTCAACGCTGATCTCAGCGATCTGCGGTGTTGTTAAAATTATCAAATCGGGATATACGGATCGGTCCCTAGATGTATGGCCGGAGGCACGAGCGCCAGCACCTTAATGATCTCGGGGGGGCTCAAGTTCAGTCGTTATAGCGCTCAGCCCTAGACCTTCTACCTAATGTAGCTCGTTTCGCCGCGCAGGAGTTCTCTGGTTGAGGCTGCTCTCCGCGACGGGTGTGAAGACGACATGGAAATTAGACGAGAGTACTCTGGGTAAATGTGTGCTTCCCCGGCCCACACCACAYGYGTTCGAATCAAGTGTGGCCAGCACAAACGCACAGATAGCTTCTCTGCCAACTAGGATTCGTCACCTAGCGAAGCAGAGTCTCGCTCGTCCTGCCCATTACAGTTGCCGGCCGCAGCCAATGCTGCCTTGAGAGAGGCCTACATTTGTCTACCTCGCGGGGGTAACTAATAGCCACCATCTAACCATCGGYCGGCAACGAGGGTCTGCGTTCGCACGAGAATATTCCCCTTTCTTGACCGGCGCTGTTTATGAAATAGCGTTGTTACTAGGATCCCGGTTACCCGGCAGCCTCGCTATCACCTGTTATATGCAACAGGACTTTCCTATCTTTACACCAGGGAGATGGCCCAAGTAGTATCTAGCACAGGGTAACGAGGTTCAGTTGCCGGATTGCCAGAGTTAGTACAATTCGTCCGAAAGAATTACGGGATAGTGGCCTTGCCTTTGAATCACGGGGCTTAAAGAAACGCGCCAGTAGACGCCTCCGACTTTCATAACTCTTCCATCTTTTACAGTGGCTCATGCGGTTCAAACCGTGACAGGGGGTACGAGGGCGACCGATAGCGTGAAACCGAACCGCGGCTGTCTGGCGACTCGACTATTTGGCATGTCATGGATTAAATAAGATGTCAACGCGCATAACGTCATGTATACTGAGGCGGCGAAGTGCGGTCACGGGCTGCAGACCCACTTCAGCCGTCATGTTCCTTGCACGGCCGCCTCAGGATCTCTGAGATCGATAGCCCGTTTAGTTAGCCAATACCAAGACTAATTGCTCCACACTGTCCTGTGCATGTGCGTGCCAAGATTGATGCGAAAGGACTATTCGATTTGCTCCGATGATGCCTATTTGAGGGGCTATGCAATCAGTGGAGCCACTTGGTAGGAAACCGCCCGATTGGGTGTGAGCCGTTCCGCCGCTCAAGCCTACAGATTGCCGAGCGTGCCAACAAGTCTCAGGACCGATGATCAGGTGAGTTGAGAGAATTGGTCTTCTCTGAGGCGTCATTACTCGTCGGTGCACCGCGGCACATTAGACCCTTCGTACGCATAATAGACGAATGTCGACCTTGACATTTGGGTAAAAAATTAGTTTGTAACCCCGGCGGCTGTTACCACGAGGTTCCGGATCCATTTGCTCGTTGCACTAGCCGGTGGAGCTTCTGTTTATGCGTCAACGGGAAAGGGAGCGGGACGTCATTCTGCGGGTCCCCAGGATGAAGAGTARCCGCAGCCCAAGGGCGCTCGACCGGAATCCTTTGTTTCTAAACATGACCGCATGAAAGAATACGTCACATTGGGCCGTATCGCGCGCCGGGACACCGTGAATAGTTTGATATATGTCGACGTTAGCGCTCACAACCGTACATAGTGTCATCGTAAACCGTCAGCAACCGCTTGTACCCACCGAAGCTTTCGGATAACATTATAGATAATTATCCCCCAGCTACAGTCGTATGTCTGGCGGGGTCCGACACTTTAGGCGCACCCGACCGCACCAATACYTTCRGAAGCTATTACCTGCTGCCACCTTTACCCCGGTGCGTATGTCTTCGAGCTGAGACATACCCTTCTCCACTCACGCGCAGCAACTAGGGGTGTCACCCTAAACAATTAATTCCTATCGGATGAGMGCCCTAAAAATGAGGGGCCGGCACCTCCCTCGAGTGCCTATATCAGGCGGCAGCCATTCGCCAGCTGTTGGGGCAAATTGACGTGGTGTCGCTCCCGGCAGCCGAACCGCCGCGATCCCGTAGCTGTATACCTAYSTCTGCGGCTGGCCAACTGCCCAACTGTTCTGGGCGTGTCCCACTCAGTACTGCGGGCTCGTACGTCGACTGTACTTTACGGACAGCAAGGACACTATCTTCCGGTTAGGGTGAGTCGCGCTCTGGTCTAGGGTGACGGGGGGCCCTTGCGGGAGCTTGCAATTAGCCTATGATAGCAGCTTTATGGGCAGTTCACGTCCGAAAAACGGGCGTTTCTACCACTCCGCCGCGCTGTACAACTAAGGAGAACTAATGGACAACCCTTAAACAAGCAATTTCATACACAAGTGGACGAAACTTAGAGTATCTAGCCGGCCCAAAATTCCTAGGTTTTCGCTCCGCTCGGGGGTTCAAATACCGAACGAGTCATGGCACCGCTCGCTCAGACTGGCATTTTAGGGGCCGGAAAAGCGCTCACGTCTCCTTTCTGGAACGGTGACGCTTCTAGACCATGCAACAAATTAACCACTCTCCGACCTTGATTGAGCTACTTAGCGCAGTCTATCCGCAATCACGTCAGAGCTCAAAACCACATAACGGTCTCAAACAAGCTCCGCGTAGGCCGCCTAAAACAATCCTCACACCCCTCAGGGGGAGCAGGCGAAGCAAGGCGGACGTAAGAGACAACTCATATCGATAGTCGCAGAAATCGGTTTAGACCATCAACCTAATTGGGGGATCGGATTGCATGTAATATGTGGCGTTCAGCAGAGCCGCAGGCCTATCCTCCGGTTTTGGTCACGTTAGAATAGTCCAGAGAAAAACATACGTTGTCGACCGTGTACTGAACATTTTCTTTCAACAGCATACATGGACCACGCCCGGGCACTTTCGCCAAGCGGCCCTTTCGAATCCCGCCTATCACAGTGACGATAATTCCAGCATTTGAGTCTGCAAGGACTGAGTCTCCGGGTCAATACAAATCGTCACGAAAGACCTGGGGGGCCAGTTATATAGACAAAGGCACCTTGGTGGGTTCGATTAAGAGTGGCAGTTCATAGCGGAACTTGAATTCGATAATGACGAACAATCTTCGTGTATCATAAAATTGAGAACTCAATTACCGTCGTGGATGTTTTAGCCCGCATCCAATGATCACGGGCCCGAGCGGACTGATATCACAGTGCTTGTTATCTGTTGAGTTCGGGATATTTGCCTGTTGGAGGTCTCGACCCCCATCGATGGGGCCGGCAGCGGGTGTATGCCGCCGTGAGCTTTTTCCAGGTTGCCGGATGAGTAACGACACTAAGCTCGTTTATCCGTGCGCCAAATGCTCTCAATAGGCAGTTACTTGGACCTAGTGGGCATCCCTCCGGATAAGGAATTACTTTCTTGGAAGTGGACTGCGGGTATCATTGTCGAGTAGTGTTCGTTCGGTTCCTAATGCTTACCTTCGAACTCCGATGCGAGTGGGAGAAATCTCTGTCCGACAATCGACCTCTACGCGAACTGAAGCGATAAACCCGCCGTGGACATGCGCGGTATTCGTGCCCTTATTGCTCTATTTAAATCCAGAAACGCGTTGATCGATGCAAGCCAAGTTTATAAGACCGACCGTGGGCTCCGTATCTATCTGGACGGTGAACGCTACGTCCGGCGGTGGTTACTTGCGCTTCACGAAACACCTCGAACAAATGTAGCTCTTATACCTCGTGAGGGAACTAATAGGGACCATCAACAGGCAATAATTAGCAGGAAAACGAGGGGGTTTGTTATCCGAAACATTCTCACGCAGAAAAAAGAAGAGGTGCCGTGCTCGAGCGGAACTGCATGCCGCGGACTGAGAGTTTTGGTTTGCGGAGAGAGCGGGAGGATCCATCATTCATTGATTTCTACCCGAAGGCTCCGGTGCCTCATTGAACCGAGGCACATTCTATCTCTAAAATTCTTATTGTAGAATGCGTATCGGTTTAAAGTGTGTACCGGCTTAACCCGTATAGGTCTCAGCACGTTCATATGACAAACTAACGTAAAAGAACACCTCTATTCCCAAGTCAGATTTAAACTTATCGACTGGCATTGGTTGGGCCGACTGCGACAATGGACAGGGTAGWRGGTTATCCTGGTTAAGGTCGATCTTCGATGAGCTACCGACCGAACTGCCTGCCTGACATGATTCTTCTTGCAATGCAGGGCTTTAAAACTTTTTATGAGACACCGCCACTATGACTTGATGGTCCCCCCTTGGGTGTTAGAAGCTGCCCCTGATACTAAGGTGAATCCCGTCTGCTATTCGTAGTACACGTATATGTATAGCAATAATATAACAGGACAGTCCACTCCATTCTCAACGGGCCTCCGAACCTGTGTAGTGAAAGAGAGCCTATTGCGTTGGCGCGGCATGCAATTCATGTATGACGGCGTGCGCTAACAGGAAGCTTATTCGGTCAACTTGCGGAGCCCACGACAACAAACAACGTGTTTGGGGGTGGCGAAACGCAAAGGCGAACTCTGCCCAGCGACTGGGGAAAGTATTCCCTTGGCGTGATGCTGATCTGAAAATTCGATCCCGTGAGCAGAAAGCCTCTCCCGCGGGAGATAGGAGCGAATGGTTTCTAAACCTTTCGTCCCAGTTAAAAGTGCCGATTCGGGCATCTATACGAGTTGGCTAGTCTCATGCCTTAAAATCGGGATGCAGCGTTGGAGGTGCGCTATGGCAGGAGTCATTCGAGGAAGCGTGCGCACGTGAGCTCCAGGAAGTTTCTACTCTCGTATCGAGCTTTCATCCGGGAATATCTCAAATTATGAGCTTTGGGTCCGTAACTTTATGCATGGATGGAACAATTGGAACTAACGCATAGTACCGATTGCGACCAAGAACTCTCGACTCATGGCGTAGAATCACCTTTGGGGCAATCGAGTCTGAATAAGGAGACATGTAAGAAGAATCGCGAACGAGGTATATCGGCCCCAGAGCACGGGAAGCGATGAACCCAATTCGCTATTACCCTCGATAGCGCAGCACATCGCCGCAGCCCATTCGACCGCTGAGCTGTCAGAACTGGGATGGCGCAGTGTTTGCTTATCCGCCGGGCAACCGCGTAGACAGGGCACTTCTTTAAGTGCGCGCTGCTTACCACATTACAACCAAGGCCAAGGGGGACGACTCCGGATGGGCTTGTCGGGCATGGGCGTCACATGGTTCATGAGCTCCCGCTAATTACGTCTCTGCTACCGGTGCAGTCCCCTGATGGCAGCATCACACTCTGGACCGTTAATATCTTTTAAACGCGGCTTTAACTGGCTCCTGCCCGAACCTGCTCCGGCTTTGGGCGGTAAATCCTTTTATCTGAACGTAGAGATGAAATTGGAGCTTTCGCCTCTGTGCCTTGATGTCGCTCCAATTCGAACCAGGTACCACGCAACGCTGTCCGCTTTACAGCCGTCGATATGAAGGTCATAGTCTGCATTCTTCATTGGTCAGTGGCGGCTCCCGGATTCTACATTTCAAACGCTGGCGCGAAGCCTAGTACTCCCTGCTGTTGATCTCCGGGCGCTCGCGGCCCCTTTACCTCTGTTGCACCGTGATAATCCCGCGTCTCACCCCGACCAACATCCAGGGAGGTAATGGTCCAGATTGGACCAAGTCACTTATACTAGATAACGTCTGCCTTACGTCTTTCGGACCCGGTACCTAGGGGGCTTTAGCACAGTTTACCGTTAGTTATGCGCAGCCTCAGGTAATTTTCTAGTGTGCCCCACGTAAAAAGCCGTTCGGGGTGTATCGAGGAAGAGTAGTCCGATCCAGATAAACTCCTACGGTCCACATTTCCTACAAAAAA------TTGGCTTGCTAATTCCTACAATCGACTAGTCTAACCGAGACTAATTCGTCCGAACGGTCGCAGGGGTTCTCTGCCATCTGTTGAACAAGGGCGTTCGATATGGGGTTTGAAGATCGGACGAGCGAAGAGGGAACCAGAGGCCTTTTAATGCTTATCATAATAAGAGCCGGCGGTAACCTACAATAGCATGCTGCGTATAGCGCACATTCAAAGAGAATCTAATACCACCTCAGACCTTTTCGCACGGAGCTGTACCATAAGCGGTCCCTTTTTGGTGGGTGAGTTTAAGCGTAAGTCAGCGGGCATATGTATAGTAACTCGCCTGACAACGTCCCAAGCCGCTGAGGATTATGGTGTTCAACTGAAGGTCGATTACCGGCCCTAACCGTACTAGGTCTCACAAATGATAAAGACTACTATGGCGGGACCTGAGATCGGAGGTGACAATCAGCCGCGTACTAAAGACATGTGGCAGCTTAAAGAGTTCAGCTGAGCGATTGAGGGAGGATTAAGGTAATGTCAGTGTAAACTATAGCATGTCAACCTCTCGGACGCAAAACGCGTGTAACCGGGCTGAAGAAGGAGTCGTAGGCTGAATGGGAGCCATCGAGGGTGTATAGCGCCGAGTCGATTGCGAGCGCGTAGATAACACACAATATTGATAAAGCACGCCCTGGCCCACGATGCATTTCGTACGACGGGGGGGTGAAGCGATACTGCCTCCGCCTTGCGCGGACGGGGTGTTGGTTGTAACGTAGCACGGCCGCTCGATTTGTTAAGCAGAATATTAATTAGTCCGGTGGGGATGACACGTGGCGGCAGATCCGTAGCGTGGAATGCGAAGCGGCACCCGGCTGTTAGCCCCCGACGGAAGAGTTGTGGTCGGATTGGTTCGCCGCACCACATCACACTAAGCCTCAATGGCTACATGATCCCTTCTGATATTATCTGCCGTCAGTGCTACCGGCATTCACCCGGCGTCGCTACCCCCGAACGTGAGGACCACGTCAATGTCTATATCAGAATGGGTGGGGCAGACTTTCAGCAGAGCCTCTCCCGCATTTTTATAACATCGAATCCATTAGACCATACTTCCGTACGGCTGACATGGTATACTAGAAGCCCGCGCGACCTGGATCTTCGTCAACAAACATCGTAGACAAAAGGTCGGCGGAGCGAGCGGTCAGGTAGAATTCCCTGCACTGAGGACTCATCAGGGCCGTTTGGTCAGCACCACTACTGATGGCTGTAAACAGAACCGTTAGATGGATACTCATTCTGGGAGCCCCGATCTCGGCTGGAACATCGTAGCGTCCGCTGGCGAAGCTCTAACGGTATCGCGCAGAGGGTCCCTCAATAATGCCCGGGTTTGAGCGGGACTACTAGATTAGAAATGTGTTAAAGGCAGCTAAAACGCCTTCATCACGCTGGGTTCTAGACCGAGCTATGCGGCCGAGTGATTGAGTGCGGTCATCAATATCATCACATTATATGACGGCCAACCATTCGCGAACACAACTAACTTTGTGCCCTCTTCCTAAGCCTGGCAGTTTGTTAGAGAGCACGTGTCGTCTTTTTAAGCTAATCCCCTTCACGGCAACATTCGTCTCTATTGCTTCATTAAGCGAGCCATTTCCAAGATGGTTCGACAGTTGGTGGACTGTGGAATCCGGTACGCTTCGAAGCTTGTGGGAACTTTCTGAGCAGGCCATATGCCGCGTCAGGCTACGTTAACGAACCACGAAAGAGATCATTCATACATTCCTCGCCGTCGCCAGAGTCACGGGTCAAACCTTGGACCCTGGTCAAGAGGTTGGATCGGAAGTTGTGGTGCATGTCGGTCCATTCGGCGCTTTATGTTTTCACTTGTCTCCACTTATGGAGGTGGGATTATATTGGGCTAACTGAACATGTCGTCTATCACAACTGACGAACGCGCATCTAACCTCTACTCTAACAGAAGAGCCTCTCTGAGTGATCTGAATAAGTCGTACGAGTTATGAGCTGAAGTCTTAGTACCTCGTCAATCACCCAGAATAAGGCCCTGAAATACTGAGGAAATTTGGGGATCGCCATATGGGCCAATAATAAGTACATACTGTCGCACCAACAGCGATTCTGCAAGCGTTCTTAGGTCAAATAAGGCCGGGTGGTTGTGCTTGTCCGTTAACGTTGGGTTTAATGCGGGTATTTGGGCTCATGTGATAR-GTTGTAGTAATACGCCAAAACACGAGTGCGCACACCATCTAGATGAAACAATTTGGGATAGAACACATGGTCTGGGTGAACAACCACGGCTAACCGACGCGGCTAACCCCGCGAACGGATAATTGCGTTGACTGGTCCTCAATATCAAGGGTAGGGTCTCCAGTGTTCGGCAAAGCCTGACTGTCTCGCCTCGAAAACTCAAACTCCCATTTGAACTTGGAAAAGGGCTGCAGTTTATGCTGACCTTTACAGCGTTGATAAATTGGAGTACTATGGTTTTCTGTCAACCCGTGATTCTACAGTTCTTTGCTCGATATTGCAACGGTTAAGAAGATGAGCATAGCCCGATCAATCAGACACCCAGGAATGTATGGAACGAACGAACCACGTCATGTCAGCACCTTACATCACAGTCAGCACACATTTTTAACGGCTGGAATCGTCTCGGAGGGAAGTGGGACCACGGACCGGTCTCTGGTGGGACCCTAGCACGGTGGGTGCGATTCGTGAACTTTTTTGACAAGACACTCTAAAATTAGTTGGACACCACGCTCGCGACCATCCGAACTTCTCTGGACGCGGCCCAGCTGGTGCTGTTCCCACTATGTCTCTAGTGTCGAAGTCCAAGTTCGAGCTGCAGAGACTTGATTGAACCTCGCCGACTTAGGCATTGACCTTTAAGCGGACACAGGTACTGGACATCTGTGATCAACGGTGAGCCTTGGCCCATTAGCCCCTTCCGCTCTCCGAGCGCCTACACTATACTGGCCGCTACTCAACGACGTCTCACTTTATTGTATGCCTCGGAAGGAAGTGTGATTAACGGATGGGCTCCAACTATCCGGCAACAGCTTCAGGGAACGGGTTGGCCATTCGCATTCCATCATAAAGCGGGAGGACTCCCGCACCTCGGGCAGGTGTATTGCACATGAACCATCCCGGGGTCGTGACGATTATTCCAGTTGATGTTAGATCCAAGAGTTTAAACGAACGACTAAGCGTCGCGCGGCTCCCAAGTATGTATGAGGACCACTATCGCCTCGGTGGTGATATCAACTCCCTACCGCCCATATTTATGACGGGCTTGCGCGTTTGGTACGAGTACAATGTGACACCGGATCACCGTGCACTTCTTGGACCCACAGTTTAAACGGGCATTGAATTTAATTTCATTAAAGGCCTGCTACGTTCATGTCGCAAGACATGCCAGAAGATGAGGGCTTTCTCCCTGGTGCAGCGACACCGACTGCGAGTTTCCGCCGGGTCCCTAATCTAAGCGAGGGTGGCAAGAATACTAACGTATGTGATTAGCGTCGGGATAGAGTTAGGGCTGAACCACCCCGTGCCATCTGATCCTCTAGTGTGATCGAATGACCACTCGAAAGAAGCGTAAACGCAGTTAGCGGTTCATACTCATAATAGGGCACCTATAAACGAGTGTCCTGAGCAGCGCAAAGCCTGTCCAAGAATGGAGCCGCTTCGCACGCTTATAACTTGAACATTTTGAGAGAGACGGGGCGTGGTACGCTTGATATTATTCCTTCTGATGCCTGAGGATGTCAGACGGTGTAGACGGGATCGGAGGTATCACTTCTAAAGTTCGAATCACGTGGTGTCTCTGAAGCGCGCCATGATCACCCCGATGGAAAAAATGAGGCACCTGACTGCCCCAATGCCTCGGCTTAGTTWAMCTTATGTGCCCAGAGCAGAGTACGTGGGAGTCAGAGGACGATAGAAGCTAAGGTTGTGCAAGCTAACGGACGCGAATCGGAGAATGGGTGCACAGAGTGCGTCCAGTTCGGTCGGGCTTCTACTGCGAACGCACACCCCCTCGTATACCTATATAACAATTTTAGGCATAGCAGAGGATGCTCGAATTGCTGCCTCGATTGATCCCCCATCGAACGTGATAGCGTTCAGTGTAGGCAAACACCAGAGAAGTGTCACATTCTTCCTTGCGCAAAACCGCTCACACGAGAGAGATCTGAAGCGAGAGCTTAGGCTCACTGCTCCAGTTAGTTAAGCTGAGAGGAGAACATAACCGATTACCGGGCCATGAAAGAGGGCGATTCAGCAAGGTAAGACCCACTCTGCCACGCAAGAGGGGCGATTACTCGTCCTATTTGAGCGGATAACGTACCGACTGGCAGAGCGGACCGGACTATACGCTTCTCATCGGATGCGCGGGCCGGACCACTGACAGGGTGCAAGAACGCGCGGTTCGAATGCAACGAGATCGTAACACCCGTGATACTTTATTGTAGGGGAACTGCCATAATATTCCGCAATGGGTCGCCGCCTGCAGCCCTAGATCGTTCACTCACCTTATCCATGAACCAACGTCAGTTACTTCAGTGGATAACGAGTGTGTGGCTCCGAGCTGGCAGCCCGTTGTCTGGTAGGTCAAGGGATCTCTGTCTCGTTCGWGYTGCCTGCCCGATGACGGCGCGGCGGGTCCATAATACCGCCGGTACGATCCGACCGCGCGCTTATTACACTGTCGCTGTTGAGTGCACTCAAAGCGAGAAGTGAACGCCGAACGCACCTGTGGACCGAGGTTCGGGATTAACCAGTCTCCTACCAAACAGACGAGCCTGCCGGATGGCAAACGCGCTTGTGTATCTGTGTCACGGGTATGTACCTAAGCGGCAGGGATTAAAATTAGTAGAGCTCACCTATAGGGCGTAGATCTAGCCATCCCTGGACTGATTGCAGGCTCATGGGTCGTGGGCTCCCTGGCTCAAGTCCAAGAGGAGATATTAGTGTTATTCGTGTATCTGGAGGTACGGCCAACTCAACTTCCCCTGCCCTTCCTGCAAGTTGGTGCCCCGCGTTTTATGGAGTAGGATCTGCCTTGGATAAGGTGAACCTGGCTTGGTGATTGCTTTCCAGACGCCTTCCCCGACCTCGAAATGACCGGCCGCACGCCTAATTCTACGCTCCTGGTGTGAATAAATATCCTGGAGATCGCGAGCGCGGCGTTGCATCGTAATCTCGTTCCCAAGCAGCCTCACTAAAGCGTACAGCAACGCCTTCACCCCCTCGATGCCCTAAGCAGGTACTCGGTTAAACACAAAAAAAATTAGCCGCTAGCGTTGTGGGCGGGCTCTTTTTAAACACGTCCCATGAAGGGGCCCGTGAAAAGATGCCGGATGACGATCTATATAATTACCTATTCCTCTTGGTAACCTACCTGTACATCGTTACACGCGCATTTCTCAAATTACCCCAGTTCCAGTCTAATAGGCTAATGGTATCGCCGCTGTGATAAGAACTGAGATTATGGCATTCGAACTGGATTAAAGGGGCAGATCGACATGTTAATAATAAGCCGGCGTATTCTAGAATTCATCCCTATATTGGGTACAGACGGGGGCTCTGAATGATGTCTTGCGCTACACCCAGTACATCGGCCATCGGACCAACTAAAGTGGAAGTAATTAGTCAACGAGTCGTCTGGTCCAGCTCGTCCCTTCCACGACGCAGCACCAGTCCATGCCCTCGCCGTATAACACCGCAGGGTTATGCGCGGTGTGACGATTTAGAAAACAAAGTCTACTTCCTTTTAGTTGAACCGTTTTCGTAAGTAACAGGTTGGCTGAGCCAAACTATCCTAAATTGCCATGGACATTTCCGCAGTACTCTTACCTATCTATACGCCTTACAAGCTGAGGCCGCTGCTGGGGATCGGCATTAGCCTTGGAGGACTAAAACCGCCATACAGATGCGTTTCCGGGTAGCTACGCTTCGACGCGATAACCCCAGCTCGTATGCACCTTGTTTCCCGTAATTACAGGCTGCTCTTACTCGGTTTTAGAGTACTTGTGACTGGCCTAAAACACCTCGCGGACGGTAATCAAGATGTTTCGTACCAATAGCGCTACTACTAAACCCCGCGTGGGCTATCTCACTAGCTGAATGCCGCTATATCCTTCATGCTGGCAGCGTAGACATCCCGGAGTCGTGCCCGTTGTAGTAGGTCTCTAGGAGTACGAGTGCCCACATTCACCATTGCTTGCAAGAGCGAACTGACCGAATGTGAGACCTTCAATATTTAGTGCCGGCGGCTGCAAACCTCGGAAGCGAGATCTTTGATGTCTGAGGTCAAGGGGGACGTAAAAAGCGCCCCCACCCGTGGGGCACGACATGGCACGTGAGCTGGAAGCACTCGGGCCAGAAGTATAAATGCGCCGCGGCTCGTCTTACCYYTCACAGCTATGACTAGCTCAGCCCATACTCGGTACTCCAGGTACTTCACGGCCTAGAGAGGCGGTAGGGCGAAACCTATTGCATGCGGTGCCCCATATATTAGGCCATACCGAAGGGACTAATCACGTATGAATATGGGGTAGCCTATTCAGGCTGTCATCACTCACAAGTCAAACAACTCTTGCCAGGCGCCCTCGTCTGGGACTGCTAGAGTTCATGCATGGGATATGATACTGTGACCCACAAGCCGCGATACTGGGATCCGGACGAAAGACCGACGATAGTGTTGCAAACCGAGGTCTAATAGTGCGCCACGAGTAAAATACGGCGTCATACTTCTCAACTACCTAACATTGCTCGTTCCCACAGGGACAGTTTTAAAGGGTGCACAGGAAGGAGAACTAGTGCCGTTGGGAGGCTCCGCCCGAGGTTAGGCTCGGCGGACTCTTCGCGCAAGATGAATTCGAAGTACGCTTTTCTACCGCACATTCTGCCTAGAACGTGTGCACCCAGTACGGGATTTCGACCCCGTCCCACTGGTGAGCAGTCAAAAACACGCGCGATGGAATAAGGTCTCCCGGCCCCTTGGTGGGGCGTGTTATCACCGCTTAAGCAGCCAATGCGAAAAAATTAACAGACTCGAGCCTTTGACGATTTGGGGGGCTGCATGCACATCTTCCTGTACGCGAGAAGATCGGGCAACCTATGTGAGCCATAGTGGAAAGCGAAATCCCAACGCTAAGCCAGGTTAACCAGTGGTGGCATCGCCAACACAATGACGTGATCTCTCTGTACAAGGGGCAGGCACAATGTTGTACCCGAGACCACATGTTCCGGACTAGCACATAGCTCTGCTCGATTGACCGGCACATTCTTTGCAAATGGAGGTAGCGAACCTTGAGATATCGTCCAACTTTACGAATCCATTGCCCTAGCGGAATTGATAGTGCATATCACAAACGCCCCTCGGTTTTTCTTAGTCGTACGGGAGTAACAGGTCTATGCGACTGCAAAACTAATCGTACTGCACGGGACATGGTCTATTATGTTAGAAGAGCCGTGTTTGTTTTCGCGATATGCAAAATTGTTGGTACTTCACACGGTGCTACCTTACTTATCTTGACTATCTCTCGGGAACTACATAAGGACTTGCACCTAATAGTTCTTTGTTGTCAGTGAGCGGTCATGAGCGATATGCTCCTCCCCGCTCAGGAGCACATTGTATACAAACGTTGTTATTGGAGCGCAACCTGACTGGAGATACTATAATAGAAGTGTTATTTTCGGGTAGCTCCAACAAACTCGGTCTATTCCCTAGCTCGATATAGCATCACCCCTCTCTTGGTCATGTAGTTCTAAGGCAAGGATAATCCCCACTGGCTTGTTACGGCGCTTTGTGGGTACCGCAGGGTTACACCCCTAAAGATGCCATCCCGACGCTTTGCTGCCGATGACCTTCCTAGAGCAATGGTGACTATAGCATGAGATAACTGGTTGACTGCACAACTACAGTCGGTTGTTAGTGTTTAGACGGGAATTAACACGCCGTGCGCTATTCCAGGGACATCTCTCTTGACGGAATCAGACCGAGTAACCGGCACGGTTCATATAAAGCTGTACGCGCCTCTTTCGAGGCCCGGATTAGATAAGGGGTCCCAGCCTACTCGCCCTTGGTATTGTGCAAGAATTGTATACTACGGGGATGCCAGGACTATAGATAATCTTCATAGTCATTGGCCAGGACGACGCTATTTCCTTATGCATGTGTGTCGTTGGGCTACAAGACCTGATGTTCAAATTTTGCCCTTGACGGGAAACAATTGCTCACCTAGACTTCACGGGAGGGGCCATAAGCCGGCAAGAGTCCCGCGGCCAGATACAAGGGAGCACCCCCGAAAACCTCACAGGATTATTAAAGCGTCGGAGATGGCGTTTTGACCTCCACTGTTGAAAGTATTCGGATGATATACGTCGTGTTCTGCACCGCCTCACAGGGTCCACCTGC-GATGTGGATTGCCACTATATTTGATCGCGTTCTCTCAGACAGGCGTGCCCATTGACTTTGTGTGAGTCAGCCGATGGAGAATTCTGGATGTAGATAAACCCTGGGAGACTTACAATTGTCTCCTCAGGCGACGGCATAGTATGAGGGACGCCATTAAAGATCTAACAGCTACACCCACGAGGCTCGAGACGGAAATGAATTTCGGACCGTCTATGACAGATCTTGAGTCGATCCCGTAGTCGTCACCGTCAGCTGGCATAAAATATCTCTAGGCATGGCGCACTTWATTTGATTCCACCGACCTGGGTGGTTTGCGCGCTAAACGTCCTGAGTCGATATTTGGACGCCCCTCTATTACGTGAGAAAGCCAGTTTAGGGCTCGAACTACTTTGTTGCAGCTGATATGTAACTACATCTCGGTCTGGGTATCCTCGAGGGTATGCAAGTTGTTGCGATCCAGAAAAGCCAAACAATCGTGATGCCTTTGCGCGAACGGGCTCCGTCAGGGGTCATCGCCTCCGTAAAGGGCTCACAGCCATTTTGGTTCTCGCGCTCAACCCTTGCCGACCGCCTATGCTACTCCTACGCACTGAAAGGAATGTCCACCCGTTTCTAGAGTCCAGCCGACCTCCGGGTGGCCCTTCAACGATAGTGCGCTACCCTGGCTGACCACTTAGGGATCGGTCAGCCGTGCATCAGCCTCAAACTATCTACGAAATCATCGGAGAATTAGCCAGGTGAGTAGCCCGGTAACACAACTCCGCACCCAAGTCGATTTCTTTTAAAGACCCTTTGGAGCGTGAATTCCCCACAAGTGCGGTCCGTCCGAAAGGAGCTCGACTAATAGTGGCCTGCAGCATCTATCCGAATATTCCCTTGTGCCGTGAAATAGGATAATGTAATACAATGCAAGGGAAGTCTGGAGTGACACTGTAATCTACCGAATGTAACGCATGTTCTGATCGCACCTGTATCCGCGCAGCCCTCTAATACCCCTAGCTATGATGCGGAACCCACGGCGGTTGTCGACAGAAAAGACCCGATTAATCAAAATTTGCGTGGAACTGCCTGATCACCATACATCCGCGAGGGGTCGGGCCCCCCATGCTTACCAACAATCCCAAGGGCCTTGACCACAGATCTGGATTATCGCTGCAAATTGACAGTTAGGTGCCCTCAGGCCGAACCAGGATCTTCCTTACATGTAACCACTTGACTACTTGAATGGGGCCCATTTGTAATCCGATAGTTGTCAAAATGACAGTCTCCGTGTGTGATATCTCTTTAGTGACGAGCATCTCTGCGTTGAGGCTTGAGACTGACGCTAATCCTATCTCTGTACCGTTACCAACAACTTAGCACCGTTGTGCCGGACACCCGGCAGTACATTCCTATCGGAAGTGGACCCCTCTTAGGAACTCATGCACCCCTGATCTGGCCACGCGCTGCCAAACCTGCCGACCTCGCCGAGCGCTTTTGTGCATTTGATGCGCCAAGTGTTGGACTGGTGACAGCCGATCTAATTCTACGCTACATTGGATAGGGAGCGGTATGGGGTGAAGGCATACTTTTGATTCCGCCCTGATCGTCGGGTCTTCTCCTGCCCCGCCTGTCCTTTACAAGCGGGCCTCAAGTTTTGAGATCTAAAGCCGGACAGACAGATCGGTGGCGCGGAGGGCTACGTTCACGTACACCCCATTTGACCCTCGCCACGATGCGATGTCGGGCAAGCGAGATGTTTATCTTTAGTACTTCGCTTGCTCGGAAAGGATCAATGGTGCAACAACACTAAGTTGTCGCATATAGCGGAAAGTCGAGAACATACAACTGCAGATCGTCCCCGGAGCACCGTATCATACCCCATGGGACTGTGCGTGACAGCAGTCTGCGCGCCTCTCTGCTACAACGAAGCCGTCTCCTGACGAGCGCGCGGGAATCCATCGAAACATCGTACGTCCCTTTGAAGGGATGTACGGTGCTTATTCCCTAGCCTGGCGGGAGTACCCGTAACCACGTGATTTACGTTACACGGCCCTACTGGGGGATCGTGGTACGCATGTCG
GPE059450  GGGTATCATCAGAAACGTTGTGTTAATGGTTGCTTCCGTCCCGGGGTTCTAATTAGCACCGAAAGAATCGGGCTGCTAACTACTAGCGCGAGGCAT-CAGCTACTCCATATCATGTGCGTTGGCGGGTCTGCCCCATACGAGGACCGGCTATGACGCTTGTCATGCGACTAACACCCCCTTAGGGCTTTGGAACTCCAACTTAATGCGCGCTATGTCCCCTCGGCCCGCCCATAATTCGTACAGACGCAAGAATGAC---C--GATTTCGTGCGGGATGCTCYRRRGTGTTCGACCCGTGGGACAGCCATTTGACGAAGAATAGCATCAGCAGGCCACTCGTCCAACTGCCTGGACACCGTTTCGTTACCTGAGTCCTTCTGTGATACGCACGATGCATGGCTATCGGATACGGAAAATCGGACCGTTGAACCTCCTAGTCACATTGTGCTGTATATATAACAGACACGGTATATCGTCAGTGTTCCCCTTGATGACTCTTTAACCT--CACACCAATCTTTCRAWCAGARCGACCTATATGTGTTCCCACATTGGTGAAAATCCTTGTGACAGCGCAGACCAAGCAAGCGTATCGCGATAGGACTTATCCCTCTTGG-CGGTACTTAGCGTTCACGGGACTCC-GGCACGAACAGACTTACTTACTACCAACTCTGGGATA--GTCAGTTCCAGTGAGTGAAAGGTCACTGTTGCCATCTTCGGTGGCAGTCCTTTCCACCTTCTTAACATCTGCCCTGCAGGCGCTGTTACTGTATTAGAGTTCGTCCTCATAGTAGTCTACGAAGAMSCATGCCCCGGCGGATGACAATGAAACGGCTTGGCCACAGTACCCYGYRAGTGTCAACAATGGGTG---GATTACACGTCTGGACATAATTGGAAGCGCGCGGGAGTGCTCCCTAAATGAGA-GGCATGTAGGGTCCCKCATTCCGTTCTGTGGGGGTCCGATGGAGCGTGCTCCGGTCATATTTACTACTGTTTGAAGGGGGTCACCATATAGGAACCAGATAGGAACCGTTACC-TCTCTAACACGGAGTACAGGAGGTCAGGAGCGGGCGGAYSAGTTGAGGCTCAATGGATGGGCATTACACTGCATATGTAATCCGTCCCTGCAAAGTTGATTACTCTTAGATCTACCCTATCCGCAGGATAAGTCCTAGCCACCMTCCGGCACACTAGGTAAAACGCCCGATATCAAAAAGGAGAGAAGTACGCCCCTGTCATG-GAAAGAGATTCATGGTGACTCCCGTATCACRGCTGGGGCGTTAATGGCTAGTGTGAGAGGGTTCAGTCGTTCTATCAGCATTTGCCCACCGGCGCGGGAGCACGACACCAA-C---AACCGTTAGCCGGGTAAGACATTGCACTATGTAACCCGGTAGACGGGCACAATGTATCGCGCGTTCGTCACCACGACGGCGATTTCGTGGCGTCGGCTTCCCAGACAATAGGGGACCCCCCCACGAGGCCGTACGTGTCCCTGTGCCAAGAACTATCGTACTG-GCACAACTAACGCTCCGGGGCATGCTATCTAGCATTCGAACGTGTGGCCGCAGCCCCTTCGCTCAGCGGAGCGACTGGGAGACCTTACGTTGGCAGAGCGTTGAGTGACGTTCCACGCACTCGATAGCGCCCTCAGCTGACCATATGGCCAGCGGCCGGGCTAGCTTTAAGGGGGCTTCCGCCGCTCT-AACCGTAAAAATCTAAGGTGCTTTTCTAAGTTACCACGTGGGTCTTTCGGTAACACTCCWACARCTTTTCTCAAGGCCCGATGC-ACGCATCCACAATCCCGCCCACA-CAGGAAGAAGGAGGGGACCTAGTCGCTTGAGAGGGCAAGATCTGTTTGGCGGCAG----TTAAACGACCCGATGATTGTACCTCAGAATAGGTCATCAAGCCCT---TCGAAGGTGGCAGGCCGTACCTCTTTGTTGTGCTGAGTCTGGCGGTCGCTGTATCGTAAAAATCAACAGTG-T--CCGATACTATTATGCCACGTCAGTTGTGCGACGGTGCCAAGAAAAAGGCCTATTTCCCA-------TCCTGCCCATTGACCCGAATCCCKG---GGCGGCTGCCCTCGATCTTA-AGGATGGTTGCCCCTTCG-ACCTCATAACCTTTAAACTTATCTAAATCTCTGTCTTGTCCTATGCATTCTTTAACTCCGGGTCGACCAAGGGATTCTGATGTGCAGCCGACGCAAACAAGTACACATAGCTTCAGATATCCAGGCAACTGGGTCT-CTTCAGATGACGAGAGCGATTGGACTACGGATAAGAACYTATGCGTTGACGAGACATATCGTCGGTAATTTCAGTGAAAGTACCGTCCAGCTTGCACACGTTCTTCTG-TCGACCGCAGGTCCGCAG-AAATCTCGAATTCACGGCTAAGTAAGTGCTTGGAACGCCCGCCGCGGAAATGTCATCTATGCGCGGATATAACGCTGGATCTTCACCCTTTCGCCAACACAACAGAACTTGTTGCCAACCCTCTGAGCCCACGCACACGTCGAGCACGGTCCGCCGTGACRCGWACTACCGAAAAAA---------TTCGCGCGATCTTCGGGTTACTCCTTGTGCCGATGTAG-GAAGCGCTTTTGGACTAACTCCTAG-TAGCTACGACCGCCGATGGAGTCAGGAGAGTTGTCTGCAGCGCGCCATCGCGTGGGGGTGGAACAAAATCGTTAGCCCCTTTGTTGGGCGGGTAGGAGGAYRGTGTGAGCGTATGACACCGGGCCAGCCCCGCGCTACACGACTGAAAGAACTGTACGCCCGGAGCCGCCGATAGTAGTGGCG-CACTTCAGTCCGTTTCTACGAAGCTAGGCTTGATAAGGGCAA-----CCAGTGCCGRWCGYRCATAATAGG-CGGCGGACGGGGCCCGTCCCGCTTGTCGGCGCTTCATCGGAACCGATTATCCGCGCACGTAATTTGCYTGTCTATACAAAGTAGTACTCCGCATTGATTTAACTTGTTA--AGTCCGCTGTCCTACTGGACGCCCAAGTGCTAACG-----AGGATGATATT-AGCCCCTATGTAGAGGCTTAGAAAGGACGTCGCTTAGTAGCGCGCTCAGTGTGCAATCGACGCCCTTGCACAGCAGCGTGGCGGACCTGGGCCTCTGCTGTACACTGCAGGGGTTCTGGGGATAGATGAA-CCCGCCA-GTTAATTCCTTCTGGCGCTCAGCACTGCGACTACTGGCTCTTGGCAACACCGACTCGTCGTAGGAGAACAGGTGCGAACTCCCAGTACGTGTATTACAT-CCTTTACCACTACCTCTCGCCTGCCCCTGGGTAC-GGGACAGCCAGGCGGCCGACGCGAAAGTATTTCGCCCCAATGCCACCAGGGCTACCGGTGGGCGTGTGGACMGTGAGACGACTCCTCCCGTCTAGTCTCAGACTTTACAAAAGGTGAATCCCCGAC-GGCTCGAG---------CTACAGCGGATCACTCGGCAATAYGYRCCRCAAAGGAGCGGGCCACAGCTCCGGTGATTCGAGTGGCAGGCCTATGAGCTACCTATAGCTGTACGGGGGCACGACCACCCTTCGGCGCGAGCCGCGCCTGCATCTGTGCTTCCGATGGGCTTCTCGCACATAGGGCATGGTTGGGACCGAAGTTAAGGTTTGATGTCTCCACCGCGCCGTCCAGAGTAGGCTCCTGAGTGAAACACACGTAGCATCCAGACTAGATTCGSCCGGAGTACCAAGGAATGGACGTGGCGGCAGATGGATTG-GATGGCCCTGAGAAGAGAATGGAGTCGGGATTTA-GCGCAGATGTCTTTCGCGGCTCCGTCGCGTTATCCGTTTGARAAAGGACATCTTCTATAAGCCCCATGTGTTGTATCGGACTCATTCTAGCGAGCTATCCAG-TCTTTTTTTGTAGCCAGGCTGATTAGACTCTTACCTCTMCTCGCAATASGCCCGGTTGCGCTTCGACCGCAGGGCGCCAGGGCCCTGATCAAGACACCATTGTCGTTCTCCACTTGGA-CTTGTACTGCGTCCGGGGCAGGAGCAGAAGCAGCGTCACCTAMGGCTATGCATGTCCAATGCGGA--------AAAGACTGCATCCGRRCTTCCTTCGTTGACTTGTAGTTCCACGCAGTGCC-CGCTTCGAGGGACGAARARACGYTTCCGGATCTCATGCAGAGCGGGAGTGTTCGTGGGCGCGTGAATAGTGAGCGAACCYTAGCAGGTCACCGAAACTTCAACGTTTTACGAGGCGATGCACCGCCG--A--GCTGTACCCGGGAGTGCTGCCGGGATGCCTCCYCRWTGAWGCACCAGGGGTTGAGTAAG-CAGCCYRAAAATCC--TACCTACTATAGGTTAATAGTGTGG-G-TTGGACCGCGGCCATGAGTTCATAATAATCGTCGCCTCACACCGGGTACACACAGGGGGGGCGCTTGCCTCGGGTCGGGCGCGTAATC-TTTCCATCTCACAGTCGCGTTTAATACGAGCTAATGCCCCCGATTCATGCACCCTTTRCGGCAATGGCTCCTACTTTATCGGCAAGCCGCTGCCCAGCAAAGGGCGCGACTTTATTACAGCCCAGGTTTTGGCTCTACGTAACTACTCTGTGATAACTATACGCGCCTAARTKTTACGCCG-CGGCTCTAGATTGCTCGTGCGCGACGAGGGGATTCTGGACTTAAGGCAACACGACCAGCATACGGTCCGGATGGTAA-ACGCTGGTCGGACGTTTTAACGGGGGTGGCGGCCGAGCTGTGTAGTGCATGGTTCGCCACCGGCACACAGCATTAGGGGTCAGAAGATTGCGTGTAGTGAAGACAATTTCGACGACCACCCATCTTGCTTCTGGCCGTCAGTGTG-GAGTACCTCCGCTGCGGTGATTCCGGTGCAGTCTCGACGATAAGG--AGTTATGGTGGTCATTTGACCACCTCGATACGTCCAATCCTTGGCTGCCTACGACTTG--TCCTCAAGGTAGGGTACAGTCAATGGGCCCGCAGATATACCTGTATGCTTACCCAACGATCATTGCGCTCAGGTGCCTGCTTCGGKATGCACCGTACTACAAAAGAGTTATTCAGCTCCACATCCTCGGTGATCGAGCGCCCCGGCCAAGCCTACATGATCA-GTGTCCGGTTAGCATTCATAGTGTTACGAGTGCATGACAAGGAGCAGCGTCCACTTCCGCTTTCGCGTTACAAGCCCACCCCACGGAGATTCTCCGTGAACCTCAAATTCAGGAGCACATAACCCATTCACCTGATGA-TAGTACTTACGAGCATCCGCGGAGAAGCACCGGTCGGACGTGTTCACGAAAGACTGAAACGGGTACACCGAGGGTCCGTCTGGTGAGTACAGCAGTTATTGACCCAGACTAGCCGATTTTGCGCACGGTGGACCGGAAGTAGCGGGTGGTAACTGGACCCACTTRCAAGAAGGATAGTATTCCATSATATTATGACAGTCGCAACGACGGTTGTGTATGGCTCGCATCGGCCAGTMAGGAAAGCGGGCGTAGACGTCTATGCACGTGTTTTCGCACGTCGTGAGAAAGTACTGGGTCTTTTAAGTCGAAGTACGACGAGTGGTGGGCACATTGTGGCTCATGGATGGCAGGCCGGACGGTCC-ACGAGGRTAAACCAATTTCGCCATCTCGCGCGCCATCCATCTTR---------CGYRTYTGGATCAATAACCGGAA---TGCGCCGCCGCAATGATAASAGGTAAAAGGTGGTTAGARARGYCAGGGTGGCACTAAGGGAAACACCTGCACAAACCCTGAGCGTGCCGGCCAGCGGCTC-GAACAACTACTAGATTCGGTCGGTYAGKCT-ATTACCCTACTGGATTACGAGCGATGGATGAAGCCCGACGATTCCGTCTAGCRSGGGGGGGCACATCTAGGGCACATGGTGACTCTGCCACCCGGATCCCGTATGAAAAGTTTAAGCCYCCYAGCGCACAGTAGCAAAATGAGTCGCCCTGGTGCAAGTGTCTCCCGAGCCTCACAACCTCAATTCTTGGATGTAGATGATCACGCGCTAGCCGGACTTTTACGAGGAGTGGGACATCCACCGCGTCCATATAAGTCTGGCTTCCCCGCGAAAGCTACCAACACGGCCGACGTCCATCACGGTAAATTGTCACAACACCTCACGTCTCATCTGGGCACCTGCAGTCTGGGGCRCTGGTTAGGGTAATTCGACGTGACATTCCGTCAGAAGGTATTGGACGCATGCTTATAACGCGCACCCGGATTC-GCTGCCGCCTACACTTCACTGTCCACC-CCCCCCTTGGGGAGCCATACGCTTAGGGACATTTTG----TAACAAATTAGAAGCAATCAAGATCGGTAGAATGCACGCATATTCCAGATATTCGTGTTGGGGAGCCGGGTTGGGATACATGGAGTGAGTAAATCTSTCTTGGTTGCGCCCTCGTGATAGGTCGCCCCATGGG-TGACTACTGTAGTTCGTATTTTCCAAGGGGTTGTACTTCCCTTCTAAGGTTTTCGAGTCGATAGGGTGCACTATACGTCAACTGGGTGGATCAACAGCAAACCTGCGGGTTCTCATYACACGGCGAACAAATACCGAGGGTGGTGGACTCTTCTCTCGCCGCCGCGGACACTGAAATGGTGGTTCTGCTTCTTACAGGGGCCGCTTGAATACCACGCAAGCCGTTACTAACATTCCTATTGTGTTACATTACAGTGGCGGATCTAGTTGCGCAAGACTTCCATACGGCCATCTACGAGAGCAAGCTCCCCAAATGGGGCACTACAACAAGTACGGAACAGAACATCCCCCGTATTCGCCCGCACGTATTCTGCGGCGCTTATCACATTCTGCAAATTGAGTTATATCCGATACATCCACTGGATATATAGGGGCGGGGTGGGAGGGGACGGATTTTGCTCTGAGCATCTTCTTTAGTGGCAAGATACGCAGCGTCCGACGGCCTGACCCGAATATGAAGACACAACGGTTTTCAGAATAGCACGTGTCCACCAAAACGATCGTCCCCAGAAACTCTTCGAACGATATTTGCTCATCGTGCGACAAAGTMYKGTCCTGCATT---TGTTGAGTACTTAGGGGTGGCTATTTCACGCTCGTAGAGGGGAGTGATAAACATCGGGGCATCTGGTCGGACGAA-GGCATCTTTTAGGAATCAGATCTCTAGTAGGGTGCGGGAGACATGCGCGAACCGCGGCGAGAGATTCTGCGATCCCCAGGGTGATGCGGGACTGATTCGATCGTACAATAGTATCACATGCACGTGCAACCCCTTCGGATCAAGCATATCATAACATGGTGGTCAA--AGAGCAAATTCATTGTAAATCCACCGGACACGGTTACTACGTMYGGAGTCGAAGGGCA-TTCCGACCGCCGGGAGCGAATCGTATGTCCCGTAACGTATCGCATAGAGGGCCTAGAGAGGTTCCGACTCCATCGAACAGCGGGTTTGGTTCACAA-ATTTCCGTGTAGCGTTATTCAAAGATCTTGGGGCYTGAACAGTTTGACGGGAGCGATCATCGTCGGTGCTCTACTTTAGTTCGCGGTAACATGGGAAACTGGATCTCCCGGCGCGTGAATCCTGCAGTG-----CGGGGATAGCAGACTCTCCGTGACCAGTCAGGATGTGAAGGTGACTAAGGCCTCAGATATTGTCAATTTGAAGGTTTGTTTCTATACTACAGTACGGGTTTGATACAGCGAGA-C-GCAGCTGGCGAATCACCTTTTGTCAATTGAACCATACCTAGGGAGCGGCACAAAGAACGCGAGACGGTCCGGACGTGACTGTTCATTAGTTCCAGCACCAAAGCGGGATACTTTTGGTGATATCCTGTCGCGGCATCATGCGACGTCAAGAGATCATGCTCCCCCGTACCSCGAATGGTGTCACGGTGAAGGACCGTCCATAAAKGCGCCATTTATTTATAGTTGTCAAAGTCAATGTCACTCTCAAACTGAAGTCGTGATGGGATGGGCAACATTACCGCATTAGCGATTCGTAYATGGGGCGATGACCACAGCAGGTATCCGGTCAACCCGGTAACCGGCGACAAAGAACACCC-A-TCACAGCCCGGATCTGTTCGGGATCGGCGGTAAGGTA-ACTTATGCGTCGGACGCAAGCATCTAACTTATCCATTGGCTAAGACCGGAGGTCCCCAGTCTGGCACTACACCCCCGCAGTGATTGGGTTGAACTGAGCGTCAGTCCGGGCGCYYYYWACCGAACCCGAGCACCCGTCAYGGCGAATCCCACTCTAGTGGCTCAY-CACCCGTGAGTCTCAACGTWCGGGTGAGGAAACGCCC-TTC-TATGGATGGACAT--GGT-CGATCGAAAATATGAAGGATCTGCGCCYACCTTTATGGCAACSA-T-C-GCGTTGAGTGGCTAAAATATGCTCTGGCCGAAAACGTAATGATAGACGCGATGGGGCTGGCGATAGAGCAATACCGTTCACGGGTC-GTCAGAAGGAGYTACAGCGCCCAGCATACTAGGGCCGCAAGTGTATGCCCT-GYAAGGCAATCACGTGTGGGCCGAACAWGGTAAATCACCCATCGGCGACCTGCCTGCATCCCGTGAAATAGGACCGG-C-TTCGATCTTCACCAGCCCTTGTGAG-TCTAGGAACGGGGCTCCGACAATGCCGATTTGCCCAAGCCGGTYCCRCGAAMRCTTCCGTGCCCAGCCTCCGTCTTCCGGACCGGAGGTGCTAATGGCCCCGCCGCTGTGCGCAGGAGGCCGGATGCCCAAGTGRCGAMYATAACAGACGGATAGATTCRYYCGCA-CCGTGGTGTTCTCTCGTTAGCTAGTGGGGCACGAAGTGGCTAGTTGCGCCCGACAGCCATTAGCAGTSCTGACGTGCGATGAATCCGCAGGACGGTAGYGTCCAGGGATCTATAGATGGACAAATGTGAGCAGCAACACTGTACAATTGATTAGGGTTACAGCATACTACGCAAACTCGGCGACGATACTTCCCATGTACGCATCCCTCAGGAACTACCATTCAGCCCCACGGAAGA-CAAAGGAACCGAAGCAC-TCGACGAGCTTAGCTCCGTAGAAGGGACAATTCCGGATTTGGAACTCTCGGGCGGTGAGCTGCCATGGCTAGCATACAGTAA-TA-CCCGGAGGCAACAACGTGTTATCCAAAAGATTCGGCGCTTGTACAACCTCATTCTGTCCATATTATCCGAGTCTATGACCATCCGAAGCGAACCACAACAGCTGTATATCAGACAGACTCCAACTGTCTAGATATATCGGTCTGTGCCTTCTTTGGCTGAGACGTTTCTCGCCGGTTTTGAGCAGTACTSWCGTGCATTGAAGATAAGCCTGTCTAATGTAGCATCCGGGGTGTGTCGTTTTCGGACGACCCGCTAGCGCGCGGGCGRTGGCAGCTAGATATCCAGGAATATAACTCGGC--GTTTATATTTTCCCGGTTATGTAATAGACCCGACTCTTCGGTCTACGAGTACGGCTCCCCCCAAGCTAAGCTGAAGGAGTCACATGCAGCCAGCTTGGCTCATTGCGAATACGGGGTGGCTACACCAGTAATCATTTTACGTCCCGCAAATTACCCCACCGAATCCACTACAATTCCAACCAAGTTGGGATGTAGGATACATTTCCCAGGACATAGTGGGGATGAGTTATTTGAMCCTACTCATTCATCACGTAGTCGGCCGCCACTGATAAACCTTCCACCGTCGGTTTTAACCCGGATTATAACGCTTTCTTTCCCATAGTCATGTAAGGCGCAAGAGCTATAGGACGCCGAGGACAAGTACTGTACAGGCGTGATGCAAAGTCAGTGGATGG-GTGTGTCAGGTCTCTTCGCTGCCCCTGCGC-GTCCCCGGGCAGT---GAGGGAGCTTCCACATTTGCACACGAACGTGCCTGCTCTGACGTCGGTTCCCGATTCTACCCTTAACTCGGGCCGCGCCGGTGTCCCAAAGTATTCCATTCAGGACGACCTTAAACTCAAAGGTCGTAGTCCATTTCTAGGGAATGCGCCTACCGGTAATGCTCGGA--GGTATGGAGCACATGTGGTAATTAAGTATTGTTTATGGACAA---GTGGTAARCGTAGTTTTATCCGTTTTCGGCGCTACTCTAAGCGATCTGTGGCATTGCTAAACTTCTCGAGTCGGGTTATTCAGGTAGTCCTCTGGATGTTTGATCGGAGGGACGAACCCC-GCATCATAACGATCTCGGGGGGACTCTGGTTCAGCCG-TGTAGCATTCGGCCCTCGACCTCCTACCAAGTGCGGCTCGAATTGCTACGCAAGGAATCCACTGCCAAGGCTACTCTCCATGACGGGTGTGCAGTCGAATT-GAAATTGGACGTGTGTATTGCGGATT-ATGAGTGCCTTCCCGTCCCGCACTACACGTGCTCAAATTACGTGTGGCT-ATGGGAATGCACAGCCAACTTTTCTGTCGAMYTGGACTCGTTACCAGTTGAAACGGAATCTC-ATTGCTCAGCCCAT-AC-CTGACCGGCCGTAATCAATAGCGCCTAGAGAAAGGTCTACGTTYCTTGAC---------GGAACC---AGCAGCCGTCTAACTACCGGCYGGYGCCGAGGGTTCACATTCGCACA-GGGCR-TTCCCTTTCCCGATGGGTGCAGCTTGTGAAAGAGCTGTGTTACTAAGR-CTCGGTTATGTGGTAGCCTCGCTATTGTCTGTTAGATGTAATAAGACTTTCTGGATCTTGAATCAGGGAGATGGTCCAAGTAGTATCTCGCATAAGT-ATCGGAGAACAGTGGCCACATGGCCAGGATTAGTATCATTCACTGGTAGGAATTATGGGAAAGTGGCTTTGCCTTGGAATCACAGGGCTT-AGGAAAGGCACGAGTTGGCGCCTCCGACTTTCATAACTAGTCCACCTTTTGTAGTGGCTCATGCAGTTCAAACTGGGACR---AATATGAAGGCGGCTGAATGCGTGAAACTGGCCCACAGCKGGCAGGCGCCTCGCCTATTTGGCAGATCACGGGGTGAGTTATACGTCGACGTGTATCGCGTCATGTGGCCTGAGACGGCGGAGTACAGCCAGCAGCCGCCGGACTGTCCTAGCGGCCACTTTCCTTGCACGGCCGACGGAAGAACYCTAAGATTAGCAGCCCGGTTAATTAGCTGTCGTTGGTGTCGGTCACTCCACACTGTCGTGTATGCGGGCGTCCGGAGACTAACACGGAAGGATTCTCTGATTTGCTCCGATAGGGCCTATTTGGGA-GCTATGCCATCGGTAGAGCCACTTAGTCGGAA--CGTTT---TGGGCGTGAGCCGTTCCACCTCCGGAGCCTACAGATATCCTAGCCTGCCAGCAAGTCCCACGACTGATGGTCAGGTGAGTTAAGGGAACTGGCCTCCTT----GCGCCTTTACTAGTCGGTGCACCGCAACGTATTAGGCTTCTCGCGTGCATTATAAACCAATGTCTACCCTGAGAT--CGGTTAAAATTAAATTCG---CCCCGACGACTGTTACCACGAGGTTCCGGGTTCATTTGCCCGCTGCACTGGTCGG-GGAGCTTCTG-T-AKRYRCAATCGAGAAAGGGAGCGGGAC-----TTTCCGAATCCCGAGCAGGAAGCGTAACCGCAGCCTGAGGGTGGTCGCCCGGAACCCCTGGTTTCTAAACATGCCCGAATAATAAGATACGCCGCGTTGGGTCGTATTGCGCGTCGAGAGACCGTGAATGGTGTGGTATATATCGACGCTAGCGCTCATAATCGTACGTAATGTCATTGTGGACCGTCAACRMCCGCCTGTACCCATTAAAACTCTCGGACAACGTTATAGATAATTATCCCC-AGC--CAGTTGTGTATCTGGCGGGGCCCGACAGTTTA-GCGCACCCAACTGCACCAAWMMKKTCAGAGGCAATTAGCTGCYKCCGCCATTGCCCCGCTACGTCTAGCTTCTAGTTGAGACACCTCCTTCTCCACTCCGGCTCAACAACTGGGGGTGTCATCTTTGATAATGGATTCCGAACGRAYGAGCGACGTATAAACGAGGGGTCAGTACTTTCC---R-AGATTCTATCGGACTGCAGCCATTCACTGGCCGTCGTTTCGATTTTACGCGGTGTAGCTCCGTGCGGCCGGAACGGTGCGATTCCATAGCTCTCTACCTATGTCCACGGCTAGCCAACTGCTCAGCCGCTCTAAGCGTGTTTGACTYWRTRCT-TTGGCTCGTACGTGGCTTGCACTTTACGAACAGCGAGA-C-CTACCTTCCAGTTAGGGCA-GCCCTACCCGCGTTCGAGGCGGCGGGGGGCCGTTGCAGGCTCCGGCGATTAACCTACGGTAGCAGCTTCATGGGCGGTACACGTCCGAAAAATGGGCGTTTCTCCCACTCCGACACGTCGTACAACCAGGGACGACTAACGGAGAGCCCTCGAACA-G-TACTTCGTACACAAGTGARCARGGTTTAACGCA--TGACTGAGCCCAAATTCCTAGGTGCTTGATTCAATCAGAGTTTCGAATAG-GCACGAGTCATGTCGCCGCTCGTTCAGGCTGGCCACT-GAGGACCGGGAACGCGCTCGCTTGCCTTTTTTGGGACGGCGACGTTTCGAACTCATT----------AACACGCTTCGACATTGATCGCGCTACTTGGCGAAGT-TACCCGCAATTACATCAGAGCTCAAAACCGCATCACAGCCACAAAC--GATCCRCGYARGCCGCCTAAAACAATCYTCACACCC-TTAGGGGGATTAGACAAAGTAAAGCGGRCCCAAGAGTTAAAGTAAATCGGGAGTCGCGGAAATCGGTTTACGCCATCAACCTAATGGAGGAATGGGATTGCATGGAGCATTTCGCGTTCAGCAGAGCCG--AACCTATCCTCGGGTTTTGTTCCCATTGGAATAGCTCAAAGAAAAGCACATGTTGTCGACCGTGCACTGAACATTTACTTTCAACGACCTCCTTGGACCAAATCCAGGCACCTTCGCCAAGCGGGCCTTTCGAATCCCGCTTGTCACCGTACGAGTAACTGTAGTGCTCGAGTCAGCAAAGACAAAGT-ACCGGGTCAATGCAAATCGGCACTAGAGACCTAGCAAGCCAAGAATAAAGACAAAGGAACTCTGGTCGGTTCGATTAAGAGTGACAGTTCATAGCGGATCTTCACTTCTCGAATGAC-CCTGGTCTTGGTTTTTCGCAAGAGTKAGAGTTCATTGACCGTAACGGATGTTGCGTCCTGGGACCATTGACTGCCGG--CGTCCGAACCGCTAACACAGTGTTTGCTCTCTGAAAAGCTCGGGATAGCGTCTTGTTGAAGATCTCAGCCCCCGTCGGCGAGGCCTACACCAAGTGCGCGCCACTTTTAACCTCTTCTAGGTTGCTGGATGGGTAACGACATT-CAACTTTTTATCCGTGCGCTARATGSTTACAATAGGCGAAAACGAGGACTTGATGGGTAACTSTCCTGACGAGGGACCATTTTCCTGGAAGTGGACTGCGGGTATGAGCATTGGGTAGTGATCGTTAACTTCCTGATTCTTACCTTTGAACTCCGGATGAGGAGAACGAAACTTGCGGCGAAMAATCGGCCTCGAAGTGAACTGCAGCGTCAAACCCATCGTAGCCAGAGGAGGTGYYCGWGCCTTTATCGCTCTTGCCCAACACAGAAAGGTGCT--TCTGTGCAGGCACAGCTCGAAAGCCCGGTCGTGAGTTAAGCCTCTAACTAACCGGGGAGCGTTATGTCGGGCGGAGATGGATTACGCACCATGAGGCATTTCGAATAAAGGTAAACC-TATGTCT--AGAGGGAACTAATAGAGAACGCCAACAGGCAATCATTAGCAGCAAGTTGGGTGGGCTTATTGTCGGGAATATTTTTACGCGTAAAAACGAAGAGATC-CGTGTTCGAACGAAACTGCACGCCTCCATGTTAGAGTTTTGGTTTGCGGAACGCATGATAAGGACCACCACTCATTGATATCTGCTCGATGGCTCCGGTGCCTCATTAAGCCAAGATTCACTGCGTCTCTGAAAGTTTTACAGTGGATTACGTATCTGTTTAGGGTGTGTACTATGTGAACCTAGGTTGTTCTCAACATGTTCATATGGCAA-CGAATGTAAGAGAAGGCCTCCAT-CTCAAGTCGGCTTTAAAGTTATTGGCTG--A--GGTCGGGCTGACCACGGCAATAGACCGGGTGGTGAGTTCCCCGGGTTCAGGTCGATCATCGATGAGCCGACGACC-A-CTGCCCCCCCGATGTCGTTCATCTCGCAATTCAGGGTTTTGAAATTTTGTCTGTGAGGCCGCTACTATGACATGATGGTCCCCGTTCGAGCATGAAAATTTGTACTTTGTGCCTAACTGAGTCCCCTCTGCTAATCRCAATACACCAAAATGTATGGCAATAATACAGGAGCACGGTTTACTCCCTTCTCAACGAGCTCCCGAACCCGCGTAATGCAAGGGAGCCTACTGCGATGACGTGAC-TACACTGCGCATATAACGGCGTCCGCTTGCAGGGAGCCTGTMCGATCAACTTGCAGAGCCCGCGTGAACAAACTA-GAGTTTAGCGATATCGAAACGAAAAGGCGAACTCTGACTAGCTACTGGGGAGGGTATTCTACCGGCTGGTTTCAAAACTAAGAATCCGGCCCCGCAAGTAGAAAGCCTCTTTGGCGGGGGATACGAGTGAACGGTTTTACAGCCTCTCCTCTCAATTAAAAGAGCTGACTCGGGCATCTATTCGAG-TGG-CGGTCTCATGCATAAGAACCAGGCCGCGGTGATGGAAATGCGTTATGGCAGAATTCATTCGAGGAAGTGTGCGCAGGTGAGCGCCGGGTAGTTCCTGCTCCCGTACCGAGCTCTCACCCTAGTATACCCCAGATTTTAACCTT--AATCCATAGCCTCGTTCATGAACAAAACAACTG--GCTAGAACTTAGTGCC-A-TG-GGCCAA-ATTTCCCGACTCATAGCGCAGAATCACCCT-------------CCAGAAGAAAGAGATTTGTACGCGGAAMYGYGRACGAGATGTCTCGGCCCTTGATCACGCGAAGCGATGAATCCAAGTCGCCATTACCAATAATAACTACACATAGTGTCGCAGMSMRYWC--CGCCCCGGCTGTCAAAATTGGGCTGGCGCAGCGATCGCTTATTTAACGAGCGAACTAGTAGAGGGGGCCCCAGTTTAAGCACGCACTGCTCCCCACATTACAACGAGTGTCAGGAGGGAGTTTCCTCAATGTACTTGTCGGGCACCGGCGACACATAGCGCATCAGCCGGGGCTCAYTGTATCTCCACTCCCGGTGCATTCCTCTGATGGC---------TCATTGACCGTCGATA-CTT-CAGATGCGGCTTTACCGGGCTCGGGCCCAAGCCTGCTCTGGTCTGAGGCG-CAAGCTTTTTTACCTGGTC---CAGATGAAAATGGCGTTAGCAACACAGCGTTTTCGGGTTGCTCCAGTCCGAACTGGGGATCACACGGTGCCGTGCGCTTTATGCTCGTCGGTGCGACGACATCAGTCTACACTCTGCACTTATC--CGGTGTCTCCC-GATTCTACAGTTTAAACGCAGGCCCGA-GCCTAGTTCTTCCTGCTGTTGACCCGCGAGCGCT-GCGG--CCATTAACTCTGGTGCACCGGGTTGATCCCGCGCCTCACCTCGAAAAGCATTCGTGGACGCATTGGTC--G-TCAGACCGAGTCACTAAAACTAGACT-TGTCTGCCTTTCACCATTTGGTCCCGATACCTAAGGGAGCTCAGCGCGGTTTACCGTTACGTATACCCGGTCTTAGGTAAGTTTCTGACACGCCCCCCGCAAAATGCCGCCCGGGGCGCTT--CGAAAGAGGACTCCGATCTGCATAGACTCCTACGGTCCACATTTCGTATAGACCCGGCTCTCTGGCTTGCTATGTGCGACAGTCTCCGAGTCTGGCCAAGACCAATCCGGCCGAG-GGTCGCGGGGGTTCTTTGCCAGC-GTTGAGCAATAGCGTTCGATGTCGGGTTTGAAGATCGGACGACGGAGGAGAGGACCAGAGCCTACTTAACGCTTGTCCTAATTAGAGTCAGCGGGAACCTAC-ATAACATGCTGTCTATTGCGCAAATCCAAAGAGACGCT--TACCACCTTAGACTTTTTCGCGCGTAACTGTACTTTATCTGATCCCTGATTGATGAGTGAGTTTAAGCGTGACTCAACGGGTGCGAGCAGAGTACCTCACCTGGCAACGACCCAAGATGCTGAGGATTTTGGGGTCCGGCTGACGGTGGATTAACGGTGTTAACTTTTCTGAATTTARCAAWYTGTGAAAACCATTAYGGCAAGACCTGAAGTCCGCGGTGACGATCAGCCGCGCACTAAAGGCATGTGATGTCTAAAAGAGATCATCCGAAGGATTGAGGGTGGATTAAGATAGTGTCAATACGGACTATATCATGTCAACTTTTCGGGCGCAGAACACGCGCAACCGATTTGCAGAATGGGTCTTACGCGTATTGGAAACATTCGATGGTGTATTGCCCCGACAGAAATTCGGTAACGCAGATAATACACAGTACAGATAGTGCACGCCTTGTCCCACGACGCACTTTGTACGACAGGGGGGTTATGTAATACTGCCTCCGCGCCGCTCGGGCAGGGCGTTGGTTGCAATGTAGATGGGTCGCTAGGTACGTCAAATGGAATAATAGTTAG---GGCGAGGATGACTCAGGGCGGCAGGGGCGTAGCACGAAGTGCGAAGCGGCGGCCGGCTGTCAGCCTCCGTCGGGGG-ATTGTGGYYGGGCAGGCTCAACGCAT-------CGTCGGGTTCCGCCGAATACATGGTCCTTTCTG-CATTATCTGACGTCAG-GCTGACGACGYYCGYCCGGCGTGTTTTCCCCCGCACGCGACCACCATGTAAATATCTGTATTGACATGCGTGGAGCGGACTTTCGCAAG-GCC---TCCGTATCTTTATACCATCGAATCCATTAGGCCATACTCCGGTACGACCGATGTGGCAGGCGAGAA---CGC-TAAATTGGACCGTTGTCAACTTAAATTCTGGATGGCGGGTCGATGGGCCGGGTGGTTAGATTGRGCCCCGTGCRCCGCTG-TCGTTCGGGGCCACGCCACTAACACGCCTCCTGATGACAGGCAAAAGACCTACACGACGGGTACTCAT-ACGTCGACTCCCMTTCCGGCTGGAACGTCGTAG-GCCCATGGGTKAGGCTTTAACG-CACCGCTCGGAGGGTCTCTTAATAACACTTGCGTGTGGCCGGGCCGAGTAGACTGAAAATGTGTTGAGGTCAGCTCAAATGCCTTCATCATGGTGGCTACTGAGTCAGACKRYGCGGCYKMGTGGTCGGGCACGGTCGCC-AGATCATYWCATTGCACATT-GCCAATCAAT-GCAAACCTTCCTGGGTTTGAGTCATCCTCC---------TGATATGTTGATCCGCGCGTGTCGTCCTTTTGCTCTGCTCCCAATYMYGATGTGACCCGTCTGTAATCCTCCATTTAGAGGGCTATTCCTGAGGGGCCAAGACAGCTGGTGGACTGTGGAATCCGGTGCGCTCTACGGCTTATGAGGATTTACTGAG--GGCCATATATAACGCTGTGCTACGTTACCCAACCA--GCAGAGCTTGTCCCGACATTCCACGTCGCCGCCAGAGTCACGGGTCAAGCCTTGGACCTTAGTGAAGAGATTGGATCTGAGGTTATGCAGCGTRGCGGTCTATTCCACACTTTATTTATTCACTCGCCCCCACTTACGTAGCTAAGATGATATTGGGCTAACTGAAT---TATTCGACT---------GAACGCGCATCTAACCTCTGCTCTAAGCAGAGGCCTCTTGTATATGATCCGGATAAATCGTACGAGTCGCGAGCTGGGTGCTTAGTACCCCGTCAGTC-CTCAGTACAAGGGCCTGAAATGCTGCCGAGATGCAGGGGTCATCAAGTCAGTCA-TAATA-GCATGTAACGGCATGCCACCAACGATTTTACAAGCGCCACCAAGACAGGTAAGGCTAGTTGGTTGCGCCTGTGACTCAGCACCGGGTCTAATCCGGATATGCGGGCTCATTTGATAGGGGTGTATCAATATGCCGAGCCGCTTGTGCGCAGACTATCTAGATGAAACTATTTGGGAAAGAATTCATGACCTGGGTAAGCGACAGCAACAGACCRGCGCGGCCACCCCCGCAAATGGATAACTACGTTAAGTGGTTCGTATTGTCTAGGGTAGGGTTTGCAGTCTTTGGCGAAGCCTGACTATCTCGCTGCGGAACATCCAGCCYTCATTTTAGCGTGGAAGAGTGCTGCAGTATACGCTTACCGTCACAGCGATGATAAATTGAAGTACCATGGTTTCTTGCTAGCCCT-GACGCTACAATCCATTGCCTGACATAGCGACGGATGAGCAGATAGGCATACYCCGATCTGACAGATACCCAAGGATGTATGGAACGAACGAACACCATCACTCTAGC-----CCATCGCATCTAGCATACATCAAAAGTAGCCGGGAATGGCTTGAAGATATGTGGGACCGCGAATCGTATCTAAGCAGCGCCCCTGCACGGTCCGTGCGACTCTTGTACTTTCTGGGCAATACCCTTTAAAGTTAGCTGGACCCCACGGCCAGGGCTACCCGRATTTC-CCAGCCGCAACCCAGCCGGCGTCATCCATTCAACGCCTCTAACGTTGAAGTCCAAATTCGAGCTACAGCGGCTGGACTGAAGCTCCCCGACTGAGGCCTTGGCCTTTACGTGGGCACAAGTATTGTGCATCTTTGATCAACGGTGAGACTTGGCCCGGTAGCCCCTCCCGCCTTTCGAACGCCCGCGCCGTACTAGCCACTACTCGACAACGCGAT--GTTGTTATGTGCATTACATGGAGG-GYGATTGCTGGATGGGTCCCAMCTATCCGGCTACAGCTTCGGGGGCCGGGTTGGCCATACGCACTTTACCAGGGTGCTAGGAGGTTTTAGAACTTCGAGCGGGTGCGTTGCACATGG--TT-CCCGGGGCCGCGA-GATTATTCTCGTTCGCATTATATTTGGGAATT-ATACGGCTGAGT-AGCATCATGCAGTACCCATGAATTTTGAAGGACCTCTAYYGCCWCAATGATGATGTGCGTCCCGCGCCGCGCCCATCTATGACAAGCTGATGGGTTTGGTACAAGTACAGTGTAATACCTGATCCTCGTGCTCCTCTTGGACCTACACTTTGAACGGGCATCGAGTTTAATCTCGTTATAGGCCTGCGACATTGATGCCGCCACCTCTGGCAGAAGCAGACGGCT-TTTCCCTGGTGCAGTGACGCCTACTGCGAGTTTCCGCCGGGTCCCTATCCTAAGCGGGGGTCGCAAGAATATTCGCG-ATGTGGTTAGCGTCGGGATAACGCTAGGGCCAAACCGGCCTGTGTCACCGGATCCTCTGGTGCGATCCGATAACCACTTGAAGAAAGCGTAGACGCAGCTAGCCGTTCATAAGCATAATGGGGCACCCTCAAATGAGAGCCCCTAATAGCGCAACGTGTATC--TGGACGGTGCCGTTTCATACAACTATAACGTGAACAATCTGAGATAGACGACACGTAGGACGGCCGACACGATTAGTTCTGACGTCTTAGARTGCCTGACGCGCTAGAC--GATCGC-GGCATCACTTCTTAGGATCGAATCCCGTGRKGTCTCTGAATCGCGCCACGAGCATCGAGGTGGAAAGAATGAGGCGCTTAACTTCCCTAG-GTCTCAGCTTAGTTWAAATTATGAGACCARAGCAGAGTACGTTGGAGCTGCTGAACGATG-AAGCTAAGGATGCGCAAGCTAAAGGGCGCGACTCGGAGAATGAGGGCATCGAGATGGGACAATTTGGCGGGGCTTCTRCAGCGAATG--CATCCTCTCGCGTACCTATRTAWCAAT--GAGGAGTAACAGAGGAGGCTCTCGTTG--AACTCGATTGAACCTTTTCCATATGTGGTAGCGCTTAGTATAGGCWGGCACTAGAGAAGATTCATATCCTTTCTAGCCCAAAATCAATGACACGAGGGAAATCTGAAGCGAAGAC--TGGTGCACTGCTTTTCTTGGTAAATCTGAGAGCAAAACGTACTCCTTTACCGGACCACGGATGCAAGCAATACGGTGAAATAAGACCCATTCTACCCTTTGAAGGGGGCGCTTACTCGTCCTGTATCTACGGGTAGTATCCCAACTGGTAGCGCACACCGAATTGCACGTTCTTCACCGGATATACGGCCGG-ACCATTGACAAGGTGTGAGGACGTGCGCTTCGAGTACGATGAGATCGTAACCCACATCAAGCTTAAT-GTGGGGGAACTACTATAACACTTCGCAGTCGTTAGCCACCTGCGACCCCTGATTGTTCTCTCACCTTACCTGTGAACCAATGTCTTTTACTGTAGTGTATACCGTGTATGTCGTCCCAAGCTGATTACCAGCTGCTTGGCAAGAAGAGGTATTGCTATTCTGTTCGWCCTGCCGTCCTG--GGGGGCAGAGCGAGTCCATAATACGGCCGGTGCGAGTGAGCCGCGCGCTTATCGCATCGCCCCTATTGAGTACACTCCAACCCACAAGTGTACGCCGGACTCATTTGGAGACCG-GGTTCGGAATAAATC-GT-T-CTCTCGAACAGGCGAGTGCGACGATTGGCAAATGCRCTTGTGTATCTGTGTCTCCTGGATGTACCGGGGCAGTTGGAATCCAAATCAGTACTGCTCACTCAAAGGACATGGATCTATAGATCTTTGAATT-GTTGTAAGCTCATGGGCCATGGGCTTC-TTGCCCCGGTATACGAACAGGTAAGAGTGTTACTCGCGTATTTGA-------GCCATCTCAACTTCCCCTCCTCTTCCTACAAAACGCTTACCCGCGTTTTATGGAATGAGATTTGCCTGGG--GAAGCAAACCTTGCTTAGTGGTTGCCTTGCAGGTATCTTGCGCAACCTT-------YCGGCYKCACGCCTAATTCCACCCTTCTTGAGCGAACAAATATCCCGAAGACCGCGGGCACGGCATCGCATCGTTATCTCGTYCSCAAGTGCCCCTACAGGAGGGCGCGGCA--GCTTACACCCTTTTGATGCCGT------TCGTGTGGCCTAAAGGCGCTCAAATARGCYGCYAGCGTTATGGGTAACTTCCCACTAAAAAYGTCCTGCAGGGGAGGCCGTGGGGGAATGCCAAACCGCGATCCATATGGTCACTTATTTCCGCCAATGACCCATCTGTGCGCCGCTGCACACGCATCTCTCAAACTACACCATGGCCAGTCTAGTAGGTTCAAGGAGACACCTCTATCATAAGAACTGGGATTGCGGAAGTCGAAYTG-A-TAGAGAGGCGAATCGACATGTCGGTATTAAGCCRGCRCWCWCTAGTCCTCATCCCTACATTGAGGACAGACGAGGGCTSYGAGCGGTGAGAAGCATTACGCYYARGACGTTGTTCGACGGGCCCGCTCAAGTGAGGGGAACCAGTCAACAAATCGTCTG-TCCTGATCGTGTAATCCACGACGCAG--CCRSTCCAYGCCTTCGCCGTATAACACCGCAGTATCATACTCGGCGCGAGGGTTTCCAAAAAAAAGT-CGCTGCCTCCTAGTTGAACTGTTACCGCACGTGGCATGTTGACCGATTCGAGCGCGCACGGATCGCCATGGACATTCTCGCAGTGTTCTTGCCCATCAATAA-CCTAACAGGCCGAAAACGCTCCTGGGGACCAGCATTAGACTTGGAGGACTAGATCTACCATATATCCGAATTTCTGGGTAGCTTCGCTTCAACGCGGTAGGCTTGGTTTGTATACATCTTGKYTCCCGCACGTCTATGTTACCATTACTCCATTTTAGGGTATTTATGACAGGTCTTTATCACAWSGCAKACGGTAGTCCAGATGTTACGTGCCAATGGCACTAGTATTAAGTCCCATGCGTACTCTATCACTAGCTGTATGCTACAACTTCC-CTGCCTTGGTAACGTAAGCGTCCCGGAATTTTGCCTGCTGCGGCAGATGTCTTGGAGTACGAGCACTGGCATTCATTGATGCTAGGAAGTGCGAACTGACCGCGTGTGTGTCCTCTAATACCTCGCGYYKGTGACCGCAAA-CTCAG-AG-ACGGTCGTTGATGTCGGATGTTGAGGAGCACGGAAAAGTCGCCCCCATCTGCGGGGTACGCCAAAGCGCGTGGGCTGAAAGCACTTGGGCTAGACATGTACACGCGATCGTGCCCATCTTATCCYTTACAGCG-TGGCCAGCTCAGCCCATCCTCAGTATTCCAGGTGCCTCACAGCCAAGAGAG-CGGTGGGGCGAGTYCYATTGTATACAACGGCCAATAYG-TTGGCGATACTGAAGGCACTAATCACGTCCGAAGATCGCATAGCCTGT-CAGGCTGTCGTCACTCACAAGCCGGACAACTCATGCTAGGA-CCTTCGTCCGRKRCYGCTGGATTTCATGCAGGGGATGTGGTACAATGACCTACGTAGCGCGGTTCTCGAATCGGGACGGAGACCCGGCGATAGTGTCGGAAACCAAGCTCTAAAAAGACTCCGCGAGTAAGATTCGGCGTCGCACACCCCAACTACTTAACGCTACTCGTTCCCCCAGGGACCGGTGTAATGGGTGCTCAGTTAGGAAGATTAGTGCCCTAGGATGGGGCCGCCAGAAATTACGCTCGGCGGACTCTTCGTGGGGGATGAATTCGAGGTGCGCATTGCCATCGAACATGCTGCCTAGAAGGAATACAGCTTGCGTCGGAGTTCGACCCCGCCCCACTGGTGAGTAGTCCACAGCAAGCGCGATGGAATAAGGCCTCCCGCCTCCTACGTGAGGCGTGTTATCATCGCTTAAGCAGTCGATGCGAAAAAATAAACAGTCTCGAGCCTTCGCCGGATTGGTGAGTTACATGCGCAACCCCCAATGCGCGAGAATACAGGGCGTCT--GATGCACCGTAGCTATGATCTAAATCTCAGTGCTAAGCTCGATTGACCGGTGGTGGCATGGCCAACTCAATGACGTAATYTCGCTGTACAGGGGGCAGGAACAAGGTTCTACTCGAGAGCACAGATTCCGGAYTAGCACATAGCTCCGGTCGACTGACCGGCACATCCTTCGCAAGTAGAGGGGGTGATCCTTGAAAC-CCCTATGACTATAGGAATCCAKTCGCTTTACAAAGTTGGCATTATGAGTCGTAAGTGCCTG-CGGTTTTTCCTGCTCGAAGAAGGGTAACGGCTCCATGCAGCTGCAAAGATAATCGTAYTACACAGACCGAACCCGATTCTATTAGAACGGATGTGTYCATTTCCGCGATGGACAGGATTGTTGGCACTTCACGCGTTGCTGTCTTATTAGTTGTGACCATCGCTTGGGCGCTGCATAAGGRCCTGTACTTAATTATTCATTGGTGCTTAYGAGYGGTCRCAAGCGATATGCTCCTCCCCGCTCAGGGGAACA-CGTTTACAGTCGCCACTGTAGGATCGACATTTGACTGGGAATGTGGTTAGGGAAACGTCGAATCCGGGCGGCCCCAGCAAACCCAKTCTCTTTCCGAG-TCGATATAGCGACACCCYWCTCTTGGTCATGTAGTTGTAAGGCAASRRCAGWCCCMGGTGGCCTCTTATGGCACACACCRGGCGCCGC-G--TTAGACCCCCGGAGACACTGTAACACAGCTTCG-TGCCGACAACCTTCCCAAAGCAATGTAGTTTGTRGCAAGACATAATCGAGCGGCTGCWYRA-GGCGATCGGCCGTTCGTGCTTAGACGGGAATTAGGATGCCGCCCGCTACTCCTGGTACGGCTCCTKTGWCGGAATAAAATCGTGCGGCCAACACGGC-CTTTCGGAGTTGKGCGCGCCCCTCATTGGACTCGGCTCATATCAGGGCTTTCAGTGYGTCCGGCCTCGGTATTGCRCGAGAATTATACGC-TCGAGGATTCCGGGGA-A-AGA-AATCCTGATAGTCCTTGGAT---ACGGCGATACTTACTTAAGCGTGTGTGTTGTTCGGGTACATGACCTGAYGTYCMRACTCTGTCCTTCATGGGGAACGATTGCCTACCT-GGCTCCATGGGAAGAGCCATGAGTGGAAAAGMCCCCCG-AGCCGAATACAATGGAGCACCCCCGAATGCTTCATAAGATTCTTGAAGTGTCRGRGAWSGCGCTTTGACCGCCGATGTCGGAAGTGCATGGATGATACACGCAGCCAA-TGCACCGTCTCAGAGGGTCCGCTTGC-TAAGTAAATTGTGGCTGTGTTTCA-CGCTTTCTTTCAGGCAGTCCTGCCCTTTGATCTCTTGTGAGTTAATCTGTCGTGAATTCKGGATGTAGATAAACCCTGGAAGACCTACAACTGCCACATTAAGCGACTGTTTAGCGTGACAGATGCCATTAAAGATTAGCCAGCTACATC-AC-AAACTCAAGAC-GGAAAAGATTTCGGAACGTCCGCGACAGAACCTGGGTCGATTT-ATCGCCGTAACCGTCAGCTGGCGTAAGAAATGTTCAGGCGTGGCGCACTTWATCAAAC-CAGTTGCCCTGGGTTGTGTGCGCGCTTAACATTACAACCTGATACTTGAACGTTCTTTTATCACGGGAGAAAGCCAATCTAGGACTTAAACTACCGTGTTGCAGCCAATATGTAACTACATCTCRGTCTGGGTAGCCTCGAGAGTGTGTAAGTTATCGCGATCCAGAAGAGCCGACCAGGAGCGGCGCCTTCGCACCGCCTGGGTCCGCCGGGGGTCTCCTCCCCCGTAGAGGGCTCACAGCCATGTTGATTATCGCGCTCAACCTCCTCAG-TCACCTGTGCTWYYCGCGTACACTAAAGGGAACGTCCACCCGTTTCGAAAGTTCATCCGAGCCCCGGACGGCCATTTAACGGAAGAACGCTACCTTGACATACCACTTTGAGGATGATCAGCGGTGTGGCAGCCTTCAATTGTCAACGAGTTCATTAGAGCATTAACCGGAAGAACGACCCGGTAACRMAACTCCGCAC---AGTCATTTTCTAGGGAAGACTCCTTGAAGCGTGAACTCCTCAAAGGTGTGCCACGTCCAAAAGGAGTTCGACCAATGGTAGCCTGTAGCTTCCATCCGAATATTCCCTCATTCCGTGCGATAGGACAATGTGGTACAGTGCAAAGGAAGTCCCGAATGACTCTGTAATCTACCGAATGTGCTGCACGTTCTGGTCGCACCY-TA-CCGCCCAGCCCTCCGATACCCCTAGCTGTAAAGCAAGACCCACGACGGTCACCAACAGAAAAGAACGGATTGATMAAGAATTGCGTGAAACTGCCTAACTGTGGTACATCTGAGAGGGGTTTCCCCCTCCGTGCTTGCTAATGCGCCCAGGGGCCTTGAC-CCAGATCTAAATCGCCGCCTTAGCTTTGTAGTCGGGTGCAT-GAGGCCGGACCCGGACCTTTCCTCCACTTAACCGCTTGCTTATTTGAATGGGGCCCATTTG-AGTCCGGTAGTTGCCAAAAGGAAAGTTTACCTGCGGGATATCTCTTTTGAGACGAGCATCTCTGCTTTGAGTCTGAAGGGTGACACTCCTCCTAACACTGCACCAATACAGCCA-C--AG-ACAGATGTGCCGTACACTCGGCAGTAAATTTCAAGCGGAAGCGGATYYCACTTAAAGATACGCGC-CTACAGATCTGGCCAAACGCTACCGAATCTGCCGACCKAGCCGTGTACACTTATGCATTCGAAACATCACTTGCCAGTCTGATGACAGTCGATCTAATTTTATG-TACATCGGGTGCGGAGCGTGACGGGGTGAAGGCTTCCTTTTGATTCTGCCCGGATATGTGGATCTTATACTGCCCTGCCTGTCCTCGACAAGTCAACCGCGAGTGTGGAATCTTAATGCTGGACAG-TCTATCGGT-GCGCGGCGGGCTACGTTGACATACATGCTATTTGGCCC-TGCCCCGATGTGATGCCGGGCAAGTGAGGTACCTCGCTCTAATCTTCCGCTTGCACGGATATGAGCAGTGGTGCAACCGCACGAAGCCGTCTCGTGCTACGGGAGGTTGAAGACATACAACTGCAGATCGTCCCCGGAGCACCGTATCGTACCCCATGGGGCTGTGCCTATAAGTAATCTGTGTGCCCTTATCTTATAACGAAACCGTCTCCAGACGGGCGTGCAAAAATCCACCGAAGTA--TCTCGTTCCTTTGAAGAAATGTATAGGGCTGATTCCCCAACTAGTCGGGAG-TCTTGTAAGAACGTGGTTTATGTTACAGGGS-CTACTGGGAGACCGTA-----TATGCCT
GPE003560  AAGTAACATCAGAATCATCGTGTCCATCGCTGCTTCCGCAGCAGTGCTCAGCATAGCACTGACAGGTTCGAGCTGTTAACCGCTCCCGTAGGCCATACAGCTACTGAATATCATATGGGTTCGCGGCTTTGCCCCATACGAGAGCAGGCTACAACGCTTGACATGTGCCTAATACCCCCTTAGGGCTTTGAAATTCCTATTTACTGTGCGCCTTGTATCCTCGGCCCGCCGATAATTCATACATAAGCAGGAAGAACATTCTGGATTTCATGTGGGCTGCTCTGAAGTGTTTGACCCGTGGAATAGCCATTCGATGAAAAACTGAACCAGCAGGCCGCTCGGTCAACTGACGGAACACCGCTTCGCGGCCTGAGTCCCTCCGCGATACGAACGGCGCGCGATGAGCGAACACGGAGAATCCGGACTTTGGGTTCCCTAGTCATAGTGGAGTGTTTATACAACGAACAAGGTATGTCAGCGGTGCGGCCCATGAACACCCTTAAACCCGGCACACCGACCTTTCAAACAGAACTACCTTTATCTGTTCCCTCAGTGGTAGTCATCCATATGTCAGCTTGGACCAAGCAAGCGTGCTGCGATAAGGCTTAATCTACCGTACCGGTACCCAGCGTTTACTGGACTACGGTCACCACCAAGCTCATTTACAACCAACCTTAGGATATCGACATTTCCAGTGAGTGAAAGGCCACTGAAGTGATCTACAATGGCGCTCCTCTCCGCCTTCTCAACATCCGCCCCGCGAGAGCTGGCACTGTAAGAGCGCCCAAGCTCATAGTAGCCTAAGAAGACGCCTGACATGGTTCATGGCGATGACACGGCCTGCCCAAGGCCCGCCGTGAGTGTCGATAATAGGTAAGGGATAACGGGTCTCCACACAATTGAGGGTGCGCGGGAGTGAGCCTAGGATGGGATGGTACGTAGGATCCCGCATTCCGATTTGTGGGGGTTCGATGGAGCACGCCCCGGCCATATTTACTACAGTTACAAGGGGTCCGCCATACTGTAAGCATGATGAAACCGTTTCCCCTTCTAACGCGGAGTACGTGAGGCGAGGGTCGTGGGGTCCAGTAGAAACTCAAGAGATGCGCATCGCACCGCACATATAATCCGTCCATGCGAAGCTGATTAGTTTTAGAACTGCCTTAGCCGCAGTATAAGTTCTAGCCAACCTCCGACACCCCAGATAAAGTGCCCGGTATCGGAGGAGAAATCGGTCCGACGCTGTCATGGGAGCTGGGTTCGTGGTGATCTTCTTGGAGTAGCTGGGGCGTTAATTGCTAGGGCGTGGTGGCTAAGTCGTTTTGTTTGCATCTGCCCACCGATGCAGGAGCGACCCGTCAACTATGAATCGTTACCCGGGTAAGGCATTGCAATGTGTTGCGTAGTCAGATTTAACAGCATATCGCGCGTTCGCTACTACGACGACGATGTAGTGGCGCCGGTTTCTCCGGGGACAGGGGACCCCCCCACAAGGACGTATGCATCCGTGTGTCAGGGACTATCGTGCTGTGCGCAACTAACACTCTAGGGCATCCTATCGAGCTTTACGGCGTGTGCCCGTGACCCCTCCAGTCAGGGGGGTTGTTAAGACACCTTACGTTAGGAGAGCTTTTAGTATCGTCCGACACACTCGATATCGTCCTAGGTCGACCTTATCGCCAGGGGCCGGGTTAGCTTTAGGGGGGCTTCCGCCGCTCTTAACCGTAAGAGTCTAAGCCGCTCTTCGAAGTAGTCAAGTGGGGCTTTTGGTCACACTCCAACAGCCCTCCCCAAGGCCCGATGCCACGCAAATACAATATCGCCCACATCGAGAAGAAGGGGGATCCTTAGTCGCTTGAGATGGCGGGTTCTGTCGCCCGGCAGTTGTTTAAACGACCCGGTAATCTAAAGTCTGACTAGGCCATCAGGCCCGTGGCCAGGGGTGGTGCGCCATACCTCTTAGTTGTGTTTAGTTGGGTGGTTGTCGTATCGTCAAAATTAACAGTGGTAGCGGGTACTGTTATATCTCATCCGTCGTGCGACGGTGCCAAGAAAAAGGTCTATCACCCAATCACTTTCCTGACCAATCAGCCGAGTCCCGGAGCAGTAACTTCCTACGATAAAAGAGGACAGTTGCGCCTTCGTACCTCATGTTGTTTGGCCTTATCTGAACTTTCGTGCTGTCCTATCCGTTCTTTAAGATCGTGCCGATCGAGGGGTTGCGATGTGCAGTCGATACAATTACGGACACATGGCCCCCGATACTTAGGCACCTAGGTCCCCTTCTTGTGTTATGAGCGACTGGACTACGGACCGGAACCTATAGGTTAACGAGATGCTCTGTTGGTAGTTCTAGTGATAGTATTACCCAGCTTGCACACGTGCTTCTGTCCGGCCGCCGTACCACTGGGAATCGCAGTATCATAGTTGAATGAGCGTTAGGACCGCCCGCCACAGAAACACCCTCTGTAATCTCAGGTAGCGCCGGGTCTTGATCCTTTCGCCAACGCTACAGAACTCTTCATCTGCCCTCTTAGCCCACACACTCTAAGAGCATGGACCGTCGTAACACGTACCGCTGAACAAAATTTTTGACCGTGTGTGATCTTTGGGCCATCCCTTGTACCAATGTAGATAAGCGATTCCTGGCCACCTACTGGACCGCTGGGAGAGCTGACGAATTCAGGAGAGTTGTCCACAGCCCGCCGTAGCGTTATGTTGGAACGGGACCGTGGGTCCCGTTGTTAGGAGGATAGGAGGGCAGTGTGAGCGCATGGAGTCGGCCCAGCCCCGCGCTATACGACCTAAGAACCTGTCTCCTCCATGCCGCCGCTGGCGGCAGCGGTTCACTATCCTGCCTTTGTGTAGCTAAGTTTAATAAAGGCAAAGATATCAGTGTCGAACGCGTGTAATAAGTCGACAAACGTGTCCTGACCCGCTTGTCGGCGCTTCAGTAAGGTCGATTATCCACGTCTAGTATAGACTTGGCAACACTAATGAATAATCCGCATTGATTCAGGTCGCCACTATCGCACAACCCTCTTGAGCGCCCAAGGGCCAACGCACAAGGGGTCTGATACAACTCTTATTTAGCGGCTTATAAATGGCATGGCTTAACTTTGCGGTTAATGGATAATGGCCGCCCTTACACTGTACCAAGGCGGTATTTAGCCCCACCTGTATACTGCAGGGGTCATATGGCTAGACGAATCCCGCCGAGTTACCTCCTCCTGGCGGTCAAGGGTAAGACTACTGGGTGTTGTCAAGACCGGCCCGTCGTAATAATACGGTTGCGAGATCTCTGTACGTGTGTTACATGCGTTTACTGTTGTTACTCGCCGGCCCCCGGGTACCGGAACAACTAGGTGGCAGAGGCGTATTTATTTAATCTGTATAACTCCCGAACTACCGGCGGGCGTGTGAACMGGGAGACGGCTCCTACCGGTGACTCTTAGACTTTACAAAAGGTGGATCGCCGGCCGGCACGAGCAGCCAAGGCTATAGCGGATCCCTCAGCCGTACGTACGGCAAGGGGTCAGTCCACGGCTTCGCTGACTCGGGTGGCAGGCGTACGAGTTACATTTGGCCATACGAAGGCAGGACCAATCTTAGGCGCGAGCCGCGCCTGCATTTGCGCTTCCGATGAGCTCCTCGCACATAGGACACCGTCGGGACCGAAGCCAACGTTCAGTGTCTCCACCGCGTTGTCCAGAGCGGGTGCCCGAATGACATACACGAAGAGTCTAGGCTAGATTCGCCCGGAGCAACCACGTATCGATGGCCTGGGAGATCGATTCGGATGGCTGTGAGAAGAGGATGGAGCCGGGATCCACGTGCAAATGTCTCCCACGGCTCACTCGCGTTTTCCATCCGAGAAACAATACCTCTGGTAAGCCCCTTGTGTTGTTTCGTCCTCATTCCAGTGAATTATCCAACTCCCTATTAGCGGCCCAGCTGAGTAGACTCCTACCGCTACTCACTATAGACTCGGTTGCGTTCTGTCCGCCAGGATCCGGGACCCTGATGGTCATACCATCGTTATTCCCTACAAGGAACCGGTATTGCGCCCGGGATAAGAGCGGAAGCAGCGTCACCTAAAGTGACTCATGTCCTATGCAGATTTATAACAGAAAGTGCATACAGACTTCATTCGTTGACTGGGGGTCCTACSCAATCCCCCTCGTCGGAGGACAAAAAGATGCCTCAGGATCGTATGCAGAGCAACAGTAGTCGTGGGCACATAGATGGTGAGAGAACCTTAGCAGGACACCGAAAGATCAACGATTTATTGGACGGGGTGCTAGCGGGACCTTAGTACCCGAGGGAGCCACCGGGAGGCCTAGTCGATGAATCACAAGGGTTTGAGTCAGGCTATCAAGGAACCTTGCGCTTATTATAGGTTCATAGTGTAGCGATCGGACCGCGGCCGTGAGTTTATAACAGGCTTCGGCTTACACCGGGTACACACGGCGAGGGCGCTTGCCCAGAATCGTACACGCAACCATTTCCATCTCACAGACGCGCCTAGCCCGGGCCGATGCTCCTGATTCATCCTCTCCTTACGGCGGCAATCTCCACTTTATCGGCTAGCCGTTGCGCAGTGAAGGGTGCGACACCTTGACAGTCCCGGTGCTGGGTGTGCTCGATGGCTTTTTGGTCAGTATATGGGCTTAAATTTCACGTCACCGGTTCTGGACAGCTCGAATGCGACAGGAGCATTCTAGACTTAAGGCAGCATAAACAAACTACGATCCGGACGGTACGCCGCTGGTTCGCCGTCGGAACGAGAGTAGCAGCCTAGCCGTGTAGTGCATTGTTCTCCACCAGGTCAGGACGCTATGGTTCCGAAGATTACGCACCGTGCGGGCAATCTCCAAGTCTACCCCGCCACCTTCTGGTTGTCCGCATGAAAGTGCCCTCGCTGCGGTGTTTCCGGTGCAGTCTTGACGACAAGGTTAGTTGTAGCTCTAATATGACTACCCTGATCTGATTGATCCTTAGGTACCTGAGTCTTCGGACGCCAAGATAGGTGACAGCCATCACACCCTTGGACATATTTCTACCATTATTTAACGATTGTTGCGCTCAGGCGTCTGCTCGAGGATGCGCCGAGTCCCAGAAAAGTGATTCGGCTCCATGCCCTCGCCGATCGAGCGCCCCAGCCGAGCATGCATGATGATACGTCTGGTAAACATTCATGGTGCTACGGGTGCATGATAAGGAGTGACGTCCACTTTCGCCTTCCCACTCTAATCTCACCTCGCAGAAATTCTGCGCGGACCTCAAATTCAGGGGCACGCAGCCCAGTCACCTGATGAGGCGCACTTACGAGCATCCGTGAAGTAGCATCAGTTGGACTTGTTTACGAAGACCCGAGACGGGTACACTTGGGGTCTGTCTGGCGAGCACAGCAGTTATTGACTCAGACCAACCGGTTTTGCGCACGGTAGACTGGAAGCGACGAGTGTTAAGCCGACCCATTTACTGAAAGGGGAGAATTTCGCCACATTATGACAGCCGCTACGTTGGGCGTGTACGGTTCGAGTTGGCCCGTAAATAAAGCGGGCGTAGACGTTTATGCCTGTGTTTTCACACGTCGCAAGAACGGTCTGGGACTGTTGAGTCTAAATAAGGCGAGTAGTGCATACATCGTGGTTCGTGTATGGCGGGTCGGACAGTCCGACGAGGATAACCCAGTTTCGCCGTCCCGCGCGTAATACGCCCTGCAGACAGGCTGTGTTGAAGTGCGTAACTGGATGGACGCGCAGCAGCAATGGTAACAAATGAGAGGTCTTAAGAAGGGCCCTAGTGGCGCTAAGAGAAGCACGTTCGCAAACACTGAACGTGTCAGCCAGCGGCTCAAGCCGATAACTAAGTTCACTCGGTCAGGTTAATTACCCTAATCGATTATGAGTAACGAATGAAGGCCGACGGTACCGTTTAGTACGATGGTACGATTCGAGGACGCACGGTGACTTTACCACCCGGATTCCGTAAGAAGAACCGATGACTCCCAGCAGGTAGCAAAGACATGGGTCACCTTGGCGTAGGGGTCTCCTGCGTCTCAGAACTTCAATCCTCGGAAGTGGTCGCTCTCACGCTAGTCGAATTTTCAGGCGGAATGCGTGGTGCACTGCAACTGTGGAAACCTAGCTTCCCCGAGATTGCCACTAATATGGCCGACCTCCGTCATGATAAATTCTCACCACAGCTCAGGGCCCATCTAGGGACCTGGGGTCAGACACATCGGCCGGTCTAGTAACGCATGACAAGCTATCGAGACATACTAGATACACAGTCGTGGCGGGCGCCCAGCCTCCGCCGTCCCCTACAATTTCCTGCTTATCAACCTGGTTAGGGGGCCAAATGCTTAGAGACCCCCTAACGTGTACACATTTGATGCGAGAAAGGTCTGTGGAACGCACTCAGATTCCAGATAATTGTGTTGTGGAGCCGGGTTGGGATGCTTGGAGTTAGCGGATCCCTCCTGGATGCGCCCTCGATACAGGTCGCCCCATGGAACTATTACTGTAGGGCGTATGTTTTGAGGGGTTGTATTGCCCATGGCCTGTTTTCGACTTTATAACGTACACTATTCGTCAGCAGAGTGGACCGATAGCAAAGCCGCGGATTCTCATCAAACGGCGAATGAATACCGCGGGTTACGGACCTTTCTCTGGCCGGCGCGGACGTTGAAGTGGTGGTCCTACTTTTTACTGGGGTTGCCTGAATACTATGCAAGGCTACGATAACATTTCTAATCAACTAAATTTCCGTCGTGATTCTCGTTACAAAATGCGTCCATACTGCCATCTGCGAAGACCAGTTCTCCGAATCGGGCACTACATCAAGCACGGAACAGAACGTCACCTATGTACGCCCACACTCGCTCTCCGGCGCTTGTTATACTCTTTAAATTGAGTCGCATTCGATACGTCCACAGGATATATGGGGTCGACGTGGAGGGGGACGGGTTTTGCTCTAAGGATCTTCTTTAGTGGCGGGACATGCAGCGCCGCACGGATTGACCCTAGCCCAAAGACACAACGGTTGTCGTAATAGTACGCGTCCCGCATACCTATCGGCCTCAGGCACTCATCAGACGATATTGTCCCAGCGGGAGACATAGTCTTGTCTCTTTTGTATTGTTGAGTACCTAGGTGTGGCAATTTCATGCCCCTATAGTCGATCGATCAAGACCGGGGCGGTCGATCTAACGAACGGTATTAATTAGGAATCAAGTCTCTTGTACGGTACGCGAGGTATGCGAGAAGCGCGGCGTTAGGTCTCGCCATCCCCGAGGTAACGTGGGGCCAGTATGAACGAATCACAGCACCGCATTCACATGTAGCACGTAAGGTTCAAGTTTATCGTAACTTAGTGATCACGTAGAGCAAATTCCTTGTATATCCACCGGGCGCGGTTATTACGTACTAATTCGAAGAGCAATCTTTACCGCCGGCAGCGTGTCGTATGCCCTCTTGCGTACCGCATATAGGGCCTGAAGAGGCACCGACTACATCGGACAGCGGATTTGGTTCATAATATTTCCGTCTAGTGTTATTCAAAGACCGCGACGCCTGAACAGTTGGATGGGAGCGACCACTGTCGGTGCTCTATTTCAGTTGGCGGTACTGCGGAAAAATGTATCCCCCGGCGCTTAAACCCCGCCGTGGATACTGGGGATAGCAGATTCTCCAAGGCTGGTCAGGATGTGAGGGGAACCAAAGCCTCAGGCATCGGCAACTCTAGAGCTTGCCTGTGTACCCCGATACGGGCTTGATATATTGAGATGAGCAATTGGGTTATCGACTCTTGCAACTTGAACGATACCCAGCGTACGTCACAACGAACGTGAGGGGATCCTGACGTGGCTGTTCATAAGTCCCAGCGCCAAAGCCGGATACTGCTGTTGACATCCTGTCAACGCATCGTGTGCCGTCTAGACATCGCCCTATCTCGTTCCCCGAATGGTGTTACGGTGAAGGATCGTACGTGAAGGCACTATTCCTTCATAGTCGTCAACGACCAGGTCATTAACAAACTGGGGTCGTAAGGGGATAGGCAATATTACCGCATCCGCAATTCATACGTGGCGCATTGATTGCAGCACGCTCACGTCCGCCCCGGTAATCGACGACAAAGAACACTTTTCATGCGGGCCGGTTCTGGTGGGGATCGGCAGTAAAGTATACTTATGCGTTGGACGTACGCAACGAACATATTCATAGGCTGAGAGAGAGGATCCCCAGTCCGGTACTACACCCACACACTGATTGCGTCGGCCTAAGCGTCAATCCGTGCAGTTCTAGGCGCTCCCTAGCACTCGTCACAGCAAGTCCCAGTCAAGGGGCTCATCCATCCGTTTGTCCAAACTTACGAGTGGGCATGTGCCCATTCATGGGAGAGGCAGTAATATTCGATCGCGAGTATGATTAACCTGCACTTGCCCCCTAGGTTCCCGGTACGGGTTTGTGTCGATGAGTTATGGTCTGGCCAACAGGTTAAGCGTTGACGCGATAGGTATGCCTGTAGAACAATACAGTCCAGAGGTCAGTTAGAAGGAGTTACAGCACTCAACATGCTAGAATCGCAGACGTATGCCTGAGTAAGACAATAGCGTGTGGGTCGACCATGGTAAATCACATAACGAGGACCTCCCCGCACCCCATGAAATAGGACCCAATCTTTGATCCTCACCAGCCCTGGTGATATCTAGGAACGCAGTGCGGAAAATATCAATTTACCTAATTTGGTCTCACGGAAATTCCTGCTTCCAGCCTCCGTCCATTGGGCGGAAGATGCTAACGGCCCCCTCGCTGTGCGCAGGAGGCCTGATGCCCGAGTAGCGAACACGACGGTCGACTAAATATGCCCGCACCCGTGGAGTTCGCGACTTAGCGGGTAAAACACGAGGTAGCTGGCAGCACCCGACGGCTATTAGCAGTCCTGAGGTTTGTCAATTTCGTTGAGTAATGGTGCCCAAGGGTCTATAGATGGGCAAGCGTAAGCAGCGACACAGTATGATGTACTATGATCGCACTATACTACGCATACTCGGCAAAGATACTTGGCAGGTATGAAGCACTCAGGAACTACCCTTCAGCTCCACGGGAGGAGAAGGGGACCAAAGGACTTCAACTGACTAGGCCCCGTAGAAGGGAAAATTCCGACTGTGGAAGTCTTGTACGGTGAGCTACCAGAGCTATCTTGCGATGGACAGCCAAGCGGAGATAATGTATTTCTCGCGAGAATCGCCACTTGTACAACCCCATTCTGTCTCTATTATCCGAGTCCATAACCATCCGTAGCGAACCACAAAAGCCGAGTATCGGACAGGCTTCAACTATATGAGCATAATGGCCTGCGTCTTCTTTACCAGTGACGTTTCACCGTGGTTTTGGACAGTACTCTCGTGTGCTGAGTATGAGCCTGTCTTATTTAGAAACCGGGGGGTGTTGTTTTTTGATGACCCGCTCGCACACGAATGGAAGAAGCTAAGTACCCAGTAGTATAAAGTAGCAGGTTTAAATTTTCCCGTTTATGCAAGTAAGGCGGCTCTCAGATCTGCGAACACGGCTTCCTCTAAGCTATGGTGAAGGAGTCACATGCAGATCGCCCGGCTAATTGCGGACCCCGGCTGACTACACCAGTAATCATTTTTGATCTCTCATATTATTCCACCCTATGCACTACGGTTCCAACTGAGATCGGATATGGGTTACATTACCCAAGACGTAATAGGGACGAGTGATTCGACCCTACTCACTAATCATGTAAACGGTCGTCTCTAATAAATCTCCGACCGTTCATATCAACCTGGGGTATAACTCTTTCTTTCCTGTAGTCATTTAAAATGAAAGATTTCTAGCGCTCGGAGGACAAGTATTAAATGGGCGTCACTGAGGATCGGTAGCTGGCATTAGTCAGATCCCTACCGTGGCATTGCGCTATCCCCAGACAGTGATGAGGGAGCTTCCGCTTTGGCACAAGCACGCACCTACTCTGACGCCGGGTCCTGGTTTTACTCTTAATTTTGGCCGCGCCGACATCTCAAAATAATCCATTCGGGTCGACCTTAAAGTCAAGGTTTGAAGTCTAGTTCTAGCGCATACGCCTACCGGTATTGCTCATGGTGCTATAGGGCGCATGCGATAGTCAACTGTTATTCACGGAAGTCCTGTGCTAAGAGTAGTTTTATCTGTTTGCAGCGCTGATCTAAGCGATCTGTGGTGTTGTTAAAATTATCAAATCGGGATATACGGATCGGTCCCTAGATGTATGGCCGGAGGGACGAGCCCCAGCACCTTAACGAACTCGGGGGAGCCCAGGTTCAGCCGTTATAGCGTTCAGCCCTCGACCTCCTACCAAATGTGGCTCGTATCGCCGCGCAAGGGTTCTCTGGTCGAGGCTGCTCTCCGCGACGGGTGTACAGTCGAAATGGAAATTAGACGAGAGTACTCTGGGTAAATGTGTGCTTCCCCTGCCCACGCCACAYGYGTTCGAATCAAGTGTGGCCAGCACAAACGCACAGATAGCTTCCCTGTCGACTTGGATTCGTTACCTGGTGAGGCAGAATCTCATTTGTCTTGCTCATTACTCTGGCCGGCCGCAGCCAATGCTGCCTTGGGAAAGGCCTACATTTGTCTACCTCGCGGGGGTAACTAATAGCCACCATCTAACCATCGGTCGGCAACGAGGGTCTGCGTTCGCACGAGAAYAYTCCCCTTTCTTGACCGGCGCTGTTTGTGAAATAACGTTTTTACTAGGATCCCGGTTACCCGGCAGCCTCGCTATCACCTGTTATATGCAACAGGACTTTCCTATCTTTACACCAGGGAGATGGCCCAAGTAGTATCTAGCACAGGGTATCGAGGTTCGGTTGCCGGATTGCCAGGGTTAGTACAATGCATCCGAAAGAATTACGGGATAATGGCTTTGCCTTTGACCGGCGGGGCTTAGAGAAACGCGCCAGTAGACGCCTCCGACTTTCAGAACTCTTCCATCCTTTACAGTGGCTCACGCGGTTCAAACCGTGGCAAGGAGTATGAAGGCGACCGATAGCGTAAAACCGAACCGCGGCTGTCTGGCGCCTCGACTATTTGGCATGTCATGGATTAAATAAGATGTCAACGCGCATAACGKCATGTATACCGAGGCGGCGAAGTGCGGTCACGGGCTGCAGACCCACTTCAGCCGTTATTTTCTTTGCACGGCTGCCTGAGGATCTCTGAGATCGATAGCCCGTTTAGTTAGCCAATACCAAGACTAATTGCTCCACACTGTCCTGTGCATGTGCGTGCCAAGATTGATGCRGAAGGACTATTCGATTTGCTCCAACGATGCCTGTTTGAGGGGTTATGCCACCAGTGGAGGCACTTGGTAGGAAACCGCCCGATTGGGCGTGAGCCGTTCCGCCGCTGAAGCCTACAGATTGCCGAGCGTGCCAACAAGTCTCAGGAGCGATGATCAGGTGAGTTGAGAGAATTGGTCTTCTCTGAGGCGTCATTACTCGTCGGTGCACCGCGGCACATTAGACCCTTCGTACGCATAATAGACGAATGTCGACCTTGGCATCTCGGTTAAAGATTAATTTGTAACCTCTGCGGCTGTTACCATGAGGTTCCGAATTCATTTGCCCGTTGCACTAGCCGGTAGAGCTTCTGTTTGTGCGTCAACGGGAAAGGGAGCGGGACGTCATTCTGCGGGTCCCCAGGATGAAGAGTARCCGCAGCCCAAGGGCGCTCGACCGGAATCCTTTGTTTCTAAACATGACCGCATGAAAGAATACGTCACATTGGGCCGTATCGCGCGCCGGGACACCGTGAATAGTTTGATATATGTTGATGTTAGCGCTCACAACCGTACATAGTGTCATCGTAAACCGTAAGCAACCGCTTGTACCCACCGAAGCTTTCGAATAACATTATGGATAATTGTCCCCCAGCTACAGTCGTATRTCAGGCGGGGTCCGACACTTTAGGCGCACCCGACCGCACCAATACYTTCRGAAGCTATTACCTGCTGCCACCTTTACCCCGGTGCGTATGTCTTCTAGCTGAGTCATATCCTTCACCACTCCCGCGCAGCAACTGGGGGTGTCACCCTAAACAATTAATTCCTATCGAATGAGMGCCCTAAAAATGAGGGGCCGGCACCTCCCTCGAGTGCCTATATCAGGCGGCAGCCATTCGCCAGCTGTTGGGGCAAATTGACGTGGTGTCGCTCCCGGCAGCCGAACCGCCGCGATCCCGTCGCTGTATACCTAYSTCTGCGGCTGGCCAACTGTCCAACTGTTCAGGGCGTGTCCCACTCAGTACTACGGGCTCGTACGTCGACTGTACTTTACGGACAGCAAGGACACTATCTTCCGGTTAGGGTGAGTCGCGCTCTGGTCTAGGGTGACGGGGCGCCCTTGCGGGAGCTTGCAATTAGCCTATGATAGCAGCTTTATGGGCAGTTCACGTCCGAAAAACGGGCGTTTCCACCACTCCGCCGCGCTGTACAACTAAGGAGAACTAATGGACAACCCTTAAACAAGCAATTTCATACACAAGTGGACGGAACTTAAAGCATCTGACTGGCCCCAAACTCCTTGGTGTTTGCTCCGCTCGGGGGTTCAAATACCGAACGAGTCATGGCACCGCTCGCTCAGACTGGCATTTTAGGGGCCGGAAAAGCGCTCACGTCTCCTTTCTGGAACGGTGACGCTTCTAGACCATGCAACAAATTAACCACTCTCCGACCTTGATCGAGCTACTTAGCACAGTCTGTCCGCAATCAAGTCAGAGCTCAAAACCACATAACGGTCTCAAACAAGCTCCGCGTAGGCCGCCTAAAACAATCCTCACACCCCTCAGGGGGAGCAGGCGAAGCAAGACGGAGGTAAGAGACAACGCGTATCAATAATCGCATAAAGCGGTTTGGACCATCACTCTAATTGGGGGATCGGATTGCATGTAATATGTGGCGTTCTGCAGAGCCCTAGGCCTATACTCCGGTTTTAGTCACGCTAGAATAGCCCAGAAAGAAATATGCGTTGTGGACCGCGTACTGCACATTTTTTTTCAACAGCATACTTGAACCACGCCCGGACACTTTCGCCGAGTGGGCCTTTAGAATCCCGCTTATCACAGTGCGGACTTCTGCAGCATTCGAGTCTGCAAGGACAGAGTCACTGGGTCAATACAAATCGTCACGAAAGACCTGGGGGGCCAGTTATATAGACAAAGGCACCTTGGTGGGTTCGATTAAGAGTGGCAGTTGATAGCGTAACTCGAATTCGAGAATGACGAACAATCTTCGTTTATCATAAAATTGAGAACTCATTGACCGTCGTGGATGTTGCAGCCCGCATCCAATGATCACGGGCCCGAGCGGACTGATATCACAGTGCTTGTTATCTGTTGAGTTCGGGATATTTGCCTGTTGGAGGTCTCGACCCCCATCGATGGGGCCGGCAGCGGGTGTATGCCGCCGTGAGCTTTTTCCAGGTGGCCGGATGAGTAACGACACTAAGCTCGTTGATCCGCGCGCCAAATGCTCTCAATAGGCGGTTACTTGGGCCTAGTGGGCATCCCTCCGGATAAGGATTTGCTTTCTTGAAAGAGGATTGCGGGTATCATTGTCGAGTAGTGTTCGTTCGCTTCCTGTTGCTCACCTTTGAACTCCGAAGCGGGTGGGAGAAATCTCTGTCCGACAATCGACCTCTACGCGAACTGAAGCGATAAACCCGCCGTGGACATGCGCGGTATTCGTGCCCTTATTGCTCTATTTAAATCCAGAAACGCGTTGATCGATGCAAGCCAAGTTTAAAAGACCGACCGTAGGTTCCGTATCTATCTGGACGGTGAACGCTACGTCCGGCGGTGGTTACTTGCGCTTCACGAAACACCTCGAACAAATGTAGCTCTTATACCTCGTGAGGGAACTAATAGGGACCATCAACAGGCGATAATTAGCAGGAAAACGAGGGGGTTTGTTATCCGAAACATTCTCACGCAGAAAAAAGAAGAGGTGCCGTGCTCGAGCGGAACTGCATGCCGCGGACTGGGAGATTTGGTTTTTGGAGAGAATGAGAGGATCTATCGTCCATTGACATTTACCCGCTGGCTTCGATGCATCATTGAACCGAGGCACATTCTATCTCTAAAATTCTTATTGTAGAATGCGTATCGGTTTAAAGTGTGTACCGGCTTAACCCGTATAGGTCTCAGCACGTTCATATGACAAACTAACGTAAAAGAACACCTCTATTCCCAAGTCAGATTTAAACTTATCAACTGGCATTGGCCAGGCTGACTGAGACGATGGACAGGCTAGGGGGTTACCCTGGTTAAGGTCGTTGTTCGATGAGCTACCGACCGAACTGCCTGCCTGATATGATCCATCTCGCAATGCAGGGTTTTAAAACTTTTTATGAGACACCGCCACTATGACTTGATGGTCCCACCTTGGGTGTTAGAAGCTGCCCCTGATACTAAGGTGAATCGCGTCTGCTATTCGTAGTACACGTATATGTATGGCAAAGTTATAACAGGACAGTCCACTCCATTCTCAACGGGCTTCCGAACCTGTGTAATGAAAGAGGGACTATTGCGATGGCGCGGCATGCAATTCATGTATGACGGCGTGTGCTAGCAGGAAGCTTGTTCAGTCAACTTGCGGCGCCCCCGAGAACAAACAACGTGTTTGGGGGTGGCGAAACGCAAAGACGAACCCTGCTTAGCTACTGGGGAAAGTATTCCCTCGGCGTGATGCTGATCTGAAAATTCGATCCCGTGAGCAGAAAGCCTCTTCCGCGGGGGATAGGAGCGAATGGTTTCTAAACCTTTCGTCCCAGTTAAAAGTGCCGATTCGGGCATCTATACGAGTTGGCTAGTCTCATGCCTTAAAATCGGGATGCAGCGTTGGAGGTGCGCTATGGCAGGAGTCATTCGAGGAAGCGTGCGCACGTGAGCTCCAGGAAGTTCCCACCCTCGTACCGAGCTCTCACCTGGGAATATCTCAAATTATGAGCTTTGGGTCCGTAACTTTATGCATGGATGGAACAATTGGAACTAGCGCTTAGTACCGATTGCGACCAAGGACTCTCTACTGATAGCGTAGAGTCATCTTTGGGGCCCTTGAGTCTAAATAAGGAGACATGTAAGAAGAATCGCGAGCGAAGTATATTGGCCCCAAAGCCCGCGAAGCGATGAACCCAATGCGCTATTACCCTCAATAGCGCAGCACATCGCCGCTGCCCATTCAACGGCTGAGCTGTCAGAACTGGGATGGCGCAGTGTTTGCTTATCCGCCGGGCAACCGCGTAGACAGGGCACTTCTTTAAGTGCGCGCTGCTTACCACGTTACAACCAAGGCCAAGGGGGACGTCTCTGGATGGGCTTGGCGGGCACCGGTGTCACATGGTTCATGAGCTCCCGCTAATTACGTCTCTGCTACCGGTGCAGTCACCTGACACGTGTCTCACTTTATGGACCGTCAATACCTTCCAAACGCAGCCTTAACGGGCTTCTGCCCGAACCTGCTTCGGCTTTGGGCGGTAAACTCTTTTATCTGAACCTACAGATGACATTGGAGCTTTCGCCTCAGTGCCTTGATGTCGCTCCAATTCGAACCAGGTACCACGCAGCGCTGTCCGATTTACAGCCGTCGATATGACGGTCATAGTCTGCATTCTTCATTGGTCAGTGGCGGCTCCCGGACTCTACATTTCAGACACAGGCGCGAAACCTGGTACTCCCTGCTGTTKATCTCCGACCGCTCGCGGCCCCTTTAACTCTGGTGCACCTTGATAATCCCGCGTCTCACCCCGACAAACATCCAGGGAGGTAAAGGTCTAGAATGGGCCAAGTCACTTAAACCAGATAACGTATGCCTTACGTCTTTCGGACCCGGTACCTAGGGGGCTTTAGCACAGTTTACCGTTAGTTATGCGCAGCCTCAGGTAATTTTCTAGTGTGCCCCACGTAAAAAGCCGTCCGGGGTGTATCGAGGATGAGTAGTCCGATCCAGATAAACTCCTACGGTCCACATTTCCTACAAAACAGACTCTTTGGCTTGCTAAGTCCTACAGTCGCCGAGTCTAACCGAGACTAATTCGTCCGAACGGACGCGGGGGTTTTCTGCCATCTGTTGAACAAGGGCGTTCGATGTGGGGTTTGAAGATCGGACGAGCGAAGAGGGAACCAGAGGCCTTTTAATGCTTATCATAATAAGGGGCGGCAGTAACCCACAGTAGCATGCTGCGTATAGCGCACATTCAAAGAGAATCTAATACCACCTCAGACCTTTTCGCACGGAGCTGTACCATAAGCGGTCCCTTTTTGGTGGGTGAGTTTAAGCGTAAGTCAGCGGGCATATGTATAGTAACTCGCCTGACCACGTCCCAAGCCGCTGAGGATTATGGTGTTCAACTGAAGGTCGATTACCGGCCCTAACCGTACTAGGTCTCACAAATGATAAAGACTACTATGGCGGGACCTGAGATCGGAGGTGACAATCAGCCGCGTACTAAAGACACGTGGCGGCGAAAAGAGGTCATCTGAGGGATTGAGAGAGGGTTAAGATAATGTTAGTGCAAACTATATCATGTTAACTTCTCGAACGCAAAACGCGTGTAACCGGGCTGAAGAAGGAGTCGTAGGCTGAATGGGAACCATCGAGGGTGTATAGCGCCGAGTGGATTGCGAGCGCGCAGATAATACACAATGTAGATAAAGCACGCCCTGGCCCACGATGCATTTCGTACGACGGGGGGGAGAAGCGATACTGCCTCCGCCTTGCGCGGACGGGGTGTTGGTTGTAACGTAGCACGGCCGCTCGATTTGTTAAGCAGAATATTAATTAGTCCGGTGGGGATGACACGTGGCGGCAGATCCGTGGCGTGGAATGCGAAGCGGCACCCGGCTGTTAGCCCCCGACGGAAGAGTTGTGGTCGGGTTGGTTTGCCGCCCCGCATTACGCTAAGCCTCAATGGCTACATGATCCTTTCTGTTGTTATCCGCGGTCAGTGCTACCGGCATTCACCCGGCGTCGCTACCCCCGAACGTGAGGACCACGTCAATGTCTATATCAGAATGGGTGGGGCAGACTTTCACCAGCGCCTCTCTCGCATTTTTATAACATCGAAACTATTAGATTATACTTCCGTACGGCTGACATGGTATACTAGAAGCCCGCGCGACCTGGATCTTCGTCAACAAACATCGTAGACAAAAGGTCGGCGGGGCGGGCGGTTAGGTAGAATTCCCTGCACTGAGGACTCATCAGGGCCGTTTGGTCAGCACCACTACTGATGGCTGTCAACAGAACCGTTAGATGGGTATTCAATATGGGAGCCCCGATCTCGGCTGGAACATCGTAGCGTCCGCTGGCGAAGCTCTAACGGTATCGCGCAGAGGGTCCCTCAATAATGCCCGGGTTTGAGCGGGCCTACTAGATTAGAAATGTGTTAAAGGCAGCTAAAACGCCTTGATCACGCCGGGTTCTAGACCGAGCTATGCGGCCGAGTGATTGAGTGCGGTCATCAATATCCTCATATTATATGACGGCCAACCATTCACGAATATAACTAACTTTGTGCCCTCTTCCTAAGCCTGGCAGTTTGTTAGAGAGCACGTGTCGTCTTTTTAAGCTAATCCCCTTCACGGCAACATTCGTCTCTATTGCTTCATTAAGCGAGCCATTTCCAAGGTGGTTCGACAGTTGGTGGACTGTGGAATCCGGTACCCTTTAAAGCTTGTGGGAACTTTCTGAGCAGGCCATATGCCGCGTCAGGCTACGTTAACGAACCACGAAAGAGACCAATCATACATTCCTCGCCGTCGCCAGAGTCACGGGTCAAACCTTGGACCCTGGTCAAGAGGTTGGATCGGAAGTTGTGGTGCATGTCGGTCCATTCGGCGCTTTATGTTTTCACTTGTCTCCACTTATGGAGGTGGGATTATATTGGGCTAACTGAACATGTCGTCTATCACAACCGACGAACACGCATCTAAGCTCCACTCTAACAGAAGAGCCTCTCTGAGTGATCTGAATGAGTCGTACGAGTTATGAGCTGAAGTCTTAGTACTCTATAAATCACCCAGAATAAGGCCCTGAAATACTGAGGAAATTTGGGGATCGCCATATGGGTCAATAATAAGTACATAATGTCGTGCCAACAGCGATTCTGCAAGCGTTCTTAAGTCAGATAAAGCCGGGTGGTTGTGCTTGTCCGTTAACGTTGGGTTTAATGCGGGTATTTGGGCTCATTTAATAGGGTTGTAGTAATACGCCAAAACACGAGTGCGCACACCATCTAGATGAAACAATTTGGGAAAGAATACATGATCTAGGTGGACATCAACAACTGACCGGCGCGGCTAACCCCGCGAACGGATAATTGCATTGACTGGTCCTCAATATCAAGGGTAGGGTCTCCAGTGTTCGGCAAAACCTGACTATCTCGCCGCGAAACCTCAAACCCTCATTTGAGCGTGGAAAAGGGCTGCAGTTTACGCTGACCGTTACAGCGTTGATAAATTGAAGTGCTATGGTTTTCTGTCAACCCGTGATTCTACAGTTCATTGCTCGATATTGCAGCGGATGAGCAGATAAGCATAGCCCGATCAATCAGACATCCAAGAATGTATGGAACGAACGAACCCCGTCATGTCAGCACCTTACATCACAGTCAGCACACATTTTTAACGGCTGGAATCGTCTCGAAGGTATGTGAGACCACGGACCGGTCTCTGGTGGGACCCTAGCACGGTGGGTGCGATTCGTGAACTTTTTTGACAAGACACTCTAAAATTAGTTGGACACCACGCTCGCGACCATCCGAACTTCTCTGGACGCGGCCCAGCTGGTGCTGTTCCCACTATGTCTCTAGTGTCGAAGTCCAAATTCGAGCTGCAGAGACTTGATTGAACCTCGCCGACTTAGGCATTGACCTTCGAGCGAACACAGGTACTGGACATCTGTGATCAACGGTGAGCCTTGGCCCATTAGCCCCTTCCGCTCTCCGAGCGCCTACACTATACTGGCCGCTACTCGACGACGTCTCACTTTGTTGTATGCCTCGGAAGGAAGTGTGATTAACGGATGGGCTCCAACTATCCGGCAACAGCTTCAGGGAACGGGTTGGCCATTCGCATTCCATCATAAAGCGGGAGGACTCCCGCACCTCGGGCAGGTGTATTGCACATGAACCATCCCGGGGTCGTGACGATTATTCCAGTTGATGTTAGATCCAAGAGTTTAAACGAACGACTAAACGTCGCGCGGCTCCCAATTATGTATGGGGACCACTATCGCCTCGGTGGTGATATCAACTCCCTACCGCCCATATTTATGACGGGCTTGTGCGTTAGATACGAGTACAAAGTAACCCCGGATCAGCGTGCTCTTCTTGGACCTACAGTTTAAACAGGCATTGAATTTAATTTCGTTAAAGGCCTGCTACGTTCATGTCGCAAGACATGCCAGAAGATGAGGGCTTTTTCTCCGGTGTAGCGACACCGACTGCGAGTTTCCGCCGGGTCCCTAATCTAAGCGAGGGTGGCAAGAATACTAACGTATGTGATTAGCGTCGGGATAGAGTTAGCGCTGAACCACCCCGTGCCATCGGATTCTCTAGTGTGATCGAATGACCACTCGAAAGAAACGTAGACGCAGTTAGCCGTTCATACTCATAATAGGGCACCTATAAACGAGTGTCCTGAGCAGCGCAAAGCCTGTCCAAGAATGGAGCCGCTTCGCACGCTTATAACTTGAACATTTTGAGAGAGACGGGGCGTGGTACGCTTGACATTATACGTTCTGATGCCTGAGGATGTCTGACGGGGTAGACGGGGTCAGAGGTTTCACTTCTAAAGTTCGAATCACGTGGTGTCTCTGAAGCGCGCCACGGTCATCCCGGTGAAAAAAATGAGGCGCCTAACTGCCCCAATGTCTCGGCTCTCGCAGACTTATGTGACCAGAGCAGAGTACGCGGGATTCAGAGGACGATAGAAACTAAGGACGTGCACGTTAACGGACGCGGATCGGAAAAAGAGTGCACAGAGTGCGTCCAGTTCGGTCGGACTTCTACAGCGAACGCACACCCCCTCGTATATCTATATAACTATTTTAGGCATAACAGAGGAGGCTCTAATTGCTGCCTCGATTGATCCCCCATCGAACGTGATAGCGTTCAGTGTAGGCAAACACCAGAGAAGTGTCACATTCTTCCTTGCGCAAAACCGCTCACACGAGAGAGATCTGAAGCGAGAGCTTAGGCTCACTGCTCCAGTTAGTTAAGCTGAGAGGAGAACATAACCGATTACCGGGCCATGAAAGAGGGCGATTCAGCAAGGTAAGAGCCATTCTACCACGCAAGAGAAGTGATCACCCGTCCTATTTGAACGGATAACGTACCGACTGGCAGAGCGGACCGGACTATACGCTTCTCATCGGATGCGCGGGCCGGACCACTGACAGGGTGCAAGAACGCGCGGTTCGAATGCAACGAGATCGTAACACCCGTGATACTTTATTGTAGGGCAACTGCCATAATATTCCGCAATGGGTCGCCGCCTGCAGCCCTAGATCGTTCACTCACTTTATCCATGAACCAACGTCAGTTACTTCAGTGGATAACGAGTGTGTGGCTCCGAGCTGGCAGCCCGTTGTCTGGTAGGTCAAGGGATCTCTGTCCTGTTCGAGCTGCCTGCCCGATGACGGCGCAGCGGGTCCATAATACCGCCGGTACGATCGGACCGCGCGCTTATTACACTGTCGCTGTTGAGTGCACTCAAAGCGAGAAGTGAACGCCGAACGCACCTGTGGACCGAGGTTCGGGGTTAACCAGTCTCCTACCAAACAGACGAGCCTGCCGGATGGCAAACGCGCTTGTGTATCTGTGTCACGGGTATGTACCTAAGCGGCAGGGATTAAATTTAGTAGAGCTCACCTATAGGGCGTAGATCTAGCCATCCCTGGACTGATTGCAGGCTCATGGGTCGTGGGCTCCCTGGCTCAAGTCCAAGAGGAGATATTAGTGTCATTCGTGTATCTGGAGGAACGGCCAACTCAACTTCCCCTGCCCTTCCTGCAAGTTGGTGCCCCGCGTTATATGGAGTAGGATCTGCCTTGGATAAGGTGAACCTGGCTTGGTGATTGCTTTCCAGACGCCTTCCCCGACCTCGAAATGACCGGCCGCACGCCTAATTCTACGCTCCTGGTGTGAATAAATATCCTGGAGATCGCGAGCGCGGCGTTGCATCGTAATCTCGTTCCCAAGCAGCCTCACTAAAGCGTACAGCAACGCCTTCACCCCCTCGATGCCCTAAGCAGGTACTCGGTTAAACACAAAAAAAATTAGCCGCTAGCGTTGTGGGCGGGCTCTTTTTAAACACGTCCCATGAAGGGGCCCGTGAAAAGATGCCGGATGACGATCTATATAATTACCTATTCCTCTTGGTAACCTACCTGTACATCGTTACACGCGCATTTCTCAAATTACCCCAGTTCCAGTCTAATAGGCTAATGGTATCGCCGCTGTGATAAGAACTGAGATTATGGCATTCGAACTGGATTAAAGGGGCAGATCGACATGTTAATAATAAGCCGGCGTATTCTAGAATTCATCCCTATATTGGGTACAGACGGGGGCTCTGAATGATGTCTTGCGCTACACCCAGTACATCGGCCATCGGACCAACTAAAGTGGAAGTAATTAGTCAACGTGTCGTCTGGTCCAGCTCGTCCCTTCCACGACGCAGCACCAGTCCATGCCCTCGCCGTATAACACCGCAGGGTTATGCGCGGTGTGACGATTTAGAAAACAAAGTCTACTTCCTTTTAGTTGAACCGTTTTCGTAAGTAGCAGGTTGGCTGAGCCAAACTATCCTAGATTGTCATGGAAATTTTCGCAGTACTCTTACCTATCTATACGCCTTACAAGCTGAGGCCGCTGCTGGGGATCGGCATTAGCCTTGGAGGACTAAAACCGCCATACAGATGCGTTTCCGGGTAGCTACGCTTCGACGCGATAACCCCAGCTCGTATGCACCTTGTTTCCCGTAATTACAGGCTGCTCTTACTCGGTTTTAGAGTACTTGTGACTGGCCTAAAACACCTCGCGGACGGTAATCAAGATGTTTCGTACCAATAGCGCTACTACTAAACCCCGCGTGGGCTATCTCACTAGCTGAATGCCGCTATATCCTTCGTGCTGGCAGCGTAGACATCCCGGAGTCGTGCCCGTTGTAGTAGGTCTCTAGGAGTATGAGTGCTCAGATTCACTATTGCTTACAAGAGCGAACTGACCGAGTGTGAGACCTTCAATATTTAGTGCCGGCGGCTGCAAACCTCGGAAGCGAGATCTTTGATGTCTGAGGTCAAGGGGGACGTAAAAAGCGCCCCCACCCGTGGGGCACGACATGGCACGTGAGCTGGAAGCACTCGGGCCAGAAGTATAAATGCGCCGCGGCTCGTCTTACCTTTCATAGCAATGACTGGCTCAGCCTATACTCGGTACTCTAGATACCTCACAGCCTAGAGAGACGGTGGGGCGGGTCCTATTGCATGCGGTGCCCCATATGTTTGGCCATGCCGAGGGCACTAATCACGTATGAATATGGGGTAGCCTATTCAGGCTGTCATCACTCACAAGTCAAACAACTCTTGCCAGGCGCCCTCGTCTGGGACTGCTAGAGTTCATGCATGGGATATGATACTGTGACCCACAAGCCGCGATACTGGGATCCGGACGAAAGACCGACGATAGTGTTGCAAACCGAGGTATAATAGTGCGCCACGCGTAAAATTCTGCGTCGTACTCCTCAACTACCTAACATTGCTCGTTCCCACAGGGACAGTTTTAAAGGGTGCACAGGAAGGAGAACTAGTGCCGTTGGGAGGCTCCGCCCGAGGTTAGGCTCTGCGGACACTTCGCGCAAGATGAATTTGAAGTACGCTTTTCTACCGCACATTCTGCCTAGAACGTGTGCACCCAGTACGGGATTTCGACCCCGCCCCACTGGTGAGCAGTCAAAAACACGCGCGATGGAATAAGGTCTCCCGGCTCCTTGGTGGGACGTGTTATCACCGCTTAAGCAGCCAATGCAAAAAGATTAACAGACTCGAGCCTTTGACGATTTGGGGGGCTGCATGCACATCTTCCTGTACGCGAGAATATCGGGCGACTTATGTGAGCCATAGTGGAAAGCGAAATCCCAACGCTAAGCCAGGTTAACCAGTGGTGGCATCGCCAACACAATGACGTGATCTCTCTGTACAAGGGGCAGGCACAATGTTGTACCCGAGACCACATGTTCCGGACTAGCACATAGCTCTGCTTGATCGACCGGCCTATTCTTTGCAAATGGAGGTAGCGAACCTTGAGATATCGTCCAACTTTACGAATCCATTGCCCTAGCGGAATTGATAGTGCATATCACAAACGCCCCTCGGTTTTTCTTAGTCGTACGGGAGTAACAGGTCTATGCGACTGCAAAACTAATCGTACTGCACGGGACATGGTCTATTATGTTAGTAGAGACGTGGTTGTTTTCGCGATATGCAAAATAGGTGGTACATCGCACATTACTACCTTACTTATCTTGACTATCTCTCGGGAACTACATAAGGACTTGCACCTAATAGTTCTTTGTTGTCAGCGAGCGGTCGCGAGCGACATGCTCCTCCCCGCTTAGGAGAACATTGTTTACTAACGTTGTTATTGGAGCGCAACCTGACTGGAGATACTATAATAGAAGTGTTATTTTCGGGTAGCTCCAACAAACTCGGTCTATTCCCTAGCTCGATATAGCGTCACCCCTCTCTTGGCCATGTAGTTCTAAGGCAAGGACAATCCCCGCTGGCTTGTTACGGCGCTTTGTGGGTACCGCAGGGTTACACCCCTAAAGATGCCATCCCGACGCTTTGCTGCCGATGATCTTCCTAGAGCAATGGTGACTATAGCATGAGATAACTGGTTGACTGCACAACTACAGTCGGTTGTTAGCGTTTAGACGGGAATTAACACGCCGTGCGCTATTCCAGGGACATCTCTCTTGACGGGGTCAAACCGAGTAACCGGCACGGTTCATATAAAGCTGTACGCGCCTCTTTCGAGGCCCGGATTAGATAAGGGGTCCCAGCCTACTCGCCCTTGGTATTGTGCAAGAATTGTATACTACGGGGATGCCAGAACTATAGATAATCCTCATACTCATTGGCCAGGACGACGCTATTTCCTTATGCATGTGTTTCGTTCGGCTACAAGACCTGATGTTCAAATTTTGCCCTTGACGGGAAACAATTGCTCACCTAGACTTCACGGGAGGAGCCATAAGCCGGCAAGAGTCCCGAGGCCAAATACAAGGGAGCACCCCCGAAAACCTCACAGGATTCTTRARGTGTCGGGGATGACGCTTTGATCGCCACTATTGAAGGTATTCAAAAGATATACGTCGTGTTCTGCACCGCCCCACAAGGTCCACCTGCGGATGTGGATTGCCACTATATTTGATCGCGTTCTCTCAGACAGGCGTGCCCATTGATTTCGTATGAGCCGGTCGATGGAGAGTTCTGAATGTAGACAAACTCTGGAAGACCTACAATTGCCTCATTAAGCGACGGTTTAGCGTGAGAGACACCATTAAAGATCAACCAGCTATACCCACGAGGCTCGAGACGAAATTGATTTTCCGAAAGTCTATGCCAGATCTTGAGTCGATCCCGTAGTCGTCACCGTCAGCTGGCATAAAATATCTCTAGGCATGGCGCACTTWATTTGATTCCACCGACCTGGGCGATTTCCGCGCTWAACGTTCCGAGTCGATATTTGGACGCCCCTCTATTACGTGAGAAAGCCAATTTAGGGCTCGAACTACTTAGGTGCAGCTAATATGTAGCTACATCTGGGTATGGGTATCCTCGAGGGTATGCAAGTTGTTGCGATCCAGAAAAGCCAAACAATCGTGATGCCTTTGCGCGAACGGGCTCCGTCAGAGGTCATCGCCTTTGTAAAGCGCTCACATCCATTTTGGTCCTCGCACTCAACCTTTGCAGATCGCCTGTGATACTCCTACGCACTGAAAGGAATGTCCACCCGTTTCTAGAGTCCAGCCGACCTCCGGGTGGCCCTTCAACGATAGTGCGCTACCCTGGCTGACCACTTAGGGATCGGTCAGCCGTGCATCAGCCTCAAACTATCTACGAAATGATCGGAGAATTAGCCAGGTGAGTAGCCCGGTAACACAACTCCGCACCCAAGTCGATTTCTTTTAAAGACCCTTTGGAGCGTGAATTCCCCACAAGTGCGGTCCGTCCGAAAGGAGCTCGACTAATAGTGGCCTGCAGCATCTATCCGAATATTCCCTTGTGCCGTGAAATAGGATAATGTAATACAATGCAAGGGAAGTCTGGAGTGACACTGTAATCTACCGAATGTAACGCATGTTCTGATCGCACCTGTATCCGCGCAGCCCTCTAATACCCCTAGCTATGATGCGGAACCCACGGCGGTTGTCGACAGAAAAGACCCGATTAATCAAAATTTGCGTGGAACTGCCTGATCACCATACATCCGCGAGGGGTCGGGCCCCCCATGCTTACCAACAATCCCAAGGGCCTTGACCACAGATCTGGATTATCGCTGCAAATTGACAGTTAGGTGCCCTCAGGCCGAACCAGGATCTTCCTTACATGTAACCACTTGACTACTTGAATGGGGCCCATTTGTAATCCGATAGTTGTCAAAATGACAGTCTCCGTGTGTGATATCTCTTTAGTGACGAGCATCTCTGCGTTGAGGCTTGAGACTGACGCTCATTCTATCTCTGTACCGTTACCAACAACTTAGCACCGTTGTGCCGGACACCCGGCAGTACATTCCTATCGGAAGCGGACCCCACTTAGGATCACATGCACCCCTGATCTGGCTACGCGCTGCCGAATCTGCCGACCTCGCCGAGCACTTTTGTGCATTTGATGCGCCAAGTGTTGGACTGGTTACAGCCTACGTAATTCTACGCTACATTGGATAGGGAGCGGTATGGGGTGGAGGCATACTTTTGATTCCGCCCTGATCGTCGGGTCGTCTCCTGCCCTGCCTGCCCTTTACAAGCGGGTCGCAAGTTTTGAGATCTAAAGCCGGACAGACAGATCGGTGGCGCGGAGGGCTACGTTCACATACACCCTATTGGACCCTCACCACGATGCGATGTCGGGCAAGCGAGATGTTTATCTTTAGTACTTCGCTTGCTCGGAAAGGATCAATGGTGCAACAACACTAAGTTGTCGCATATAGCGGAAAGTCGAGAACATACAACTGCAGATCGACCCCGGAGCACCGTATCATACCCCATGGGACTGTGCGTGACAGCAGTCTGCACGCCTCTCTGCTACAACGAAGCCGTCTCCTGACGAGCGCGCGGGAATCCATCGAAGCATCGTACGTCCCTTTGAAGGGATGTACGGTGCTTATTCCCTAGCCTGGCGGGAGTACCCGTAACCACGTGATTTACGTTAGACGGCCGTACTGGGGGACCGTAGTACGCATGTCG
GPE003570  GAGTATCATCAGAACCGTCGTGTCCATCGCTGCTTCCGCAGCGGTGCTCAGCTTAGCACTGAAAGGTTCGAGCTGTTAACCGCTCCCATAGAGCATATAGCTACTGAATATCATATGGGTTCGCGGCTTTGCCCCATACGAGAGCAGGCTACAACGCTTGACATGCGGCTAACACCCTCTTAGGGCTTTGAAATTCCTATTTAATGCGCGCCTTGTATCCTCGGCCCGCCGATAATTCATACATAAGCTGGAACAACATTCTGGATTTCGTGCGAGCTACTCTGAAATGTTTGACCCGTGGAATAGCCATTCGATGAAAAACTGAACCATCAGGCCGCTCGGTCAACTGACGGAACACCGTTTCGCGGCCTCAGTTCTTCTACGATACGAACGACGCGCGACGAGCGGACACAGAGAATCCGGACTTTGGGTTCCCTAGTCATAGTGGAGTGTTTATACAACGAACAAGGTATGTCAGCGGTGCGGCCCATGAACACCCTTAAACCCGGCACACCGACCTTTCAAACAGAACTACCTTTATCTGTTCCCACATTGGTGGTAATCCTTATGTCAGCTTGGACCAAGCAAGCGTGCTGCGATAAGGCTTAATCTACCGTACCGGTACCTAGCGTTCACGGGACTCCGGGCACCACCAGGCTCATTTACAACCAACCTTAGGATATCGACATTTCCAGTGGGTGAAAGGCCACTGAAGTGATCTTCAATGGCGGTCCTCTCCGCCTTCTCAACATCCGCCCCGCGAGAGCTGGCACTGTAATAGCGCTCATGCTCAAGGTAGTCTAAGAAGACGCCTGACATGGTTCATGACGATGACACGGCCTGCCCAAGGCCCGCCGTGAGTGTCGATAATAGGTAAGGGATAACGGGTCTCCACACAATTGAGGGCGCGTGGGAGTACGCCTAGGATGGGATGGCATGTAGGGTTCCGCATTCCGATTTGTGGGGGTTCGATAGAGCGCGCTCCGGCCATATTTACTACTGTTAGAAGGGGTCCGCCATACTGTAAGCATGATGAAACCGTTTCCCCTTCTAACGCGGAGTACAGGAGGCCAGAGTCGTGGGGTCCAGTTGAAACTCAAGGGATGGGCATCACACTGCACATATAATCCGTCCATGCGAAGCTGATTAGTTTTAGAACTGCCCTAGCCGCAGTATAAGTTCTAGCCAACCTCCGACACCCCAGATAAAGTGCCCGGTATCGGAGGAGAGATCGGTCCGCCCCTGTCATGGGAGCTGGATTCGTGGTGACCTTCTTGGAGCAGCTGGGGCGTTAATTGCTAGGGCGTGGGGGTTAAGACGTTCTGTTAGCATCTGCCCACCGATGCAGGAGCGACCCGTCAACTATGAATCGTTACCCGGGTAAGGCATTGCAATGTGTTGCGTGGTCAGAGTTAACAGCATATCTCCCGTTCGCTAATACGACGACTATGTCGTGGAGCTGGCTTCTCCGAGGACAGGGGACCCCCCCACGAGGACGTATGCATCCGAGTGTCAGGGACCATCGTGCTATGCGCGACTAACACTCTAGGGCATCCTATCGAGCTTTACGGCGTGTACCCGTGACCCCTCCAGTCAGGGGGGTTGTTAAGACACCTTACGTTAGGAGAGCTTTTAGTATCGTCCGACACACTCGATATCGTCCTAGGTCGACCTTATCGCCAGGGGCCGGGTTAGCTTTAAGGGGGCTTCCGCCGCTCCTAACCGTAAGAGTCTAAGCCGCTCTTCGAAGTAATCAAGTGGGGCTTTTGGTCACACTCCAACAGCCCATCTCAAGGCCCGATGCCACGCAAATACAATATCGCCCACATCGAGAAGAAGGGGGATCCTTAGTCGCTTGAGATGGCGGGTTCTGTTGCCCGGCAGTTGTTAAAACGCCCGGATAATTTTAACTCAGACTAGGCCATCAGGCCCGTGGTCAAGGGTGGTGCGCCATACCACTGAGTTGCGTTTAGTTGGGTGGTCGTCGTGTCGTAAAAATTACCAGTGGTAGTGGGTACTGTTATATCTCATCCGTCGTGAGACGGCACCATGAAAAAGGTGTATCACCCACTCACTTTCCTGACCAATCAGCCGAGTCCCGGAGCAGTAACTTCCTACGATAAAAGAGGACAGTTGCGCCTTCGTACCTCATGTTGTTTGGCCTTATCTGAACTTTCGTGCTGTCCTATCCGTTCTTTGAGATCGGATCGGTCAAGGGGTTGCGATGTGCAGTCGATACAATTACGGACACATGGCTCCAGATACCTAGGCCCCTAAGTCTCCTTCTTGTGTTATGTGCGACTGGACTAAGGATCGGGACTTATAGGTTAACGAGATGCTCTGTTGGTAGTTCTAGTGAATGTATCACCCAGCTTGTACATGCGCTTCTGTCCGGCCGCCGTACCACTGGGAATCGCGGTTTCATAGCTGAATGAGCGTTAGGACCGCCCGCCACAGAAACACCCTCTGTAATCTCAGGTAGCGCCAGGTCTGGATCTTTCCGCCGACGCAACCGAAATCTTCATCTGCCCTCTTAGCCCACACACTCTAAGAGCATGGTCCATCGTGACACATACCACTGAACAAAATTTTTGACTGCGTGTGATCTTTGGGCCATCCCTTGTACCAATGTAGATAGGCGATTCCTGGCTACCTACTAGACAGCTAGGAGAGCTGACGAATTCAGGAGAGTTGTCCACAGCCCGCCGTAGCGTTATGTTGGAACGGGACCGTGGGTCCCGTTGTTAGGAGGATAGGAGGGCAGTGTAAGCGCAGGGAGTCGGCCCAGCCCAGCGCTATACGACCTAAGAAACTGTATCCTCCATGCCGCCGCTGGCGGCAGCGGTTCACTATCCTGCCTTTGTGTAGCTAAGTTTAATAAAGGCAAAGATATCAGTGTCGAACGCGTGTAATAAGTCGACAAACGTGTCCTGACCCGCTTGTCGGCGCTTCAGTAAGGTCGATTATCCACGTCTAGTATAGACTTGGCAACACTAATGAATAATCCGCATTGATTCAGGTCGCCACTATCGCACAACCCTCTTGAGCGCCCAAGGGCCAACGCACAAGGGGTCTGATACAACTCTTATTTAGCGGCTTATAAATGGCATGGCTTAACTTTGCGGTTAATGGATAATGGCCGCCCTTACACTGTACCAAGGCGGTATTTAGCCCCACCTGAATACTACAGGAGTCATATGGCTAGACGAATCCCGCCGAGTTACCTCCCCCTAGCGGTCAGGGCTACGACTACTGGGCGTTGGCAACACCGACCCATCGTAATAATACGGTTGCGAGATCTCTGTACGTATATTACA-GCGTTTACTGTTGTTACTCGCCGGCCCCCGGGTACCGGGACAGCTTGGTGGCAGAGGCGTGTTTATTTAATCTGTATGACTCCCGAGCTACCGGCGGGCGTGTGAACCGGGAGACGGCTCCTACCGGTGACTCTTAGACTTTACAAAAGGTGGATCGCCGGCCGGCACGAGCGGCCAAGGTTACAGCGGATCCCTCAGCCGTACGTACGGCAAGGGATCAGTCCACGGCTTCGCTGACTCGGGTGGCAGGCGTACGAGTTACATTTGGCTGTACGAAGGCAGGACCACTCTTAGGCGCAAGCCACGCCTGCATTTGCGCTTCCGATGGGCTCCTCGCACATAGGACGCCGTTGGGATCGAAGCTAACGTTCGGTGTCTCCACCGCGTTGTCCAGAGCAGGTGCCCGAATGACATATACGTAGCATCTAGGTTAGATTCGCCCGGAGCAACCACGTATGGATGGCCTGGGAGATCGATTCGGATGGCTCTGAGAAGAGGATGGAGCCGGGGTTCACACGCAAAGGTCTCCCGCGTCTCACTCACGTTTTCCATCCGAGAAACAATACCTCTGGTAAGCCCCTTGTGTTGTTTCGTCCACATTCCAGTGAATTATCCAACTCCCTATTAGCGGCCCGGCGAATTAGACGCCTACCTCTACTCGCAATA-ACTCGGTGGCGTTCTGTCCGCCAGGATCCGGGACCCTGATGGTCATACCATCGTTATTCCCTACAAGGAACCGGTATTGCGCCCGGGATAAGAGCGGAAGCAGCGTCACCTAAAGTGACTCATGTCCTATGCAGATTTATAACAGAAAGTGCATACAGACTTCATTCGTTGACTGGGGGTCCTACSCAATCCCCCTCGTCGGAGGACAAAAAGATGCCTCAGGATCGTATGCAGAGCAACAGAAGTCGTGGGCACATAGATGGTGAGAGAACCTTAGCAGGACACCGAAAGATCAACGATTTATTGGACGGGGTGCTAGCGGGACCTTAGTACCCGAGGGAGCCACCGGGATGCCTCGTCGATGAATCACAAGGGTTTGAGTCAGGCTATCAAGGAACCTTGCGCTTATTATAGGTTCATAGTGTGGCGATTGGGCCGCGGCCATGCGTTCATCATAGGCGTCGGCTTAGACCGGGTTCACACGGCGAGGGCGCTTGCCCAGAATCGTACACGCAACCATTTCCATATCACAGACACGTCTAGCCCGGGCCGATGCTCCTGATTCATGCACCTTTTACGGCGGTAATCTCTACTTTATCGGCAAGCCGCTGCCCAGTGTAGAGTGCGGCACCTTGACAGTCCCGGTGCTAGCTCTGCTCGATGGCTCTGTGGTCACTATATGGGCCTAAGTTCCACGTCACCGGTTCTGGACAGCTCGAATGCGACAGGAGCATTCTAGACTTAAGGCAGCATGACCAAAATACGATCCCGACGGGACGCTGCTGGTTCGCCGTCGGAACGAGAGTAGCAGCCTAGTCGTGTAGTGAATTCTTCTCCGCCAGGTCAGGACGCCATGGTTCCGAAGATTACGCACCGTGCGGGCAATCTCCAAGTCTACCCCGCCACCTTCTGGTTGTCCGCATGAAAGTGCCTTCTCTGTGGTATTTCGGGAGCAGTCTTGACGACGAGGTCAGTTGTAGCTCTAATATGACTACCCTGATCTGTTCGATCCTTAGGTGCCTTAGACTTCGAACGTCAAGGTAGAGGATAGCCAACACACCCTTGGATATACTTCTACCATTATTTAACGATTGTTGCGCTTAGGTGCCTACTTGAGGACGCGCCGAGTCCCAGAAAAGTGATTCGGCTCCATGCCCTCGGCGATCGAGCGCCCCAGCCGAGCATACATGATGATACGTCTGGTAAGCATTCGTGGTGCTACGGGTGCATGATAAGGAGTGGCGTCCACTTTCGCTTTCCCACTCCAAGCCCACCCCACAGAAATTCTGCGCGGACCTCAAATTCAGGAGCACGCAACCTAGTCACCTGATGAGTTGCACTTACGAACATCCGTGAAGTAGCATCAGTTGGACTTGTTCACGAAGACCCGAGACGGGTACACTTGAGGTCTGTCTGGCGAGTACAGCAGTTATTGACTCAGACCAGCCGGTTTTGCACACGGTAGACTGGTAGTGACGAGTGTTAACTCGACCCGTTTACTGAAAGGGGAGTACTTCGTSATWTTATGACAGTCGCTACGTTGGGCGTGTACGGTTCGAGTTGGCCAGTMMATAAAGCGGGCGTCGACGTTTATGCCTGTGTTTTCACACGTCGCAAGAACGGTCTGGGACTGTTGAGTCTAAGTAAGGCGAGTGGCGCACACATTGTGGTTCGTGGATGGCAGGTCGGACAGTCCGACGAGGATAATCCAGTTTCTCCGTCCCGCGCGTAATACGCCCTGCGGACAGGCTGTGTCGGAGTGAGTAATTGGATGGACGCGCAGCAGCAATGGTAACAAGTGAGAGGTCGTAAGAGGGGCCCTAATGGCGCTAAGAGAAACACCTTCACAAACACTGAACGTGCCAGCCAGTGGCTCAAGCCGCTAACTAAATTCGCTCGGCCAGGTTAATTACCCAAATCGATTATGAGTAACCAATGAAGGTCGACGGTTCTGTCTAGTACGACGGTACGATTCAAGGACGCTCGGTGACCTTACCACCGGGAATCCGTAAGAAGAACCGATGACTCCCAGCACGTAGCAAAGACATGGGTCACCTTGGCGTAGGGGTCTCCTGCGTCTCAGAAGTTCAATCCCCGGATGTGGTCGCCCTCACGCTAGTCGGATTTTTAGGCGGAATGCGTGATGCATTGCGACTGTGTAAGCCTAGCTACCCCGAGATTGCCACTAATATGGCCGACCTCCGTCATGATAAATGCTCACCACACCTCAGGGCCCATCTGGGGACATGGGGTCTGACACACCGGCCGGTCTAGTAACGCATGACAAGCTATCGAGACATACTAGATACACAGTCGTGGCGGGCGCCCAGCCTCCGCCGCCCCCTACAATTTACTGCTTATCAACCTGGTTAGGGGGCCATACGCTTAGAGACCCCTTAGCGTTTACTCATTTGATACGAGAAAGGTCTGTGGAACGTACTCATATTCCAGATAATTGTGTTGTGGAGCCGGGTTGGGATGCTTGGAGGTAGTGGATCCCTCCTGGATGCGCCCTCGATACAGGTCGCCCCATGGAACTATTACTGTAGGGCGTATGTTTTGAGGGGTTGTATTGCCCATGGCCTGTTTTCGACTTTATARGGTACACTATTCGTCAGCAGAGTGGACCGATAGCAAAGCCGCGGATTCTCATCAAACGGCGAATGAATACCGCGGGTGACGGACCTTTCTCTGGCCGGCGCGGACGTTGAAGTGGTGGTCCTACTTTTTACAGGGGCTGATTGAATACTACGCAAGGCGACGATAACATTTCTAATCAACTAAATTACCGTGGTGATTCTCGTTGCAAAATGCGTCCATACTGCCATCTGCGAGGACCAGTTCTCCGAATCGGGCCCTACATCAAGTACGTAACAGAACGTCACCTATGTACGCCCACACGCGCCCTCCGGCGCTTGTTACATTCTGTAAATTGGGTCGCACTCGGTACATCCATTGGATATACGGGGGCGACGTAGAGGGGGACGGGTTTTTCTGTAAAGCTCTTCTTTAGTGGCGGGATATGCAGCGCCCCACGGATTGACCCTAGCCCAAAGACACAACGGTTTTCGGAAGAGTACGCGTCCCGCATACCTATCGGCCTCAGACATTATTCAGACAATATTTTCCCAGCGGGAGACATAGTCTTGTCTCTTATGTATTGTTGAGTACTTAGGGGTGGCAATTTCATGCTCCTATAGTCGATCGATCAAGACCGGGGCGGTCGGTCTAACGAMCGGTATTAATTGGGAATAAAGTCCCTTGTACGGTACACGAGGTATGCGAGAAGCGCGGCGTTAGGTCTCGCCATCCCCGAGGTAACGCGGGGCCGGTATGATCGAATCACAGCACCGCATTCACATGCAGCACGTAAGGTTCAAGTTTATCGTAACTTAGTGATCACGTAGAGCAAATCCCTTGTATATCCTCCGGGCGCGGTTACTACGTACTAATCCGAAGGGCAATCTTTACCGCCGGCAGCGTATCGTATGTCCTGTTGCATACCGCATAGAGGGCCTGAAGAGGCACCGACTACATCGGCCAGCGGATTTGGTTCATAATATTTCCGTCTAGTGTTATTCAAAGACCGCGACGCCTGAACAGTTGGATGGGAGCGACCACTGTCGGTGCTCTATTTCAGTTGGCGGTACTGCGGAAAAATGTATCCCCCAATGATTAAACCCCGCAGTGTATACCGAGGATGGCAGACTCTCCGTGACCAGTCAGGATGTGAGGGGAAATAAAGACTCAGACATTGTCAATTCTAGAGCTTGCCTGTGTACCCCGGTACGGGCTTGATATATTGAGATGAGCAATTGGGTTATCGACTCTTGCAACCTGAACGATACCCAGCGTACGTCACAACGAACATGAGGGGATCCTGACGTGGCTGTTCATAAGTCGCAGCGCCAAAGCCGGATACTGCTGTTGATAACCTGTCAACGCATCATGCGACGTCTAGACATCACCCTATCTCGTTCCCCTAATAGTGTCACGGTGAAGAATCGTACGTGAAGGCGCTATTCCTTCATAGTCGTCAACGACAAGGTCATTAACAAACTGGGGTCGTAAGGGCATAGGTAATATTACCGCATTAGCGATTCGTATGTGGCGCATTGATTGCAGCACGCTCCCGGCCGCCCCGATAACCGACGACAAAGAACACTTTTCACGCGGGCCGGTTGTGGTGGTGATCAGCAGTGAAGTACACTTATGCGTTGGACGTACGCAACGAACATATTCATAGGCTGAGAGAGAGGGTCCCCAGTCCGGCACTACACCCACACACTGATTGCGTCGGCCTAAGCGTCAATCCGTGCAGTTCTAGGCGCTCCCTAGCACTCGTCACAGCAAATCCCACTCAAAGGGCTCATCCATCCGTTTGTCCAAACTTACGAGTGGGCATGTGCCCATTCATGGGAGAGGCAGTAATGTTCGTTCGAAAGTATGATTAACCTGCACTTGCCCCCTAGGTTCCCGGTACGGGTTTGTGTCGATGAGTTATGGTCTGGCCAACAGGTTAAGCGTTGACGCGATAGGGATGCCTATAGAGCAATACAGTCCACGGGTCAGTCAGAAGGAGCTACAGCGCTCAACATGCTAGAACCGCAGACGTATGTCTGAGTAAGGCAATCGCGTGTGGGTCGACCATTGTAAATCACATAACGAGGACCTCCCCGCACCCCATGAAATAGGACCCAATCTTTGATCCTCACCAGCCCTGGAGATATCCAGGAACGCAGTGCGGAAAATATCAATTTACCTAATTTGGTCTCACGGAAATTCCTGCTTCCAGCCTCCGTCCATTGGGCGGAAGATGCTAACGGCCCCCTCGCTGTGCGCAGGAGGCCTGATGCCCGAGCAGCGAACATGGCGGACGACTGAATACGCTCGCACCCGTTGAATTCGTGAGTTAGCGGGGAAGACACGAAGTGGCCGGTTGCACTCGACGGCCATTAGCAGTCCTGACGTTCGTCAATGTCGTAGAGTAGTGATGCCCAAGGGTTTATAGATGAGCAAGCGTAAGCAGCGACACTGTACGACTTACTATGATCGCACTATGCTACGCATACTCGGCAAAGATACTGGGCAGGTACGAAGCCCTCAGGAACTACCCTTCAGCTCCACGGGAGGAGAAGGGGACCAAAGGACTTCAACGGACGTGGCCCCGTAGAAGGGACAATTCCGACTGTGGCAGACTTGTACGGTGAGCTACCATAGCTATCTTGCGATGGACAGCCAAGCGGCGATAATGTATTTCTCGCGAGAATCGCCACTTGTACAACCCCATTATGTCTCTATTATCCGAGTCCATAACCATCCGTAGCGAACCACAACGGCTGAGTATCGGACAGGCTTCAACTATATGAGTATAATGGCCTGCGTCTTCTTTACCAGTGACGTGTCACGGCGGTTTTGGACAGTACTCTCTTGTGCTGTGTATGAGCCTGTCTAATTTAGAATCCGGAGGGTGTCGTTTTCGGACGACCCGCTAGCGCACGGATGGTAGAAGCTAGATATCCAGTAGTATAACGCAGCAGGTTTAAATTTTCCCGTTTATGCAAGTAAGGCGGCTTTCAGGTSWG-CAATACGGCTCCCTCCAAGCTATGGTGAAGGAGTCACATGCAGATCGCCCGGCTAATTGCGGACCCGGGCTGGCTACACCACTAATCATTTTTGATCTCTCATATTATTCCACCCTATGCACTACGGTTCCAACTGAGATCGGATATGGGTTACATTACCCAAGAGGTAATAGGGACGAGTGATTCGACCCTACTCACTAATCATGTAAACGGTCGTCTCTAATAAATCTCCGACCGTTCATATCAACCTGGGGTATAACTCTTTCTTTCCTGTAGTCATTTAAAATGAAAGATTTCTAGCGCTCGGTGGACAAGTACTGAACGAGCGTCATTGAGGATCGGTGGCTGGCATTAGTCAGATCCCTTCCGTGGCCTTGCGCAATCCCCAGGCAGTGCTAAGGGAGCCTCTGCTCTGGCCCAAGCACGCACCTACTCTGACGCCGGGTCCCGGTTTCACTCTTAATTTTGGCCGCGCCGACATCTCAAAGTAATCCATTCGGGTCGACCTTAAACTCAAGGGTTGAAGTCCAGTTCCAGCGCATACGCCTACCGGTATTGCTCATGGTGCTATGGGGCGCATGTGATAGTCAAGTGTTATTCACGGAAGTCCTGTGCTAAGCGTAATTTTATCTGTTTGCAGCGCTGATCTCAGCGATCTGCGGTGTTGTTAAAATTATCAAATTGGGATACACAGATGGATCTCTAGATGTATGGCCGGAGGCACGAGCGCCAGCACCTTAATGATCTCGGGGGGGCTCAAGTTCAGTCATTAAAGCATTCAGCCCTAGACCTTCTACCTAATGTAGCTCGTTTCGCCGCGCAGGAGTTCTCTGGTTGAGGCTGCTCTCCGCGACGGGTGTGAAGTCGAAATGGTAATTAGACGAGAGTACTCTGGGTAAATGTGTGCTTCCCCGGCCCACACCAYAYGYGTTCGAATCAAGTGTGGCCAACACGATCGCACAGCTAACTGCCCTGTCGACTTGGATTCGTTACCTGGTGAGGCAGAATCTCATTTGTCTTGCTCATTACTCTGGCCGGCCGCAGCCAATGCTGCCTTGAGAGAGGCCTACATTTGTCTACCTCGCGGGGGGAACTAATAGCCACCATCTAACCATCGGTCGGCAACGAGGGTCTGCGTTCGCACGAGAAYAYTTCCCTTTCCTGACCGGTGCTCTTTATGAAATAGCGTTGTTACTAGGATCCCGGTTATCCGTCAGCCTCGCTATCACCTGTTATATGCAACAGGACTTTCCTATCCTTACATCAGGGAGATGGCCCAAGTAGTATCTAGCACAGGTTATCGAAGTTCGGTTGCCGGATTGCCAGAGTTAGTACAATGCATCCGAAAGAATTACGGGATAATGGCTTTGCCCTTGAATCACGGGGCTTAAAGAAACGCGCCAGTAGACGCCTCCGACTTTCAGAACTCTTCCATCCTTTACAGTGGCTCACGCGGTTCAAACCGTGACAGGGGGTACGAGGGCGACCGATAGCGTGAAACCGAACCGCGGCTGTCTGGCGCCTCGCCTATTTGGCATGTCATGGATTAAATAATATGTCAGCGTGCATAACGTCATATATACCGAGGCGGCGAAGTGCGGTCACGGGCTGCAGACCCACTTCAGCCGTCATGTTCCTTGCACGGCCGCCTCAGGATCTCTGAGATCGATAGCCCGTTTAGTTAGCCAATACCAAGACTAATTGCTCCACACTGTCCTGTGCATGTGCGTGCCAAGATTGATGCGAAAGGACTATTCGATTAGCTCCAATGATGCCTATTTGAGGGGCTATGCAACCAGTGGAGGCACTTGGTAGGAAACCGCCCGATTGGGCGT-AGCCGTTCCGCCGCTCAAGCCTACAGATTGCCGAGCGTGCCAACAAGTCTCAGGACCGATGATCAGGTGAGTTAAGAGAATTGGTCTTCTCTGAGGCGTCATTACTCGCCGGTGCACCGCGGCACATTAGACCCTTCGTACGCATAATAGACGAATGTCGACCTTGACATTTGGGTAAAAGATTARTTTGTAACCCCGGCGGCTGTTACCACGAGGTTCCGAATCCATTTGCTCGTTGCACTAGCCGGTGGAGCTTCTGTTTATGCGTCAAAGGGAAAGGGAGCGGGACGTCATTCTGCGGGTCCCCAGGATGAAGAGTARCCGCAGCCCAAGGGTGCTCGCCCGGAATCTTTTGTTTCTAAACATGACCGCATGAAAGAATACGTCGCGTTGGGCCGTATCGCGCGCCAGGACACCGTGAATAGTTTCATATATGTTGATGTTAGCGCTCATAATCGTACGTAGTGTCATCGTAAACCGTAAGCAACCGCTTGTACCCACCGAAGCTTTCGAATAACGTTATAGATAATTATCCCCTAGCTACAGTCGTATRTCTGGCGGGGTCCGACACTTTAGGCGCACCCGACCGCACCMATACYTTYRGAGGCAATTACCTGCTGCCACCTTTACCCCGGTGCGTAAGTCTTCTAGTTGTGTCATATCCTTCACCACTCCCGCGCAGCAACTAGGGGTGTCACCCTAAACAATTAATTCCTATCGGATGAGMGCCCTAAAAATGAGGGGCCGGCACTTTCCCCGGGTGCCTATATCAGGCTGCATCCATTCGCCAGCTGTTGGGGCAAATTGACGTGGTGTCGCTCCCGGCAGCCGAACCGGCGCGATCCCGTCGCTGTATACCTAYSTCTGCGGCTGGCCAACTGCCCAACTGTTCTGGGCGTGTCCCTCTCAATACTACGGGCTCGTACGTGGACTGTACTTTACGGACAGCGAGGACTCTATCTTCCGGTTAGGGTGAGTCGCGCTCTGGTCTAGGGTGACGGGGGGCCCTTGCGGGAGCTTGCAATTAGCCTATGATAGCAGCTTTATGGGCAGTTCACGTCCGAAAAACGGGCGTTTCCACCACTCCGCCGCGCTGTACAACTAAGGAGAACTAATGGACAACCCTTAAACAAGCAATTTCGTACACAAGTGGACGAAACTTAGAGTATCTAGCCGGCCCAAAACTCCTTGGTGTTTGCTCCGCTCGGGGGTTCAAATACCGAACGAGTCATGGCACCGCTCGCTCAGACTGGCATTTTAGGGGCCGGAAAAGCACTCACGTCTCTTGTCTGGAACGGTGACGCTTCTAGACCATGCAACAAATTAACCACTCTTCGACCCTGATCGAGCTACTTAGCACAGTCTGTCCGCAATCAAGTCAGAGCTCAAAACCACATAACGGTCTCAAATAAGCTCTACGTAAGCCGCCTAAGACAATCCTCATACCCCTCGCGGGGGGTAAGCGAAGCAAGGCGGACGTAAGAGACAACGCGTATCAATAATCGCATAAAGCGGTTTGGGCCATCAACCTAATGGAGGGATGGGATTGCATGGAATATTTCGCGTTCAGCAGAGCCGCAGGCCTATCCTCCGGTTTTGGTCACGTTAGAATAGCCCAGAGAAAAACATACGTTGTGGACCGCGTACTGAACATTTTCTTTCAATAGCAGACTTGGACCACGCACGGGCACTCTCACCAAGCGGCCCTTTCGAATCCCGCCTATCATAGTGACGATAATTCCAGCATTTGAGTCTGCAAGGACTGAGTCACTGGGTCAATACAAATCGTCACGAGAGGCCTAGGAGGCCAGGTATAAAGACAAAGGCACCTTAGTGGGTTGGATTGAGAGTGGCAGTTCATAGCGGAACTTGAATTCGATAATGACGCACAATCTTCGTGTATCATAAAATTGAGAACTCAATTACCATCGCGGATGTTTTAGCCCGCATCCATTGATCGCCGGCCCGAGCGGACTGATATCACAGTGCTTGTTATCTGTTGAGTTCGGGATAGTTGCTTGTTGGAGGTCTCGACCCCCATCGATGGGGCCGGCAGAAGGTGTATGCCGCCGTGAGCTTTTTCCAGGTGGCCGGATGAGTAACGACACTAAGCTCGTTTATCCGTGCGCCAAATGCTCTCAATGGGCGGTTACTTGGACCTAGTGGGCATCCCTCCGGATAAGGAATTACTTTCTTGGAAGTGGACTGCGGGTATCAGTGTCGAATAGTGTTCGTTCGCTTCCTAATGCTTACCTTCGAACTCCGGAGCGGGTGGGAGAAATCTCTGTCCGACAATCGACCTCTACGCGAACTGAAGCGATAAACCCGCCGTGGACATGCGCGGTATTCGTGCCCTTATTGCTCTAGCCAAACACAGAAAGGCGCTGATCAATGCAGGCCCAGTTTAAAAGACCGACCGTAGGCTCCGTATCTAACTGGACGGTGAACGCTACGTCCGGCGGTGGTTACTTGCGCTTCTCGAAGCACCTCGAACAAATGTAGCTCTTATGCCTCGTGAGGGAACTCATAGGGACCATCAACGGGCAATAATTAGCAGGAAAACGAGGGGGTTTATTGTCCGGAATATTTTCACGCAGAAAAAAGAAGAGGTGCCGTGCTCGAGCGGAACTGCACGCCGCGGACTGAGAGTTTTGGTTTTTGGAGAGAGCGGGAGGATCCATCGTCCATTGAYWTTTACCCGCTGGCTTCGATGCATCATTGAACCGAGGCACACTCTATCTCTAAAATTCTTATTGTAGAATGCGTATCGGTTTAAAGTGTGTACCGGCTTAACCCGTATAGGTCTCAGCACGTTCATATGACAAACTAACGTAAAAGAACACCTCTATCCTCAAGTCGGATTTAAACTTATCAACTGGCATTGGCCAGGCTGACTGAGACGATGGACAGGCTAGGGGGTTATCCTGGTTAAGGTCGATCTTCGATGAGCCGCCGCCCGAACTGCCTGCCCGATATGATCCATCTCGCAGTGCAGGGCTTTAAAACTTTGTATGAGACACCGCCACTATGACTTGATGGTCACACCTCGGGTGTTAGAAGCTGCCCCTGATACTAAGGTGAATCGCGTCTGCTATTCGTAGTACACGTCAATGTATAGCAATAATATGGCAGGACAGTTTACTCCCTTCTCGACGGGCTTCCGAACCTGTGTAATGAAAGAGAGCCCATTGCGATGGCGCGGCATGCAATTCATGTATGACGGCGTGTGCTAACAGGAAGCTTATTCAGTCAACTTGCGGAGCCCACGACAACAAGCACCGTGTTTGGGGGTGGCGAAAAGCAAAGACGAACTCTGCCTAGCGACTGGGGAAAGTATTCCCTTGGCGTGATGCTGAACTGAGAGTTCGATCACGTGAGCAGAAAGACTCTTCCGCGGGAGATAGGAGCGAACGGTTTCTAAGCCTCTCCTCCCAATTAAAAGAGCCGATTCGCGTGTCTATTCGAGCTGGTTAGGCTCATGCATAAATACCGGGACGCAGTATTTGAAGGGCGCTATGGCAGGAGTCATTCGAGGAAGCGTGCGCACGTGAGCTCCAGGAAGTTCCCACCCTCGTATCGAGCTTTCATCCGGGAATATCCCAGATTATGAGCTTTGGATCCGTAACTTTATGCATGGATGAAACAACTGGAGCTAACGCATAGTACCGATTGCGGCCAAGAACTCTCGACTCATGGCGTAGAATCACCTTCGGGACACTCGAGTATGAATAAAGAGACTTGTAAGCAGAATCGCGAGCGAAGTATATTGGCCCCAGAGCCCGGGAAGCGATGAACCCAATTCGCTATTACCCTCAATAGCGCAGCACGTCGCTGCATCGCATTCGACGGCTGAGCTGTCAGAACTGGGATGGCGCCGTGTTCGCTTGTCCGCCGGGCAACCGCGTAGACAGGGCACTACTTTAAGTGCGCGCTGCTTACCACGTTCTGAGCAAGGCCAAGGGGGCCGACTCCGGATGGGCTTGTCGGGCATGGGCGACACATAGCTCATGACCCCCAGCTCATCACGTCTCCGCTCCCGGTTCTGTCCCCTGATGGCAGCATCACACTCTGGACCGTTAATATCTTTTAAACGCGGCTTTAACGGGCTCCTGCCCGAACCTGCTCCGGCTTCGGGCGGTAAACTCTTTTACCTGAACCTAGAGATGACATTGGAGCTTTCGCCTCTGCGCCTTGATGTCGCTCCAATTCGAACCGGGTACCACGCAGCGCTGTCCGATTTACGGCCGTCGATATGAAGGTCTTAGTCTACATTCTGCATTGGTCAGTGGCGGCTCCCGGACTCTACATTTCAGACACAGGTGCCAAACCTGGTACTCCCTGCTGTTGATCTCCGGGCGCTCGCGGCCCCTTTACCTCTGGTGCACTTTGATAATCTCGCGTCTCACCCCGACAAACATCCAGGGAGGTAATGGTCTAGATTGGACCAAGTCACTTAAACCAGATAATTTACGCCTTACGCCTTTTGGACCCGAAACTTAAGGGGCTTTAGCACAGTTTACCGTTAGTTATGCGCAGCCTCAGGTAATTTTCTAGTGTGCCCCACGTAAAAAGCCGTTCGGGGTGTATCGAGGAAGAGTAGTCCGATCCGGATAGACTTCCACGGTCCACATTTCCTACAAAAAAAACTCTTTGGCTTGCTAATTCCTACAATCGACTAGTCTAATCGAGACCAATCCTGCCGAACGGACGCGGGGGTTCTYTGCCATCTGTTGAACAAGGGCGTTCGATGTGGGGTTTGAAGATCGGACGAGCGAAGAGGGAACCAGAGGCTATCTAATGCTTATCATAATAGGGGGCGGCGGTAACCCACAGTAACATGCTTCGTATTGCGCACATTCAAAGAGAATCTAATACCACCTCAGACCTTTTCGCACGGAGCTGTACCATAAGCGGTCCCTTTTTGGTGAGTGAGTTTGAGCGTAAGTCAGCGGGCATATGTATAGTAACTCGCCTGACCACGTCCCAAGCCGCTGAGGATTATGGTGTTCAACTGAAGGTCGATTACCGGCCCTAACCGTACTAGGTCTCACAAATGATAAAGACTACTATGGCGGGACCTGAGATCGGAGGTGACAATCAGCCGCGTACTAAAGACATGTGGCAGCGAAAAGAGTTCAGCTGAGCGATTGAGGGAGGATTAAGGTAATGTCAGTGTAAACTATAGCATGTCAACCTCTCGGACGCAAAACGCGTGTAACCGGGCTGAAGAAGGAGTCGTAGGCTGAATGGGAACCATCGAGGGTGTATAGCGCCGAGTCGATTGCGAGCGCGTAGATAACACACAATATAGATAATGCAAGCCCTGGCCCACGATGCATTTCGTACGATAGGGGGGTGAAGTGATTTTGCCTCCGCCTTGCGCGGACGGGGTGTTGGTTGTAACGTAGAACGGCCGCTCGATTTGTCAAGCAGAATATTAATTAGTCCAGTAGGGATGACACGTGGCGGCAGATCCGTAGCGTGGAATGCGAAGCGGCACCCGGCTGTTAGCCCCCGACGGAAGAGTTGTGGTCGGATTGGTTTGCCGCCCCGCATTACGCTAAGCCTCAATGGCTACATGATCCTTTCTGTTGTTATCCGCGGTCAGTGCTACCGGCATTCACCCCGCGTCGCTACCCCCGAACGTGAGGACCACGTCAATGTCTATATCAGAATGGGTGGGGCGGACTTTCAGCAGAGCCTCTCCCGTATTAGTACACCATCGAAACTATTAGATTATACTTCCGTACGGCTGACATGGCATACGAGAAGCCCGCGTGAACTGGACCTTCGTCAACTAAAATTGTGGGCAGAGGGTCGGCGGGGCGGGCGGTTAGGTTGAGTTCCCTGCACTGCGGACTGATCAGGGCCGTGCGGTCAGCACCACTACTGATGGCTGTCAACAGACCCGCTCGATGGATACTCATTCTGGGAGCCCCGATCTCGGCTGGAACATCGTAGCGTCCGCTGGCGAAGCTCTAACGGTATCGCGCAGAGGGTCCCTCAATAATGCTCGGGTGTGACCGGGACTACTAGATTAGAAATGTGTTAAAGGCAGCTAAAACGCGTTCATCACGCTGGGTACTAAATCGGGCTGTGCAGCCGAGTGGTTGAGTGCGGTCATCAATATCCTCATATTATATGACGGCCAACCATTCACGAATATAACTAACTATGTGCCCTCTTCCTAAGCCTGGCAGTTTGTTAGAGAGCACGTGTCGTCTTTTTAAGCTAATCCCCTTCACGGCATCATTCGTCTCTATTGCTTCATTTAGCGGGCTATTTCCAAGATGGTTCGGCAGTTAGTGGACTGCGGAATCCGGTACGCTTCGAAGCTCGTGGGAATTTACTGAGCAGGCCATATGCCGCGTCAGGCTACGTTAACGAACCACGGAAGAGATCATTCATACATTCCACGCCGCTGCCAGAGTCACGGGTCAAACCTTAGACCCTGGTCAAGAGGTTGGATCGGAAGTTGTGGTGCATGTCGGTCCATTCGGCGCTTTATGTTTTCACTTGTCTCCACTTACGGAGGTAGGACTATATTGGGCTGACTGAACACGTCGTCTATCACAACCGACGAACGCGCATCTAACCTCTACTCTAACAGAAGAGCCTCTCTGAGTGATCCGAATGAGTCGTACGAGTTATGAGCTGAAGGCTTTGTACCTTATAAGTCACGCAGTATACGGCACTGAAATACAGAGGAAATTTGGGGATCGCCATATGGGTCAATAATAAGTATATACTGTCGTGCCAACAGCGATTCTACAAGAGTTCTTAGGTCAGATAAAGCCGGGTGGTTGTGCTTGTCCGTTAACGTCGGGTTTAATGCGGGTATTTGAGTTCATGTGATAACGTTGTAGTACTATGCCAAAACACGAGTGCGCACACCATCTAGATGAAGCAATCGGGGGTAGGACACATGGTCTAGGTGGACATCAACAACTAACCGACGCGGCTAACCCCGCGAACGGATAATTGCATTAAGTGGTCATTAATGTCAAGGATAGGGTCTGCAGTGTTTGGCAAAGCCTGACTAACTCGCCGCGAAACCTCAAACCCTCATTTGAACTTGGAAGAGGGCTGCAGTTTACGCTGACCGTTACAGCCTTGATAAATTGAAGTACTATGGTTTCCTGTCAACCCGTGATGCTGCAGTTCTTTGCTCGATATTGCAGCGGATGAGCAGATAAGCATAGTCCGTTCAGTCAGACACCCAGGAATGTATGGAACGAACGAACCACGTCATGTCAGCACCTTACATCACAGTCAGCACACATTTTTAACGGCTGGAATCGTCTCGAAGGTATGTGAGACCACGGACCGGTCTCAGGTGGGACCCTAGCACGGTGGGTGCGATTCGTGAACTTTTTTGGCAAGACACTCTAAAATTAGTTGGACACCACGCTTGCGACCATCCGAACTTCTCTGGACGCGACCCAGCTGGTGCTGTTCCCACTATGTCTCTAGTGTCTAAGTCAAAGTTCGAGCTGCAGCGACTTGTTTGAACCTCCGCGACTTAGGCATTGACCTTCGAGCGAATACAGGTACTGGACATCTGTGATCATCGATGAGACTTGGCCCATTAGCCCCTTCCGCTCTCTGAGCGCCTACACTATACTGGCCGCTACTCGACGACGTCTCACTTTATTGTATGCCTCGGAAGGAAGTGCGATTGACGGATGGGCTCCAACTATCCGGCTACAGCTTCAGGAACCGGGATGGCCCTACGCACTCCACCAGAAACCGGGAGGATTCTCGCACCTCGAGTAGGTGTATTGTACACGAACCATCCCGGGGTTATGACCATTATACCAGTTAATATTATATCCAAGAGTTTAAACGAACGACTAAACGTCGCGCGGCTCCCAAGTATGTATGAGGACCCCTATCGCCTCGATGATGATGTCAACTCCCTACCGCCCATATTTATGACGGGCTTGCGCGTTTGGTACGAGTACAAAGTAACACCGGATCACCGTGCACTTCTTGGACCCACAGTTTAAACGGGCATTGAATTTAATTTCATTAAAGGTCTGCTACGTTGATGCCGCAAGACATGCCAGAAGCTGACGGCTTTCTCCCTGGTGCAGCGACACCGAGTGCGAGTTTCCGCCGGGTCCCTAACCTAAGCGAGGGTGGCAAGAATACTAACGTATGTGATTAGCGTCGGGATAACGTTAGCGCTGAACCACCCCGTGCCATCGGATTCTCTAGTGTGATCGAATGACCACTCGAAAGAAGCGTAAACGCAGTTAGCGGTTTATACTCATAATAGGGCACCTATAAACGAGTGTCCTGAGCAGCGCAAAGCCTGCCCTAGAATGGAGCCGCTTCGCACGCTTATAACTTGAACATTCTGAGAGGGACGGGGCGTAGTACGCTTGACATTATACGTTCTTATGTCTGAGGATGTCTGACGGGGTAGACGGTGTCAGAGGTTTCACTTCTAAGGTTCGAATCACGTGGTGTCTCTGAAGCGCGCCATGATCACCCCGGTGGAAAGAATGAGTCACCTGACTGCCCCAATGCCTCGGCTTAGTTWAMCTTATGTGACCAGAGCGGAGTACGCGGGATTCAGAGGACGATAGAAACTAAGGACGTGCACGTTAACGGACGCGAATCGGAGAATGGGTGCACAGAGTGCGTCCAGTTCGGTCGGACTTCTACAGCGAACGCACACCCCCTCGTATATCTATATAACTATTTTAGGCATAACAGAGGATGCTCTAATTGCTGCCTCGATTGATCCCTCATCGAACGTGGTAGCGCTCAGTGTAGGCAAACACCAGAGAAGTGTCACATTCTTCCTTGCGCAAAACCGCTCACACGAGAGAGATCTGAAGCGTGAACTT-GGYTCACTGCTTCAGTAAGTAAATCTGAGAGCAGAACATAACCCATTACCGGGTCACGAAAGAGGGCGATTCAGCGAGGTAAGACCCACTCTACCACGCAAGAGAAGTGATCACCCGTCCTATTTGAGCGGATAACGTACCGACTGGCAGAGCGGACCGGACTATACGCTTCTCATCGGATGCACGGGCCGGATCACTGATAGAGTGCAAGAACGCGCGGTTCGAATGCAACGAGATCGTAACACCCATGATACTTAATTGTGGGGGAACTGCCATAATATTCCACAATGAGTCGCCGCCTGCAGCCCTAGATCGTTCTGCCACCTTATCCATGAACCAACGTCAGTTACCTTAATGGATAACAAGTGTGTCGTTCCGAGCTGGCAGCCCGTTGTCTGGTAGGTCGAGGGATCTCTGTCTCGTTCGWGYTGCCGTCCCGAGGACGGCGCGGCGGGTCCATAATACCGCCGGTACGATCGGACCGCGCGCTTATTACACTGTCGCTGTTGAGTGCACTCAAAGCGAGAAGTGAACGCCGAACGCACCTGTGGACCGAGGTTCGGGGTTAACCAGTCTCCTACCAAACAGACGAGCCTGCCGGATTGCAAGCGCGCTTGTGAATTTGTGTCACGGGTATGTACCTAAGCGGCAGGAATTAAATTTAGTAGAGCTCACCTATAGGGCGTGGATCTGGCCGTCTCTGGACTGATTGCAGGCTCATGGGTCGTGGGCTCCCTGGCTCAAGTCCACGAGGAGATATGAGTGTCATTCGTGTATCTGGAGGTACGGCCAACTCAMCTTCCCCTGCCCTTCCTACAAGTTGGTGCCCCGCGTTTTATGGAGTAGGATTTGCCTGAGATGAGGTGAACCTGGCTTGGTGATTGCTTTCCAGGCGTCTTGCCCGACCTCGAAATGACCGGCCGCACGCCTAATTCCACGCTTCTGGTGTGAATAACTATCCTGGAGACCGCGAGCGCGGCGTTGCATCGTAATCTCGTTCCCAAGCAGCCTCACTAAAGCGTACAGCAACGCCTTCACCCCCTCGATGCCCTAAGCAGGTACTCGGTTAAACACAAAAAAAATTAGCCGCTAGCGTTGTGGGCGGGCTCTTTTTAAACACGTCCCATGAAGGGGCCCGTGAAAAGATGCCGGATGACGATCTATATAATTACCTATTCCTCTTGGTAACCTACCTGTACATCGTTACACGCGCATTTCTCAAATTACCCCAGTTCCAGTCTAATAGGCTAATGGTATCGCCGCTGTGATAAGAACTGAGATTATGGCATTCGAACTGGATTAAAGGGGCAGATCGACATGTTAATAATAAGCCGGCGTATTCTAGAATTCATCCCTATATTGGGTACAGACGGGGGCTCTGAATGATGTCTTGCGCTACACCCAGTACATCGGCCATCGGACCAACTAAAGTGGAAGTAATTAGTCAACGAGTCGTCTGGTCCAGCTCGTCCCTTCCACGACGCAGCACCAGTCCATGCCCTCGCCGTATAACACCGCAGGGTTATGCGCGGTGTGACGATTTCGAAAACAAAGTCTACTTCCTTTTAGTTGAACCGTTTTCGTAAGTAGCAGGTTGGCTGAGCCAAACTATCCTAAATTGCCATGGACATTTCCGCAGTACTCTTACCTATCTATACGCCTTACAAGCTGAGGCCGCTGCTGGGGATCGGCATTAGCCTTGGAGGACTGAAACCACCACACAGATGCGTTTCCGGCTAGCTATGCTTCGACGCAATAAGCCCAGCCCGTATGCATCTTTTTTCCCATAATTACAGGCTACTATTACTCGGTTTTAGAGTACTTGTGACTGGCCTAAAACTCATCGCTGACTGTAGTCAAGATGTTTTGTGCCAATAGCGCTACTACTAAACCTCGCGTGGGCTATCTCACTAGCTGAATGCCGCTATATCCTCCGTGCTGGCAGCGTAGACATCCCGGAGTCGTGCCCGTTGTAGTAGGTCTCTAGGAGTACGAGTGCCCACATTCACCATTGCTTACAAGAGCGAACTGACCGAGTGTGAGTCCTTTAATGTTTCGCGCCGGCTGATGCAAACCTCGGAAGCGAGATCTTCGATGTCTGAGGTCGAGGAGGACGTAAAAAGCGCCCCCACCTGTGAGGCGCGACATGGCACGGGAGCTGGAAGTACTCGGGCTGGAAATACACATGCGCCGCGGCTCGTCTTACCYYTCACAGCAATGACTGGCTCAGCCTATACTCGGTACTCTAGATACTTCACGGCCTAGAGAGGCGGTAGGGCGAAACCTACTGCATGCGGCGCCCCATATGTTAGGCCATACCGAAGGGACTGAGCACGTATGAATATGCGGTAGCCTATTCAGGCTGTCATCACTCACAAGTCAAACAACTCTTGCCAGGCGCCCTCGTCTGGGACTGCTAAGGTTCATGCATGGGAAATGGTACTGGGATCTACGTGCCGCGACACTCGAATCGGGACCAAAGACTGACGATAGTGTCGGAAACCGAGGTATAATAGTGCGCCACGCGTAAAATTTGTCGTCGTACTCCTCAACTACTTAACGTTGCTCGTTCCCACAGGGACAGGTGTAATGGGTGCACAGGAAGGAAAATTAGTGCCGTAGGATGGCTCCGCCCGAGGTTAGGCTCGGCGGACTCTTCGCGCAAGATGAATTCGAAGTACGCTTTTCTACCGCACATTCTGCCTAGAACGAGTGCACCCAGTACGGGATTTCGACCCTGCCCCACTGGTGAGTAGTCAAAAACACGCGCGATGGAATAAGGTCTCCCGGCCCCTTGGTGGGGCGTGTTATCACCGCTTAAGCAGCCAATGCAAAAAGATTAACAGACTCGAGCCTTTGACGATTTGGTGAGCCACATGCACATCTTCCTGTACGCGAGAAGATCGGGCAACTTATGTGAGCCATAGTGGAAAGCGAAATCCCAACGCTAAGCCAGGTTAACCAGTGGTGGCATCGCCAACACAATGACGTGATCTCTCTGTACAAGGGGCAGGCACAATGTTGTACTCGAGACTACATGTCCCGGGCTAGCTCATAGCTCTGCTCGATTGACCGGCACATTCTTTGCAAATGGAGGTAGCGAACCTTGAGATATCGTCCAACTTTACGAATCCATTCCCCTAGCGGAATTGGTAGTGCATATCACAAATGTCCGTCCGTTTTTCCTAGTCGAACGAGAGTAATAAGGCTCTGCAACTGCGAAACTAATCGTATTGCACGGGACATAGTTTATTATGTTAGAAGAGACGTGGTTGTTTCCACGATATGCAAAATAGGTGGTACATCGCACATTACTACCTTACTTATCTTGACTATCTCTCGGGAACTGCATAAGGACCTGCACCTAATAGTTCTTTGTTGTCAGTGAGCGGTCACGAGCGATATGCTCCTCCCGGCTTAGGAGAACATTGTTTACTAACGCTGTTATTGGAGCGCAACCTGACTGGAGATACTATAATAGAAGTGTTATTTTCGGGTAGCTCCAACAAACCCGGTCTATTTCCTAGCCCGATATAGCATCACCCCTCTCTTGGTCATGTATCTCTAATGCAAGGATAATCCCCACTGGCTTGTTACGGCGCTTTGTGGGTACCGCAGGGTTACACCCCTAAAGATGCCATCCCGACGCTTTGCTGCCGATGACCTTCCTAGAGCAATGGTGACTATAGCATGAGATAACTGGTTGACTGCACAACTACAGCCGGTTGTTAGCGTTTAGACGGGAATTAACACGCCGCGCGCTATTCCAGGGACATCTCTCTTGACGGAATCAGACCGAGTAACCGGCACGGCTCATTTAGAGTTGTACGCGCCTCTTTCGAGACCCGGCTTAGATAAGGGGTCTCAGCCTACTCGCCCTTGGTATTGTGCAAGAATTGCATACTACGGGGATTTCAGGAATATAGATACTCCTCATACTCATTGRCCRRGACTACGATATTTCTTTATGCATGTGTGTCGTTGGGCTGCAAGACCTGATGTTCAAATTTTGCCCTTGACGGGGAACAATTGCTCACCTAGACTTCACGGGAGGAGCCATAAGCCRGCAAGAGTCCCGCGGCCAGATAAAAGGGAGCACCTCCGAATACTTCACAGCATTCTTGAAGCGTCGGGGATGACGCTTTGMTCGCCACTATTGAAGGTATTCAAAAGATATACGTCGTGTTCTGCACCGCCCCACAGGGTCCACTTGCGGATGTGGATTGTCGCTATATTTGATTGCGTTCCCTCAGGCAGTCGTGCCTATTGATTTCGTGTGAGTCGGTCGATGGAGAATTCTGAATGTAGATAAACCCTGGAAGACTTACAATTGCCTCATTAAGCGATGGTATAGTGTGAGAGACACCATTAAAGATCTAACAGCTACACCCACGAGGCTCGAGACGGAAATGAATTTCCGAACGTCTATGACAGATCTTGAGTTGATCCCGTAGTCGTCACCATCAGCTGGCATAAAATATCTCTAGGCATGGCGCACTTWATTTGATTCCACCAACCTGGGTGGTTTCCGCGCTAAACGTCCTGAGTCGATACTTGGACGCCCCTCTATCACGTGAGACAGCCAAATGAGGGCTCGAACCACTTTGTTGCAGCTGATATGTAGCTACATCTGGGTATGGGTATCCTCGAGAGTGTGCAAGTTATCGCGATCCAGAAAAGCCGAACAGTCGTGACGCCTTCGCGCGAACGGGCTCCGTCAGGGGTCATCGCCTCCGTAAAGCGCTCACAGCCATTTTGGTTCTCGCGCTCAACCTTTGCAGATCGCCTATGCTACTCCTACGCACTGAAAGGAATGTCCACCCGTTTCTAGAGTCCAGCCGACCTCCGGGTGGCCCGTCAACGATAGTGCGCTGCCCTGACTGACCACTTAGGGATCGGTCAGCCGTGCATCAGCCCCAAACTATCTACGAGATGATCGGAGAATTAGCCAGGTGAGTAGCCCGGTAACACAACTCCGCACCCAAGTCGATTTCTTGTAAAGACCCTTTGAAGCGTGAATTCCCCACAAGTGCGGTCCGTCCGAAAGGAGCTCGACTAATAGTGGCCTGCAGCATCTATCCGAATATTCCCTTGTGCCGTGAAATTGGACAATGTAGTACAATGCAAGGGAAGTCTGGAGTGACACTGTAATCTACCGAATGTAACGCATGTTCTGATCGCACCTGTATCCGCGCAGCCCTCTAATACCCCTAGCTATGATGCGGAACCCACGGCGGTTGTCAACAGAAAAGACCCGATTAATCAAAATTTGCGTGGAACTGCCTGATCACCGGACATCCGCGAGGGGTCGGGCCCCCCGTGCTTACCAACACTCCCAAGGGCCTTGACCACAGATCTGGATTATCGCTGCAAATTGACAGTTAGGTGCCCTCAGGCCGGACCAGGATCTTCCTTACACGTAACCACTTGACTACTTGAATGGGGCCCATTTGTAGTCCGATAGTTGTCAAAATGACAGTCTCCGTGTGTGATATCTCTTTAGTGACGAGCGTCTTTGCGTTGAGGCTTGAGACTGACGCTAATCCTATCTCTGCACCATTACAAACAATTTAGCACCGTTGTGCCGGACACCCGGCAGTAAGTTCCAATCGGAAGTGGACCCCTCTGAGAATCTCATGCACCCCTAATCTGGCCACGCGCTGCCAAACCTGCCGACCTCGCCGAGCGCTTTTGTGCATTTGATGCGCCAAGTGTTGGACTGGTTACAGCCTACGTAATTCTACGCTACATTGGATAGGGAGCGGTATGGGGGGGAGGCATACTTTTGATTCCGCCCTGATCGTCGGGTCTTCTCTTGTCCCGCCTGTCCTTTATAAGCGGGCCTCAAGTTTTGAGATCTAAAGCCGGACAGACAGATCGGTGGCGCGGAGGGCTACGTTGACATACACCCTATTTGACCCTCACCACGATGCGATGTCGGGCAAGCGAGGTGTTTATCTTTAGTATTCCGCTTGCTCGGGAAGGATCAATGGTGCAACGACACTAAATTGTCGCATATTGCGGAAAGTCGGGGACATACAACTGCAGATCGTCCCCGAAGCGCCGTAGCATATCCCATGAGACTGTGCGTGACAGCAGTCTGCACGCCTCTCTGCTATAACGAAGCCGTCTCCTGACGAGCGCGCGGGAATCCATCGAAGTATCTTACGTCCCTTTGAAGGGATGTACGGTGCTTATTCCCTAGCCTGGCGGGAGTACCCGTAACCACGTGATTTACGCTAGACGGCCGTACTGGGGGATCGTGGTACGCATGTTG
GPE003590  GAGTATCATCAGAACCGTCGTGTTCATCGTTGCTTCCGCAGCGGGGTTCTAATWAGCACYGRAAAGATCGGGCTGTTAACTACTACCGTGAGGTATACAGCTACTGCATATTRTATGGGYTCGCGGGTCYGCCCCATACGAGGRCCGGCTACGACGCTTGTCATGCGACTAACACCCTCTCAGGGCTTTGGAACTCCAASTTAATGCACGCTACGTCTCCTCGGCCCGCCGATAATTCGTACAGACG-AAGAAAGACCCCCGAGATTTCGTGCGGGCTGCTCTAGGGTGTTCGACCCGTGGRACAACTAWTTGACGAAGAATTGCACCAGCAGGCCACTYGTCCAACTGACTGAMCACMGTTTCGCTRYYCGAGTCCTTCTGTGATACGCACGATGCGCGACTATCGGATACRGAATATCGGACCGTTTRACCTCCTAGTCAYAGTGGGCTGTATATATAACRGACACCGTATATCRTCAGYGTTCCCYWTGAWSACTCTKAAACCTAGCACACCAACCTTTCGRYYGGARCGAYCTTTATGTGTTCCC-CATTG-TGGTAATCCTTATGTCAGCTTGRACCAAGCGAGCGC-TCGCGATAGGACTTATCCCACTGKGCCGGTACCTAGCGTTCACGGGACTCCRCGMACCACCAGACTCATTTAYTACCAACCCTGGGATATTGTCAGTWYCAGTGAGTGAAAGGCCACTGATGTGACCTTCARTGGCAGTCCTTTCCGCCTTCTTAACATCCGCCCTGCGGGGRCTGTTACTGTAAGAG--CTCATSCTCATAGTAGTCTAAGAAGAAGCCTGCCCCGACGGATGRCAATGACACGGTTTGGCCAAAGTMCCCCGCAAGTACCAATAATAGGTGAGGGATAMCGCGTCTGCACATAATTAGAAGCGCGCGGGAGT-CGYCCARAATGGRATGGCATGTAGGGTCCCGCATTCCKTTCTGTGGGGGTTCGATGGAGCGCGCTCCGGTCATATTTACTACTGTTGGAAGGARGCCGCCATATTSGAACCAGATAGGAACCGTTTCCCTTTCTAACACGGAGTA-AGGAGGCCAGGAGCGGRGGGRCSAGTTGGAGCTCAATGAATGSGCATCACACTGCATATGTAATCCGTCCATGCGAAGCTGAT----------------CTAGCCGCAGGATAAGTCCTAGCCACCMTCCGGCACACCAGATAAAACGCCCGATATCAAAAAGGAGAGCGGTCCGCCCCTGTCRTGRGAACTAGATTCATGGTGACCTTSTTGGARCRGCTGGGGCGTTAATTGCCAGGGCGWGRGGGTTCAGTCGTTCTGTTAGCATCTGCCCACCGGTGCGGG--CGCCCCGTCAASCRYRAACCCTTAGCCGGGTAAGACATYGCAATATGTTACSTGATAAGAGGGCRGAATGGATMGCGCGTTCGYYACCACGATGACGATGTCGCGGCGCCGGCTTCCCMGACAATAGAGGACCCCCCCACGAGGACGTATRTATCCGTGTGCCRAGARCTRTYGTACTGTGCACARCTAACGCTCCGGGRCATGCTATCTAGCTTTATAGCGTGTGGCCGTGGCCCYTTCACTCAGCGGRGTKRTTGGGAGACCTKACGTCGGCAGAGCTTTGAGTAACGTTTCACACACTCGATAKCGCCCTAGGTTGACCATATGGCCAGCGGCCGGGT------TAAGGGGGCTTCCGCCGCTCTTAACCGYAAGAATCTAAGCCGCTCTTCTAATTAATCAASTGGGKCTTTYGGYCACACTCCAACAGCYYTTCTCAAGGCCCGATGCCACGCATAYACAATCCCGCCCACATCAAGAAGAAGGAGGAGACTTAGTCGCT-GAGAGAGCGAGATCTGTTGCGCGGCAGTCGTTTAAACGACSCGATAGTTG-A-CTCAGACTARGTCATCAAGCCCTTGGTCA-GGGTGGCGCGCCGTRCCTCTTAGTTGTGCTGAGTCTGGCGGTCGTCGTAKCGTAA-AATTAACRGTGATGACCGGTACTGTTATGCCACATCCGGTGTGCGACGGTGCCAAGAAAAAGGTCTATTTCCCAATCTCTCTCCTGACCATTGACCCGAATCCCGGGGCGGTAGCTTCCCACGATAAAA-AGAATAGTTGCGTCTTCGTACCTCAT-------AACCTCATCTGAATCTCTGTCCTATCCTRTGCATTCTTTAASWYYGGGTTGACCAASGKGTTGTGATGTGCCGCCGATGCAATCACGTACACATRGCTCCAGACACCCAGGCACTTGGATCTCCTTCTGATGACGAGAGCGACTGGACTACGGATARGAACCTATGCGTTGACGAGACGCACCGTCGGTAATTCCAGTGAAACTATCACCCAGCTTGCACRCGTTCTTCCGT---RCCGCAGGTCCGCAGGAAATTGCGAATTCACGGCTGAATGAGYGTTTGGAACRCCCGCCACGGAAATGYCCTCTATACGSKGATATAACGC-GGATCTTGATCCTTTCGMCAACACAACAGAACTCGTTGCCAGCCCTCTTAGCCCACGCACTCGAAGMGCATGGTCCGCTGTGACGYRWACCAYCGAAAAAARTTTTTGACTGCGTGCGATCTTTGGACTACTTTTTGTGCCGATGTAGAGAAACGA-TTYGGGCTACCTAATAG-TAGCTAGCAGAGCCGATGAAGTMAGGAGAGTTGTCTACAGCCCGCCATCGCGTTGTGGTSGAACAAGACCGTGAGTCCC---------CGGATAGGAGGGTAATGTGAGCGTATCGAGCTGGGCCAGCCCCGMGCTACACGACTGAAGGAA--CTACGC----TGCCGCCGATGGCAGTGGCGCCCTACCMTTCTGCCTCTGTGAAGCTA--------AAGGGCAA-----CCAGTGTAGAACTCGCATAATAGGCCGACGAACRTGGYCCGATCCACT-GTC-G--C-TCAGCGGGACCGATTATCCGCGGCCGGAATGGACTTGTCTACACAAAGGAGTACTCCGCATTGATTTAACTTGYCACTAGCYCGCTGCCCTCCTAAGCGCCCAAGTGCCAATG-----AGGGTCTGATTTAACCCCTATGTAGCTGCTTAGAAATGACGTCGCTCAGCATCGCGCTTAGTGTACAACCGACGCCTTTGCACAGTAGCAAGGCGGTACTWGGCCCCTGCTGTACACTGCAGGAGTTCTGTGGATAGATGAATCTCGCCAGGTTAACTCCT--TGGCGCTCAGGGCTGCGACTACTGGGTCTTGGCAACACCGACTCGTCGTAGGAATACAGTTGCGAGCTTCCAGTACGTGTATTACATGCCTTTACCGTTATCTCTCGCCTGCCYCTGGGTACTGGGACAGCYAGGCGGCCGACKCGM-TGTAYTTMGYCCGAATGCCACCAGGGCTACCGGCGGKCGCGTGAATMGGGAAACGACTCYTCCCGGTTAGTCTCAGACTTTACAAAAGGTGAATCCGCGAACGGCTCGAGCGRCCAAGGCTACAGCGGATCACACGGCCGTATGCACCACRAAGGAGCAGGCCACAGCTTCGGTGATTCGGGTGGCAGACCTACAAGTTACATTTGGCTGTACGGRGGCACGAYCACTYTCCGGYGCGAGCCGCGCC-GCAWYTGTGCTTCCGATGGGCTTCTCGCACATAGGGCACCGTTGGGACCGAAGTTAACGTTCRGTKTCTCCACCGCGTTRTCCAGAGCGGACGCCTGAATRACACACAYGTAGCATCTARGCTAGATTCGGCCGGGGTAACYASG-ATGGA--G-CT-GCAGATCGATTGGGATGGCCCTGARAAGAGGATKGAGTCGGGATTCACGCGCAAATGTCYTCCGCGGCTCCGTCGCGTTWTCCGTCCGAAAAASGATMTCTTTTRTAAKCCCCATGTGTTGYATCGGCCTCATTCCAGCGAGCTATCCAG-CCCCTTTYTGCAGCCCGGCTGATTAGACTCCTACCTCTACTCGCAATASACCCGGTTGCGCTCCGACCGCCGGGATCCGRGGCYCTRATGGAGATACCATTGTYGTTCTCCACATGGAACTGGCACTTCGCCCGGGGCAGGAGCAGAAGCAGCGTCACCTAARGCTATTCATGTCCAATGCGGACTGAGAACAGAGACTGCATCCGGGCTTCCTTCGTTGACTGGTAGTTCTACGCAATCCCCSTCGTCGGGGGACGAAG------CTCAGGATCGTATGCAGAGCGGCAGTATTCGTGTGCGCRTGGATACTGAGCAAACCCCAA-ACGTCACCGAAACATCAASGTTTTAC-AGGCKGAGTGCTGCCAAGATCACTATATCCGG----------GGGATGCCTCC--------GCACAAGGGTTTGAGTAAGGCAGTCYRAGAATCCCGTGCTTACTATAGGTTCATAGTGTGGCGATTGGGCCGCGGCCGTGAGTTCATAATAATCGGCGGCTCACACCGGGTACACACRGCGASGGCGCATGYCTCGGATCGGACACGTAATCATTTCCAT----CAGTCGC-TYTAACCCGAGCTGATGCTCCCGATTCATG-ACCCTTTACGSYGGTAATCTCTACTTTATCGGCAAGCCGCTGCCCAGCWAAGGGTGCGAC---TTTACAGCCCAGGTTCTGGCTCTACTTGACGGCTCTGTGGT-ACTATACGGGCTTAAATGTCACGCMGMCGGYTCTAGACTGCTCGAGTGAGCCGGGGGGATTCTGGACTTAAGGCAACACGACCAGMATACRATCCGGATCGTAAGACGCTGGTCCGCCGWTGTAACGGGAGTGGCAGCCGAGCTGTGTAGTGCATTGTTCGCYACCASGTCAYAACATTAGGGGTCCGAAGATTGCGCGCRGWGCGGACAATTWCGACGACCACCCAGCTTCCTCCGGGYCGTCCGTRTGASAGTGCCTTCGCTGCGGTGATTCCGGTGCAGTCTCGACGACAAGGTTAGTTATAGTGCTCATTTGAACACCTCGATMYGTCCAATCCCTGGTTGCCTACGACTTGGRTCGTYAAGGTAGGGGACAGCCAACACGCCCTTAGATATACYTCTATGMTTAYTCAACGATTATTGCGCTCAGGTGCCWGCTTSAG-ATGCACCGTGTCACAGAAAAGTTATTCAGCTTAATACCCTCGGCSATCGAGCGCCCCGGCCAAGCCTACATGATCATATGTCTGGTWAGCATTCATAGTGTYACGARTGCATGAYAAGGAGCGGCGTCCACTTCCGCTTTCSCATWCCAAGCCCACCCCACGGAGATTCTSCGCGGACCTCAARYTCAGGAGCACACAACCCATTCACCTGATGAGTCGCACTTACGAG-ATCCGYGRAGAAGCAYCGGTCGGACGTGTTCACGAAAGACTGRAACGGGTACACCTAGGGTCCGTCTGGCGAGTAAAGCAGTTATTGACYCAGACCAGCCGGYTTTGCGCAYGGTAGACCGGAAGTGRCGGGTGTTAACYSGACCCACTTGCAAGAAGGGGARTATTTCRTSATATTATGACRGTCGCTACGTCGGTYGTGTACGRCTCGAATCGGCCAGTAAGGAARGCAGGCGTAGASGTCTATGCACGTGTTCTCGCACGTCGCGAGAAAGTACTGGGTCTTCTAAGTCTAAGTAAGACGARTGGTGGR-ACATTGTGRYTCRTGGATGGCAGGTCGGACAGTCCGAYGAGGGTAACCCAATTTCGCCGTCCCGCGCGTCATCCAYCCTACAGACAGG-CGTGWCTGRGTGARYRRCTGRATAATTGCGCCGCCGCAATGATTGCAAGTGAGAGGTCGTTAGAGAGGCCCGGGTGGCACTCRGAGAAACACCTGCACAAACACTGAACGTGCCGGCCAGYGGYYCRGGCCGATTACTAGATTCGSTCGGTCAGGCTTATTACCCTACTGGATTATGAGTAATGAATGAAGGCCGACGGTTCCTTCTAGCAGAGGGGAGCGC--CTAGGACGCACGGGGACTCTGTCACCCGGATCCCGTATGAAGAGCCTAAGCCCCCCAGCGCACAGTARMRAAATGAGTCGCCCTGGTGTAGGTGTCTCCCGCGCCTCAGAACCTCAATCCTCGGATGTGGATGCTCTCGCGCTAGYCGGGTTTTTAGACAGARTGSGWSATGCACTGCGACCACGTAAGCCTAGCTTCCCCGAGAA-GCCACYAATACGGCCGACCTCCGTCACGATAAATTCTCACAACACCTCAGGKCTCATCTGGRSMMCTGSAGTCTGGCGCRCCGGCTGRKSTAAT-CGACGTGACAYGCTGTCGRAACGTATTAGAYGSMTASTCGTARCGCGCACCCGGCCTCGGCTGYCCCCTACAATTTACTGTCTACCACTTTCCTTGGGGAGCMATACGCTTAGGGACATCTTGGCRKTWACAAAYTTGAWGCGATCAAGATCTGTAGAACGCACGCATATTMCAGATAATYGTGKTGTGGAGCCGGGTTGGGATGCATGGARTGAGTAAATCYGTCTTGGTTGCGTCCTCGTTACAGGTCGCCCMATRGGATTATTACTGTAGGTCGTATTTTCCGAGGRAWTGTMCTGCCCTTCGAATGCTTTCGAGTYKATAGSGTGCACTATACGYCAGYTGAACGGATCAACAGCAAACCTGCGGGTTGTCATTACACGGCGAACAAATACCGAGGGTGATGGACCCTTCTCTC-CCGCCGCGGAYACTGAAGTGGTGGTTCYGCTTTTTACAGGGGCYGCTTGAATACYACGCAAGGCGACACTAACATTCSTMATCAACTAAATTACAGTGKCGAWTCTAGTTGCAAAATACTTCCATACGGCCATCTGCGAGGACCAGCTCCCCRAACGGGGCACTACAWSAAGTACGGAACAGAACGTCACCCGTATACGCCCGCACGTACTCTGCGGGGCTTGTCACATTCTGTAAATTGAGTCGTATCCRATACATCCACTGGATATATGGGGGCGGCGYGGGARGGGACGGATTTTGCTCTAAGGATCTTCTTTAGTGGCAAGATWCACAGCGYCCGRCGGMCTGACCCGAACATGAAGACACAACGGTTTTCGGAATAACATGTGTCCMCCAWACCTATCGGCCCCATACACTCTTCARACGATRTTTGCTCATCGGGCGRCAAAGTACGGTCCTGTATGTATTGTTGAGTACTTAGGGGTGGCAATTTCACGCTCGTATAGTGGAYTGATCAACATCGGGGCGGTCGGTCRAATGAACGGTATCAATTGGGAATCAAGTCTCTAGTACGGTGCGSGAGACAYGCGCGAACCGCGGCGAGCGATTTTGCGATCCCCGAGGTGATGCGGGGCCGATATGATYGAACCAYACCAYCACATGCACAWGCAGCCCCTTAGGWKCAAGCTTTTCATAACATRGTGGTCACGTAGAGCAAATTCCTTGTATATCCACCGGACGCGGTTACTACGTA-GAAKTCGAAGGGCAATCCTGWCCGYCGRCAGCGAATCGTATGTCCTGTTGCGTATCGCATAGAGGGCCTAARGAGRTACCGACTACATCGAACAGCGGRTTTGGTTCATAACGTTTCCGTGAAGCGTTATTCAAAGATCGCGGCRCTYGAACAGTTTGACGGGAGCGACCATCGTCGGTGCTCTATTTTAGTTSGCGGTAMCGTGGGAAACTGGATCCCCCGGCGCGTGAATCCTGCAGTGTATACCGGGGATAGCAGACTCTCCKTGACCAGTCAGGATGTGAGGGTGACTAAAGCCTCAAAYATTGTCAATTCGAGAGCTTGTTTGTATACTCCAGTACGGKTTTGATATATCGAGATGAG-CRCCSGGGAATCAACTTTTGTCAYTTGRACCATACCYAGGGAACGTCACAACGAACGTGAGACGGTCCGGACGTGRCCGTTCATAAGTCCCAGCGCCAAAGC-GGATACTATTGTTGATAAGCTATYGACGYWTCACGCGAWRKCTAGAGATCATGCTCYCCCGTATCCCGAATGGTGTCACGGTGAAGGACCGTCCATAAAKGCGGCATTTATTTATGGTCGTCAACGTCAATGTCACTCACAAACTGAGGACGTGATGGGATAGGCAACATTACCKYATCAGCGATTCGTATATGGSGCGATGATYRCAGCACGTTCYYGGTCGATCYGGTAACCGRCGACAAAGAACACCCTTCACGCAGCCCGGWTCTGGTYRRGATYGGCGRTAAAGTAYASTTATGCGTYGGACGCAMRCATCGAACTT-TCCATTGGCTAAGACMGRAGGTCCCCAGTCCGGCACTACACCCCCGCAGTGATTGCGTCGAACTRAGCATCAGTCCRKGCGSWTYCAGCCGATCCCGAGCACYYATCATGGMGAATCCCAGTCWAGGGGCTCACCCACCCGTTGGTCCCAACKTACGGGTGAGCA--CGCCCATTCATATGGATGGAAATAWKGTTCAATCGAAAATATGAAGGACCTGCRYYCRCCCYCTWGGYWMCSMRCRCGGSGTTGAATCGCTGARWTATGCTCTGGCCGAAARCGTAATCATAGACGCGATGGGGACGCCTATAGAGCAAKACCGTCCA-----TRGGCAGAAGGAGCTACAGCGCCCAGCATGCTAGAGCCGCAAAMGTATGCCCGGGCAAGGCAATCGCGTGTGGRCCGAACTTGGTAAATCACCTATCGGCGACCTCCCCGCATCCCGTGAAATAGGACCSAAYAKTTGATTCTCACCAGTCCTGGTGATATCTAGGAACGGTGCTCCGACRATACCAATTTGCCCAAACTGGTCTCGCGAAAGTTCCCGCTTCCAGCCTCCRTCCAYYGGGCCGAAGGTGCTAATGGCCCCGCTGCTGTGCGCAGGAGGCCGGATGCCCAAGTGGCGAMYACGACGRACGAATARATTCGCTCGCACCCATGGAGCTCTCGAGCTAGCGGATGGGGGACRA---GGCTGGTTACGCCCGAAAGCCATTAGCAKTCCTGACSTGCGACAATTCCGCGGGGTAGTAGTGTCCAAGGGTCTATAGATGGGCRAACGTAAGCAGCAACACTGTACGATTTATTAGGRTTGCACCMTACTACGCAAACTCGGCGAAGATACTTGGCATGTACGAAGSCCTCGGGAACTATCATTCAGCCCCATGGRAGRACAAAGGMACCGAAGCAC-TC-ACGGGCTTGGCCCCATAGAAGGGACAATTCCGGATGTGGAACTCTCGGACGGYGAGCTGYCATAGCTAGCATAYRATAGATAGCTCGGAGGCGACAACGTGTTATTCAAAAGAATCGGCGCTTGTACAACCTCATTCTGTCYCTATTATCCGAGTCCATAACCATCCGAAGCGAAY----ACAGCTGWRTATCSGACAGGCTTCAACTGYMKAR-YATGACGGTCTGTGCCTTCTTTAGCARAGACGTTTCACGG-GGTTTTGGGCAGTACTGACGTGCGCCGAGKATAAGCCTGTCTAATGTAGAATCCGGGGTGTGTYGTTKYCGGACGACCCGCTAGCGYASGGGCGGTAGMAGCTAGATATCCAGGAATATAACTYGGCAGGTTTATATTTTCCCGGTTATGTGTGTGAGGCGACTCTYCGGKCTRCGAATACKGCTCCCCCYAAGCTAWGCTGRAGGAGTCACAYGCAGCYCGCCCGGCTCATTGCGGATACGGGCTGGCTACACC-GTAATCATTTTTGGTCCYGCAAATTACYCCACCGAATGCACTACAGTTCCGGCCAAGATGGGATGTAGGWTACATTACCCAGGACGTAGTGGSGACGAGTTATTTGAAYCTACTCAYTMAWCAYRTAAACGG-CGTCTCTAATAAACCTTCCACCGTCSRTTTCAACCCGGGGTMTAACGCTTTCTTTCCCRTAGTCATGTAAAACGCAAGAGTTCTAGGGCTCCGAGGACAAGTACTGAACAGGCGT-CTTCAAAGTCAGTGGCTGGCGTKWGYCAGATCCCTTTCCTGGCCCTGCGCAGTCCCCAGGCAGTGCTGAGGGAGCTTCCACATTGGCACACGA-CGYGCCTGCTCTGACGTCG-GTCCCGATTTTACYCTTAACTCGGGCCGCGCCGGCGTCCCAAAGTATTCCATTTRGGACGACCTTAAACTCAAGGGTCGTAGTCCATTTCTAGGGAATGCRCCTACYGGTAATGCTCRGAGTGGTATGGGGCAMATGTGATAATCAAGTATTATTCACGGACGTTGAGTGGTRAACGTAGTTTTATCCGTTTTCGGCGCTACTCTAAGCGATCTGTGGCWTTGTTAAACTTCTCGARTCGGGWTATTCAGGTRRKCYTCTRGATGTWTGACCGGAGGGACGAACCCCWG-ATCATAACGATCTCGGGGGGGCTCAGGTTCARCCGTTGTAGCATTCAGCCCTCGACCTCCTACCAAATGYGGCTCATATCGCCACGCAAGGGTTCYCCGGWCGAGRCTGYTCTCCGCGACGGGTGTGCAGTCGAAATGGAAATTAGACGAGTRTACTRCGGGTTAATGTGCGTTTTCCCGGCCCATAGCGYATGCGTTCAAATTAAGTGTGGCCAACACGAATGCGCAGCCAACTTTTCTCTCGAMYTGKATTCGTTACCWGTTKAAGCGGAACCTCGTTTGCTCAGCCYATTACTCTGACCGGTCGTAACCAACGGCGCCTTGAGA-----CTACGTTTCTTCACCCCGCACGGGGAACTAATAGCAGCCGTCTAACCATCGGCCGRCGCCGAGGGTTTGCGTTCGCACATGAAYACTTCCCT-TCCCGATCGGTGMWGTTTGTGAAAGAGCGTTGTTACTAAGAACCCGGTTATSCGGTAGCCTCGCTATCGTCTGTTAGATGCAATAAGACTTTCCGGAYCTTAAATCARRGAGATGGCCCAAGTAGTATCTAGCACAAGTTATCGGAAAACAGTGGCCGCATKGCCAGGGTTAGTATCATGCACCCGAAAGAATTACGGGATAGCGGCTTTGCCTTTGAATCAYGGGGCTTGAGGAMAGGCAYGAGTAGGCGCCTCCGACTTTCATAACTCGTCCACCTTTTGYAGTCGCTTATGCGGTTCAAACCGTGACRGGGAATATGAAGGCGRCYGATAGTGTGAAACTGGCCCGCAGCTGTCCGAYGCCTCGCTCATTTGGCAGGTCACGGAGTCMATTATATGTCAACGTGYATARCGTTATGTATACTGAGGCGGCGGAGTGCGGCCTCCAGCCRCCGWCCCRTCYC-G--GTCACTTTCCTTGCACGGCCGCCTGAAGAACCCTAARATTGACAGCCCGKTTGATTAGCTAATACTGATATTGAYCGCTCCRCACTGTCGTGTGTACGGGGGCCCGGAGACTAATRCGGWAGGAYTCTCTGATTYGCTCCGAYRRTGCCYATTTGAGGCGCYATGCCATCRGTAGAGCCAATTGGYAGRAAGACGCTCGAYTRGRCGTAAGCCGTTCCGCMTCYGRARCMTACAGATAGCCKAGCCTGCCAACAAGTCYCAMGACYGATGGTCAGGTGAGYTAAGGGAACTGGYYTTCTTCGAGGCGTCATTACTCGTCRGTGCACCGCRGYGCACAASGCCCTTYGCGYGCATTATAGACCAACG------CTGGCATTACGGTTAAAAATTARTTTGT---YCCGRCGACTGTTWCCACGAG-TTCAGGATTCATTTGCMYGYTGCACTGGCCGGTGGAGCTTCTGTTARTGCRTMAWCGGGAARGGGAGCGGGACGTCATCTCGCCAGTCCCGAGCAGGAAGAGTAACCGCAGGCCGAGGGTGCTCGCCCAGAACCCTTTGYWTCTARACAYGCYCGCATAAAAAGAYACGYCGCGTTGGGYCGTRKTGCGCGCSGGGACACCGTGAATGGTGYGGTATATGTMGACGCTAGCRCTYATAAYCGTACGTAATGTCATYGTGRACCGWMARCRACCRYYTGTACCCATCAAAACTTTCAGACAACGTTATAGAYAATTATCCSCCARCTACAGTTGTRTATCTGGCGGGGTCMGACRGKTT-GGCGCACCMGACCGCACCAMWACMKTCRGAGGCAATTAGCTGCYKCCGCCTTTGCCCCGGTACGTATAGCYTCTARTTGAGACATCTCCTTCTCCACTCCSGCTCAACAACTGGGGGTGTCATCYTAGATAATGAATTCYGAT--AATGAGCGACGTAT-AACGAGGGGTCAGCACTWTCCTCGGATKACTCTMTCGGGCTGCAGCCA-T-GC--GCTGTTGGTKYRAWTTTACGCGGTGTCGCTCCCGGCAGCCGAAACGGYGTGATTCCATAACTCTCTACCTATSTCCGCGGCTGGCCAACTGCSCARCYGTTCTRRGCGTGTCCCAMTCAGTACTATGGGCTCGTACSTGGACTGYACTTTACGGACAGCRACGCCTTTCCCTTCCAGCTARGGY-G--CCTGCC-GGGTCTRGGRTGGCRGGGGKCCGTTGCGGGCTTTGGCGATWAACCTACGGTAGCAGCTTCRTGGGCAGTAYGCGTCCGAAGAATGGGCGTTTCTACCACTCCGACACGCTGGTCAAGCAGGGAGGACTAACGGACAGCCCTTGAACAGGCAATTTCGTACACAAGTGAACGAAACTTARMGCATCTRACTGGCCCCAAATTCCTAGGTGCTTGSTCCGCTCAGGGTTTCGAATACTGCACGAGTCATGACGCCGCTCGTTCAGGCTGGCATCTCGRGGRCCGGGAACGCGCTMGCGTCCCTTTTCTGGAAYGACGACGTTTCGAAGTCATTCGGCGGAG-GAACACGCTTCGACMTTGATCGAGCTACTTGRCSAAGTCTATCCGCAATCACGTAAGAKCTCAAAACCGTATAACGGCCTCAAACARGAYYCGCGYAGRSCKYCYACAACAATCCTCACACCSCTCAGGGGGAGTAGACGAAGCAAGGCGGACGCAAGAGTTAACGCATATCGGGAGTCGCGGAAATCGGTTTA-GCCATCAACCTAATGKAGGRATGGGAYTGCATGGAATATTTCGCGTTCAGCAGAGCCGCAAGC-TA-CCTCCGGTTTCGGTCATGTTAGAATAGCTCAGAGAAAGACACATGTKGTCGACCGTGYAYTGAWCATTTACTTTCAACAGCCTACTTG-----AATCCAGGCAMYTTCGCCAAGCGGGCCTTTCGAATCCCGCTTATCACAGTRCGGRTAACTRCAGCGTYCGAGTCTGCAAAGACARAGTCATCGGGTCAATGCAMATCGRCACGAGAGACCTAGGAGGCCARGTATAAAGGCAAAGGCACCCTGGTGGGTTCRATTAAGAGTGGCAGTTCATAGCGGATCTTGAATTCTCGAATGACGCCCA-TCTTCGTTTTTCGTAAGTTTGAGAGYTCATTGACCGTMGCGGATGTTGCRGCCCGRGWCCATTGATTGYCGGTCCGACCRGACCGATATCACAGTGCTTGCACTCTGTCGAGCTCGGGATAGCTTCTTGTTGAAGATCTCAGCCCCCATCGGTGGGGCCTACACCAAGCGCGTGCGGCTTTGAACTTTTCCTAGGTTGCTGGATGGGTAATGACATWMCGCTTTTTTATCCGTGCGCTAGATGGTCTCAATAGGCGATTACGTGGAC-TGATGGGCGTCTGTCCTGACGGGCGATCACTTTCTTGGAAGTGGACTGCGGGTATCAGCATTGGGTAGAGATSGT---CCTCCTGATGCTCACCTTTGAACTCCGGAGCAGGTGGACGAAATCTSCGGCCAAAAATCGGCCTCCACGTGAACTGYAGCGACAAACCCGTCGTAGYCATGGGCGGTGCCCATGC-TTTATTGCTCTAGCCAAACACAGAAAGGTGCTGATCTATGCAGGCACGGYTTGAAAGCYCGGCCATGAGTTCCGCCTCTAACTRRACGGGGAGCRCTATGTCGGRCGGAGACGAATTACGCWTCACGAGGCATTACGAATAAAGGTGRACCCTGTGTCTC-MGAGGGAACTAATAG-------CAACAGGCAATCATTAGCARGAARTCGAGGGGGCTTATTGTCCGGAATATTTTTACGCGTAAAAACGAAGAGATGTCGTGCTCGARCGAAACTSCACGCCGCGGTSTTAGAGTTTTGGWTTGCGGAAAGAATAAGAAGGACCACCATTCACCGATATCTGCYCGRTGGCTCCGGTGCCTCATTAAACCAAGATACACCACGTCTCTWAAAGTCTAATAGTGGATTGCRTATCTKTTTAAGGTGTGTACTATCTGAACCTA-A--GTTCTCAGCACGTTCATATGGCTAGCGAATGTAAGAGAASGCCTCCATTCTCAAGTCGGCTTTAAAGTTGTCGRCTGRCATYGGCCGRRCTGACTRCGGCAATGGACCGGGTGGKGGRCTACCCGGGTTCAGRTCGATCTTCGATGAGCCGCCGACCRMACTGYCTCCCCGATATGATTCATCTYGCAATGCAGAGYTTTGAAACTTTGTATGAGACGCCGCTAMTATGACCTGATGGTCCCCSYTCGGGCGTGAGAAGCTGCACTTGGTGYTAAACTGAGTCSC------TAATCGCAATACACGAAAATGTATGGCAATAATATAGGAGCACGGTTTACTCCCTTCTCAACGGGCTMCCGAACYCGTGTAATGCAAGRGAGMYCATTGCGATGACGCGACTTACAMTTCAYATATGACGGCGTG-----GTTGG-AGCYTGTYCGATCAACTTGCGGAGCCYCCGWGAACAAACAATA-GTTTGG-GGTGGCGAAACGACAAGGCGAACTCKGACTAGCTACTGGGGAGGGTATTCCCCCAGCTGGTTGCT-AACTAAGAATTCGGYCCCRYGAGYAGAAAGCCTCTTCGACGGGGGATACGACCGAACGGTTTTACAGCCTCTCCTCTCAATTAAAAGAGCCGATTCGCGYAYCYATWCG-GTTGGCTAGGCCCTCCCATAAAAACCGGGACGCGGTRTYGGAAATGCGTTATGSCAGAATTCATTCGARGMARTGTGCKCAGGTRRSCGCCGGGAAGYTCCTACTYCCGTACCGAGCTCCCACCCGAWWATACCCCAGATTATGAGCTTCGGATCCATAGCTTCATGCATGAACGAAACAACTGGAGCTAGCGCTTAGTGCCGACTGCGGCCAAGAACTCTMGACTCATAGCGCAGAATCACCTTTGGGGCACTCGGGYCTGAATAAAGAGACTTGTACGCAGAATCGCGAACGAGGTATATCGGCCCCAGAGCACGGGAAGCGATGAATCCAAGTCGCCATTACCCGCAATAGCSCCGCATATCGTCGCAGCCAATACGACGGCTCAGCTGTCAGAATTGGGATGGCGCAGTRATCGCTTATCYRCCGRGCGACCGAGTAGAGGGGGCACTAGTTTTAGTGTGCACTGCTCCCCACATTACAACCAAGGCCAAGGGGGACGTTTCTCAATGGACTTGTCGGACACCGGCGACACATAGCTCATGAGCCCCSGCTCATTGCGTCTCCGCTCCCGGTGCAGTCCCCTGATGGCAGCCTCACATCATTAACCGTYRATA-----CARATGCGGCTTTAACGGGCTCSTGCCCAAGCCTGCTCYGGCTTTAGGCGGCARACTTCTTTACCTGAAC-TACAGATG-AAATGGCGTTAGCGACACAGCG------GGTTGCTCCAGTCCGAACYGGGGACCRCAYRGTGCTGTCCGCTTTACGGTCATYGGYRYGACRRCATCAGTCTACATTCTGCACTGGTCGRCGGTGTCTSTCTGATTCTACAGTTCAAACGCAGGCCCSAGGC-TAGTWCTYCCTGCTGTTGAYCYCCKAGCRCTCGCRGYCCCTTTCACCCTGGTGCACCGTGWWAATGCCGCGTCTCACCTCGACAAGCCTCCGTGGACGCATTGGTCCCGGTYGGACCAAGTCACTTAAACTAGATWATGTCTGCCGT---CCTTTTGGACCCGATACCTAAGGGGCTT-AGCGCGGTTTACCGTWAGTTATGCGCGGCCTTAGGTAAGTTCCTAGYRCSCCYCACGYAAAATGCCGTCCGGGGCGCTTCGCRGAAGAAGACTCCGATCCGGATAGACTCCTACGATCCACATTTCGTATAAACCCGGCTYTCTGGCTYSCTATGTCCGACAGCGGCCGAGTCTGG-TGAAACCAATCCGGCCGAA-GGTCGCGGGGGTTCTTTGCYAKC-GTTGAGCAATAGCGTTCGATGTCGGGTTTGARGATCGGRCGAGCGAGGAGGGGACCAGAGGCTATTTAACGTTTGWCATRATAAGAGCCAGCGRGAACCTACA-TAACATGCTGCGTACTGCGCACATCCRAAGAGACGCT-ATACCACCTCAGACCCTCTCGCGCGTAACTGTACTTTATGTGATCCCTTATTGGT-AGTGAATTTAAGCGTRMCTCAACGGGCGCGAGCGGACTACCTCGCC--RCAACGACCCAAGAYGCTGAGGATTWTGGGGTTCGGCTGAMGGTRRATWAACGGTGTTAACCTTACTGAGTTTCACAAATKGTGAAAACCATTACGRCGAGACCTGAGGTCGGCGGTGACRATCCGCCGCGCACTAAAGACATGCGGTGGCTAAAASAGGTCATCTGAGGGATTGAGGGWGGGTTAAGATAGTGTCAGTGCAGAYTMTATCATGTCAACTTCTCGGGCGCAGAACACGYGCAACCGGGTTGCAGAAGKAGTCTTAGGCGTATTGGRAACCATCGATGGTGTATTGCCGCGAGAGGAATGCGGTCRCKCAGATAATACAYRATATAGATAGTRCACGCCCTGTCCCACGACGYACTTCATMCGACAGGGGKGTKAWGTGATACTGCCTCCGCGCTGCGCGGACGGRGCGTTGGTTGTAATGTAGAWCG-TCGCTCGGTTCGTCAAACGGAWTAATAATTAGCYCGGTGAGGATGACACGGGGCGGCAGGKCCGTAGCGYGAAGTGCGAAGCGGCRGCCGGCTGTTAGCCYCYGTCGGAAGGATTGTGGCTGGGTAGGTTCACCGCA-CACATTACATTGGGYCCCAACGAATACATGGTCCTTTCGGATATTATCTGMCGCTAGWGCTRACGACRYYCRYCCGGCGTG-CTA------CACGCAAGGACCACGTCAATATCTGTATCGRCATGGGTGGAGC-GACTTTCACMAGCGCMYCTCCCGTATCTTTATACCATCGAATYCATTAGGCCATACTTCGGTACGGCCGACATGGYATACGAGAAGCCCGCGTAAACTGGACCTTCGTYAACTAAAATTGTGGGTGGAGGGTCGGCGGGKCGGGCGGTCAGGT---GTTCCCTGCRCYGCGGRCYGATCAGGGCCRCGCSGYCAACACCCCTCCTGA-GACAGTCAACRGACCCGCTCRATGGGTACTCATCATGGGGGCTCCCMTTYMGGCTGGAASGTCGTARCGCCCASG-GYKARGCTTTAACGGYATCGCTCAGAGGGTCTCTCAATAACRCTYGGGTGTGACCGGGCCTAGTAGACTGGAAATGTGTTAAGGGCAGCTAAAATGCCTTCATCATGGTKGSTACTGAGTCG--CGGCGCGAMCGAGTG-T-G-GTGCGGTCGCCAAGATCATTACATTGTACGWCCGCCAATCATTCGCGAACCTAACTAACTTTGAGTCATCCTCTTGAGCCTGGTRRTATGTTAGACAGGGCGTGTYGTCTTTTTRYKCTGCTTCCCATCMYRACATCACCMGTCTGTATTCCTCCATTTAGCAGGCTAWTCCTAAGGRGSCWAGACAATTGGTGGACTGTGGAATCCGGYSCGCT----RGCTTATGGGGATTT-ATGAGTGGGCCATATACCGSGYCGTGCTACGTTAWCGAACCAYAGAAGAGATYATCCCTACATTCCACGTCGCCGCCAGAGTCACGGGTCAAACCTTGGACCCTAGTGAAGAGATTGGATCTGAGGTTGTGCTGCGTGGCGGTCTATTCGACACTTTATTTATTCACTCGCCTY-ACTTACGTAGGTAGGATGATGTTGGGCTAACTGAACATGTCGTCGACCACAACCGACAAACGCGCATCTAACCTCTAYYSYAACCGGAGACCCCCTGTRAATGATCCGAATAAATCGTACGAGTCGCGAGCTGAASGCTTARTACCCCGTCAGTCACGCAGTATAAGGSCCTGAAATGCTGAGRAGATTYGGGGRTCRCCATATSRKCCARWAATAAGCATRKAATGKCATGCCACCAGCGATTCTACAASCGCCYCTAAGTYAGGTAAGGCCAGGTGGTTGCRCCTGTGCGTCATCACCGGGTCTAATGCGGATATTCGGGYTCATTTGATARGGGTGTATCAATATGCCGAGCCRCTAGTACGCAGACCATCT-GATGAAACAATTTGGGAAAGAATATATGATCTGGGTAAACAACAGCAACTGACCRGCGCGGCCACCCCCGCGRATGGATAACTGYGTTAAGTGGTCCGTAATGTCYAGGGTAGGGTCTGCAGTGTTTGGCAAMGYCTGACGATCTCGCCRCGAAACATCAAGSCCTCATTTGAGCGTGGAAGAGTGCTGCAGTATACGCCTACCGTTACAGCRWTRRTAAATTGAAGTACCATGGTTTCTTGTCAGCCCGTGACGCTACAGTTCATTGYCCGAYATAGCGATGGATCAGCAGAGARRCATACTCCGATCAGACAGACACCCAAGAATGTATKGAACGAACGAACCCCGTCACGYCAGCACCTTCCATCKCAKCTAGCATACAT-AARAGCGGCTGGGAATGGCTTGAAGGTATGTGGGACCGCGAATCGGTCCT---CGGSGTTCCTGCACGGTGSGTGCGAYTCGTGAACTTTCTGGGCAAGAYCCTCTAAAGTTAGCTGGACCCMACGGCCGGGGCTATCCGAATTTAT-TAGACGCGACCCAGCCSGYGTCGTCCACACTACKTCTCTAGTGATGAAGTCCAAATTCGAGCTACAGCGGCTGGATTGAACCTCCCCGACTGRGGCCTTGACCTTTACGCGGACACWAGTACTGTGCCTYTTTGATCAACGGTGAGAYTTGGSCCRKTAGCCCCTCCCGCTTTCCGAACGYSTGCGCYRTACTAGCCGCTRCTCGACARCGCCAYRYKTTGTTGTGTGCATTAGATCGTGCTRCGATTGCCGGATGGGCTCCAACTATCCGGCTACACCTTCGG-GACCGGGTTGGCCATACGCACTTCACCAGARAGYGGGAGRGTTTTAGAACTTCGAGCGGGTGYRTTGTACATGAACCATCCCGGGG-------GATTATTCCAGTGAATATTATATCTGGGAATTTATACGACTGAGTCAGCGTCGCGCGGCCCCCAAGTATGTTTAAGGACCTCTAYCRCYWCGATGATGATGTCMRYCCCGYGACGCGCCCATCTATGACAARCTTGTGCGTTTGGTACGAGTACAATGTAACACCTGATCACCGTGCTCCTCTTGGACCTACACTTTGAACGGGCATTGAGTTTAATTTCGTTATAGGCCTGCGACATTGACGCCGCCAGCTCTGGCAGAAGCTGACGGCTTTTCCCCTGGTGCAKTRAYGCCTACTGCGAGTTTCCGCCGGGTCCCTAACCTAAGCGGSGGTCGCAAGAATATTAACGTATGTGGTTAGCGTCGGGATAACGTTAGGGCCAAACYGGCCTGTGTCATCGGATCCTCTGTTGYGATCGAATAACCACTCGAAGGAAGCGTAGACGCAGYTAGCCGTTCATAAGCATAATGGGGCACCCATAAATGAGTGCCCTTAATAGCGTAACCCCTGTCCTTGAAKAGTGCCGTTTCACACAACTATAACGTGAACAWTCTGAGAGAGACGGCGCGTAATACRGYCGACATTATTCATTCTGACGTTGGAGARTGTCTGACGGGGTAGASGAGATCGGGGGCATCACGCCTAAGGATCGAACCCCRTRAGGTCTTTGAATYGCGCCACGRTCATCGAGGTGGAAAGAATGASGCGCTTAACTGCCCTGAYGTCTYGGCTTWGTT-AAACTAYGTGMCCAGAGCAGAGTATGTTGGAGTTGC--AACGATA---GCTAAGGWTGYGCAAGCTAAAGGGCGCGACTCGGAGAATGAGGGCATCCAAATGGKACRATTYGGTGTGGCTTCTACARYGAAYGCGCAYCCCCTYGCRTACCTATRTAAMWATYYTAGGARTAACAGAGGAGGCTCTCGTTGCTGCCTCGATWGAWCCCTTATC-------GTAGCGCTYAGTATAGGCAGGCACYAGAGAASATTCATATCCTTTCTTGCCCAAAATCGATCACACGAGGGAGATCTGAAGCGWGAACYYTGGTTCACTGCTTCAGTTRGKAAATCTGAGAGCAAAAYGTACTCCTTTACCGGGCCACGRAAGCAAGCAATACGGCGAAGTAAGAYYCATTCTACCACKCGAGGGGA-CGATTACTCGTCCTATATGTACGGGTAAYATCCCAACTGTTAGCGCASRCCGAACTGCACGCTCCTCGCCGGATGTACGGCC--GACCACTGACAGGGTGCAAGAACKCGCGSTTCGAATACAATCAGATCGTAACACCCATGATACTCAMWYSYGGGGGAACWACTATAACATTTCGCAGTGGGCCGYCACCTGCRACCCCTGATCGTTTTCTCACCTTACC-GCKARC-AACGTCAT-TACTGTAGTGTAWRATGTGTATGTCGTCCCGAGCTGGCAGCCAGTTGCCTGGCAGGTAGAGGTATTGCTGTCCTGTKCGWGCTGCCGTCCCAAGGACKGCACAGCGGGTCCATACTACGGMCGRTACGAGCGGGCCGCGCGCTTATTACACCKCCGCTAYTGWRTGCACTCCAAGCCAGARGWGTACGCCGGACGCACTTGTGGACCR-GGTTCGGAAWAAACCGGKTTGYTATCGAACAGGCGAGCCTGCCGGATGGCAAATRCRCTTGTRTATCTGTGTCTCCTGGATGTACCGGGGCGGCWGGAATTCAAATTAGTASAGCTCACCCATAGRGCGTGGATCCATACATCTTTGAAYTGGTTGCAGGCTCATGGGTYATGGGCTTCSTTGCTCAGGTMYACGAGGAGATAWGAGTGTTACTCGCGTATTTGGAWGTGCGGCCAACTCACCTTCCCCTGCCCTTCCTACAAGACGCTTACCCGCGTTTTATGGAATAGRATTTGCCTGGGATGAGGTAAAGCTTRCTTAGTGGTTGCCTTCCAGGCGTCTTGCCAGACC--GAAATGACCAGCCGTCCACCTAATTCCACGCTTCTGGAGYGRACAAATATCCCRAAGACCGCGGGCGCGGCGTCGTATCGTTATCTCGTCCCCAAGTAGCCCYACAGGAGCGTGYGGCA--GCTTTCACCCTCTCGATGCCGCAGGAAGTCRCKCGGCTAAAAGCAGAAAAAATTGGCCGCTAGCGTTATGGGCGACTTCYCTCTAAACACGTCCCACGGAGGGGGCCGTGGGAGAATGCCGGACGACGATCTATATRATTACYTATTTCTCCTGGTAACCTATCTGTGCGTCRTTGCACGSGCATCTCTCAGACTACACCAGGGCCAGTCTAGTAGGTTAATGGTGTCGCCTCTGTCATAAGAACTGGGATTGCGGCATTCGAATTGGATTAGAGGGGCGGATAGACATGTYRRTATTAAGCCGGCRCACTCCAGTCCTCATCCCTATATTGAGTACAGACGAGGACTCCGAGTGATGTCTTGCACTACGCYYARGACATTGTTCGTCGGGCCCA-TAAAGTGGGAGGAATCAGTCAACGAGTCGTCTGGTCCTGYTCGTGCCATCCRCAACGCAGCATCAGTCCATGCCTTCGCCGTATAACACCRCA---TCATGCTCGGTGCGAGGGTATCGAAAAAAAAGT-CACTGCCTCTTAGCTGGACTGTTTTCGCACGTAGCAGGTCGGCCGGGCCGGGTGMTCATAGRTTGCCATGGACATTTTCGCAGWACTCTTGCCCATCAATACGCCTAACAGGCCGAAGCCGCCCCTGGGGACCGGCATTAGACTTGAAGGACTAAAACCACCATATAGCYGAATTTCTGGGTAGCTACGCTTCAACGCGGTAGGCSCRGCTCGTMTAAATCT-------CGCAAGCCCGTGCKGCTWTTACTCGATTTTAGGGTACTTGTGACAGGTTTWAAWCAAAKCGCAGTCGTGAGTCAAGATGTTACGTGCCAATGGCGCTAGTAC-AAAC-CCGCGCGTACYCTCTCACTCGCTGTATGCTACAATTTCTCCCGTCCTGGTARCGTARACGTCCCRGAGTTTTGCCTGCTGTGGCAGATCTCTTGGAGTACGAGCRCTCRCATTCATTATTGCTWGAAAGAGCGAACTGACCGCGYGTGWGTCCTCTAATAYYTCGCGCCGGYG-CTGCAAAACTCGGCAGCAAGGTCTTTGATGYCTGATGTCGAGGAGSACGGAAAAAGCGCCCCCACCTGTGG-GCACGCCAWAGCRCGTGRGCWGAAAGCACTCGGGCTGRACATGTACATGCGACCKTGCYCGTGTTATCCTTCRCGRYRRTGACCAGCTCAGCCCRTACTCAGTACTCCAGGTACCTCACWGCCWAGAGAGACGGTRGGGCGAGTCYTGTTTTGTACAACGGCCCATATGTTTGGCCATACCGAAAGCACTAATCACGTCCGAATATCGCATAGCCTATCTA-GCTGTCRTCACTCACAAGYYRGACAACTCKTGCYAGGMGCCYTCGT-CGATGCCGCTGGATTTCATGCAGGGGATATGGTACKGTGACCTACGTAGCACGGTACTCGAATCGGGAC-AAAGA-CGA--RTWGTGTCGGAAACCAAGCTCTAAAAGTACACGACGAGTAAGATTCGGCGTCGCACTCCTCAACTACTTAACGCTACTGGTTCYCACGGGGACMGGTGTAATGGGYRCACAGGAAGGAAGATTAGTGCCGTAGGATGGGTTCRCCCGAAGTTACGCTYGGSGGACTYYYCGTGGGAGATGAATTCGAGGTACGCTTTGCCATCGMACATGATGCCTAGAAGGAATACACCYTGTACCAGATTTCGACCCCGCCCCAYTGGTGAGCAGTCCAAAACAAGCGCGATGGAATAAGGTCTCCCGGCTCTTTCGTRAGGCRTKTTAYCATCGCTTAAGCAGTCRATGCGAAAAAATAAACAG----------CCGMCGRATT----AGCTACATGCRCAACCCTCAATGCGCGAGAATACWGGGCSACTAAAGTGAGCCATRTCGATAATCTRWATCTCAAWGCTAAGCCAGGTTGACCGGTGGTGGCATAGCCAACWCAATGACGTAATYTCTCTGYAMAARRGRCAGRCACAAGGGTGTACTCGAGWCCACGGGTTCCGGACTAGCACATAGCTACGSTCGAYTRAYCGGCACATCCTTTGCAAATGGAGGKGGTGAWCSKWGAA-CACCCTATGACTATAGGAATCCATTCCCCTTACRGAATTGRYATTATGAATCGTAAATGCCCGCCGGTTCTTCCTACTCGAACGAGAGTAACAGGTCYATGCRRCTGCAAAAATGWTCGTAYGACACAGGCYGAACCCGATTCTATTGAAACAGATGTGTTCGTTTCCGCGATGGACAGGATTATTGGCACTTCACGCGTTGCTATCTTACTAGTTTTGACCATCTCWCAGG--CTGCATAAGGACCAGTACYTAATTATTCATTGGTGCYAGTGAGCGGTCACAAGCGCTATGCTCCTCCTYTC-YAGGAGAACACCGTTTACAAACGCYRCTRTAGGATCGCCAYTTGACTGGRGAWRYGGTARGAGAAATGTYG----------------GCAAACCCRGTCTMTTTCCGAGTTCGATATAGCGACACCCCTCYMYCGGYSAKKYAGTTGTAAGGCAASGACARKCYYCGCTGGCYTSTTATGGAACTCAGCGGGTACCGCARGGTTACACCCCCGGAGATGCTRTCCCGACGCTTCGCTGCCGACAACCTTCCCAAAGCAATGTAGACCATRGCAAGRCATAACCGGTTGACTGCATRACTRCAGTCGGTYGTTAGTGCTTAGAAGGGGAWT-AGACGCCGCCCGCTACTCCTGGTACAGCTCTT-----GGAATAARACCRATTRRCCGGYACGGCTCTTTYAGARTTRTGCGCACCCCTCYCGGGACCCRGCTYAKATCAGGGCTCTTAGTCCGTTCGCCCTTGGTATCGTRCGAGAATTGTACACTTCAGGGATTCCGGRAACATAGATAATCCTCATAGTCCTTGGCCAGGMCGGCGATATTTCCTTAAGCGTGTGTGTYGTTCGGCTACAAGACCTGWYCYT--AACTTKGCCYTTGATGGGGAACGATTGCCCACCTAGGCTCCATGGGARGAGCCATGAGTGGGAAAGAGCCYCK-----RAATACAAGGGAGCACCCCCTAAAACTTCACAGGGTTCTTGAAGTGT--------GCGCTTTGACCGCCACTGTTGGAAGTATTYGGATGATACACGCAGYSTWCTGCACSGTCTCASAGGGTCCRCTTGCRTATGTGAATTGTCGYTATGTTTCAACGCTTTCTCTCCGGCAGTCGTGCCCATTGATTTCGTGTGAGTCG-TCTGTGGAGRATTCGGGATGTAAATAAACCCTGGAGGACCTACAAMTGCCTCATTAAGCGACTGTTTAGCGTGACAGATGCCATCAAAGATCAACCAGCTACACCTACGAGRCTCAAGACTRGAATGGATTTCGGAACGTCCACGACAGAACYTGGGTCGATTTCATAGCCGTCACCGTCAGCTGGCGTAAGAAATCTTTAGGCGTAGCGCACTTWATTAAATC-CGCTGACCTGRGTTGTGTGCACGCTTAACATTCCAAGCTGAYACTTGAACGCCCTTYTATCACGGGGGAAAGCCAATTTAGGATTTRAACTACTTTGTTGCAGCTAATGTGTAACTACATCTCGGTCTGGGTAGCCTCGAGAGTGTGCAAGTWATCGCGATCCAGAAAAGCCGAACAGRAGYGRCGCCTTCGCGCCACCTGGGTCCGCCAGGGGACACCGCCTCCGTAGAGGGCTCACAGCCATTTTGGTTATCGCGCTCAGCCTTTTSAGATCACCYGTGCTTCCCGYACACACTAAMGGGAACGTCCACCCGCCTCGAAAGTCCATCCGACCCCCGGACGGCCATTC------AGWACGCTACCCTGACTRACCACTTTGAGRATGRTCRGCCGTGCGKCAGCTTCCAATTGTCAACGAGATCATCRGAGAATTAACYRGGTGAGCGACCCGGTAA---AACTCCGCACTCAAGTCAATTTCTAGTGAAGACTCTTTGAAGCGTGAACTCCTCACAAGTGTGGCCCGCCTAATAGGAGCTCGACTAATAGTGGTCTGTAGCTTCTATCCGAATATTCCCTCGTGCCGTGCAATAGGACAAYGTGGTACAGTGCAAGGGAAGTCCCGAATGACACTGTAATCTGCCGGATGTGTCGCATGTTCTGGTCGCACCTGTATCCGTCCAGTCCTCTAATARCCCTAGCTGTGAAGCGAAAACCACGACGGTCACCAACAGAAAAGAACGGATTGAT--AAAATTGCGTGGAACTGCCTAACCGCGGTACA-CTGCGAGGGGACGCSCCCCCTGTGCTTACTAACACTCCCAGGGGCTYCGGCCCCAGATCTAGACCACCGCCGCAACTTTGTA------------GAGCCCG-ACCAGGATATTCCTTCCACGTAACCGCTTGCCTATTTGAATGGGGCCCATT---AGTCCGATAGTTGTCAAAATGACAGTTTCCCTGCGTGATATCTCTTTTGAGACGAGCATCTCTGCTTTGAGTYTGAAGAGTGACGCTCATCCTATTTCTGCACCATTAAAAACAGCTCGGCGCAGATGTGCCGGACAC-CGGCRGTAAATTTCAATCGGAAKCGGAYYCCACTTAGAAACACACGCTCYCCTGATCTGGTCACGYGCTRCCGAATCTGCCGACCTAGCCGAGCACAYTT------TCGAAGCATCTCG-GCTGRACTGRTGACAGCCGATCTAATTTTATR-TACATTGGACACGGAGCRKGATGGRGTGAAGGCTTACTTTTGATTYCGCCCSGATAKGTGGGTTTTCTCCTGCCMTGCCTGTCCYCGACAAACGGGCCGCAAGTGTTGAGACCTAAAGCTGGACAGTTRTATCGGTGGCGCGGCGGGCTACGTTGACATTCACCTTATCTGACCCCTGCCCCGATGTGATGYCGGGCAAGYGAGGTGCCTAGYTTTRATWTTCCGCTTGCTCGGAAAGGATCAGKGGTGCAACGACACTAAGTCGTCTCAT---GCGGGAAGTCGAGGACATACAATC-CCGATCGTMYCYGGAGCATCGTATCATACCCCATGGGGCTGTGCCTAAAAGTAATCTGTGCGCCCCTATCTTATAACGA--------CCAGACGGGCTTGCAGRAATCCATCGAAGTAT-TCAT-TTCCTTTGAAGGAATGTATAGCGCTKGTTCCCTAACTAGTCGGGAGCTCCCGTAACAACGTGAATTAYRTTACAGGGCCCTACTGGGGGACTGTAGYACGTATGTY-
GPE003600  GAGTATCA--AGAACCGTCGTGTTCATCGTTGCTTCCGCAGCGGGGTTCYAATTAGCACTGAAAAGATCGGGCTGTTAACTACTACCGTGAGGTAT-CAGCTACTGCATATTRTATGGGCTCGCGGGTCTGCCCCATACGAGGACCGGCTACGACGCTTGTCATGCGACTAACACCCTCTCAGGGCTTTGGAACTCCAASTTAATGCACGCTACGTCTCCTCGGCCCGCCGATAATTCGTACAGACGYAAGAAWGAC---C--GATTTCGTGCGGGCTGCTCTAGGGTGTTCGACCCKTGGAACAACTATTTGACGAAGAATTGCACCAGCAGGCCACTYGTCCAACTGACTGAACACCGTTTCGCTRYYYGAGTCYKTSTGTGATACGCACGATGCGCGACTATCGGATACRGARWATCGGACCGTTTRACCTCCTAGTCAYAGTGG-CTGTATATATAACRGACACCGTATATCGTCAG-GTTCCCT-TGA--ACTCTGAAACCTAGCACACCAACCTTTCGRYYGGAGCGAYCTTTATGTGTTCCC-CATTGATGGTAATCCTTATGTCAGCTTGGACCAAGCGAGCGC-T-GCGATAGGACTTATYCCACTGKGCCGGTACCTAGCGTTCACGGGACTCCRCGCACCACCAGACTCATTTACTACCAACCCTGGGATATTGTCAGTATCAGTGAGTGAAAGGCCACTGATGTGACCTTCARTGGCAGTCCTTTCCGCCTTCTTAACATCCGCCCTGCGGGGRCTGTTACTGTAA-----CTCATSCTCATAGTAGTCTAAGAAGAAGCCTGCCCCGACGGATGACAATGACACGGYTTGRCCAAAGTACCCCGCRAGTACCAACAATGGGTGAGGGATAMCGCGTCTGCACATAATTRRRRGCGCGCGGGAGTGCGYCCARAATGGRATGGCATGTAGGGTCCCGCATTCCKTTCTGTGGGGGTTCGATGGAGCGCGCTCCGGTCATATTTACTACTGTTGGAAGGARGCCGCCATATTCGAACCAGATAGGAACCGTTTCCCTTTCTAACACGGAGTACAGGAGGCCAGGAGCGGRGGGRCSAGTTGRAGCTCAATGAATGSGCATCACACTGCATATGTAATCCGTCCATGCGAAGCTGATTAGTTTTAGAAC----CTAGCCGCAGGATAAGTCCTAGCCACCMTCCGGCACACCAGATAAAACGCCCGATATCAAAAAGGAGAGCGGTCCGCCCCTGTCRTGRGAACTAGATTCATGGTGACCTTCTTGGMRCRGCTGGGGCGTTAATTGCCAGGGCGTGAGGGTTCAGTCGTTCTGTTAGCATCTGCCCACCGGTGCGGG--CGCCCCGTCAASCRYRAACCCTTAGCCGGGTAAGACAT-GCAATATGTTACCTGATAAGAGGGCRGAATGGATMGCGCGTTCGTCACCACGATGACGATGTCGCGGCGCCGGCTTCCCMSACAATAGRGGACCCCCCCACGAGGACGTATRTATCCGTGTGCCRAGAGCTGTTGTACTGTGCACARCTAACGCTCCGGGRCATGCTATCTAGCTTTATAGCGTGTGGCCGTGGCCCCTTCACTCAGCGGRGTKRTTGGRAGACCTGACGTCGGCAGAGCTTTGAGTAACGTTTCACACACTCGATAGCGCCCTAGGTTGACCATATGGCCAGCGGCCGGGT------TAAGGGGGCTTCCGCCGCTCTTAACCGYAAGAATCTAAGCCGCTCTTCTAAKTAATCAACTGGGKCTTTCGGCCACACTCCAACAGCYYTTCTCAAGGCCCGATGCCACGCATAYACAATCCCGCCCACATCAAGAAGAAGGAGGAGACTTAGTCGCT-GAGAGAGCGAGATCTGTTGCGCGGCAGTCGTTTAAACGACSCGATARTTG---CTCAGACTARGTCATCAAGCCCTTGG-C--GGGTGGCGCGCCGTRCCTCTTAGTTGTGCTGAGTCTGGCGGTCGTCGTAKCGTAAAAATYAAMRGTGATRRCCGGTACTGTTATGCCACATCCGGTGTGCGACGGTGCCAAGAAAAAGGTCTATTTCCCAATCTCTCTCCTGACCATTGACCCGAATCCCGGGGCGGTAGCTTCCCACGATAAAA-AGAATAGTTGCGTCTTCGTACCTCATGCTCTTTAACCTCATCTGAATCTCTGTCCTATCCTRTGCATTCTTTAACTCYGGGTTGACCAASGGGTTGTGATGTGCCGCCGATGCAATCACGTACACATAGCTCCAGACACYYAGGCACTTGGATCTCCTTCTGWTGWCRWGAGCGACTGGACTACGGATAAGAACMTATGCGTTGACGAGACGCACCGTCGGTAATTCCAGTGAAACTATCACCCAGCTTGCACRCGTTCTTCCGT---ACCRCAGGTCCGCAGGAAATTGCGAATTCACGGCTGAATGAGTGTTTGGAACRCCCGCCACGGAAATGCCCTCTATAYGCKGATATAACGCTGGATCTTGATCCTTTCGCCAACACAACAGAACTCGTTGCCAGCCCTCTTAGCCCACGCACTCGAAGMGCATGGTCCGCTGT-AC----ACCAYCGAAAAAARTTTTTGACTGCGTGCGATCTTTGGRCTACTTTTTGTGCCGATGTAGRGAAACGATTTTGGGCTACCTAATAG-TAGCTAGCAGAGCCGATGAAGTMAGGAGAGTTGTCTACAGCCCGCCATCGCGTTGTGGTSGAACAAGACCGTGAGTCCC-TTGTT-G-CGGATARGAGGGYARTGTGAGCGTATCGAGCTGGGCCAGCCCCGMGC------ACTGAAGGAA--CTACG-----TGCCGCCGATGGCAGTGGCGCCCTACCCTTCTGCCTCTGTGAAGCTA--------AAGGGCAA-----CCAGTGTAGAACTCGCATAATAGGCCGACGAACRTGGYCCGATCCACT-GTC-G--C-TCAGT-AGACCGATTATCCGCGGCCGGAATGGACTTGTCTACACAAAGGAGTACTCCGCATTGATTTAACTTGTCACTAGCCCGCTGCCCTCCTAAGCGCCCAAGTGCCAATG-----AGGGTCTGATTTAACCCC-ATGTAGCTGCTTAGAAATGACGTCGCTCAGCATCGCGCTTMGTGTACAACCGACGCCTTTGCACAGTAGCAAGGCGGTACTWGGCCCCTGCTGTACACTGCAGGAGTTCTGTGGATAGATGAATCTCGCCAGGTTAACTCCTTCTGGCGCTCAGGGCTGCGACTACTGGGTCTTGGCAACACCGACTCGTCGTAGGAATACAGTTGCGAGCTTCCAGTACGTGTATTACATGCCTTTACCGTTATCTCTCGCCTGCCYCTGGGTACTGGGACAGCTAGGYGGCCGACKCGMATGTAYTTMGYCCGAATGCYACMAGGGCTACCGGCGGTCGCGTGAATMGGGAAACGACTCYTCCCGGTTAGTCTCAGACTTTACAAAAGGTGAATCCGCGAACGGSTCGAGCGGCCAAGGCTACAGCGGATCACWCGGCCGTATGCACC-CRARGGAGCAGGCCACAGCTTCGGTGATTCGGGTGGCAGACCTACAAGTTACATTTGGCTGTACGGRGRCASGACCACTYTCCGGYGCGAGCCGCGCCTGCAWYTGTGCTTCCGATGGGCTTCTCGCACATAGGGCACCGTTGGGACCGAAGTTAACGTTCGGTKTCTCCACCGCGTTRTCCAGAGCGGACGCCTGAATAACACACACGTAGCATCTAGGCTAGATTCGGCCGGGGTAACCAGGAATGGA--G-CT-GCARATCGATTGGGATGGCCCTGAGAAGAGGATKGAGTCGRGATTCACGCGCAAATGTCTTCCGCGGYTYCGTCGCGTTTTCMGTCCGAAAAAGGATMTCTTTTGTAAGCCCCATGTGTTGYATCGGMCTCATTCCAGCGAGCTATCCAG--CCCTTTTWGYAGCCCGGCTGATTAGACTCCTACCTCTACTCGCAATASACCCGGTTGCGCTCCGACCGCCGGGATCCGAGGCYCTGATGGAGATACCATTGTCGTTCTCCACATGGAACTGGCACTTCGCCCGGGGCAGGAGCAGAAGCAGCGTCACCTAAGGCTATTCATGTCCAATGCGGACTRAGAACAGAGACTGCATCCGGGCTTCCTTCGTTGACTGGTAGTTCTACGCAATCCCCSTCGTCGGGGGACRAAAAGGCGA-----------ATGCAGAGCGGCAGTATTCGTGTGCRCRTGGATACTGAGCAAACCCCAACACGTCACCGAAACATCAASGTTTTAC-AGGCGGRGTGCT-CCRRGATCWCWRTAYCCGGGGGAGCCA-----ATGCCTCC--------GCACAAGGGTTTGAGTAAGGCAGTCYAAGAA-CCCGTGCTTACTATAGGTTCATAGTGTGGCGATTGGGCCGCGGCCGTGAGTTCATAATAATCGGCGGCTCACACCGGGTACACACRGCGASGKCGCATGTCT------------GTAATCATTTCCAT----CAGTCGCGTYTAACCCGAGCTGATGCTCCCGATTCATGCACCCTTTACGSYGGTAATCTCTACTTTATCGGCAAGCCGCTGCCCAGCTAAGGGTGCGACACCTTTACAGCCCAGGTTCTGGCTSTACTTGACGGCTCTGTGGTAACTATACGGGCTTAAATGTCACGCMGMCGGCTCTAGACTGCTCGAGTGAGCCGGGGGGATTCTGGACTTAAGGCAACACGACCAGMAKACRATCCGGATCGTAAGACGCTGGTCCGCCGWTRTAACGGGAGTGGCAGCCGAGCTGTRTAGTGCATTGTTCGCCACCACGTCAYAACATTAGGGGTCCGAAGATTGCGCGCRGTGCGGACAATTWCGACGACCACCCAGCTTCCTCCGGGCCGTCCGTRTGASAGTGCCTTCGCTGCGGTGATTCCGGWGCAGTCTYGACGACAAGGTTAGTTATAGTGCTCATTTGAACRCC-CGATMYGTYYAATCCYTGGTTGCCTRCGACTTGGRTCGTCAAGGTAGGGGACAGCCAACACGCCCTTAGATATACYTCTATGMTTAYTCAACGATTATTGCGCTCAGGTGCCWGCTTSAGTATGCACCGTGTCACAGAAAAGTTATTCAGYTTAATACCCTCGGCSATCGAGCGCCCCGGCCAAGCCTACATGATCAKATGTCTGGTWAGCATTCATAGTGTYACGAGTGCATGACAAGGAGCGGCGTCCACTTCCGCTTTCSCATWCCAAGCCCACCCCACGGAGATT-------GACCTCAAAYTCAGGAGCWCACAACCCATTCACCTGATGAGTYGCACTTACGAGCATCCGYGGAGAAGCAYCGGTCGGACGTGTTCACGAAAGACTGRAACGGGTACACCTAGGRTCCGTCTGGCGAGTAAAGCAGTTATKGACYMAGACCAGCCGGYTTTGCGCAYGGTAGACCGGAAGTGGCGGGTGTTAACTGGACCCACTTGCAAGAAGGGGARTATTTCRTSATATTATGACRGTCGCTACGTCGGTTGTGTAYGRCTCGAATCGGCCAGTAMGGAAAGCAGGCGTAGAGGTCTATGCACGTGTTCTCGCACGTCGCGAGAAAGTACTGGGTCTTCTAAGTCTAAGTAAGACGAGTGGTGGRCACATTGTGGCTCATGGATGGCAGGTCGGACAGTCCGACGAGGRTAACCCAATTYCGCCGTCCCGCGCGTCATCCATCCTACAGACAGGCCGTGWCTGRGTGARYRRCTGRATAATTGCGCCGCCGCAATGATWGCAAGTGAGAGGTCGTTAGAGAGGCCCGGGTGGCACTCGGAGAAACACCTGCACAAACACTGAACGTGCCGGCCAGCGGYCCGGGCCGATTACTAGATTCGGTCGGTYAGKCKWATTACCCTACTGGATTATGAGTAATGAATGAAGGCCGACGGTTCCTTCTAGCAGARGGG--CG---CTAGGAYGCACGGGGACTCTGTCACCCGGATCCCGTATGAAGAGCCTAAGCCCCCCAGCGCACAGTARMRAAATGAGTCGCCCTGGTGTAGGTGTCTCCYRCGCCTCAGAACCTCAATCCTCGGATGTGGATGCTCTCGCGCTAGCCGGRTTTTTAGACAGARTGSGASATGCACYGCGACCACGTAAGCCTAGCTTCCCCGAGAAAGCCACCAATACGGCCGACCTCCGTCACGATAAATTCTCACAACACCTCAGGTCTCATCTGGRSMMCTGSAGTCTGGCGCRCCGGCTGAGGTAATWCGACGTGACATGCTGTCGRAACGTATTAGAYGCMTAGTCGTAACGCGCACCCGGCCTCGGCTGYCCCCTACAATTTACTGTCTACCACTTTCCTTGGGGAGCMATAYGCTTAGGGACATCTTGGCRKTWACAAATTTGAWGCGATCAAGATCTGTAGAACGCACGCATATTACAGATAATCGTGTTGTGGAGCCGGGTTGGGATGCATGGAATGAGTAAATCYGTCTTGGTTGCGTCCTCGTTACAGGTCGCCCMATAGGATTATTACTGTAGGTCGTATTTTYCGAGGRAWTGTMCTGCCCTTCGAATGCTTTCGAGTTTATAGSGTGCAYTATACGYCAGYTGAACGGATCAACAGCAAACCTGCGGGTTGTCATTACACGGCGAACAAATACCGAGGGTGATGGACCYTTCTCTS-CCGCCGCGGAYACTGAAGTGGTGGTTCYGCTTTTTACAGGGGCYGC--------CACGCAAGGCGACACTARCATTCSTAATCAACTAAATTACAGTGKCGAATCTAGTTGCAAAATACTTCCATACGGCCATCTGCGAGGACCAGCTCCCCAAACGGGGCACTACATCAAGTACGGAACAGAACGTCACCCGTATACGCCCGCACGTACTCTGCGGGGCTTGTCACATTCTGTAAATTGAGTCGTATCCRATACATCCACTGGATATATGGGGGCGGCGTGGGAGGGGACGGATTTTGCTCTAAGGATCTTCTTTAGTGGCAAGATTCACAGCGCCCGRCGGMCTGACCCGAACATGAAGACACAACGGTTTTCGGAATAACATGTGTCCWCCAWACCTATCGGCCCCATACACTCTTCAGACGATATTTGCTCATCGGGCGRCAAAGTACGGTCYYKTATGTATTGTTGAGTACTTAGGGGTGGCAATTTCACGCTCGTATAGTGGAYTGATCAACATCGGGGCGGTCGGTCWAATGAACGGTATCAATTGGGAATCAAGTCTCTAGTACGGTGCGSGAGACAYGCGCGAACCGCGGCGAGCGATTTTGCGATCCCCGAGGTGATGCGGGGCCGATATGATYGAACCATACCATCACATGCACAAGCAGCCCCTTAGGTTCAAGCTTTTCATAACATRGTGGTCACGTAGAGCAAATTCCTTGTATATCCACCGGACGCGGTTACTACGYAYGAA-TCGAAGGGCAATCCTGTCCGTCGACAGCGAATCGTATGTYCTGTWGCGTATCGCATAGAGGGCCTAARGAGATACCGACTACATCGAACAGCGGGTTTGGTTCATAACGTTTCCGTGAAGCGTTATTCAAAGATCGCGGCACTYGAACAGTTTGACGGGAGCGACCATCGTCGGTGCTCTATTTTAGTTSGCGGTAACGTGGGAAACTGGATCCCCCGGCGCGTGAAYCCTGCAGTGTATACCGGGGATAGCAGACTCTCCKTGRCCAGTCAGGATGTGAGGGTGACTAAAGCCTCAAATATTGTCAATTCGAGAGCTTGTTTGTATACTCAAGTACGGKTTTGATATATCGAGATGAG-CGCCSGGGAATCAACTTTTGTCAYTTGAACCATACCCAGGGAACGTCACAACGAACGTGAGACGGTCCGGACGTGRCCGTTCATAAGTCCCAGCGCCAAAGCGGGATACTATTGTTGATAAGCTATTGACGTTTCRYGYGMWGTCTAGAGATCATGCTCYCCCGTATCCCGAATGGTGTCACGGTGAAGGACCGTCCATAAA-GCGSYATTTATTTATGGTCGTCAACGTCAATGTCACTCACAAACTGAGGACGTRATGGGATAGGCAACATTACCKCATCAGCGATTCGTATATGGSGCGATGATCRCAGCACGTTCCYGGTYGAYCCGGTAACCGRCGACAAAGWACACCCTTCACGCAGCCCGGWTCTGGTSRGGATCGGCGATAA-----ASTTATGCGTYGGACGCAMRCATCGAACTTATCCATTGGCTAAGACMGRAGGTCCCCAGTCCGGCACTACACCCCCGCAGTGATTGCGTCGAACTRAGCATCAGTCCRKGC-SWTYCAGCCGATCCCGAGCACYYATCATGGMGAATCCCAGTCWAGGGGCTCACCCACCCGTTRGTCCCAACTTACGGGTGA-----CGCCCATTCATATGGATGGAAATAWKGTTCRATCGAAAATATGAWGGACCTGCRYYYRCCCYCTWGGY--C--ACRCGGSGTTGAATCGCTGAAATATGCTCTGGCCGAMAGCGTAATCATAGACGCGATGGGGAYGCCTATAGAGCAATACCGTCCAC-GGTTGGGCAGAAGGAGCTACAGCGCCCAGCATGCTAGAGCCGCAAACGTATGCCCGGGCAAGGCAATCGCGTGTGGRCCGAACTTGGTAAATCACCTATCGGCGACCTCCCCGCATCCCGTGAAATAGGACCGAACAGTTGATTCTCACCAGTCCTGGTGATATCTAGGAACGGTGCTCCGACRATACCAATTTGCCCAA-CTGGTCTCGCGAAAGTTCCCGCTTCCAGCCTCCGTCCAYYGGGCCGAAGGTGCTAATGGCCCCGCTGCTGTGCGCAGGAGGCCGGATGCCCAAGTGGCGAMYACGACGRACGAATARATTCGCTCGCACCCATGGAGYTCTCGASTTAGCGGATGGGGGACRAAGTGGCTGGTTACGCCCGAAAGCCATTAGCAKTCCTGACGTGCGACAATTCCGCGGGGTAGTAGTGTCCAAGGGTCTATAGATGGGCRAACGTAAGCAGCAACACTGTACGATTTATTAGGATTGCACCMTACTACGCAAACTCGGCGAAGATACTTGGCATGTACGAAGGCCTCGGG------CATTCMGCCCCATGGRAGRACAAAGGAACCGAAGCACWTCGACGGGCTTGGCCCCRTAGAAGGGACAATTCYGGATGTGGAACTCTCGGACGGCGAGCTGCCATAGCTAGCATAYRATAGATAGCTCGGAGGCGACAACGTGKTATTCAAAAGAATCGGCGCTTGTACAACCTCATTCTGTCCCTATTATCCGAGTCCATAACCATCCGAAGCGAAC----ACAGCTGWRTATCSGACAGGCTTCAACTGYMKARGYATGACGGTCTGTGCCTTCTTTAGCAAAGACGTTTCAYGG-GGTTTTGGGCAGTACTGACGTGCGCCGAGKATAAGCCTGTCTAATGTAGAATCCGGGGTGTGTYGTTGCCGGACGACCCGCTAGCGCACGGGCGGTAGMAGCTAGATATCCAGGAATATAACTYGGCAGGTTTATATTTTCCCGGTTATGYRWGTGAGGCGACTCTYCGGKCTRYGAATACKGCTCCCCCCAAGCTAWGCTGRAGGAGTCACAYGCAGCCCGCCCGGCTCAKTGCGGATACGGGCTGGCTACACCAGTAATCATTTTTGGTCCYGCAAATTACYCCACCGAATGCACTACAGTTCC--CCAAGATGGGATGTAGGATACATTACCCAGGACGTAGTGGGGACGAGTTATTTGAACCTACTCAYTMAWCAYRT-AACGGCCGTCTCTAATAAACCTTCCACCGTCCGTTTCAACCCGGGGTMTAACGCTTTCTTTCCCRTAGTCATGTAAAACGCAAGAGTTCTAGGGCTCCGAGGACAAGTACTGAAYRGGCGYCMTTCAAAGTCAGTGGCTGGCGTKWGTCAGATCCCTTYCCTGGCCCTGCGCAGTCCCCAGGCAGTGCTGAGGGAGCTTCCACATTGGCACA-G--CGYGCCTGCTCTGACGTCGGGTCCCGATTTTACTCTTAACTCGGGCCGCGCCGGCRTCCCAAAGTAWTCCATTYGGGACGACCTTAAACTCAAGGGTCGTAGTCCATTTCTAGGGAATGCRCCTACYGGTAATGCTCRGAGTGGTATGGGGCAMATGTGATAATCA-GTATTATTCACGGACGTTGAGTGGTRARCGTAGTTTTATCCGTTTTCRGCGCTACTCTAAGCGATCTGTGGCTTTGTTAAACTTCTCGARTCGGGWTATTCAGGTAG-CCTCTRGATGT-TG--CGGAGGGACGAACCCCWGYATCATAACGATCTCGSGGGGGCTCAGGTTCARCCGTTGTAGCATTCAGCCCTCGACCTCCTACYAAATGYGGCTCATATCGCCRCGCAAGGGTTCYCCGGWCGAGRCTGYTCTCCGCGACKGGTGTGCAGTCGAAATGGAAATTAGACGAGTGTACTGCGGGTTAATGWGYGYTTTCCCGGCCCATAGCGTATGCGTTCAAATTAARTGTGGYCAACACGAATGCGCAGCCAACTTTTCTCTCGAMYTGGATTCGTTACCWGTTKAAGCGGAACCTCGTTTGCTCAGCCCATTACTCTGACCGGTCGTAACYAAYGGCGCCTTGAGA-AGGCCTACGTTTCTTCACCCCGCRSGGGGAACTAATAGCAGCCGTCTAACCATCGGCCGRCGCCGAGGGTTTGCGTTCGYACAWGAACACTTCCC--TCCCGATCGGTGCAGTTTGTGAAAGAGCGTTGTTACTAAGAWCCCGGTTATSCGGTAGCCTCGCTATCGTCTGTTAGATGCAATAAGACTTTCCGGAYCTTAAATCAGGGAGATGGCCCAAGTAGTATCTAGCACAAGTTATCGGAAAACAGTGGCCGCATKGCCAGGGTTAGTATCATGCACCCGAAAGAATTACGGGAWAGCGGCTTTGCCTTTGAATCATGGGGCTTGAGGAMAGGCAYGAGTAGGCGCCTCCGACTTTCATAACTCGTCCACCTTTTGYAGTCGCTTATGCGGTTCAAACCGTGACMGGGAATATGAAGGCGGCTGATAGTGTGAAACTGGCCCGCAGCTGTCYGRCGCCTCGCTCATTTGGCAGGTCACGGAGTCCATTATATGTCAACGTGYATARCGTTATGTATACTGAGGCGGCGGAGTGCGGCCWCSAGCCRCCGKCCCATCCCGGTTGTCACTTTCCTTGCACGGCCGCCTGAAGAACCCKAAGATTGACAGCCCGGTTGATTAGCTAATACTGATATTGAYCGCTCCGCACTGTCGTGTGTACGGGGGCCCGGAGACTAATGCGGWAGGAYTMTCTGATTYGCTCCGATRRTGCCCATTTGAGGSGCTATGCCATCRGTAGAGCCAATTGGCAGRAAGACGCTCGATTRGGCGTRAGCCGTTCCGCATCCGRARCMTACAGATAGCCKAGCCTGCCAACAAGTCTCAAGACTGATGGTCAGGTGAGYTAAGGGRACTGGCCTTCTTCGTGGCGTCATTACTCGTCRGTGCACCGCRGTGCACAAGGCCCTTYGCGCGCATTATAGACCAACG------CTGGCATTACGKTTAAAAATTAATTTGTAACCCCGGCGACTGTTACCACGAGGTTCAGRATTCATTTGCACGTTGCACTGGCCGGTGGAGCTTCTGTTARKRYRYMRACGGGAAAGGGAGCGGGACGTCATCTCGCCAGTCCCGAGCAGGAAGAGTAACCGCAGGCCGAGGGTGCTCGCCCRGAA-CCTTTGTWTCTAGACACGCYCGCATAAAAAGACACGYCGCGTTGGGYCGTRKYGCGCGCCGGGACACCGTGAATGGTGYGGTATATGTMGACGCTAKCRCTCATAAYCGWACGTAATGTCATYGTRRACCGWMARCRMCYACYTGTACCYATCAARACTT-C-GACAACRTTATAGAYAATTATCCGCCAACTACAGTTGTGTATCTGGCGGGGTCMGACRGKTTWGGCGCACCMGACCGCACCAATA-T-T-GGAGGCAATTAGCTGCYGCCGYCTTTGCCCCGGTACGTATAGCYTCTARTTGAGACATCTCCTTCTCCACTCCGGCTCAACAAMTGGGGGTGTCATCYTAGATAATGAATTCYGATCGAAYGAGCGACGTAT-AACSAGGGGTCA-CACTATCCTCGGATKACTCTMTCGRGCTGCAGCCAKT-GC--GCTGTTGGTTCGATTTTACGCGGTGTCG-TC-CGGC---CGAAACGGYGTGATTCCATARCTCTCTACCTATSTCCGCGGCTGGCCAACTGCSCARCYGTTCTRAGCGTGTCCCAMTCAGTACTATGGGCTCGTACGTGGACTGYACTTTACGGACAGCRACGCCTTTCCCTTCCAGCTAAGGYGG--CCTGCC-GGGTCTRGGRTGGCGGGGGGCCGTTGCGGGCTTTGGCGATWAACCTACGGTAGCAGCTTCRTGGGCAGTAYGCGTCCGAAGAATGGGCGTTTCTACCACTCCGACACGCTGGTCAAGCAGGGAGGACTAACGGACAGCCCTTGAACAGGCAATTTCGTACACAAGTGAACGAAACTTAACGCATCTRACTGGCCCCAAATTCCTAGGTGCTTGSTCCGCTCRGGGTTTCGAATACTGCACGAGTCATGACGCC-CTCGTTCAGGCTGGCATCTCGRGGRCCGGGAACGCGCTMGCGTC-CTTTTCTGGAACGACGACGTTTCGAAGTCATTCRRCRRAG-GAACACGCTTCGACMTTGATCGAGCTACTTGGCCAAG-CTATCCGCAATCACGTAAGAGCTCAAAACCGTATAACGGCCTCAAACARGMYYYRCGYAGRSCKYCYACAACAATCCTCACAYCCCTCAGGGGGAGTAGACGAAGCAAGGCGGACGCAAGAGTYAACGCATATCGGGAGTCGCGGAAATSGGTTTASGCCATCAACCTAATGTAGGGATGGGACTGCATGGAATATTTCGCGTTCAGCAGAGCCGCAAGCTTACCCTCCSGTTTYGGTCATGTTAGAATAGCTCAGAGAAAGACACATGTKGTCGACCGTGYACTGAACATTTACTTTCAACRGCCTACTTG-----AATCCAGKCACCTTCGYCAAGCGGGCCTTTCGAATCCCGCTTATCACAGTGCGGRTAACTRCAGCGTYCGAGTCTGCAAAGACARAGTCATCGGGTCAATGCRAATCGGCACGAGAGACCTAGGAGGCCARGTATAAAGGCAAAGGCACCCTGGTGGGTTCAATTAAGAGTGGCAGTTCATAGCGGAACTTGAMTTCTCGAATGACGCYCARTCTTCGTTTTTCGTAAGTWTGAGAGYTCATTGACCGTMGCGGATGTTGCRGCCCGRGWCCATTGATTGCCGGTCCGACCGG-CCGATATCACAGTGCTTGYACTCTGTCGAGCTCGGGATAGCTTCTTGTTGAAGATCTCAGCCCCCATCGGTGGGGCCTACACCAAGCGCGTGCGGCTTTGAACTTTTCCTAGGTTGCTGGATGGGTAAYGACATAACGCTTTTTTAKCYGTGCGCTAGATGGTCTCAATAGGCGRTTACGTGGAC-TGATGGGCGTC-GTCCTGAYGGGCGATCACTTTCTTGGAAGTGGACTGCGGGTATCAGCATTGGGTAGAGATSGT---CYTCCTGATGCTCACCTTTGAACTCCGGAGCAGGTGGACGRAATCTCCGGCCAAAAATCGGCCTCYACGTGAACTGCAGCGACAAACCCGTCGT-GYCAKRGGCGGTGCTCGTGCCTTTATTGCTCTAGCCAAACACAGAAAGGTGCTGATCTATGCAGGCACGGCTTGAAAGCYCGGCCATGAGTTCCGCCTCTAACTRRACGGGGAGCRCTAYGTCGGGCGGAGAYGAAYTACGCTTCACGAGGCATTACGAATAAAGGTGG-CCCTGTGTCT--MGAGGGAACTAATAGGGACCATCAACAGGCAATCATTAGCARGAARTCGAGGGGGCTTATTGTCCGGAATATTTTTACGCGTAAAAACGAAGAGATGTCGTGCTCGARCGAAACTCCACGCCGCGGTSTTAGAGTTTTGGATTGCGGAAAGAATAAGAAGGACCACCATTCACCGATATCTGCCCGATGGCTCCGGTGCCTCATTAAACCAAGATACACYACGTCTCTWAAAGTCTAATAGTGGATTGCRTATCTKTTTAAGGTGTGTACTATCTGAACCTA----GTTCTCAGCACGTTCATATGGCTA-YGAATGTAAGAGAASGCCTCCATTCTCAAGTCGGCTTTAAAGTTGTCGRCTGRCATYGGCCGAACTGACTRCGGCAATGGACCGGGTGGKGGRYTACCCGGGTTCAGRTCGATCTTCGATGAGCCGCCGACCRMACTGTCTCCYCGATATGATTCATCTCGCAATGCAGAGTTTTRAAACTTTGTATGAGACGCCGCTAMTATGACCTGATGGTMCCCSYTCGGGCGTGAGAAGCTGCACYTGGTGCTAAACTGAGTCCCCTCTGCTAATCGCAATACACGAAAATGTATGGCAATAATATAGGAGCACGGTTTACTCCCTTCTCAACGGGCTMCCGAACCCGTGTAATGCAAGGGARCCCATTGCGATGACGCGACTTACACTTCRYATATGACGGCGYSCGCTAGCAGGRAGCCTGTCCGATCAACTTGCG-AGCCCCCGAGAACAAACAA-G-------------CGAAACGACAAGGCGAACTCTGACTAGCTACTGGGGAGGGTATTCCCCCRGCTGGTTGCTAAACTAAGAATTCGGCCCCACGAGCAGAAAGCCTCTTCGACGGGGGATACGACCGAACGGTTTTACAGCCTCTCCTCTCAATTAAAAGAGCCGATTCGCGTACCCATTCGAGCTGGCYRGGCYCWYCCATAAAAACCGGGACGCGGTRTYGGAAATGCGTTATGCCAGAATTCATTCGAAGMARTGTGCKCAGGTRRSCGCCGGGAAGYTCCTACTCCCGTACCGAGCTCCCACCCGAATATACCCCAGATTATGAGCTTCGGATCCATAGCTTCATGYATGAACGAAACAACTGGAGCTAGCGCTTAGTGCCGACTGCGGCCAAGAACTCTMGACTCATAGCGCAGAATCACCTTTGGGGCACTCGGGYCTGAATAAAGAGACTTGTACGCAGAATCGCAAACGAGGTATATCGGCCCCAGAGCACGGGAAGCGATGAATCCAAGTCGCCATTACCCGCAATAGCSCCGCATATCGTCGCAGCCAATACGACGGCTCAGCTGTCAGAATTGGGATGGCGCAGTRATCGCTTATCCRCCGRGCGACCGAGTAGAGGGGGCACTAGTTTWAGTGTGCACTGCTCCCCACATTACAACCAAGGCCAAGGGGGACGTTTCTCAATGGACTTGTCGGACACCGGCGACACATAGCTCATGAGCCCCSGCTCATTGCGTCTCCGCTCCCGGTGCAGTCCCCTGATGGCAGCCTCACATCATTAACCGTCRATA-----CAAATGCGGCTTTAACGGGCTCSTGCCCAAGCCTGCTCCGGCTTTAGGCGGCARRCTTCTTTACCTGAAC---CAGATGAAAATGGCGTTAGCGAYACAGCGYYTTGAGGTTGCTCCAGTCCGAACYGGGGACCGCAYRGTGCTGTCCGCTTTACGGTCATYGGTATGACGACATCAGTCTACATTCTGCACTGGTCGGCGGTGTCTCTCTGATTCTACAGTTCAAACGCAGGCCCSA-GCATAGTWCTYCCTGCTGTTGAYCYCCKAGCGCTCGCGGCCCCTTTCACCCTGGTGCACCGTGAWAATGCCGCGTCTCACCTCGACAAGCCTCCGTGGACGCATTGGTCCCGGTCGGACCAAGTCACTTAAACTAGATWATGTCTGCCGT---CCTTTTGGACCCGATACCTAAGGGGCT---GCGCGGTTTACCGTAA--TA--C-CGGCCTTAGGTAAGTTYCTAGYRCSYCYCACGYAAAATGCCGTCCGGGGCGCTTCGCGGAAGARKASTCCGATCCGGATAGACTCCTACGRTCCACATTTCGTATAAACC-GGCTTTCTGGCTYSCTATGTCCGACAGCGGCCGAGTCTGGTTGAAACCAATCCGGCCGAACGGTCGCGGGGGTTCTTTGCYAKC-GTTGAGCAATAGCGTTCGATGTCGGGTTTGARGATCGGGCGAGCGAGGAGGGGACCAGAGGCTATTTAACGTTTGWCATRATAAGAGCCAGCGRKAACCTACAATAACATGCTGCGTAYTGCGCACATCCR-AGAGACGCTAATACCACCTCAGACCCWCTCGCGCGTAACTGTACTTTATGTGATCCCTTATTGKT-AGTGARTTTAAGCGTRMCTCAACGGGCGCGAGCGGASTACCTCGCC--RCAACGACCCAAGATGCTGAGGATTWTGGGGTTCGGCTGAMGGTRGATWAACKGTSYTAACCTTACTGAGTTTCACAAATKGTGAAAACYATTACGRCGAGACCTGAGGTCGGCGGTGACRATCCGCCGCGCACTAAAGACATGYGGTGGCTAAAASAGGTCATCTGAGGGATTGAGGGWGGGTTAAGATAGTGTCAGTGCAGAYTMTATCATGTCAACTTCTCGGGCGCAGAACACGYGCAACCGGGTTGCAGAAGKAGTCTTAGGCGTATTGGRAACCATCGATGGTGTATTGCCGCGAGAGGAATGCGGTCRCGCAGATAATACATGATATAGATAGTRCACGCCCTGTCCCACGACGCACTTCRTACAACAGGGGKGTKAWGTGATACTGCCTCCGCGCTGCGCGGACGGGGCGTTGGTTGTAATGTAGAACGCTCGCTCGGTTCGTCAAACGGAWTAATAATTAGCYCGGTGAGGATGACACGGGGCGGCAGGKCCGTAGCGYGARGWGCGAAGCGGCRGCCGRCTGTTASCCYCYGTCGGRRGGATTGTGSCTGGGTAGGTTCACCGCATCACATTACATTGGGCCCYRMCGAATAYATGGTCCTTTCGGATATTATCTGMCGCTAGAGCTGACGACRYYCRYCCGGCGTG----------CACGCAAGGACCACGTCAATATCTGTATCGGCATGGGTGGAGC-GACTTTCACMAGCGCCTCTCCCGTATCTTTATACCATCGAATTCATTAGGCCATACTTCGGTACGGCCGACATGGCATACGAGAAGCCCGCGTAAACTGGACCTTCGTCAACTAAAATTGTGGGTGGAGGGTCGGCGGGTCGGGCGGTCAGGTTGAGTTCCCTGCGCTGMGGACTGATCAGGGCCGCGCGGCCAACACCCCTCCTGATGACAGTCAA---ACCCGCTCGATGGGTACTCATCATGGGGGCTCCCATTCAGGCTGGAACGTCGTARCGCCMASG-GYKARGCTTTAACGGYATCGCTCAGAGGGTCTCTCAATAACACTYGGGTGTGACCGGGCCTAGTAGACTGGAAATGTGTTAAGRKCAGCTAAAATGCCTTCATCATGGTKGSTACTGAGTCG--CGGCGCGAMCGAGT--------GCGGTCGCCAAGATCATTACATTGTACGWCCGCCAATCATTCGCGAATATAACTAACTTTGAGTCATCCYCYTGAGCCTGGTRRTATGTTAGACAGGGCGTGTCGTCTTTTTAAGCTGCTTCCCATCMYRACATCACCMGTCTGTATTCCTCCATTTAGCAGGCTAWTCCTAAGGRGSCWARACAATTGGTGGACTGTGGAATCCGGTGCGCT----AGCTTATGGGGATTTWMTGAGTGGGCCATATACCGCGTCGTGCTACGTTATCGAACCATAGAAGAGATYATCCCTACATTCCACGTCGYCGCCAGAGTCACGGGTCAAACCTTGGACCCTAGTGAAGAGATTGGATCTGAGGTTGTGCTGCGTGGCGGTCTATTCGACAYTTTATTTATTCACTCGCCTT-ACTTACGTAGGTAGGATGATGTTGGGCTAACTGAACATGTCGTCGACCACAACCGACRAACGCGCATCTAACCTCTATCGCAACCGGAGACCCCCTGTRAATGATCCGAATAAATCGTACGAGTCGCGAGCTGAASGCTTARTACCCCGYCAGTCACRCAGTATAAGGSCCTGAARTGCTGAGRAGATTTGGGGGTCGCCATATGGTCCARWAATAAGCATRGGATGGCATGCCACCAGCGATTCTACAASCGCCYCTAAGTCAGGTAAGGCYAGGTGGTTGCRCCTGTGCGTCATCACCGGRTCTAATGCGGATATTCGGGCTCATTTGATARGGGWGTATCAATATGCCGAGCCRCKAGTACGCAGACCATCTAGATGAAACAATTTGGGAAAGAATAYATGATCTGGGTAAACAACAGCAACTGACCAGCGCGGCYACCCCCGCGAATGGATAACTGYGTTAAGTGGTCCGTAATGTCTAGGGTAGGGTCTGCAGTGTTTGGCAAMGYCTGACGATCTCGCCGCGAAACATCAAGSCCTCATTTGAGCGTGGAAGAGTGCTGCAGTATACGCCTACCGTTACAGCR-TRRTAAATTGAAGTACCATGGTTTCTTGTCAGCCCGTGACGCTACAGTTCATTGCCCGACATAGCGATGGATCAGCA-AGAGACATACTCCGATCAGACAGACACCCAAGAATGTATKGAACGAACGAACCCCGTCACGYCAGCACCTTCCATCKCAGCTAGCATACATYAARAGCGGCTGGGAATGGCTTGAAGGTATGTGGGACCGCGAATCGGTCCYWGGCGGCGYYCCTGCACGGTGSGTGCGAYTCGTGAACTTTCTGGGCAAGAYCCTCTAAAGTTAGCTGGACCCMACGGCCGGGGCTATCCGAATTTAT-TAGACGCGACCCAGCCCGCGTYGTCCACACTAYKTCTCYAGTGATGAAGTCCAAATTCGAGCTACAGCGGCTGGATTGAACCTCCCCGACTGRGGCCTTGACCTTTACGCGGACACW--------GCMTCTTTGATCAACGGTGAGAYTTGGSCCGGTAGCCCCTCCCGCTTTCCGAACGCCTGCGCCRTRYTAGCCGCTRCTCGACARCGCSAYRYKTTGTTGTGTGCATTAGATCGTGCTGCGATTGCCGGATGGGCTCCAACTATCCGGCTACACCTTCGGTGACCGGGTTGGCCATACGCACTTCACCAGARAKYGGGAGGGTTTTAGAACTTCGAGCGGGTGCGTTGTACATG---CAT-CCGGGG----GACGATTATTCCAGTGAATATTATATCTGGGAATTTATACRACTGAGTCAGCGTCGCGCGGCCCCCAAGTATGTTTAAGGACCTCTAYCRCCTCGATGATGATGTCCGTCCYSYGMCGCSCCCATCTATGAC--GCTTGTGCGTTTGKTACGAGTACAATGTAACACCTGATCACCGTGCTCCTCTTGGACCTACACTTTGAACGGGCATTGA-TTTAATTTCGTTATAGGCCTGCGACATTGACGCCGCCAGCTCTGGCAGAAGCTGACGGCTTTTCCCCTGGTGCAKTRAYRCCTACTGCGAGTTTCCGCCGGGTCCCTAACCTAAGCGRGGGTCGCAAGAATATTAACGTATGTGGTTAGCGTCGGGATAACGTTAGGGCCRAACCGGCCTGTGTCATCGGATCCTCTGTTGYGATCGAATAACCACTCGAAGGAAGCGTAGACGCAGYTAGCCGTTCATAAGCATAATRGGGCACCCAYAAATGAGTGCCCTTAATAGCGTAACCCCTGTCCTTGAAKRGTGCCGTTYCAYACAACWATAACGTGAACAWTCTGAGAGAGACGGCGCGTARTACGGTCGACATTATTCATTCTGACGTYKGAGARTGTCTGACGGGGTAGACGAGATCRGRGGCATCACKYCTWAGGATCGAACCCCRTGAGGTCTTTGAATTGCGCCACGATCATCGAGGTGGAAAGAATGAGGCRCTTAACTGCCCTGAYGTCTCRGCTYWSKYAAAMYTA-GTGCCCAGAGCAGAGTATGTTGGAGTTGC--AACGATA-AAGCTAAGGATGYGCAAGCTAAAGKGCGCGACTCGGAGAATGAGGGCATCSAAATGGKACRATTYGGTGKGGCTTCTACAGCGAAYGYRCAYCCCCTYGCRTACCTATRTAACAATYYTAGGARKAACAGAGGAGGCTCTCGTTGCTGCCTCGATTGAWCCCTTATCGAACGTGGTAGCGCTYAGTRTAGGCAGGCACYAGAGAASATTCATATCCTTTCTTGCCCAAAATCGATCACACGAGGGAGATCTGAAGCGAGAACCCTGGTTCACTGCTTCAGTTRGKAAATCTGAGAGCAAAAYGTACTCCTTTACCGGGCCACGRAAGCAAGMAATACGGCGAAGTAAGAYYCATTCTACCACKCGAGGGGAACGATTACTCGTCCTATATGTACGGGTAAYATCCCAACTGTTAGCGCASRCCGAACTGCACGCTCCTCRCCGGATGTACGGCCCGGACCACTGACAGGGTGCAAGAACTCGCGSTTCGAATACAATCAGATCGTAACACCCATGATACTCAATYSYGGGGGAACAACTATAACATTTCGCAGTGGGCCGYCACCTGCRACCCCTGATCGTTTTCTCACCTTACC-GCKARCSAACGTCAT-TACTGTAGTGTAWGATGTGTATGTCGTCCCGAGCTGGCAGCCAGTTGCCTGGCAGGTAGAGGTATTGCTGTCCTGTKCRWGCTGCCGTYCCRAGGACKGCACAGCGGGTCCATAATACGGMCGRTACGAGCGGGCYGCGCGCTTATTACACCKCCGCTAYTGWRTGCACTCCAAGCCAGARGTGTACGCCGGACGCACTTGTGGACCRR-GTTCGGAAAAAACCGGKTTGYTATCGAACAGGCGARCCTGCCGGATGGCAAATRCRCTT--GTATCTGTGTCTCCTGGATGTACCGGRGYGRYTGGAATTCAAATTAGTAGAGCTCACCCATAGRGCGTGGATCCATACATCTTTGAATTGGTTGCAGGCTCATGGGTTATGGGCTTCSTTGCTYAGGTACACGAGGAGATATGAGTGTTACTCGCGTATTTGGARGTRCGGCCAACTCACCTTCCCCTGCYCTTCSTACAAGACGCTTACCCGCGTTTTATGGAATAGRATTTGCCTGGGATGAGGTAAAGCTTGCTTAGTGGTTGCCTTCCAGGCGTCTTGCCAGACC--GAAATGACCAGCCGTCCACCTAATTCCACGCTTCTGGAGYGGACAAATATCCCRAAGACCGCGGGCGCGGCGTCRTATCGTTATCTCGTCCCCAAGTAGCCCYACAGGAGCGTGYGGCARGGCTTTSWYSCTCTCGATGCCGCAGGMAGTCRCKCGGCTAAAAGCAGAAAAAATTGGCCGCTAGCGTTATGGGCGACTTCYCTCTAAACA-GTCCCACGGAGGGGGCCGTGGGAGAATGCCGGACGACGATCTATATGATTACTTATTTCTCCTGGTAACCTATCTGTGCGTCRTTGCACGCGCATCTCTCAGACTACACCAGGGCCAGTCTAGTAGGTTAATGGTGTCGCCTCTGTCATAAGAACTGGGATTGCGGCATTCGAATTGGATTAGAGGGGCGGATAGACATGTCARTATTAAGCCGGCRCACTCCAGTCCTCATCCCTATATTGAGTACAGACGAGGACTCCGAGTGATGTCTTGCACTACGCCCAGGACATTGTTCGTCGGGCCCACTAAAGTGGGAGGAATCAGTCAACGAGTCGTCTGGTCCTGYTCGTGCCATCCGCAACGCAGCATCAGTCCATGCCTTCGCCGTATAACACCGCAGGGTCATGCTCGGTGCGAGGGTATCGAAAAAAAAGT-CACTGCCTCTTAGCTGGACTGTTTTCGCACGTAGCAGGTYGGCCGRGCCGR--GATCATAGGTTGCCATGGACATTTTCGCAGWACTCTTGCCCATCAATACGCCTAACAGGCYGAAGCCGCCCCTGGGGACCGGCATTAGACTTGAAGGACTAAAACYRCCATATAGCCGAATTTCTGGGTAGCTACGCTTCRACGCGGTAGGCSCRGCTCGTMTAAATCTTGGCTCTCGCAAGYCCGTGCKGCTWTTACTCGATTTTAGGGTACTTGTGACAGGYTTWWAWCAAATCRCAGTCGTGAGTCAAGATGTTACGTGCCAATGGCGCTAGTACAAAACGYCGCGCGTACYCTCTCACTCGCTGTATGCTACAATTTCTCCCGTCCTGGTARCGTAAACGTCCCRGARTTTTGCCTGCTGTGGCAGATCTCTTGGAGTACGAGCGCTCRCATTCAYTATTGCTWGRAAGWGCGAACTGACCGCGYGTGWGTCCTCTAATAYYTCGCGCCGGYGRCTGCAAAMCTCGGCAGCAAGGTCTTTGATGYCTGATGTCGAGGAGSACGGAAAAAGCGCCCCCACCTGTGG-GCACGMCAWAGCRCGTGRGCWGAAAGCACTCGGGCTRRACATGTACATGCGACCGTGCYCGTGTTATCCTTC----C-ATGACCAGCTCAGCCCATACTCAGTACTCCAGGTACCTCACWGCCWAGAGAGACGGTRGGKCGAGT--TGTTTTRTACAACGGCCCATATGTTTGGCCATACCGAAAGCACTAATCACGTCCGAATATCGCATAGCCTATTCAGGCTGTCATCACTCACAAGTCAGACAACTCKTGCYAGGAGCCYTCGTCCGRKRCYGCTGGATTTCATGCAGGGGATATGGTACKGTGACCTACGTRGCRCGGTACTCGAATCGGGACGGAGGACCGA--GTTGTGTCGGAAACCAAGCTCTAAAAGTACACGACGAGTAA-ATTCGGCGTCGCACTCCTCAACTACTTAAC-CTACTGGTTCCCMCGGGGACAGGTGTAATGGGYRCACAGGAAGGAAGATTAGTGCCGTAGGATGGGTTCRCCCGAAGTTACGCTYGGGGGACTTCCCGTGGGAGATGAATTCGAGRTACGCTTTGCCATCGMACATGMTGCCTAGAAGGAATACACC-TGTACCRGATTTCGACCCCRCCCCACTGGTGAGCAGTCCAAAAYAAGCGCGATGRAATAAGGTCTCCCGGCTCTTTCGTRAGGCATTTTAYCATCGCTTAAGCAGTCRATGCGAAAAAATAAACAG-CTCGAGC-TCCGCCGGATTGGTGAGCTACATGCGCAACCCTCAATGCGCGAGAATACTGGGCGACTAAAGTGAGCCATRTCGATAATCTAAATCTCAAWGCTAAGCCAGGTTGACCGGTGGTGGCATAGCCAACWCAATGACGTAAWYTCTCTGTACAARRGRCAGRCACAAGGKTGTACTCGAGACCACGGGTTCCGGACTAGCACATAGCTACGGTCGAYTRAYCGGCAYATCCTTTGCAAATGGAGGGGGTGATCGGAGAAACACCCTATGACTATAGGAATCCATTCCCCTTACRGAATTGGCATTATGAATCGTAAATGCCCG-CGGTT-TTCCTACTCGRACGAGAGTAACGGGTCCATGCRRCTGCAAAAATRWTCGTAYRACACAGGCYGAACCCGATTCCATTGAAACAGATGTRTYCGTTTCCGCGATGGACAGGWWTATTGGCACTTCACGCGTTGCTATCTTACTWRTTTTGACCATCTCWCAGGCGTTGCATARGGACCWGTACTTAATTRTTCATTGGTGCYAGTGAGCGGTCACAAGCGMTATGCTCCTCCTCTCTYAGGAGAACACCGTTTACAAACGCYRCTRTAGGAKCGCMRTTTGACTGGGGAAGYGGTAGGAGAAATGTCGT-TTC-G-TAGCTCCAGCAAACCCAGTCTC--TCCGAG-TCGATATAGCGACACCCCACYMYCGGTGAGTCAGTTGTAAGGCAARGACAATCCCCGCTGGCYTSTTATGGMRCTCWGCGGGTACCGCAGGGTTACACCCCCGGAGATGCTATCCCGACGCTTCGCTGCMGACAACCTTCCCAAAGCAATGTAGACCATRGCAAGRCATAACCGGTTGACTGCATGACTRCAGTCGG--GTTAGTGCTTAGAAGGGGAWTAAGACGCCGCCCGCTACTCCTGGTACAGCTCTT-----GGAATAAAACCAAKTGGYCGGTACGGCTCTTTYAGARTTRTGCGCACMCCTCYCGGGACCCAGCTCAKATCAGGGCTCTYAGTCCGTTYGCCCTTGGTATYGTRCRAGAATTGTACACTTCRGGGATTCCGGGAACATAGATAATCCTCATAGTCCTTGRCYRRRMCGRCGATATTTMCTTAAGCRTGTGTGTYGTTCGGCTACRAGACCTG--------ACTTKGCCYTTGATGGGGAACGATTGCCCACCTAGGCTCCATGGGARGAGCCATGAGTGGGAAAGAGCCCCGAGGCCRAATACAAGGGAGCACCCCCKAAAACTTCACAGGRTTCTTGARGTGTCAGGGATGGCRCTTTGACCGCCACTGTTGGAAGTATTTGGATGATACACGCAGYSTAYTGCACSGTCTCASAGGGYCCACTTGCGTAWGTGAATTGTCGYTATGTTT-A-CGCTTTCTCTCCGGCAGTCGTGCCCATTGATTTCGTGTGAGTCR-TCYGTGGWGRATTCGGGATGTAAATAAACCCTGGAGGACCTACAAMTGCCTCATTAAGCGACTGYTTAGCGTGASAGATGCCATCAAAGATCAACCAGCTACACCTACGAGRCTCAAGACKGRAATGGATTTCGGAACGYCCACGACAGAACYTGGGTCGATTYCATAGCCGTCACCGTCAGCTGGCGTAAGAAATSTTTAGGCGTRGCGCAYTTWATTAAATYCCGCTGACCTGRGTKGTGTGCRCGCTTAACAYTMCAAGCTGAYACTTGAACGYCCTTYTATCACRGGRGAAAGCCAATTTAGGATTTAAACTACTTTGTTGCAGCTAATGTGTAACTACATCTCGGTCTGGGTAGCCTCGAGAGTGTGCAAGTWATCGCGATCCAGAAAAGCCGAACAGA-G---CGCCTTCGCGCCACCTGGGTCCGCYAGGGGWCAYCRYCYCCGTAGAGGGCTCACAGCCATTTTGGTTATCRCGCTCAGCCTTTTSAGATCACCYGTGCTTCCCGYACACACTAAMGGGAACGTCCACCCGCCTCGAAAGTCCATCCGACCCCCGGACGGCCATTY------AGWACGCTACCCTGACTGACCACTTTGAGRWWGRTCAGCCGTGCGGCAGCTTCCAATTGTCAACGA--TCATCGGAGAATTAACCGGGTGAGCRRCCCGGTAACACAACTCCGCACTCAAGTCAATTTCTAGTGAAGACYCTTTGAAGCGTGAACTCCTCACAAGTGYGGCCCGYCYAAWAGGAGCTYGACTAATAGTGGYCTGTAGCTTCTATMCGAATATTCCCTMGTGCCGTGCAATAGGACAAYGTGGTAYAGTGCAAGGGAAGTCCCGAATGACACTGTAATCTGCCGGATGTGYCGCATGTTCTGGTCGCACCTGTATCCGTCCAGTCCTCTAATARCCCTAGCTGTGAAGCGAAAMCCACGACGGTCACCAACAGAWAAGAACGGATTGAT--AARAKTGCRTGGAACTGCCTAACCGCGGTACA-CTGCGAGGGGWCGCCCCCCCYGTGCTTACYAACACTCCCAGGGGCYYCGGCCCCAGATCTAGAYCACCGC-GCAACTTTGTAGTCAGGTGTCCCGAGSCCGGACCAGGATMTTCCTTCCACGWAACCGCTTGCCTATTTGAATGGGGCCCATTCACAGTCCGATAGTTGTCAAAATKACAGTTTCCCTGCGTGATATCTCTTTTGAGACGAGCATCTCTGCTTTGAGTYTGAAGAGTGACGCTCATCCTATTTCTGCACCATTAMAAACAGCTYGGCRCAGATGTGCCGGACACYCGGCRG-AAATTTCAA--GGAAKCGGACCCCACTTAGAAACACRCGCTCYCCTGATCTGGTCACGCGCTACCGAATCTGCCGACCTAGCCGAGCACATTTGTGCA-TCGAAGCATCTCGCGCTGGACTGRTGACAGCCGATCTAATTTTATGCTACATTGGRCACGGAGCSKGRTGGRGTGAAGGCTTACTTTTGATTYCGCCCSGATAKGTGGGTTTTCTCCTGCCATGCCTGTCCYCGACAA-----CCGCAAGTKTTGAGACCTAAWGCTGGAYAGTTRTATCGGTGGCGCGGCGGGCTRCGTTGACATWCACSYTATYTGACCCCTGCCCCGATGTGATGMCGGGCAAGCGAGGTGCCTAGYTTTRATWTTCCGCTTGCTCGGAAAGGATCAGKGGTGYAACGACACTAAGTCGTCTCATATAGCGRGAAGTYGAGGACATACAA---CCGATCGTCTCTGGAGCATCGTATCATACCCCATGGGGCTGTGCCT-A-AGTAATCTGTGCGCCCCTMTCTTATAACGA--------CCAGACGGGCTTGCAGRAATCCAYCGAAGTATCTCAT-TTCCTTTGAAGGAATGTAT-GCGCTKGTTCCCTAACTAG-CGGGAGCTCCCGTAACAACGTGAATTACGTTACAGGGCCCTACTGGGGGACTGTAGCAC-TATGTC-
GPE003610  GAGTATCATCAGAACCGTTGTGTTCGTGGYTGCTTTCGCCGCGGGGTTCTAATTAGCATCATATGGACCGGGCTGCTAACTACTACCGTGGGGCACACGGCTAATG-ATATCATATGGGATCGCGGGTCTGCCCCCTACGAGGACCGGTCACGACGGTTGTCATGCGACTAACACCCTCTTAAGGCTTTCGAACACCAACTTAATGCGCACCTTGYMYCCTCTCCCCACGGATCGTTCGTACAGGCGCAAGAAS-AYMYYCWRRAYTTCGCGCCGGACGCTCCAGGGT-TTTGACCCGTGGAACAGCCATTTGACGAAGAATTGCACCAGCATGCCACTCTTCCAACTAAATGGACACCGTTTTGCTMCCTGAGTCCTTGTGTGACACGCACGATGCGCGACTATCGGATACGGARAATCGGACCGCTGAACCTCC--GTCACTGTGGGCTGTACATATAACAGACACGGTATATCGTCAGTGTTGCGCWTGAWSACTCTTAAAMCTAGAACACCAACCATTCGATCGGGGCKRCCTTTATGTTTTCCC-C-TTAGTGGTAATCCTTATGTCAGCGCAGTCCGAGCAAGCGTATCACGATTRGATTTTTCCCA--GGGTAGGTACCTAGCATTCGCGGGGCTCCAGGCCCGACCGGATTCATTTACTACCAACCCTGGGATAGTGACAGTACCAGTGAGTGAACGGCCACTGATGTGGCCATCAGTGGCAGTCCTTGCCGCCTCCTTCACATCCGCC-----GGGGCTGGTACGGTATTAGCGYTCATGCTTATAATAGTCTACGGCGAACCAATCACCGACKGATGACAATGACACG--TTGGCCA----ATC-------T-TCAACAATGGGTGAGAGATTACGCGTCTGCTCATAATTGGAAGCCCGCGGGAGTGCTCCCTGAATGACATGGCATGTAGGGTCCTGCATTCCGTTCTGTGGGGGTTCGATGGAGCGCGCTCTGGTGATGTTTACTACTGATGGAAGGGAGCTACCATGTTGGAACCAGATAG----CTTTTCCCTTTCTAACACGGAGTAC-GGAGACCAGGAGCGGGGAGACCAGTTAAAGCTTAATGGATGGGTTTCACACTGCATATGTAATCCCCTCATGTGAAGCTGAT--------GA-CTGCCCTAGCCACAGGATAARTCCTTACCACCATCCGGCACACCAGATAAAACGMYCGATATCAAGAAGGAGCGCGATCCACCCCTGTCATGR-----AGACTCRTGGTGACCTTCTTGGMRCGGCTGGGGCGTAAATTGCCAGGGTGAAAGAKYTMAGTCGTTCTATCWGCATCTACCCACCGGTGCGGGCG--------CAASCRYRAACCGTTAGCCCGGTAAGACATTGCAATACGTTACSTGGTAAGAGGGCGCARTGTATCGCGCGTTCGTCACCGCGTCGACGATGTCGTGACGCCGTCTTCCAAGACAATAGGTGACCCCCCCACGAGGACGTATGTATCCGTGACCCARGAACTATCGTACTGTGCATAGCTAACGCTCCGGG--ATGCTATCTAGCWTCAGAGCGTGTGGCGGTGGCCCCTTCACTCAGCAGAGTGRY--AGASACCTTACGTCGGCAGAGCTTTGAGTAACGTTCCACGCATTCAAGAGCGCCCCAGGCTCACCWW-TGGCCAGCGGCAGGGTTAGCCTTGGCGGGGCTTCCACCGCTCTTAACCGTAAGAATTTAAGCGGCTCTTCTAAGATATCACGTGGGTCTTTCGGTCACACTCCAACARCTT---TCAAGGCTCGATGCCACAAATACACGATATCGCCC---GCAGATAGAAGTAGKAGACTAAGTCGCTTGA-AGGGC---ATCTGTTGCGCAGCGGTTGCTTAAACGACGCGACGATTG---CTTAGAATAGGTCCTCAAGCCCTGGATCG-GCGCAACGCTCCGTGCCTCTTAGTTGTGCTGAGTCTGGCGATCCTCGTAGCGTAAAAATT----GTGAT--CCGGTACTGTTATGCCATATCMGTTGTGCGATGGTGCCAAGAAAACGCTCTATTTCCCAATCACTCTTCTGACCATTGGCTCGGATCCTGTGTCGGCA------CATGATAAAARAGGTTAGGTGAGTCTTCGTACCTAATGCTCTATAAACTCATCTAARTCTCTTTCCTGTACTATGTATTCTTTAACTCCGGGTCGACCAGGGTGTTGTTATGTACAGCTGGTGCAATCAA--------AGCTTCAGACACCCAGGTACCTGGGTAT-CTCCTGACGACGAGAGCGATTGGGCCTCAGAYMRRA-CCKATGCGTTGACGAGACGCATCGTCGGTMRKTTCAGTGAATGTAYYATCCAGCTTGCACACGYKCTTCYGT---RTCGCAAGTGCGCATGAAATCGCGAATTGGCAGCTGAGTGAGTGTTTTGCACGCCGGCAACGGAAATGCCCTCTATACKCTSRTAAAATGCTGGATCTTGACCCTATCGTAAA-ACAACAGTACTCGTTGCCAGCCCTCTTAGCCCACGCACTCGAA----ATGGTCCGCCGT--C--GT--CACC---AAAAATACTGGATTGCGCGCGATCTGCGGGCTACTTCCCGCGTTGATGTAGGGAAGCACC-------TACCAACTAG-YMGCTAGGAGAGCCAGTGRRGTCAGGACAATTGTCTGCGGTCCGCCAT---------GTGGTATAAGACCGTGGGTCCCTGTGTTGGACGAGTAGGACAGCAGTGTGAGTGTATGACGCCATGCCAGCCCCGCGCTACACGACYKRARGAACGGTACGCTCCATGCCGCCGAAGACAGTGGCAC-------TTCCGTTTCTGTAAAGCTA--------AAGGGCAA-----CWAGTGYCGRWCGYACATAATARGTC-GCGGACATGGCCCGATCCA-CAGCCAGGCCCCTAGYGGGACTGAYYAYYCRYGKCYRGAAAGTGCTCGTCTAC-CWAAKGAGTACTCCGCACTAATTTAACTTGTCWSTAGCCCGCTGCTA-C-TG-GCGCCCAAGTGCCGGCGGAGAAAGGGAGAG------CCCCTATGTAGCGGTTTAGAAAT---------CGGCATCTCGCTTAGTGTACAATCAACGCCCTTGCATAGCGGCGAGACGGTAC---GCCCCTGCTGTACACTGCAGAGGTTCAGTGGACGGATGAATCCTCCCAGGTTAAC-CGTTCGGGCGSYCAGGGCTGCGACTACTGTGTCTTAGCAACATCGACTCGCCGTGGGAATACAGTTGTGAGCTCCCAGCACGTGTATTACATGCCTCTATYRTTATCTTTCGGCTGCCCATGGGTGC--GGACAGCTAGGCGGCCGGCTCGAATGTCTTTCGTACGAGCGCCACCAGAGCTACCGSCSSGCGCGTAGACMGTGAGACGACTCCTCCCGGY-TGTCTTAGACATTACAAACGGTGGATCCCCGACCGGCTAGAGCGATTAAGGCAGCAGCGAATCACTCGGCCGTATGCATCACGAAAAAGCAAGCCACAGCTTCGGTGATGCGGGTAGCAGG-------------TTCGAATGTASSARGGCACGACCACTCTCCGGC----GCCGTGCCTGCAACAGTGTTCCCAATGGGCTTCG-----------TACCGCTTGGGCCGAAGTTAACGTTCGGTGTTTCTATCACGCCGTCCAGAGTGAACGCCTGAACGACCCACACATAGCRWCTAGGCTGGATTCGGCTAGAGTCAC--GGAATGGAYKGSCT-GCAGA-CG-TTG-G-TGGCCCTGAGAAGAGAATGAAGTCGGGACTCACGCGCAAGTGTCTTCC---GCTCCGTCGCGTTATCCGTCCGA-AAAGGATATCTTTTATAAGCTTTATGTGTTGTATCGGATTCTTTCCAGCGAGCTATCCAG-CTCCTTTTAGTAGCCGGGCTGATGGCATTCCYACCTCTACTCGCAATACGCCAGGTTGGTCCC--ACCGCCGGGATCC-GGGCCCTGGTGGAGTTACCATTGT-GTTCTCCACTTAGA-CTTATACTGCATTCAAGGCAGGAGTAGAAGCAACGTCACCTAA-----TGCATGTCCAATGCGGA--------AGAGACTRCATCCGGGATTCCTTCGTTGTCTGGTGGTCCTA-MSAACGTCCCG--TTGGGGGACGAATCAACG-CTTTGGACCTCATGC-GGGCGACAGTATTTGTGGTCGCGTGRRTAGTGAGYGAACCCCT-TCGATCACCGAAACATCAACGTTCTAC-AG-C-G-GTGCT-CCGAGATCGCTGCACTCGGGGCTGCTGYCTGGATGTCTCCCTGATAAAAAACCAGGGGTCGAGTAAGGCAGTCA-AG--TTY--TGATTACTCTTGGTTCAAAGCGCGGTCTCTGGACCGCGGCCGTGAGTTCATAATTATCGGCGGTTTACACTGGGTACACACAAGGRCGTCKY-----C------------GTAATCACTTCCACAGTGCGATAGAATTTGRCCCG-GCTGAT-CYMSYRATTCATGG-GCCTATAC---G-----CTCTACCTTATCGGCAAGCCGCTGCCCAGCTACAGGCACGACTCCACTACAGYCCAGGTTCTGGCTCTACTTGACGGCGCCGTGGTAGCTATACGGGCTTACATGTCG-GCCG-CGGYTCTAGACTGCTCAAGTGCGACGGGGGGGTTCTGGACTTAAGGCAACACGACCTGCATACAAGCCGAATGACAAC--------CCGCCGTTGKGACGGGAGTGGCAGCAGAGCTGTGTGGTGCTTGGTTCGTCACCACGTGCCAACGCTATGGGTCCGAAGATAGCGCGCAGTATAGACAGTTTCGACGACCACCCAGCTTCCTCCGGGCCCTCCGTGTTTGAGGGCCTTCTCTGCGGTGATCCCGGTGCAGTCTCGTAGACAAG---AGTTAGAGTGCTCATTTGACCACCTCGATACGTCCAATCCTCGGTGGCGTACCACTCGGR-CGTCAAGGTAGGGGACAGTTAATACGCCCGTAGATATACCCCTA-----A-CCAACGATC--TGCGATCAGGTGCCTGCCTCAATATGCACCGTACTACAGAAAAATTATTCAGCTCCATATCCTCGGCGGTCGAGCGCTCTGGCCAAGTCT-CAGGACCAGATGCCTTATTAGCATTCATAAGGTTACGAGAGCATAACAAGGAGCAGCGTCCATTTCCGCTTTC-CATCGCAAGCCAACCCC-CGGAGATTCTCCGCGGACCTCAAGTTCAGKRGYTCACCACCCATTC-------GAGT--------CGAGCAAGCGCGGAGAAGCATCGGTCGGASKTGTTCACRAAAGACTGAAACGGGTTCACCTAGGGTCCGTCTGGTGAGTACAGCAATTATTGACCCAGCCCAGCCGGTTTTGAGCACGGTAGGCCGGAAGCGACGGGTGGTAACTGGACCCA---------AGTGGAGTATTTCGTGATA---------TCGCTACGTCGGTTGTGTACGGCTCGAATCGGCCAGTAAGGAAASCGGGCGTAGACGTCTATGCACGTGTT-T-GTACGTCGCAAGGAAGTACTCGGTTTTCTAARTCTTAGTGAGACGAGTGGTGGGYACATYGTGGYTCRTCGAKGAC-GATAGGACAGTCCGACAGGG-TAATCCTATTTCGCCGTCCCGCGCGTCATCTATTCTACAGAAAGGTCTT-T--GGGAAAGCGG------AATTGCGCCGCCGCAATGRTAAKAAGTGAGAAGGCGTTAGAGAGACTCGGGCTGCACTAAGAGAAACAACTGC-----CCCTGAACGTGCCGGCTAGCTGCT---GCCGATTAC-A-ATTCAGTC----------ATTACCCTACTGGATTATGAGTAGT-----AAGCCCGACGGT-CCGTCTGGCGGG-TGGTACGA--CGAGGACGTACGGTGATTCTGCCGCCCAAATCCCATGTTGAGAGTTTAATCCCTTTGTCA-ACAGTAACAAAAGGAGTCGCCCWGGTGTAGGTGTCTCCTGCGCCTCACAWCYTCAATCTTCGAATGTGGATGCTTTCGCACTAGTTGGATTTTTAGGCGGAGTGCGWSRKSYC----GACCATGTTAGCTTGCCCT----------GACACCGA-ATGGACGACGTCCTACTCGATATATTCTCACAACACCGTTGG-CTCGTCTGGACCACTGCAGTCTAGCGCRCCGGCTGGGGTA---CGACGCGACATGATATCGAAACGYAYYAGACGCATGCGTGTAGCACGCA-CC----TCGGATGCCCCCTATAATTCACCGTCTAYCACTTTCCTTGAGGAGCCATACGCTTAGAGATATCTTGGCGT--TCAAATTTGAAGTGATCAAGATCTGTAGGACGCACGCATATTCCGGATAATCGTGTTGTGTAGCCGGGTTGGGATGCATGGAGTGG---AATCKSTCYTGGTTGCGTCCTCATTACAAATCGCCCTATGAGATGACTACAGTAGGTCGTAATTTTCGAGGGATTGAACTTCCTTTCGAATGCTTTCTRSYYKAYAGCTTGCACTATACGTCAGCTGAATTGATCAACAGCAAGCCTGCGGGTTCKCATTACACGGCGAACAAATACCGAGGGGGATTGACYYTTCTCTGGACGCCGCGGACACTGAAGTGGTGGTTCTGCTCTTTACAGGGGCCGCTTG-ATACCACGCAAGGAGTCA--------CCCA------WAMRYCACAGTGACGAATCTAGTTGCAAA--ACTTCCATACGGSCATCTGCGAAGGCCAACGCCCCAAATGGGGCACAACAACAAGTATGGAACAGACCATCCCCCGTATACGCCCGCACGTACTCTGCAGGGCTTGTCACATTCTGTAAATCGAGTCGTAT--AACACATCAACTTGATATATAAGGGCCGGGTGGGAAAAGCTGCATTTTGTTCCAAGTATGTTCTTTAGTGGCAAGTTTCACAGCGTCCGGCGGCCTGAC--------GAAAACACGATGGTTTTCAGAATAGCACGCGTCCCCCAAGCCKWTCGGCCCCAGACACACTCCARRCGATATTTGCTCATCKGGCGACAAAATACGGTTCTGTATGTGTCGTTGAGTACTTAGGGGTGACAATTTCACGCTCGTATAGTGGATTGATAAACATMRGGGCAGTCGGATGGA-----GGTATCAATTGGGAATCAAGTCTCTAGTACGGTGCGGTAAACAYGCKCGAACCGCGGCGAGAGATTTTACGATCCCCAAGGTGATGCGGGGCCGATACGATCGAGCCATGGCATCA----------CCGCCCCT-AGG--C-AGCTAATCRTAACATAGTGGTCACGTAGAGCAAATTAATAGTATATCCACAGGACGCGGTTACTACGTMYGGAGTTGCAGGGCAATCCTGAGCGCCGGGAGCGAATCGTATTTCCTGTAGCGTRYCGCATAGTTGGCCTAAAGAGGTACCGACTACATCGAATAGCGGGTTTAGTTCATTACATTTCCGCGAAGCGTTATTCAAAGATCTCGGCGTTTGAACAGTTTGACGGGAACGTCTATCATTGGTGCTCAATTTTAGTTCTCGGTAACGTGGGAAACTGGATACCCCGGCGCGCGAATTCTATAGT------CAGGGATAACAGACTCTCCGTGACCAGTCAGGGTGCTAGGGTGACTAAAGCCTCAGRYRTTGTCAGTTTGACAGCTTTTTAGTATACTCCAGTACGGGTTTGATGCATCGAGTTGAGTCGCCGGGGAATCAAGCTTTGTCRCTTGAACCATRCCCAGGGAACGGCACACGAAAGGTGAGACGGTCTGGAAGTCACTGTACATTAGTCCCAGCGCCAAARCGGGATACTGTTGTTGATA------TGACGTATCRYRYRMCGTTTATAGACCATGCACCCCCSYW----GAATGGTGTCACGGTGAAGGACCGTCCMTAAA-GCG--ATCTATTTATAATCGTTAACGTCAATGTCACTCACAAGCTGAAGTCGYRA--GGATGGGCAACATTACCGCATCAGCGATTCGTATATGGGGCGAGGATCACAGCACATTCCTGGTCGACCCGGTAA-----AACAATGAACACYYTTC-CGCAACCCGGATTTGGTCGGGATCGACGGTAAGGTA-AGTTATGCGTCGGACGCAAGCATCGAACTTATCCATTGGCTAAGACCGGAAGTCCCCAGCCCGGCACTACACCCCCACAGTGATTACGACGAAATGATTATTAGTGCGTGC-ACGTCAGCCGATCTCGGACGCTTGTCGTGGCGAATTCCAGTCTAGGAGCTCACTCATCCCT------CCACTGACGGGTGAGCG--CGTCCGTTCGTAKGRGTGAAAATAAGGT-CGATTGAAAATATGAA-GACTTGCGACCATCTTTTTGA------ACGT-GCGTTGAGTGGCTGAAATATG-TCTGGCCGAAAGCGAA--CATAGACGCAAGGGGGATGGCGATAGAGCAATACCGTTCACGAGAC--TCAGAAGGATCTACAGCGCCC-------------CGCAAACGCAAG----------GCAACCGYGYRWGG--CGCACATGGTAAATCACCTATCGGCGAGGTCCCCGCATCGCGTAAAATAGGACAGAACATGCGATCCTGA-----CCTGG-GATATTTAGGAACGGTGCTCCCACAGTACCAACCTGCCCAA-CCCATCTCGCAAACG---------CCAGCTTCCGTC-AT-GGGCCGAAGGTGCTAATGCCCCCGCCGCTGTGCGCAGGAGGGCGGATGCCCAAGTRGC-AMYACAACGGATGAATAGATTCGCTCGTACGCGTGTAGTTTTCGAGTAACTGAGTGGGGCACGA---GGCTG-TTGCGCCCGACAGTCATTAGTAGTGCTGACGTGCGACRATTCCG--G-GT-GTAGTGTCCAGGGATCTATAGATGGACACACGTAAGCAACAACTCTGTACGATTGGTTGGGGTTGTACCCTACTACGCAAATTCGCCGAAGCTACTTGCCATGTACGAAGGCCTCAGTAGTTACCATTCAGCCCCACGGRAGRACAAAGGCACCGAAGCACWTCGACGGGTTTGGCCCCGTAGAAGGGACATTACC-------GAGCTTYYRKACGGYGGGCCGCCATAGCTAGCATACAATAG-TATCCCGGAGGCAACGACGTGTTATTCAAAAGAATCGGCGCTTGTACAATCTCATT-T-TTCCTATTGTCCGAGTCCATAACCATCCAAAGCGAGCCACAACAGATGTATATCGGACAGGGTTTAACCGTCTA-G-ATGACGGTCTGTGCCTTACTTAGCAGAGACGTTTGACGGCGGTT-TGGGCAGTACTGACG-GCGCCAAAGATAAGCCTGTCTAAGGTAGAATCCGAGGTGTGTCGTTTTCGAACGATTCGCTAGCGCACGG----TAACGTCTAGACATCCAGGAATATAACTCGGCGGGCTTATACTTTCCCGKTTATGTAAGTGAGGCGACTCTCCGGKCTGCGMATGCGGCTCTCCT-AAGCTATGCTGAGAGCGTCACATG---CCCGCCCGGCTCATTGYGGGTATGGGCTGGCTTCACCAGTAATCATTTTTCGTCCCGCAAATTACCCCMCMGAAAGCACTACAGTTTCAATCAAGATGGGATGTAGGATAAATTATCCGGGACGTAGCGTGGACGATTTATTTGAACCTACTCACTCATCATGCAATTAGTCGTC-CTGACAAACCTTCCACCGCCGGTTTCAACCCAAGGGGTAACGCTTTATTTCCCGTAGCCATGTATAACG-AGGAGTTCTAGGACTCCGAGGACAAGCA----ACGGCCGTCATTCAAAGCCAGTGGCTGGCGTKWGTCAGATCCCTTTCCTGGCCCTGCGCAGTCCCCAGGCAGTGCTGAGGGAGCTTCCACA----CACACGAGTGTGTCTGCTCTGACGTCAGTTCCCGATTCTACCTTTAACTCGGGCCGCGCTGGCGTTCCAAAGTATGCCATT--GGACGGCCTTCAACTCAAGGGTCATAGTCCATTT----CGATTGCGCCTACCGGTAATGCCTGGAGTGGTATGGGGCACATGYGATAATTGAGTGTTATTCGCGGACGTTGAGTGGGAAACGTAGTTTTACCYGTYKTCGGCCCTACTATAAGCGATCTGTGGCATCGCTAAACTTCTTGAGACGGGTTATTCAAGCGATCTTCTGGATGTTTGATCGGATGGACGAACCA-TGTAYTATGACGATCTCGCGGGGGCTCAGATTCAGCCGTAGTAGCATTGAGCCCTCGACCTCCTACCAAATGCGGCTTGTACCGTCACGCAAGGGTGCCCCGACCGAGGCTGCTCTCTGTGACGGGTGTGCAGTCGAAATTGAATTTGGACGAGTGTACTSYGGGTTCGTGTGTGCTTTCTCGTCCCACACCACACCTGTTCAAAT-AAGTGT-GCTGACACGAATACACAACCCATTTTTCTGTCGAMCTGGACTGCTTACCTGTTTAAGYRGAATCTCGTTTGCTCAGCGCATTACTCTGACCR-CCATAACCAACGGCACCTTGAGAAAGCTCTACGTGTCTTCACCCTACGCTG---------AGAAGCCGTCTCACTATCCGCCG-C-CCGGGGGTTTGTGTTCGCACAAGAACACTTCCCTTTCCYGATGGTTGCAGTT---------GC--TGTTACTAAGATACCGGTTA---GGTAACCTCACTATCGTCTGTTAGATGTAATAATACTGTCCGGATCTTAAATCAGAGAGACGGCCCATTTAGT--CTCACACARGTTATCGGAGAACATTGGCCGCRTGGACAGRGWTAGTATAATGT-------GGAGTTACGGGAAAGTGGCYTTTCCTTTACATCACGGGTCGGGA-GAATGCTACGAGTTGGCATCTCCTACTTTTATAACTCGTCCACGTTTTGCAGTCGCTCCTACGGTTCAAACCGTGATAGGGAATATGAAGTCAGTTGAATGCGTGAGACTGGCCCGCAGYTGGTTGGTGCCTCGCTTATTTGGCAKGTCCAGGATTAAGTTATATATTAACATGTATAGCGTC--GTGGACTGAGGCGGCGGAGGGCGACCWCSGGCCACCGGCCCGTCCCAGCGGTCACTTTACTTGCACAGCCAACTGAAGAACCCGAAAGTTAACAGCCTGGTTAATTAACTAATACTGATGTTGATTGCTCTTCGCTGTCGTGTGYACGGGCACCCGGAGACTAATGCGGAAGGATTCTCTGATTCGCTCC--YRGTGCCTATTTGAAGGGCCGTGTCATCGGTAGAGCCACTC-GT-GGAAACCGCTCSWYTGGGCGTRAGCCGTTCC-CCTCCGRAGCATACAGATATCCTAGCCCGCCAGCAAGTCTCACGACTGATGGTGAGGTGAGCTAGGGGAACTGACCTTCTT----GCACCATTACTCGTCGGTGCACCGCAACGCACAAGGCCCCACGCGTGCATTATAGACCGC--------CTGGCACTACGGTTGAAAAATAAYTCAATGCCCCGACGACTGTTACCACTGGACTC---GTTCATTTGCCC--TGCA-T--CCGGTGGAGCTTCTGTTAATGCGTSGACGGGAAAGGGAGTGAGACGTCATTTTGCAAATCCCGAGCAGGAAGCATGA-CGCAACTCG-GGGTACTCGCCCGGAACCCTCTGTTTCTAAACATGCCGGCACAAAGAGATACGCCGCGTTGGGTTGTGTCGCACGCCGAAAGACCGTGAACGGCGCGGTATATGTCGACGCTAGCACTAATAATCGTACGGGATGTCATCGTGAACCGACAACGACCGCCTGTACCC---AAGACTCC-AGACARCGYTRTAGATGAATATCCCCCATCTATCGTTCTGTATATGGCGGGGCCCGACAGTTTAGGGGAAACCGACCGTACCRAWMCTGTCGGAGGCAATTTGCTGCCTCCGCCTTTGCCTCGGTACGTATAGCTTCTCGTTGAGACTCCTCCATGTCTCCTGCGGCTCAACAAATGTGAGTGTCATCTTAGGTGATGAATTCCTATCGAACGAGCGAAGTATAAACGAGGGGTCAGCG------TYCG-----CCT-G-----TGCAGCCAGTTACCGGC-------TCGATATTACGCGGTGTCTCCTCCTTCAGTTGA-AAGGCGCGATTGTATAGCTCTCTACCTATGTCCGTGGCTGGCCACCTG-------------AGCGAACTTCACACAGKAYTAT-GGCTCGTGCGTGGACTRCACTCTACGGACACCAAGGCATCTACCTTCCAGCTAGGGCG-TCCCTGTCCGTGCCCGGAGCAGCGTGGGGCCGATACGGACTCTGGAGATCAACCTACGGTAGCAGCTTCGTGGGCAGTACACAGTCGTAAGTTGGGCGTTCCTCCCATTCCGACACGTTGGTAAAGCAGGGAGGACTAACAGAGCGGCCTTGAACAGATAATTTCGTACACT-----ACGRGGCYYAACGCATCTGAATGGCCCCTAATTTCTAAACGCATGACCCGCTCATGGTTTCGAATACTGCACGAGTCATAACGTTGCTTGTTGAGACTG-CATCT-GGATGTCGG---CAT--GTGCGC--CTCTCCTGGAATGGCGACGTCCCGCAATTACTTGGCGGGTAGAACACGGTTCAACATTGATCGCGGTACCGGACGACTCTTACTCGCTATCACATCAGAGCTCAAAACCGTATAATAGC-T-AAAC----CCC--GCAGGCCGYCTAAAATAAT----ACACCCCACAGGGCGAGTAGACGGAGCAAGGCAG-CGCAAGAGGTAACGCATATCGGGAGTCGCGGAAATSGGTTTACGCCATCCACCTAATGGAGGAATGGGATTGCATGGAAT-TTCCGCGTCCAGCAGATCCGCAAGTCTATCCTCCCGCTGTGGTTACGTCGGAATAGCTCCAAGAAAAACACATGTGATCGACAGTCCACTGAACATTTA------ACGGCCTACTCGGACCAAATCCAGGTACCTCCGCAAAGCGGGCCTCTCGAATTCCGCTTATCACAGTA----TAACA------TTCGAGAATGCAAAGCCAGAGTCAYCGGGTTAATGTAAATCGKCACGAGAGACCTAGGAGGCCAGKTATAWASACAAACGCACCCTGGTGGGTTCGATTAAGAGTGGGCGTTCATAG-GG-ACTTCACTCCTCGAATSACRCCCG-TCTTGTTTTTTCGTAAGAGTTGGAGTTCAWYGACCGTATCGGATGTTGCGGMCCGGGTCCATTGA--GCCGG-C-GACCAGACCGATATCACAGTGCTAGCTCCCTGTCGCGCTCGGGATAGCTTCTTGTTGACGATCTCAGCCCCTATCGGCGAGGCCTACACCAATTACGTGCCGCTTTGAACCTTTTCTAGGTTGCTAGATGGGTAATGACGTTCCACTCGTCTATTTGTGCGTTAGATGGTCACAATAGGCGATTAC-TGRAC-TGATGGGCAACTGTCCTGAYRRGSRATCACTTTCTTGGAAGTGGACTGCGG-TATCAGCATTGGGTAATGATCGTTCGCTTCCTGATTCTCATCTTTGAACTAGTGATCAGGTGGACGAAACCTGYRKYSRAAAATCTGCCTCTACGTGAACTGCAACGACAAACCCATCGTTTCCAGAGACGGTGYYCGTAC-TTCATTGCTCTAKYCA-ACACAGTAAGCYRYTGGTTTATGTAGCCACATCTTGAAAG---GGTCGTGAATTCCGCCTCTAACTRRATTGGGAGCACTATGTCGAGCGGAGATKAATTACGCTTCACGAGG-ATTTCGAATAAAGCTGAACCCTATGTCA--AGAGGCCACTAGTAAAGGCCGCCAGCAGGCAATCATTAGGAGGAAATTGAGGGGGCTTATTRTCC-GAATCTTTTTACGCGTGAAAACGAAGAGAGGTCGTGCTCGAACCAGACTGCACGCCGCGGACTTAGAGTTTTGGTTCGCGGAAAAAATGATGAGGACCACCACTCACTTATATCTGCTCGATGGCTCCGGTGCCTCATTRAACCACAATTCACCACGTGTCTGAAAGTCTTGTAGCGGATTGCTGATCTGTTTAGGGTGAGTACTAKSTGAACTT-GATTGTTCTCAGTACGTGTATACGRCAWRTGAATGTGAGGAAACGACTCCATTTTCAAGTCGGCTTTAAAGTTACCGGCCGGCATTGGCCGGGCTGACCACGGTAGTAGACCGGGTGTT-----ACCTGGGCTCAGGTCGATCATCGACCAGCCGCCTACCAAGCGGCCTCCCCGAYGWCGCTCATCTCGYAATTCTTGATTTTGAAACCTTGCCCAAGACGCCGTTAATATGATCTGGTGGTGCCCGTTCAGGCGAGAGAAGCTGTACTTGGTGCTAAACTGAGTTCC------TAATGGCAATACACGAAAATGTATGGCAATAATATAGGACCACGGTTTACTCCCTTCTCAACGGGCTCCCGAATCCGTGTAATGCGAGGGAGCCCATCGCGATAACGCGCCTTAGACTGCACATATGATGGCGTA-------------CCTGC-CGACCAACT--TAAAGCGCCCGTGAATGRACWACG-GT-TG--GGTGGCGGAGCAAAAAGGCGAACTTTGACTAGCTACTGGGGAGGGTATTCCCCCGACTGG--GTTGGACTAAGAACTTGGCCCCGCGAGTAGGAAGCCTCT-CG-AGGGGRATACGAGTGAGCGGGTT----GCCCCTCCTCTTGATTAAAAAAACCCTCTTGCGYAYCYATTCGAGCTAACCGGGATATCCCATAAGAACTGGGCCGCGGTGTCGGAAATGTGTCAGGGATTAATTCATTCGAAACAATCTG----------CGCCGGGAAGTTCCTCCTCCCGTACCGA-C-------CGAGTATAYSC----------------AATCTATAGCC-------TGAACGAAACATCTGGAGCCAGCGCTTAGTACTGTCCACAGCCAAGAACTCTCGAGTCATAGCACAGAAGCCCCCTTAAGATACCCAAACCTGAATAAAGAGATTCAAACGCAAAACTGCAGACAAGGTATACTGGCCCCAGAGCACGGGAAGCGATGAATCCGCGTTGCCATTACCCATATT-GCGCAGCACAGCGTCACAGC--ACACGGCGGCTCAGCTGTCAAAATTGGGATTGCGCAGTGTTTGCTTACCTGCCGGGCGACAGAGTAGAGGGGGCACT------AGTG---ACTGTTCCCCATATTACAGCCGGTACTAGGGAGAACTTTCTTCAATG-ACTTGTCCGGTGYSGGCGAATCATAGCTTATGAGTCCCGGCACATTGCGTCTCCGTACCCGGCGCACTCCCCTGATGGCAGCCTCACATCATAAATCGTAGATCCCTCTCGGTTGCGGCTTTAACGGGCTCGTGCCCGA-------CCAGCTGTAGCCGACGAACTTTTTTACCGGAACCWTCAGATGCACATGTCATTAGTGAT-CAGCGTTTTGAGGTTGCTCCGGTCCGAATTGGGKACSACACGGTGCTGTCCACATTACRGYCATAGGCG-GACGGCCTCAGTCCATATTCTGCATTGG----CGGTGTCTCCCTGATCCTACAGTTCA---GCAGGCCCGAGGCCGAGTTCCCCYTGCTGTTGACCCCCGAGTGCTTGTAGTCCMWTTMACTCTGATGCACCGGGTTGATCCCGCGTCTCACCTCGAAAAGCATCCRKGGACGCATTGGTCCCGGTCGRACCAAGTCACATAWWCTAGATT-TGTCTCCCTT---CTTTTTGGACCCAATA-CAAAGGGGCTTTAGCGCGGTTTAGCGGAACGTATGACCGACCTTAGGTAAGTTCCTAGTGCGCCCCACGCAAAATGCGGTCCGGGGCGCTT-GCAGAAGAGGACTCCGATCCGGGTAGACTYYTATGAGCCACATTTCGTATAAACCC-ACTCTCTGGCTTGCTGTGTCCGACAGCCGCCGAGTCT-------ACCAATCCGGCCGCA-G-TCGCGGGGGTTCT--------CGTTTAGCAGTAGCGTTTGATGTCGGGTTTGAGGATTGGACGAGCGAGGAGAGGAACAGAGGCTATTTAACGCTGGTCATAGTAAGAGTCAGCGGGAACCTACG-TAACTTGCTGCGCATTGCGCACATCCAAAGAGACGCTAATACCACCTC-GAACCTCTTGCGCGKWRCTGGACYWYRWGTGATCCCTTATTGGTGAGTGAATCTAAGTGTGACTCAACGGACGCGAGCAGAGTACMTCGYSKGGCAACGACCCAAGATGCTSAGGRTT-T-GGGTTCGGCTGGCGACGGATTAACTRYSYWAACCTTACTGAGTTTAACGAAT---GAAAACTATAACGGCGAGACCCAAGGTCGGCGGTTACGATCAATCGTGCACTAAAAACATGTGGTGGCTAAAACAGGTCATCTGAGGGATTGCGGTTGGGTTAGGATAGTGTCAGAGCAGATTATATCATGTCAACTTCTCGG---CAGAACACGCACAACCGGGTGACAGAATGAGTCTGAGGCGTATTAGAAACCACCGATGGTGTGCTGCCCCCACT-GAATGCGRKMRCGCAGATAGTACACAAT-TAGATAGTGCACGCCTTGTCCCACGACGCACGTTGTACGA-ATGGGCGTTATGTAAGATTGGCT-CGCGCTGCTCAGACGGATCATTAGTTGTAATGTAGCACSCTCGCTCGGTTCGTCAAACGGATCAATAATTAGCYCRRTGAGGATGACACGGAGCGGCCAGGGTGTAGCGYCAAGTGTGA--TGGCG-CCGGCTATCAGCCTCCGTCGGA---ATTGTGGYYGG-------CACCTCATTACATTACATTRRGYCYCRMCGAATACAAGGTCTTCCCCGACATTATCTGACGCCGATRCTGATGACGYYYRYC-GACTTGTCCTTTTTCACATG------------CWWKATATGCATCGACATACGTGGAGCGGATTTTCACCAGCGCACTT---GTATCTTTATWCCATCGAATCCAC---GCCCCACTCCGAATCAGTCGAC-T-------GAAAA---CGCGTAGATCAAACTTTCCCCAACTTAAA-TCCGGATGGCGGGTCGGCAGGGCGGGCGGTCATAATGGGTCCTGCTC----------GATCAGGGCCACG-CG--A-CACGCGTCCTGATG-----CAACACRCYCGCACGATGGGTGTTCGTCACGGCGACTCCCATTCCGACTGGTACGTCGTGGCACCCACG-GTGAGGCTTCAGT--CATCGCTCAGAGGTTCTTTTGACAACACTTACGTGCGACAGGGCCTAGTAGACTGGGAATGTGTTAAGGTCAACTAATATGCCTTCTTCATCGTTTCTATT-AGTGG-GTGGCATGGACGAGT--------ACGGTGRCTAAGTTCATTACATT-T-----CGCTAATCATTA--GAAT--AACTGACTTTGAGTCATGCTGCTGA--C-CTYRGTATGTTAGA-AG-GTATGTCGCCTTTTTA-GCT-MTCYCCAWYMYKACAAC-CCCGTCT-TAATCYYYCATTTACCAGGCTATTCCTAAGGGGCCAAGGAAGCTGGTCGGCTGTGGAAGCCGGTGCGCTCTACGGCTTATGGGRATTTACTCAGT-GACCTTATRCCGGCCCGTGCTACGTTACCGAACCACAGAAGAGATTATCCCTACCTTCCACATTGCCGCCAGAGTCACGGGTCAAACTTTGAACCCTAGTGAACAAACTGGATCTGAAGTTGTGGTGCGTGACGGTCTATTCCAAACTTTGTTTATTCACTCACCTTAACGTACGTTGGTAGAATGATAATGTGCCAACTGATCATGTCGGAGACTACAACCGACAAACGTGAATCTAACCTCTACCCCATGCGGAGGCTCCCGACAAATGATCCGAATAAACCGTACTAAT-GCGACCTGAAGGCTCAATA-CCCGTCAGTCACGCAGTGTAAAGGCCTGAARTGCTGAGTAGTTTCGGAGGTTGCTATGTGGGCCAGTAATAACCATA--ATGTCATGCCA-TAGGGATTCTACAGCCGCCCCTAAGTGAGGTAAGATTAGGTGGTTGCACCTGTGCGTCATCACCAGGTCTAATGCGCATATTCGGGCTCACTTGATAGGGGTGTATCGATATGC--------------GCAGACTATCTATATGAAAAAGTTTGGGAAAGAATACGTGACCTGGGTAAATGACAGTAACTGACCAGCGCGGGCTCCCCCGCGRATGGATAACTGCGTTAAGCGGTCCGTATTGTTTAGGGTAGGTTCTGYRGTCTTTGGCAAAGTCTGACTATCTCGCCGCGGAACATCAAGCCCTCATTTGAGCGTGGAAAAGTGCTTCAGTATACGCCTACCGTTACACCGATAGCAAACTGAAGTACCATGGTTTCTTGCCAGTCCGTGA-GCTACAATCCATTGCCTGACATAGAGATGGATGGGCGAATAGGCATTCTCCGAGCAGACAGACATCCAAGGATGTATGGAACGAACGAACCCCATCACTCAAGCACCACCCATTGCRGYYAGCATGGATTAAAGGCGTC-GGGAWTGKCTTG-AGG-ATGTGGGACCGCGAATAGTATCT---YGRSRCCSCTGTACGGTCCGTGCGACTCGTGAAATTTCTTGGCAAGACCTTCTAAAGTTTGCTGAACCCCACGGCCGGGGCTACCCGAATTGATCTAGACGCGAACCAGCCCACGTCGCCCCCACTACGTCTCTAGYRTYGAARWCCAAAGTCGAGCTACAACRGYTGGATTGAACCTCCCCSACTGAGRCCTTGACCTTTACGCGGACATA--------GCATYTRTKATCAAC-GTGATACTTGTGCCGGTATCCCCTCCCGCTTTCCGAACGCCTGC-CTATACTRRMYGYYAMTYGACAATACCAYRTGGCGTTATGTGTATTACATGGTGCTGCGGTTGCCTTATGGGCCTCAACTATGTGGCTACAGCTTCGATG-CTGGGTTGGCCATACGTACTTCWYCAKA-----------TTTTCGAACTTYGAGCGTGTG-----TACAT----CATCTTGGGGTCGTGACGATTATTCCCGTTAACATTATGTTTGGGAATTTATACGA-TGTGCCCGAGTCGCATGGCT--CA--AATGCTTAATGATATCTATCGTTTCG-TGATGTTGTGAACCCCGCGCCATCACC-TCTATGACAAGCTTGTGGGTTTGGTACAGGTACAATGTAACACCKGGGCCCCGTGCTCCTCTTGGACCTACAGTTTGAACGGGTATTGAGTTCATTTTTGTTATAGGCTTGCGACATTGG--CCGCCCGCTCTGGCAGAGGCAGACGGGTTTTCCCCTGGTACATTAACACCTACTTCGAGTTTCCGCCGGGTCCCTCTCTTAAGCGGGGGTCGCAAATATATTCACGTATGTGGTTAGCATCGGGATAAAGTGAGGCCCAAACCGGCCTGTGTCATCGGATCCTCTRGTGTGCTCGAACAACCATTCAAAGGAAGC-TAGACGCAGCTAGCCGTCCATAAGCGCAATGGGGCACGCTCGGATGAGTGCGTCTAATAGCGCAACGTGTATTCTTGGATGGTGCCGTTTCATACAACTGTAACGTGTACAACTTAAGAGAGACGGCGCGT-GTACGGTCGTCATTATTAGTTCAGACGTCTGAGAGTGTCTCACGGGGTAGACGAGATGGGGAGCATCACTTCTTAGGATCGAACCCCATAAGGCCACTGAATCGCGCCGCGATCATCGAAGTAGAAAGAATGAGGMGCYTRACTGCCCTAGCGTCCCGGCTYWSKYTAAATTAYGTGCCCARA-CATGGTATGTTGGAGTTGSAGAACGGTAA--GCTCAGGATACACAACCTAAAKGGCGCGACTCGGAGAATGAGGGCATCGAGATGGGACAATTCGGTGGTGCTTTTACAGCCAACGCRYACCMCCTCGYGTACCCGTRYAWMWATYYTAGGAGTAAGAAGAGAGGCTCTCGCTGCAGCCTCCACCGAATCCTTTACATACTTGGTAGCGCTTAGTATAGGCWGGCACTAGAGAGCATCCATATYCYKYCTTGCCCAAAATCGATCCTACGAGGCAGTTCTGAAGCGAGAATCCTGGTTCACTGCTTCAGTTGGGAGATCTGAGAGCAAAACGTACTYSTTTACCCGGCCACARAAG-AATCAATACGGTGAAGCAAGACCAATTCTACCACTCGAGGAGGGCGATTACTGGTCCTATATATACGGGTGATACCGTAACTGGTGCCGCACAGTAAGCTGCACGCTCCTCACCTAATGTACAGCCCGGACCACTTACAGGGTGCAAG-ACGCRCGCTTCCGGTACGATCAGGTCTTAACACCCATGATACCTAATCCTGGGGGTACTACTATGACATTTCGCAGTGGGTCGTCACCTGCAACCTCTGATCGTTTTCTCACCTTWCCTGCGAACCAACGTCATTTACTGTAGWCTAAACCGTGTATGTCGTCCCAAGCTGGTTACCAGTTGCCTGGYAGATMRAGGTATTGCTGTCCTGTTCGWGCTGCCGTCACGAGGAGTGTACAATGAGTCCATAATACGGCCGGTACGAGCGGRCYGCGCRCTTTTCGCACCACCCTTATTGTATGTAATCCAAGCCAGATGAGTACGCTGGACGTACTTGTGGACCGGAGTTGGGAATAAACCGATTTGCTATTGAAMRGRMGRGYCTGACAGATGGCAAATGCGCTTATGTATCTGTAT----TGKATGYACTGGGACGGCTCAAATTCCAATTAGTACACCTCACCCATAGGGCGTGGATTC----ATCTTTGAATTGGTTGCAAGCTCATGGGTCATGGGCTTTGTTA-TCCGGG-C----GGAGAGATGAGTGTTACTYKCGTATTTGGAGGT--AGCCAACTCACCTTCCTCTCCTCTTCGTACAGGACGCTTACCCGCGTTTTATGGGATAGGATTTACCCGGGATGAGGTAAACCTTGCTTAGTGGTTGCCTTCCAGGCGTTTTGCCCGACCTCAGAATGACCGGCCGC---CCYAATTCCACGCTTCTGGAGCAGACATATATCCCGAAGTCCGCGGGCGCGGCGTCGCATCG-TTTCTCGTTCCCAAATAGCCCTACAGGCAGGCGTGGC-----TTTCATC-----------GC------TCGSGCGGCTAAAAGCAGCT-AAATTGACCGGCCGCGTTATGGGTGACTGCCCTCTAACCC--TCCMAYGRAG-G-SCCRTGRGAGAGCGTCG--CGGCGAGCCATATGGTTACTTACTTCCCTTGGT-----ATCCGTGCGTAACTGAAAGCGCATCTCTCGAACTCTACCAGGGCCAGTCTAGTAGG-TCATGATGTTGTCTCTGT----AGAACTCGGATGGCAGC-------TTGGAGCTGGGGGCCGAATAAATATGTCAGAATCCAGCCRGCRYWYTCTKGTCCTCATCCT-AYATTSAGGACAGACGAGGGGTTCACRTRATGACTTGTACTAMKCTCAAGACATTATTT--C--GCCCGCTAAAGTGGGRGGTACCAGTTAGTGAATCGTCTGCTTT-ACAAGTGCAACTCGCGATG-AGCGCCGGTCATTGTCTTCGCCGTATAAAACCGCAGGGTCCTGTTCATTGCGGGGGTTTCGAGAAAAAAGTCCACTGCCACTTAACCAGACTCTTTTTGCACGTAGCAGTTCAGTCAGGCTGGGCGTTCATAGATTGCCATGGACATTTTCGCAGWACTCTTGCCCATCWAYACRSTTAACAGGCCGAAAACGCTCCTGGGGACCGGCATTAGCCCTGGCGGATTAGATTCGGAATACATCCGAATTTCTGGGTAGCTACGCTTCRACGCCGTAGATCCAGCTCACGTACATCTCGGCTCCCGCAAGTMCATGTCGGTATTATTTGATTTTAGGGTACTCGTGACAGGTCT-TATCAYAWSGCAKACTGTCRTCMWGATATYWCGTGCCAATGGCGCTAGTACTAAACCCCGCCCGTACTCTCTTACAAGCTGTATGTTACAATTCCCCCCGTCCKRGTCACGTAAACGTACCGAAGTTTTGCTTGCCCTGGCAGATGTCT-GGAGTAYRAGYGCTCGCATTCACCATTGCTAGGAGATGCGAATCGACCGCGTATGTGTCCTCTTTTACCTCACGGCGGTGACTGCAAAACTCGGMARC--GGTTGTTGATGTCTGATGTCGAGGAGCCCGGAAAAAGCGCCCCCACCTATGGAGTACGCCAAAGCGGGTGGGCTGAAAGCACTCGAGCTGATCAWGTACATGCGACCGTGCCGGTCTTATCCYTCACG-AGGCGATTAACTCACTCCACACTCAGTACTCCAGGTACCTCACAGCCAAGAGAGACGGTGGGGYGAGTTTTATCGTACAGAACGGCCAATACGTTTTGCCATACATAAGGCACTAATCACGTCCGAAGATCGCATGGCCTATTCAGGCYGTCGTCACCCACAA-TC-GGCAACTCATGCTAGGAGCCTTCGTCCGGGACTGCTGGATTTTGTGCAGTGGATATGGTACTGTGACGTAGGTAGCGTGGTACTCGAATCGCGACGRRRGACAGGAGATAGTGTCGGAAACCAATCTCTACAAATACACCACGAGTAAGTTTCGGCGTCGCATACCTCAACTACTTGACGCTACTCATTCCCACGGGGACCGGTGCAATGGGTTCACAGGAAGGAAGATTTGTGCCGTAGGATGGGTCCGCCCGAAGTTAGGGTTGGCAGACTTCCCATGGAGGATGTATTCGAGGAGCGTTTTGCCATCGAACATGCTGCCTAGAAGGAATACACA-TCCACCGGATTTCGACCCCGCCCCATTGGTAAGCAGTCCACAGCAAGTGCGATGGAATAAAGTTTTTCGGGTCCTTCGTGAGGTGTGTTA------------CAGTTAATGCGAAAAAATAATCAATCTCGAGCATYYGCCGGATTGGTGAGCAACATGCGCAACCCCCAATGTGCGAGAATACAGGGCGTCT--GGTGAGCCATAGCGGTAATCTAAATCTCAGACCTAATCCAGGTTGACCGCAGGTGGCGTGGCCAACT--------TAAACTCTCCGTACAAGAGRCAGGCACAAGGT-GTACTCGGGACCACGGGTTCCGGACYAGCACATCGCTACGGTCGACTGATCGGCACGTCCTTCGCAAATAGAGTGGGTGATGCTAGAAACACCCTCTGACTATAGGAATCCAT------TACAGAATTAGCATTATGAAGCGTTAATGCCCGCCGGCGCTTCCTACTCGAAGGAGGGTAACGGGTCCATG-AGCTGCAAAAATAATCGTACTATACAGGCTGAACCCGGTT-TATTGAAACAGATGTATCCACTTCCGCTATGGACAGGATTGTTGACRCTTCACGCGTTGCTATCTTCCTAGTTGTGACCATCGCTTGGACGCTACATAAGGGCCTGTATTTAACTATTCATTGGTGCCAGTAAGCAGTCACAAGCGATTTGCTCCTCCYCKCCCAGGAGAACACCGTTTACAATCACCACCGTAGGCTCGCCACTCGAC--GAGATATGGTAAGAGGAATGCCGAATTCGGACA-TCCCAGTTGGCCG--TCTCTATCTGTGTTCGATATTGCGACACCCCTCCCCTAATCAGGCGGTTGTAAGGCAGCRGCARRCCMCGGTGGCCGCTTATAACACTCAGCAGGTACGGTGAGGTTACACCCCCGGAGACGCTGTCCTGCAGCTTCGCTGTCCACAACTTTCCCAAAGCAACGTAGACTACRGCGATACATAACCTATTGATTATATGACTACAGTCGGCCGTCAGTACTTAGAAAGAGTATGAGACGCCRC-C-CTACCCCTAGKGCGGCTCTTGGRTCAAAATA-AACTGAGTGGCTGGCACRGCYATTTCAGGAT-----------------GAAACCGGCTCATATCCGGACTCTCAGTGCGCCCACCCGCGGTATTGCACGAGAATTGTACACTTCGGGGATTCCGCGAACTGAGACAATACTCATAGTCCTTGRCCGAGATGGCAATATTTCCTTAWGCRTGTGYGTTGTTCGGCCACATAA------------ACTTTGCCCTTGCTGGGGAACGGTTGGCTACCT-GGYTYYATGGGRGG--------GCGGGAGAAAGCCCCGAGACCGAATACAAGAGAGCACCCCTGAAAACTACACTGGATTCTTGAAGTCCCRGRGATGGCGCTTTGACCGCCACTGTTGGAATTATTTGC-TGATACACGCAGCCTACTGGACG-TCTCAGAGGGTCTGCTTGCGTAAGTGAATTGTCGCTATGTTGCA-CTCTTTCTCTCAGGCAGTCGTGCCCAGTGATCTCGTGTGAGTCG-YCTRTGGWGAATTCGAGATGTGGATAAACCCTGGAAGACCTACAACTGCCACATTAAGCGTCTCTTTAGC-TG--AGATGGCATTAAAGA--AACCTGCTACA--TAAAAGACTCAAGACTGGA-TG-ATTTCGGAACGCCCACGACTGGATCTGGGTCGATTTCATAGCCGT----GTCAGCCGGCGTAAGAAATCATTAGGCGTAGTGCACTT-ATTAAACCTCGTTGACCTGGG-GGCGCGTGCGCTTAACACTACAAGCTGATACTTAAACGCCCTTTTATCACAGGAGGAAGCCAAATTACGACTTAACCTACCGTGTCGCAGCTAACGTGTAACTACGTCTCAGTCTGG-TAGCCTTCAAAGTGTGCCAGCTATCACAGTCCACAAAAMCCGACCAGGAGCAGTGCCTTCGCGCCACCTGGGTCCCCCARRSSWYA-CGCC-CCGTAGGGGGCTTACGGCCATTTTGGTTATCATGCTCAACC----CAGATCACCTGTC-----CSCACATACTAAAGGGAACGCCCACCCGTTTCGAAAATTCATTTGACCCCAGGRYGGGCATT-CCCGATAGTATGTTACCCTGACTGACCACGGTAAAGATAATCGGCTGTTCGGCAGCTTCCAATTGTCAATGA--TCATCGGAAAATTAACC---TAAGCGACCCGGTA-CACAACTCCGCACTCAAGTCAATTACTAGGGAAGACTCCTTGAAGTCTGCACTCCTCACAAGTGTGCCCTGTCCAAAAGGAGTTCGACTAACGGCGGCCTGTATCTTCTATCCAAATATTCTATCGTGCCGGGCAATAAGGCAGTGTAGTACAGTGCAAAGTAAG---CA-ATGTCTCTGTAGTTAGATGGACGTRCTGCATCGTCTGGTCGAGCCCGTGCCCGCCCAGCGTTATAAGTCCCCTGCCCGCAAAGTRRARCSYACGACGGCCACTAACAGAACAG---GGATTGAT--AGAATTGCGTGGGATTSCCCGATCACCATACAT-TGAGAGKRGTCGCCCCCCTCGTATCTACTAACACTTCTAGSRGCCYYGRYYCCAGATCTAAATCACCTTCGCAGCATTGTAK-----------GAGGCTTGGCTAGGATCTTCCTTCCCCGTGTGTGCTTGCCTATCTGAATAGGACCTATTTGTAGTCCGGTAGTTGTCAAATGGACAGTTTCGCTRCGTAATTCCTCTTTTGAGACCAGCATGT---CTTCGTGTCTTAAGAGTAACGCCCATCTAT-MACTGCACCAATACAAACARCT-AGCGTAGATATTTCGGACAGTTGG-GG-AAATTTCA---GGAAG-GGACACCACTTAGAAWCATGCGC-CTCATGATCTGGCCGCGCACTGCCGAGTCTGACGACCTAGCCGAGTACATTT------TCGATGCACCACGTGCCAGACTGGTGACAGCCGAYCTAAYTTTGTGCTACATCGGGTGCGGAGTGKKATGGGG--AAGGCTTACTTTTGATGCCTCTTGGACATGTAGATCTTCCCCWGMMCTTCCT-TCCTCGGC--GCCGTCCGCAAGTKTTGAGACCCAGAGCTGGWCAGTTATATCGGTGGCGCAGCGGGCTACGCTGAAATACACCCTAYTTGACCGCTGCCCCGATGTGATGCCGAGCAAGCGARGTGYYTAGCTTTAATATGCCGCTTACACG---ATGGTCATGGATGAAACCATGCGAAGCCGTCTCATRYTACGCGAAGT----GGAACACAATCG--GATTGTCCCCAGAGCACCGTATAGTATCCCATGGGGTTCTGCCTAAAAGTAATCTGTGCGCCCCTATCTTATAACGG--------CCAGACGGGCGCGCAAGAATCCACCAGAKTAC-TTACGTTCCTTTGAAGAAAAGTATAGCGCTTGTTCCCTAGCCAGGCGAAAGCTCTCGTAACAACGTGATTT--GTTACAGGGCCCTAATGGGGGGCCGCAGCGCGTGTGCCK
GPE003640  GGGTATCATCAGAAACGTTGTTCTCATCGTTGCTTCCGTCGCRRGGTTCTAATTACCACCGAAAGGACCGGGCTGCTAACTACTACCGTGAGGCTTTCAGCTACTGCATATCATATGCGTTCGCGGGTCTGCCCCATACGAGGACCGGCTACGAAGCTTGTCATGCGACTAACACCCTCTTAGGACTTTGGAACTACAACTTAATGCGCGCTATGTCCCCTCGGCCCACCGATAATTCGTACAGACGCAATAACGACATCTTGGATTTCGTGCGGGATGCTC----G-GTTCGACCCGTAGATCAGCCATCTGACGAAGAATTGCACC-GCAGGCCACTCGTCGAATTGACTCGCCACCGTTTCGCTSYTTGGGTCCTTCTGTGATACGCCTGATGCATGACTATCGGATACGGAATATCGGACCGTTGAACCTCCCAATCACAGTTGGCTGTATATATAACAGACACGGTATATCGTCAGTGTTCCCCTTCATGACTCTTAACCCTAGCACATAAATCTCTCGATCGAAGCKACCTTTATGTGTTCCCACATTGGTGGTAGCTTTTATGTCAGCTTAGACCAGACATGCGTATCGCAATAGAACTTATCCCACCGGGCCGGTACCTAGCGTCCACGGGACTCCAGGCATGACCAGACTCATTT-CTACCAACCCTGGGAGATTGTCAGTTCCAGTGAGTGAAAGGCCACTGATGTGACTTTCAGTGGCAGTCCTTTCCGCCTTTTTAAAATCCGCCCTGCGGGGGCTGTTTTTAAATTAGCCCTCATCCTTATAGTAGTCTACGAAGAACCATGCCCCGGCKGACCACAATGACGCG--TTGGCCAAATTACCCCGCAAGTACCAACAATGGGTGAGGGATTACGSRTCTGCACATAATTGGAAGCGCGCGGGAGAGCTCCCTGAATGGGATAGCATGTAGGGTCCCGCATTCACTTCTGTGGGGGTTCGATGGAGCGCGCTCCGGTCATATTTCCTACTGTTGGAAGGGGGCCATCATATAGGAACCAGATAGGAACAGTTTCCCTTTCTGGCACTGTGTACAGTAGGCCAGGAGTGGGCGGAGGCCTTGRAGCTCAATGGATGSGCAACACACYGCATATGTAATCCGTTCATGCGAAGCTAATTAGTCTTACATCCATTCTAGTCGCATGATAAGTCCTAGCCACCATCCGGCACACCAGATGAAACGCCCGATATTAAAAAGAAGAGCGGTCCGCCCCTGTCATGAAAAAGAGATTCATGGTGACTCCCGTATCACAGCTGGGGCGTTAACTGTCAGGGTGAARKGGTTCAGTCATT-T---AGCATCTGCCCACCGGTGCGGGCACGCGACGCCAASCRYRAACCGTTAGCAGGGTAAGACATTGCAATATGTAAACTGGCAAGAGGGCACAATGTATCGCGCGTTTGCCACCACGACGACGGTGTCGTGGCGCCGGCTTCCCAGAGAATAAGGGACCCCCCATCGAGGACGTACGTATCCGTGTGYCAAGAACTATCGTACTGCATGCAGCTAACGCTCCGGAGCATGCTATCTAGCATTAGAGCGTGTGGCCGTGGCCCCTTTACTCAGCGAAGTGACTGGGAGACCTTACGTCGGCAGAGCGTTGAGTAACGTTCCACGCACCCGATAGAGCTCTAGGTTGACCATATGGCCAGCCGCCGGGTTAGCTTTAAGGAGGCTTCCGCCGCTCTTAACCGTAAGAATTTAAGGCGCTCTTCTAATTAACCTAGTGGGTCTTTCGGTCACACTCTAACAGCTT-TCTCAAGGCCCGATGCTACGCATACACAGTCCTGCCCACATGAAGATGAAGGAGGAGACTTAGTCGCTTGAGAGGGCGAAATCTGTTGCGCGGCAGTTGTTTAAACGACGCGATGATTGTACCTTAGAATAGGTTATTAAACCCTTAGTCGAAGGTGGCGCGTTGTACCTCTTAGTTTTGC--AGTCTGGCTGTCGTCATAGCGTAAAAATTAACGGTGATGACCCGTACCGTTATGCCACGTCMRTTGTGMGACGGTGCCAAGTAAACGGTCCATTTCCCAATCACTCCCCTGACC-TTGGCCCGAATCCCGGGGCGACAGGTGCCCACGATAAAAAAGGATAGTTGCCTCTTTGCATCTCATGCTCTTTAAACTTATCTAAGTCTCTGTCCTGTCCTATGCACTCTTTAACTCCGGGTCGACCAAAAGATTGTGACGTGCAACCAATGCAATCTCGTACACATAACTCCAGACTCYYAGGCACCGGGGGCCTCTTCTGATGACGAGAGCGACTGGACTACGGTTAAGAACYTATGCGCTGACGAGACATATCGTCGGTAATTTCAGTATAACCATCACCCAGCTTGCACACGTTTTTCTATTCAACCGCAGGTCCGCAGGAAATTGCGAATTCACGGCTGAACGAGTGTATGGAACGCCCGCCACGGAAATGTCCTCGATACGCGGATATAACGCTGGATCTTGATCCTTTCGCCAACATAACAGAACCCGTTGCCAGCCCTCTTAGTCTACGCACACGAAGAGCATGGTCCGCCGTGACGCGTAACACCGAAAAAGAGATTTAACTGCGCGCGATCTTCGA--TACTCCTTGTGCCGATGTCGGGAAGGGATCTTGGGCTACCTACTG--TAGCTACGAGAGCCGMAGGGGTCAGGAGAGTTGTCTGCAGCCCGATATCGCGTGGGGGTGGAACAAAATTGTGRGYCTTKTTRTGGGGCAGGAAGGGGGGCAGTGTAAACGTCTGATGCCGGGCCAGCCCCGCGCTACACGACTGAAGGGAGTGTACGTCCCGTGCCGCCGATGGCAGTGGTGCCACTCCGTTCTGTTTCTGTGAAGCTAGGCTTACCCAGGGCAACCGACYCRGYRYYRRAYGCGWATAATAGACCGGTGGACGTGGCCCTATCCACCCAACAAACCCTCRGTAAGACCGATTATCTGCAAC-GGAATGGGCTTGTCTACTCAAAGGAGTGCTCCGCATTGATTTAACTTGTCACTCGCCCGCTGCTCTCCTGGGCGCTCAAGTGCCAACGGAGAAAAGGTCTGATTTAACCCCTATGTAGAGGCTTAGAAATGATGTCGCTCAGTATCGTGCTTAGTGTACAATSGMCGCCCTTGCACAGCAGCGAGGAGGTACTTGGCCCCTGCTATGCATTGCAGGGGTTCTGTGGATAGCTGAATCCTGCCAGGTTACCTCCTTCTGGCGCTCAGGGCTGCGACCACGGGGTCATGGCAACACCAAACCGTCTTAGGAAAACAGTTGCGAGCTCCTAGTACGTGTATTACATGCCTTTACCGTTATCTCTCGCCTGCCCATGGGCAGTGGGACAGCCAGGCGGCCGACGCGCATGCATTTCGTCCGAATGCCAACAGGGCCACCGGCGGGCGTGTGGMCYGGGAGATGACTCCTCCCGGTTAGTCTCAGACTTTACAAAAGGTGAATCCCCGACCGGCTCGAGCGACCAGGGCTACAACGGATCACTCGGCCGTAYSYRCSRCAAAGGAGCAGGCCACAGCTTCGGTGATTCGGGTGACAGACCTATGAGCTACATTTGGCTGTACGRGGACACAACCACTCTCCGACGCGAGCCGCGCCTGCCACTGTGCTTTCGAKGGGCTTCTCGCACATAGGACATCGTTGGGACCGAAAYYAACGTTYGGTGTCTCCACCGCACTGTTCATAGCGGACGCCTGAATGAAACACACGTAGCATCTAGGCTAGATTCGSCCGGAGTAACTAGGAATGGACGGGCTGGCAGATCGCTTGTGATGACCCTGAGAAAAAGATGGAGTCGGGATTCACGCGCAAATGTCCTCCGCAGCTCCSTCGCGTTATCCGTTCGAAAAAGGATATCTTTTATTAGTCCTATGTGWWGTATCGGACTCAKTYCRGTGAGCCATCCAGCCCCCCTTTTATAGCCCGGCTGATGACCCTCCTACCTTTACTCGCAATACACCCGGCTACGCTCCGACCGCCGGGATCCAGAGCCCTGATGGAGATACCACTACCGTTTTCCACTTGAAGCTTGTACTGCGTCCGGAGCAGATACAGAAGCAGCGTCACCTAAGACTCTTCTTATCCAATGCGGACGGAGAATAGAGACTGCACCCGGGCACCCTTCGTTGACTGGTAGTTCCACGCAATCTCTCGCGTCAGGGGATGAAGAGACGCCTCTGGATCTCATGCAGAGCGGGAGTATTCGTRKGCGCATGGATAGTGAGCGGACCCCAACAGGTCACTAAAACATCAACGTTTTACGAGGCGGTGTGCTGCTGAGAGAGCTGTACCCGGGGATGTTGGCTGAATGCCTCCCCGATGAAGCACCAGGGGTTGAGTAAGGCAGTTMRAGAATCCCGTGCTTGCTATAGGTCCATAGTGTGGCGATTGGACCGCGGYYRGGAGATCATAATAATCGGTCGTTCACATCGGATACACACAGGGAMGGCGCTTGCCTCAGGGTAGGAGCGTAATCATTTCCATATTGCAGTCGCGTTTAACCCGRGCTGATGCCCCCGATTCATG-ACCCTTTACGGCGRTRRYCTCTACTTTATCGGCAAGCCGCTGCCCAGCAAAGGGCGCGACACCTTTCCAGCCCAGGTTCYGGCACTATTTGACGACTCT-CGGT-ACTATACGGGCCTAAATGTCGCGCCGAAGGCTCTAGACTCTTCGWRTGCGACRGGRGGATTCTGAACTAAAGGCTACACGACSAGCATACAATCCGGATGGTAAGACGCTGGTCCGCAATTGTAACAGGAGTGGCAGCCGAGCTGTGTAGTGCATGGTTCGCCACCAGGTCACAACGCTATGGGTCCGAAGATTGCGCGCATTTCGGACAACTTCGACGACCACCCAGCTTGCTCGGGGCCGTCCGTGAGTGAGTGTCTCCGCTGCTGTGATTCCGGTGCAGTTTCGACRACAWGGTTAGTTATAGTGCTCATTTGACCACCTCTACATGTCCRRTCCTTGGTTGCCAACGACTTGAATTGTCAAGGTAGGGGACAGTCAATACGCCCGCAGATGTGCCTCCGTGTATGCCCAACGAACAATGCGCTCAGTTGCCTGCTTCAGTTTGCACCCTACTACAGAAGAGTTATTSAGCTCCATATCTTCAGCGATAGAGCGCCCCGACCAAGCCCACATGACCAGATGTATGGTAAGCATTCATAGTGTCACGAGTGCATGACAAGGAGCGGCGTCCACTTCAGCTTTAGCATTACAAGCCCACCCCACGGAGATTCTCCGCGGACCTCAAGTTCACGAGCTCACAACCCATTTACCTGATGAATCCCACCTACGAGCAAGCG-TGAGAAGCGTCGGTCGAACGTGTTCACGAAAGACTGAAACGGGTACACCGAGGATCCGTCTGGCGAGTACAGCAGTTATTGCCCCAGCCCAGCCGGTTTTGAGCACGGTAGACCGGAAGTGGCGGGTGTTAACTGGACCCACTTRCAAGAAGGTGAGTATTTCGTGATATTAGAATGGTCGCTACGTCGGTTATGTATGGCTCGAATCGGCTAGTAAGGAAAGCGGGTGTAGACGTCTATTCACGTGTTTTCGCACGTCACGAAARAGTACTGGGTCTTTTAAGTCTAAGTAAGACGAGTGGTGGGCACATTGTGGCTAGTGGATTGCAGGTCGGACAGTCCGACGAGGGTAGCCCAATTTCGCCGTCTCGCGCGTMMYMCATCCTACAGACAGGCCGTGTCTGGGTGAATAACTGGATAATTATGCCGCCACAACGAYAA-AGGTGTGAGCTCGTTAGAGAGGTCCGGGTGACAC-AAAAAAAACACCTGCACACACCCTGAATGTGCCGGCCAGCGGTTCGGACCGATTACTAGATTCGGTCGGTYAGKCKWATTACCCTACTGGATTACTAGTAATGAATGAAGGCCGACGGCTCCGTCTAGCGGGGTRRKRCGCATTTGGGGCGCACGGTGAATTGACCATTCGGATCCCGTATGAAGAGTTTGATCTCCCTAGAGCATAGTAGCAAAATGAGTCGCTCTGGTGTAAATGTCTCCCGCGCCTCACAACCTCAATCCTCAGATGTGGATGCTCTCGCGCTAGTCAGGTTTTTAGGCGGAGTACGAGATCCACCACGATCATGTAAGCCTGGCTTTCCTGCGAAAGCCACCAACACGGCCTATGTTCAACACGATAAGTTCTCACAACACTGCAGGTCTCATCTGGACCACTGCAGTCTGGCGGRCCGGCTGGGGTGATTCCGCGTGACATGCTGATGGAACGTATTAGCTGCATGCTTATAACGCGCAACCGGCCTCGGCTGCTCCCTACAATTTATTATCTACCACCCTCCTTGGGGAGCCATGCGCTTAGGCACATCTAGGCATTAACAAATTTGAAGCGATCAAGATCTGCAGAACGCGCGCATATTCCAGAAATTCGTGTTGGGGAGCCGGGTTGGGATGCATGGAGTGAGTAAATCTCTCTTGGTTGTGCCCTCGTTACTGGTCGCCCCATGGGATGACTACTGTAGGTCGTATTTTTCGAGGGATTGAACTTCCCTTCTAATGCTTTGGAGTCGATARCGTGCACTA-ACGTCAGCTTAATGGTTCAACAGCAAACCTGCGGGTTCTCATTACACGGCGAACAAATACCAAGGGTGGTGGACCCTTCTCTCGCCGCCGCGGACACCGAAGAGGTGGTTCTGCTTCCTACAGGGGCCGCTTGAACACCACGCAAGGCGTCACTAGCGTGCCTAATSWRCCACACTACAGTGGCGAATCTAGTTGGAATAGAATTCCATACGGCCATCTACGAGGGCCGGCTACCCAAATGGGGCACTACAACTAGTTCGGAACAGAACATTCCCCGTATTCGCCCGCACGTACTCTGCGTCGCTTATCACMTTCYGTAAACTGAGTTGTATCCGATACATCCACTGGCTATATAGGGGCGGGGTGGGAGGGGACGGATTTTKCTCTGTGGTTCTTCTTTAGTGGCAAGATACGCAGCATCCGACGGCCTGATCCGAGCATGAAGACCCGATGGTTTTCAGAATAGCACACGTCCACCAAACCGATCGGCCCCAGACACTMTTCAAACGATATTTGCTCATCGGGCGACAAAGTACGGTTCTGTATGTATTGTTGACTATTTAGGGGTGGCAATTTCACACTTGTATAGTGGTTTGATCAACTTCGGGGCAGTCTGTCGATCAAACGGTAACAATTAGGAATCAAGTCTCTAGAACCGTGCGGGAGACACTCGCGAACCGTGGCGAGGGATTCTGCGATCTCCAAGGAGATGCGGGACCGATACGTTCGAACCGTAGCATTACATGCACATACAGTCCCCTAGGAGCAAGCTTATCATGACATAGTGGTCACGCAGAGCATTTTCATTGTATATTCACCGGACGCGGTTACTACGTATGATGTCGAGGGGCAATCCTGACCGCCGGCAGCGAATCGTATGTACTGTAGCGTATCGCGTTKTGGGCCTAAAGATGTACCGACTACATCGAACCGCGGGTTTGGTTCATAACATTTCCGTGAAGCGTTATTCAAAGATTGCGGCGCTTGAACAGTTTGACGGGAACAACCATCGCCGGTGCTTTATTTTAGTTCGCGGTAACGTGGGAAACTGGATCCCCCGGCACGTGAAYCCTGCAGTGTATATCGGGGATAGCAGACTCTCCGTGATCAGTCACGATGTGAGGGTGACTAAGACTTCAGATATTGTCCATTCGGAAGTTTGTTTGTATACTCCAGTACGAGTTTAATACATCGAGATGATCAGCTGGGGAATCAACTTTTGTCACTTGAACCATACCCATGGAACGGCACAAAGAACGTGAGACGGTCCGGACGTGACTGTTCAGTAGTYCGAGCGCCAAAATGGGATATTATTGTTGATAAGCTATCGACGCATCATGCGATGTCTAGAGATCATGTTCCTCAGTATYSYGAATGGTGTCAAGGCGAAGGACCGTCCATAAATGCGGCATTTATTTAAAGTCGCCAACG-CAATGCCACTCACAAACTGAAATCGTG-TGGGATGGGCAACATTACCACATCAGCGATACGTATATGGGSCGATGATCACAGCACGTTCCCAGTCGACCCGGTAACCAGCGACAAAGAACACCCTTCTCGCAGCCCAGAACTGGTGGGGATCGGTGGTAAGGTGCACTTATGCGTCGGACGCAAGCATCTAACTTATCCATTAGCTACGACCGAAGGTCCCCAGTCTGGCACTACACCCCCACAGTGATTGCGTCGAACTGAGCGCCAGTCCGTGCGCTTCCGGCCGATCCCGAGCATCCA-CATGGCGAATCCCAGTTTAGGGGCTCACTCACCCGTTAGTCCCAACTTACGGGTGAGCAAACGCCCGTTCATATGAGTGGAAATAAGGTCCGATCAAAAATATGAAGGACCTGCGCCCGCTCCCTTAG----C-ACGCAGCGTCGAGTCGCTGAAATATGCTCTGGGCGAAWGCGTAGTCATTGACGCGATRGGGATGGCGATAGAGCAGTAGCGTTCGCGGATCRRTCAGAAGGAGCTACAGCGCYYAGCATGCTAGAGCAGCTAACGCATGCCCGAGCAAGGCAATCGCGTGTGGGCCGAATATGGTAAATCTTCTATCGGCGACCTCCCCGCATCCCGTGAAAAAGGACCGATCATTCGATCCTCACCAGCCCTGGTGATATCTAGGAACGGGGCTCCGCCAATACCGACTTGCCCAAGYYGGTCCCRCGAAMRCCCTCGATCACAGCCTCCGTCTATCGGGCCAAAGGTGCTAATGGCCCCGCCGCTGTGCGCAGGAGGCCGGATGCCCAAGTGRY-AMYRCAAAGGACGAATAGATTCGCTTGCACCCGTGGAGTTCTCGAGTTAGCGAGTGGGGCACGAAG-GGCTGGTWGYRCCCGACAGCCATTAACATTCCTGACGTGCGACAAATCCGYWGRGTGGTA-TATCCAAGGATCTATAGATGGACAAACGTAAGCAGCAACACTGTACGATTTATTAGGGTTGCACCATACTGTGCAAACTCGGTGACGATACTTGCCATGTACGAAGGCCTCAGGRACYRCCATTCAGCCCCACGGGAGAACAAACAAACCGAAGCACACCGACGGGCTTAGCCCCGTAGAAGGGACAATTCCGGATGCCGAACTCTCGGACGGTGAGCTGCCATGGCTAGCATACAATAGGTAGGCCGGAGGCAACACCTTGTTATTCAAAAGAATCGGCGCTTGTACAACCTCATTCTGTCCCTAATATCCGAGTCCATAACCATCCAAAGCGCACCACAACAGCTTTATATCGGAGAGGCTTCAACTGTCTAGGTACAACGGTCTGTGCCATCTTTAGYAGAGGCGTTTCTCGGCGGTTTTAGGCAGTGCTCACGTTCGTTGAAGATATGCCTGTCTAATGTAGAATCCCGTGTGTATCGTTTTCGGACGACCCGCAAGCGYASGGGCAATAGCAGCTAGATATCCAGGAATATAACTCAGCAGGT-TATATTTTCCCGGTTATGTAAGTGAGGCAACTCTTCGGTCTGCGAATACGGCTCCCCCCTTGCTATGCTGAAGGAGTCACATACAGCCAGCCCAGCTCATTGCAGATACAGGCTGGCTACACCAGTAATCATTTTTCGTCCCGCAAATTACCCCACCAAGTGCATTACAGCGCCAGCTGAGATGGGATGTATGATACATTACCCAGGACGTAGTGGGGACGAGTTATTTGAACCCACTCACTGACCATGTAATCGACCGCCACTAA---ACCTTCCACCGTCGGTTTCAAACCGGGGTATAATGCTTTCTTTCCCGTCGTCATGTAAAACGCAAGGGTTCTAGGACTCCGATGACAAGTACCGAACGGGCCTCATTCAAAGTCAGTGGCTGGTGAGTGTCAGATCCCTTCCCTGCCCCTGCGCAGTCCCCGGGCAATGCTGAGGGARCTTCCACATTTACAYAMRMACACGCCTGCTCTGACTTTGGTCCCCGATTTTACCCTTAACTCGAGCCGCGCCGGCGTCCCGAAGTATGCCATTCGGGACGACCTTAAACTCAAGGGTCGTAGTCCATTTCTAGGGAATGCGCCTACCGGTAATGCTCGGAGTAGTGTGGGGTAAATGTGATAATTGAGTATTATTTACGGACGTTGAA--GTGTACGTAGTTTTATCCGTTTTTGGAGCTACTCTAAGCGATCTGTTACATTGCTAAACTTCTCGAGTCGGGTTATTAAGGTGGTCATCCGGATATTTGATCGAAGGGGCGAACCCCTGCATCATATCGGTCTCGGGGGGACTCTGGTTCAGCCGCTGTAGCATTCAGCCCTCGACCTCCTACCAAGTGCGGCTCGTATCACGACGCAAGGGTTCCCCGGTCGAGGCTGCTCTCCGTGACGGGGGTGCAGTTGAAATTGAAATTGGACGAGTGTACTGCGGGTTAATGWGTRCTTTCCCGGCCCACACCACACGCGTTCAAATTAAGTGTGGCCAACACGAATGCACAGCCAATATTTCTGTCGAMCTGGACTCGTTACCAGTTGAAGCGGAATCTTGATTGCTCATC-C-TTACTCTGATCGGCCGTARCTAACGGCGTCTTGAGAATGG-CTAC-TTTCTTCACCCCGTACGGAGGAGCGGCGACAGTCGTCTAACTATCGGCCGGCRCCGAGGGTTTGCATTCACACAAGAACACTTCTCTTTCCCGATGCGTGCAGTTTGTGAAAGAGCGTTGCTACTAAAAACCTGGCTCTGCGGTAGCCCCGCTATCATCTGTTAGATGCAATAAGACTTTCCGGATCTCAAATCAGGGAGATGGCCCAAGTAGTACCTAGCACAAGTTATCGGAGAACAGCGACCACATGGCCAGGGTTAGTATAATGCACTGTAAGGAATTATGGGAAAGTGGCTTCGCTTTGGTATCACGGGGCTTGAGGCAACGCACGACTTGGTGCCTCCGATTTTCATAACTCGTACACCTTTTGTAGTGGCTTC--CGGTTAAAACCGTGACAGGGAATATAAAGGTGGGTAATTACGTGAAAACGAACCGCAGCTAGCAGGCGCATCCCTTGTTTGGCAGGTCACGGAGTCAGATATATGTCAATGTGTATAGCATCRTGAGGACTGAGGCGACGGAGTGCGGCCACTGGCCGTCAACCCGYYCCAGTGGTCTCTTTCCTTGCACGGCCGACGGAAGGACCCGAGGATTAACAGCCCGGTTAATTAGCTAATACTGATGTCGATCGCTCCGCACTGTCGTGTATACGGGCGCCCGGAGACTAATGCGGTAGAATTCTCTGATTTGCTCGGGTAATGCCTATCTCAGGGACTATGCCATTGGTAAAGCCACTCAGTCGGAARMYGCTTCTTTGGACGTGAGCCGCTCTACCTACGGAGTCTACAGATATCCTAGCCTGCCAGCAAGTCTCAGGACCGACGGTGAGGTGAGTTAAGGGAACTGGCCTCCTTTGAAGCGCCATCACTTGTTGGTGCACCGAAACGCACACGGCCCCACACGTGCAATATAGACCAACGTTTACCCTGACATTACGGTTAAAAATTARTTTGTAACCCCGACGACTGTTACCGCGAGRCWTGSRATTCATTTGCCTGCTGCACTGGCAGGTGGAGCCTCTGTTAAKGCRYYKACGGGAAAGGGAGCAGGGCGTCACTTTGCGAGTCCCGAGCAGGAAGCGTRACCCCARCCCGTAGTTGCTCGCCCGGAACTTTTTGTTTTTAAACATGCCCGCATAAAAAGATGCACGGCGCTGGGTCAGATCGCGCGTCGGGAGACCGCGAATGGTGCGGTCTATGTCGACGCTATCGCTCATAATCGTACGTAATGTCGTCGTGAACCATCAACRMCYATCTGTGCCCATCAAAACTCTCGGACAATGTTATAGATAATTATCCCTAAGCTACAGTTGGGTATCTGGTGAGGCCCGACAGTCTAGGCGCACCCGACCGCAC-AAWWCRKTCRGAGGCAATTAGCTATCTTCGTCTTTGCCCCGGTATATATAGTTTCTAGTTGAGACACCTCCTTCTCCACTCCCACTTAACAAAAGGAGAAATCGTCTCAAATAGTGAATCCCTATGAAATGCGCTACGTATAAACGAGAGGYCRGCACTTTCCTCCGGATACTCAGTTGGGGTGCAGCCATTCGCCGGATGCTGGTTCGATTTTACGCGGTGTCG-TC-C-GCA-CCGAAACGGTGCGATTCCATAACCCTCTACCTATGTCCGCGGCTGGCCAACTGCCCAGCTGTTCTAAG-GTGTTTCACTTTGTACT-TTGGCTTGTACGTGGACAGCACTTTAYRGWMRGCGAGGCCTCTCCCTTCCAGCTGGGGCGGGCTCTACCCGCATTCGAGACGGCGGGGGGCCGTTGTGGGCTCTGGCGTTTAACCTACGGTAGCAGCTTCATGGGCAGTACACGTCCGAAAAATGGGCGTTTCTCCCACTCCGACACGTTGGTCAAGCAGGGACGACTAGCGGAGAGCCCTTGAATAGGCAATTTCGTACAAAAGTGAACMRGGCYYAACGCATCCGACTGGCTTCAAATTCATAGGTGCTTGATCCGCCCAGGATTTCAAATACTGCACGGGTCTTGACGCTGCTCGTTCAGGCTGGCATCTCGGGGGCCGGGAACGCTTTCGTGTCCCTTTTCT-GAACG-CGACGTTTCGAAATCATTTGGTGGATAGAACACGCTTCGACATTGATCGCGCTAGTTGGTGAAGT-TACCCGAAATTACATCAGAGTTCAAAACCGCATAACGRCCTCGAACG----ACATACGGACTGTCCAAAATAATCCTCACACCCCTTAGAGGCAGTAGATGAAGCAAGGCGAGCGCAAGAGATAAAGTATATCGGGCGTCGCGGAAATGGGTTTACGCCATTAACCTAATGGAGGAATGGGATTGCATAGAGCATTTCGCGTTCAGCAGAGCCGCCAGCCTATCCTCCGGTTTTGGTCACATTGGAATAGCTCAAAGAAAAACACATGTTGTCGACCGTCCACTAAACGTTTACTTTCAACGACCTACTTGGACCAAATCCAGGCAACTTCGCCATTCGGGCCTTTCGAATCCCGCTTATTACAGTACGGGTAACTGCGACGCTCGAGTCAGCAAAGATAGAGTTACCGGGTCAGTGCACATCGGCACGAGAGACCTAGGAGGCCAGGTATAAAGACAAAGGCAGCCTGGTGGGTTCGATTAAGAGTGGCAGTTCATAGCTG-T-TTCACTTCTCGAATGACGCCCG-TCTTGGATTTTAGTAAGAGAGAAARTTCATTGACCGTAGCGGATGTTGCGGCTCCGGTCTTTTAATTGCCGTTCCGACCGGACCGCTAGCACAGTACCTGTTCTTTGTCAAGCTCGGGATAGCTTCTTGTTGAAGATCTCAGCCCACATCGGCAAGGCCTACACCAAGTGCGTGCCGCTTTGAACYTTTWCTAGGTTACTGAATAGGTAACGACATT-CGCTTTTTTATCCGTGCGCTAGATGGTCACAATAGGCGATTACGTGGACTTGATGGACAACTGTCCTGACGAACGACCACGTTTTTGGAAGTGGACTGCGGGTATCAGCATTGGGTAGTGATCGTGCACTTCCTGATTCTCACCTTTGAAGTCCGGATCAGATTAACGAAACC-GCGGCGAAATATCGGCCTATATGTGAACTGCAGAGACAAACCCGTCATAGCCGGAGGCCGTGCCGGTGCATTTATTGCTCTAGCCAAACACAGAAAGGTGCTAATCTATGCRGGCCCAGCTTGAT-GCCCAGCCGTGAGTTCCGCCTCTAACTAACCGAGAAGCGCTATGTCGGGCGGAGATGAATTACGCTTCATGAGGCATTTCGAATAAAGGTGAACCCTATGTTTTAAGAGGGAATTAATAGAGACC--CAACAGGCAATCATTAGCAGGAAATTGGGGGGGCTTATTGTCCGGAATATTTTTACGCGTAAAAACGAAGACATGTCGTGCTCGGACGAAACTG---------CTCTTAGAGTTTTGGTTTGCGGAAAGAATGATAATGACCACCACTCATTGATATCTGCTCGATGGCTCTGGTGCCTCATTAAACCAAGA----CTGCGTCTCTGAAAGTCCTATAGTGGATGGTGTATCTGTTTAGGGTGTGTACTAKSTGGACCTAGACTGTTCTCAGCACATTCATATGGCAAGCGAATGTAAGACAAGGCCTCTATTCTCAAGTCGGCTCTAAAGTTATCGGCTGRCMTYGACCGGGCTGACCACGGCAATAGACCGGGTGGTGAGTTACCCGGGTTCAGGTCAATCATCGATGAGCCGCCGAYCAAACTGCTCCCCCGATGTSRTTCATCYYGCAATKYAGGGTTTTGAAATTTTGTCTGAGACGCCGCTAATATGACCTAATGGTCCTCGTTCGGGCGTGAGAAGCTGTACTTGGTGCTAAACTGAATCCCCTCCGTCAATCRCAATACACGAAAATGCATGGCAATAATACAGGAG--CGGTTTACTCCCTTCACAATGGGCTCCCGAACCCGTGTAAGACAAGGGAGCCCATTGCCATGACGCGATTTACACTGCGCATATAACGGCGTCCGCTAGCAGGGAGCCYGTCCGATCAACTTACAGAACCCCCGTGAACAAAGTACGWRTTYGGSGGTGGCGAGACGAAATA-CGAACTCAGACTAGCTATTGGTGAGGGTATTCCCCCGGCTGGTTGCTGAACTAAGGATTCGGCCCCGCGAGCAGAAAGCTTTTTCSRCGAGGGATACGAGTGAACGGTTTTACAGCTCCTCCTCTCAATTGGTAGAGTCGACTCGCGTACCCATTCGAGCTGGCCGGGCTCTCCCAGAAGAACCGAGCCGCGTTATTGCAAATGYGYTATGGCAGAATTCAWTSGAARMWRTGCACGCAGGTGAGCGCYRKKAAKTTCCTACTCCCGTACCGAGCTCCCACACGAGTAAACCCCAGATCATGAGATTCTAATCCATAGCCGCATGCATGAACGAAATAACTGGAGCTAGCACTTAGTACCAACTGCGGCCAAGAACATTCGACTCATAGCGCAGAATCACCCTTGGAGCACCCGGGCCTGAAGAAAGATATTTGTACGCGGAACYGCGGAMGAGGTGTATCGGCCCCAGWGCMCGGGAAGCAATGAGTCCAAGTCGCCATTACCCATAATAGCGCCGCCTAGCGTCGAAGCCAGCACAACGGATCAGCTGACAAAATTAGGATGGCGGAGTGATCATTTATCTGCCAAATGTCCGAGTAGAGGGGGCCCTAGTTTAGGTGTGCACTGCACCCCACATTACAACCAATGCCGGGGGAGACTTTTCACAGTGTACTTGTCGGGCACCGGCGACACATAGCTCTCGAGCCCCGGCTCGTTGCGTCTCCGCTCTCGGTGCAGTCCCCTGACGGCAGCCTCACTTCATTGGCCGTCGATCCCTCCCAGATGAGACTTTCACGGGTTCGTGCCCAAGCGTGCTCCGACTTTAGGCGACAGACTTTTTTACCTGGACCTACAGATGAAAATGGCGTTAGCGACACAGCGTTTTCAGGTTGCTCTAGTCCGATCTGGGGGCCACACGGTGCTGTC--CTTTACGGTCGTCCGCGCAACAGCATCAGTCTACATTCTGCACTGATCGTCGGTGTCTCCCTAATTCTACAGTTCAACCGCAGGCCCGGGGCCTAGTTCTTCCTGTTGTTGACCCCTGAGCACT--CGG-CCCTTTAATTCCGGTGCACCGGGTTGATCCTGCGCCTCACCTCGAAAAGCATCCGTGGASGYATTGGTCCCGGTCAGACCGGGTCGCTTAAACTAAATTGTGTCTGCTTTTTACCTTTTGGACCCGATACCTAAGGGGCTTTAGCGCGGTTTACCGTTACGTAAACCCGGCCTTAGGTAAGTTTCTAGTGCGCCCCACGCAAAATGCCGTCCGGGGCGCTTCGCGAGAGAAAACTCCGATCCGGATAGACTTCTACGATCCACATTTCGTATAAACCCGGCTCACCGGCATGCTATGTCCGACAGCCGCGGAGTCTGGCCGAGACCGATCCGGCCGAAGGATCGCGGGGGTTCTTTGTCAGCYGTTGAGCAATAGCGTTCGATGTCGGGTTTGAAGATCGGATTAGGGAGGAGACGACCAAAGGCTACTTAACGCTTGTCATAATAAGACTTAGCGAGAGGCTACGATAACATGCTGTCTATTGCGGACATCCAAACAGACGCTAATACCACTTCAGACCYTYTC-CGCGTAGAGGTATTTTATGTGATCCCTTATTGTTGAGTGAGTTTAAGCGTGCCCCAACGGGTGCGAGCAGAGTACCCCGCCTGGCAACAACCCAAGATGCTGGGGATTTTGGGGTTGGGCTAATGGTGAATTAACGGTGTTAACCTTTCCGAGTTTAACAAATTGTGAAAACCATTACGGCGATACCCGAGGTCGGCTGTGACAATCAGCCTCGCACTAAAGACATATGGTGGCTAAAACAGKWYATCTGAGGGGTT-AGGGTGGGTTAAGATAGTGTCAGTACAGACTATATCATGTCAACTTCTTAGGC-CAGATCACG-GCTATCGGGTTGCAGAATAAGTCKTAGCCGTATTAGGAACCATCGATGGTGTATTGCCCAGACAGGCATGCGGTCGCGCAGATAGTACACAATATAGATAGTGCACGCCTTGTCCCACAACGCACTTCGTACGACAAGGGGGTGAAGTAGTACTGCCTCCGCGCTGCTCGGACGAGGCGTTGGTTGTAGTGTAGAACGGTCGCTCGGTTCGTCAAATGGAATAATAAATAGCTTGGCGAGGAAGACACGGGGCGGCAGGGCCGTGGCGTGAAGTGCGAAACGGCGGCCGGCTATTAGCCTCTGTTGGAAGGATTGTGGTYKRGCAGGTTCACTGCATCACATTGCATTGGGTTCTGCCGACTACATGGTCCTTTCCGACATTATYTGACGCTAGTGCTGACGACGCYCGYCCGGCGYSTCCTCCCCTGCACGCGACGACCGCRTCAATATCAGTATCGGCATGCGTGGRGCAGACTYYCACCCTCGTACCTCCTGTATCTTTATWCCGTCGACTCCATTAGGCCATTCTTCGGTAGGACCGATGTGGCAGGCGGGAAGCACGTGTAAATTGGACCTTCGTCAACTAAAATTCTGGATGGCGGGTCGATGGGCCGGGCGGTCAGATTGGGTTCCGTGTGYCRCKGRYCGATCAGGGCTATGTCGTCAACACGCCTCGTGATGRCAATCGACAGACCTGCACAACGGGTACTCAT-ACGGCGACTCCCATTCCGGTTGGAACGTCGTAGCGCCTATG-GYKAGGGGTTGACGACATCGCKCARAGGGTCTCTTAATAACACTTGGGTGTGACCGGGCCTAGTAGAYYRGAAATATGTTAAGATCAGCTAAAATGCCTTCATCAYGSTGGCTACT-AATCGAGCGGCGCGGCCGAGTGGTCAGGCACGGTCGCCACGATCAATACATTGTACATCCGCCGGTCATTAGTGAACCTTCCTGACTTTGAATCATCCTCCARMGCCTSGTGATATGTTAGACAACGTGTGTCGTCTTTTTACTTTGCCCCTCATYMYRATATCACCTGTCTGTATTCCTCCATTTAGTAGGATATTCCTAAAGGGCCAAGACAGTTGGTGTGTTGTGGAATCCGGTGCGTTCTACGGCTTATGAGGATTTACTGAG--GGCGATATATAGCGCTGTGCGACGTTACCCAACCATGGAAGAGATTATCCCTACATTCCACATTGCCGCCAGAGTCACAGGTCAAACCTTGGACCCTAGTGAAGAGATTGGATCTGAGGTTGTGCAACGTGGCGATCTATCCCACACTTTATTTATTCAGCCGCCTCCA-TTGCGTAG-TAAGATGATATTGGGCTAATTGATCATGTCGTCGACTACTACCGACGAACGCGCATCTAACCTCTATCGCGACCGGAGACTCCCTGTAAATGATCCGGATAAATTGTACGAGTCACGAGCTGAAGGCTTAATACCCCGTTAGTTACGCAGTATAAGGGCTTGAAATGCTGAGGAGATTCGGGG-TCGCCATATGRGCCAGTAATAAGCATATAATGTCATGCCACCAGCGACTTTACAAGCGCCCCTAAGACACGTAAGGCTAGGTGGTTGCGCCTCTGGCCCATCACCGGGTCTAATCCGGATATGCGGGCTCATTTGATTGGGGTGTATCAATATACCGAGCCGCTAGTGCGCAGACTATCTAGATGAAACAATTTGGGAAAGAATACATGACCTGGGTAAACGACAGCAACTGACCAGCGCGGCCACCCTCTCGGGTGGATGACCGCGTTAGGTGACCCGTATCGTCGAGGGTTGGGTCTSYRGTCTTTGGTACAGCCTGACTATCTCGCTGCGGAACATCCAGCCCTCATTTGAGCGTGAAAGAGTACCCCAGTATACGCTTATCGATACAGCAATGGTAAATTGATGTACCATGGTTTCTTGTCAGCCCTTGACGCTACAATCCATTGCCCGACATAGCGACGGATGAGCAGCTAGGCATACTCCGATCAGACAGACACCCAAGGATGCATGAAGCGAACGAACCCCGTCGCTCAAATACCACCCATCGCATCTAGCATAGATTTTTAGCAGTCGGGAATGGCTTGATTATATGTGGGACCGCGAATCGTATCTAGGCGG--C-CCTGCACGGTCCGTGCGACTCGTGTACATTCTGGGCAAGATCCTCTAAAGTTAGCTGGACCCCACGGCCGGGG-TACCCGAATTTCCCTAAACGCGACCCAGCCCGCGTCGCCTACATTACGTCTCTAGCGTTGAAGTCCAAATTCGATCTACAGCAGTTGGATTAAACCTCC-CSACTGAAGCCTTGACGACTACGTGGGCACAATTACTGGGCATTTATGATCGAAGGTGAGACTTGGGCCGTTGGCCACTCACGCTTTCCGAACGCCTGTGTCGTACTAGCCGCTACTCGACAACGTSA-A--GTGTAATGTGCATTRSATGATG-TACGATTGCCGGATGGGCCCCAACTATCCGGTTACAGCTTAGGGGACCGAGTTACATATACGCACTTTACTAGAGAGTGGGAAGGTTTTCGAACTTCGAGCGGGTGCGTTGTACATGGGTCATTCCGGGGCCGCGACGATTACTCCCGTTAGCATTATATTTGGGAATTTATACGACTGA-TCAGCGCTGCGCGGCCCCTGGGATTGTTTAAGGACCTTTATYGCCTTGATGACAA-GTGCGTYYCSTRYCGC-CCCATCTAAGACAAGCTTGTGGGTTTGGTACAAATGCAATGTAACACCTGATCCCCGTGCTCCTCTTGGACCTACACTTTGAACGGGCATTGGGTTCAATTTCGTTTTAGGCCTGCGACATTGACSCCGCCACCTCTGGCAGAAACTGACGCCTTTTTCCTTGGTGCAGTGACGCCTACTGCGAGTTATCGCTGGGTCCCTATCCTAAGCGGGGGTCGTAAGAATATTCGCGTATGTGGTTAGCGTCGGGATAACGTTAGGGCCMAACCGGCCTCTGTCGCCGGATCCTCTGGTGCGATTGAGTAACCACTCGAAGAARGSK-AGTCGCAGCTAGCCGTTCATAMKYATAATGGGGCACCCTGAAATGAGTGCCCCTAATAGCGCAACGCCTATYYTTGAGCGGTGCCGTTTCATACAACTACAACGTGAACAATCTGAGAGAGACGGCGTGTAGTACGGCCGACACGATTGGTTATGACGTCTTAGAATGTGTGACGRGGTRRACGARACCGGGGGCATCACTTCTTAGGATCGAGCCCCGTGAGGTCTCTGAATTGCGCCACCATCATAGAGGCGGAAAGAATGAGGCGCTTAACTGCCCTGAYGTSTCGGCTTAGTTAAAATTATKTKAMCARAGCAGAGTACGTTGGAGTTGGAAAACGATAATAGCTAAGGATGCGCAAGCCAAAGGGCACAACTCGGAGAATGAGGACATCGAGATGGTACGATTCGCTGGGGTTTCTATAGCGAAAGCGCACCCCCTTGCGTGCCTATGTAACAMYWCGAGGAGTAACAGAGGAGGCTCTMGTTGCAGCTTCGATTGAACGCTTTTCATACGTGGTAGCACTTAGTATAGGCAGGCAATAGAGAACATTCGTATCCTTTCTTGCCCAAAATCGATCACAC-AGGGAGATCTGAAGCGAGAACCCTGGTTTACG-AATCAGTTGGGAAATCTGAGAGCAAAACATTCTCCTTTACTGGGCAGCGGAAGCAAGMRAT--GGTGAAGTAAGACCCATAACACCACTCGGGGGGGGCGATTACTCGTCCTATATGTACGAGTAATATCGCAACTGGTGGCGCACACCGAATTGCGTGCTCCTCACCGGATGTACGGCCCGGACCACTGACTGGGTGCAAGGACGCGCGCTTCGAGTAGGATCAGGTCGTAAMACCCATGAAACTTACATGCGAGGGAACTTCTATATCATTTCGCAGTGGGCCGTCACCTGCAACCCCTGATCGTTTTCTCACCTTACCCACGAACCCACGTTWTTTACTGTCGTGTATACCGTGTATGTCATCCCAAGCTGGTTACCAGTTTCCCGGCAGGTAGAGGTATTGCTGTCCTGTTCGTGCTGCCGTTCCGAGGGGGGCACAGCGAGTCCATAATCCGGTCGGTACGAGCGGGCCGCGCGCTTATCGCACCGCTCCTATTGAGTGCACTCCAAGCCAGAAATGTACGCCGGACGCACTCGTGGACCGGGGTTCGGRATAAACTGGTTAGCTATCGRACATGCGAACCTGACGGATGGCATATGCGCTTGTGTATCTGTGTCTCCTGGATATACCGGGGCGGTTGGAATTCATATTAGTACAGCTCATCCATAAGGCGTGGATCTATAGATCTTAGAAYT-GTCACAAGCTCATAGGCCATGGGCTTC-TTGCTCCGGTACACGAAGAGATATGAGTATTACTCGCGTATTTAGAGGWRCGGCCAACTCACCTTCCCCCCCTCTTCCTACAAGACGCTTACTCGCCTTTTGAGGAATAGGATTTGCCTGGGWTGAGGTAGACCTTGCTGGGTGGTTACCTTCCAGGCATCTTGCCCGACGGCGGGTAGACCGGCCGCACGCCTAATTCCACGCTTCTGGAGTGA-CAAATATCCCGAAGACCGCGGGCGCGGCGTCGCATCGCTATTTTGTCTCTGAGTACCTCTACAGGAGGGCGCGATAGGTCTGTCATCCTATTGATGCCGCTGTCGGTCGCGCGGCTAWMAGCAACTMAAATTAGCCGCTAGCGTTATGGGTAACTTCCCTCTAAACATGTCCCACGGAGGGGGCCGTGGGAAAATGCCGAACAACGTTCCATATGGTTACTTATTTTCCCCGGCGACCTATCCGTGCGTCGCTRYACRCRCAT-T--CAAACTACACCAGGGCGGGTCTAGTAGGTTCGTGGTGTCACCTCTATCGC-AGAACTGGGATTGCGATAGTCGAAYTGGA-TAGAGGGGCGAATAGATATGTCGGTRWTATGCCRGCACWCTCTAGTCCTCATCGCGACATCGAGGGCAGACGAGGGCTCCGAGTGACGACTTGCACTACGTYYAGGACGTTGTTCGACGGGCCCGCTAAAGTGGGGGGATCCAGTCAACGAGCCGTCTGGTC-TGCTCGTGCAATCCGTGGCGCCGTGCCGGTTCATGCCTTCTCCGTATAACACCGCAGGGTCATGCTTGGTGCGAGGGTTTCGTAAAAAAAGTCCATTGCCTCTCAGCCGGTTTGTTTTCGCACATAGCAGG-TGGCCGAGCCGAGCGCTGATAGAATGCCATGGACATTTTCAAGCTACTGTTGCCCATCAATACGGYTAAGAGGCCGAAAATGCTCCTGGGGACCGGCATTAGATTTGGAGGGCTAGATCCACCATATATCCGAATTTCTGGGTAGCTACGCTTCATCGCGGTAGACCCAACTCGTATACATCCTGGCTCTCGCAAGTCTATATTGCTATTACTCGATTTTAGGGTATTCGTGACWGGYCTTTTTCAYAWSRTAGATGGTAGTCCAGATGTTACGTGTCAATGGCGCTAGAACTAAACCCAGCACGTACTCTATCACTAGCTGTATACTACAATTTTCCCCGTCCTGGTAAGGTAAAGGCCCTGGAATTTTGCCTGCTGTGGCGGATGTCTTGGAGTATGCGCGCTGGCATTCATTGTTGATAGGAAGTGCGAACTGACCGCGTGTGTGWCCYYTAATATTTCGCTCTGGTGACTGCAAA-CTCGACGACACGGTCGTTGATGTCTGATGTCGAGGAGCATGGAAAAATCAATCCCACCTGTGGGGTACSMCAWRGCMCGTGGGCAGAAAGCACTTGGACTGAACATGTACATGCGACCGTATCCGTCTTATCCYTCATGGCAGTGACCAGCTCAGCCCATACTCAGTA--CCAAGTACCTCACAGCCAAGCGAAASSRYGGRGCGARTYCTATTGTATACAACGGCCAATACGCT-GGC-ATACYGAAGGCACTAATCACGTCCGAAGATCGCATAGCCTATCCAAGTTGTCGTCACTTACAAGCTGGACAACTCWTGCTAGGAGC-------CGATGCCTCTGGATTTCATGCAGGGGATAT-GTACTGTGACCTACGTAGCGCAGTACTCGAATCGGGTCGAAGGATCGGCGATAGTGTCGGGGACCAAGTTCTAAAAATACACCGCGAGTAAGATTCGGCGTCGCACACCTCAACTACTTAACGCTACTCGTTCCCCTGGGGACCGGTGTAATGGGCGCTCAGGAAGGAAGATTAGTGTCGTAGGATGGGTCCGCCCGAAGTTACGCTCGGCGGACTCCCTGTGGGAGATGAATTCGAGGTGCGCTTTGCCATCGAACATGCTGCCTAGAAGGAATACACCTTGCGTCGGTTTTCGACCCCGCCCCATTGGTGAGCTGTCCACAGCAAGCAGGATGGAATAAGGCCTCCCGGCTCCTTCGTGAGGCGTGTTATCATCGCTTAAGCAGTCAAGATGAAAAAATAAACAGTCTCGAGCCTCCGCAGGATTGGTGAGCAATATGCGCAACCTCCTCTGCGCGAGAATACAAGGTGTCTAGGGGGAGCCATAGCGATAATCTGTATCTCAATGCTAATCCAGGTTGACCGGTGGTGGCATGGCCAAT-CAATGACTTAATCTCTCTGTACAARRGACAGGCACAAGGTTGTACTCGAGTCCTCGGATTCCGGACYAGTACATAGCTACGGTCGACTGACCGGCACGCCCTTYGCAAGTAGAGGGGGTGATCCTTGAAACACCCCATGACTATAGGGATCCATCCGTCCTATTGAAGTGGCATTAYRWATCGTAAATCCCCGCCGGTTTTTCCTACTCGAACGAGAGTAACGGGTCCATGCAGC-GCAAAAATAATAGTAYTACACAGGCTGAACCCGATTCTATTGAAGCAGATGTGTCCATTTCCGCGATGGACAGRATTGTTGGCACTTCATGTGTTGCTATCTTACTAGTTTTCACCATCGCCTGGGCGATGCCAAAGGGCCTGTACTTAATTAGACATTGGTGTCAGTGAGCGGTCRCAAGCGATATGCTCCTCYTCTCTCAGAAGAACATCGTTTACAAACGCCACTGTAGGATCGCCACTTGACAGGGAATGTGGCAAGATAGATGTCGTATTCAGACAACCGCAGCAAACCCAGTCTCTTTCCGAGTTCGATAAAGCRWCACCC-TCCTCCGGTCGGTCAGTTGTAGGGAAACAGCAGAATCCGGTAGCCTCTTATGGAACTCCGCGAGTACCGCGGGGTTACACCCCCGGGAACGTYRTMCCACAGCTTCGTTGCCGACAACCTTCCCAAAGCAATGTAGATTATRGCAAGACATTACCGATTAACCCCATGTTTGCAATTGGCCTTTAGTGCTTAGGAAAGGATTGAGACGCCGCCAGCTACTCCTGGTACGGCTCTTKKRTCGGAATAAAACCGAGTGACCGGCACGGCCCTTTCAGAGTCGTGCATTCCCCCCTCGGGACYYGGCTCGTATCAGGGCTCTCAGTGCGTCCGCCMTCGGTATTGCGCGAGAATTGTACACATCGGGGATTCCGGGAACATAGATAATCCTCATAGTCCTTGACCAGGACGGCGATCTTTACTTAAGCGTGCGTGTTGTTCGGCTATATGACCTAATGTTCAAACTTTGCCCTTGATGGGGAACGAWTGSCYACCTAAGCCCCATGAGAGGAGTCATGAGTGGGAAAGAGCCCCGAGGCCGAATACAACGAAGCACCCCCGAATACTTCACAGGATTCTTGAAGTGTCAGGGATCGCGTTTTGACCGCC-CTGTCGGCAGGATTTGGATGATACACGCAGCCTACTGCACGGTCTCAGAGGGTTCGCTCACATAAGTGAATCTTCGCTATGTTT-A-CGCTTTCTCTTAGGCAGTCGTGTCCATTGATCTCGTGTGGGTTGATCTGTGATAAATTCGGGATGTAGATAAGCCCGGGAGGACCTACAATTGCTACATTAAGCGWCKGTTTAGCGCGGCAGATGCCATTAAAGA--AACCAGCTACATC-ACGAGACTCAAGACTGGAAAAGATTTCGGAACGCCCGCCATAGAACCATGGTCGATTTCACAGCCGTCACCGTCAGCTGGCGTAAGA-ATGTTTTGGTG-GGCACACTTWATTAAACCCCGCTGACCTGGATTGTGTGCGCGCTTAACATTACAAGCTGATACTTGAACGCCCTTTCATCACGGGACAAAGCCAATCTAGGACTTAAACCACCTTGTTGCAGCTAATATGTAACTATATCCCGGTCAGGGAAGCCTCGAGGGCGTGCAAGTTATCGCGATCCAGAAAAGCTGAACAGGAGCGGCGCCTTCGCGCCACGTGGGTCCGCCAGGGGTCATCGCTCCCGTAGAGGGCTCACAGCCATTTTGGTTATCGCGCTCAGC-TTTTCAGATCACCTGTGCTTTCCGCACACACTAAAGAGAACGTCCACCTGTTTCGAAAATTCATCCGACCCGCGGACGTCCATTTAACGGTAGAACGCTACCTTGACTGACCACTTTGAGGATGATCGGCCGTGCGGTAGCCTCCAATTGTAAATGAGTTCATCGGAGAATTAACC---TGTGCGACCCGGTAACACATCTCCGCACTCCGGTCAATTTCTAGTGAAGACTCTTCGAAGCGTAAACTCCTCACAAGTGTTCCCCGTCCAAAAGGAGTTCGGCTAATTGTGGCCTGTAGCTTCTATCCGAATATTCCCKYRTGCCCTGCAATAGGACAATGTGGTACAGTGCAAAGGAAGA--CGAATGACACGGTAGTCAGCAGGGTATGCTGCATGTTCTGGTCGCACYYRTRCMCGCCCAGCCCTCCAATACCTCTAGCTGTAAAGCAAAACCCACGRCSGTCA-CAACAGAAAAGAACGGATTGATCAAGAATTGCGTGGAACTGCGTAGCTGCGGTACACCTGAGAGGGGTCTCCCTCCCCGTGCTTACTAACACTCCCAGGGGCCCCAACCCTAGATCTAAATCAYSGCYGCAGCTCTGTAGYCARRTGCCYTGAGGCCGGACCAGGATCTTCCTTCGACGTAACCGCTTCCCGGTTTGAATGAGGACTATTTGCAGTCCGGTAGTTGTCAAAATGACAGTTTCCCTGCGTAATATCTCTTTTRAAACGAGGACCCCTGCTTTGAG-CTGAAAAGTGGCGCTCATCCTAATATTGCATCAATACAAACAACTCAGCGCAGATGTGCCGGACACTCAACAGAGAATTTCATGT-----CAACTCCCACTTAGAAACACGCTCTCTCATGATCCAGCCACGCGCTATCGAATCTGCCGACCKAGCCGAGTACATTTATGCAATCGA--CRCCAMGTGCCAAATTGATGA---CCTATCTAATYTTATAATACATTGGATACTGAGCGTGATGGGGTGAAGGCTTACTCTTGATTCCGCCCGGTTATGTAGATTTCCCCCTGCCCTGCCTGTCATCGACWAGTCGGCCGCAAGTGTTGAGACCTAAAGCTGGATAGTTATAACGGTGGCGCGGCGGACTACGTTGACATACACGCTATTTGACACCTGATCCGATGTGATGTCGGGCAAGCGAGGTGCCTAGCTTGAATATTCCACTTGCTCGGATATGATTCGTGAGACAACCACGCGGAGCCGTCTCATGCTGCAGAAAGTTAAGGACATACATCCTC-GATCGTCCACGGAGCACCGTATCATATCCCATGGGGCTGTGCCTAAAGGTTATCTGTGCTCCCCTATCTCATAACAAARCCGTCTCCAGACGGGCGTGCAGAAATCCACCGAAGTATTTCACGTTCCTTTGAAGAAATGTCTAGCGCTGATTCCCTAACCAGTTGGGAGCTCCCGTAACAACGTGATTTACGTTACAGGACCCTACTGGGGGACCATAGCATGTGTGCCT
GPE003650  GGGTAWCATCAGAAACGTTGTTCTCATCGTTGCTTCCGTCGCGAGGTTCTAATTACCACCGAAAGGACCGGGCTGCTAACTACCACCGTGAGGCTTTCAGCTACTGCATATCATATGCGTTCGCGGGTCTGCCCCATACGAGGACCGGCTACGAAGCTTGTCATGCGACTAACACCCTCTTAGGACTTTGGAACTACAACTTAATGCGCGCTATGTCCCCTCTCCCCACGGATCGTTCGTACAGGCGCAAGAACGACATCTTGGATTTCGTGCGGGATGCTCCAGAGCGTTCGACCCGTRGAWCAGCCATCTGACGAAGAATTGCACCGGCAGGCCACTCGTCGAATTGACTCGCCACCGTTTCGCTSYTTGGGTCCTTCTGTGATACGCCTGATGCATGACTATCGGATACGGAATACCGGACCGTTGAACCTCCCAATCACAGTTGGCTGTATATATAACAGACACGGTATATCGTCAGTGTTCCCCTTCATGACTCTTAACCCTAGCACATAAATCTCTCGATCGAAGCGACCTTTATGTGTTCCCACATTGGTGGTAGCTTTTATGTCAGCTTAAACCAGACATGCGTATCGCAATAGAACTTATCCCACCGGG-CGGTACCTAGCGTCCACGGGACTCCAGGCATGACCAGACTCATTTGCTACCAACCCTGGGAGATTGTCAGTTCCAGTGAGTGAAAGGCCACTGATGTGACTTTCAGTGGCAGTCCTTTCCGCCTTTTTAAAATCCGCCCTGCGGGGGCTGTTTTTAAATTAGCCCTCATCCTTATAGTAGTCTACGAAGAMSCMTGCCCCGGCGGACCACAATGACGCGGCTTGGCCAAATTACCCCGCAAGTACCAACAATGGGTGAGGGATTACGCATCTGCACATAATTGGAAGCGCGCGGGAGAGCTCCCTGAATGGGATAGCATGTAGGGTCCCGCATTCACTTCTGTGGGGGTTCGATGGAGCGCGCTCCGGTCATATTTCCTACTGTTGGAAGGGGGCCATCATATAGGAACCAKRWAGGAACAGTTTCCCTTTCTGGCACTGTGTACAGTAGGCCAGGAGTGGGCGGWSSCCTTGRAGCTCAATGGATGGGCAACACACTGCATATGTAATCCGTTCATGCGAAGCTAATTAGT-TTA-A-C----CTAGTCGCATGATAAGTCCTAGCCACCATCCGGCACACCAGATGAAACGCCCGATATTAAAAAGAAGAGCGGTCCGCCCCTGTCATGAAAAAGRGATTCATGGTGACYYYCKTRKMRCRGCTGGGGCGTTAACTGTCAGGGTGAAAGGGTTCAGTCATTCTATCAGCATCTGCCCACCGGTGCGGGCACGCGACGCCAASCRYRAACCGTTAGCAGGGTAAGACATTGCAATATGTAAAC-G-CAAGAGGGYRCRATGTACCGCGCGTTTGCCACCACGACGACGGTGTCGTGGCGCCGGCTTCCCAGAGAATAAGGGACCCCCCATCGAGGACGTACGTATCCGTGTGYCAAGAACTATCGTACTGCATGCARCTAACGCTCCGGAGCATGCTATCTAGCATTAGAGCGTGTGGCCGTGGCCCCTTTACTCAGCGAAGTGACTGGGAGACCTTACGTCGGCAGAGCGTTGAGTAACGTTCCACGCACCCGATAGAGCTCTAGGTTGACCATATGGCCAGCCGCCGGGTTAGCTTTAAGGAGGCTTCCGCCGCTCTTAACCGTAAGAATTTAAGGCGCTCTTCTAATTAACCTAGTGGGTCTTTCGGTCACACTCTAACAGCTTTTCTCAAGGCCCGATGCTACGCATACACAGTCCTGCCCACATGAAGATGAAGGAGGAGACTTAGTCGCTTGARAGGGCGAAATCTGTTGCGCGGCAGTTGTTTAAACGACSCGATGATTGTACCTTAGAATAGGTTATTAAACCCTTAGTC-AAGGTGGCGCGYYGTACCTCTTAGTTTTGC--AGTCTGGCTGTCGTCATAGCGTAAAAATTAACGGTG-TRRCCCGTACCGTTATGCCACGTCAATTGTGCGACGGTGCCAAGTAAACGGTCCATTTCCCAATCACTCCCCTGACCCTTGGCCCGAATCCCGGGGCRRYAGGTGCCCACGATAAAARAGGATAGTTGCCTCTTTGCATCTCATGCTCTTTAAACTTATCTAAGTCTCTGTSCTGTCCTATGCACTCTTTAACTCCGGGTCGACCAAAAGATTGTGACGTGCAACCAATGCAATCTCGTACACATAACTCCAGACTCCCAGGCACCGGGGGCCTCTTCTGATGACGAGAGCGACTGGACTACGGTTAA-AACCTATGCGCTGACGAGACATATCGTCGGTAATTTCAGTATAACCATCACCCAGCTTGCACACGTTTTTCTATTTAACCGCAGGTCCGCAGGAAATTGCGAATTCACGGCTGAACGAGTGTATGGAACGCCCGCCACGGAAATGTCCTCGATACGCGGATATAACGCTGGATCTTGATCCTTTCGCCAACATAACAGAACCCGTTGCCAGCCCTCTTAGTCTACGCACACGAAGAGCATGGTCCGCCGTGACGCGTAACACCGAAAAAGAGATTTAACTGCGCGCGATCTTCGAGCTACTCCTTGTGCCGATGTCGGGAAGGGATCTTGGGCTACCTACCACTTAGCTACGAGAGCCGMAGGGGTCAGGAGAGTTGTCTGCAGCCCGATATCGCGTGGGGGTGGAACAAAATTGTGATCCCTTTTATTGGGCGGGAAGGAGGGYAGTGTAAACGTCTGATGCCGGGCCAGCCCCGCGCTACACGACTGAAGGGAGTGTACGTCCCGTGCCGCCGATGGCAGTGCTGCCAGWCCATTCTGTTTCTGTGAAGCTAGGCGTACCCAGGGCAACCGACYCRGYRYYRRATGCGAATAATAGRYCGGTGGACGTGGCTCTATCCACCCAACAAACCCACAGCGGAACCGATTATCCGCGGCCGGAATGGGCTTGTCTACWCAAAGGAGCGCTCCGCATTGATTTAACTTGTCACTCGCCCGCTGCTCTCCTGGGCGCYCAAGTGCCAACGGAGAAAAGGTCTGCTTTAACCCCTATGTAGAGGCTTAGAAATGATGTCGCTCAAYWTYGYGCTTAGTGTACAATCGACGCCCTTGCACAGCAGCGAGGAGGTACTTGGCCCCTGCTATGCATTGCAGGGGTTCTATGGATAGCTGAATCCTGCCAGGTTACCTCCTTCTGGCGCTCAGGGCTGCGACCACGGGGTCATGGCAACACCAACCCGTCTTAGGAAAACAGTTGCGAGCTCCTAGTACGTGTATTACATGCCTTTACCGTTATCTCTCGCCTGCCCATGGGCAGTGGGACAGCCAGGCGGCCGACGCGC-TGCATTTCGTCCGAATGCCAACAGGGCCACCGGCGGGCGTGTGGMCMGGGAGATGACTCCTCCCGGTTAGTCTCAGACTTTACAAAAGGTGAATCCCCGACCGGCTCGAGCGACCAGGGCTACAACGGATCACTCGGCCGTAYSYRCSGCAAAGGAGCAGGCCACAGCTTCGGTGATGCAGGTAGCAGACCTATGAGCTACATTTGGCTGTACGRGGACACAACCACTCTCCGACGCGAGCCGCGCCTGCCACTGTGCTTTCGAKGGGCTTCTCGCACATAGGACATCGTTGGGACCGAAGTTAACGTTTGGTGTCTCCACCGCACTGTTCATAGCGGACGCCTGAATGAAACACACGTAGCATCTAGGCTAGATTCGSCCGGAGTAACTAGGWATGGACGGGCTKGCAAATCGCTTGTGATGRCYCTGAGAAAAAGATGGAGTCGGGATTCACGCGCAAATGTCCTCCGCAGCTCC-TCGCGTTATCCGTTCGAAAAAGGATATCTTTTATTAGCCCTATGTGAAGTATCGGACTCATTCCAGTGAGCCATCCAGCCCCCCTTTTATAGCCCGGATGATGACCCTCCTACCTTTACTCGCAATACACCCGGCTACGCTCCGACCGCCRGGATCCAGAGCCCTGATGGAGATACCACTACCGTTTTCCACTTGAAGCTTGTACTGCGTCCGGAGCARRWRCRGAAGCAGCGTCACCTAAGACTCTTCTTATCCAATGCGGACGGAGAATAGAGACTGCACCCGGGCACCCTTCGTTGACTGGTAGTTCCACGCAATCTCTCGCGTCAGGGGATGAAGAGACGCCTCWGGATCKYATGCAGAGCGGGAGTATTCGTATGCGCATGGATRGTGAGCGGACCCCAACAGGTCACTAAAACATCAACGTTTTACGAGGCGGTGTGCTGCTGAGA--GCTGTACCCGGGGATGTTGGCTGAATGCCTCCCCGATGAAGCACCAGGGGTTGAGTAAGGCAGTTYGAGAATCCCGTGCTTRYTATAGGTCCATAGTGTGGCGATTGGACCGCGGCCAGGAGTTCATAATAATCGGTCGTTCACATCGGGTACACACAGGGRMGKCGCTTGCC-MRRRKYRKRMRCGTAATCATTTCCATMTYRCAGTCGCGTTTAACCCGAGCTGATGCCCCCGATTCATGCACCCTTTRCGGCGRTRRYCTCTACTTTATCGGCAAGCCGCTGCCCAGCAAAGGGCGCGAC---TTTCCAGYCCAGGTTCCGGCACTATTTGACGACTCTGCGGTAACTATACGGGCCTAAATGTCGCGCCGAMGGYTCTAGACTCTTCGTGTGCGACGGGGGGATTCTGAACTAAAGGCTACACGACGAGCATACAATCCGGATGGTAMGACGCTGGTCCGCAATTGTAACAGGAGTGGCAGCCGAGCTGTGTAGTGCATGGTTCGCCACCAGGTCASRACGCTATGGGTCCGAAGATTGCGCGCATTTCGGACAACTTCGACGACCACCCAGCTTGCTCGGGGCCGTCCGTGAGTGAGTGTCTCCGCTGCTGTGATTCCGGTGCAGTTTCGACAACATGGTTAGTTATAATGCTCAT-TGACCACCTCTACATGTCCAGTCCTTGGTTGCCAACGACTTGAATTGTCAAGGTAGGGGACAGTCAATACGCCCGCAGATGTGCCTCCGTGTATGCCCAACGAACAATGCGCTCAGTTGCCTGCTTCAGTTTGCACCCTACTACAGAAGAGTTATTSAGCTCCATATCTTCAGCGATAGAGCGCCCCGACCAAGCCCACATGACCAGAYGTMTGGT--GCATTCATAGTGTCACGAGTGCATGACAAGGAGCGGCGTCCACTTCAGCTTTAGCATTACAAGCCCACCCCACGGAGATTCTCCGCGGACCTCAAGTTCACGAGCTCACAACCCATTTACCTGATGAATCCCACCTACGAGCAAGCGCTGAGAAGCGTCGGTCGAACGTGTTCACGAAAGACTGAAACGGGTACACCGAGGATCCGTCTGGCGAGTACAGCAGTTATTGCCCCAGCCCAGCCGGTTTTG-GCACGGTAGACCGGAAGTGGCGGGTGTTAACTGGACCCACT--CAAGAAGGKGAGTATTTCGTGATATTAGRATGGTCGCTACGTCGGTTATGTATGGCTCGAATCGGC-AGTAAGGAAAGCGGGTGTAGACGTCTATTCACGTGTTTTCGCACGTCACGAAAAAGTACTGGGTCTTTTAAGTCTAAGTAAGACGAGTGGTGGGCACATTGTGGCTAGTGGATTGCAGGTCGGACAGTCCGACGAGGGTAGCCCAATTTCGCCGTCTCGCGCGTCCCCCATCCTACAGACAGGCCGTGTCTGGGTGAATAACTAGATAATTATGCCGCCACAACGRYAASAGGTGTGTGCTCGTTAGAGAGGTCCGGGTGACACAAAAAAAAACACCTGCACACACCCTGAACGTGCCGGCCAGCGGTTCGGACCGATTACTAGATTCGGTCGGTYAGKCKTATTACCCTAMTSGATTAYKAGTAATGAATGAAGGCCGACGGCTCCGTCTAGCGGGGTAGKRCGMWTTTGTGGCGCACGGTGAATTGACCACTCGGATCCCGTATGAAGAGTTTGATCTCCCTAGAGCATAGTAGCAAAATGAGTCGCTCTGGTGTAAATGTCTCCCGCGCCTCACAACCTCAATCCTCAGATGTGGATGCTCTCGCGCTAGTCAGGTTTTTAGGCGGAGTACGAGATCCACCACGATCATGTAAGCCTG--TTTCCTGCGAAAGCCACCAACACGGCCTATGTYCRWCACGATAAGTTCTCACAACASYKCAGGKCTCATCTGGACCACTGCAGTCTGGCGGRCCGGCTGGGGTGATWCCGCGTGACATGCTGACGGAACGTATTAGCTGCATGCTTATAACGCGCAACCGGCCTCGGCTGCTCCCTACAATTTATTATCTACCACCCTCCTTGGGGAGCCATGCGCTTAGGCACATCTAGGCATTAACAAATTTGAAGCGAKMAAGATCTGCAGAACGCGCGCATATTCCAGAAATTCGTGTTGGGGAGCCGGGTTGGGATGCATGGAGTGAATAAATCTCTCTTGGTTGTGCTCTCGTTACTGGTCGCCCCATGGGATGACTACTGTAGGTCGTATTTTTCGAGGGATTGAACTTCCCTTCTAATGCTTTGGAGTCGATARCGTGCACTA-ACGTCAGCTTAATGGTTCAACAGCAAACCTGCGGGTTCTCATTACACGGCGAACAAATACCAAGGGTGGTGGACCCTTCTCTCGCCGCCGCGGACACCGAAGAGGTGGTTCTGCTTCCTACAGGGGCCGCTTGAACACCACGCAAGGCGTCACTAGCGTGCCTAATGTGCCACACTACAGTGGCGAATCTAGTTGGAATAGAATTCCATACGGCCATCTAC-AGGGCCGGCTACCCAAATGGGGCACTACAACTAGTTCGGAACAGAACATTCCCCGTATTCGCCCGCACGTACTCTGCGTCGCTTATCACATTCCGTAAACTGAGTTGTATCCGATACATCCACTGGATATATAGGGGCGGG----GAGGGGACGGATTTTGCTCTRWGGTTCTTCTTTAGTGGCAAGATACGCAGCATCCGACGGCCTGATCCGAGCATGAAGACCCGATGGTTTTCAGAATAGCACACGTCCACCAAACCGATCGGCCCCAGACACTCTTCAAACGATATTTGCTCATCGGGCGACAAAGTACGGTTCTGTATGTATTGTTGACTATTTAGGGGTGGCAATTTCAYRCTTGTATAGTGGTTTGATCAACTTCGGGGCAGTCTGTCGATCAAACGGTAACAATTAGGAATCAAGTCTCTAGAACCGTGCGGGAGACACTCGCGAACCGTGGCGAGGGATYYYGCGATCTCCAAGGAGATGCGGGACCGATACGTTCGAACCGTAGCATTACATGCACATACAGTCCCCTAGGAGCAAGCTTATCATGACATAGTGGTCACGCAGAGCATWTTCATTGTATATTCACCGGACGCGGTTACTACGTATGATGTCGAGGGGCAATCCTGACCGCCGGCAGCGAATCGTATGTACTGTAGCGTATCGCGTTGTGGGCCTAAAGATGTACCGACTACATCGAACCGCGGGTTTGGTTCATAACATTTCCGTGAAGCGTTATTCAAAGATTGCGGCGCTTGTACAGTTTGACGGGAACAACCATCGCCGGTGCTTTATTTTAGTTCGCGGTAACGTGGGAAACTGGATCCCCCGGCACGTGAAYCCTGCAGTGTATATCGGGGATAGCAGACTCTCCGTGRYCAGTCACGATGTGAGGGTGACTAAGACTTCAGATATTGTCCATTCGGAAGTTTGTTTGTATACTCCAGTACGAGTTTAATACATCGAGATGATCAGCTGGGGAATCAACTTTTGTCACTTGAACCATACCCATGGAACGGCACAAAGAACGTGAGACGGTCCGGACGTGACTGTTCAGTAGTTCGAGCGCCAAAATGGGATATTATTGTTGATAAGCTATCGACGCATCATGCGATGTCTAGAGATCATGTTCCTCAGTATTGTGAATGGTGTCAAGGCGAAGGACCGTCCATAAATGCGGCATTTATTTAAAGTCGCCAACGTCAATGCCACTCACAAACTGAAATCGTG-TGGGATGGGCAACATTACCACATCAGCGATACGTATATGGGGCGATGATCACAGCACGTTCCCAGTCGACCCGGTAACCAGCGACAAAGAACACCCTTCTCGCAGCCCAGAACTGGTGGGGATCGGTGGTAAGGTGCACTTATGCGTCGGAYGCAAGCATCTAACTTATCCMTTAGCTACGACCGAAGGTCCCCAGT-TGGCACTACACCCCCACAGTGATTGCGTCGAACTGAGCGCCAGTCCGTGCGCTTCYRGCCGATCCCGAGCATCCACCATGGCGAATCCCAGTTTAGGGGCTCA--CACCCGTTAGTCCCAACTTACGGGTGAGCAAACGCCCGTTCATATGAGTGGAAATAAGGTCCGATCAAAAATATGAAGGACCTGCGCCCGCTCCCTTAGCAAGCAACGCAGSKTYGAGTCGCTGAAATATGCTCTGGGCG-AWGCGTAGTCATTGACGCGATGGGGATTGCGATAGAGCAGTAGCGTTCGCGGATCGATCAGAAGGAGCTACAGCGCCTAGCATGCTAGAGCAGCTAACGCATGCCCGAGCAAGGCAATCGCGTGTGGGCCGAATATGGTAAATCTTCTATCGGCGACCTCCCCGCATCCCGTGAAAAAGGACCGATCATTCGATCCTCACCAGCCCTGGTGATATCTAGGAACGGGGCTCCGCCAATACCGAYTTGCCCAAGCYGGTCCCGCGAACGCCCTCGATCACAGCCTCCGTCTATCGGGCCAAAGGTGCTAATGGCCCCGCCGCTGTGCGCAGGAGGCCGGATGCCCAAGTGRY-AMYRCAAAGGACGA-TAGATTCGCTTGCACCCGTGGAGTTCTCGAGTTAGCGAGTGGGGCACGAAGTGGCTGGTTGCACCCGACAGCCATTAACATTCCTGACGTGCGACAA-TCCGCAGGGTGGTAGTATACAAGGATCTATAGATGGACAAACGTAAGCAGCAACA-TGTACGATTTATTAGGRTYGCACCATACTGTGCAAACTCGGYRACGATACTTGCCATGTACGAAGGCCTCAGGAACTACCATTCAGCCCCACGGGAGAACAAACAAACCGAAGCAC--C-ACGGGCTTAGCCCCGTAGAAGGGACAATTCCGGATGCCGAACTCTCGGACGGTGAGCTGCCATGGCTAGCATACAATAGGTAGGCCGGAGGCAACACCTTGTTATTCAAAAGAATCGGCGCTTGTACAACCTCATTCTGTCCCTAATATCCGAGTCCATAACCATCCAAAGCGCACCACAACAGCTTTATATCGGAGAGGCTTCAACTGTCTAGGTACAACGGTCTGTGCCATCTTTAGYAGAGGCGTTTCTCGGCGGTTTTAGGCAGTGCTCACGTTCGTTGAAGATATGCCTGTCTAATGTAGAATCCCGTGTGTATCGTTTTCGGACGACCCGCAAGCGYASGGGCAATAGCAGCTARATATCCAGGAATATAACTCAGCAGGTATATATTTTCCCGGTTATGTAAGTGAGGCAACTCTTCGGTCTGCGAATACGGCTCCCCCYWWGCTATGCTGAAGGAGTCACATACAGCCAGCCCAGCTCATTGCRGATMCAGGCTGGCTACACCAGTAATCATTTTTCRTCYCKCAAATTACCCCACCAAGTGCATTACAGCGCCAGC--AGATGGGATGTATGATACATTACCCAGGACGTAGTGGGGACGAGTTATTTGAACCCACTCACTGACCATGTAAWCGRYCGYCWCTAA---ACCTTCCACCGTCGGTTTCAAACCGGGGTATAATGCTTTCTTTCCCGTCGTCATGTAAAACGCAAGGGTTCTAGSRCTCSGATGACAAGTACCGAACGGGCCTCATTSAAAGTCAGTGGCTGGTGAGTGTCAGATCCCTTCCCTGCCCCTGCGCAGTCCCCGGGCAATGCTGAGGGAACTTCCACATTTACATAMRMACACGCCTGCTCTGACTTTGGTTCCCGATTTTACCCTTAACTCGAGCCGCGCCGGCGTCCCGAAGTATGCCATTCGGGACGACCTTAAACTCAAGGGTCGTAGTCCATTTCTAGGGAATGCGCCTACCGGTAATGCTCGGAGTAGTGTGGGGTAAATGTGATARYTGAGTATTATTTACGGACGT---ATGGTGTACGTAGTTTTATCCGTTTTTGGAGCTACTCTAAGCGATCTGTT-CATTGCTAAACTTCTCGARTCGGGTTATTAAGGTGGTCATCCGGATATTTGATCGAAGGGGCGAACCCCTGCATCATATCGGTCTCGGGGGGACTCTGGTTCAGCCGCTGTAGCATTCAGCCCTCGAMCTCCTACCAAGTGCGGCTCGTATCACGACGCAAGGGTTCCCCGGTCGAGGCTGCTCTCCGTGACGGGGGTGCAGTTGAAATTGAAATTGGACGAGTGTACTGCGGGTTAATGAGTACTTTCCCGGCCCACACCACACGCGTTCAAATTAAGTGTGGCCAACACGAATGCACAGCCAATATTTCTGTCRAMCTGGACTCGTTACCAGTTGAAGCGGAATCTCGATTGCTCAGCGCCTTACTCTGATCGGCCGTAACTAACGGCGTCTTGAGAATGGTCTACGTTTCTTYACCCCGTACGGAGGAGCGGCGACAGTCGTCTAACTATCGGCCRGCGCCGAGGGTTTGCATTCACACAAGAACAYTTCTCTTTCCCGATGCGTGCAGTTTGTGAAAGAGCGTTGCTACTAAAAACCTGGTTCTGCGGTAGCCCCGCTATCATCTGTTAGATGCAATAAGACTTTCCGGATCTCAAATCAGGGAGATGGCCCAAGTAGTACCTAGCACAAGTTATCGGAGAACAGCGGGCACATGGCCAGGGTTAGTATAATGCACTGTAAGGAATTATGGGAAAGTGGCTTCGCTTTGGTATCACGGGGCTTGAGGCAACGCACGACTTGGTGCCTCCGATTTTCATAACTCGTACACCTTTTGTAGTGGCTTCTGCGGTTAAAACCGTGACAGGGAATATAAAGGTGGGTATTTACGTGAAAATGGCCCGCAGCTAGCAGGCGCATCCCTTGTTTGGCAGGTCACGGAGTCAGATATATGTCAATGTGTATAGCATCATGAGGACTGAGGCGACGGAGTGCGGCCACTGGCCGTCAACCCGTCCCAGTGGTCTCTTTCCTTGCACGGCCGACGGAAGGACCCGAGGATTAACAGCCCGGTTARTTAGTTAATACTGATGTCGATCGCTCCGCACTGTCGTGTATACGGGCGCCCGGAGACTAATGCGGTAGAATTCTCTGATTTGCTCGGGTAATGCCTATCTCAGGGACTATGCCATTGGTAAAGCCACTCAGTCGGAAGATGCTTCTTTGGACGTGAGCCGCTCTACCTCCGGAGTCTACAGATATCCTAGCCTGCCAGCAAGTCTCAGGACCGACAGGGAGGTGAGTTAAGGGAACTGG-CT-CTTTGAGGCGCCATCACTTGTTGGTGCACCGAAACGCACACGGCCCCACACRYGCA-TATAGACCAACGTCTATCCTGACATTACGGTTAAAAATTARTTTGTAACCCCKRCGACTGTTACCGCGA-RCWTGCGATTCATTTGCCTGCTGCACTGGCTGGTGGAGCCTCTGTTAATGCRYYRACGGGAAAGGGAGCAGGGCGTCACTTTGCGAGTCCCGAGCAGGAAGCGTRACCCCARCCCGTAGTTGCTCGCCCGGAACTTTTTGTTTTTAAACATGCCCGCATAAAAAGATGCACGGCGTTGG-TCAGATCGCGCGTCGGGAGACCGCGAATGGTGCGGTCTATGTCGACGCTATCGCTCATAATCGTACGTAATGTCGTCGTGAACCATCAACRMCYATCTGTGCCCATCAAAACTCTCGGACAATGTTATAGATAATTATCCCTAAGCTACAGTTGGGTATCTGGTGAGGCCCGACAGTCTAGGCGCACCCGACCGCACTAAA-CG-TCAGAGGCAATTAGCTATCTTCGTCTTTGCCCCGGTATATATAGYTTCTAGTTGAGACACCTCCTTCTCCACTCCCACTTAACAAAAGGAGAAATCGTCTCAAATAGTGAATCCCTATGAAATGCGCTACGTATAAACGAGAGGTCAGCACTTTCCTCCGGATACTCAGTTGGGGTGCAGCCATTYGCCRGATGCTGGTTCGATTTTACGCGGTGTCGCTCCCTGTAACCG-AACGGTGCGATTCCATAACCCTCTACCTATGTCCGCGGCTGGCCAACTGCCCAGCTGTTCTAAGCGTGTTTCACTYWRTACWATTGGCTTGTACGTGGACAGCACTTTATGGTAGGCGAGGCCTCTCCCTTCCAGCTGGGGCGGGCTCTACCCGSRTYYRRGRYGGCGGGGGGCCGTTGTGGGCTCTGGCGTTTAACCTACGGTAGCAGCTTCATGGGCAGTACACGTCCGAAAAATGGGCGTTTCTCCCACTCCGACACGTTGGTCAAGCAGGGACGACTAGCGGAGAGCCCTTGAATAGGCAATTTCGTACAAAAGTGAACMRGGCTTAACGCATCCGACTGGCTTCAAATTCATAGGTGCTTGATCCGCCCAGGATTTCAAATAC-GCACGGGTCTTGACGCTGCTCGTTCAGGCTGGCATCTCGGGGGCCGGGAACGCTTTCGTGTCCCTTTTCT-GAA-GGCGACGTTTCGAAATCATTTGGTGGA-AGAACACGCTTCGACATTGATCGCGCTAGTTGGTGAAGT-TACCCGAAAT-ACATCAGAGTTCAAAACCGCATAACGACCTCGAA-RRGMYCCGCGCGGATCTTCCAAAATAATCCTCACACCCTTTAGAGGCAGTAGATGAAGCAAGGCG--CGCAAGAGATAAAGTATATCGGGCGTCGCGGAAATGGGTTTACGCCATTAACCTAAGGGAGGAATGGGATTGCATAKARYATTTCGCGTTCAGCAGAGCCGYMRGCCTATCCTCCGGTTTTGGTCACATTGGAATAGCTCAAAGAAAAACACATGTTGTCGACCGTCCACTAAACGTTTACTTTCAACGACCTACTTGGACCAAATCCAGGCAACTTCGCCATTCGGGCCTTTCGAATCCCGCTTATTACAGTACGGGYWWCTGCGACGCTCGAGTCAGCAAAGATAGAGTTACCGGGTCAGTRCACATCGGCACGAGAGACCTAGGAGGCCAGGTATAAAGACAAAGGCAGCCTGGTGGGTTCGATTAAGAGTGGCAGTTCATAGCTGATCTTCACTTCTCGAATGACGCCCGGTCTTGGATTTTAGTAA-A--GAAAGTTCATTGACCGTAGCGGATGTTGCGGCTCCGGTCTTTTAATTGCCGTTCCGACCGGACCGCTAGCACAGTACCTGTTCTTTGTCAAGCTCGGGATAGCTTCTTGTTGAAGATCTCAGCCCACATCGGCAAGGCCTACACCAAGTGCGTGCCGCTTTGAACYTTTWCTAGGTTACTGAATAGGTAACGACATTCCGCTYTTTTATCCGTGCGCTAGATGGTCACAATAGGCRRTTACGTGGACTTGATGGACAAC-GTCCTGAYRARSGACCACGTTTTTGGAAGTGGACTGCGGGTATCAGCATTGGGTAGTGATCGTKCACTTCCTGATTCTCACCTTTGAAGTCCGGATCAGATTAACGAAACCTGCGGCGAAMWATCGGCCTATATGTGAACTGCAGAGACAAACCCGTCAT-GCC---GGCCGTGCCGGTGCATTTATTGCTCTAGCCAAAYACAGAAAGGTGCTAATCTATGCGGGCCCAGCTTGATAGCCCAGCCGTGAGTTCCGCCTCTAACTAACCGAGAAGCGCTATGTCGGGCGGAGATGAATTACGCTTCATGAGGCATTTCGAATAAAGGTGRACCCTATGTTTYRAGAGGGAATTAATAGAGACCGCCAACAGGCAATCATTAGCAGGAAATTGGGGGGGCTTATTGTCCGGAATATTTTTACGCGTAAAAACGAAGACATGTCGTGCTCGGACGAAACTGCACGCCTCGCTCTTAGAGTTTTGGTTTGCGGAAAGAATGATAATGACCACCACTCATTGATATCTGCTCGATGGCTCTGGTGCCTCATTAAACCAAGA----CTGCGTCTCTGAAAGTCCTATAGTGGATGGTGTATCTGTTTAGGGTGTGTACYRTGTGGACCTAGACTGTTCTCAGCACATTCATATGGCAAGCGAATGTAARACAAGGCCTCTATTCTCAAGTCGGCTCTAAAGTTATCGGCTGACCTCGACCGGGCTGACCACGGCAATAGACCGGGTGGTGAGTTACCCGGGTTCAGGTCAATCATCGATGAGCCGCCGAYCAAACTGCTCCCCCGATGTCGTTCATCYYGCAATKYAGGGTTTTGAAATTTTGTCTGAGACGCCGCTAATATGACCTAATGGTCCTCGTTCGGGCGTGAGAAGCTGTACTTGGTGCTAAACTGAATCSCCTCCGTCAATCRCAATACACGAAAATGCATGGCAATAATACAGGAGCTCGGTTTACTCCCTTCWCAATGGGCTCCCGAACCCGTGTAAGACAAGGGAGCCCATTGCCATGACGCGATTTACACTGCGCATATAACGGCGTCCGCTAGCAGG-AGCYYGTYCGATCAACTTACAGAACCCCCGTGAACAAASWACGAATTCGGCGGTGGCGAGACGAAATAGCGAACTCAGACTAGCTAYTGGGGAGGGTATTCCCCCGGCTGGTTGCTGAACTAAGGATTCGGCCCCGCGAGCAGAAAGCCTTTTCGACGAGGGATACGAGTGAACGGTTTTACAGCTCCTCCTCTCAATTGGTAGAGTCGACTCGCGTAYCYATTCGAG-TGGCCGGGCTCTC-CAGAAGAACCGAGCCGCGTTATTGCAAATGTGTTATGGCAGAATTAAWTSGAAACTATGCACGCAGGTGAGCGCTGTTAAGTTCCTACTCCCGTACCGAGCTCCCACACGAGTAWACCCCAGATCATGAGATTCTAATCCATAGCCGCATGCATGAACGAAATAACTGGAGCTAG-ACTTAGTACCAACTGCGGCCAAGAACATTCGACTCATAGCGCAGAATCACCCTTGGAGCACCCGGGCCTGAAGAAAGATATTTGTACGCGGAACTGCGGAAGAGGTGTATCGGCCCCAGTGCACGGGAAGCAATGAGTCCAAGTCGCCATTACCCATAATAGCGCCGCCTAGCGTCGAAGCCARYACAACGGATCAGCTGACAAAATTAGGATGGCGGAGTGATCATTTATCTGCCRRRYGTCCGAGTAGAGGGGGCCCTAGTTTAGGTGTGCACTGCACCCCACATTACAACCAATGCCGGGGGAGACTTTTCACAGTGTACTTGTCGGGCACCGGCGACACATAGCTCTCGAGCCCCGGCTCGTTGCGTCTCCGCTCTCGGTGCAGTCCCCTGACGGCAGCCTCACTTCATTGGCCGTCGATCC-TCCCAGATGAGACTTTCACGGGTTCGTGCCCAAGCGTGCTCCGACTTTAGGCGACAGACTTTTTTACCTGGACCTACAGATGAAAATGGCGTTAGCGACACAGCGTTTTCAGGTTGCTCTAGTCCGATCTGGGGGCCACACGGTGCTGTCTACTTTACGGTCGTCSRYRCAACAGCATCAGTCTACATTCTGCACTGATCATCGGTGTCTCCCTAATTCTACAGTTCAACCGCAGGCCCGGGGCCTAGTTCTTCCTTCTGTTGACCCCTGAGCACTTACGGTCCCTTTAATTCCGGTGCACCGGGTTGATCCTGCGCCTCACCTCGAAAAGCATCCGTGGACGCATTGGTCCMGRTCAGACCGGGTCGCTTAAACTAAATTGTGTCTGCTTTTTACCTTTTGGACCCGATACCTAAGGGGCTTTAGCGCGGTTTACCGTTACGTAAACCCGGCCTTAGGTAAGTTTCTAGTGCGCCCCACGCAAAATGCCGTCCAGGGCGCTTCGCGAGAGAAWACTCCGATCCGGATAGACTTCTACGATCCACATTTCGTATAAACCCGGCTCACCGGCATGCTATGTCCGACAGCCGCGGGGTCTGGCCGAGACCGATCCGGCCGAAGGATCGCGGGGGTTCTTTGTCAGCCGTTGAGCAATAGCGTTCGATGTCGGGTTTGAAGATCGGATTAGGGAGGAGACGACCAAAGGCTAYTTAACGCTTGTCATAATAAGACTTAGCGAGAGGCTACGATAACATGCTGTCTATTGCGGACATCCAAACAGACGCTAATACCACTTCAGACCYTYTCACGCGTAGAGGTATTTTATGTGATCCCTTATTGTTGAGTGAGTTTAAGCGTGCCCCAACGGGTGCGAGCAGAGTACCCCGCCTGGCAACAACCCAAGATGCTGGGGATTTTGGGGTTGGGCTAATGGTSRATTAACGGTGTTAACCTTTCCGAGTTTAACAAATTGTGAAAACCATTACGGCGATACCCGAGGTCGGCTGTGACAATCAGCCTCGCACTAAAGACATATGGTGGCTAAAACAGGATATCTGAGGGGTTAAGGGTGGGTTAAGATAGTGTCAGTACAGACTATATCATGTCAATTTCTTAGGC-CAGATCACGCGCTATCGGGTTGCAGAATAAGTCTTAGCCGTATTAGGAACCATCGATGGTGTATTGCCCAGACAGGCATGCGGTCGCGCAGATAGTACACAATATAGATAGTGCACGCCTTGTCCCACAACGCACTTCGTACGACRRGGGGGTGAAGTAGTACTGCCTCCGCGCTGCTCGGACGGGG-G-T-GTTGTAGTGTAG-ACGGTCGCTCGGTTCGTCAAATGGAATAATAAATAGCTTGGCGAGGAAGACACGGGGCGGCAGGGCCGTAACGCGAAGTGCGA-----CGGCCGGCTATTAGCCTCTGTTGGAAGGATTGTGGTYKRGCAGGTTCACTGCATCACATTGCATTGGGTTCTGCCGACTACATGGTCCTTTCCGACATTATTTGACGCTAGTGCTGACGACGCYCGYCCGGCGCGTCCTCCCCTGCACGCGACGACCGCATCAATATCAGTATCGGCATGCGTGGAGCAGACTCTCACCCTCGTACCTCCTGTATCTTTATWCCGTCGACTCCATTAGGCCATTCTTCGGTAGGACCGATGTGGCAGGCGGGAAGC-CG-GTAAATTGGACCTTCGTCAACTAAAATTCTGGATGRMGGGTCGATGGGCCGGGCGGTCAGATTGGRTTCCSTGTGYCRCKGRYCGATCAGGGCTATGTCGTCAACACGCCTCGTGATGACAATCGACAGACCTGCWCGACGGGTACTCATCACGGCGACTCCCATTCCGGTTGGAACGTCGTAGCGCCTATGGGYKAGGSKYTRACGACATCGC-CA-AGGGTCTCTTAATAACACTTGGGTGTGACCGGGCCTAGTAG------AATATGTTAAGATCAGCTAAAATGCCTTCATCATGGTGGCTACTGAATCGRGCGGCGCGGCCGAGTGGTCAGGCACGGTCGCCACGATCAATACATTGTACATCCGCCRRTCATTAGTGAACCTTCCTGACTTTGAATCATCCTCCAGMGCCTCGTGATATGTTAGACAACGTGTGTCGTCTTTTTACTTTGCCCCTCATYMYRATATCACCTGTCTGTATTCCTCCATTTAGTAGGATATTCCTAAAGGGCCAAGACAGTTGGTGTGTTGTGGAATCCGGTGCGTTCTACGGCTTATGAGGATTTACTGAGTGGGCGATATATAGCGCTGTGCGACGTTACCCAACCATGRAAGAGATTATCCCTACATTCCACATTGCCGCCAGAGTCACAGGTCAAACCTTGGACCCTAGTGAAGAGATTGGATCTGAGGTTGTGCAACGTGGCGATCTATCCCACACTTTATTTATTCAGCCGCCTCCATTTGCGTAGTTAAGATGATATTGGGCTAACTGATCATGTCGTCGACTACTACCGACGAACGCGCATCTAACCTCTATCGCGACCGGAGACTCCCTGTAAATGATCCGGATAAATTGTACGAGTCACGAGCTGAAGGCTTAATACCCCGTTAGTTACGCAGTATAAGGGCTTGAAATGCTGAGGAGATTCGGGGGT-GCCAAGTGRGCCAGTAATAAGCATATAATGTCATGCCACCAGCGACTTTACAAGCGCCCCTAAGACACGTAAGGCTAGGTGGTTGCGCCTCTGGCCCATCACCGGGTCTAATCCGGATATGCGGGCTCATTTGATT-GGGTGTATCAATATACCGAGCCGCKAGTGCGCAGACTATCT-GATGAAACAATTTGGGAAAGAATACATGACCTGGGTAAACGACAGCAACTGACC-GCGCGGCCACCCTCTCGGGTGGATGACCGCGTTAGGTGACCCGTATCGTCGAGGGTTGGGTCTSYRGTCTTTGGTACAGCCTGACTATCTCGCTGCGGAACATCCAGCCCTCATTTGAGC-TGAAAGAGTACCCCAGTATACGCTTATCGATACAGCAATGGTAAATTGATGTACCATGGTTTCTTGTCAGCCCTTGACGCTACAATCCWTTGCYCGACATAGCGACGGATGAGCAGCTAGGCATACTCCGATCAGACAGACACCCAAGGATGCATGAAGCGAACGAACCCCGTCGCTCAAATACCWYCCATCGCATCTAGCATAGATTTTTAGCAGTCGGGAATGGCTTGATTATATGTGGGACCGCGAATCGTATCTAGGCGGCGCTCYWGCACGGTCCGTGCGACTCGTGTACATTCTGGGCAAGATCCTCTAAAGTTGGCTGGACCCCACGGYCGSGR-TACCCGAATTTCCCTAAACGCGACCCAGCCCGCGTCGCCTACATTACGTCTCTAGCGTTGAAGTCCAAATTCGATCTACAGCAGTTGGATTAAACCTCCCCCACTGAAGCCTTGACGACTACGTGGGCACARKTACTGGGCATTTATGATCGAAGGTGAGACTTGGGCCGTTGGCCACTCACGCTTTCCGAACGCCTGTGTCGTACTAGCCGCTACTCGACAACGTSAYRTGGTGTAATGTGCATTACAWGRWRGTACGATTGCCGGATGGGCCCCAACTATCCGGTTACAGCTTAGGGGACCGAGTTACCTATACGCACTTTAYYAKAGAGTGGGAAGGTTTTCGAACTTCGAGCGGGTGCGTTGTACATGGGTCATTCCGGGGCCGCGACGATTACTCCCGTTAGCATTATATTTGGGAATTTATACGACTGAGTCAGCGCTGCGCGGCCCCTGGKWWTGTTTAAGGACCTTTAYYRCCYTGATGACAAAGTGCGTYYCSTRYCGC-CCCATCTAAGACAAGCTTGTGGGTTTGGTACAAATGCAATGTAACACCTGATCCCCGTGCTCCTCTTGGACCTACACTTTGAACGGGCATTGGGTTCAATTTCGTTTTAGGCCTGCGACATTGACSCCGCCACCTCTGGCAGAAACTGACGCCTTTTTCCTTGGTGCAGTGACGCCTACTGCGAGTTATCGCTGGGTCCCTATCCTAAGCGGGGGTCGTAAGAATATTCGCGTATGTGGTTAGCGTCGGGATAACGTTAGGGCC-AACCGGCCTCTGTCGCCGGATCCTCTGGTGCGATTGAGTAACCACTCGAAGAAGGGTGAGTCGCAGCTAGCCGTTCATAAGTATAATGGGGCACCCTGAAATGAGTGCCCCTAATAATGCAACGCCTATYYTTGAGCGGTGCCGTTTCATACRMYTACAACGTGAACAATCTGAGAGAGACGGCGTGTAGTACGGCCGACACGATTGGTTATGACGTCTTAGAATGTGTGACGGGGTWGACGARATCGGGGGCATCACTTCTTAGGATCGAGCCCCGTGAGGTCTCTGAATTGCTCCAYSATCAYMGAGGCGGAAAGAATGAGGCGATTAA-TGCCCTGAYGTSTCGGCTTAGTTAAAMTTATTTTAACARAGCAGAGTACGTTGGAGTTGGAAAACGATA---GCTAAGGATGCGCAAGCCAAAGGGCACAACTCGGAGAATGAGGACATCGAGATGGTACGATTCGCTGGGGTTTCTATAGCGAAAGCGCACCCCCTTGCRTRYCTATRTAACWMYWYGAGGAGTAACAGAGGAGGCTCTCGTTGCAGCTTCGATTGAACGCTTTTCATACGTGGTAGCACTTAGTATAGGCTGGCAATAGAGAACATTCGTATCCTTTCTTGCCCAAAATCGATCACACAAGGGAGATCTGAAACGAGAACCCTGGTTTACGGAATCAGTTGGGAAATCTGAGAGCAAAACATTCTCCTTTACCGGGCAGCGGAAGCAAGCAATACGGTGAAGTAAGACCCATACCACCACTCGGGGGRRGCGATTACTCGTCCTATATGTACGAGTAATATCGCAACTGGTGGCGCACACCGAATTGCGTGCTCCTCACCGGATGTACGGCCCGGACCACTGACTGGGTGCAAGGACGCGCGCTTCGAGTAGGATCAGGTCGTAAAACCCATGAAACTTACATGCGAGGGAACTTCTATATCATTTCGCAGTGGGCCGTCACCTGCAACCCCTGATCGTTTTCTCGCCTTACCCACGAACCCACGTTTTTTACTGTCGTGTATACCGTGTATGTCATCCCAAGCTGGTTACCAGTTTCCCGGCAGGTAGAGGTATTGCTGTCCTGTTCGWGCTGCY--------GGGGGCACAGCGAGTCCATAATCCGGTCGGTACGAGCGGGCCGCGCGCTTATCGCACCGCTCCTATTGAGTGCACTCCAAGCCAGAAATGTACGCCGGACGCACTCGTGGACCG-GGTTCGGAATAAACTGGTTAGCTATCGGACATGCGAACCTGACGGATGGCAAATGCGCTTGTGTATCTGTGTCTCCTGGATATACCGGGGCGGTTGGAATTCATATTAGTACAGCTCATCCATAAGGCGTGRATACATAGATCTTAGAATTAGTCACAAGCTCATAGGCCATGGGCTTCGTTGCTCCGGTACACGAAGAGATATGAGTATTACTCGCGTATTTAG-GGTGCGGCCAACTCACCTTCCCCCCCTCTTCCTACAAGACGCTTACTCGCCTTTTGAGGAATAGGATTTGCCTGGGA-GAGGTAGACCTTGCTGGGTGGTTACCTTCCAGGCATCTTGCCCGACGGCGRRWWGACCGGCCGCACGCCTAATTCCACGCTTCTGGAGTGAACAAATATCCCGAAGACCGCGGGCGCGGCGTCGCATCGCTATTTTGTYYCYRAGTACCTCTACAGGAGGGCGCGATAGGTCTGTCATCCTATTGATGCCGCWRTCGAKYRCKCGGCTAWMARCAACTCAAATTAGCCGCTAGCGTTATGGGTAACTTCCCTCTAAACA-GTCCCACGGAGGGRGCCGTGGGAAAATGCCGAACAACGTTCCATATGGTTACTTATTTYYCCCGGCGACCTATCCGTGCRTCGYTRYACGCACATCTTCCAAACTACACCAGGGCGGGTCTAGTAGGTTMGTGGTGTCACCTCTATCGCGAGAACTGGGATTGCGATAGTCGAATTGGAGTAGAGGGGCGAATAGATATGTCGGTGTTATGCCRGCACWCTCTAGTCCTCATCGCGACATCGAGGGCAGACGAGGGCTCCGAGTGACGACTTGCRCTACGTYYARGACGTTGTTCGACGGGCCCGCTAAAGTGGGGGGATCCAGTCAACGAGCCGTCTGGTCCTGCTCGTGCAATCCGTGGCGCCGTRCCGGYYMAYGCCTTCTCCGTATAACACCGCAGGGTCATGCTTGGTGCGAGGGTTTCGTAAAAAAAGTCCATTGCCTCTCGGCCGGTTTGTTTTCGCACATAGCAGG-TGGCCGAGCCGAGCGCTGATAGAATGCCATGGACATTTTCAAGCTACTGTTGCCCATCAATACGGYTAAGAGGCCGAAAATGCTCCTGGGGACCGGCATTAGATTTGGAGGGCTAGATCCACCATATA-CCGAATTTCTGGGTAGCTACGCTTCATCGCGGTAGRCCCARCTCGTATACATCCTGGCTCTCGCAAGTCTATRYTGCTATTACTCGATTTTAGGGTATTCGTGACAGGTCTTTTTCACAWSRYAGATGGTAGTCCAGATGTTACGTGTCAATGGCGCTAGAACTAAACCCMGCRCGTACACTATCACTAGCTGTATACTACAATTTCCCCCGTCCTGGTAAGGTAAAGGCCCTGGAATTTTGCCTGCTGTGGCGGATGTCTWGGAGTATGCGCGCTGGCATTCATTGTTGATAGGAAGTGCGAACTGACCGCGTGTGTGTCCTCTAATATTTCGCTCTGGTGACTGCAAAGCTCGACGACACGRTCGTTGATGTCTGAT--CGAGGAGCATGGAAAAATCAATCCCACCTGTGGGGTACGCCAWRGCMCGTGGGCAGAAAGCACTTGGACTGAACATGTACATGCGACCGTATCCGTCTTATCCYTCATGGCAGTGACCAGCTCAGCCCATACTCAGTA--CCAAGTACCTCACAGCCAAGCGAAAGCACGGRGCGARTYCTATTGTATACAACGGCCAATA-G-TTGGCGATACYGAAGGCACTAATCACGTCCGAAGATCGCATAGCCTATCCAAGTTGTCGTCACTTACAAGCTGGACAACTCATGCTAGGAGCC-TCGTCCGATGCCTCTGGATTTCATGCAGGGGATATGGTACTGTGACCTACGTAGCGCGGTACTCGAATCGGGACGAAGGATCGGCGATAGTGTCGGGGACCAAGTTCTAAAAATACACCGCGAGTAAGATTCGGCGTCGCACACCTCAACTACTTAACGCTACTCGTTCCCCTGGGGACCGGTGTAATGGGCGCTCAGGAAGGAAGATTAGTGTCGTAGGATGGGTCCGCCCGAAGTTACGCTCGGCGGACTCCCTGTGGGAGATGAATTCGAGGTGCGCTTTGCCATCGAACATGCTGCCTAGAAGGAATACACCTTGCGTCGGTTTTCGACCCCGCCCCATTGGTGAGCTGTCCACAGCAAGCAGGATGGAATAAGGCCTCCCGGCTCCTTCGTGAGGCGTGTTATCATCGCTTAAGCAGTCAAGATGAAAAAATAAACAGTCTCGAGCCTCCGCAGGATTGGTGAGCAATATGCGCAACCTCCT-TGCGCGAGAATACAAGGTGTCTAGGGGGAGCCATAGCGATAATCTGTATCTCAATGCTAATCCAGGTTGACCGGTGGTGGCATGGCCAATTCAATGACTTAATCTCTCTGTACAAGRGACAGGCACAAGGTTGTACTCGAGTCCTCGGATTCCGGACYAGTACATAGCTACGGTCGACTGACCGGCACRCCCTTYGCAAGTAGAGGGGGTGATCCTTGAAACACC---YRACT-TAGGGATCCATCCGTCCTATTGAAGTGGCATTAYRWATCGTAAATCCCCGCCGGTTTTTCCTACTCGAACGAGAGTAACGGGTCCATGCAGCCGCAAAAATAATCGTAYTACACAGGMYRWACCCGATTCTATTGAAACAGATGTGTCCATTTCCGCGATGGACAGRATTGTTGGCACTTCATGTGTTGCTATCTTACTAGTTTTCACCATTGCTTGGGMRMTGCCAAAGGGCCTGTACYYAAT----CATTGGTGTCAGTGAGCGGTCRCAAGCGATATGCTCCTCYTCTCTCAGAAGAACATCGTTTACAAACGCCACTGTAGGATCGCCACTTGACAGGGAATGTGGCAAGATAGATGTCGTATTCAGACAACCGCAGCAAACCCAGTCTCTTTCCGAGTTCGATAAAGCGACACCCCTCCTCCGGTCGGTCAGTTGTAGGGMAACAGCAGAA-CCGGTAGCCTCTTATGGAACTCCGCGAGTACCGCGGGG---------CGGGAACGTTGTACCACAGCTTCGTTGCCGACAACCTTCCCAAAGCAATGTAGATTATRGCAAGACATTACCGATTAACCCCATGTTTGCAATTGGCCTTTAGTGCTTAGGAAAGGATTGAGACGCCGCCAGCTACTCCTGGTACGGCTCTTGGATCGGAATAAAACCGAGTGACCGGCA-----CTTTCAGAGTYGTGCATTCCCCCCTCGRGACTTGGCTCGTATCAGGGCTCTCAGTGCGTCCGCCMTCGGTATTGCGCGAGAATTGTAYACATCGGGGATTCCGGGAACATAGATAATCCTCATAGTCCTTGACCAGGACGGCGATCTTTACTTAAGCGTGCGTGTTGTTCGGCTATATGA------------ACTTTGCCCTTGATGAGGAACGAWTGSCYACCTARRCYCCATGAGAGG--------GTGGGAAAGAGCCCCGAGGCCGAATACAACGAAGCACCCCCGAATACTTCACAGGATTCTTGAAGTGTCAGGGATSGCGTTTTGACCGCCGCTGTCGGCAGGATTTGGATGATACACGCAGCCTACTGCACGGTCTCAGAGGGTTCGCTCACATAAGTGAATCTTCGCTATGTTT-A-CGCTTTCTCTTAGGCAGTCGTGTCCATTGATCTCGTGTGGGTTGATCTGTGATARATTCGGGATGTAGATAAGCCCGGGAGGACCTACAATTGCTACATTAAGCGTCTGTTTAGCGCGGCAGATGCCATTAAAGATCAAMCAGCTACATCYACGAGACTCAAGACTGGAAAAGATTTCGGAACGCCCGCCATAGAACCATGGTCGATTTCACAGCCGTCACCGTCAGCTGGCGTAAAA-ATGTTTTGGTGTGGCACACTTAATTAAACCCCGCTGACCTGGATTGTGTGCGCGCTTAACATTACAAGCTGATACTTGAACGCCCYTYYATCACGGGACAAAGCCAATCTAGGACTTAAACCACCTTGT-GCAGCTAATATGTAACTAYATCCCGGTCAGGGAAGCCTCGAGGGCGTGCAAGTWRTCGCGATCCAGAAAAGCTGAACAGGAGCGGCGCCTTCGCGCCACGTGGGTCCGCCAGGGGTCATCGC--CCGTAGAGGGCTCACAGCCATTTTGGTTATCGCGCTCAGCTTTTTCAGATCACCTGTGCTTTCCGCACACACTAAAGAGAACGTCCACCTGTTTCGAAAATTCATCCGACCCGCGGRYGKCCATTTAACGGTAGAACGCTACCTTGACTGACCACTTTGAGGATGATCGGCCGTGCGGTAGCCTCCAATTGTAAA-GARWTCATCGGAGAATTAACCG--TGTGCGACCCGGTAACACATCTCCGCACTCCGGTCAATTTCTAGTGAAGACTCTTCGAAGCGTGAACTCYTCACAAGTG-TCCCCGTCCAAAAGGAGTTCGGCTAATTGTGGCCTGTAGCTTCTATCCGAATATTCCCGCATGCCCTGCAATAGGACAATGTGGTACAGTGCAAAGGAAGTCTCGAATGACACGGTAGTCAGCAGGGT-TGCTGCATGTTCTGGTCGCACYYGTAYMCGCCCAGCCCTCCAATACCTCTAGCTGTAAAGCAAAACCCACGA-CGTCA--AACAGAAAAGAACGGATTGATCAAGAATTGCGTGGAACTGCGTAGCTGCGGTACACCTGAGAGGGGTCTCCCTCCCCGTGCTTACTAACACTCCCAGGGGCCCCAACCCTAGATCTAAATYAYSGCYGCAGCTCTGTAGYCARRTGCCYTGAGGCCGGATCAGGATCTTCCTTCGACGTAACCGCTTCCCGGYTTGAATGAGGACTATTTGCAGTCCGGTAGTTGTCAAAATGACAGTTTCCCTGCGTAATATCTCTTTTAAAACGAGGACCCCTGCTTTGAGTCTGAAAAGTGGCGCTCATCCTA-MATTGCATCAATACAAACAACTCAGCGCAGATGTGCCGGACACTCAACAGAGAATTTCATGT-----CAACTCCCACTTAGAAACACGCTCTCTCATGATCCAGCCACGCGCTATCGAATCTGCCGACCKAGCCGAGTACATTTATGCAATCGAWRCACCACGTGCCAAATTGATGAAGACCTATCTAATCTTATAMTACATTGRRTACTGAGCGTGATGGGGTGAAGGCTTACTCTTGATTCCGCCCGGTTATGTAGATTTCCCCCTGCCCTGCCTGTCATCGACTAGTCGGCCGCAAGTGTTGAGACCTAAAGCTGGATAGTTATAACGGTGGCGCGGCGGACTACGTTGACATACACGCTATTTGACACCTGATCCGATGTGATGTCGGGCAAGCGAGGTGCCTAGCTTGAATATTCCGCTTGCTCGGATATGATTCGTGAGACAACCACGCGGAGCCGTCTCATGCTGCAGAAAGTTAAGGACATACAACCK--GATCGTCCACGGAGCACCGTATCATATCCCATGGGGCTGTGCCTAAAGGTTATCTGTGCTCCCCTATCTCATAACAAAACCGTCTCCAGACGGGCGTGCAGAAATCCACCGAAGTATTTCACGTTCCTTTGAAGAAATGTCTAGCGCTGATTCCCTAACCAGTTGGGAGCTCTCGTAACAACGTGATTTACGTTACAGGACCCTACTGGGGGACCATAGCATGTGTGCCT
GPE003660  GGGTATCATCAGAAACGTTGTTCTCATCGTTGCTTCCGTCGCGAGGTTCTAATTACCACCGAAAGGACCGGGCTGCTAACTACTACCGTGAGGCTTTCAGCTACTGCATATCATATGCGTTCGCGGGTCTGCCCCATACGAGGACCGGCTACGAAGCTTGTCATGCGACTAACACCCTCTTAGGACTTTGGAACTACAACTTAMTGCGCGCTATGTCCCCTCGGCCCACCGATAATTCGTACAGACGCAATAACGACATYYTGGATTTCGTGCGGGATGCTCCAGGGCGTTCGACCCGTAGATCAGCCATCTGACGAAGAATTGCACCGGCAGGCCACTCGTCGAATTGACTCGCCACCGTTTCGCTSCTTGGGTCCTTCTGTGATACGCCTGATGCATGACTATCGGATACGGAATATCGGACCGTTGAACCTCCCAATCACAGTTGGCTGTATATATAACAGACACGGTATATCGTCAGTGTTCCCCTTCATGACTCTTAACCCTAGCACATAAATCTCTCGATCGAAGCGACCTTTATGTGTTCCCACATTGGTGGTAGCTTTTATGTCAGCTTAAACCAGACATGCGTATCGCAATAGAACTTATYCCACCGGGCCGGTACCTAGCGTCCACGGGACTCCAGGCATGACCAGACTCATTTGCTACCAACCCTGGGAGATTGTCAGTTCCAGTGAGTGAAAGGCCACTGATGTGACTTTCAGTGGCAGTCCTTTCCGCCTTTTTAAAATCCGCCCTGCGGGGGCTGTYWYTRWATTAGCCCTCATCCTTATAGTAGTCTACGAAGAACCATGCCCCGGCKGACCACAATGACGCGGCTTGGCCAAATTACCCCGCAAGTACCAACAATGGGTGAGGGATTACGCATCTGCACATAATTGGAAGCGCGCGGGAGAGCTCCCTGAATGGGATAGCATGTAGGGTCCCGCATTCACTTCTGTGGGAGTTCGATGGAGCGCGCTCCGGTCATATTTCCTACTGTTGGAAGGGGGCCATCATATAGGAACCAGATAGGAACAGTTTCCCTTTCTGGCACGGTGTACAGTAGGCCAGGAGTGGGCGGWSSCCTTGRAGCTCAATGGATGGGCAACACACTGCATATGTAATCCGTTCATGCGAAGCTAATTAGTYTTASAWCYRYYCTAGTCGCATGATAAGTCCTAGCTACCATCCGGCACACCAGATGAAACGCCCGATATTAAAAAGAAGAGCGGTCCGCCCCTGTCATGAAAAAGAGATTCATGGTGACTCCCGTATCACRGCTGGGGCGTTAACTGTCAGGGTGAAAGGGTTCAGTCATTCTRTYAGCATCTGCCCACCGGTGCGGGCACGCGACGCCAASCRYRAACCGTTAGCAGGGTAAGACATTGCAATATGTAAACTGGCAAGAGGGYRCRATGTACCGCGCGTTCGCCACCACGACGACGGTGTCGTGGCGCCGGCTTCCCAGAGAATAAGGGACCCCCCATCGAGGACGTACGTATCCGTGTGCCAAGAACTATCGTACTGCATGCAGCTAACGCTCCGGAGCATGCTATCTAGCATTAGAGCGTGTGGCCGTGGCCCCTTTACTCAGCGAAGTGACTGGGAGACCTTACGTCGGCAGAGCGTTGAGTAACGTTCCACRCACCCGATAGAGCTCTAGTTTGACCATATGGCCAGCCGCCGGGTTAGCTTTAAGGAGGCTTCCGCCGCTCTTAACCGTAAGAATTTAAGGCGCTCTTCTAATTAA-CTAGTGGGTCTTTCAGTCACACTCTAACAGCYTTTCTCAAGGCCCGATGCTACGCATACACAGTMYYGCCCACATGAAGATGAAGGAGGAGACTTAGTCGCTTGA-AGGGCGAAATCTGTTGCGCGGCAGTTGTTTAAACGACGCGATGATTGTACCTTAGAATAGGTTATTAAACCCTTAGTCRRAGGTGGCGCGTTGTACCTCTTAGTTTTGCAGAGTCTGGCTGTCGTCGTATCGT-AAAATTAACGGTGATGACCCGTACCGTTATGCCACGTCAATTGTGMGACGGTGCCAAGTAAACGGTCCATTTCCCAATCACTCCCCTGACCCTTGGCCCGAATCCCGGGGCGACAGGTGCCCACGATAAAAAAGGATAGTTGCCTCTTTGCACCTCATGCTCTTTAAATTTATCTAAGTCCCTGTCCTGTCCTATGCACTCTTTAACTCCGGGTCGACCAAAAGATTGTGACGTGCAACCAATGCAATCTCGTACACATAACTCCAGACTCCCAGGCACCGGGGGCCTCTTCTGRTGACGAGAGCGACTGGACTACGGTTAAGAACCTATGCGCTGACGAGACATATCGTCGGTAATTTCAGTATAACCATCACCCAGCTTGCACACGTTTTTCTATTTAACCGCAGGTCCGCAGGAAATTGCGAATTCACGGCTGAACGAGTGTATGGAACGCCCGCCACGGAAATGTCCTTGATACGCGGATATAACGCTGGATCTTGATCCTTTCGCCAACATAACAGAACCCGTTGCCAGCMCTCTTAGTCCACGCACACGAAGAGCATGGTCCGCCGTGACGCGTAMCACCGAAAAAGATATTTGACTGCGCGCGTTCTTCGAGCTACTCCTTTTGCCGATGTCAGGAAGGGATYYYKGGCTACCTACYRSWTAGCTACGAGAGCCGMAG-GGTCAGGAGAGTTGTCTGCAGCCCGATATMGCGTKRKGGTGGAACAAAATTGTGAGCCCTKTTRTTRGGCGGGAAGGAGGGCAGTGT-A-CGTCTGATGCCGGGCCAGCCCCGCGCTACACGACTGAAGGGAGTGTACGYYCCRTGCCGCCGATGGCAGTGCTGCCAGTCCATTCTGTTTCTGTGAAGCTAGGCGTACCCAGGGCAACCGACYCAGTRYCGRAYGCRMATAATAGACCGGTGGACGTGGCTCTATCCACCCAACAAACCCACAGCGGAACCGATTATCCGCGGCCGGATTGGGCTTGTCTACTCAAAGGAGCGCGCCGCATTGATTTAACTTGTCACTCGCCCGCTGCTCTCCTGGGCGCTCAAGTGCCAACGGAGAAAAGGTCTGCTTTAACCCCTATGTAGAGGCTTAGAAATGATGTCGCTCAATATCGTGCTTAGTGTACAATCGACGCCCTTGCACAGCAGCGAGGAGGTACTTGGCCCCTGC-ATGCATTGCAGGGGTTCTATGGATAGCTGAATCCTGCCAGGTTACCTTCTTCTGGCGCTCAGGGCTGCGACCACGGGGTCATGCAAACACCAACCCGTCTTAGGAAAACAGTTGCGAGCTCCTAGTACGTGTATTACATGCCTTTACCGTTATCTCTCGCCTGCCCATGGGCAGTGGGACAGCCAGGCGGCCGACGCGCATGCATTTCGTCCGAATGCCAACAGGGCCACCGGCGGGCGTGTGGMCMGGGAGATGATTCCTCCCGGTTAGTCTCAGACTTTACAAAAGGTGAATCCCCGACCGGCTCGAGCGACCAGGGCTACAACGGATCACTCGGCCGTATCCGCCACAAAGGAGCAGGCCACAGCTTCGGTGATKCRGGTAGCAGACCTATGAGCTACATTTGGCTGTACGGGGACACAACCACTCTCCGGTGCGAGCCGCGCCTGCCACTGTGCTTTCGATGGGCTTCTCGCACATAAGACATCGTTGGGACCGAAGTTAACGTTTGGTGTCTCCACTGCACTGTTCATAGCGGACGCCTGAATGAAACACACGTAGCATCTAGGCTAGATTCGGCCGGAGTAACTAGGAATGGACGGGCTGGCAAATCGCTTGTGATGACCCTGAGAARARGATGGAGTCGGGATTCACGCGCAAATGTCCTCCGCAGCTCCGTCGCGTTATCCGTTCGAAAAAGGATATCTTTTATTAGCCCTATGTGAAGTATCGGACTCATTCCAGCGAGCCATCCGGCYCCCTTTTTATAGCCCGGCTGATGACCCTCCTACCTTTACTCGCAATACACCCGGCTACGCTCCGACCGCCGGTATCCAGAGCCCTGATGGAGATACCACTACCGTTTTCCACTTGAAGCTTGTACTGCGTCCGGAGCWRRWRCRGAAGCAGCGTCACCTAAGACTCTTCCTATCCAATGCGGACGGAGATTAGAGACTGCACCCGGGCACCCTTCGTTGACTGGTAGTTCCACGCAATCTCTCGCGTCAGGGGATGAAGAGACGCCTCTGGATCTCATGCAGAGCGGGAGTATTCGTATGCGCATGGATAGTGAGCGGACCCCAACAGGTCACTAAAACATCAACGTTTTACGAGGCGGTGTGCTGCTGAGA--GCTGTACCCGGGGRWGYYRGCTGAATGCCTCCCCGATGAAGCACCAGGGGTTGAGTAAGGCAGTTMRAGAATCCCGTGCTTRYTATAGGTCCATAGTGTGGCGATTGGACAGCGGYYATRAGTTCATAATAATCGGTCGTTCACATCGGGTACACACAGGGRMGKYGCTYGCCTCAGGGTAGGAGCGTAATCATTTCCATMTYRCAGTCGCGTTCAACCCGAGCTGATGCCCCCGATTCATGCACCCTTTRCGGCGRTRRYCTCTACTTTATCGGCAAGCCGCTGCCCAGCAAAGGGCGCGACTCCTTTCCAGCCCAGGTTCCGGCACTATTTGACGACTCTGCGGTAACTATACGGGCCTAAATGTCGCGCCGAAGGYTCTAGACTCTTCGTGTGCGACGGGGGGATTCTGAACTAAAGGCTACACGACGAGCATACAATCCGGATGGTAAGACGCTGGTCCGCAATTGTAACAGGAGTGGCAGCCGAGCTGTGTAGTGCATGGTTCGCCACCAGGTCACAACGCTATGGGTCCGAAGATTGCGCGCAGTTCGGACAACTTCGACGACCACCCAGCTTGCTCGGGGCCGTCCGTGAGTGAGTGTCTCCGCTGCTGTGATTCCGGTGCAGTTTCGACAACAAGGTTAGTTATAGTGCTCATWTGACCACCTCTACATGTCCAGTCCTTGGTTGCCAACGACTTGAATTGTCAAGGTAGGGGACAGTCAATACGCCCGCAGATATGCCTCCGTGTATGCCCAACGAACAATGCGCTCAGCTGCCTGCTTCAGTTTGCACCCTACTACAGAAGAGTTATTGAGCTCCATATCTTCAGCGATAGAGCGCCCCGACCAAGCCCACATGACCA-ATGTATGGTWAGCATTCATAGTGTCACGAGTGCATGAYAAGGAGCGGCGTCCACTTCAGCTTTAGCATTACAAGCCCACCCCACGGAGATTCTCCGCGGACCTCAAGTTCACGAGCTCACAACCCATTTACCTGATGAATCCCACCTACGAGCAAGCGCTGAGAAGCGTCGGTCGAACGTGTTCACGAAAGACTGAAACGGGTACACCGAGGATCCGTCTGGCGAGTACAGCAGTTATTGCCCCAGCCCAGCCGGTTTTGAGCACGGTAGACCGGAAGTGACGGGTGTTAACTGGACCCACTTGCAAGAAGGTGGGTATTTCGTGATATTAGAAYRGTCGCTACGTCGGTTATGTATGGCTCGAATCGGCCAGTAAGGAAAGCGGGCGTAGACGTCTATTCACGTGTTTTCGCACGTCACGAAAAAGTACTGGGTCTTTTAAGTCTAAGTAAGACGAGTGGTGGGYACATTGTGGCTAGTGGATTGCAGGTCGGACAGTCCGACGAGGGTAGCCCAATTTCGCCGTCTCGCGCGTCCCCCATCCTACAGACAGTCCGTGTCTGGGTGAATAACTGGATAATTATGCCGTCACAACGATAASAGGTGTGAGCTCGTTAGAGAGGTCCGGGTGACACAAAAAAAAACACSTKCACACACCCTGAACGTGCCGGCCAGCGGTTC-GACCGATTACTAGATTTRSTCGGTYAGKCGTATTACCCTACTGGATTACGAGTAATGAATGAAGGCCGACGGCTCCGTCTAACGGGGGAGGGCTCATYKRGRRCGCACGGTGAATCGACAACTCGGATCCCGTATGAAGAGTTTGATCTCCCTAGAGCATAGTAGCAAAATGAGTCGCTCTGGTGTAAATGTCTCCCGCGCCTCACAACCTCAATCCTCAGATGTGGATGCTCTTGCGCTAGTCAGGTTTTTAGGCGGAGTACGAGATCCACCACGATCATGTAAGCCTGGCTTTCCTACGAAAGCCACCAACACGGCCTATGTTCAACACGATAAGTTCTCACAACACTGCAGGTCTCATCTGGACCACTGCAGTCTGGCGGRCCGGCTGGGGTGATWCCGCGTGACATGCTGACGGAACGTATTAGCTGCATGCTTATAACGCGCAACCGGCCTCGGCTGCTCCCTACAATTTATTATCTACCACCCTCCTTGGGGAGCCATGCGCTTAGGCACATCTAGGCATTAACAAATTTGAAGCGATCAAGATCTGCAGAACGCGC-CAKATTCCAGAAATTCGTGTTGGGGAGCCGGGTTGGGATGCATGGAGTGAATAAATCTCTCTTTGTTGTGCCCTCGTTACTGGTCGCCCCATGGGATGACTACTGTAGGTCGTATTTTTCGAGGGATTGAACTTCCCTTCTAATGCTTTGGAGTCGATAGCGTGCACTA-ACGTCAGCTTAATGGTTCAACAGCAAACCTGCGGGTTCTCAT-ACACGGCGAACAAATACCAAGGGTGGTGGACCCTTCTCTCGCCGCCGCGGACACCGAAGAGGTGGTTCTGCTTCCTACAGGGGCCGCTTGAACACCACGCAAGGCGTCACTAGCATGCCTAATGTGCCACACTACAGTGGCGAATCTAGTTGGAATAGAATTCCATACGGCCATCTACGAGGGCCGGCTACCCAAATGGGGCACTACAACTAGTTCGGAACAGAACATTCCCCGTATTCGCCCGCACGTACTCTGCGTCGCTTATCACATTCCGTAAACTGAGTTGTATCCGATACATCCACTGGATATATAGGGGCGGGSTCGGAGGGGACGGATTTTGCTCTGTGGTTCTTCTTTAGTGGCAAGATACGCAGCATCCGACGGCCTGATCCGAGCATGAAGACCCGATGGTTTTCAGAATAGCACACGTCCACCAAACCGATCGGCCCCAGACACTCTTCAAACGATATTTGCTCATCGGGCGACAAAGTACGGTTCTGTATGTATTGTTGACTATTTAGGGGTGGCAATTTCACACTTGTATAGTGGATTGATCAACTTCGGGGCAGTCTGTCGATCAAACGGTAACAATTAGGAATCAAGTCTCTAGAACCGTGCGGGAGACACTCGCGAACCGTGGCGAGGGATTCTGCGATCTCCAAGGAGATGCGGGACCGATACGTTCGAACCGTAGCATTACATGCACATACAG--C--TAGGAGCAAGCTTATCATGACATAGTGGTCACGCAGAGCATTTTCATTGTATATYCACCGGACGCGGTTACTACGTATGATGTCGAGGGGC-ATCCTGACCGCCGGCAGCGAATCGTATGTACTGTTGCGTATCGCGTTGTGGGCCTAAAGATGTACCGACTACATCGAACCGCGGGTTTGGTTCATAACATTTCCGTGAAGCGTTATTCAAAGATTGCGGCGCTTGAACAGTTTGACGGGAACAACCATCGCCGGTGCTTTATTTTAGTTCGCGGTAACGTGGGAAACTGGATCCCCCGGCACGTGAATCCTGCAGTGTATAYCGGGGATAGCAGACTCTCCGTGRYCAGTCACGATGTGAGGGTGACTAAGACTTCAGATATTGTCCATTCGGAAGTTTGTTTGTATACTCC-GTACGAGTTTAATACATCGAGATGATCAGCTGGGGAATCAACTTTTGTCACTTGAACCATACCCATGGAACGGCACAAAGAACGTGAGACGGTCCGGACGTGACTGTTCAGTAGTTCGAGCGCCAAAATGGGATATTATTGTTGATAAGCTATCGACGCATCATGCGATGTCTAGAGATCATGTTCCTCAGTATTGTGAATGGTGTCAAGGCGAAGGACCGTCCATAAATGCGGCATTTATTYAAAGTCGCCAACGTCAATGTCACTCACAAACTGAAATCGTGTTGGGATGGGCAACATTACCACATCAACGATACGTATATGGGGCGATGATCACAGCACGTTCCCAGTCGACCCGGTAACCAGCGACAAAGAACACCCTTCTCGCAGCCCAGAACTGGTGGGGATCGGTGGTAAGGTGYACTTATGCGTCGGATGCAAGCATCTAACTTATCCATTAGCTACGACCGAAGGTCCCCAGTCTGGCACTACACCCCCACAGTGATTGCGTCGAACTGAGCGCCAGTCCGTGCRGTTCTAGCCGATCCCGAGCATCCAYCATGGCGAATCCCAGTTTCGGGGCTCACTCACCCGTTAGTCCCAACTTACGGGTGAGCAAACGCCCGTTCATATTAGTGGAAATAAGGTCCGATCAAAAATATGAAGGACCTGCGCCCGCTCCCTTAGCAAGCAACGCAGCGTCGAGTCGCTGAAATATGCTCTGGGCGAAWGCGTAGTCATTGACGCGATGGGGATGGCGATAGAGCAGTAGCGTTCGCGGATCGATCAGAAGGAGCTACAGCGCCTAGCATGCTAGAGCAGCTAACGCATGCCCGAGCAAGGCAATCGCGTGTGGGCCGAATATGGTAAATCTTCTATCGGCGACCTCCCCGCATCCCGTGAAAAAGGACCGATCATTCGATCCTCACCAGCCCTGGTGATATCTAGGAACGGGGCTCCGCCAATACCGACTTGCCCAAGCCGGTCCCGCGAACGCCCTCGATCACAGCCTCCGTCTATCGGGCCAAAGGTGTTAATGGCCCCGCCGCTGTGCGCAGGAGGCCGGATGCCCAAGTGRYGAMYRCAAAGGACGAATAGATTCGCTTGCACCCGTGGAGTTCTCGAGTTAGCGAGTGGGGCACGAAGTGGCTGGTTGCACCCGACAGCCATTAACATTCCTGACGTGCGACAAATCCGCAGGGTGGTAGTRTACAAGGATCTATAGATGGACAAACGTAAGCAGCRACACTGTACGATTTATTAGGGTTGCACCATACTGTGCAAACTCGGTGACGATACTTGCCATGTACGAAGGCCTCAGGRACYRCCATTCAGCCCCACGGGAGAACAAACAAACCGGAGCAC--C-ACGGGCTTAGCCCCGTAGAAGGGACAATTCCGGATGCCGAACTCTCGGACGGTGAGCTGCCATGGCTAGCATACAATAGGTAGGCCGGAGGCAACACCTTGTTATTCAAAAGAATCGGCGCTTGTACAACCTCATTATGTCCCTAATATCCGAGTCCATAACCATCCAAAGCGCACCACAACAGCTTTATATCGGAGAGGCTTCAACTGTCTAGGTACAACGGTCTGTGCCATCTTTAGYAGAGGCGTTTCTCGGCGGTTTTAGGCAGTGCTCACGTTCGTTGAAGATATGCCTGTCTAATGTAGAATCCCGTGTGTATCGTTTTCGGACGACCCGCAAGCGYASGGGCAATAGCAGCTAGATATCCAGGAATATAACTCAGCAGGTATATATTTTCCCGGTTATGTAAGTGAGGCAACTCTT-GGTCTGCGAATACGGCTCCCCCCTTGCTATGCTGAAGGAGTCACATACAGCCAGCCCAGCTCATTGCRGAYMCAGGCTGGCTACACCAGTAATCATTTTTCGTCCCGCAAATTACCCCACCAAGTGCACAACAGTTCCAACYRAGATGGGATGTATGATACATTACCCAGGACGTAGTGGGGACGAGTTATTTGAACCTACTCGCTGACCACGTAATCGACCGTCACTAAT-AACCTTCCACCGTCGGTTTCAAACCGGGGTATAATGCTTTCTTTCCCGTCGTCATGTAAAACGCAAGGGTTCTAGGACTCCGATGACAAGTACCGAACGGGCCTCATTCAAAGTCAGTGGCTGGTGAGTGTCAGATCCCTTCCCTGCCCCTGCGC-GTCCCCGGGCAATGCTGAGGGAGCTTCCACATTTACATACAAACACGCCTGCTCTGACTTTGGTTCCCGATTTTACCCTTAACTCGAGCCGCGCCGGCGTCCCGAAGTATGCCATTCGGGACGACCTTAAACTCAAGGGTCGTAGTCCATTTCTAGGGAATGCGCCTACCGGTAATGCTCGGAGTAGTGTGGGGTAAATGTGATAATTGAGTATTATTTACGGACGT---ATGGTRWRCGTAGTTTTATCCGTTTTTGGAGCTACTCTAAGCGATCTGTTACATTGCTAAACTTCTCGAGTCGGGTTATWMAGGTGGTCATCCGGATATTTGATCGAAGGGGCGAACCCCTGCATCATATCGGTCTAGGAGGGACTCTGGTTCAGCCGCTGTAGCATTCAGCCCTCGAMCTCCTACCAAGTGCGGCTCGTATCACGACGCAAGGGTTCCCCGGTCGAGGCTGCTCTCCGTGACGGGGGTGCAGTTGAAATTGAAATTGGACGAGTGTACTGCGGGTTAAKGAGTACTTTCCCGGCCCACACCACACGCGTTCAAATTAAGTGTGGCCAACACGAATGCACAGCCAATATTTCTGTCGAMCTGGACTCGTTACCAGTTGAAGCGGAATCTCGATTGCTCAGCGCMTTACTCTGATCGGCCGTAACTAACGGCGTCTTGAGAATGGTCTACGTTTCTTCACCCCGTACGGAGGAGCGGCGACAGTCGTCTAACTATCGGCCRGCGCCGAGGGTTTGCATTCACACAAGAACA-TTCTCTTTCCCGATGCGTGCAGTTTGTGAAAGAGCGTTGTTACTAAAAACCTGGCTCTGCGGTAGCCCCGCTATCATCTGTTAGATGCAATAAGACTTTCCGGATCTCAAATCAGGGAGATGGCGCAAGTAGTACCTAGCACAAGTTATCGGAGAACAGCGGCCACATGGCCAGGGTTAGTATAATGCACTGGAAGGAATTATGGGAAAGTGGCTTCGCTTTGGTATCACGGGGCTTGAGGCAACGCACGACTTGGTGCCTCCGATTTTCATAACTCGTACACCTTTTGTAGTGGCTTCTGCGGTTAAAACCGTGACAGGGAATATAAAGGTGGGTAATTACGTGAAA-TGGCCCGCAGCTAGCAGGCGCATCCCTTGTTTGGCAGGTCACGGAGTCAGATATATGTCAATGTGTATAGCATCATGAGGACTGAGGCGACGGAGTGCGGCCACTGGCCGTCAACCCGTCCCARYGGTCTCTATCCTTGCACGGCCGATGGAAGGACCCGAGGATTAACAGCCCGGTTAATTAGTTAATACTGATGTCGATCGCTCCGCACTGTCGTGTA-ACGGGCGCCCGGAGACTAATGCGGTAGAATTCTCTGACTTGCTCCGGTAATGCCTATCTCAGGGACTATGCCATTGGTAAAGCCACTCAGTCGGAAGATGCTTCTTTGGACGTGAGCCGCTCTACCTACGGAGTCTACAGATATCCTAGCCTGCCAGCAAGTCCCACGACCGACGGTGAGGTGAGTTAAGGGAACTGGCCTCCTTTGAGGCGCCATCACTTGTTGGTGCACCGAAACGCACACGGCCCCACACGTGCAATATTGGCCAACGTTTACGCTGACATTACGGTTAAAAATTARTTTGTAACCCCGACGACTGTTACCGCGAGRCWTGCGATTCATTTGCCTGCTGCACTGGCTGGTTGTGCCTCTGTTAATGCGYYRACGGGAAAGGGAGCAGGGCGTCACTTTGCGAGTCCCGAGCAGGAAGCGTRACCCCARCCCGTAGTTGCTCGCCCGGAACTTTTTGTTTTTAAACATGCCCGCATAAAAAGATGCAYSRCGCTGGGTCAGATCGCGCGTCGGGAGACCGCGAATGGTGCGGTCTATGTCGACGCTATCGCTCATAATCGTACGTAATGTCATCGTGAACCATCAACRMCYATCTGTGCCCATCAAAACTCTCGGACAATGTTATAGATAATTATCCCTAAGCTACAGTTGGGTATCTGGTGAGGCCCGACAGTCTAGGCGCACCCGACCGCA-CAWWRMYRTCAG-GGCAATTAGCTACCTTCGTCTTTGCCCCGGTATATATAGTTTCTAGTTGAGACACCTCCTTCTCCACTCCCGCTCAACAAAAGGAGAAGTCATCTCAAATAGTGAATCCCTATGAAATGCGCTACGTATAAACGAGAGGTCAGCRCTTTCCTCCGGA-ACTCAGTTGGGGTGCAGCCTTTYGCCRGATGCTGGTTCGATTTTACGCGGTGTCGCTCCCTGCAACCGAAACGGTGCGATTCCATAACCCTCTACCTATGTCCGCGGCTGGCCAACTGCCCAGCTGTTCTAAGYGTGTTTCACTYWRTACWATTGGCTTGTACGTGGACAGCACTTTATGGTAGGCGAGGCCTCTCCCTTCCAGCTGGGGCGGGYYCTACCCGCATCCGAGACGGCGGGGGGCCGTTGTGGGCTCTGGCGTTTAACCTACGGTAGCAGCTTCATGGGCAGTACACGTCCGAAAAATGGGCGTTTCTCCCACTCCGACATGTTGGTCAAGCGGGGACGACTAGCGGAGAGCCCTTGAATAGGCAATTTCGTACAAAAGTGAACMRGGCYTAACGCATCCGACTGGCTTCAAATTCATAGGTGCTTGATCCGCCCAGGATTTCAAATAC-GCACGGGTCTTGACGCTGCTCGTTCAGGCTGGCATCTCGGGGGCCGGGAACGCTTTCGTGTCCCTTTTC-GGAACG-CGACGTTTCGAAATCATKTGGTGGATAGAACACGCTTCGACATTGATCGCGCTAGTTGGTGAAGTTTACCCGMAATTACATCAGAGTTCAAAACCGCATAACGRCCTCGAACGGGACCCGCGCGGRYCKYCCAAAATAATCCTCACACCCTTTAGAGGCAGTAGATGAAGCAAGGCGAGCGCAAGAGATAAAGTATATCGGGCGTCGCGGAAATGGGTTTACGCCATTAACCTAATGGAGGAATGGGATTGCATAGAGCATTTCACGTTCAGCAGAGCCGCCA-CCTATCCTCCGGTTTTGGTCACATTGGAATAGCTCAAAGAAAAACACATGTTGTCGACCGTCCACTAAACGTTTACTTTCAACGACCTACTTGGACCAAATCCAGGCAACTTCGCCATTCGGGCCTTTCGAATCCCGCTTATTACAGTACGGGTAACTGCGACGCTCGAGTCAGCAAAGATAGAGTTACCGGGTCAGTGCACATCGGCACGAGAGACCTAGGAGGCCAGGTATAAAGACAAAGGCAGCCTGGTGGGTTCGATTAAGAGTGGCAGTTCATAGCTGATCTTCACTTCTCGAATGACGCCCGGTCTTGGATTTTAGTAAGAGAGAAAGTTCATTGACCGTAGCGGATGTTGCGGCTCCGGTCTTTTAATTGCCGTTCCGACCGGACCGCTAGCACAGTACCTGTTCTTTGTCAAGCTCGGGATAGCTTCTTGTTGAAGATCTCAGCCCACATCGGCAAGGCCTACACCAAGTGCGTGCCGCTTTGAACYTTTWCTAGGTTACTGAATAGGTAACGACATTCCGCTTTTTTATCCGTGCGCTAGATGGTCACAATAGGCGATTACGTGGACTTGATGGACAACTGTCCTGACGAACGACCACGTTTTTGGAAGTGGACTGCGGGTATCAGCATTGGGTAGTGATCGTGCACTTCCTGATTCTCACCTTTGAAGTCCGGATCAGATTAACGAAACCTGCGGCGAAATATCGGCCTATATGTGAACTGCAGAGACAAACCTGTCATAGCCGGAGGCCGTGCCGGTGCATTTATTGCTCTAGCCAAACACAGAAAGGTGCTAATCTATGCGGGCCCAGCTTGATAGCCCAGCCGTGAGTTCCGCCTCTAACTAACCGAGAAGCGCTATGTCGGGCGGAGATGAATTACGCTTCATGAGGCATTTCGAATAAAGGTGAACCCTATGTTTTAAGAGGGAATTAATAGAGACCGCCAACAGGCAATCATTAGCAGGAAATTGGGGGGGCTTATTGTCCGGAATATTTTTACGCGTAAAAACGAAGACATGTCGTGCTCGGACGAAACTGCACGCCTCGCTCTTAGAGTTTTGGTTTGCGGAAAGAATGATARKRWCCACCACTCATTGATATCTGCTCGATGGCTCTGGTGCCTCATTAAACCAAGAYWTCYTSCGTCTCTGAAAGTCCTATAGTGGATGGTGTATCTGTTTAGGGTGTGTACTATGTGGACCTAKAYWGTTCTCAGCACATTCATATGGCAAGCGAATGTAAGACAAGGCCTCTATTCTCAAGTCGGCTCTAAAGTTATCGGCTGRCMTYGACCGGGCTGACCACGGCAATAGACCGGGTGGT-----ACCCGGGTTCAGGTCAATCATCGATGAGCCGCCGAYCAAACTGCTCCCCCGATGTCGTTCATCTCGCAATGTAGGGTTTTGAAATTTTGTCTGAGACGCCGCTAATATGACCTAATGGTCCTCGTTCGGGCGTGAGAAGCTGTACTTGGTGCTAAACTGAATCCCCTCCGTCAATCRCAATACACGAAAATGCATGGCAATAATACAGGAGCACGGTTTACTCCCTTCTCAATGGGCTCCCGAACCCGTGTAATGCAAGGGAGCCCATTGCCATGACGCGATTTACACTGCGCATATAACGGCGTCCGCTAGCAGGRAGCCYGTCCGATCAACTTACAGAACCCCCG-GAACAAAGTACGAATTCGGCGGTGGCGAGACGAAATAGCGAACTCAGACTAGCTATTGGGGAGGGTATTCCCCCGGCTGGTTGCTGAACTAAGGATTCGGCCCCGCGAGCAGAAAGCCTTTTCGACGAGGGATACGAGTGAACGGTTTTACAGCTCCTCCTCTCAATTG------------CGCGTACCCATTCGAGCTGGCCGGGCTCTCCCAGAAGAACCGAGCCGCGTTATTGCAAATGTGTTATGGCAGAATTCAWTSGRAACTRTGCACGCAGGTGAGCGCTGTTAAGTTCCTACTCCCGTACCGAGCTCCCACACGAGTAAACCYCAGATCATGAGATTCTAATCCATAGCCGCATGCATGAACGATATAACTGGAGCTAGCACTTAGTACCAACTGCGGCCAAGAACATTCGACTCATAGCGCAGAATCACCCTTGGRGCACYCGGGCCTGAAGAAAGATATWTGTAMGCGGAACTGCGGAMGAGGTGTATCGGCCCCAGTGCACGGGAAGCAATGAGTCCAAGTCGCCATTACCCATAA-----------AGCGTCGAAGCCAGCACAACGGATCAGCTGACAAAATTAGGATGGCGGAGTGATCATTTATCTRCCRRRYRWCCGAGTAGAGGGGGCCCTAGTTTAGGTGTGCACTGCACCCCACATTACAACCAAKGCCRRGGGAGACTTTTCACAGTGTACTTGTCGGGCACCGGCGACACATAGCTCTCGAGCCCCGGCTCGTTGCGTCTCCGCTCTCGGTGCAGTCCCCTGACGGCAGCCTCACTTCATTGGCCGTCGATCCCTCCCAGATGAGACTTTAACGGGTTCGTGCCCAAGCGTGCTCCGACTTTAGGCGACAGACYYTTTTACCTGGACCTACAGATGAAAATGGCGTTAGCGACACAGCGTTTTCAGGTTGCTCTAGTCCGATCTGGGGGCCACACGGTGCTGTCTACTTTACGGTCGTCCGCGCRACAGC-TCAGTCTACATTCTGCACTGATCA-CGGTGTCTCCCTAATTCTACAGTTCAACCGCAGGCCCGGGGCCTAGTTCTTCCTGCTGTTGACCCCTGAGCACTTACGGTCCCTTTAATTCCGGTGCACCGGGTTGATCCTGCGCCTCACCTCGAAAAGCATCCGTGGASGYATTGGTCCCGGTCAGACCGGGTCGCTTAAACTAAATTATGTCTGCTTTTTACCTTTTGGACCCGATACCTAAGGGGCTTTAGGGCGGTTTACCGTTACGTAAACCCGGCCTTAGGTAAGTTTCTAGTGCGCCCCACGCAAAAWGCCGTCC-GGGCGCTTCGCGAGAGAAAACTCCGATCCGGATAGACTTCTACGATCCACATTTCGTATAAACCCGGCTCACCGGCATGCTATGTCCGACAGYCGCGGAGTCTGGCCGAGACCGATCCGGCCGAAGG-TCGTGGGGGTTCTTTGTCAGCCGTTGAGCAATAGCGTTCGATGTCGGGTTTGAAGATCGGATTAGGGAGGAGACGACCAAAGGCTACTTAACGCTTGTCATAATAAGACTTAGCGAGAGGCTACGATAACATGCTGTCTATTGCGGACATCCAAACAGACGCTAATACCACTTCAGACCCTCTC-CGCGTAGAGGTATTTTATGTGATCCCTTATTGTTGAGTGAGTTTAAGCGTGCCCCAACGGGTGCGAGCAGAGTACCCCGCCTGGCAACGACCCAAGATGCTGGGGATTTTGGGGTTGGGCTAATGGTGAATTAACGGTGTTAACCTTTCCGAGTTTAACAAATTGTGAAAACCATTACGGCGATACCCGAGGTCGGCTGTGACAATCAGCCGCGCACTAAAGACATATGGTGGC--AAACAGGWYATCTGAGGGGTTAAGGGTGGGTTAAGATAGTGTCAGTACAGACTATATCATGTCAACTTCTYAGGCACAGATCACGCGCTATCGGGTTGCAGAATAAGTCTTAGCCGTATTAGGAACCATCGATGGTGTATTGCCCAGACWSGMATGCGGTCGCGCAGATAGTACACAATATAGATAGTGCACGCCTTGTCCCACAACGCACTTCGTACGACAAGGGGGTGAAGTAGTACTGCCTCCGCGCTGCTCGGACGGGGCGCTGGTTGTAGTGTAGAACGGTCGCTCGGTTCGTCAAATGGAATAATAAATAGCTTGGCGAGGAAGACACGGGGCGGCAGGGCCGTARCGYGAAGTGCGAAACGGCGGCCGGCTGTTAGCCTCTGTTGGAAGGATTGTGGTTTAGCAGGTTCACTGCATCACATTGCATTGGGTTYYRMCGACTACATGGTCCTTTCCGACATTATTTGACGCTAGTGCTGACGACGCYCGYCCGGCGCGTCCTCCCCTGCACGCGACGACCGCATCAATATCAGTATC-GCATGCGTGGAGCAGACTCTCACCCTCGTACCTCCTGTATCTTTATWCCGTCGACTCCATTAGGCCATTCTTCGGTAGGACCGATGTGGCAGGCGGGAAGCACGTGTAAATTGGACCTTCGTCAACTAAAATTCTGGATGGCGGGTCGATGGGCCGGGCGGTCAGATTGGGTTCCSTGYGYCRCKGRYCGATCAGGGCTATGTCGTCAACACGCCTCGTGATGACAATCGACAGACCTGCACAACGGGTACTCATCACRGYGACTCCCATTCCGGTTGGAACGTCGTAGCGCCTATG-GYKAGGGGTTGACGACATCGCTCAAAGGGTCTCTTAATAACACTTGGGTGTGACCGGGCCTAGTAGAYYRGAAATATGTTAAGATCAGCTAAAATGCCTTCATCATGGTGGCTACTGAATCGRGCGGSGCGGCYGAGTGGTCAGGCACGGTCGCCACGATCAATACATTGTACATCCGCCGGTCGTTAGTGAACCTTCCTGACTTTGAATCATCCTCCWGAGCCTCGTGATATGTTAGACAGCGTGTGTCGTCTTTTTACTTTRCCCCTCATYMYRATATCACCTGTCTGTATTCCTCCATTTAGTAGGATATTCCTAAAGGGCCAAGACAGTTGGTGTGTTGTGGAATCCGGTGCGTTCTACGGCTTATGAGGATTTACTGAGTGGGCGATATATAGCGCTGTGCTACGTTACCCAACCATGGAAGAGATTATCCCTACATTCCACATTGCCGCCAGAGTCACGGGTCAAACCTTGGACCCTAGTGAAGAGATTGGATCTGAGGTTGTGCAACGTGGCGATCTATCCCACACTTTATTTATTCAGCCGCCTCCATTTGCGTAGTTAAGATGATATTGGGCTAATTGATCATGTCGTCGACTACTACCGACGAACGCGCATCTAACCTCTATCGCGACCGGAGACTCCCTGTAAATGATCCGGATAAATTGTACGAGTCACGAGCTGAAGGCTTAATACCCCGTTAGTTACGCAGTATAAGGGCTTGAAATGCTGAGGAGATTCGGGGRTCGCCAAGTGRGCCAGTAATAAGCATATAATGTCATGCCACCAGCGACTTTACAAGCGCCCCTAAGACACGTAAGGCTAGGTGGTTGCGCCTCTGGCCCATCACCGGGTCTAATCCGGATATGCGGGCTCATTTGATTGGGGTGTATCAATATACCGAGCCGCTAGTGCGCAGACTATCTAGATGAAACAATTTGGGAAAGAATACATGACCTGGGTAAACGACAGCAACTGACCAGCGCGGCCACCCTCTCGGGTGGATAACTGCGTTAGGTGACCYGTATCGTCGAGGGTTGGGTCTSYRGTCTTTGGTACAGCCTGACTATCTCGCTGCGGAACATCCAGCCCTCATTTGAGCGTGAAAGAGTGC-GCAGTATACGCTTATCGATACAGCAATGGTAAATTGATGTACCATGGTTTCTTGTCAGCCCTTGACGCTACAATCCATTGCYCGACATWGCGACGGATGAGCAGCTAGGCATACTCCGATCAGACAGACACCCAAGGATGCATGAAGCGAACGGACCCCGTCGCTCAAATACCACCCATCGCATCTAGCATAGATTTTTAGCAGTCGGGAATGGCTTGATTATATGCGGGACCGCGAATCGTATCTAGGCGGCGCTCYWGCACGGTCCGTGCGACTCGTGTACTTTCTGGGCAAGATCCTCTAAAGTTAGCTGGACCCCACGGCCGGGGATACCCGAATTTCCCTAAACGCGACCCAGCCCGCGTCGCCTACATTACGTCTCTAGCGTTGAAGTCCAAATTCGATCTACAGCAGTTGGATTAAACCTCC-CCACTGAAGCCTTGACCTCTACGTGGGCACAATTACTGGGCATTTATGATCGAAGGTGAGACTTGGGCCGTTGGCCACTCACGCTTTCCGAACGCCTGTGTYRTACTAGCCGCTACTCGACAACGTSATRTGGTGTAATGTGCATTACATGATGGTACGATTGCCGGATGGGCCCCAACTATCCGGTTACAGCTTAGGGGACCGAGTTACCTATACGCACTTTACTAGAGAGTGGGAAGGTTTTCGAACTTCGAGCGGGTGCGTTGTACATGGG-CATTCCGGGGCCGCGACGAATACTCCCGTTAGCATTATACTTGGGAATTTATACGACTGAGTCAGTGCTGCGCGGCCCCTGGGATTGTTTAAGGACCTTTAYYGCCYTGATGACAAAGTGCGTCTCGTGTCGCGCCCATCTAAGACAAGCTTGTGGGTTTGGTACAAATGCAATGTAACACCTGATCCCCGTGCTCCTCTTGGACCTACACTTTGAACGGGCATTGGGTTCAATTTCGTTTTAGGCCTGCGACATTGACSCCGCCACCTCTGGCAGAAACTGACGCCTTTTTCCTTGGTGCAGTGACGCCTACTGCGAGTTATCGCTGGGTCCCTATCCTAAGCGGGGGTCGTAAGAATATTCGCGTATGTGGTTAGCGTCGGGATAACGTTAGGGACAAACCGGCCYSTGTCGCCGGATCCTCTGGTGCGATTGAGTAACCACTCGAGGAAGGGT-AGTCGCAGCTAGCCGTTCATAAGTATAATGGGGCACCCTGAAATGAGTGCCCCTAATAGCGCAACGCCTATYYTTGAGCGGTGCCGTTTCATACAACTACAACGTGAACAATCTGAGAGAGACGGCGCATAGTAGGGCCGACACGATTGGTTATGACGTCTTAGAATGTGTGACGRGGTRRACGARATCGGGGGCATCACTTCTTAGGATCGA-CCCCGTGAGGTCTCTGAATTGCGCCACCATCATAGAGGCGGAAAGAATGAGGCGCTTAACTGCCCTGAYGTSTCGGCTTAGTTAAAMTTATTTTAACARAGCAGAGTACGTTGGAGTTGGAAAACGATAATAGCTAAGGATGCGCAAGCCAAAGGGCACAACTCGGAGAATGAGGACATCGAGATGGTACGATTCGCTGGGGTTTCTATAGCGAAMGCRCACCCCCTYGYGTGCCTATRTAWCACYACGAGGAGTAACAGAGGAGGCTCTCGTTGCAGCTTCGATTGAACGCTTTTCATACGTGGTAGCACTTAGTATAGGC-GGCAATAGAGAACATTCGTATCCTTTCTTGCCCAAAATCGATCACACAAGGGAGATCTGAAGCGAGAACCCTGGTTTACGGAATCAGTTGGGAAATCTGAGAGCAAAACGTTCTCCTTTACTGGGCCGCGGAACCAAGCAATACGGTGAAGTAAGACCCATAACACCACTCGGGGGGGGCGATTACTCGTTCTATATGTACG-GTAATATCGCAACTGGTGGCGCACACCGAATTGCGTGCTCCTCACCGGATGTACGGCCCGGACCACTGACTGGGTGCAAGRACGCGCGCTTCGAGTAGGATCAGGTCGTAAAACCCATGAAACTTACATGCGAGGGAACTTCTATATCATTTCGCAGTGGGCCGTCACCTGCAACCCCTGATCGTTTTCTCACCTTACCCACGAACCCACGTTTTTTACTGTCGTGTATACCGTGTATGTCATCCCAAGCTGGT--CCAGTTKCCCGGCAGGTAGAGGTATTGCTGTCCTGTTCGWGCTGCYTGCCCGATGGGGGCACAGCGAGTCCATAATMCGGTCGGTACGAGCGGGCCGCGCGCTTATCGCACCGCTCCTATTGAGTGCACTCCAAGCCAGAAATGTACGCCGGACGCACTCGTGGACCGGGGTTCGGRATAAACYGGTTAGCTATCGGACATGCGAACCTGACGGATGGCAAATGCGCTTGTGTATCTGTGTCTCCTGGATATACCGGGGCGGTTGGAATTCATATTAGTACAGCTCATCCATAAGGCGTGRATACATAGATCTTAGAATTARYYACAAGCTCATAGGCCATGGGCTTCGTTGCTCCGGTACACGAAGAGATATGAGCATTACTCGCGTATTTAGAGGTGCGGCCAACTCACCTTCCCCCCCTCTTCCTACAAGACGCTTACTCGCCTTTTATGGAATAGGATTTGCCTGGAWTGAGGTAGACCTTGCTGGGTGGTTACCTTCCAGGCATCTTGCCCGACGGCGGGTAGACCGGCCGCACGCCTAATTCCACGCTTCTGGAGCGGACAAATATCCCGAAGACCGCGGGCGCGGCGTCGCATCGCTATTTTGTCTCTGAGTACCTCTACAGGAGGGCGCGRYA---CTGTCATCCTATTGATGCCGCTGTCGGTCGCGCGGCTAWMAGCAACTCAAATTRGCCGCTAGCGTTATGGGTAACTTCCCTCTAAACAYGTCCCACGGAGGGRGCCGTGGGAAAATGCCGAACAACGTTCCATATGGTTACTTATTTTYCCCGGCGACCTATCCGTGCGTCGCTGTACGCATATYTYTCAAACTACACCAGGGCGGGTCTARTRGGTTCGTGGTGTCACCTCTATCGCGAGAACTGGGATTGCGAYAGTCGAATTGGAGTAGAGGGGCGAATAGATATGTYRRTGTTATGCCRGCACWCTCTAGTCCTCATCGCGACATCGAGGGCAGATGAGGGCTCCGAGTGACGACTTGCACTACGTYYARGACGTTGTTCGATGGGCCCGCTAAAGTGGGGGGATCCAGTCAACGAGCCGTCTGGTCCAGCTCGTGCAATCCA-G-CGCCGTRCCGGYYMAYKCCTTCTCCGTATAACACCGCAGGGTCATGYTCGGTGCGAGGGTTTCGTAAAAGAAGTCCATTGCCTCTYRGYYGRWYTGTTTTCGCACATAGCAGGCTGGCCGAGCCGAGCGCTGATAGAATGCCATGGACATTTTCAAGCTACT-TTGCCCATCAATACGGYTAAGAGGCCGARAATGCTCCTGGGGACCGGCATTAGATTTGGAGGGCTAGATCCACCATATATCCGAATTTCTGGGTAGCTACGCTTCATCGCGGTAGRCCCARCTCGTATACATCCTGGCTCTCGCAAGTCTATATTGCTATTACTCGATTTTAGGGTATTCGTGACAGGTCTTTTTCATAWSRYAKAYGGTAGTCCAGATGTTACGTGTCAATGGCGCTAGAACTAAACCCAGCACGTACTCTATCACTAGCTGTATACTACAATTTCCCCCGTCCTGGTAAGGTAAAGGYCCTGGAATTTTGCCTGCTGTGGCGGATGTCTTGGAGTATGCGCGCTGGCATTCATTGTTGATAGGAAGTGCGAACTGACCGCGTGTGTGTCCTCTAATATTTCGCKCYGGTGACTGCAAAGCTCGACGACRMGGTCGTTGATGTCTGATGTCGAGGAGCATGGAAAAATCAATCCCACCTGTGGGGTACGCCAAAGCCCGTGRGCWGRAAGCACTTGGACTGAACATGTACATGCGACCGTATCCGTCTTATCCYTCATGGCAGTGACCAGCTCAGCCCATACTCAGTACTCCAAGTACCTCACAGCCAAGCGAAAGCRYGGAGCGARTY--ATTGTATACAACGGCCAATACGCTTGGCGATACYGAAGGCACTAATCACGTCCGAAGATCGCATAGCCTATCCAAGYTGTCGTCACTTACAAGCTGGACAACTCATGCTAGGAGCCCTCGTCCGATGCCTCTGGATTTCATGCAGGGGATATGGTACTGTGACCTACGTAGCGCAGTACTCGAATCGGGTCGAAGGATCGGCGATAGTGTCGGGGACCAAGTTCTAAAAATACACCGCGAGTAAGATTCGGCGTCGCACACCTCAACTACTTAACGCTACTCGTTCCCCTGGGGACCGGTGTAATGGGCGCTCAGGAAGGAAGATTAGTGTCGTAGGATGGGTCCGCCCGAAGTTACGCTCGGCGGACTCCCTGTGGGAGATGAACTCGAGGTGCGCTTTGCCATCGAACATGCTGCCTAGAAGGAATACACCTWGYRYCGGTTTTCGACCCCGCCCCATTGGTGAGCTGTCCACAGCAAGCAGGATGGAATAAGGCCTCCCGGCTCCTTCGTGAAGCGTGTTATCATCGCTTAAGCAGTCAAGATGAAAAAATAAACAGTCTCGAGCCTCCGCAGGATTGGTGAGCAATATGCGCAACCTCCTCTGCGCGAGAATACAAGGTGTCTAGGGGGAGCCATAGCGATAATCTGTATCTCAATGCTAATCCAGGTTAACCGGTGATGGCATGGCCAATTCATTGTTGTAAACTCTCTGTACAAGRGACAGGCACAAGGTTGTACTCGAGTCCTCGGATTCCGGACYAGTACATAGCTACAGTCGACTGACCGGCACGCCCTTYGCAAGTAGAGGGGGTGATCCTTGAAACACCCTATGACTATAGGGATCCATCCGTCCTATTGAAGTGGCATTATGAATCGTAAATCCCCG-CGGTTTTTCCTACTCGAACGAGAGTAACGGGTCCATGCAGCYGCAAAAATAATAGTAYTACACAGGCTGAACCCGATTCTATTGAAACAGA-GTGTCCATTTCCGCGATGGACAGRATTGTTGGCACTTCATGTGTTGCTATCTTACTWGTTTTCACCATTGCTTGGGMRMTGCCAAAGGGCCTGTACTTAATTAGACATTGGTGTCAGTGAGCGGTCRCAAGCGATATGCTCCTCYTCTCTCAGAAGAACATCGTTTACAAACGCCACTGTAGGATCGCCACTTGACAGGGAATGTGGCAAGATAGATGTCGTATTCAGACAACCCCAGCAAACCCAGTCTCATTCCGAGTTCGATAAAGCGACACCCCWCCTCCGGTCGGTCAGTTGTAGGGAAACAGCAGAMYCCGGTAGCCTCTTATGGAACTCCGCGAGTACCGCGGGG---------CGGGAACGTTGTACCACAGCTTYGYTGCCGACAACCTTCCCAAAGCAATGTAGATTATRGTAAGACATTACCGATTAACCCCATGTYTGCAATTGGCCTTTAGTGCTTAGGAAAG-ATT-AGACGCCGCCAGCTACTCCTGGTACGGCTCTTGGATCGGAATAAAACCGAGTGGCCGGCACGGCCCTTTCAGAGTYRTGCATTCCCCCCTCGGGACTTGGCTCGTATCAGGGCTCTCAGTGCGTCCGCYMTCGGTATTGCGCGAGAATTGTACACATCGGGGATTCCGGGAACATAGATAATCCTCATAGTCCTTGACCAGGACGGCGATCTTTACTTAAGCGTGCGTGTTGTTCGGCTATATGACCTRATGTTCAAACTTKGCCCTTGATGGGGAACGAWTGSCYACCTAAGCCCCATGAGAGGAGTCATGAGTGGRAAAGAGCCCTGAGGCCGAATACAACGAAGCACCCCCGAATACTTCACAGGATTCTTGAAGTGTCAGGGATCGCGTTTTGACCGCCGCTGTCGGCAGGATTTGGATGATACACGCAGCCTACTGCACGGTCTCAGAGGGTTCGCTCACATAAGTGAATCTTCGCTATGTTTCAACGCTTTCTCTTACGCAGTCGTGTCCATTGATCTCGTGTGGGTTGATCTGTGATAAATTCGGGATGTAGATAAGCCCTGGAGGACCTACAATTGCTACACTAAGCGTCTGTTTAGCGCGGCAGATGCCATTAAAGATCAACCAGCTACATC-ACGAGACTCAAGACTGGAAAAGATTTCGGAACGCCCGCGATAGAACCATGGTCGATTTCACAGCCGTCACCGTCAGCTGGCGTAAGAAATGTTTTGGTGTGGCACACTT-ATTAAACCCCGCTGACCTGGATTGTGTGCGCGCTTAACATTACAAGCTGATACTTGAACGCCCTTTCATCACGGGACAAAGCCAATYTAGGACTTAAACCACCTTGTTGCAGCTAATATGTAACTATATCTCAGTCGGGGAAGCCTCGAGGGCGTGCAAGTTATCGCGATCCAGAAAAGCTGAACAGKMGCGGCGCCTTCGCGCCACGTGGGTCCGCCAGGGGTCATCGCTCCCGTAGAGGGCTCACAGCCATTTTGGTTATCGCGCTCAGCYTTTTCAGATCACCTGTGCTTTCCGCACACACTAAARRGAACGTCCACCTGTTTCGAAAATTCATCCGACCCGCGGACGTCC-TTTAACGGTAAAACGCTACCTTGACTGACCACTTTGAGGATGATCGGCCGTGCGGTAGCCTCCAATTGTAAATGAGTTCATCGGAGAATTAACCRGGTGTGCGACCCGGTAACACATCTCCGCACTCCGGTCAATTTCTAGT-AAGACTCTTCGAAGCGTGAACTCCTCACAAGTGTTCCCCGTCCAAAAGGAGTTCGGCTAATTGTGGCCTGTAGCTTCTATCCGAATATTCCCGCATGCCCTGCAATAGGACAATGTGGTACA-TGCAAAGGAAGWCYCGAATGACACGGTAGTCAGCAGGGTATGCTGCATGTTCTGGTCGCACYYRTRYMCGCCCAGCCCTCCAATACCTCTAGCTGTAAAGCAAAACCCACGACCGTCATCAACAGAAAAGAACGGATTGATCAAGAATTGCGTGGAACTGCGTAGCTGCGGTACACCTGAGAGGGGTCTCCCTCCCCGTGCTTACTAACACTCCCAGGGGCCCCAACCCTAGATCTAAATYAYSGCYGCAGCTCTGTARTCAAATGCCTTGAGGCCGGACCAGGATCTTCCTTCGACGTAACCGCTTCMCKRTTTGAATGRGGACTATTTGCAGTCCGGTAGTTGTCAAAATGACAGTTTCCCTGCGTGATATCTCTTTTAAAACGAGGACCCCTGCTTTGAGTCTGAAAAGTGGCGCTCATCCTAWCATTGCATCAATACAAACTACTCAGCGCAGATGTGCCGGACACTCAACAGAGAATTTCATKYGGAAGCAACTCCCACTTAGAAACACGCTCTCTCATGATCTAGCCACGCGCTATCGAATCTGCCGACCKAGCCGAGTACATTTATGCAATCGATGCACCACGTGCCAAATTGRT-----CCTATCTAATCTTATAATACATTGGATACTGAGCGTGATGGGGTGAAGGCTTACTCTTGATTCCGCCCGGTTATGTAGATTTCCCCCTGCCCTGCCTGTCAT--ACWAGTCGGCCGCAAGTGTTGAGACCTAAAGCTGGATAGTTATAACGGTGGCGCGGCGGGCTACGTTGACATACACGCTATTTGACCCCTGATCCGATGTGATGTCGGGCAAGCGAGGTGCCTAGCTTGAATATTCCGCTTGCTCGGATATGATTCGTGGGACAACCACGCGGAGCCGTCTCATGCTGCAGAAAGTTAAGGACATACATCCTCAGATCGTCCACGGAGCACCGTATCATATCCCATGGGGCTGTGCCT-A--GTTATCTGTGCTCCCCTATCTCATAACAAAACCGTCTCCAGACGGGCGTGCAGAAATCCACCGAAGTATYTCACGTTCCTTTGAAGAAATGTCT-GCGCTGATTCCCTAACCAGTTGGGAGCTCTCGTAACAACGTGATTTACGTTACAGGACCCTACTGGGGGACCATAGCATGTGTGCCT
GPE003670  GGGTATCATCAGAAACGTTGTTCTCATCGTTGCTTCCGTCGCGAGGTTCTAATTACCACCGAAAGGACCGGGCTGCTAACTACTACCGTGAGGC-T-CAGCTACTGCATATCATATGCGTTCGCGGGTCTGCCCCATACGAGGACCGGCTACGAAGCTTGTCATGCGACTAACACCCTCTTAGGACTTTGGAACTACAACTTAATGCGCGCTATGTCCCCTCGGCCCACCGATAATTCGTACAGACGCAATAACGACATCTTGGATTTCGTGCGGGATGCTCCAGGG-GTTCGACCCGTAGATCAGCCATCTGACGAAGAATTGCACCGGCAGGCCACTCGTCGAATTGACTCGCCACCGTTTCGCTGTTTGGGTCCTTCTGTGATACGCCTGATGCATGACTATCGGATACGGAATATCGGACCGTTGAACCTCCCAATCACAGTTGGCTGTATATATAACAGACACGGTATATCGTCAGTGTTCCCCTTCATGACTCTTAACCCTAGCACATAAATCTCTCGATCGAAG---------TGTGTTCCCACATTGGTGGTAGCTTTTATGTCAGCTTAGACCAGACATGCGT-TCGCGATAGGACTTATCCCACCGGGCCGGTACCTAGCGTCCACGGGACTCC-GGCATGACCAGACTCATTTGCTACCAACCCTGGGAGATTGTCAGTTCCAGTGAGTGAAAGGCCACTGATGTGACTTTCAGTGGCAGTCCTTTCCGCCTTTTTAAAATCCGCCCTGCGGGGGCTGTTTTTAAATTAGCCCTCATCCTTATAGTAGTCTACGAAGAACCATGCCCCGGCKGACCACAATGACGCGACTTGGCCAAATTACCCCGCAAGTACCAACAATGGGTGAGGGATTACGCATCTGCACATAATTGGAAGCGCGCGGGAGAGCTCCCTGAATGGGATAGCATGTAGGGTCCCGCATTCACTTCTGTGGGAGTTCGATGGAGCGCGCTCCGGTCATATTTCCTACTGTTGGAAGGGGGCCATCATATAGGAACCAGATAGGAACAGTTTCCCTTTCTGGCACTGTGTACAGTAGGCCAGGAGTGGGCGGAGGCCTTGRAGCTCAATGGATGGGCAACACACTGCATATGTAATCCGTTCATGCGAAGCTAATTAGT-TTA-A-C----CTAGTCGCATGATAAGTCCTAGCCACCATCCGGCACACCAGATGAAACGCCCGATATTAAAAAGAAGAGCGGTCCGCCCCTGTCATG-AAAAGAGATTCATGGTGACTCCCGTATCACRGCTGGGGCGTTAACTGTCAGGGTGAAAGGGTTCAGTCATTCTATCAGCATCTGCCCACCGGTGCGGGCACGCGACGCCAAGCGYRAACCGTTAGCAGGGTAAGACATTGCAATATGTAAACTGGCAAGAGGGYRCRATGTACCGCGCGTTTGCCACCACGACGACGGTGTCGTGGCGCCGGCTTCCCAGAGAATAAGGGACCCCCCATCGAGGACGTACGTATCCGTGTGCCAAGAACTATCGTACTGCATGCAGCTAACGCTCCGGAGCATGCTATCTAGCATTAGAGCGTGTGGCCGTGGCCCCTTTACTCAGCGAAGTGACTGGGAGACCTTACGTCGGCAGAGCGTTGAGTAACGTTCCACGCACCCGATAGAGCTCTAGGTTGACCATATGGCCAGCCGCCGGGTTAGCTTTAAGGAGGCTTCCGCCGCTCTTAACCGTAAGAATTTAAGGCGCTCTTCTAATTAACCTAGTGGGTCTTTCGGTCACACTCTAACAGCTTTTCTCAAGGCCCGATGCTACGCATACACAGTCCTGCCCACATGAAGATGAAGGAGGAGACTTAGTCGCTTGARAGGGCGAAATCTGTTGCGCGGCAGTTGTTTAAACGACGCGATGATTGTACCTTAGAATAGGTTATTARRCCCTTAGTCGAAGGTGGCGCGTTGTACCTCTTAGTTTTGCAGAGTCTGGCTGTCGTCATAGCGTAAAAATTAACGGTGAT--CCCGTACCGTTATGCCACGTCAATTGTGMGACGGTGCCAAGTAAACGGTCCATTTCCCAATCACTCCCCTGACCMTTGGCCCGAATCCCGGGGCRRYAGGTGCCCACGATAAAAAAGGATAGTTGCCTCTTTGCATCTCATGCTCTTTAAACTTATCTAAGTCTCTGTCCTGTCCTATGCACTCTTTAACTCCGGGTCGACCAAAAGATTGTGACGTGCAACCAATGCAATCTCGTACACATAACTCCAGACTCCYARRCACCGGGGGCCTCTTCTGATGACGAGAGCGACTGGACTACGGTTAAGAACYTATGCGCTGACGAGACATATCGTCGGTAATTTCAGTATAACCATCACCCAGCTTGCACACGTTTTTCTATTTAACCGCAGGTCCGCAGGAAATTGCGAATTCACGGCTGAACGAGTGTATGGAACGCCCGCCACGGAAATGTCCTCGATACGCGGATATAACGCTGGATCTTGATCCTTTCGCCAACATAACAGAACCCGTTGCCAGCACTCTTAGTCTACGCACACGAAGAGCATGGTCCGCCGTGACGCGTAACACCGAAAAAGAGATTTGACTGCGCGCGTTCTTCGAGCTACTCCTTTTGCCGATGTCAGGAAGGGATCTTGGGCTACCTACCA--TAGCTACGAGAGCCGMAGGGGTCAGGAGAGTTGTCTGCAGCCCGATATMGCGTKRGGGTGGAACAAAATTGTGATCCCTTTTATT-GGCGGGAAGGAGGGYAGTGTAAACATCTGATGCCGGGCCAGCCCCGCGCTACACGACTGAAGGGAGTGTACGYYCCGTGCCGCCGATGGCAGTGCTGCYWSWCCATTCTGTTTCTGTGAAGCTAGGCGTACCCAGGGCAACCGACYCAGTRTCGAATGCGAATAATAGACCGGTGGACGTGGCTCTATCCACCCAACAAACCCACAGCGGAACCGATTATCCGCGGCCGGAATGGGCTTGTCTACWCAAAGGAGCGCTCCGCATTGATTTAACTTGTCACTCGCCCGCTGCTCTCCTGRGCGCTCAAGTGCCAACGGAGAAAAGGTCTGCTTTAACCCCTATGTAGAGGCTTAGAAATGATGTCGCTCAAYWTYGYGCTTAGTGTACAATSGMCGCCCTTGCACAGCAGCGAGGAGGTACTTGGCCCCTGCTATGYATTGCAGGGGTTCTATGGATAGCTGAATCCTGCCAGGTTACCTCCTTCTGGCGCTCAGGGCTGCGACCACGGGGTCATGCAAACACCAACCCGTCTTAGGAA-ACAGTTGCGAGCTCCTAGTACGTGTATTACATGCCTTTACCGTTATCTCTCGCCTGCCCATGGGCAGTGGGACAGCCAGGCGGCCGACGCGCATGCATTTCGTCCGAATGCCACCAGGGCCACCGGCGGGCGTGTGGMCMGGGAGATGACTCCTCCCGGTTAGTCTCAGACTTTACAAAAGGTGAATCCCCGACCGGCTCGAGCGACCAGGGCTACAACGGATCACTCGGCCGTATCCGCCACAAAGGAGCAGGCCACAGCTTCGGTGATTCGGGTGACAGACCTATGAGCTACATTTGGCTGTACGRGGACACAACCACTCTCCGACGCGAGCCGCGCCTGCCACTGTGCTTTCGAKGGGCTTCTCGCACATA-GACATCATTGGGACCGAAGTTAACGTTTGGTGTCTCCACCGCACTGTTCATAGCGGACGCCTGAATGAAACACACGTAGCATCTAGGCTAGATTCGGCCGGAGTAAC-AGGAATGGACGGGCTKGCAGATCGCTTGTGATGACCCTGAGAAGAGGATGGAGTCGGGATTCACGCGCAAATGTCCTCCGCAGCTCCGTCGCGTTAACCGTTCGAAAAAGGATATCTTTTATTAGTCCTATGTGAAGTATCGGACTCATTCCAGTGAGCCATCCAGCCCCCCTTTTATAGTCCGGCTGATGACCCTCCTACCTTTACTCGCAATACACCCGGCTACGCTCCGACCGCCGGTATCCAGAGCCCTGATGGAGATACCACTACCGTTTTCCACTTGAAGCTTGTACTGCGTCCGGAGCAGATACAGAAGCAGCGTCACCTAARRYKCTTCTTATCCAATGCGGACGGAGAATAGAGACTGCACCCGGGCACCCTTCGTTGACTGGTAGTTCCACGCAATCTCTCGCGTCAGGGGATGAAGAGACGCCTCTGGATCTCATGCAGAGCGGGAGTATTCGTATGCGCATGGATAGTGAGCGGACCCCAACAGGTCACTAAAACATCAACGTTTTACGAGGCGGTGTGCTGCTGAGA--GCTGTACCCGGGGATGTTGGCTGAATGCCTCCCCGATGAAGCACCAGGGGTTGAGTAAGGCAGTTCGAGAATCCCGTGCTTGCTATAGGTCCATAGTGTGGCGATTGGACCGCGGCCAGGAGTTCATAATAATCGGTCGTTCACATCGGGTACACACAGGGRMGKYGCTTGCCYCAGGGTAGGAGCGYAATCATTTCCATATTGCAGTCGCGTTTAACCCGAGCTGATGCCCCCGATTCATGCACCCTTTRCGGCGRTRRYCTCTACTTTATCGGCAAGCCGCTGCCCAGCAAAGGGCGCGAC---TTTCCAGYCCAGGTTCCGGCACTATTTGACGACTCTGCGGT-ACTATACGGGCCTAAATGTCGCGCCGAAGGCTCTAGACTCTTCGTGTGCGACGGGGGGATTCTGAACTAAAGGCTACACGACGAGCATACAATCCGGATGGTAAGACGCTGGTCCGCAATTGTAACAGGAGTGGCAGCCGAGCTGTGTAGTGCATGGTTCGCCACCAGGTCACAACGCTATGGGTCCGAAGATTGCGCGCAGTTCGGACAACTTCGACGACCACCCAGCTTGCTCGGGGCCGTCCGTGAG-GAGTGTCTCCGCTGCTGTGATTCCGGTGCAGTTTCGACAACATGGTTAGTTATAATGCTMATWTGACCACCTCTACATGTCCAGTCCTTGCTTGCCAACGACTTGAATTGTCAAGGTAGGGGACAGTCAATACGCCCGCAGATATGCCTCCGTGTATGCCCAACGAACAATGCGCTCAGTTGCCTGCTTCAG--TGCACCCTACTACAGAAGAGTTATTSAGCTCCATATCTTCAGCGATAGAGCGCCCCGACCAAGCCCACATGACCAGATGTATGGT-AGCATTCATAGTGTCACGAGTGCATGACAAGGAGCGGCGTCCACTTCAGCTTTAGCATTACAAGCCCACCCCACGGAGATTCTCCGCGGACCTCAAGTGCACGAGCTCACAACCCATTTACCTGATGAATCCCACCTACGAGCAAGCGCTGAGAAGCGTCGGTCGGACGTGTTCACGAAAGACTGAAACGGGTACACCGAGGATCCGTCTGGCGAGTACAGCAGTTATTGCCCCAGCCCAGCCGGTTTTGMGCACGGTAGACCGGAAGTGGCGGGTGTTAACTGGACCCAYTTRCAAGAAGGTGAGTATTTCGTGATATTAGAATGGTCGCTACGTCGGTTATGTATGGCTCGAATCGGCCAGTAAGGAAAGCGGGTGTAGACGTCTATTCACGTGTTTTCGCACGTCACGAAAAAGTACTGGGTCTTTTAAGTCTAAGTAAGACGAGTGGTGGGCACATTGTGGCTAGTGGATTGCAGGTCGGACAGTCCGACGAGGGTAGCCCAATTTCGCCGTCTCGCGCGTMMYMCATCCTACAGACAGGCCGTGTCTGGGTGAATAACTGGATAATTATGCCGCCACAACGATAASAGGTGTG-G-TCGTTAGAGAGGTCCGGGTGACAC-AAAAAAAACACCTGCACACACCCTGAACGTGCCGGCCAGCGGTTC-GACCGATTACTAGATTCGGTCGGTYAGKC-TATTACCCTACTGGATTACTAGTAATGAATGAAGGCCGACGGCTCCGTCCAGCGGGGTAGGGCGCATTTGTGGCGCACGGTGAMTYKACCACYCGGATCCCGTATGAAGAGTTTGATCTCCCTAGAGCATAGTAGCAAAATGAGTCGCTCTGGTGTAAATGTCTCCCGCGCCTCACAACCTCAATCCTCAGATGTGGATGCTCTCGCGCTAGTCAGGTTTTTAGGCGAAGTACGAGATCCACCACGATCATGTAAGCCTGGCTTTCCTGCGAAAGCCACCAACACGGCCTATGTTCAACACGATAAGTTCTCACAACACTGCAGGTCTCATCTGGACCACTGCAGTCTGGCGGRCCGGCTGGGGTGATWCCGCGTGACATGCTGACGGAACGTATTAGCTGCATGCTTATAACGCGCAACCGGCCTCSGCTGCTCCCTACAATTTATTATCTACCACCCTCCTTGGGGAGCCATGCGCTTAGGGACATCTAGGCATTAACAAATTTGAAGCGATCAAGATCTGCAGAACGCGCGCATATTCCAGAAATTCGTGTTGGGGAGCCGGGTTGGGATGCATGGAGTGAATAAATCTCTCTTGGTTGTGCCCTCGTTACTGGTCGCCCCATGGGATGACTACTGTAGGTCGTATTTTTCGAGGGATTGAACTTCCCTTCTAATGCTTTGGAGTCGATAGCGAGCACTAAACGTCAGCTTAATGGTTCAACAGCAAACCTGCGGGTTCTCATTACACGGCGAACAAATACCAAGGGTGGTGGACCCTTCTCTCGCCGCCGCGGACACCGAAGAGGTGGTTCTGCTTCCTACAGGGGCCGCTTGAACACCACGCAAGGCGTCACTAGCGTGCCTAATGTGCCACACTACAGTGGCGAATCTAGTTGGAATAGAATTCCATACGGCCATCTAC-AGGGCCGGCTACCCAAATGGGGCACTACAACTAGTTCGGAACAGAACATTCCCYRTATTCGCCCGCACGTACTCTGCGTCGCTTATCACATTCCGTAAACTGAGTTGTATYCGATACATCCACTGGATATATAGGGGCGGGSTSGGAGGGGACGGATTTTGCTCTGTGGTTCTTCTTTAGTGGCAAGATACGCAGCATCCGACGGCCTGATCCGAGCATGAAGACCCGATGGTTTTCAGAATAGCACACGTCCACCAAACCGATCGGCCCCAGACACTCTTCAAACGATATTTGCTCATCGGGCGACAAAGTACGGTTCTGTATGTATTGTTGACTATTTAGGGGTGGCAATTTCACACTTGTATAGTGGATTGATCAACTTCGGGGCAGTCTGTCGATCAAACGGTAACAATTAGGAATCAAGTCTCTAGAACCGTGCGGGAGACACTCGCGAACCGTGGCGAGGGATTCTGCGATCTCCAAGGAGATGCGGGACCGATACGTTCGAACCGTAGCATTACATGCACATACAGTCCCTTAGGAGCAAGCTTATCATGACATAGTGGTCACGCAGAGCATTTTCATTGTATATCCACCGGACGCGGTTACTACGTATGATGTCGAGGGGCAATCCTGACCGCCGGCAGCG-ATCGTATGTACTGTAGCGTATCGCGTTGTGGGCCTAAAGATGTACCGACTACATCGAACCGCGGGTTTGGTTCATAACATTTCCGTGAAGCGTTATTCAAAGATTGCGGCGCTTGAACAGTTTGACGGGAACAACCATCGCCGGTGCTTTATTTTAGTTCGCGGTAACGTGGGAAACTGGATCCCCCGGCACGTGAATCCTGCAGTGTATATCGGGGATAGCAGACTCTCCGTGATCAGTCACGATGTGAGGGTGACTAAGACTTCAGATATTGTCCATTCGGAAGTTTGTTTGTATACTCC-GTACGAGTTTAATACATCGAGATGATCAGCTGGGGAATCAACTTTTGTCACTTGAACCATACCCATGGAACGGCACAAAGAACGTGAGACGGTCCGGACGTGACTGTTCAGTAGTTCGAGCGCCAAAAYSGGATATTATTGTTGATAAGCTATCGACGCATCATGCGATGTCTAGAGATCATGTTCCTCAGTATTGTGAATGGTGTCAAGGCGAAGGACCGTCAATAAATGCGGCATTTATTTAAAGTCGCCAACGTCAATGTCACTCACAAACTGAAATCGTGTTGGGATGGGCAACATTACCACATCAGCGATACGTAYATGGGGCGATGATCACAGCACGTTCCCAGTCGACCCGGTAACCAGCGACAAAGAACACCCTTCTCGCAGCCCAGAACTGGTGGGGTTCGGTGGTAGGGTGCACTTATGCGTCGGACGCAAGCATCTAACTTATCCATTAGCTACGACCGAAGGTCCCCAGTCTGGCACTACACCCCCACAGTGATTGCGTCGAACTGAGCGCCAGTCCGTGCGCTTCCGGCCGATCCCGAGCATCCA-CATGGTGAATCCCAGTTTAGGGGCTCACTCACCCGTTAGTCCCAACTTACGGGTGAGCAAACGCCCGTTCATATGAGTGGAAATAAGGTCCGATCAAAAATATGAAGGACCTGCGCCCGCTCCCTTAGCAAGCAACGCAGCGTCGAGTCGCTGAAATATGCTCTGGGCGAAWGCGTAGTCATTGACGCGATGGTGATTGCGATAGAGCAGTAGCGTTCGCGGATCGATCAGAAGGAGCTACAGCGCCYAGCATGCTAGAGCAGCTRACGCATGCCCGAGCAAGGCAATCGCGTGTGGGCCGAATATGGTAAATCTTCTATCGGCGACCTCCCCGCATCCCGTGAAAAAGGACCGATCATTCGATCCTCACCAGCCCTGGTGATATCTAGGAACGGGGCTCCGCCAATACCGACTTGCCCAAGCCGGTCCCGCGAACGCCCTCAATCACAGCCTCCGTCTATCGGGCCAAAGGTGCTAATGGCCCCGCCGCTGTGCGCAGGAGGCCGGATGCCCAAGTGRYGAMYRCAAAGGACGAATAGATTCGCTTGCACCCGTGGAGTTCTCGAGTTAGCGAGTGGGGCACGAAGTGGCTGGTTGCACCCGACAGCCATTAACATTCCTGACGTGCGACAAATCCGCAGGGT-GTAGTRTACAAGGATCTATAGATGGACAAACGTAAGCAGCAACACTGTACGATTTATTAGGGTTGCACCATACTGTGCAAACTCGGTGACGATACTTGCCATGTACGAAGGCCTCAGGRACTATCATTCAGCCCCACGGGAGAACAAACAAACCGAAGCAC--C-ACGGGCTTAGCCCCGTAGAAGGGACAATTCCGGATGCCGAACTCTCGGACGGTGAGCTGCCATGGCTAGCATACAATAGGTAGGCCGGAGGCAACACCTTGTTATTCAAAAGAATCGGCGCTTGTAAAACCTCATTCTGTCCCTAATATCCGAGTCCATAACCATCCAAAGCGCACCACAACAGCTTTATATCGGAGAGGCTTCAACTGTCTAGGTACAACGGTCTGTGCCATCTTTAGYAGATGCGTTTCTCGGCGGTTTTAGGCAGTGCTCACGTTCGTTGAAGATATGCCTGTCTAATGTAGAATCCCGTGTGTATCGTTTTCGGACGACCCGCAAGCGTAGGGGCAATAGCAGCTAGATATCCAGGAATATAACTCAGCAGGTATATATTTTCCCGGTTATGTAAGTGAGGCAACTCTTCGGTCTGCGAATACGGCTCCCCCCTTGCTATGCTGAAGGAGTCACATACAGCCAGCCCAGCTCATTGC-GA--CAGGCTGGCTACACCAGTAATCATTTTTCGTCCCGCAAATTACCCCACCAAGTGCATTACAGCGCCAG----GATGGGATGTATGATACATTACCCAGGACGTAGTGGGGACGAGTTATTTGAACCCACTCACTGACCATGTAATCGACCGTCACTAATAAACCTTCCACCGTCGGTTTCAAACCGGGGTATAATGCTTTCTTTCCCGTCGTCATGTAAAACGCAAGGGTTCTAGGACTCCGATGACAAGTACCGAACGGGCCTCATTCAAAGTCAGTGGCTGGTGAGTGTCAGATCCCTTCCCTGCCCCTGCGCAGTCCCCGGGCAATGCTGAGGGAGCTTCCACATTKRCATA---ACACGCCTGCTCTGACTTTGGTTCCCGATTTTACCCTTAACTCGAGCCGCGCCGGCGTCCCGAAGTATGCCATTCGGGACGACCTTAAACTCAAGGGTCGTAGTCCATTTCTAGGGAATGCGCCTACCGGTAATGCTCGGAGTAGT-TGGGGTAAATGTGATAATTGAGTATTATTTACGGACGTTGAATGGTGTACGTAGTTTTATCCGTTTTTG-AGCTACTCTAAGCGATCTGTTACRTTGCTAAACTTCTCGAGTCGGGTTATWMAGGTGGTCATCCGGATATTTGATCGAAGGGGCGAACCCCTGCATCATATCGGTCTCGGGGGGACTCTGGTTCAGCCGCTGTAGCATTCAGCCCTCGACCTCCTACCAAGTGCGGCTCGTATCACGACGCAAGGGTTCCCCGG-CGAGGCTGCTTTCCGTGACGGGGGTGCAGTTGAAATTGAAATTGGACGAGTGTACTGCGGGTTAAKGAGTRCTTTCCCGGCCCACACCACACGCGTTCAAATTAAGTGTGGCCAACACGAATGCACAGCCAATATTTCTGTCGAMCTGGACTCGTTACCAGTTGAAGCGGAATCTCGATTGCTCAGCGCCTTACTCTGATCGGCCGTAACTAACGGCGTCTTGAGAATGGTCTACGTTTCTTCACCCCGTACGGAGGAGCGGCGACAGTCGTCTAACTATCGGCCRGCGCCGAGGGTTTGCATTCAC-CAAGAACA-TTCTCTTTCCCGATGCGTGCAGTTTGTGAAAGAGCGTTGCTACTAAAAACCTGGTTCTGCGGTAGCCCCGCTATCATCTGTTAGATGCAATAAGACTTTCCGGATCTCAAATCAGGGAGATGGCCCAAGTAGTACCTAGCACAAGTTATCGGAGAACAGCGACCACATGGCCAGGGTTAGTATAATGCACTGTAAGGAATTATGGGAAAGTGGCTTCGCTTTGGTATCACGGGGCTTGAGGCAACGCACGACTTGGTGCCTCCGATTTTCATAACTCGTACACCTTTTGTAGTGGCTTCTGCGGTTAAAACCGTGACAGGGAATATAAAGGTGGGTATTTACGTGAAAATGGCCCGCAGCTAGCAGGCGCATCCCTTGTTTGGCAGGTCACGGAGTCAGATATATGTCAATGTGTATAGCATCATGAGGACTGAGGCGACGGAGTGCGGCCACTGGCCGTCAACCCGTCCCAGTGGTCTCTTTCCTTGCACGGCCGACGGAAGGACCCGAGGATTAACAGCCCGGTTAATTAGCTAATACTGATGTCGATCGCTCCGCACTGTCGTGTATACGGGCGCCCGGATTCTAATGTGGTAGAATTCTCTGATTTGCTCGGGTAATGCCTATCTCAGGGACTATGCCATTGGTAAAGCCACTCAGTCGGAAGATGCTTCTTTGAACGTGAGCCGCTCTACCTACGGAGTCTACAGATATCCTAGCCTGCCAGCAAGTCTCAGGACCGACAGGGAAGTGAGTTAAGGGAACTGGCCTCCTTTGAAGCGCCATCACTTGTTGGTGCACCGAAACRCAYWMGRCCCCACACGTGCA-TATAGACCAACGTCTATCCTGACATTACGGTTAAAAATTARTTTGTAACCCCGACGACTGTTACCGCGAGACATGCGATTCATTTGCCTGCTGCACTGGC-GGTGGAGCCTCTGTTAAKGCRYYKACGGGAAAGGGAGCAGGGCGTCACTTTGCGAGTCCCGAGCAGGAAGCGTRACCCCARCCCGTAGTTGCTCGCCCGGAACTTTTTATTTTTAAACATGCCCGCATAAAAAGATGCACGGCGTTGGGTCAGATCGCGCGTCGGGAGACCGCGAATGGTGCGGTCTATGTCGACGCTATCGCTCATAATCGTACGTAATGTCGTCGTGAACCATCAACRMCYATCTGTGCCCATCAAAACTCTCGGACAATGTTATAGATAATTATCCCTAAGCTACAGTTGGGTATCTGGTGAGGCCCGACAGTCTAGGCGCACCCGACCGCAACAAWAMRKTCRGAGGCAATTAGCTATCTTCGTCTTTGCCCCGGTATATATAGTTTCTAGTTGAGACACCTCCTTCTCCACTCCCACTTAACAAAAGGAGAAATCGTCTCAAATAGTGAATCCCTATGAAATGCGCTACGTATAAACGAGAGGTCAGCACTTTCCTCCGGATACTCAGTTGGGGTGCAGCCATTCGCCGGATGCTGGTTCGATTTTACGCGGTGTCGCTCCCTGCAACCGAAACGGTGCGATTCCATAACCCTCTACCTATGTCCGCGGCTGGCCAACTGCCCAGCTGTTCTAAGCGTGTTTCACTYWRTACWRTTGGCTTGTACGTGGACAGCACTTTATAGTAGGCGAGGCCTCTCCCTTCCAGCTGGGGCGGGCTCTACCCGCATTCGAGACGGCGGGGGGCCGTTGTGGGCTCTGGCGTTTAACCTACGGTAGCAGCTTCATGGGCAGTACACGTCCGAAAAATGGGCGTTTCTCCCACTCCAACACGTTGGTCAAGCAGGGACGACTAGCGGAGAGCCCTTGAATAGGCAATTTCGTACAAAAGTGAACMRGGCTTAACGCATCCGACTGGCTTCAAATTCATAGGTGCTTGATCCGCCCAGGATTTCAAATACYGCACGGGTCTTGACGCTGCTCGTTCAGGCTGGCATCTCGGGGGCCGGGAACGCTTTCGTGTCCCTTTTCTGGAAC-GCGACGTTTCGAAATCATTTGGTGGATAGAACACGCTTCGACATTGATCGCGCTAGTTGGTGAAGTTTACCCGAAATTACATCAGAGTTCAAAACCGCATAACGACCTCGAACG---TACAT---G-C-G-C-AAAATAATCCTCACACCCCTTAGAGGCAGTAGATGAAGCAAGGCGAGCGCAAGAGATAAAGTATATCGGGCGTCGCGGAAATGGGTTTACGCCATTAACCTAATGGAGGAATGGGATTGCATAGAGCATTTCGCGTTCAGCAGAGTCGCCAGCCTATCCTCCGGTTTTGGTCACATTGGAATAGCTCAAAGAAAAACACATGTTGTCGACCGTCCACTAAACGTTTACTTTTAACGACCTACTTGGACCAAATCCAGGCAACTTCGCCATTCGGGCCTTTCGAATCCCGCTTATTACAGTACGGGTAACTGCGACGCTCGAGTCAGCAAAGATAGAGTTACCGGGTCAGTGCACATCGGCACGAGAGACCTAGGAGGCCAGGTATAAAGACAAAGGCAGCCTGGTGGGTTCGATTAAGAGTGGCAGTTCATAGCTGATCTTCACTTCTCGAATGACGCCCGGTCTTGGATTTTAGTAAGAGAGAAAGTTCATTGACCGTAGCGGATGTTGCGGCTCCGGTCTTTTAATTGCCGTTCCGACCGGACCGCTAGCACAGTACCTGTTCTTTGTCAAGCTCGGGATAGCTTCTTGTTGAAGATCTCAGCCCACATCGGCAAGGCCTACACCAAGTGCGTGCCGCTTTGAACYTTTWCTAGGTTACTGAATAGGTAACGACATTCCGCTTTTTTATCCGTGCGCTAGATGGTCACAATAGGCGATTACGTGGACTTGATGGACAACTGTCCTGACGAACGACCACGTTTTTGGAAGTGGACTGCGGGTATCAGCATTGGGTAGTGATCGTGCACTTCCTGATTCTCACCTTTGAAGTCCGGATCAGATTAACGAAACCTSCGGCGAAATATCGGCCTATATGTGAACTGCAGAGACAAACCCGTCATRGCCGGAGGCCGTGCCGGTGCATTTATTGCTCTAGCCAAA-ACAGAAAGGTGCTAATCTATGC-GGCCCAGCTT-ATAGCCCAGCCGTGAGTTCCGCCTCTAACTAACCGAGAAGCGCTATGTCGGGCGGAGATGAATTACGCTTCATGAGGCATTTCGAATAAAGGTGAACCCTATGTTTTAAGAGGGAATTAATAGAGACCGCCAACAGGCAATCATTAGCAGGAAATTGGGGGGGCTTATTGTCCGGAATATTTTTACGCGTAAAAACGAAGACATGTCGTGCTCGGACGAAACTGCAYGCCKCGCTCTTAGAGTTTTGGTTTGCGGAAAGAATGATAATGACCACCACTCATTGATATCTGCTCGATGGCTCTGGTGCCTCATTAAACCAAGAYWYMCTGCGTCTCTGAAAGTCCTATAGTGGATGGTGTATCTGTTTAGGGTGTGTACTATGTGGACCTAGACTGTTCTCAGCACATTCATATGGCAAGCGAATGTAAGACAAGGCCTCTATTCTCAAGTCGGCTYTAAAGTTATCGGCTGACMTYGACCGGGCTGACCACGGCAATAGACCGGGTGGTGAGTTACCCGGGTTCAGGTCAATCATCGATGAGCCGCCGAYCAAACTGCTCCCCCGATGTCGTTCATCYYGCAATKYAGGGTTTTGAAATTTTGTCTGAGACGCCGCTAATATGACCTAATGGTCCTCGTTCGGGCGTGAGAAGCTGTACTTGGTGCTAAACTGAATCCCCTCCGTCAATCRCAATACACGAAAATGCATGGCAATAATACAGGAGCTCGGTTTACTCCCTTCACAATGGGCTCCCGAACCCGTGTAAGACAAGGGAGCCCATTGCCATGACGCGATTTACACTGCGCATATAACGGCGTCCGCTARYWGGGAGCCYGTYCGATCAACTTACAGAACCCCCGTGAACAAASWACGAATTCGGCGGTGGCGAGACGAAATAGCGAACTCAGACTAGCTATTGGGGAGGGTATTCCCCCGGCTGGTTGCTGAACTAAGGATTCGGCCCCGCGAGCAGAAAGCTTTTTCGACGAGGGATACGAGTGAACGGTTTTACAGCTCCTCCTCTCAATTGGTAGAGTCGACTCGCGTACCCATTCGAGCTGGCCGGGCTCTCCCAGAAGAACCGAGCCGCGTTATTGCAAATGTGTTATGGCAGAATTAAWTSGRAACTA----CGCAGGTGAGCGCTGTTAAGTTCCTACTCCCGTACCGAGCTCCCACACGAGTAAACCCCAGATCATGAGATTCTAATCCATAGCCGCATGCATGAACGAAATAACTGGAGCTAGCACTTAGTACCAACTGCGGCCAAGAACATTCGACTCATAGCGCAGAATCACCCTTGGAGCMCYCGGGCCTGAAGAAAGATATTTGTACGCGGAACTGCGGAMGAGGYGTATCGGCCCCAGTGCATGGGAAGCAATGAGTCCAAGTCGCCATTACCCATAATAGCGCCGCCTAGCGTCGAAGCCAGCACRACGGATCAGCTGACAAAATTAGGATGGCGGAGTGATCATTTATCTGCCAAATGTCCGAGTAGAGGGGGCCCTAGTTTAGGTGTGCACTGCACCCCACATTACAACCAATGCCGGGGGAGACTTTTCACAGTGTACTTGTCGGGCACCGGCGACACATAGCTC--GAGCCCCGGCTCGTTGCGTCTCCGCTCTCGGTGCAGTCCCCTGACGGCAGCCTCACTTCATTGGCCGTCGATCCCTCCC-GATG-GACTTTCACGGGTTCGTGCCCAAGCGTGCTCCGACTTTAGGCGACAGACTTTTTTACCTGGACCTACAGATGAAAATGGCGTTAGCGACACAGCGTTTTCAGGTTGCTCTAGTCCGATCTGGGGGCCACACGGTGCTGTCTACTTTACGGTCGTCCGCGC-------TCAGTCTACATTCTGCACTGATCATCGGTGTCTCCCTAATTCTACAGTTCAACCGCAGGCCCGRRGCCTAGTTCTTCCTGCTGTTGACCCCTGAGCACTTACGGTCCCTTTAATTCCGGTGCACCGGGTTGATCCTGCGCCTCACCTCGAAAAGCATCCGTGGACGCATTGGTCCCGGTCAGACCGGGTCGCTTAAACTAAATT----CTGCTTTTTACCTTTTGGACCCGATACCTAAGGGGCTTTAGCGCGGTTTACCGTTACGTAAACCCGGCCTTAGGTAAGTTTCTAGTGCGCCCCACGCAAAATGCCGTCCAGGGAGCTTCGCGAGAGAAAACTCCGATCCGGATAGACTTCTACGATCCACATTTCGTATAAACCCGGCTCTCCGGCATGCTATGTCCGACAGCCGCGGAGTCTGGCCGAGACCGATCCGGCCGAA-G-TCGTGGGGGTTCTTTGTCAGCCGTTGAGCAAKRGCGTTCGATGTCGGGTTTGAAGATCGGATTAGGGAGGAGACGACCAAAGGCTACTTAACGCTTGTCATAATAAGACTTAGCGAGAGGCTACGATAACATGCTGTCTATTGCGGACATCCAAACAGACGCTAATACCACTTCAGACCCTCTCACGCGTAGAGGTATTTTATGTGATCCCTTATTGTTGAGTGAGTTTAAGCGTGCCCCAACGGGTGCGAGCAGAGTACCCCGCCTGGCAACAACCCAAGATGCTGGGGATTTTGGGGTTGGGCTAATGGTGAATTAACGGTGTTAACCTTTCCGAGTTTAACAAATTGTGAAAACCATTACGGCGATACCCGAGGTCGGCTGTGACAATCAGCCGCGCACTAAAGACATATGGTGGCTTAAACAGGATATCTGAGGGGTT-AGGGTGGGTTAAGATAGTGTCAGTACAGACTATATCATGTCAACTTCTTAGGCACAGATCACGCGCTATCGGGTTGCAGAATAAGTCTTGGCCGTATTAGGAACCATCGATGGTGTATTGCCCAGACWSGMATGCGGTCGCGCAGATAGTACACAATATAGATAGTGCACGCCTTGTCCCACAACGCACTTCGTACGACAAGGGGGTGAAGTAGTACTGCCTCCGCGCTGCTC-------------GTTGTAGTGTAGAACGGTCGCTCGGTTCGTCAAATGGAATAATAAATAGCTTGGCGAGGAAGACACGGGGCGGCAGGGCCGT-GCG-GAAGTGCGAAACGGCGGCCGGCTATTAGCCTCTGTTGGAAGGATTGTGGTTTAGCAGGTTCACTGCATCACATTGCATTGGGTTCTGCCGACTACATGGTCCTTTCCGACATTATYTGACGCTAGTGCTGACGACGCYCGYCCGGCGCGTCCTCCCCTGCACGCGACGACCGCATCAATATCAGTATCGGCATGCGTGGAGCAGACTCCCACCCTCGTACCTCCTGTATCTTCATWCCGTTGACTCCATTAGGCCATTCTTCGGTAGGACCGATGTGGCAGGCGGGAAGC-CG-GTAAATTGGACCTTCGTCAACTAAAATTCTGGA--GCGGGTCGATGGGCCGGGCGGTCAGATTGGGTTCCSTGYGYCRCGGGCCGATCAGGGCTATGTCGTCAACACGCCTCGTGATGRCAATCGACAGACCTGCACAACGGGTACTCATCACGGCGACTCCCATTCCGGTTGGAACGTCGTAGCGCCTAYGGGYKAGGGGTTGACGACATCGCTCAAAGGGTCTCTTAATAACACTTGGGTGTGACCGGGCCTAGTAGACCGGAAATATGTTAAGATCAGCTAAAATGCCTTCATCATGGTGGCTACT-AATCGA-CGGSGCGGCYGAACGGTCAGGCACGGTCGCCACGATCAATACATTGTACATCCGCCGGTCATTAGCGTACCTTCCTGACTTTGAATCATCCTCCAGMGCCTCGTGATATGTTAGACAACGTGTGTCGTCTTTTTACTTTGCCCCTCATYMYRATATCACYYGTCTGTATTCCTCCATTTAGTAGGATATTCCTAAAGGGCCAAGACAGTTGGTGTGTTGTGGAATCCGGTGCGTTCTACGGCTTATGAGGATTTACTGAGTGGGCGATATATAGCGCTGTGCTACGTTACCCAACCATGGAAGAGATTATCCCTACATTCCACATTGCCGCCAGAGTCACAGGTCAAACCTTGGACCCTAGTGAAGAGATTGGATCTGAGGTTGTGCAACGTGGCGATCTATCCCACACTTTATTTATTCAGCCGCCTCCATTTGCGTAGTTAAGATGATATTGGGCTAATTGATCATGTCGTCGACTACTACCGACGAACGCGCATCTAACCTCTATCGCGACCGGAGACTCCCTGTAAATGATCCGGATAAATTGTACGAGTCACGAGCTGAAGGCTTAATACCCCGTTAGTTACGCAGTATAAGGGCTTGAAATGCTGAGGAGATTCGGGGGTCGCCAAGTGRGCCAGTAATAAGCATATAATGTCATGCCACCAGCGACTTTACAAGCGCCCCTAAGACACGTAAGGCTAGGTGGTTGCGCYTSTSSSYCATCACCGGATCTAATCCGGATATGCGGGCTCATTTGATTGGGGTGTATCAATATACCGAGCCGCTAGTGCGCAGACTATCTAGATGAAACAATTTGGGAAAGAATACATGACCTGGGTAAACGACAGCAACTGACCAGCGCGGCCACCCTCTCGGGTGGATGACCGCGTTAGGTGACCCGTATCGTCGAGGGTTGGGTCTSYRGTCTTTGGTACAGCCTGACTATCTCGCTGCGGAACATCCAGCCCTCATTTGAGC-TGAAAGAGTACCCCAGTATACGCTTATCGATACAGCAATGGTAAATTGATGTACCATGGTTTCTTGTCAGCCCTTGACGCTACAATCCATTGCCCGACATAGCGACGGATGAGCAGCTAGGCATACTCCGATCAGACAGACACCCAAG-ATGCATGAAGCGAACGAACCCCGTCGCTCAAATACCACCCATCGCATCTAGCATAGATTTTTAGCAGTCGGGAATGGCTTGATTATATGTGGGACCGCGAATCGTATCTAGGCGGCGCTCCTGCACGGTCCGTGCGACTCGTGTACATTCTGGGCAAGA-CCTCTAAAGTTAGCTGGACCCCACGGCCGGGGATACCCGAATTTCCCTAAACGCGACCCAGCCCGCGTCGCCTACATTACGTCTCTAGCGTTGAAGTCCAAATTCGATCTACAGCRRTTGGATTAAACCTCC-CCACTGAAGCCTTGACGACTACGTGGGCACAATTACTGGGCATTTATGATCGAAGGTGAGACTTGGGCCGTTGGCCACTCACGCTTTCCGAACGCCTGTGTCGTACTAGCCGCTACTCGACAACGTSAYRTGGTGTAATGTGCATTACATGATGGTACGATTGCCGGATGGGCCCCAACTATCCGGTTACAGCT-AGGGGACCGAGTTACCTATACGCACTTTACTAGAGAGTGGGAAGGTTTTCGAACTTCGAGCGGGTGCGTTGTACATGGGTCATTCCGGGGCCGCGACGATTACTCCCGTTAGCATTATATTTGGGAATTTATACGACTGA-TCAGCGCTGCGCGGCTCCTGGGATTGTTTAAGGACCTTTAYYGCCTTGATGACAAAGTGCGTCTCGTGTCGC-CCCATCTAAGACAAGCTTGTGGGTTTGGTACAAATGCAATGTAACACCKGATCCCCGTGCTCCTCTTGGACCTACACTTTGAACGGGCATTGGGTTCAATTTCGTTTTAGGCCTGCGACATTGACSCCGCCACCTCTGGCAGAAACTGACGCCTTTTTCCTTGGTGCAGTGACGCCTACTGCGAGTTATCGCTGGGTCCCTATCCTAAGCGGGGGTCGTAAGAATAYTMRCGTATGTGGTTAGCGTCGGGATAACGTTAGGGCC-AACCGGCCTCTGTCGCCGGATCCTCTGGTGCGATTGAGTAACCACTCGAGGAAGGGTGAGTCGCAGCTAGCCGTTCATAAGTATAATGGGGCACCCTGAAATGAGTGCCCCTAATAGCGCAACGCCTATYYTTGAGCGGTGCCGTTTCATACAACTACAACGTGAACAATCTGAGAGAGACGGCGTATAGTAGGGCCGACACGATTGGTTATGACGTCTTAGAATGTGTGACGGGGTWGACGARATCGGGGGCATCACTTCTTAGGATCGA-CCCCGTGAGGTCTCTGAATTGCGCCACCATCATAGAGGCGGAAAGAATGAGGCGCTTAACTGCCCTGAYGTSTCGGCTTAGTTAAAATTATTTTAACARAGCAGAGTACGTTGGAGTTGGAAAACGATAATAGCTAAGGATGCGCAAGCCAAAGGGCACAACTCGGAGAATGAGGACGTCGAGATGGTACGATTCGCTGGGGTTTCTATAGCGAAAGCGCACCCCCTTGYGTGCCTATGTAACWMCACGAGGAGTAACAGAGGAGGCTCTCGTTGCAGCTTMGATTGAACGCTTTTCATACGTGGTAGCACTTAGTATAGGCTGGCAATAGAGAACATTCGTATCCTTTCTTGCCCAAAATCGATCACACAAGGGAGATCTGAAGCGAGAACCCTGGTTTACGGAATCAGTTGGGAAATCTGAGAGCAAAACGTTCTCCTTCACCGGGCCGCGRAACCAAGCAATACGGTGAAGTAAGACCCATACCACCACTCGGGGGGGGCGATTACTCGTCCTATATGTACGAGTAATATCGCAACTGGTGGCGCACACCGAATTGCGTGCTCCTCACCGGATGTACGGCCCGGACCACTGACTGGGTGCAAGGACGCGCGCTTCGAGTAGGATCAGGTCGTAAAACCCATGAAACTTACATGCGAGGGAACTTCTATATCATTTCGCAGTGGGCCGTCACCTGCAACCCCTGATCGTTTTCTCACCTTACCCACGAACCCACGTTTTTTACTGTCGTGTATACCGTGTATGTCATCCCAAGCTGGTTACCAGTTTCCCGGCAGGTAGAGGTATTGCTGTCCTGTTCGWGCTGCCGTTCCGAGGGGGGCACAGCGAGTCCATAATCCGGTCGGTACGAGCGGGCCGCGCGCTYATCGCACCGCYSCTATTGAGTGCACTCCAAGCCAGAAATGTACGCCGGACGCACTCGTGGACCG-GGTTCGGAATAAACTGGTTAGCTATCGGACATGCGAACCTGACGGATGGCATATGCGCTTGTGTATCTGTGTCTCCTGGATATACCKRRGCGATTGGAATTCATATTAGTACAGCTCATCCATAAGGCGTGGATCTATAGATCTTAGAATTAGTCACAAGCTCATAGGCCATGGGCTTC-TTGCTCCGGTACACGAAGAGATATGAGTATTACTCGCGTATTTGGAGGTGCGGCCAACTCACCTTCCCCCCTTCTTCCTACAAGACGCTTACTCGCCTTTTGAGGAATAGGATTTGCCTGGGATGAGGTAGACCTTGCTGGGTGGTTACCTTCCAGGCATCTTGCCCGACGGCGGGTAGACCGGCCGCACGCCTAATTCCACGCTTCTGGAG----CAAATATCCCGAAGACCGCGGGCGCGGCGTCGCATCGCTATTTTGTCTCTGAGTACCTCTACAGGAGGACGCGATAGGTCTGTCA-CCTATTGATGCCGCTGTCGATCGCGCGGCTAWMAGCAACT-AAATT-----------TTATGGGTAA-TTCCCTCTAAACAYGTCCCACGGAGGGGGCCGCGGGAAAATGCCGAACAACGTTCCATATGGTTACTTATTTTCCCCGGCGACCTATCCGTGCGTCGCTGTACGCACATYTYTCAAACTACACCAGGGCGGGTCTAGTAGGTTCGTGGTGTCACCTCTATCGCGAGAACTGGGATTGCGATAGTCGAATTGGAGTAGAGGGGCGAATAGATATGTYRRTGTTATGCCRGCACWCTCTAGTCCTTATCGCGACATCGAGGGCAGACGAGGGCTCCGAGTGACG-CTTGCACTACGTTCAAGACGTTGTTCGACGGGCCCGCTAAAGTGGGGGGATCCAGTCAACGAGCTGTCTGGTCCTGCTCGTGCAATCC--G-CGCCTTGCCGGTTCATGCCTTCTCCGTATAACACCGCAGGGTCATGCTTGGTGCGAGGGTTTCGTAAAAAAAGTCCATTGCCTCTCAGCCGGTTTGTTTTCGCACATAGCAGG-TGGCCGAGCCGAGCGCTGATAGAATGCCATGGACATTTTCAAGCTACTGTTGCCCATCAATACGGYTAAGAGGCCGAAAATGCTCCTGGGGACCGGCATTAGATTTGGAGGGCTAGATCCACCATATATCCGAATTTCTGGGTAGCTACGCTTCATCGCGGTAGACCCAACTCGTATACATCCTGGCTCTCGCAAGTCTATATTGCTATTACTCGATTTTAGGGTATTCGTGACAGGTCTTTTTCACATCGTAGATGGTAGTCCAGATGTTACGTGTCAATGGCGCTAGAACTAAACCCAGCACGTACACTATCACTAGCTGTATACTACAATTTCCCCCGTCCTGGTAAGGTAAA--CCTTGGAATTTTGCCTGCTGTGGCGGATGTCTTGGAGTATGCGCGCTGGCATTCATTGTTGATAGGAAGTGCGAACTGACCGCGTGTGTGTCCTCTAATATTTCGCTCTGGTGACTGCAAAGCTCGACRRCACGGTCGTTGATGTCTGATGTCGAGGAGCATGGAAAAATCAATCCCACCTGTGGGGTACGCCAAAGCCCGTGGGCAGAAAGCACTTGGACTGAACATGTACATGCGACCGTATCCGTCTTATCCYTCATGGCAGTGACCAGCTCAGCCCATACTCAGTA--CCAAGTACCTCACAGCC-AG-GARAGCACGGRGCGARTYCTATTGTATACAACGGCCAATACGCTTGGC-ATACYGAAGGCACTAATCACGTCCGAAGATCGCATAGCCTATCCAAGTTGTCGTCACTTACAAGCTGGACAACTCATGCTAGGAGC-------CGRKRCYKCTGGATTTCATGCAGGGGATAT-GTACTGTGACCTACGTAGCGCAGTACTCGAATCGGGTCGAAGGATCGGCGATAGTGTCGGGGACCAAGTTCTAAAAATACACCGCGAGTAA-ATTCGGCGTCGCACACCTCAACTACTTAACGCTACTCGTTCCCCTGGGGACCGGTGTAATGGGCGCTCAGGAAGGAAGATTAGTGTCGTAGGATGGGTCCGCCCGAAGTTACGCTCGGCGGACTCCCTGTGGGAGATGAATTCGAGGTGCGCTTTGCCATCGAACATGCTGCCTAGAAGGAATACACCTTGCGTCGGWTTTCGACCCCGCCCCATTGGTGAGCTGTCCACAGCAAGCAGGATGGAATAAGGCCTCCCGGCTCCTTCGTGAGGCGTGTTATCATCGCTTAAGCAGTCAAGATGAAAAAATAAACAGTCTCGAGCCTCCGCAGGATTGGTGAGCAATATGCGCAACCTCCTCTGCGCGAGAATACAAGGTGTCTAGGGGGAGCC----------TCTGTATCTCAATGCTAATCCAGGTTGACCGGTGGTGGCATGGCCAATTCAWTGWYKTAATCTCTCTGTACAA-RGACAGGCATAAGGTTGTACTCGAGTC-T-GGATTCCGGACYAGTACATAGCTACGGTCGACTGACCGGCACGCCCTTCGCAAGGAGAGGGGGTGATCCTTGAA-C-CCCCATGACTATAGGGATCCATCCGTCCTATTGAAGTGGCATTATGAATCGTAAATCCCCGCCGGTTTTTCCTACTCGAACGAGAGTAACGGGTCCATGCAGCCGCAAAAATAATAGTAYTACACAGGCTGAACCCGATTCTATTGAAACAGATGTGTCC-TTTCCGCGATGGACAGRATTGTTGGCACTTCATGTGTTGCTATCTTACTAGTTTTCACCATTGCTTGGGC-CTGCCAAAGGGCCTGTACTTAATTAGACATTGGTGTCAGTGAGCGGTCRCAAGCGATATGCTCCTCCTCTCTCAGAAGAACATCGTTTACAAACGCCACTGTAGGATCGCCACTTGACAGGGAATGTGGCAAGATAGATGTCGTATTCRGRYARCYSCAGCAAACCCAGTCTCTTTCCGAGTTCGATA-AGCGACACCCYTCCTCCGGTCGGTCAGTTGTAGGGAAACAGCAGAATCCGGTAGCCTCTTATGGAACTCCGCGAGTACCGCGGGGTTACACCCCCGGGAACGTTGTMCCACAGCTTCGTTGCCGACAACCTTCCCAAAGCAATGTAGATTATRGCAAGACATTACCGATTAACCCCATGTTTGCAATTGGCC-TTAGTGCTTAGGAAAGGATTGAGACGCCGCCMGCTACTCCTGGTACGGCTCTTGGATCGGAATAAAACCGAGTGACCGGCACGGYYCTTTCAGAGTYGTGCATTCCCCCCTCGGGACTTGGCTCGTATCAGGGCTCTCAGTGCGTCCGCCMTCGGTATTGCGCGAGAATTGTACACATCGGGGATTCCGGGAACATAGATAATCCTCATAGTCCTTGACCAGGACGGCGATCTTTACTTAAGCGTGCGTGTTGTTCGGCTATATGACCTGATGTTCAAACTTTGCCCTTGATGAGGAACGAWTGSCYACCTARRCYCCATGAGAGGAGYCATRAGTGGGAAAGAGCCCCGAGGCCGAATACAACGAAGCACCCCCGAATACTTCACAGGATTCTTGAAGTGTCAGGGATCGCGTTTTGACCGCC-CTGTCGGCAGGATTTGGATGATACACGCAGCSTWCTGCACSGTCTCAGAGGGTTCGCTCAC-TAAGTGAATCTTCGCTATGTTTCAACGCTTTCTCTTAGGCAGTCGTGTCCATTGATCTCGTGTGGGTTGATCTGTGATATATTCGGGGTGTAGATAAGCCCGGGAGGACCTACAATTGCTACATTAAGCGTCTGTTTAGCGCGGCAGATGCCATTAAAGATCAACCAGCTACATC-ACGAGACTCAAGACTGGAAAAGATTTCGGAACGCCCGCGATAGAACCATGGTCGATTTCACAGCCGTCACCGTCAGCTGGCGTAAGAAATGTTTTGGTGTGGCACACTTWATTAAACCCCGCTGACCTGGATTGTGTGCGCGCTTAACATTACAAGCTGATACTTGAACGCCCTTTCATCACGGGACAAAGCCAATCTAGGACTTAAACCACCTTGTTGCAGCTAATATGTAACTAYATCYCRGTCGGGGAAGCCTCGAGGGCGTGCAAGTT--CGCGATCCAGAAAAGC-GAACARKMGYGRCGCCTTCGCGCCACGTGGGTCCGCCAGGGGTCATCGCTCCCGTAGAGGGCTCACAGCCATTTTGGTTATCGCGCTCAGCTTTTTCAGATCACCTGTGCTTTCCGCACACACTAAAGAGAACGTCCACCTGTTTCGAAAATTCATCCGACCCGCGGACGTC-CTTTAACGGTAGAACGCTACCTTGACTGACCACTTTGAGGATGATCGGCCGTGCGGTAGCCTCCAATTGTAATTGAGTTCATCGGAGAATTAACCGKKTGTGCGACCCGGTAACACATCTCCGCAC-C-GGTCAATTTCTAGTGAAGACTCTTCGAAGCGTGAACTCCTCACAAGTGTTCCCCGTCCAAAAGGAGTTCGGCTAATTGTGGCCTGTAGCTTCTATCCGAATATTCCCGCATGCCCTGCAATAGGACAATGTGGTACAGTGCAAAGGAAGWC-CGAATGACACGGTAGTCAGCAGGGTATGCTGCATGTTCTGGTCGCACYYRTRCMCGCCCAGCCCTCCAATACCTCTAGCTGTAAAGCAAAACCCACGACCGTCA-CAACAGAAAAGAACGGATTGATCAAGAATTGCGTGGAACTGCGTAGCTGCGGTACACCTGAGAGGGGTCTCCCTCCCCGTGCTTACTAACACTCCCAGGGGCCCCAACCCTAGATCTAAATCACGGCCGCAGCTCTGTARTCAAATGCCTTGAGGCCGGACCAGGATCTTCCTTCGACGTAACCGCTTCCCGGTTTGAATGAGGACTATTTGCAGTCCGGTAGTTGTCAAAATGACAGTTTCCCTGCGTAATATCTCTTTTAAAACGAGGACCCCTGCTTTGAGTCTGAAAAGTGGCGCTCATCCTAATATTGCATCAATACAAACAACTCAGCGCAGATGTGCCGGACACTCAACAGAGAATTTCATT------CAACTCCCACTTAGAAACACGCTCTCTCATGATCTAGCCACGCGCTATCGAATCTGCCGACCKAGCCGATTACATTTATGCAATCGAWRCACCACGTGCCAAATTGATGAAGACCTATCTAATYTTATAATACAYTGAGTACTGAGCGTGATGGGGTGAAGGCTTACTCTTGATTCCGCCCGGTTATGTAGATTTCCCCCTGCCCTGCCTGTCAT--ACWAGTCGGCCGCAAGTGTTGAGACCTAAAGCTGGATAGTTATAACGGTGGCGCGGCGGACTACGTTGACATACACGCTATTTGACACCTGATCCGATGTGATGTCGGGCAAGCGAGGTGCCTAGCTTGAATATTCCACTTGCTCGGATATGATTCGTGAGACAACCACGCGGAGCCGTCTCATGCTGCAGAAAGTTAAGGACATACATCCTCAGATCGTCCACGGAGCACCGTATCATAYCCCATGGGGCTGTGCCTAAAGGTTATCTGTGCTCCCCTATCTCATAACAAAACCGTCTCCAGACGGGCGTGCAGAAATCCACCGAAGTATTTCACGTTCCTTTGAAGAAATGTCTAGCGCTGATTCCCTAACCAGTTGGGAGCTCTCGTAACAACGTGATTTACGTTACAGGACCCTACTGGGGGACCATAGCATGTGTGCCT
GPE003720  GARAGTCGAATAGGCTGGTTCGTTCAAGATAACCTTTGCCGTGGKRMTMWAATTCGTGTCGAAAGGACCGAGTTA-CATTCAT-ACC----------CAGCTA----AGAACATATRGGTTCGCGGGATTGTTATATACG-GGAGCRRCTGYGGCATGACTCAACCGACTTCCTTCTTTCCGTTGTTGAG--ACTCAAGCTCG---CGGGC--TTTCCCTCCGGTATATCGGTCACGCGCGG------AAGAG-------------ACCGTG--GRMTACCC--------CCGGTCCAGGTGACGGCCTCTTAGCAAGGGA--G--C--GTGGGCTACTTGT-C--C-GACKGRATAGCATTGCTCTCCCCGAGTTCTTC-GCAGTGTA---GATACGCAACTCTAAGGTATGA--AATSSCACG-CCG--TTTCCTTGCTACAGTG-GSCAAWTMTTTGTARRR-GCGCCGTA-ARKCRRYGTTGCCCATGAACA-TCGTAAA--C---RSACCRACCTTTC-A-C--A-TGATCGTTTGATGCATTT---TCGGTRGTMATCCTCAGGT--GC----ATCAGGCAA-------ACGGCT--GCTTAACACGCT----CGGTACCTGGTGGT-AAGGAATTCCAGGGACGA-TAGACCCATTGACYATYAGCCCTGTAATA------RCTTTTGAGAGCCTCAT-CCCGCGAACTG--CTTTAGCGGCGGACCTTGATGATGTCCTATCACTCCAGATGCGGGGATCA--------------CTAA---TCGTAACACTCCCCGAAACCGCCTGCCCCAACKSATGRTACCCACAACGTTCA--------CCGC-----GTACYAGCTCCGCCTGAGGATTTACGCGCCCGCAACTGACGAGAAGCGCGCAAA-GTGMKCCYWAAGTAASGTGACATGTGACGCCCCGCGCCCCGTGCTGTGGTGGTTCTG-RRAAC----TTCGGTGGACTTCATGCTTC-CGGCGGGGGGCCGC--TATTC-AA-CAKR--GRRWTCGCATTTTTTCTTAACATGAGGA-T-GGCGACCGGG----GTGAA-------GAGGTACGGTGGACGGT-TTCATTTCACATGCGGGGTACGTTYATGCGGATCCGTACTGAYTCAGGCTTGCCCCTGCCGCAGGGAGAGTCCGAACCACTACCAAGCGTACCGGACACGACACCATACGTC--AGRRGAGCGC-G-C--CTCACACTACC------RG-TTCGTGGTGAC----------CACGCAATACAC-AGTTGC-A-GG----GTGGTGCGGTCGCGCGATC-GCGCCTGCCCCTTAGKAC-------------CGGGCGCAAGCTGTGGGCCGAGTGGAAAGTAATGACATG-TRCS-------AG-------TTTGTC-CGTGTTCATCG---CGAC-GTGACGCCGTAGCATCTGCACG-C-GRS--TGGGGAGCTTCATCACGGGGATTCGCATATTTGTGTGCTGAARATTACCAGAAAG-----AGTTTATGCCTCGCGGAGTGTCGAGTTTTTTTAGAGAGAACGGCCATGGTATCT---KYCRRGGGGGTGACT-GGTGGCTTTATGT-GACACGATTACGCGCAATATCCCGGGAGTTCGATATCCCCCTAGGCTGGGG-TACGSYYAACGACCGGATCTAT-A----GGGGTCTCCGCCAAACTCGTCCTCGAGA-TCCTGAGCGYWCKCT------ACCAA-CAGGTTCCTCGAGCATGAAT--GTTGC-----TTTAGRYCCGCTATCCAGCA-ATACAATCTCGTTTAGG-------GTTTGAGYAGATTTACTCACCYAGGGGGCCGGGWYGTGTTGCGTGATATGTTCGTTGGACA---AATGA------CCCACWCTCGATCACCAAGCCCT--------GGTGG-----------TATTATGGGTGYT-TGTCTAACGGG----GGAGCACAGCGTA------------C-G-CACTGTGTTGCAATAT--GKYSYKCAGCCATGACGATACTGCAG-----YWYTTAATCACTC-CCYRAYYATAGACCGAAAA--------GGCAACTTCCCACAAT-------GAT-ATCGTGTTTTCGTGCTTCTCAATCGTYAAACGCGTCAAAATCTC-G-CCCGGACCACG----------CTCCG-RTCAACTAA----G-GTGCTCTGTAGCCGATGTGATCACTTGTCTTTAGTTCCATACACCCTAACACCT-GG-CC-CTTCTK-TAT-ATGAGTTTTTGAAMCAMGGA----ACCCTTCGCTTT-ACGAGA--CTCCCACGAG------GGAGARASYACCATATATT-TCCGCGCTTTCCACC--T--ACGATAGGTGTRCATGAAGTCGT--WWWCAYRGCGGGGTGGRC-CTTAAAATGTCCTCC--------GCCCTC----------TATGACGC-AAACGCTGCTCCCTTTGCCACCACA--------------CAGCCTCCCTGTCCCGTGCG------AGC-ATTCTTCACCAT-ACACGTACCACCGGAAGGA---------TGCRYATCAGTT--GGGCCA-T-C--G--C--GCGCA--G-AG-----------TRCATACT-G-TATCTAGGCGAGTCGAYGRAG---AAGGAGCA-----CAACCCACYATCSAGTGGGCGCGTAAAAAGTCCGY----------------CGAGT-------CAG-GTG-GCGTATG--------CAAATGTCGA--CGCTTA-TTGAGA----------C----TGTTGCGG-------YRGC----------TT-ATTCTTGTGAGGCAA------A-AAAGGCAA-----YCGACGYY--ACGC--ATGACCGGTCGRCRGACRTAGCCCSA-----------------CRGYRRCRCCTCTC-TC-A---------------CCTCTACW-AAAGGG-----TTACGCTT------CCCGTCA-TAGCCTGTTGCCC----------------GCCAACAGGGGGA-------ATACAAGCRCCGCGCCACACCCAGKGGATGACGRCATCTRRC-TTGCCCGTGGCGTA---TSGMTGCCYTTGAGAACCAGTGAAGCAGTACAT-GTTCTTGC--AATGCTGTCAGGTCTMKRTRG-T--ATRGGTTCTGTCAGGCT------T--TGG-G-T-A-GG-CACTTATACT-----TTGGCGG-------CGGTCAC--GGA-GCACTCACGAGCACMCAGCACTGGTACCG-------------------CTTGCCTCCGCCTCAAMA-YGGGAAA-CYRGGCRGCCGACGTAART----------CGAAT---TC----MYYRCTCCCGGGCTCGTGGCCTGTAGG-CGACTCCCCGTAACTAGCG-A-------ACAACAAATGGCCCCACA---GGGTCGGCCRGCCRARKC-ACGGTGGGTC-C-TGGTAGCA-GT-CGGTGAAGGGGTAAATCGGAACTTTAGCAGTTCGGGCAGGGGGCCYACRAGCC-CATTTGGCTGCGCSRAGATGCGGTCCCTCT-----AAAGCCTGCGCATGCAACTATGCGTCCGGACGACTYGTCGTGTGTAGGGCACCGYTASRACTGGGGTTGGCTCACAGTGACCTCGCTGTGCCGTCCAGGGCGAGTGATTGAACGACACACATRYRACATCT-AGCCACGCCCGGTCGAAATAACCAGRA------GG-CT-GCTGGTCAACCGGTA--ATCCCAA-TGTTGGRAGGAGTCGAAAY--AC-----AATACAT---A--GTCT--CAGTGTAATCAGCCTGGACGGGGATACCTTTTATAG-C-CC-TG-GTTGTACT----T------AGYRRRCTGTYY--------ATTAGC-----GGCTGGTGACATTTCTGTGT----TTGTAGCTGGACCAA-------C-GATCTTCGGGATTC---GACTCGATGGAGATG-YATTGTTATC-TACACTTGGARGTCGGGCCGCGC--------------GAAGCA-CAYCTCCAAAAGTGATGCATGAGYWGCGCGGG--------AGGGCCCGTG-----------------GAT----GGTC---C--------------------------AGA---CYCTGGATC---TGCAGAGTG----TATTCGAGGG----CGAGCAGTAAACGAGTCTTAGCAGGTTGACGGAACATTGTCTTG-TGCT-GACGGGGTGCTACC--GGTCTTAGTACCCGAGGGAGCCACCGGGATACCTA---------GCACCATTAGCTACAC-----AATC--G---YS-------CACCAGAAATT-G---------------TCCGCGGTTG--ATTGTACAC-A--AGGCGGTAC-------GCACATGGAGAA------------C------------ATGA--ATGTCCC----------------AAC-GTATGTGAAGG-CC-G--T-A--CTCCC----------------GTATCCCTCGATTAGCTG-CAAT---------GAC-TAAT---WTKAMAG-CCATGT---GGCTCAAC--GCCGGATCTGTAGAAACCACGCGGGACTCA----CACGCTG-----TTCATATTGCCCATG----------GGATTGCGGGTCTCTGATAAAATGA-C---ATATAATTTGGATGGTTAGACGTTTGTCCGCCC--GGAACGGAAATAGCAGCCGTCCTCGGT-G-GCACTGCCGGC----------SRACATTAGAAACTCGAAACATGATCGCCGTGCGAACGATTCY-ACGATCGCCCAGA--CCGCGGCGTCGCTCA--TGAGCGTGCGTCTGTCACTACGGCTCTATTTTAACCTCAACGGCAAAGCTTCC--TAGYTCCCGATGGGCTACCCCATCACATCC---CYTTRGKKRCCTRMG---TYG--CGTTGAGGYAAGGGGCAG-CA--ACGATT-TAGRTRYA-TTCT--------CCTCAA-----TGTGCCCAAG--YCTGGT------TGTATAGTACTGTTGTTAAGCTATT-AATCCCCTATTCCTGGCG-CCCAGGGCCTCGGC-A-----AGGTAGC---ATCTCTGGATGGTTCCTACGGTATTTCAAGTGCGAGCCGGAGAGCGGCSTYCRCTCCCATTCTCGTACTCCGTGACCGTACTGCGAGGGTT-C-TACAAAATGTGGATTCGGAA-C----AATTCGTCCTCGGATAGG----------CACGCCAGTTCG-ARWMR---TGGTTAGGC--GCCCTTGTT--ATTCTGACGAGCC-GTCTAGAGTCCGCCAGTYGAGTACGGTGGGGGCTAACC-ACCCCAGCTCGCTGKRCGTGACGTAGACCG---------GGCTTTAAC--AACCT-CTTA-----AGGGGATWGTYTYG-----CCTT-GCARTTATTACGTCCGTTGCATT--ACCTRART-G----GTA-GGCGAGTGAACCTAGGCGWTTGCGC-T-TAAACCCGCGAATCGAGGGAGATGAGGGCGTCCTCCAG-T--AGGCAAAATCGGAGTT---CMTGTTACGGCCCGT--------------ATAGCGGGTTGAGAGCGATACAACGTTGTCGATCCCCATAT-----GCCCTGCACGCT----------------G-AA--G--T---TACGT---CGTCGTTRYAACAACGGA------GTTCAG-RGGCCCTGGYRRCA------GTGAGACCGGTRCWAAACCCTGACACCCTGACCAATGGCTCA----G---ATAGGAGCCGGGTA---------GTCTCTCTTCGGATTTGTGGGTAACGAACATGGGTCCACGG---CGAYTAGTACGRGGT-------C-AGGACGCGCAATAT----------CGGGTCTAGTATGAR-----TA---CTCCCAGC--ACGACAAAG-----GGYCRC-CAATTAT----GT-CTTCACGCCTTCCAACCA-CCC-------TCGGAAT------GTGCCAGTCGGGTTTCTAGGCGAAGTGCA------------ACTGTGKAA--CT---YTC---------GCCACC---TCAACTGACSTCMRWCACAACGAAT-C--AC----CC-CAG---TTATCT------TYRSAATTTG----ACCAAATGGGGAA-T----CGTAATGTGCTATCGA---GTATTATA----------TGGC-CATACCCR-------CTCCCCCCCGCGATGTATT---------C-TCCCTGGAA-A-KGTACAT--------------RCGK--ATAAGTCTAGA----GAAATRYCT-TATATCA---GTCTTTGCYAGATGATCAACTGCTGGAGCCTCACTATGCTGAATCAGGTT-G-GACCTTGCC-TGG----GCCTTAGTTTGAGGTGATGTCA------TACCGTTGTAGGKYGTATTTGTCGGCAGAAA-CA--------CGAATGTCCTCGAGTYGGTA-CGTGCGYTATRYG-------AA-GGGTCRCCAAAGGACTTATAAGCACGTACT----GG------A-T-TCGGAAGT----GA---TGCCCT--ACGCAAACTACACTGG-GT-GCGCT-----TTTTCGTAGGGACTG-TAGGATAGAGCCAGTAGC-ACG-------------T----TTCATTATAA-CG--ATTCTAGTCGAAAAA-CCTGGAGGGC-GCCATCTGCAAAGA----CTCCTCGAATGACATATTMCAACATCTAT-------AAC----YRCGCAAACGTGCGCGC----TTAGCGGAGTCCGTCACG-CTTGTGGGTTAAGGAGTA---AACRMRYGCAC-G---ACATAACAGTGGCGCGAA-------AGACCCC---------ATCTTATTCGAAGATARRWT-------G--CGATCAC-TGACCGGAACATGGG-GCATAGTAGGCTCCAGTCTCGCGCGCACTCCCAGAACCGACAGGTTCTGGAACCTYTTCA-AC-A-TTCTTTTTATCGG------AGGA---GCCCT-TATGTATTGCCAAGTGCTAGAG-GCGGTAGGTGTGCGC--GCATGC-GAATTWTYCAACATCGCACCAGTCGGTYKRACGGAC-ATATCAATCAGAAGACCAGCCTCCWRTACGTCGTGGGGGACTT--G-GAACCACG-C-TTAG-TTTT--GGCTCTCRARSTRRTATGGAGTTGACACA-TCTTA------CRYCRTGAGTCTATGCAGCCCCT----------CTTA------CACATCGGTCGCGTMTAACCAACTAATTGCTTGTTTACCAAACGAAGACGCAATACA--AAGTCAAAGGGC--ACCTGACAACTAGCTCAAAACTAGGCGCCCT-----GAATTACATAKATGATC----GA-GTACTAGCCACGGGAAACAGCACGCTAAAGCCATAACAGCCCCATGAGACGGTGCTTTATGG-----ACGCTGTACCAGCCTCACGCCAGTGACCTTTGTCATCGTCCTTTCCTAACACGTGCACGCGTAAGTTCCTTGGGCCT------------TCCTTCACGGTGATCCGGCGGAAGCGTACTCTGTGTAGCCAACTTGAAGRTKARGSKRACTGGAGCCCTCGATATYGTCAATTTGAGATTAAGTTTGYGTACCCCGGGGTGGGTTAGTTTCG-CCGTACGG------GGGKWGCC------------TTGGTCCGGACCCGGGG----GCGAGCAAGAG-T-A-GGGATCCGAGCCTGATCCATCTTAGGCCCCAATATCGAARCSGAGTACTGTCATCAA--A-G-AT----------------G---------CACCCTCCCTC-------GTGAGTTAACGCGGTGAAGGATTAA-C-TATATCTACCCGT----YATAGTCGTCCTCAT--TTTTCG-T---AGATGG-----------CGACGCTCCCCGTC---------GC----CGAATAAGAGATGATTTTCAGGA--CGCTCACG------TCAGCGACAGATGACGCAGAACACTTTTC-CGTAGCGCGGATCAAGATGGAACTGGCGGCAAGACA-AGTGCAGT----GCCGCAAGAGTTGGATTTTTCAATTGCTAAAATCMAGAGGTCCGTAGTTCATCGACGGAACCMTATGGCACCGGCATCAAA-GG--------TC--T-C-------G----T-CYKARYAC--------GGGCAC---------GGAAACTGC-CGCTC--------MRACTTACGRSYRR-----CGCCMRYTYATGGG--TGG--------GAAGACCGAAAATCCAAA-GACCGTT--------------------RTACGGCGTTAAGGAGCAG------AGGCGAGC-AAAAGCGAAA-CACAAACTCGAT-G-GACGGTG--GTCGTCACACCCC-TA--G-T----CACACCGGGCTACGAT-C--------------TCACAGACGCA--------TAAGACAAT-GCGCGTATGCT------GACAAATCAC-TCTTAGCGAGCCCCTCATGTACGGTGCGMTAATGTCCAATCTTCGGACCCCGGCGA-CGCGATAGTACCT--G-ATAGTGCTTCG------CCAGCTG---CTTGYTGGTCK-AMGRMMRTTCCTGCTTCCAGCCTCCGA---------CAAWAGCGCTAGTAGCCTTGC-AC-G---TTGGCCCGCTGAGGCACTATGTGAC-ACCACG---------TAGACTCGCTCGCATCC-----GTCCTCGA-------------------ACG-GC-------------CAGCCGCAAGCTGTCTCAASTCGCGACAGTTCTG--G-GT-GTG-TGCC------CCC-GAGATRGRCAAACTCAGACAGCAGCATTTCGCATT------GGG----AC---ACCAT-AA------GCGCAGATGCTTGGACGTAGCYAGGGCTCW-RG--------------CTCGCAGAGG--TTA---GACGAACAGACT---GTGG---TGGGCCCGYWRAGATACCAAGTCCAGATGTG----TCYY--ATAACAAACTGTCGTACACGGTACACAACAGGTGGC-CGTATACAACAATGTATTATTTRAAGAGACTAGCGGCTCTACAGCGTAGACMCGTCYC-ATTACGTG-ACCCGCAATTGCA--AGTTAAATCAT-----CT---CACT----AAGAATCCCCTGCCT----ATGACGTTACATRCYTGCTTAAGCARAGATG-TTCAGGGCGGTTT-AGGCAGCAYCGATGA-------GT-AAAGYTAATTGATTGC-AATTTA-GGATTGGACSWTTT---GCATC-C-TTARTGCAC------TAGA-GCT-RATTTCTGGGCACGCAGCTCGCAAGATTCGCC-GCCTTTAGAACC------GAGGGGATGCCTCG--CTG-GAATATGATGCCCTC-AA-C--TGCCAGAGGAAGAGAGTGCGACCCGCCC---------------TGGACCGGTAATAAGTGCG--TACCGATGGCTCTGTTAGCCGCCCCAMC-----CGCTTGAG-TCTG-CCAAAATGGAGAGAAGA-----TCATCC--GGCGAAGTRGCGACCAGCTTTC-TAATGT----------------------------TARTAGACCCTCCGCTATYSAAT------CGGGGTACGTCGTTGCCGAAATCGCAAT-GTGTAAAACGCGAGAGCGCTACGATTACA-GAATGAATA----ATGGGCGT-A------------GACGAGC-TGTACGGAACYGAATCCCACGTCCCGAAA-GTGTAAATTTGGTCCCGAAAGCGTTACCRCRTTKGAATGCGAACACGTTTACGTGTTTACCGGG-TCCAACCCTTTCCTCG-T-CTGTATC--ACAGCGCCCCAAAATAATCCAT-C-GAATCATTCCAGCCTTAGGAGC-GTGACCCGTTCTTCG---AAGTAATCCTAAAATATT------------CGTGGCAAGCA-----AT--A-T----TACACGAA------GCGG---AMCCAGCATGCCTCACTGCC-GCGTTACTCCAGTTGGTTCCCGA---TGCAACACC----G-ACCTRWTGGTWCAGATG----TTTGGGTG-TCGATGAGGGGGATTAA--CC---RYCTTAA---TYWCGGGGGGGTTCTGGAATGACTGTTGTTGARTTGAGTTCCCACCTACGCAACAAACACGATG---------ATACGATGGTT-T-----CGGGGCCGTTCACCGCAACGGATATGCTATCGTAATG-------GGTTAATCCGCAGCGGGC---TGTGTGCTT----GTACCAC-CCACGCGCATGGAACATAAACATGGTTA----GAATGGTACGMY---TTCTTCGTCRGCCTTGACGCGCTTCCTG-YGGGGYRKGATGCTGTCGGGT---AGTATTATT--GACCGGCCGTAA-------CGCCTTAACG-----CCA-------TCGA-TCGCGGG-------------MGCTGAATAATTCTTGA-CGGCACTAATCGCTTGCGCTTGTGAAAAAA---CTGCTCATCCCTGCC-G-GC-GTCTGCAGTGGGGCTTTGTCGAGA-GA----GATCC---G-CAGTGTGAGCT----CCACTGGGGCCCACCAGAYYTTTCGG--CA---GTTTCGAGAATGKCCTGAGCTTCG-CT-GCGCGAGTTATGCGGGTTCAGTGGCCGCGCGGCTGCRGTTGGTTTGACGC-------GGTAACGCTGAG-CGCTGTTATGCCTCTG----ACGGGKC-TR---AA--G-----G-TGGCGCTTCTGGCGCACTTTGTCCGCCAGCCTAAC--CGCCATTCCTGAGTCTCGGGCCATA-CA-G-AACC-GAAT-------------T----CTAGCTTGC-GCTGT----CACCGG-----AACAAACKGTCACACRGTGG---AGATGTCAACGTATACAG------GTGGATTACTGCG-TGGACT------TCCTAT------------YCAG-GGTCA--T-CCTCGTGTGTTC--CTGG---ATCC-----ATAA--TTCCGGTTAACTAGCTMYTAYCAAGA-----CGCATCGCATCAGCSYRTG--------------GATTGATGCG-ATGGACTCTC-GTTTC-CTCCA--G---------------GCTACACCTTCGCCGAAACTTCTTGGTAGG------------CGGGCAAAGTCCATCTCACCTCC--------CRRRKATTATTATCTATTAGCAAAAATAACAACCGAY------GTTAG----GGAACCCTATCCCCT-----GCGCTACTATCCATCGGTGGTCG----CGCATAAGG-------CGTATATTGCAGATCGAT-------GCAGCTTTA-TACTAACAATTTATT-G---C------GACTGAT--CACGG--------GGTCGTCTAGCCGCCGTGCGGGCCGGTGGAGCTGAGAGCAATGCGTCAACGGGAGAAGAGACGGAATGTTCT------RRTCYC--ACGGAGGGCACAAACGTTG--------TGGTTGCTGGARRTCCCTTGCTCCGAAGCGTACGTGCGT--------------GGTTGGGYCGTAGTGTGTCCCGGGCAG-YRTRRATGGTGC-GC-CACGGCAACTCGCTCG----TAATTATAC-TAG-----TTGTGAGCCGAC---AAC-GCYTACATCCRYCAAAATCC---GGCGACGTTAAAGGTAATTACTTCCCGAACTCCGCTGTGCACCTGGCAGTGCTTAGTAGTT---GGGCACCCGGCCCCGC-------------GCCAGAAAGTGGC--CAGGTTTAAATTCGGCACGCATR-C-TCTAGTCGAAATACCTC-TYSWSCASTSCM-----------GGGGGTGTTATT-AAGATAACGAAGTGTGTTC-ACTGAGCGAYSCGTCCACTTTGTATYRAC-C--------R---------------TAGCGCCAGCCG---GA-------KCARWTTT-T-CCCAGCCG-TC-CGGCAGCC-A-ACGGCCCTAGCCCGTA-TT---TGTCCTCGGGCGCAGYYGGCYRACYGCCCTGCCCCCTTAAACGTG-------CAGTACTGTTGGCGCGAAGGAGAACTGCGCTCTAC------C--G--C-CCCCTAATGAA-----GTGA----------GGTCTAGG---GTAGTTGATGGTCGCGGG------AGATTG---TWTGRTGGTAACCACGCGGGTAGAATATATCC------TAAATCGTTT--AAG-----AAACGTTCG-CTAG-AGGAAGGCCTGACGCCGAGCGGGT--ACAAGC--TTTCG----CA---G-ACGGGRCCCTACC---------GGCCC--GATCCCC-------TGATCCACTTAGGGKTCGAGAAAC-ACACGAATA---------CTCGTGCGAATTAGCAT----GGGGCCGG---AGCGCTCACGTCTCCTTTCCAAAGCGGCGGCGT--C-AG--CTTT----------GATTTGCTTCGTAATCTTTCGCTCTGC-----G-AGT-CATCTG-AACCGCA---GAACCTGTGTT-G-TA-G--GCCTCAAA-RAGC-----GTA-GCCGCCTC------A-C----------CAGG----GTT-----AATGTG-CG---GCAAGAGA--ACGCATAACR---GACATA-A-CTCGACTTACGTTCTCAACTCCTT-GAGAGACGAAGTAAAGTG--------CAAGTTAAGGCTG-------------CTGTCGGTTTTGGTCACGTTGGGAGGC-CCAGCGGAAAA---ATACGGGCTGGCCTCTCTCGAGTACCGACGATCTGCGGCCTGATTTGATCT---C-G------TTTGCCGAGTATGTCG-GCAAGCCTCATTCACCAC----ACGA-----------TTCGARTCT-------CAGGA-CACCGTACCAAYGCA-GTAGAYGTGRRAGATGCAAGAGGTCAGGTGGCACGATARRGRCCCCCAGGAGAGCTCGATTACCAAAAGCCATTCATSKCGGTT-CT-A--T---GAGTG-CGA-C--ACTAGGTT-------ARAKTGAGTGTTCGTTGGCG-TAGCCATCGTCGC--------T-C--------CCAAT--T--TAGGC---TCTTGTCGTGCTTTCTCTCCATCGAGCCTGGTGCCG---TTCRYYSAAAAGCCCAGTACCCAGTGRYGRSRACTACTC-------GTGCCRMYTAGAG---T-T--ATCG-GTTAGGCGGATGATCACACAAMGC---TTTCGCYKTATGCTRRMKGSTTAAGG---------ACTTCGATTTGACAAGCAA--STCGTTG-A-G-A---ACTCCCTTAGGGGTGAACCGCGGACCTCCACACMRRGTAATGATCCC---------GAAT-----CGATTGGCGCCG----G-GTGGGCCGCAYCAG-G--C-AMAGWMGAGATATGCATAGGTCA-----ACGCTCCCATGTAA------GGCGGCG--------TCTGTTGTTCCA--T--ATAGGA-CGC--G-TGA--TAGACAAGCCAAG-T-----A---GGCCGTAGGTTCCGCCCTARWTCGGACGGGGAGTGCTGYSTSSGKCTCACGTTACCGAGATTTTACGAG-CTTTTTCAGTACG-GT---CCCT-T--CT--AAACGGAACCAA-------C--CGAYARRTATACCCCRGCRRGAGATTAAGGATGCAC-ACGTTCGGGATAAT-TTGGTCGTAGAAGMGWARGGATGTTATACTGGAACCAACTTGCGCTATGTTGAC-TAAGATCCCGGTTTTCGAGAAG-----------CCGCCAYT--TT-ATATCRGCCTGATAGT--CC--ACCCCCCAAGACG-----------CGACTTCGCCTGTCTT-TWG-------------------CGGTAA-GATTA---GAGT-------TTGTTY---ACGGGTATATGGCAA-TGGCTCGAGGA------TGCCGTTCTCAGGCCGGCCTAGGG-----CAG--------KGCC-----GAGTGTGGCAATACGGAAAGCGGGGGG------GAGTCCGGGTTGTCCACGGATGTTC----GAG-----TATCTCCCCAA-----------CCCGCACTTGKGKCCGAGTGGCTCCGT-----GTGATACTGCATC-ACCCGACAGTCCCCGTACGGACGTGCGCGGCGATACTAGAGGTTAGACTGGGCCCCCCTTGCTAACCACAAGGTCTSA--ATGTRAGACRA-AACGT-GCGG--CGGTTTACCATCTCATTAGCGGWTTCTAAAACCYGTGAGATGCGAGGAAGAGCCCTRCRRTGACCCAA--GACACAGCGCACGYGACGACGCCCATCAGCAGGGAG-------GGTGGGGGTGCGG----CCTATGGTCGAA--A---------------GGAAA-------GTTT-------CTGACTGCTRKGTG--ACGAACTCCCTAT---ATG----AGCAT-A-----GCGTGGCGGATGAAAGACCTCTTC--CAGG-AG------TGTAGGGTATYTAAGCCCCCCGTCCCAACCAAAAGWGCCGATTCGGGCATCTGATCG---------GGCTCWYSGATAGGAACCGGGCCACRGCGTTGKAGATTTCTTGTA-----GTTCTAAG-G-----TGTG-G-----GAGCTCC-GGAAGTYCSYACTAGTAGGCCG-G------C-T------ACC-TGRRYTRWGMGCYYYK--TCC-AGGTCTCACGTGCAAGCGAAGCT------CCTGGCGSTAGA-ACCGATTGCGGAGCCG-AC---AGCCCCGCAAGGCTATAGTCCACC-------------YCTGGAT--------TTGTGCACAGTT------ACGMRGCAGATTACAAACAGAGC-GCGAAGAT-GTAG-TCAAA-TCCTCGACACTC--AATAGCGCAGCACA--G-YG----CMATTC-------CAATTATTGATGTCGCAATGAC--AGTGTTTG-CAATCYGCCGGGC----GACAGKGGGGGCTCCTAGCAGAAGTG---AAT-CTCCAC-CA----AAC--A-GCC--GGGGG-C----CTC-ACGTACCAGTCGSGC-CCAGCGACAGGCAC-----GGGCCCCGTT----TGCGATTACGCTMCTAATGGAGCCCCTTCGTGGCCACCCCGCATCAATGGCTAGCGGCMCTTYCCGGTTA-GGTTTTAATGAAC-CGTCGTAGGGCCAGTT--G---TTAAGCC-YAAATTYTTWY-----------GAGATGAAAACCTCGTC----ACAA-GCA------GTTTGCATTAGCCGAA-CTGAAGACYAMATGGT----CCCACTAATCGGT----------------TCGGCATACGTATC--ACTG-----CACTATCCCTTTGGTTTCGGGGCGCCAAC------G----GCCT-GTACT--------GTGGCCCTYGAGCRCT--CGG-CCCWYYMACTCTGCGCTTACGGGTCGGACCCCGTCTAGGC-TTGA-A-RYATCSGTTAG-----TAGT---------ACGGAGTTA-TTGAAATCGAGTATGCTTGMGTT---CCTCCTGGATCTGATTCCT----GG--TTGGCGCGAACTCCTGTCGCGTATGGGT-----TGAGGGGGTACTTAGAGCGCCCCATGCAAAGAATCATCAGCAGCACTT--MGG---------CTGGTTCGGGTGCACGCCTGCA-TACASAT---GATTAAG---------CCGGCTTATAGTGCCTGTTGATCGCCGACCTT-------TCCACC-GGGCTGAAGAGTGACGCATACACT---------G-TGGGCGA---------A-GCSRRGTWWGAASAT-------------AG--GACAGAAAGTYWTTAGAT----GTTACAACAAAAGTCAC--------TCTAAACATACAC-GCCTGTTGTAC---CCAGRAGAGACGCC-ACTTGGCCTCTGTCC------TGTATAACTAT---------GATTTT-TACCGGCYGATAGGTTKAMGCGYWACTC--CG-GCATAATYAGWGWATCTYGCCGGGT---G-C-C---CTGCTGAGAAT----AGGCTCGGTGGACAGTCGGCCGATTGTGTTGATCTGATTG--TCTCACAAAT---ATCATTTCCTA---CGGGACCTGAGA-CG--GG-GAC----AGCCGCTCCGCGTGAATTTGTAGTGGYKAAAA-AGT--ATTTTGG--------GGTCCGCTTAGACAGTACCGGTGCAGGCTACGTTGACGCTGCCTCT-AG---CA-AA-ATCCGCGGCTAGGTTGCTGGGTGAACCG----GGTA--GA-ATCCATTATTGATGGTTAGTCGCGGG-----GGTCGTCACCCGACCCATACACAAT--AAGAGAAACACGTTTCCTTGCACGTYGYRYTTCG--CG--AGCGGGGAGAAATGGTACCAGTCCCGCGCTCATAGGGTGGGGCGTCGG---TARYRKRG--CG-YCTC------TGGCTG--AG-ATAAWWATGGG-----TGAGTGTTACAYGKGSCRRCCAAKCCACAGCGCG-AGTGCRC----------------TAGCCTCCTACGGAAG-ACTCTGA-------------C-G----------CA--GATTCCCGCCRGYTGT-------TT-C-G-CAACGACTA-CA-C-G-GTCT-CGA-ATTCACCC----------------CGCTCGAGGATCACGT----ACC--------CAAGCGTGA-GCRSACTTT-AC-AGCATACCA---ATAC-----TT-CAACTGAT----CCAA-CATATTCT-------YYKRCRYG------CGGGG---------------AACTC--TCRGGTAGAGATC---AAG--GGACTGGCG-----GGCTAACGGAT-GA---------GCCGCTGCCCGACTAGACT----------ATACGCGACCCCAAT-CTGTTAACAG-------CRSTGAGCACTCA--AYRGSGACTTTSAT--C--C-GGA--GTTAC-----------GTTAAG---------CGTGGCGCA----GTC---TAATAAYRM-C--AAGTGA----GCCTCGCAGA-T--AGATMACCTAAGGTCCACAAGAAC-CCCCCAGTTTGGTTGCA-CTG--CC-------------------------ACATCK-CCAA--------CTCCTT-----GGCCAAYCATCAACGAACCTAACCAACGTAAAGTT------------------GTYKGKKAG-----GCGCGAMRTCTYTGCGCTCA---------C-C-------CCCGGGGGC--GCCTCCACCTTG--GGCTTGACT---GGGACCGAAACAGCT------CCCTCGGGTTTAACGG--T----GGTTTACGGTGGTTG-GCG----RGCSAW---------CGTGTTTTGCTTCYGAAAGRRAGGRTTTCT----CCTSCCAATS-CGTTCCCCCTCGAGAGGCGGACTATAGTTTGGACCC-AGWSGAGTGATCATCAA---TATCGGGCTAGACGGTAGCCTGCTC---RYTTTA----T-SACTYG----------TATAGCYRGRRTGGCATTAGCGTAACCCTAAATT-C-TCGGCTAC-GT-TTTGAGCTCTCCCATATCCCA--------CCGGCAA----CTGTAAAGACGTTCATCAGATCGTTG-GGATAYGAGTTGAAGGACTAGCGA--CGCCAA--ACTCAA-ATGAGGG--YGAGGCGGTAAG-------GGGAGTCGCCCTGTGG-CTAGGCGCC-GCGC---------TGTTT-CASC---TC--C-A-CC------AATCGGGTAC-GCCAAGGAATTG-G-CCGCCCCTTRWTACCRGGYCTAGATT-------CAGGCGACTTTAGCAACGGTATGTCAAGGTGCTGGACGGTAAGGGTGGGCACTGTTCATGCGAG----CTTGA-AATG-ATACATCACTGGAGTA-ACAATAGC-ATTGGTCAGAGTGA-------CG----TGGTCATC-GYRYYR--------GTCTCGCCCTGGGGAAAACTA------CATA-----GCTCGACTATGACGCCGCG-A-CCTCMARCCCTTRYTCGGGA------------------ACGCACTTGAAGTTGCAGCGTTG-------AGACGAT---GCCTTCTTGCCG-----TGAT-CCATAATCTTCCGTCCTGTGTGCCGACGCACAAAC--A--GGTGTACTTCCATTAGATATACTCCCAAGGGTGTATA-GATGTGCTA----------------AYSACC-----CAG--AGCATACTCT-T-A-CGGCTRGRGATCAGCTGAAG-TGTTTAGTGCAGTCRR-CGG-CCT-----------CTGCATGTCCCGTGCGACTCGAAAACTCCCC-GGCAGG-CCCCCTAGAGCTAA------CTCAAGGCCTGAGCTTCTTTA-TCTCTC-------GGCCTGCG------TGTTCCCACTACGTTTCCTGYGTYGWRGTGCACATATATGGTATGG-GACTTG-TTGACCTGTCCTGGACGA--C----ACCTTY-AG----------------GCAGAAGCGTTCA-CG---RGAYWKSGCCCGGGAGTT---CCTGTTTCC----TACCTACACTATACTGGCCGCTACTCGA--ACGT------GTGATAGSCTTAAT---WGGAAGTGCGATAGCCGGAGTGCCCCTGCGGAACCCACTGYRGTTCCGGG----GGATCGGCCATATGCGCATCTCCCGA------------CTTCCATTTTCAATCRGKWATGCATTGTG-GA-------CAGAT-------------TTCCAG---CAAGT---CCGGAGAGGTAAACGAAYGA-T---CGTCGCGCGGCTCCCAA---------AGGC-CTCCG------GGACGATGAK------TCCCTACCGCCCM-ACTACTACT--GCGTGTAGACCTTGATTA-------------ACTTGATCTCCGCTGTCCCCATAGTTTTACACCTAGGGGGGTCCCTAAGTCYTAKTCCGACATGAGCCTGCTACG-T-A--CCATCACCTCCAGCTATGCCTGGCGGGC-GTTC--TAATGCATTGACATCTGTCGTCGACATCCACYGAGTCCATATCCT-CGMGGCGAC---AAGAACGTCCACATATACAACCAGTGCTGACTCTACA--TA-----AATCGGGGTGTATTATTGATGTTACG----ARATCGAA-AGATGCTCGA---------AAACATCTCCAAASGWTTTTCAGCATAAAGAGGCCAC-----C-TTATCCCCCTT-TAGCGCGCCGCGTATTTT-GAATGCTATGATCTTATCTRMYTATTCTACA-GTAATTAGGAGGAGCTGGCGCGCAGWACTGTCAACGT-GT-AGCCATGCCTCAGGGAAAC-T-TSWCGGGGCGAACGAGAT----GACAATGCTTAATMRGACTTGA-------AGACGTTC-CGTTTGGACATGTTATTC--GGTGGGTAGACTTATGAGCTGAGATGTCCTAACATCTGGATKYWSKYTAKCTTATGTG-CCA-AGTAGAACACATTAATGT--G--TTCAACA---GTAAAGG-TGCGTACGCCGG--GGTG-GACATGTGGAGTAAGGGCATA-A----GT-CA----------GCTCTTACAGC-GGCG--CGCTCCCTCAYGAAYYTAYA-CACWATTCGGGAAGGTT-GGAAAAGAACGTCGTCACAGCCCT---------------ATACGAAGGGAGGCCTTAC--GAAA-------------GTGTCA-ACCTTGTTCTATCTACAC---ATG-------AG---TCTGGGGTG-G-----TGATTCGCTGCT-CAG-TA--AAATTCTGAGCSGRA-TGCACTCCTCTATC----------------AAGTACAATGCRGTAAAG---TTTCTAMYAC-CRAGRGAAGCCACTACTGACCCCAC-TG-----GCAA-G----------CAGCATGGA--AAACTGTACGCCCCCAACCGGGTGY------CAGCCCGCTGACAGGGCACATCGA-GC---------GCACGGTCGGACCGYGCCACACACGTTGTTTWAYTGTGGGAGTACTATTAAAACATC-GGTGAGGGGTCK--------AAACCCTCCCCACG--CTGATCCGACTTGCATTTGAACGCC-TGGATTKYAGTGGATA-TGTCGACCTCGTCCGACCTCGGTTATTATTAGCCT-----------GTTGTGTTGGTCTCTTTGAGCTRYC--------G-------RRCRRRTTCATAATA-C-CCGRTACGRTCGGGGTGTTTGTCCTTCGGACTG-C-CT-TTATGCGCACGACCGGCCGGAA-TGTGTTCCGGAGG--CTTGGGAACCAG-ATCCTA-AAAAATC------CCATCGAGAGGGAGSKCCTG-CG--CTAGGAATGTGCTG-GGTCACAACGCCTGC-CGCGGTGCCTAA--------AACTC-AATTTACAGACCTCA-C-ATA-GGCGTAGATC-----AACTTTAAGTTGATT--AGGCCTATGCATTATGAGCTYCSCTGTTTAGGGACRCGMGGGGGTG-------TGCAGGCCCATYTKGG-ATGTGATTCAGCCTCTCCTCCGTCCTGCCGGGATGAGT---ATAACTGAATCTCATAAAATAGGAGTCGGT----ATGAGGTAAGCTCTATTT-GAGGTTAACCCCTGGGCGTCCAGTCCGATCTC-------CCGGCCGCACGCTCGCGT------TTTAGGAGTGAACGAATGTCTCCRAS-CGGTGGAAGTG-TGT----------CCTCTA-C--------ACCTGC-------------AA--CTTTGTTG------------Y------------GG-------------GAGCTGGT-GCTAGCATTACGAA----TTCCYTYTAAACACGTATCATGAA----GAGGTCGA-AC-CTCTGGATGACGAGTCTACAGGGTGGTCGTT--------------GTTTGTGT-------C-CGSGC------CTAGCCCCATGG------GTCGG-T-G--TA------TCGCTTTTGAGATAAAAGTCGGAGC------GGTAAAAYGAGAGT----------GTA---AAAC-AAT-TTAAG----------------CCCRCCCCTACTCTGAAGATAAGCAACTA-CCTGAGTGAYATCTTGC--TACACCCAGGCTAGTG---------GGCGGTAAGATAGAA-----CAGCTCA------ATCTTCA---------------------GCAGGGCCGGCCCACGC-TGTGGTATATAAAACTG--GGGCCCA-------ACCAGAGTTTCGAACCAACCAGCCACAGAT------TT----TGGTTTCRTTCGAA-CWGGT--------------GC--ATA------------CGCTTTTGCATAACCCCAGTTCGGT---------AACTAAACAARRM------------CTGACATTTGATTCAGAGA-CT-AAA-----------CGGAAGCCTYAGGAAACCACCGCGTAACTTGGTTG------CTCGTAGGCGTTTTGGCCTCCGCTAGT---GGC---TACAA----AYYYYCKRKWATGCGCGGCACCTC---------------------------------CRWGCTGCCGATGTGCGTTCTGAACCC-GC-TGGATTCACCCGTTAGGGGTGTGCCGCTAT-------------ATAACATRRAYRTCCCGGAGCTTCAG---YYGTRGTA-------TAAGACGCGCCCGTTGGCGCTTG---TTACC-------GCATGCCGGCTA---GTGA-TCTTCTAATACCTCG------YG-CTCCGAA-C--------GAGRGCGCTACCGTTTGGTCCCATGAACCATCGGGCAGTTGCCTTCGCT-GT-GGGC-----MWRRSRCATGRGYTRRATACCAC-GAGCCAGAAATRTRTGTATGA----ACCCGCCGCCTCCYCTG------TGACTRGCGTGGCTCCTAGYYAGTTCCCCCGGAACCTCACAAGT-TGAAT------ACGACAA-----ATTGCA-------GCTAAGG-----G-CCACATCAG-GG-ACTAGTCTTAACCGAATGAGGCACAACCCACYCARGYCGCCGTGCATCCCGGA---GATCTTGCACGCYTACAAATTAGAATCGATGCCGC---ATATCACATGGGATCTACAGTGGTGTGACCTACG--------TTTGCA---CGGAACGAAGGAACAGCTACAAGGCCAGAARTCATGCTCCGAAA----------AATAGGA---TGGCTTGCGCACCTTATGCTATCAACGCCAGAGGAA----CGCAAGTCTGCGTTTTAAACGCACGGGATTTC--GTCAGCACTGTTGGGAGG-T-CACTCGCAGTTG-GCGCGACGGCT------TAGGGGGAA-AT-CACGGT-C-CTGCGCCCTCAMMCRYKCKGCYTRGGGCAAAT--GCCTTG---GGGATTCCACGCTCGCTCTTTGACAGGACGAATA---GTGAACGCAGCTGAGCGGGACCACCCGGCT--TT--TCAGACGTGT-GCGGTCACGTGAGCAGTC-C---GCGAGAGAATGACGTATCGGGCCTTT-----AA-ACTG----ACG--CACAAGCCCAAATACGTATA--T---G-G-G-----GRTAAGTCACAGCGATATTTTAAACT----TGCCACGCCASGTYAAYYRGTKGYGGCATCRCCGACA--------TAGTTT----------RRGGCAATCCCGCGAT---GATAGGA--CACA------AAATCTACATCCAGCT-CGGCTTTCTGACTAGAA---CTCGCATAGRTGATCGGGATGATCATAGGA-CGCGCTATGAATACAGGTGTCGGTTGCCCTTACAGGATC-----------TCRYAGATGCCCSYTGGTTCCAACCACGCGAA-------CACGGG---A--CAGTTGCAACACTATCCGGG-----TAAGCCG-T------------------------TT---CCCTGTGGCATACTAGATTATAAATTGTTCACGCGTYGTTATTCCACCAGCTGTGATCCTCGATTGAGAACCGTATAGGAGACCG-------------AAAAGAGTCAG------GTC--------TACATCACTCCCCGCTCGAGAAAAGACCAATGTGCATGGCCACTGAATAATCAC-ACTTAGTTAAGGGTGCTATA-----AATATTG----------------RCARR-CCAATCCATTATCGAATTSGATGTAACGAGACCACT-------------AGTGGAC------GGACAATCCCCGSCACMYTCGCGTGGCA-------------------TAGCMYSYA--GAGGCGA-------CAGACTCC-GGCCGTTGACCACCTCGAGATAGTG--------RGC--G-CACAAC----------------TACAG-CGGTTG---GTGCAAGGACGGGAATTAAGATAACGTCCGCCACCTCAGGGACGGGTT-------GGA-T--A--------------------CTCTTAGRRT--T---------------------------AGCAGCGSYCTCAGTGCG--CGCCCT-GGTATTGTACGGGGGTTGTGCAAATCGAATGATCTGGAAACAGGACCAATCCTCGTGGATCCCG-------CGGCGAAATTCCCCTG---------GGTAAGCCACT-CAAGA------------GCCCGCCCTCT------RARCGAGAAC--A-C--------CTAGA---ARCTGGGTGTGG-AAAGATYMCCRAGGTCGAATACATGGCGGTATACCCGAAT--------GGACTCACGAAG-GTCGG---TGGCACTTTCACTGACACTGTTGRA-------GSATTGCACAAT-AACCTACCACGTG-----MSWGGGCCCAC-T---TTA---------CGT------------CTTGCTCTTAGGTCATGGCACCCATGCCTCT-GCGTTAATCG--C--------ACTC-AGACAAAGACGCACCCTGGAAAGATAACAGCCA------TTAAT------TAGG----A-ARATCCTGGTGGGAG----CTAGATACTCCTACGGGAATCAARACKGGG----AGCGCGAGA--------ACAT------GATCAAGTTGATAT-AACCACCGATGATTCACAGT----AACTC-------GGCACAAGT-CCTARRYYC-GCTGAAACAAG-G-TTTGCGTAGGTGTCAT----AGCTTATGCTTGAGTTCC------TCGTGGAAGAAAGCTGAT-TGGAATC---AATGCCGTTT-RCMGCYAGTGAGCAAGAGTAACTCAAT-----TAGTAAAGG----GCATATAT--T----AGCTGGAGAGGTCGAATA-------CACCTTCCCGT-AACTSAGTACCCCA--------------TACAAAACATTCCTAGATGCTCCCGATATCGCGGCGCATC----CACGYAATCCRWT-------TA-ATGTC-----GACCATTTGTGTCTTAGGG--GTTTGTCCAACTCCCGGGTGG-------AGTT-TGTAAACCATTTGGACTRGCTAC----AGGA-G-TAGCCCAAGC--CGGT---CCGTTGTCAACAT-AACACCGAAAAGTGAACCGGG---GCGACCGTACG----AAGGGCAGGG-GAAGGC-ACCTTTARRR------CTCTGAGGCGCG-GCCT--GGCTAACCTG-TCCG----AAGAA-----AACTSACGGYRGCGCRTGGT--CT-TCA-TGGATCTCCTCGCGACGTGAATTAGA-CTACGTGGTGTTACAGGA-GGGCT---SGMCAAATAT----------------TAACGGGTGTATGGGCTAC---------CACCCGCTCCTCTA----TCCCAGTTATGATGC-------AYG-TGA-T-YCAGTGGA-CGAACCGAGCTAGC--AGAATCAAGCAGA--TGTCT--------TACG-C------------GG----------TTATTAGCACTCC-G---GGCT-G-CC---GTTCC------------------TGTC------------GATGYCG-ACCAWGGTCYKMYTTCCA-------GTACGCCTGTTTATTTGGARYS-MKKT--GGCGAAGAGGGGCTCCC----TCAGCCTCCGTGCATGTAATCCACCCTGAGGGCGGCAT-----TTGTAAAGCTGAGGA-----G--CA-----------CGCCAACGCMAACAACTTAGC--AAA----C-GGA--CYCRGC----AWAWTGAA--GGAGR-----CCCAAC---AA-C-CAYKCMC----ATGTTGGCCGCGCGTC--CGTAT-TGC---CTGATT----TATATAYATATATTCAAAGTACTAC--ACCAGACTGACGGCAGCCGG---GACTTTATG-TCGGTCGGAT-CGTCGC---ATGGG---AGMAYTCATCTACAGGT-------GAT---TGA--C-TCTC------TGTTCG------ACAAG--GGCTGCAGGCGCTGTGACATAAAAATGGATAG-YATATAGGAACCATGCMGGGTTACGTCGGC--------TATT-------------------GCGTCGCGTCAGCG--GCGCTCAGCATTAATATT-CACGCGGATA---------A-TGGTGCAAC-A--------CATCTTGA----CGGAGAGA----AACGTG---TCG--AACCG-C---GGTTTACGACG---ATTTTTACA--GCCGAAT------ATAACTCATGCGTACCTTCGCTGTGCTGATATGACTCTGAATTAGATGTAYRR-----------AGYWTCG-----TCATCCCCAAAAGTATATAACGCCTATAGGTT---C--G-------TTTCGTAACACCAGAATTA-CGTCTCGGG-CCCTAACGGT-------A-----TACCC--
GPE003780  GAGTATCATCAGAACCGTCGTGTTCATCGTTGCTTCCGCAGCGGGGTCCAAATAAGCACCGGAAGGATCGGTCTGTTAACCACTACTGTAAGGCATACAGCTACTGCATATTATATGGGTACGCGGGTCCGCCCCATACGAGGACCGGCTACGACGCTTGACATGCGGTTAACACTCTCTTAGGGCTTTGGAACTCCAAGCTAATCCGCGCTACGTATACTCGGCCCGCCGATAATTCGTACAGACGCAGGAAGAGCATTCTGGATTTTGTGCGGGCTGCTCTAGGGTGCTTGACCCGTGGAACAGCCATTTGACGAAAAATTGCACCAGCAGGACACTCGTCCAACTGACTGAACGCCGTTTCGCTGCCTGAGTCTTTCTGCGATACGCACAATGCGCGACTATCGGATACGGAGAATCGGAACKTT---CCTCCTAGTCGCAGCGGGCTGTATATAYAACGGACACGGTATATCATCAGTGCTGCCCTTGATCACTTTTAAACCTAGCACGCCGACCTTTMRGTTG-AGCGATCTTTATGTGTTCCC-CATTGGTGGTAATCCTTATGTCAGC--GGACCAAGCATGCGTGTCGCGATAGGACTTATCCTACCGG--CGGCACCTACCGTTCACGGGACTCMRGGCACCACCAGACTCATTTACTACCAACCCTGGGATATTGAGGGTTCCAATGAGTGAAAGGCCACTGATGTGACCTTCAATGGCGGTTATTTCTGCCTTCTTAACATCCGCCCTGCGGAGGCTGTTACTGTCATAGCGCTCATGCTCATAGTAGTCTAAGAAGAAGTCTGCCCTGGCGCGTGACAATGACACG--TTGGTCAAAGTACGCCGTGGGTAYCAACAATAGGTAAGGGATACAGCGTCTGCACATAATTGGGATCGCGCGGGAGTGCGCTTAGAATGGGATGGCATGTAGGGTCCCGCATTCCGTTCTGTGGGGGTTCGATGGAGCGCGCTCCGGTCATATTTACTACTGTTAGAAGGGGGCCGCCATATTGGAACCATATAGGAACCGTTTCCCTTTCTAACACGGAGTAC--GAGGCCAGGATCGGGGGGASCAGTTGRAGCTCAAGGGATGGGCATCACACTGCATATATAATCCGTCCATGCGAAGCTGATTAGTTTTAGAACTGCCCTAGCCGCAGGATAAGCCCTAGCCACCCTCCGGCACCCCAGATAAAATGCCCGATATCAAAAAAGAGATC-GTCCGCCCCTGTCGTGRGAACTAGACTCATGGTGACCTTCTTGGAGCRGCTGGGGCGTTAATTACTAGGGCGTGGGGGTTCAGTC---CTGKTAGCATCTGCCCACCGGTGCGGACGCGCCCCGTCAASCRYRTACCCTTACCCGGGTAAGACATTGCAATATGTTACGTGGTCAGAGGGCGCAGTGGATCGCGCGTTCGCTACTACGATGACGATGTCATGGCGCCGGCTTTCCCCACAATAGGGGACCCCCCCACGAGGACGTATGTATCCGTGTGCCAAGAGCTGTTGTACTGTGCGCAACTAACGCTCCGGGGCATGCTATCTAGCTTTACAGCGTGTGGCCGTGGCCCCTTCACTTAGCGGGGTKGTTGAGAGACCTTACGTCGGCAGAGCTTTGAGTAACGTTCCACACACTCGATATCGCCCTAGGTTGACCTTATGGCCAGCGGCCGGGTTAGCTTTAAGGGGGCTTCCGCCGCTCTTAACCGTAAGAATCTAAGCCGCTCTTCTAAGTAATCAAGTGGGGCTTTCGGTCTCACTCCAACAGCCCTTATCAAGGCCCGATGCCACGCATATATAATCCCGCCC-CATCAAGAAGAAGGAAGAGACTTAGTCGCT-GA-AGGGCGAGATCTGTTGCGCGGCAGTCGTTTAAACGAAGCGATAAATGTAACTCAGACTAGGTCATCAAGCCCTTGGTCAAGGGTGGCGCGCCGTACCTCTTAGTTGTGCTGAGTTGGGCGGTCGTCGTATCGTAAAAATTAATAGTGATAGCGGGTACTGTTATGCCACATCCGTTGTGCGACGGTGCTAAGAAAAAGGTCTATTACCCAATCTCTCTCCTGACCATTGACCCGARTCCCGGGGCGGTAGCTTCCCACGATAAAA-AGGATAGTTGCGTCTCCGTACCTCATGCTCTTTAGCCTCATCTAAATTTTTGTCCTGTCCTATGCATTCTTCATCATCAGGTCGACCAAGGGGTTGTGATGTGCAGCCGAT-CAATCACGTACACATAGCTCAAGGTACCCAGGCACCTGAGTCTCTTT---TTGTCATGAGCGACTAGACTACGAATCGGAACCKATGCGTTGATGAAACGCACCGTCGGTAATACCAGTGAAACTATCACCCAGCTCGCACACGTGCTTCCGTTCGACCGCAGGTCCGCAGGAAATCGCGGTTTCATAACTGAATGAGTGTTTGGAACGCCCGCCACGGAAATGCCCTCTATACGGGGATATAACGCYGGGTCTTGATCCTTTCGCCAACACAACACATCTCGCTGTCAGCCCTCTTAGCCCACGCACTCTAAGAG-ATGGTCTGTCGTGACGCGTACCATTGAAAAAAATTTTTGGCTGCGTGCGAACCTTAGGCTATTCCTTGTGCCGATGTAGGGAAGCGATTTCTGGCTACCTACTAGACAGCTAGGAGAGCCGATAAAGTAAGGAGAGTTGTCTACAGCCCGCCATCGCGTTGTGGTGGAACAAGACCGT-------TTTGTT-G-CGAGTAGGAGGGCAGTGTGAGCGTATGGAGTTGTGCCAGCCCCGCGCTACACGACTGAAGGAACTCCACGCTTCGTACCTCCGATGGCAGCGGCGGCTCACTATTCTGCCTCTGTGAAGCTAGGCTTA--AAGGGCAACGGTCCCAGTGTCGAACGCGTAGAATAGGCCGACGATTGTGGTCCGATCCACCCGTTAGGGTTTCGG----ACCGATTATCC-CGTCTAGAATGGATTTGTCTACACAAAGGAGTACTCCGTATTGATTTAACTCGYCACTAGCCCRCTGCCCTACTGAGCACCCAAGTGCCATCGGAGAAAGGGTCTGATTTAACCCCTATTTAGCGGCTTAGAAATGACGTCGCTCAACTTTGCGCTTAGTGTACGGTGGACGCCCTTGCACAGTAGCAAGGCGGTACTTGGCCCCTCCTGTATACAGCAGGGGTTCTGCGGATAGATGAATCCCGCCGGGTTACCTCCT-CTGGGGCTCAGGGCTACGACTGCTGGGTCTCGGCAASRCYGACTCGTTGTAGGAATACAGTTACGAGCTYYCAGTACGTGTATTACATGCCTTAACCGTTGTTTCTCGCCTGCCTCTAGGTACTGGGACAGTTAGGCGGCCAACGCGC-TGTACGTCGCCCGAATGCCACCAGGGCTACCGGCGGGTGTGTGGACMGGGAGACGACTCTTCCCGGTTAGTCAC-GACTTTACAAAAGGTGGATCCCCGACC-GCTCGAGCGGCCAAGGCTACAGCGGATYMCTCGGCCGTATGTACCGCGAGGGAGCAGGCCACAGCTTCGGTGATTCGGGTGGCAGACCTACGAGCTACATTTGGCTGTASSARGGCACGACCACTCTCCGGT----GCCGCGCCTGCATTTGTGCTTCCGATGGGCTTCTCGCACATAGGGCACCGTTGGGACCGAAGTTAACGTTCGGATTCTCCACCGCGTTGTCCAGAGCGGACGCCTGAATGACATACACGTAGCATCTAGGCTAGATTCTGCCGGAGTAACCAGGAATGGACGGCCTGGCAGATCGATTGGGA--GCCCTGAGTAGAGGATTGAGTCGGGATTCACGCGCCAATGTCTTCTGCGGCTCACTCGC--TTTCCGTCCGAAAAACGATCTCTTTTGTAAGCCCCATGTG---TATCGGCCTTATACCAGCGAGCTATCCAGCCCCCTTCCTGCAGCCCGGCTGATTAGACTCTTACCTCTACTCGCAATAGACCCGGTTGCGCTCTGACCGCCGGGATCCGGGGCCCTGATGGACATACCATTGTTACTCTCCACATGGAACTGGTACTGCGCCCGGGGCAGAAGCAGAAGCAGCGTCACCTAAGGCGATTCATGTCCAATGCGGACTGAGAACAGAGACTGCATCCGGGCTTCATTCGTTGACTGGTAGTTCTA-GCAATCCCCCTCGTCGGGGGACGAAAAGGCGCCTCTAGATCKYATGCAGAGCGGCAGTAGTCGTGGGCGTATGGATAGTGAGCGAACTCCAGCAGGTCACCGAAACATCAACGTTTTAC-AGGCGGGGTGTTGCCGGGATCTCAGTACCCAGTGGTGCTGCTTAGATGCCTCCCCGATGAAGCACAAGGGTTTGAGTAAGGCAGTCYAAGAATCCCATGCTTACTATAGGTTCATAGTGTGGCGATTAGGCCGCGGCCGTGAGTTCATAATAATCGTCGGCTCACACCGCGTTCACACGGCGRSAGCGCTTGTCYCGGATCGGACATGTAATCATTTCCATATCACAGTCGC-T-TAACCCGRGCCGATGCTCCCGATTCATGCACCCTTTACGGCGGTAATCTCTACTTTATCGGCAAGCCTCTGCCCAGTAAAGGGTGCGACTCCTTTACAGCCCAGGCTCTGACTCTGCTTGACGGCTCTGTGGTCACTTTACGGGCCTAAATTTCACACCAACGKCTCTAGACAGCTCGTGTACGACGGGGGGATTCTGGACTTAAGGCAACACGACCAAAATGCGATCCGGGCGGTACGCCGCTGGTCCGCCGTTGTATCGGGAGTGACAGCCGAGCCGTGTAGTGCATTGTTCTCCACAAGGTCACAACATTAGGGGTCCGAAGATTGCGCGCAGAGCGGACAATTTCCAAGTCCACCCAGCTTCCTCCTGCCCGTCCGTGTGAGAATGCCTTCGCTGCGGTGATTACGGTGCAGTCTCGACGACAAGATTAGTTATAGTGCTCATTTGAACGTCYCGATACGTTCAAGCCTTGGGTGCCTGAGACTTGGATCGTCAAGGTAGGGGACAGCCAACACGCCCTTAGATATACTTCTATGATTATTCAACGATTRTTGCGCTCAGGTCCCAGCTTGAGGATGCACCGTGTCACAGAAAAGTTATTCAGCTCCATACCCTCGGCGATCGTTCGCCCCGGCCAAGCCCACATGATCATATGTCTGGTTAGCATTCATGGTGTTACGAGTGCATGACAAGGATCGGCGGCCACTTCCGCTTTCCCATTCCAAGCCCACCCCACGGAGATACTCCGCGGACCTCAAATTCAGGAGCACACAACCCATTCACCTGATGAGTCGCACTTACGAGCATCCGCGGAGAAGCATCGGTCGGACGTGTTCACGAAAGACTGAAACAGGTACACCTAGGGTCCGTCTGGCGAGTACAGCAGTTATGGACCAAGACCAGCCGGTTTTGCGCACGGTAGACCGGAGGTTACAGGTGTTAACTGGACCCACTAGCAGAAGGGGGAGTATTTCGTSATATTATGACGGTCGCTACGTCGGTCGTGTACGGCTCGAATCGGCCAGTAAGGAAGGCAGGCGTAGACGTCTATGCATGTGTTTTCGCACGTCGCAAGAACGTACTGGGTCTTCTAAGTCTAAGTAAGACGAATGGTGGGCACATTGTGGTTCGTGGATGGCAGGTCGGACAGTCCGACGAGGGTAACCTAATTTCGCCGTCCCGCGCGTCATCCACCCTACAGA--GGCCGTGACTGAGTGAGTAACTGAATAGATGCGCCACCGCAATGATAASAAGTGAGAGGTCGTAAGAGGGGCCCGGGTGGTACTAAGAGAAACACCTGCACAAGCATTGAACGTGCCAGCCAGCGGCTCAGGCCGATTACTAGATTCGCTCGGTYAGKCKWATTACCCTACTGGATAATGAGTAACGAGTGAAGGCCGACGGTTGCGTCTAGCAGGGTGGTGTGAACCGAGGATGCACGGTGACTCTGCCACCCGGATTCCGTATGAAGGGCCTAAGCCTCCCAGCASACAGTAAAGAAAT-RGTCRCCTTGGCGTAGGGGTTTCCTGCGCTTCAGTACCTCAATCC-----TGTGGTCGCTCTCGCGCTAGTCGGATCTTTAGGCGGAATGCGTGATGCACTGC-AC---GTAAGCCAAGTTTCCCCGATGATGCCGCTAATACGGCCGACCTCCGTCACGATAAATTCTCACMACACCTCAGGTCTCATCTGGACCACTGGAGTCTGGCACACCGGCTGAGGTAAT-CGGCGTGACAAGCTGTCGGAACGTATTAGACGGCTAGTCGTAGGGCGCACCCGGCCTCGGCTGCCCCCTACAATTTACTGTCTACCACCCTCCTTGGGGAGACATACGCTTAGAGACCCCTTAGCGTTTACAAACTTGAAGCGATCAAGATCTGTAGAACGCACGCATATTCCAGATAATTGTGGTGTGGAGCCGGGTTGGGATGCACGGAGTGAGTGAATCCGTCTCGGTTCCGCCCTCGTTACAGGACGCCCCTTG-GATTATTACTGTAGGTCGTATTTTTCGAGGGATTGTC--------CGCATGTTTTCGAGTTTATAGCGTGCATTATACGCCAGTTGAACGGATCAACAGCAAACCTGCGGGTTGTCATTACACGGCGAACGAA--CCGAGGGTGACGGACCTTTCTCT--CCGCCGCGGATACTGAAGTGGTGGTTCCGATTTTTACAGGAGCTACTTGAATACTACGCAAGGCGACACTAACA-T-GTAATCAACTAAATTACAGTGTCGAATCTACTTGCAAAGGACTTCCATACGGGCATCTGCGAGGACCAGCTCCCCAAATGGGGCACTACATCAAGTACGGAAAAGAACGTCACCCGTATACACCCGCACGTGCTCTCCGGCGCTTGTCACATTCTGTAAATTGAGTCGTATTCGATACATCCACTGGATATTTGGGGGCGACGTGGGAGGGGACGGATTTTGCTCTAAGGATCTTCTTTAGTGGCAAGATACGCAGCGCCCGACGGACTGACCCGGGCCCGAAGACACAACGGTTTTCAGAATAGCACGCGTCCCGCATACCTATCGGCCCCAGACACTCTTCAGACGATATTTTCTCATTGGGCGACAAAGTATGGTCTCTTACGTATTGTTGAGTACTTAGGGGTGGCAATATCACGCTCGTATAGTGGATTGATCAACATCGGGGCGGTCGGTCTAACGAACGGTATCAATTGGGAATCAAGTCTCTTGTACGGTGCGCGAGACATGCGCGAACCGCGGCGTGAGACTTCGCGATCCCCGAGGTGATGCGGGGCCGGTATGATCGAACCACAGCATCACATGCACATGCAGCCTCTTAGGAGCAAGCTTTTCATAACATAGTGGTCACGTAGAGCAAATTCCTTGTATATCCACCGGACGCGGTTACTACGTA-GAATTCGAAGGGCGATCCTGACCGCCGGCAGCGAATCGTATGTCCTGTTGCGTATCGCATAGAGGGCCTAARGAGGTACCGACTACATCGAACAGCGGATTTGGTTCATAATGTTTCCGTGAAGCGTAATTCATAGATCGCGGCGCTTGAACAGTTTGATGGGAGCGACCATCGTCGGTGCTCTATTTTAGTTGGCGGTAACGTGGGAAAATGGATCCCCCGGCGCGTGAATCCTGCAGTATATACCGGGGATAGCAGACTCCCCGTGACCAGTCAGGATGTGAGGGTAACTAAAGCCTCAGACATTGTCAATTCGAGAGCTTGTTTGTATCCTCCGGTACGGGTTTGATATATCGAGATGAGCAGCTGGGGAATCAACTCTTGTCACTTGAACCATACCCAGGAAACGTCACAACGAACGTGAGACGGTCCGGACGTGACCGTTCATAAGTCCCAGCGCCAAAGCGGGATACTGTTGTTGATAAGCTATCGACGCACCATGCGACGTCTAGAGGTCAYGCTCTCCCGTTTCCCGAATGGTGTCACGGTGAAGGGTCGTCCGTAAAGGCGCTATTTATTTATAATCGTCAACGTCAAGGTCACTCACAAACTGAGGTTG-R-TGGGATAGGCAACACTACCGCATCAGCGGTTCGTATATGGGGCGATGATCGCAGCACGTTCCCGGCCGCCCTGGTAACCGACGACAAA-----------ACGCGGCCCGGTTCTGGTGGGGATCGGCGGTAAGGTACACTTATGCGTTGGACGCAAACATCGAACTTATCCATTGGCTAAGACAGAAGGTCCCCAGTCCGGCACTACACCTCCGCAGTGATTGCGTCGACCTAAGCGTCAGTCC-TGCGCTTCCAGCCGATCCCGAGCACTCATCATGGCRAATCCCAGTCAAGGGGCTCACCCATCCGTTAATTCCACTTTACGAGTGGGCATGCTCTCATTCATAGGAGTGGAAATATTGTTCGATCGAAAATATGATGGGCCTGCAC--GCCCC-T-GGCTCCCAACGCGG-GTTGAGTCGCTGAAATACGCTCTGKCYGAMAGCTTAATCATAGACGCGGTGAGGATGCCTATAGAGCAATACCGTCCACGGGTTAGTCAGAAGGAGCAATAGCGCCCAGCATGCTAGAGCCGCARACGTATCCTTGAGCATAGCAGTCGCGTGTGGGCCGACCATGGTAAACCACCTATCGACGACCTCCCCGCATCCCGTGAAATAGGACCCAACCTTCGATCCTCACCAGCCCTGGTGATATCTAGGAACGGTGCTCCGACAATACCAATTTGAACAAGCTGGTCTCGCGAAAGTTCCTGCTTCCAGCCTCCGTCCATTRRGCCGAAGGTGCTAATGGCCCCGTCGCTGTGCGCAGGAGGCGGGATGCCCAAGTGGCGAACACGACGGACGAATAGATTCACTCGCGTCCAGGGAGCTCTCGA------GGATGAGGCTTCTAGTGGCTGGTAACGCCCGACAGCCATTAGCAKTCCTGACGTGTGTCAATTCCGCAAGGT-GCAGTGCCCAAGGATCTTTTGATGGGAAAACGTAAGCAGTAACACTGTACGATTTATTAGGATTGCACCATAATACCCAAACTCGGCGAAGATACTTGGCATATACGAAGCCCTCAGGAACTACCATTCCGCCCCACGGAAGAACAAAGGAACCGAAGCACTTCAACGGACTTGGCCCCGTAGAAGGGACAATTCCGGATGTGGAAGTCTCGTACGGTGAGCTGTCATAGCTAGCATATAATAGATAGCCCAGCGGCGACAAYGTGGTATTCACAAGAATCGGTGCTTGTACGACCTCATTCTGTCTCTATTATCCGAGTCCATAACCATCCGAAGCGAACCACAACAGCTGAGTATCGGACAGGCTTTAACTGCCGAAGTATGACAGTCTGTGCCTTCTTTAGCAGAGACGTTTCACGGCGGTTTTGGGCAGTACTCACGTGCGCTGAGTGTAAGCCTGTCTAATTTAGAATCCGGGGGGTGTCGTTTTCGGACGACCGGCTAGCGCACGGGCGGTAGAAGCTAGATATCCAGGAATATAACGCAGCAAGTTTATATTTTCCCGGTTATGCAAGTGAGGCGACTCTCCGGTCTGCGAATACGGCTCCCTCCAAGCTATGCTGAAGGAGTCACACGCAGCTCGCCCGGTTCAGTGCGGATACGGGCTGGCTACACCAGTAATCATTTTTGGTCCCTCAAATTACTCCACCCWATGCACTACAGTTCCAACCAAGATGGGATGTAGGATACATTACCCAGCACGTAGTGGGAACGTGTTACTTGAACCTACTCACTAATCATGTAAATGGCCGTCTCTAATAAATTTCCCACCGTCCGTTTCAACCCGGGGTATAACGCTTTCTTTCCCGTAGTCATGCAAAACTCAAGAGTTCTCGGGCTCCGAGGACAAGTACTGAACGGGCGTCATTCAAAGTCGGTGGCTGGCGTTAGTCAGATCCCT-------CCTTGCGCAGTCCCCGGGCAGTGCTGAGGCAGCTTCCACATCGGCACAAGCACGCGCCTATTCTGACGTCGAGTCCCGGTTTTACTCTTAACTCGGGCCGCACCGGCATCCCAAAGGAATTCATTTGGGACGACCTTAAACTCAAGGGTCGTAGTCCATTTCTAGCTAATGCGCCTACCGGTAATGTTCGTAGTGCG-TGGGGCAMATGTGATAATTGAGTATGATTCACGGACGTTGAGTGGTAAACGTAGTTTTATCCGTTTTCAGCGCTACTCTAAGCGATCTGTGGCATTGTTAAACTTCTCGAATCGAGATATTCAGATGGGCCTCTAGATGTATGACCGGAGGGACGAGCCCCTACATCATAACGATCTCGGGGGGGCTCAGGTTCAGCCGTTATAGCATTCAGCCGTCGACCTCCTACCAAATGTGGCTCGTATCGCCACGCAAGGGTTCCCCGGACGAGACTGCTCTCCGCAACGGGTGTGCAGTCGAAATKGAAATTAGACGAGTGTACTGCGAGTGAATATGTGCTTTCCCGGCCCACACCATATGCGTTCATATTAAGTGTGGCCAACACGTATGCACAGCCAACTTTTCTCTCGACCTGGATTCGTTACCTGTTGAAGCGGAATCTCGTTTGCCCAGCCCATTACTCTGACCGGCCGTAACCAACGCCGCTCTGAGAAAGGCCTGCATTTGCTTACCTCGCGGGGGGAACTAATAGCAGCCGTCTAACCATCGG------CCGAGGGTTTGCGTTCGCACATGAACACTTCCCTTATCCAATCGGTCCAGTTTGTGAAAGAGCGTTGTTACTAAGATCCCGGTTATCCGGTAGCCTCGCTATCACCTGTTAGATGCAATAAGGCTTGCCGGACCTTAAATCAGGGAGATGGCCTAAGTAGTATCTAGCACAAATTATCGGAGTCTAGCGGCCGCATTGCCAGGGTAAGCACAATGCACCCGAAGGAATTACGGGATAGTGGCTTTGCCTTTGAATCACGGGGCTTGAGAAAASGCRCGAGTAGGCGTCTCCGACTTTCATAACTCGTCCACCTTTTGCAGTGGCTCATGCGGTTCAAACCGTGACAGGAAGTATGTAGGCGGCTGATAGCGTGAAACCGGCCCGYRRCTGTCTGGTGCCTCGCCTATTTGGCAGGTCACGGA-T--ATTATATGTCAACGTGCATAACGTCATGTATACTGAGGCGGCGGTGTGCGGCCACCGGCCGCCGACTCGTCCCAGCGGTCACTTTCCTTGCACGGCCGCCT--AGAACTCTAAAATTGACTGCCCGTTTAATTAGCTAATACCAATATTGACCGCTCCACACTGTCGTGTGTACGGGCGCCCGGTGACTAATGCGGAAGGATTATCTGATTTGCTCCGATGATGCCTATTTGAGGGGCTATGCCATCGGTAGAGCCACTTGGTAGGCAGACGCTTGATTAGGCGTAAGCCGTTCCGCATCC-GAACCTACAGATAGCCGAGCCTGCCAACAAGTCTCAAGACTGATGGTCACGCGAGTCAAGGGAACTGGCGTTCTTCGTGGCGTCATTACTCGTTGGTGCACCGCGGTGCACAACGCCCTTTGCGCGCATTATAGACCAACG------CTGGCATTACGGTTAAAAATAAAATTGTAACTCCGACGACGATTACCACGAGG-TCGGGATTCATTTGCCCTTTGCACTAGTCAGTGGAGCTTCTGTTWATGCGTCGACGGGAAAGGGAGCGGGACGTCATCTCGCCAGTCCCGAGCAGGAAGCGTAACTGCAGGCCGAGAGTGCTCGCCCGGAATCCTTTGTATCTAAACATGCCCGCATAAAAGGATACGTCGCGTTGGGTCGTATTGCGCGCCGGGACACCGTGAGTGGTGTGGTATATGTCGACGCTAGCGCTCATAATCGAACGTAATGTCATAGTGAACTGTCARCAACCACCTGTAACTACCAAAACTTTCGGATAACGTTATAGACAATTATCCGCCAACTACAGTTGTATATCTGGCGAGGTCCGACG-GTTTGGCGCACCAGACCGCACCAMAACWGTCGGAGGAAATTAGCTGCCGCCGCCTTTGCCCCGGTACGTATAGCCTCTAGTTGAGACATCTCCTTCTCCACTCCCGCTCAACAAATGGGGGTGTCATCTTAGATAATGAATTCCGATCGAATGAGCGACCTATAAATGAGGGGTCAGCACTTTCCTCGG-TGACTCTATCGAGCTGCAGACATTCGCCGGCTGTTGGTGCGATTTTACGCGGTGTCG-TC-C-GCAGCCGAAACGGCGCGATTCCGTAGCTCTCTACCTATGTCCGCGTCTGGCCAACTGCGCAGCCGTTCTAAGCATGTCCCAATCAGTACTATGGGCTCGTACGTGGACTGTACTTTACGGACAGCGAGGCCTCTACCTTCCAGCTAGAGTGAGTCCCGCCCGGGTCTGGGGTGGCGGGGGGCCGTTGCGGGCTCTGCCGATTAACCTACGATAGCGGCTTCATGGGCAGTACACGTCGGAAAAATGGGCGTTTCTACCACTCCGACACACTGTTCAAGCAGAGAGGACTAACGGACAGCCCTTGAACAGGCAATCTGGTACACAAGTGGACGAAACTTAAAGCATCTGACTGGCCCCAAATTCCTAGGTGTTTGCTCCGCTCAGGGTTTCAAATACCGCACGAGTCATGACGCCGCTCGTTCAGGCTGGAATCCCGGGGGCCGGGAACGCGCTCGCGTCTCTTTTCTGGAACGACGACATTTCGAGATCATTCGACGAATAGAACACGCTTCGACCTTGATCGAGCTACTTGGCGCAGTCTATCCGCAATCACGTCAGTGCTCAAAACCGCATAACGGCCTCAAACAGGACCCGCGTAGGCCGCC-AAAATGGTCCTCACACCCCTCAGGGGGAGTAGACGAAGCAAGGCGGACGCAAGAGATAACGCATATCG-GAGTAGCGGAGATCGGTTTAGGCCATCAACCTAATGGAGGGATGGGATTGCATGGAATAATTCGCGTTCAGCAGAGCCGCAGGCCTATCCTCCGGTTTTGGTCACGTTAGAATAGCTCAGAGAAAAACGTACGTTGTCGACCGTGTACTGAACATTTACTTGCAACAGCCTACTTGGACCACACCCGGGCACCTTCGCCAAGCGGGCCTTTCGAATCCCGCTTATCACAGTGCGGATAACTGCAGCATCCGAGTCTGCAAGGACAGAGTCACCGGGTCAATGCAAATCGGCACGAGAGACCTAGGAGGCCAGGTATAAAGACGAAGGCACCCTGGTGGGTTCGATTAAGAGTGGCAGTTCATAGCGGAACTTGAATTCTCGAATGATGCCCAGTCTTGGTTTTTCGTTAGTTTTAGAGCTCATTGACCGCCGCGGATGTTGCGGCCCGAGTCCATTGA--GTCGGCCCGACCGGAACGATATCACAGCGCTTGCTCTCTGTCGATCTCGGGATAGCTGCTTGTTGAAGATCTCAGCCTCCATCGGTGGGGCCTACAC--AGTGTGTGACGCTTTGGACTTTTTCTAGGTTGCTGGATGGGTAACGACACTACGCTTGTTTATCCGTGCGCTARATGCTCACAATAGGCGGTTGGGTGGACCTGATGGGCRTCCGTCCTGATGAGGAATTACTTTCTTGGAAGTGGACTGCGGGTACCAGCATTGGGTAGTGATGGTTCGCTTCTTGATGCTCACCTTTGAACTCCGGAGCAGGTGGACGAAATCTCCGGCCAAAAATCGGCCTCTACGTGAACTGCAGCGACAAACTCGTCGTGGCCATGGGCGGTACCCGTGA-TTTATTGCCCTAGCCAAACACAGAAAGGTGCTGATCTATGCAGGTCCAGCTTAAAAGCTCGGCCGTGAGTTCCGCATCTAACTAGACGGGGAACGCTATGTCGGGCGGAGATTACTTACGCATCACGAGGCACTTCGAATAAAGGTGGCCCCT--AACTC-AGAGGGAACTAATAGGGACCACTAACAGGCAATAATTAGCAGGAAATCGAGGGGGCTTATTGGCCGGAATATTTTTACGCGTAAACACGAAGAGATGCCGTGCTCGAACGAAACTGTACGCCGCGGTCTTAGAGTTTTGGTTTGCGGAAAGAATAAGAAGATCCACCATTCATTGATATCTACCCGATGGC-CCGGTGCCTCATTAAACCAAGATACACTCCGTCTCTGAAATTCTTATAGTGGATTGCGTATCGATTTAAGGTGTGTACTGTCTGAACCTAGATAGTTCTCAGCACGTTCATATGGCAAGCGAATGTAAGAGAACACCTCTATTCTCAAGTCGGCTTTAAAGTTGTCGACTAGCATTGGCCGGGTTGACTGCGGCAATGGACCGGGTGGTGGACAACCCGGGTTCAGATCGATCATCAATGA-C----GACTGCAATGCCTCCCCGA------TTATCTCGCAATGCAGGGTTTTGAAACTTTGTATGAGACACCGCTACTATGACCTGATGGTCCCCGTTCGGGCGTGAGAAGCTGCAGTTGATGCTAAACTGAGTCCCCTCTGCTAATCGCAATACACGAAAATGTATGGCAATAATATAGCAGCACGGTTTACTCCCTTCTCAACGGGCTCCCGAACCTTTGTAATGCAAGAGAACCCATTGCGATGACGCGACATACACTTCATATATGACGGCGTGCGCTAGCAGGGAGCCTGTCCGATCAACTAGCGGAGTCCCCGAGAACA--CAACAAGCTTGGCAGTGGCGAAACGAAAAGGCGAACTCTTACTAGCTACTGGGGAGGGTATTCCCCCGGCTGATTGCTGAACTAAGAATTCARYCCCRYGAGCAGAAAGCCTCTTCGACGAGGGATGCGAGCGAACGGTTTTACAGCCTCTCCTCTCAATTAAAAGAGCCGATTCGCATACYYATTCGATCTGGYYRGGCTCATGCATAAAAACCGGGACGCGGTGTTGGAAATGCGTTATGGCAGGATACAT----AGCAATGTGCGCAGGTAGCCGCCGGGAAGCTCCTACTCTCGTACCGAGCTCCAACCCGAATATACCCCAGATTATGAGCTTCGGATCCGTAGCTTCATGCATGAACGAAACAACTGGAGCTAGCGCTTAG-----------GCCAAGAACTCTCGACTCATAGCGTAGAATCACCTTTGGGGTACTCGGGTCTGAATAAAGAGACTTGTACGCAGAAYCRYGAACGAGGTATATCGGCCCCAGAGCACGGGAAGCGATGAATCCAAGTCGCCATTAGCCGCAATAGCGC-GCA-ATCACCGCAGCCCATATGACGGCTCAGCTGTCAGAATTGGGACGGTCCAGTGATCGCTTATCCGCYGGGCAACCGAGTAGAGGGGGCACTAGTTTAAGTGTCCACTGCT-ACCACATTACAACCAGTGCCAAGGGGGACGTCTCTGGATGGACTTGTCGGGCACCGGCGACACATAGCTCATGAGCCCCCGCTCATTACGTCTCCGCTCCCGGTGCAGTCCCCTGATGGCAGCCTCACATCATGGACCGTCAATACCTTCCAGATGCGGCTTGAACGGGCTCCTGCCCGAGCCTGCTYCSGCTTTAGGCGACAAACTCTTTTACCTGAAC---CAGATGAAATTGGCGTTATCGACACAGCGTCTTGAGGTTGCTCCAGTCCGAACCG-GGACCACACRGTTTTGTCCGCTTTACGGCCGCCGATATGACGGTCTTAGTCTACATTCTGTACGGGTCGGCGGTGTCTCCCGGATTCTACATTTCAAACGCAGGCGYGAAGCATRGTACTCCCCGCAGTTGATCTCCGAGCGCTCGCGGCCCCTTTCACCCTGGTGCACCGTTTTGATCCCGCGTCTCACCTCGACAAGCATCCGTGGACACATTGGTTCCAGTTGGACCAAGTCACTTAAACTAGATAATGTCTGCCGCACGCCTTTTGGACCCGATACCTAAGGGGCTTTAGCGCGGTTGACCGTTA---------GGCCTTAGGTAAGTTTCTAGTGCGCCCAACGTAAAAAGCCGTCCGGGGCGTTTCACGGAAGAGTACTCCGATCCGGACAGACTCCTACGGTCCACATTTCGTATAAA---GACTCTCTGGCTTGCTAAGTCCGACAGTCTCCGAGTCTAACCGAGACCAATCCGGTCGAACGGTCGCGGGGGTTCT---------GTTGAGTAATAGCGTTCGATGTCGGGCATGAAGATCAGACGGGGGAGGAGGGGACCAGAGGCTATTTAATTCTTGTCATGATAAGAGCCAGAGGGGACCTACA---ACATGCTGCGTATTACGC-CTTCCAAAGAGACGCTAATACCACCTCAGACCTTCTCGCGCGTAACTGTACTATAAGCGATCCCTTATTGGTGAGTGAGTTTAAGCGTGACTCAATGGGCGCGGGCATAGTACCTCGCCTGGCAACGACCAAAGATGTTGAAGATTTTGGGATTCGACTGAAGGTGAATTAACGGTGTTAGCCTTACTGAGTTTCACAAAT-GTGAAAACTATT-CGACGAGACCTGAGGTTGGCGGTGACAATCAGCTGCGCACTAAAGACATGCGGTGGCTAAAAGAGGTCTTCTGAGGGATT---GGAGGGTTAAGATAGTGTCAGTGCAGACTATATCATGTCAACYTCTCGGGTGCAGAACACGCGCAACCGGGTTGCARRRGGAGTCTTAGGCGTATTGGGAAACATCGATGGTGTATTGCCGCGAGTSGAATGCGGTCGTGCAGATAATACATGATATAGAT-GTGCACGCCCTGTCCCACGACGTACTTCRTACGACAGGGGGGTTATGTGATACTGCCTCCGCGCTGCGCGGACGGGGCGTTGGTTGTAATGTAGATCGCTCGCGCGGTTCATCAAACGGAATAATAATTAACCCGGTGAGGATGACACGGGGCGGCAGGTCCGTAGTGTGARRWGCGAAGCGGCGGCCTGCTGTTAGCCCCCGTCGGAAGGATTGAGGCTGG------TCGCCGCATCACATTAAATTGGGCCCCAACGGCTACATGGTCCTTTCTTATATTATCTGMCGCTAGTGCTAACCACGYYCRCCCGGCGTG----------CACGCGAGGACCACGTCAATATCTGTATCGGCATGGGTGGAGCGGTCTTTCACCAGCGCCTCTCCCGTTTCTTTATACCATCGAATCC--TAGGCCATACTTCGGTACGGCCGACATGGCATACGAGAAGCCCTCGTAAACTGGACCTTCGTCAACTAAAATTGTGGGTGGAGAGTCGGCGGGGCGGGCGGTCAGGT---GTTCCCTGCRCYGCKGAYYGATTAGGGCCGCGCGGC-AACACCCCTACTGATGATAGTCAACAGACCCGCTCGATGGGTACTCAT-ATGGGGGCTCCCATTTCGGCTGGAACGCCGTAGCGCGCGCTGGYKAATCTTTAACGGCATCGCTCAGAGGGTCTCCCAATAACGCTCGGGTGTGACCTGGCCTAGTAGACTGGAATTGTGTTAAGGGCAGCTAAAATGCCTTCATCACGGTGGGTACTGAATCGAGCTGTGCGGCCGAATGGTCGAGTGCGGTCGCCAAGATCATTACATTGTACGACCGTCAATCATTAGCGACCCTAATTAAATTTGAGTCACCCCCCTGAGCCTGGTAGTTTGTTAGACAGGGCGTGTCGTCTTTTTAAGCTGCTC-CCATCMYRATATCACCCGTCTGTATTCCTCCATTTAGCAGGCTATTTCTAAGGTGGTTAGACAGTTGGTGGACTGTGGAATCCGGTGCGCTTTAAGCCTTATGGGGATTTACTGAATGGGCCATACACCGCGTCGTGCTACGTTACCCAGCCATAGAAGAGATCATTCCTACATTCCATGCCGCCGCCAGAGTCACGGGTCAAACCTTGGACCCTAGTGAAGAGATTGGATCTGAGGTTGTGGTGCGTAGCGGTCTATTTGACACCTTATTTACTCACTTGCCTCCACTTACGTAGGTAGGATTATATAGGGCTAACTGAACATGTCGTCGACCATAACCGACGAACGCGCATCGAACCTCTACTCTAACCGAAGACCCTCTGTGAATGATCCGAATAAATCGTACGAGTCACAAGCTGAAGGCTTAGTACCCCGTCGGTCATGCAGTATAAGGCCCTGAAATGCTGAGGAGATTTGGGGATCACCATATGGTCCCGTAATAAGCATAGGATGTCGTGCCACCAGCGATTCTACAAGCGCCCCTAAGTCAGGTAAGGCCAGGTGGAAGCACCTRTMCGTCATCATCGGGTCTAATGCGGATATTCGGGCTTATTTGATAGGGGTGTATCAATATGTCGAGCCGCGAGTGCGCAGACCATCTAGATGAAACAATTTGGGAAAAAATACAAGATC-GGGTGAACAACAGCAACTGACCGGCGCGGCCACCCCCG-G-ATGCATAAC-GCGTTAAGTGGTCCGTAATGTCCAGGGTAGGGTCTGCAGTGTTTGGCAACGCCTGATTATCTCGCCGAGAAACATCAAGGCCTCATTTGAGCATGGAAGAGTGCTGCAGTATACGCCTACCGTTAGGGCGATGATAACTTGAAGTACCGAGGTTTCTTTTCAGCCCG-GATGATACGATTCATTGCCCGACATAGCAACGGATGAGCAGATAGGCACAGTCCG---AGACAGACACCCAAGAATGTATGGAACGAACGAACCCCGTCAYGYCTGCACCTTCCATCGCAGCCAGCATACAT-AAAAGCGGCTGGGAATGGCTTA-----ATGTGGGACCACGAATCGGTCCCAGGTGGGGCCCTAGCACGGTGGGTGCAATTCGTGAACTTTTTGGGTAAGACCCTTTAAAGTTAG-T-GACCCAACGGTCGCGACTATCCGAATTTCTCTAGACGCGACCCAGCCGGTGTCGTC------ACGTCTCTAGTGTTGAAGTCCAAATTCGAGCTACAGCGACTTGATCGAACCTCCCCGACTGGGGCCTTGACCTTTACGCGGACACT--------GCCTCTTTGATCAACGGTGAGATTTCGCCCGGTAGCCCCCCCCACTTTCCGAACGTGTGCGCTGTACTAGCCGCTACTCGACAACGTCATRTGTTGTTGTGTGCATTAGATGGAAGTGCGATTGACGGATGGGCTCCAACTATCCGGCTACAGCTTCGGGGACCGGGTTGGCCATACCCACTCCACCAGAAAGCGGAAGGATTCTCGCACTTCGAGCAGGTGTGTTGTACATGGGCCATCCCGGGGCCGTACCGATGATTCCAGTTAATATTATATCTGGGAATTTATACAACTGAGTCAGCGTCGCGCGGCCCCCAAGTATGCGTGAGTACCCCTATCACCTCGATGATGATGTCAGCTCCCTGCCGCCCCTATCTATGACGGGCTTGTGCGTTTGGTACGAGTACAATGTAACACCGGATCACCGTGCTCTTCTTGGACCTACAGTTTAAACGGGCATTGAGTTTAATTTCGTTATAGGCCTGCTACGTTGACGCCGTCAGATCTGGCAGAAGCTGACGGCTCTTTCCCTGGTGCAKTRACGCGGACTGCGAGTTTCCGCCGGGTCCCTAACCGAAGCGGGGGTCACAAGAGTATTAACGTATGTGGTTAGCGTCGGGATAACATTAGGGCCATACCGGCCTGTGTCATCGGATCCTCTGGTGCGATCGAATAACCACTCGAAGGAAGCGTAGACGCAGTTAGCCGTTCATAATCATAATGGGGCACCCATAAATGAGTGCCCTTAATAGCTCAACCCCAGTCCTTGAACGGTGCCGTTCCRYACAACAATAACGTGAACATTCTGAGATAAACGGCGCGTAGTACGGTCGACATTATTCGTTCTGATGTCTGAGARTGTCTGACGGGGTAGAGGAGATCGGGGGCATCACTTCTAAG-ATCGAACCCCGGGAGGTCTCTGAATTGCGCAATGATCATCGAGGTGGATGGAATGGGGCGCTTAACTGCCCTGACGTCTCAGCTTAGTT-AAMYTATKTKAMCAGRGCAGAGTACGTTGGART-----AACGATAAAAGCTAAGAATGCGCAAGCTAAAGGGCGCGACTCAGAGTATGAGTGCATCGAGWTGGTACAATTCGGTGGGGCTTCTACAATGAACACGCACCCCCTCGCATACCTATGTAAMWATTTTAGGCATAACAGAGGAGGCTCTCGTTGCTGCCTCGATTGATCCCTCATCATACGTGGTAGCGCTCAGTGTAGGCAGGCACCAGAGAAGTGTCATATCCTTTCTTGCCCAACACTGAACACACGGGGGAGATCTGAAGCGAGAAC--TGGTTCACTGCTTCAGTTGGGAAATCTGAGAGCAAAATGTACTCCATTACCGGGCCACG-GAGCAA-MAAT-CGGCGAAGTAAGATTCATTCTACAACGCAAGAAGGGYGATTACTCGTCCTATATGTACGGGTAACATCCCAACCGTTAGCGCACGCCGAACCGCRCGCTCCTCACCGGATGCACGGCC--GACCACTGACAGGGTGCAAGAGCAGGCGGTTCGAATACAATGATATCGTAACACCCATGATACTTAATTGTGGGGGAACTGCTGTAATATTTTGCAGTGGGCCGTCACCTGTAACCCCTGATCGTTTTCTCACCTTATCCATGAACCAACGTCAT-TACTTTAGTGTATAACGTGTGTGTCGTTCCGAGCTGGCAGCCAGTTGCCTAACAGGTAG--GTATTTCTGTCCTGTGCGWGCTGCCGTCCCAAGGA-TGCACAGCGGGTCCATAATACCGCCGRTACGAGCGGGCCACGCGCTTATTACACCGCCGCTACTGAGTGCACTCCAAGCSAGAAGTGTACGCCGGACGCACTTGTGGACCGGGGCTCGGAATTAACCGGGTTGCTACCGAACAGGCAAGCCTAATGGATGGCAAATACACCTGTATATCTGTGTATCCTGGATGTAYCKRRGYRGCTGGAATTAAAATTAGTAGAGCTCRCCYRTAGGGAATGGATCTATA-ATCTCTGAATTAGTTGCAGGCTCATGGGTCATGGGCCTCCTTGCTCAGGTCCAMGAGGAAA--TGAGTGTTACTCGCGTGTTTGGAGGTACGGCCAACTTACCTTCCCCTGCCCTTCCTACAAGATGGTTCCCCGCGTTTTATGGAACAGAGTTTGCCTGGGATGAGGTAAACCTTGCTTAGTGGTTGCCTTCCAGGCGTCTTGCCCGACCTC---ATGATCGTCCGCATGCCTAATTCCACGCTTCTGGTGTGGACAAATATCCCGAAGACCGCGGGCGCTGCGTTGCATCATTATCTCGT------GTAGCCCTACAGGAGCATGCGGCAGCGCTTTCACCCTCCCGATTCCGCAGGCAGTTACGCGGCTAAACGCAGAAAAAATTGGCCGCTAGCGTTATGGGCGAGTTCTCTCTAAACA-GTCCCACGAAAGGGGCCGTGGGAAAATGCCGGACGACGATCTATATGATTACTTATTTCTCCTGGTATCCTATCTGTGCGTCGTTGCACGCGCATCTCTCAAACTACACCAGGGCCAGTCTAGTAGGCTAATGGTGTCGCCTCTGTCATAAGAACTGAGATTGCAGCATTCGAATTGGATTAGAGGAGCGGATAGACATGTCAGTATTAAGCCGGCGCACTCT----CTCATCCCTATATTGAGTACGGACGAGGGCTCCGAGTGATGTCTTGCACTACGCCCAGGACATTGTTCGTCAAGCCCACTAAAGTGGGAGGAATCGGTCAACGAGTCGATTGGTCCTGCTCG--CC-TC--C-ACGCAGCGCCAGTCCATGCCTTCGCCGTGTAACACCGCAGGGTCATGCTCGGTGCGAGGGTTTCGAAAAAAAAGTCCACTGCCTCTTAGCTGAACTGTTTTCGCACGTAGCAGGTTGGCCGAGCCGAACGATCATAGATTGCCAGGGACATTTTCGCAGTACTCTTGCCCATCATTTCGCCAAACAAGCCGAARMCGCTCCTGGGGACCGGCATTAGACTTGGAGGACTAAAACCACCATATAGCCAAATTTCTGGGTAGCTACGCTTCGACGCGATAA------CCCGTATGCATCTTGTTTCCCGTAAGTCCA---TGCTATTACTCGATTTTAGGGTACTTGTGACAGGTTTTAATCACATCGCGGACGGTAGTCCAGATGTTACGTGCCAATGGCGCTAGTACTATACCCCGCGCGTACTCTCTCACTAGCTGTACGCTACAATTTCTCCCGTCCTGGTAGCGTAGACG--------TTGTGCCTTCTGTAGCAGATCTCTTGGAGTACGAGCGCTCACATTCACTATTGCTTGCGAGAGCGAACTGACCGCGCGTGATTGCTCTAACATTTCGCGCCGGCGGCTGTAAACCCCGGCAGCRRGGTCTTTGATACCTGATGTCGAGGAGGACGGAAAAAGCGCCCCCACCTGTGGGGCATGCCATAGCACGTGAGCTGAAAGCACTCGGGCTGGAAATGTACATGCGACCCGGCCCGTCTTATCTTTCATGGCAATGACTAGCTCAGCCCATACTCAGTACTCCAGGTACCTTACAGCCTAGAGAGACGGTAGGGAGAGTCCTATTGCATACAACAGCCCATATGTATGGCCATACCGAAGGCACTAATCACGTATGAAGATCGGGTAGCCTATTTGGACTGTCGCCACTCATAAGTCAGACAACTCTTGCCAGGAGCCTTCGTCCGGGACTGCTGGATTTCATGCAGGGGATATGGTACTGTGACCTACGTGGCGCGGTACTCGAATCGGGAAGAAAGACCGACGATAGTGTCGGAAACCAAGCGCTAAATGTGCACCACGAGATAGATTCGGCGTCGCACTCCTCAACTACTTAACGCTACTCGTTCCCACGGGGACCG-----ATGGGCGCACAGGAAGGAAAATTAATGCCGTAGGATGGGTTCGCCCAAAGTTACGCTCGGCGCACTCCTCGTGGGAGATGAATTCGAGGTACGCTTTGCCATCGAACATGCTGCCTAGAAGGAATACACCTTATACCGGATTTCGACCCCGCCCC--------GCAGTCCAAAACAAGCGCGATGGAATAAGGTCTCCCGGCTCCTTCGTGGGGCGTGTTATCATCGCTTAAGCAGTCAATGCGAAAAAATAAACAGTCTCGAGCCGTCACCGAATTGGTGAGCTACATGCGTAACCTCCTCTGCGCGAGAATATCGGGCGACTAAAGTGAGCCATATCGATAATCGAAATCTCAATGCTAAGCCAGGTTGACCGGTGGTGGCATAGCCAACACAATGACGTAATTCCTTTGCAAAAGGGGCAGGCACAAGGTTGTACTCAGGACCACGGGGTCT-------CACATAGCAACGGTCGACTAACCGGCACATCCTTTGCAAATGGAGGGGGTAAACCTTGAGGCATCCTCTAACTTTAGGAATCCATTCCCCTTACGGAATTGGCGTCACATATCGTAAATGCCCGCCGGTTTTTCCTACTCGAACGAGAGTAACAGGTCTATGCAACTGCAAAAATGATCGTAYTACACRGGCCGAAGCCGATTCCATAAGAAGAGATGTGTTCGTTTCCGCGATGTACAGGWWTGTTGGTACTTCACGCGTTGCTATCTTACTTATTTAGACTATCTCTCGGGCGTTGCATAAGGACCTGCACTTAATTGTTCATTGTTGCCAG----------CAAGCGCTATGCTCCTYCTCTCTCAGGAGAACATTGTTTACAAACGCCACTGTAGGAGCGCCGTTTGACTGGAGATACGGTAAGAGAGATGTTAATGTCGGACAGCCCCAGCAAACCCGGTCTCTTTCCGAGTTCGATATAGCGTCACCCCTCTCTCGGCCATGTAGTTGTAAGGCAASGACARKCYYCGCTGGCTTCTTATGGCGGTCTGYRGRTACCGCAGGGTTACACCCCCAGAGATGCTAACCCGACGCTTTGCTGCAGACAACCTTCCCAAAGCAATGTTGACTATGGCAAGRCATATCCGGTTGACTGCTTGACTACAGTCGGTTGTTAGTGCTTAGAAAGGGATAGAGACGCCGCCCGCTACTCTTGGTACAGCACTTGTGACGGAATAAAACCGAGTGGCCGGCACGGCTCTTTTAGAGTTG-GCGCGTCCCTCTCT-GACCCAGCTCATATCAGGGCTCTCAGTCCGCTCGCTCTTGGTATTGTGCRAGAATTGTACACTTCAGGGATTCCGGGAACATAGACAAGCCCCATAGTCCTTAGCCAGTCCGACGATATCTCCTTAAGCATGTGTGTCGTTCGGCTACGAGACCT-AT------ACTTTGCCCTTGATGGGGAACGATTGCCCACCTAG-CT-CATGGGAGGAGCCATGAGTGGGAAAGAGC-TCT-----AAATACAAGGGAGCACCCCCGAAAACTTCACAGGGTTCTTGA-GTGTCGGGGATGGCGCTTTGACCGCCACTGCTGAAAGTATTCGGATGATACACGCAGTGTATTGCACCGTA--ACAGGGTCCACTTGTGTATGTGAATTGTCGCTATGTTTCAACGCTTTCTCTCAGGCAGTCGTGCTCATTGATTACGTGTGAGTCGGTCTGCGAAGAATATGGGATGTAGATAAACCCTGGAAGACCTACAATTGCCTCATTAAGCGACGGTTTAGCGTGAGAGTTGCCATTAAAGATCTACCAGCAACACCTAC-AGGCTCAAGACGG-AATGGATTTCGGAACGCCCACGACAGAACCTGGGTCGGTTCCATAGCCGTCACCGTCAGCTGGCGTAAGAAATCTTTAGACGTAGCGCACTTTATTAAATTCCACTGACCTGGGTTGTGTGCGCGCTTAACGTTCCAAGCTGACACTTGAACGCCCTTTTGCCACGGGAGAAAGCCAATTTAGGACTTGAACTACTTTGTTGCATCTAATATGTAACTACATCTCGGTCTGGGTAGCCTCGAGAGTGTGCAAGTTATCGCGATCCAGAAAAGCCGAACTGAAGTGACGCCTTCGCGCGACCTGGCTCCGCCAGGGGTCATCGCCTCCGTAAAGGGCACACAGCCATTTTGGTTACCGCGCTCAGCCTTTTCAGATCACCTGTGCTTC-CGCACACACTATCGGGAACGTCCACCCGCCTCGA-AGTCCAGCCGACCTCCGGACGGCCATTCAACGATAGTACGCTACCCTGACTGACCACTTTGAGATTGATCGGCCGTGCGTCAGCCTCCAATTGTCAACGAGATCATCA-----------GGGTGAGCAGCCCGGTAATACAACTCCGCACTCAAGTCAATTTCTAGTGAAGACCCTTTGAAGCGTGAACTCCTCACAAGTGCGGCCCTTCCAAA---AGCTTGACTAATAGTGGCCTGTAGCTTCTATACGAATATTCCCTCGTGCCGTGCAATAGGACAATGTAGTACAGTGCAAGGGAAGTCCCGAATGACACTGTGATCTACCG-ATGTGCCGCATGTTCTGGTCGCACCTGTATCCGCGCAGCCCTCTAATACCCCTAGCTGTGAACCGAAACCCACGACGGTCACCAACAGATAAGRMCGGATTGATCAAAGAGTGCATGGAACTGCCTAACCGCGGTACATCTGCGAGGGGTCGCCTCCCCCGTGCTTACCAACACTCCCAGGGGCCCCGGCCCCGGATCTAGATCACCGCCGCAACTTTGTAGTCAGGCATCTCGAGGCCGGACCAGGATCTTCCTTCCACGAAACCGCTTGCCTATTTGAATGGGGCCCATTTACAGTCCGATAGTTGTCAAAATTACAGTTTCCCGGCGTGATATCTCTTTTGAGACGAGCATCTCTGCTTTGAGTTTTAAGAGTGACGCTCATCCT--CTCCCCACCATTACAAACAACTTAACGCAGATGTGCCGGCCACTCGGCAGTAAATTTCAAGCGGAAGCGGACCCCACTTGGAAACACACGTTGTCCTGATCTGGTCACGTGCTGCCGAATCTGCCGACCTAGCCGAGCACGTTTATGCATTCGAAGCATCTCGCGCTGGACTGATGACAGCCGATCTAATT-----CTACATTGGATACGGAACCTGATGGGGTGAAGGCTTACTTTTGATTCCGTCCGGATAGGYGGGTTTTCTCCTACCATGCCTGTCCCCGACAAGCCGCCC---AGTGTTGAGACCTAAAGCTGGATAGTTRTATCGGTGGCGCGGCGGGCTGCATTGACATTCACCTTATCTCACCCCCGCCCCGATGTGATGTCGGCCAAGCGAGGTGYYTAGCTTTGAATTTCCGCTTGCTCGGAAAGGATCAGTGGTGCAACGACACGAAGCCGTCTCATACTGCGGAAAGTCGAGGACATACAATC-CCGATCGTACCCGGAGCACCGTATCATACCCCATGGGGCTGTGCCTAAAAGTARTCTGCGCGCCCCTCTCTTATAACGAAACCGTCTCCAGACGGGCTTGCAGAAATCCACCAAAGTATCTCATATTCCTTTGAAGGAATGTATAGCACTGATTCCCTAACCAGTCGGGAGCTCCCGTAACAACGTGATTTACATTACAGGGCCCTTCTGAGGGATT--AACACGTATGTCG
GPE059420  GGGTATCATCAGAAACGTTGTTCTCATCGTTGCTTCCGTCGCGAGGTTCTAATTACCACCGAAAGGACCGGGCTGCTAACTACCACCGTGAGGCTTTCAGCTACTGCATATCATATGCGTTCGCGGGTCTGCCCCATACGAGGACCGGCTACGAAGCTTGTCATGCGACTAACACCCTCTTAGGACTTTGGAACTACAACTTAATGCGCGCTATGTCCCCTCTCCCCACGGATCGTTCGTACAGGCGCAAGAACGACATCTTGGATTTCGTGCGGGATGCTCCAGAG-GTTCGACCCGTAGATCAGCCATCTGACGAAGAATTGCACCGGCAGGCCACTCGTCGAATTGACTCGCCACCGTTTCGCTSYTTGGGTCCTTCTGTGATACGCCTGATGCATGACTATCGGATACGGAATATCGGACCGTTGAACCTCCCAATCACAGTTGGCTGTATATATAACAGACACGGTATATCGTCAGTGTTCCCCTTCTTGACTCTTAACCCTAGCACATAAATCTCTCGATCGAAGCGACCTTTATGTGTTCCCACATTGGTGGTAGCTTTTATGTCAGCTTAGACCAGACATGCGTATCGCAATAGAACTTATCCCACCGGGCCGGTACCTAGCGTCCACGGGACTCCAGGCATGACCAGACTCATTTGCTACCAACCCTGGGAGATTGTCAGTTCCAGTGAGTGAAAGGCCACTGATGTGACTTTCAGTGGCAGTCCTTTCCGCCTTTTTAAAATCCGCCCTGCGGGGGCTGTTTTTAAATTAGCCCTCATCCTTATAGTAGTCTACGAAGAACCATGCCCCGGCGGACCACAATGACGCGGCTTGGCCAAATTACCCCGCAAGTACCAACAATGGGTGAGGGATTACGCATCTGCACATAATTGGAAGCGCGCGGGAGAGCTCCCTGAATGGGATAGCATGTAGGGTCCCGCATTCACTTCTGTGGGAGTTCGATGGAGCGCGCTCCGGTCATATTTCCTACTGTTGGAAGGGGGCCATCATATAGGAACCAGATAGGAACAGTTTCCCTTTCTGACACTGTGTACAGTAGGCCAGGAGTGGGCGGAGGCCTTGRAGCTCAATGGATGGGCAACACACTGCATATGTAATCCGTTCATGCGAAGCTAATTAGTCTTACATCCATTCTAGTCGCATGATAAGTCCTAGCCACCATCCGGCACACCAGATGAAACGCCCGATATTAAAAAGAAGAGCGGTCCGCCCCTGTCATGAAAAAGAGATTCATGGTGACTCCCGTATCACAGCTGGGGCGTTAACTGTCAGGGTGAAAGGGTTCAGTCATTCTATCAGCATCTGCCCACCGGTGCGGGCACGCGACGCCAASCRYRAACCGTTAGCAGGGTAAGACATTGCAAT-TGTAAACTGGCAAGAGGGYRCRATGTACCGCGCGTTTGCCACCACGACGACGGTGTCGTGGCGCCGGCTTCCCAGAGAATAAGGGACCCCCCATCGAGGACGTACGTATCCGTGTGCCAAGAACTATCGTACTGCATGCAGCTAACGCTCCGGAGCATGCTATCTAGCATTAGAGCGTGTGGCCGTGGCCCCTTTACTCAGCGAAGTGACTGGGAGACCTTACGTCGGCAGAGCGTTGAGTAACGTTCCACGCACCCGATAGAGCTCTAGGTTGACCATATGGCCAGCCGCCGGGTTAGCTTTARGGAGGCTTCCGCCGCTCTTAACCGTAAGAATTTAAGGCGCTCTTCTAATTAACCTAGTGGGTCTTTCGGTCACACTCTAACAGCTTTTCTCAAGGCCCGATGCTACGCATACACAGTCCTGCCCACATGAAGA-GAAGGAGGAGACTTAGTCGCTTGARAGGGCGAAATCTGTTGCGCGGCAGTTGTTTAAACGACGCGATGATTGTACCTTAGAATAGGTTATTAAACCCTTAGTTGAAGGTG-CGCGTTGTACCTCTTAGTTTTGCAGAGTCTGGCTGTCGTCATAGCGTAAAAATTAACGGTGATGACCCGTACCGTTATGCCACGTCAATTGTGCGACGGTGCCAAGTAAACGGTCCATTTCCCAATCACTCCCCTGACCCTTGGCCCGAATCCCGGGGCGACAGGTGCCCACGATAAAAAAGGATAGTTGCCTCTTTGCATCTCATGCTCTTTAAACTTATCTAAGTCTCTGTCCTGTCCTATGCACTCTTTAACTCCGGGTCGACCAAAAGATTGTGACGTGCAACCAATGCAATCTCGTACACATAACTCCAGACTCCCAGGCACCGGGGGCCTCTTCTGWTGACGAGAGCGACTGGACTACGGTTAAGAACCTATGCGCTGACGAGA--TATCGTCGGTAATTTCAGTATAACCATCACCCAGCTTGCACACGTTTTTCTATT-AACCGCAGGTCCGCAGGAAATTGCGAATTCACGGCTGAACGAGTGTATGGAACGCCCGCCACGGAAATRYCCTCGATACGCGGATATAACGCTGGATCTTGATCCTTTCGCCAACATAACAGAACCCGTTGCCAGCCCTCTTAGTCTACGCACACGAAGAGCATGGTCCGCCGTGACGCGTAACACCGAAAAAGATATTTGACTGCGCGCGATCTTCGAGCTACTCCTTGTGCCGATGTCGGGAAGGGATCTTGGGCTACCTACCA--TAGCTACGAGAGCCGMAGGGGTCAGGAGAGTTGTCTGCAGCCCGATATCGCGTGGGGGTGGAACAAAATTGTGAGCCCTTTTATGGGGCAGGAAGGAGGGCAGTGTAAACGTCTGATGCCGGGCCAGCCCCGCGCTACACGACTGAAGGGAGTGTACGTCCCGTGCCGCCGATGGCAGTGGTGCCACTCCGTTCTGTTTCTGTGAAGCTAGGCTTACCCAGGGCAACCGACCCAGTATCGAATGCGAATAATAGACCGGTGGACGTGGCCCTATCCACCCAACAAACCCTCAGCGGAACCGATTATCTGC-TCTAGAATGGGCTTGTCTACTCAAAGGAGTGCTCCGCATTGATTTAACTTGTCACTCGCCCGCTGCYCTCCTGGGCGCTCAAGTGCCAACGGAGAAAAGGTCTGATTTAACCCCTATGTAGAGGCTTAGAAATGATGTCGCTCAGTATCGTGCTTAGTGTACAATCGACGCCCTTGCACAGCAGCGAGGAGGTACTTGGCCCCTGC-ATGCATTGCAGGGGTTCTGTGGATAGCTGAATCCTGCCAGGTTACCTCCTTCTGGCGCTCAGGGCTGCGACCACGGGGTCATGGCAACACCAACCCGTCTTAGGAAAACAGTTGCGAGCTCCTAGTACGTGTATTACATGCCTTTACCGTTATCTCTCGCCTGCCCATGGGCAGTGGGACAGCCAGGCGGCCGACGCGCATGCATTTCGTCCGAATGCCACCAGGGCCACCGGCGGGCGTGTGGMCMGGGAGATGATTCCTCCCGGTTAGTCTCAGACTTTACAAAAGGTGAATCCCCGACCGGCTCGAGCGACCARGGCTACAACGGATCACTCGGCCGTATCCGCCACAAAGGAGCAGGCCACAGCTTCGGTGATTCGGGTGACAGACCTATGAGCTACATTTGGCTGTACGRGGACACAACCACTCTCCGACGCGAGCCGCGCCTGCCACTGTGCTT-CGATGGGCTTCTCGCACATAGGACATCGTTGGGACCGAAGTTAACGTTTGGTGTCTCCACCGCACTGTTCATAGCGGACGCCTGAATGAAACACACGTAGCATCTAGGCTAGATTCGGCCGGAGTAACTAGGAATGGACGGGCTGGCAGATCGCTTGTGATGACCCTGAGAA-A-GATGGAGTCGGGATTCAMGCGCAAATGTCCTCCGCAGCTCCGTCGCGTTATCCGTTCGAAAAAGGATATCTTTTATTAGTCCTATGTGAAGTATCGGACTCATTCCAGTGAGCCATCCAGCCCCCTTTTTATAGCCCGGCTGATGACCCTCCTACCTTTACTCGCAATACACCCGGCTACGCTCCGACCGCCGGGATCCAGAGCCCTGATGGAGATACCACTACCGTTTTCCACTTGAAGCTTGTACTGCGTCCGGAGCAGATACAGAAGCAGCGTCACCTAAGACTCTTCTTATCCAATGCGGACGGAGAATAGAGACTGCACCCGGGCACCCTTCGTTGACTGGTAGTTCCACGCAATCTCTCGCGTCAGGGGA-GAAGAGACGCCTCTGGATC--ATGCAGAGCGGGAGTATTCGTATGCGCATGGATAGTGAGCGGACCCCAACAGGTCACTAAAACATCAACGTTTTACGAGGCGGTGTGCTGCTGAGA--GCTGTACCCGGGGMTGYTGSCTGAATGCCTCCCCGATGAAGCACCAGGGGTTGAGTAAGGCWGTTCGAGAATCCCGTGCTTRCTATAGGTCCAT--TGTGGCGATTGGACCGCGGCCAGGAGTTCATAATAATCGGTCGTTCACATCGGGTACACACAGGGACGGCGCTTGCCTCAGGGTAGGAGCGTAATCATTTCCATATTGCAGTCGCGTTTAACCCGAGCTGATGCCCCCGATTCATGCACCCTTTRCGGCGRTRRYCTCTACTTTATCGGCAAGCCGCTGCCCAGCAAAGGGCGCGACTCCTTTCCAGCCCAGGTTCCGGCACTATTTGACGACTCTGCGGT-ACTATACGGGCCTAAATGTCGCGCCGAAGGCTCTAGACTCTTCGTGTGCGACGGGGGGATTCTGAACTAAAGGCTACACGACGAGCATACAATCCGGATGGTAAGACGCTGGTCCGCAATTGTAACAGGAGTGGCAGCCGAGCTGTGTAGTGCATGGTTCGCCACCAGGTCACAACGCTATGGGTCCGAAGATTGCGCGCATTTCGGACAACTTCGACGACCACCCAGCTTGCTCGGGGCCGTCCGTGAGTGAGTGTCTCCGCTGCTGTGATTCCGGTGCAGTTTCGACRACAWGGTTAGTTATAATGCTCATTTGACCACCTCTACATGTCCAGTCCTTGGTTGCCAACGACTTGAATTGTCAAGGTAGGGGACAGTCAATACGCCCGCAGATGTGCCTCCGTGTATGCCCAACGAACAATGCGCTCAGTTGCCTGCTTCAGTTTGCACCCTACTACAGAAGAGTTATTSAGCTCCATATCTTCAGCGATAGAGCGCCCCGACCAAGCCCACATGACCAGATGTATGGT-AGCATTCATAGTGTCACGAGTGCATGA-AAGGAGCGGCGTCCACTTCAGCTTTAGCATTACAAGCCCACCCCACGGAGATTCTCCGCGGACCTCAAGTTCACGAGCTCACAACCCATTTACCTGATGAATCCCACCTACGAGCAAGCGCTGAGAAGCGTCGGTCGAACGTGTTCACGAAAGACTGAAACGGGTACACCGAGGTTCCGTCTGACGAGTACAGCAGTTATTGCCCCAGCCCAGCCGGTTTTGAGCACGGTAGACCGGAAGTGRCGGGTGTTAACTGGACCCACTTGCAAGAAGGTGAGTATTTCGTGATATTAGAATGGTCGCTACGTCGGTTATGTATGGCTCGAATCGGCTAGTAAGGAAAGCGGGTGTAGACGTCTATTCACGTGTTTTCGCACGTCACGAAAAAGTACTGGGTCTTTTAAGTCTAAGTAAGACGAGTGGTGGGCACATTGTGGCTAGTGGATTGCAGGTCGGACAGTCCGACGAGGGTAGCCCAATTTCGCCGTCTCGCGCGTCCCCCATCCTACAGACAGTCCGTGTCTGGGTGAATAACTGGATAA-TATGCCGCCACAACGATAASAGGTGTGAGCTCGTTAGARAGGTCCGGGTGACACAAAAAAAAACACCTGCACACACCCTGAACGTGCCGGCCAGCGGTTCGGACCGATTACTAGATTCGGTCGGTYAGKCKTATTACCCTACTGGATTACTAGTAATGAATGAAGGCCGACGGCTCCGTCCAGCGGGGTAGGGCGCATTTGTG-CGCACGGTGAATCGACCACTCGGATCCCGTATGAAGAGTTTGATCTCCCTAGAGCATAGTAGCAAAATGAGTCGCTCTGGTGTAAATGTCTCCCGCGCCTCACAACCTCAATCCTCAGATGTGGATGCTCTCGCGCTAGTCAGGTTTTTAGGCGGAGTACGAGATCCACCACGATCATGTAAGCCTGGCTTTCCTGMGAWWGCCACCAACACGGCCTATSTYCRWCACGATAAGTTCTCACAACACTGCAGGTCTCATCTGAACCACTGCAGTCTGGCGGRCCGGCTGGGGTGATTCCGCGTGACATGCTGACGGAACGTATTAGCTGCATGCTTATAACGCGCAACCGGCCTCGGCTGCTCCCTACAATTTATTATCTACCACCCTCCTTGGGGAGCCATGCGCTTAGGCACATCTAGGCATTAACAAATTTGAAGCGATCAAGATCTGCAGAACGCGCGCATATTCCAGAAATTCGTGTTGGGGAGCCGGGTTGGGATGCATGGAGTGAGTAAATCTCTCTTGGTTGTGCTCTCGTTACTGGTCGCCCCATGGGATGACTACTGTAGGTCGTATTTTTCGAGGGATTGAACTTCCCTTCTAATGCTTTGGAGTCGATAGCGAGCACTAAACGTCAGCTTAATGGTTCAACAGCAAACCTGCGGGTTCTCATTACACGGCGAACAAATACCAAGGGTGGTGGACCCTTCTCTCGCCGCCGCGGACACCGAAGAGGTGGTTCTGCTTCCTACAGGGGCCGCTTGAACACCACGCAAGGCGTCACTAGCGTGCCTAATGTGCCACACTACAGTGGCGAATCTAGTTGGAATAGAATTCCATACGGCCATCTACGAGGGCCGGCTACCCAAATGGGGCACTACAACTAGTTCGGAACAGAACATTCCCCGTATTCGCCCGCACGTACTCTGCGTCGCTTATCACATTCCGTAAACTGAGTTGTATCCGATACATCCACTGGATATATAGGGKCGRSSTSGGAGGGGACGGATTTTGCTCTGTGGTTCTTCTTTAGTGGCAAGATACGCAGCATCCGACGGCCTGATCCGAGCATGAAGACCCGATGGTTTTCAGAATAGCACACGTCCACCAAACCGATCGGCCCCAGACACTCTTCAAACGATATTTGCTCATCGGGCGACAAAGTACGGTTCTGTATGTATTGTTGACTATTTAGGGGTGGCAATTTCACACTTGTATAGTGGTTTGATCAACTTCGGGGCAGTCTGTCGATCAAACGGTAACAATTAGGAATCAAGTCTCTAGAACCGTGCGGGAGACACTCGCGAACCGTGGCGAGGGATTCTGAGATCTCCAAGGAGATGCGGGACCGATACGTTCGAACCGTAGCATTACATGCACATACAGTCCCTTAGGAGCAAGCTTATCATGACATAGTGGTCACGCAGAGCATWTTCATTGTATATTCACCGGACGCGGTTACTACGTATGA--TCGAGGGGCAATCCTGACCGCCGGCAGCG-ATCGTATGTACTGTAGCGTATCGCGTTGTGGGCCTAAAGATGTACCGACTACATCGAACCGCGGGTTTGGTTCATAACATTTCCGTGAAGCGTTATTCAAAGATTGCGGCGCTTGAACAGTTTGACGGGAACAACCATCGCCGGTGCTTTATTTTAGTTCGCGGTAACGTGGGAAACTGGATCCCCCGGCACGTGAATCCTGCAGTGTATATCGGGGATAGCAGACTCTCCGTGATCAGTCACGATGTGAGGGTGACTAAGACTTCAGATATTGTCCATTCGGAAGTTTGTTTGTATACTCCAGTACGAGTTTAATACATCGAGATGATCAGCTGGGGAATCAACTTTTGTCACTTGAACCATACCCATGGAACGGCACAAAGAACGTGAGACGGTCCGGACGTGACTGTTCAGTAGTTCGAGCGCCAAAATGGGATATTATTGTTGATAAGCTATCGACGCATCATGCGATGTCTAGAGATCATGTTCCTCAGTATTGTGAATGGTGTCAAGGCGAAGGACCGTCCATAAATGCGGCATTTATTTAAAGTCGCCAACGTCAATGTCACTCACAAACTGAAATCATGTTGGGATGGGCAACATTACCACATCAGCGATACGTATATSGGSCGATGATCACAGCACGTTCCCAGTCGACCCGGTAACCAGCGACAAAGAACACCCTTCTCGCAGCCCAGAACTGGTGGGGATCGGTGGTAAGGTGCACTTATGCGTCGGATGCAAGCATCTAACTTATCCATTAGCTACGACCGAAGGTCCCCAGTCTGGCACTACACCCCCACAGTGATTGCGTCGAACTGAGCGCCAGTCCGTGCGCTTCCGGCCGATCCCGAGCATCCACCATGGCGAATCCCAGTTTAGGGGCTCACTCACCCGTTAGTCCCAACTTACGGGTGAGCAAACGCCCGTTCATATGAGTGGAAATAAGGTCCGATCAAAAATATGAAGGACCTGCGCCCGCTCCCTTAGCAAGCAACGCAGCGTCGAGTCGCTGAAATATGCTCTGGGCGAAWGCGTA--CATTGACGCGATGGGGATTGCGATAGAGCAGTAGCGTTCGCGGATCGATCAGAAGGAGCTACAGCGCCTAGCATGCTAGAGC-GCTAACGCATGCCCGAGCAAGGCAATCGCGTGTGGGCCGAATATGGTAAATCTTCTATCGGCGACCTCCCCGCATCCCGTGAAAAAGGACCGATCATTCGATCCTCACCAGCCCTGGTGATATCTAGGAACGGGGCTCCGCCAATACCGACTTGCCCAAGCCGGTCCCGCGAACGCCCTCAAT-ACAGCCTCCGTCTATCGGGCCAAAGGTGCTAATGGCCCCGCCGCTGTGCGCAGGAGGCCGGATGCCCAAGTGRY-AMYRCAAAGGACGAATAGATTCGCTTGCACCCGTGGAGTTCTCGAGTTAGCGRGTRRGGCACGAAGTGGCTGG--GCACCCGACAGCCATTAACATTCCTGACGTGCGACAAATCCGCAGGGTGGTAGTRTCCAAGGATCTATAGATGGACAAACGTAAGCAGCAACACTGTACGATTTATTAGGGTTGCACCATACTGTGCAAACTCGGTGACGATACTTGCCATGTACGAAGGCCTCAGGAACTACCATTCAGCCCCACGGGAGAACAAACAAACCGAAGCACT-C-ACGG-CTTAGCCCCGTAGAAGGGACAATTCCGGATGCCGAACTCTCGGACGGTGAGCTGCCATGGCTAGCATACAATAGGTAGGCCGGAGGCAACA-CGTGTTATTCAAAAGAATCGGCGCTTGTACAACCTCATTCTGTCCCTAATATCCGAGTCCATAACCATCCAAAGCGCACCACAACAGCTTTATATCGGAGAGGCTTCAACTGTCT-GGTAYAACGGTCTGTGCCATCTTTAGYAGAGGCGTTTCTCGGCGGTTTT-GGCAGTGCTCACGTTCGTTGAAGATATGCCTGTCTAATGTAGAATCCCGTGTGTATCGTTTTCGGACGACCCGCAAGCGYASGGGCAATAGCAGCTAGATATCCAGGAATATAACTCAGCAGGTATATATTTTCCCGGTTATGTAAGTGAGGC-ACTCTTCGGTCTGCGAATACGGCTCCCCCCTTGCTATGCTGAAGGAGTCACATACAGCCAGCCCAGCTCATCGCAGATACAGGCTGGCTACACCAGTAATCATTTTTCGTCCCGCAAATTACCCCACCAAGTGCATTACAGCGCCAGC--AGATSGGATGTATGATACATTACCCAGGACGTAGTGGGGACGAGTTATTTGAACCCACTCACTGACCATGTAATCGACCGCCACTAA---ACCTTCCACCGTCGGTTTCAAACCGGGGTATAATGCTTTCTTTCCCGTCGTCATGTAAAACGCAAGGGTTCTAGGACTCCGATGACAAGTACCGAACGRGCSTCATTCAAAGTCAGTGGCTGGTGAGTGTCAGATCCCTTCCCTGCCCCTGCGCAGTCCCCGGGCAATGCTGAGGGAGCTTCCACATTTACATACAAACACGCCTGCTCTGACTTTGGTTCCCGATTTTACCCTTAACTCGAGCCGCGCCGGCGTCCCGAAGTATGCCATTCGTGACGACCTTAAACTCAAGGGTCGTAGTCCATTTCTAGGGAATGCGCCTACYGGTAATGCTCGGAGTAGTGTGGGGTAAATGTGATAATTGAGTATTATTTACGGACGTTGARTGSTRWRCGTAGTTTTATCCGTTTTTGGAGCTACTCTAAGCGATCTGTTATATTGCTAAACTTCTCGAGTCGGGTTATTAAGGTGGTCATCCGGATATTTGATCGAAGGGGCGAACCCCTGCATCATATCGGTCTAGGAGGGACTCTGGTTCAGCCGCTGTAGCATTCAGCCCTCGAACTCCTACCAAGTGCGGCTCGTATCACGACGCAAGGGTTCCCCGGCCGAGGCTGCTTTCCGTGACGGGGGTGCAGTTGAAATTGAAATTGGACGAGTGTACTGCGGGTTAAKGAGTACTTTCCCGGCCCACACCACACGCGTTCAAATTAAGTGTGGCCAACACGAATGCACAGCCAATATTTCTGTCGAMCTGGACTCGTTACCAGTTGAAGCGGAATCTCGATTGCTCAGCGCCTTACTCTGATCGGCCGTAACTAACGGCGTCTTGAGAATGGTCTACGTTTCTTCACCCCGTACGGAGGAGCGGCGA-AGTCGTCTAACTATCGGYCAGCGCCGAGGGTTTGCATTCACACAAGAACACTTCTCTTTCCCGATGCGTGCAGTTTGTGAAAGAGCGTTGCTACTAAAAWCCTGGTTCTGCGGTAGCCCCGCTATCATCTGTTAGATGCAATAAGACTTTCCGGATCTCAAATCAGGGAGATGGCCCAAGTAGTACCTAGCACAAGTTATCGGAGAACAGCGACCACATGGCCAGGGTTAGTATAATGCACTGGAAGGAATTATGGGAAAGTGGCTTCGCTTTGGTATCACGGGGCTTGAGGCAACGCACGACTTGGTGCCTCCGATTTTCATAACTCGTACACCTTTTGTAGTGGCT-CTGCGGTTAAAACCGTGACAGGGAATATAAAGGTGGGTATTTACGTGAAAATGGCCCGCAGCTAGCAGGCGCATCCCTTGTTTGGCAGGTCACGGAGTCAGATATATGTCAATGTGTGTAGCATCATGAGGACTGAGGCGACGGAGTGCGGCCACTGGCCGTCAACCCGTCCCAGTGGTCTCTTTCCTTGCACGGCCGACGGAAGGACCCGAGGATTAACAGCCCGGTTAATTAGTTAATACTGATGTCGATCGCTCCGCACTGTCGTGTATACGGGCGCCCGGAGACTAATGCGGTAGAATTCTCTGATTTGCTC---TAATGCCTATCTCAGGGACTATGCCATTGGTAAAGCCACTCAGTCGGAAGATGCTTCTTTGGACGTGAGCCGCTCTACCTCCGGAGTCTACAGATATCCTAGCCTGCCAGCAAGTCTCAGGACCGACAGGGAGGTGAGTTAAGGGAACTGGCCTCCTTTGAGGCGCCATCACTTGTTGGTGCACCGAAACGCACACGGCCCCACACGTGCAATATAGACCAACATCTATCCTGACATTACGGTTAAAAATTARTTTGTAACCCCGACGACTGTTACCGCGAGRCWTGCGATTCATTTGCCTGCTGCACTGGCAGGTGGAGCCTCTGTTAATGCRYYRACGGGAAMGGGAGCAGGGCGTCACTTTGCGAGTCCCGAGCAGGAAGCGTRACCCCARCCCGTAGTTGCTCGCCCGGAACTTTTTGTTTTTAAACATGCCCGCATAAAAAGATGCA--GCGCTGGGTCAGATCGCGCGTCGGGAGACCGYGAATGGTGCGGTCTATGTCGACGCTATCGCTCATAATCGTACGTAATGTCGTCGTGAACCATCAACRMCYATCTGTGCCCATCAAAACTCTCGGACAATGTTATAGATAATTATCCCTAAGCTACAGTTGGGTATCTGGTGAGGCCCGACAGTCTAGGCGCACCCGACCGCA-CAAYWCWKTCRGAGGCAATTAGCTATCTTCGTCTTTGCCCCGGTATATATAGTTTCTAGTTGAGACACCTCCTTCTCCACTCCCACTTAACAA--GGAGAAATCGTCTCAAATAGTGAATCCCTATGAAATGCGCTACGTATAAACGAGAGGTCA-CACTTTCCTCCGGATACTCAGTTGGGGTGCAGCCATTCGCCGGATGCTGGTTCGATTTTACGCGGTGTCGCTCCCTGTAACCGAAACGGTGCGATTCCATAACCCTCTACCTATGTCCGCGGCTGGCCAACTGCCCAGCTGTTCTAAGCGTGTTTCACTYWRTACWATTGGCTTGTACGTGGACAGCACTTTATGGTAGGCGAGGCCTCTCCCTTCCAGCTGGGGCGGGCTCTACCCGCATTCGAGACGGCGGGGGGCCGTTGTGGGCTCTGGCGTTTAACCTACGGTAGCAGCTTCATGGGCAGTACACGTCCGAAAAATGGGCGTTTCTCCCACTCCGACACGTTGGTCAAGCAGGGACGACTAGCGGAGAGCCCTTGAATAGGCAATTTCGTACAAAAGTGAACMRGGCTTAACGCATCCGACTGGCTTCAAATTCATWGGTGCTTGATCCGCCCAGGATTTCAAATAC-GCACGGGTCTTGACGCTGCTCGTTCAGGCTGGCATCTCGGGGGCCGGGAACGCTTTCGTGTCCCTTTT---------CGACGTTTCGAAATCATTTGGTGGATAGAACACGCTTCGACATTGATCGCGCTAGTTGGTGAAGTYTACCCGAAATTACATCAGAGTTCAAAACCGCATAACGACCTCGAACGGGAYMCRYRYGGACCGTCTAAA-TAATCCTCACACCCTTTAGAGGCAGTAGATGAAGCAAGGCG--CGCAAGAGATAAAGTATATCGGGCGTCGCGGTAATGGGTTTACGCCATTAACCTAATGGAGGAATGGGATTGCATAGAGCATTTCACGTTCAGCAGAGCCGCCAGCCTATCCTCCGGTTTTGGTCACATTGGAATAGCTCAAAGAAAAACACATGTTGTCGACCGTCCACTAAACGTTTACTTTCAACGACCTACTTGGACCAAATCCAGGCAACTTCGCCATTCGGGCCTTTCGAATCCCGCTTATTACAGTACGGGTAACTGCGACGCTCGAGTCAGCAAAGATAGAGT-ACCGGGTCAGTGCACATCGGCACGAGAGACCTARGAGGCCAGGTATAAAGACAAAGGCAGCCTGGTGGGTTCGTTTAAGAGTGGCAGTTCATAGCTGATCTTCACTTCTCGAATGACGCCCGGTCTTGGATTTTAGTAAGAGAGAAAGTTCATTGACCGTAGCGGATGTTGCGGCTCCGGTCTTTTAATTGCCGTTCCGACCGGACCGCTAGCACAGTACCTGTTCTTTGTCAAGCTCGGGATAGCTTCTTGTTGAAGATCTCAGCCCACATCGGCAAGGCCTACACCAAGTGCGTGCCGCTTTGAACYTTTWCTAGGTTACTGAATAGGTAACGACATTMCGCTTTTTTATCCGTGCGCTAGATGGTCACAATAGGCGATTACGTGGACTTGATGGACAACTGTCCTGACGAACGACCACGTTTTTGGAAGTGGACTGCGGGTATCAGCATTGGGTAGTGATCGTGCACTTCCTGATTCTCACCTTTGAAGTCCGGATCAGATTAACGAAACCTGCGGCG-AATATCGGCCTATATGTGAACTGCAGAGACAAACCCGTCATAGCCGGAGGCCGTGCCGGTGCATTTATTGCTCTAGCCAA--ACAGAAAGGTGCTAATCTATGCGGGCCCAGCTTGATAGCCCAGCCGTGAGTTCCGCCTCTAACTAACCG-GAAGCGCTATGTCGGGCGGAGATKAATTACGCTTCATGAGGCATTTCGAATAAAGGTGAACCCTATGTTTTAAGAGGGAATTAATAGAGACCGCCAACAGGCAATCATTAGCAGGAAATTGGGGGGGCTTATTGTCCGGAATATTTTTACGCGTAAAAACGAAGACATGTCGTGCTCGGACGAAACTGCACGCC-CGCTCTTAGAGTTTTGGTTTGCGGAAAGAATGATAATGACCACCACTCATTGATATCTGCTCGATGGCTCTGGTGCCTCATTAAACCAAGATTTCCTGCGTCTCTGAAAGTCCTATAGTGGATGGTGTATCTGTTTAGGGTGTGTACTATGTGGACCTAGACTGTTCTCAGCACATTCATATGGCAAGCGAATGTAAGACAAGGCCTCTATTCTCAAGTCGGCTCTAAAGTTATCGGCTGACCTCGACCGGGCTGGCCACGGCAATAGACCGGGTGGTGAGTTACCCGGGTTCAGGTCAATCATCGATGAGCCGCCGACCAAACTGCYYSCCCGATGTCGTTCATCYYGCAATKYAGGGTTTTGAAATTTTGTCTGAGACGCCGCTAATATGACCTAATGGTCCYMSYTCGGGCGTGAGAAGCTGTACTTGGTGCTAAACTGAATCCCCTCCGTCAATCRCAATACACGAAAATGCATGGCAATAATACAGGAG--CGGTTTACTCCCTTCACAATGGGCTCCCGAACCCGTGTAAGACAAGGGAGCCCATTGCCATGACGCGATTTACACTGCGCATATAACGGCGTCCGCTAGCAGGGAGCCYGTCCGATCAACTTACAGAACCCCCGTGAACAAAGTACGAATTCGGCGGTGGCGAGACGAAATAGCGAACTCAGACTAGCTATTGGTGAGGGTATTCCCCCGGCTGGTTG----ACTAAGGATTCGGCCCCGCGAGCAGAAAGCTTTTTCGACGAGGGATACGAGTGAACGGTTTTACAGCTCCTCCTCTCAATTGGTAGAGTCGACTCGCGTACCCATTCGAG-TGGCCGGGCTCTCCCAGAAGAACCGAGCCGCGTTATTGCAAATGTGTTATGGCAGAATTCAWTSGAAACTATGCACGCAGGTGAGCGCTGTTAAGTTCCTACTCCCGTACCGAGCTCCCACACGAGTAAACCCCAGATCATGAGATTCTAATCCATAGCCGCATGCATGAACGAAATAACTGGAGCTAGCACTTAGTACCAACTGCGGCCAAGAACATTCGACTCATAGCGCAGAATCACCCTTGGAGCACCCGGGCCTGAAGAAAGATA-TTGTACGCGGAACTGCGGAMGAGGTGTATCGGCCCCAGWGCACGGGAAGCAATGAGTCCAAGTCGCCATTACCCATAATAGCGCCGCCTAGCG-CGAAGCCAGCACAACGGATCAGCTGACAAAATTAGGATGGCGGAGTG-T---TTATCTGCCAAATGTCCGAGTAGAGGGGGCCCTAGTTTAGGTGTGCACTGCACCCCACATTACAACCAATGCCGGGGGAGACTTTTCACAGTGTACTTGTCGGGCACSGGCGACACATAGCTCTCGAGCCCCGGCTCGTTGCGTCTCCGCTCTCGGTGCAGTCCCCTGACGGCAGCCTCACTTCATTGGCCGTCGATCCCTCCCAGATG-GACTTTCACGGGTTCGTGCCCAAGCGTACTCCGACTTTAGGCGACAGACTTTTTTACCTGGACCTACAGATGAAAATGGCGTTAGCGACACAGCGTTTTCAGGTTGCTCTAGTCCGATCTGGGGGCCACACGGTGCTGTCTACTTTACGGTCGTCCGCGCAACAGCATCAGTCTACATTCTGCACTAATCGTCGGTGTCTCCCTAATTCTACAGTTCAACCGCAGGCCCGGGGCCTAGTTCTTCCTTCTGTTGACCCCTGAGCACTTACGGTCCCTTTAATTCCGGTGCACCGGGTTGATCCTGCGCCTCACCTCGAAAAGCATCCGTGGACGCATTGGTCCCGGTCAGACCGGGTCGCTTAAACTAAATTGTGTCTGCTTTTTACCTTTTGGACCCGATACCTAAGGGGCTTTAGCGCGGTTTACCGTTACGTAAACCCGGCCTTAGGTAAGTTTCTAGTGCGCCCCACGCAAAATGCCGT---GGGCGCTTCGCGAGAGAAAACTCCGATCCGGATAGACTTCTACGATCCACATTTCGTATAAACCCGGCTCACCGGCATGCTATGTCCGACAGCCGCGGGGTCTGGCCGAGACCGATCCGGCCGAAGGATCGTGGGGGTTCTTTGTCAGCCGTTGAGCAATAGCGTTCGATGTCGGGTTTGAAGATCGGATTAGGGAGGAGACGACCAAAGGCTACTTAACGCTTGTCATAATAAGACTTAGCGAGAGGCTACGATAACATGCTGTCTATTGCGGACATCCAAACAGACGCTAATACCACTTCAGACCYTYTCRCGCGTAGAGGTATTTTATGTGATCCCTTATTGTTGAGTGAGTTTAAGCGTGCCCCAACGGGTGCGAGCAGAGTACCCCGCCTGGCAACAACCCAAGATGCTGGGGATTTTGGGGTTGRRCTRAWGGTGAATTAACGGTGTTAACCTTTCCGAGTTTAACAAATTGTGAAAACCATTACGGCGATACCCGAGGTCGGCTGTGACAATCAGCCTCGCACTAAAGACATATGGTGGCTAAAACAGGATATCTGAGGGGTT-AGGGTGGGTTAAGATAGTGTCAGTACAGACTATATCATGTCAACTTCTTAGGCACAGATCACGCGCTATCGGGTTGCAGAATAAGTCTTAGCCGTATTAGGAACCATCGATGGTGTATTGCCCAGACWSGCATGCGGTCGCGCAGATAGTACACAATATAGATAGTGCACGCCTTGTCCCACAACGCACTTCGTACGACAAGGGGGTGAAGTAGTACTGCCTCCGCGCTGCTCGGACGGGGYGYTGGTTGTAGTGTAGAACGGTCGCTCGGTTCGTCAAATGGAATAATAAATAGCTTGGCGAGGAAGACACGGGGCGGCAGGGCCGT--CG-GAAGTGCGAAACGGCGGCCGGCTATTAGCCTCTGTTGGAAGGATTGTGGTTTAGCAGGTTCACTGCATCACATTGCATTGGGTTCTGCCGACTACATGGTCCTTTACGACATTATTTGACGCTAGTGCTGACGACGCYCGYCCGGCGCGTCCTCCCCTGCACGCGACGACCGCATCAATATCAGTATCGGCATGCGTGGAGCAGACTCTCACCCTCGTACCTCCTGTATCTTCATWCCGTTGACTCCATTAGGCCATTCTTCGGTAGGACCGATGTGGCAGGCGGGAAGCACGTGTAAATTGGACCTTCGTCAACTAAAATTCTGGATGGCGGGTCGATGGGCCGGGCGGTCAGATTGGGTTCCGTGTGYCRCKGRYCGATCAGGGCTATGTCGTCAACACGCCTCGTGATGRCAATCGACAGACCTGCACGACGGGTACTCATCACGGCAACTCCCATTCCGGTTGGAACGTCGTAGCGCCTATGGGYKAGGGGTTGACGACATCGC-CA-AGGGTCTCTTAATAACACTTGGGTGTGACCGGGCCTAGT--G-----AATATGTTAAGATCAGCTAAAATGCCTTCATCATGGTGGCTACTGAATCGAGCGGCGCGGCCGAGTGGTCAGGCACGGTCGCCACGATCAATACATTGTACATCCGCCGGTCATTAGTGAACCTTCCTGACTTTGAATCATCCTCCAGMGCCTCGTGATATGTTAGACAACGTGTGTCGTCTTTTTACTTTGCCCCTCATYMYRATATCACCTGTCTGTATTCCTCCATTTAGTAGGATATTCCTAAAGGGCCAAGACAGTTGGTGTGTTGTGGAATCCGGTGCGTTCTACGGCTTATGAGGATTTACTGAGTGGGCGATATATAGCGCTGTGCTACGTTACCCAACCATGGAAGAGATTATCCCTACATTCCACRTTGCCGCCAGAGTCACAGGTCAAACCTTGGACCCTAGTGAAGAGATTGGATCTGAGGTTGTGCAACGTGGCGATCTATCCCACACTTTATTTATTCAGCCGCCTCCATTTGCGTAGTTAAGATGATATTGGGCTAATTGATCATGTCGTCGACTACTACCGACGAACGCGCATCTAACCTCTATCGCGACCGGAGACTCCCTGTAAATGATCCGGATAAATTGTACGAGTCACGAGCTGAAGGCTTA-TACCCCGTTAGTTACGCAGTATAAGGGCTTGAAATGCTGAGGAGATTCGGGGGTCGCCAAGTGRGCCAGTAATAGGCATATAATGTCATGCCACCAGCGACTTTACAAGCGCCCCTAAGACACGTAAGGCTAGGTGGTTGCGCCTCTGGCCCATCACCGGGTCTAATCCGGATATGCGGGCTCATTTGATTGGGGTGTATCAATATACCGAGCCGCTAGTGCGCAGACTATCTAGATGAAACAATTTGGGAAAGAATACATGACCTGGGTAAACGACAGCAACTGACCAGCGCGGCCACCCTCTCGGGTGGATGACCGCGTTAGGTGACCCGTATCGTCGAGGGTTGGGTCTSYRGTCTTTGGTACAGCCTGACTATCTCGCTGCGGAACATCCAGCCCTCATTTGAGCGTGAAAGAGTACCCCAGTATACGCTTATCGATACAGCAATGGTAAATTGATGTACCATGGTTTCTTGTCAGCCCTTGACGCTACAATCCATTGCCCGACATAGCGACGGATGAGCAGCTAGGCATACTCCGATCAGACAGACACCCAAGGATGCATGAAGCGAACGAACCCCGTCGCTCAAATACCACCCATCGCATCTAGCATAGATTTTTAGCAGTCGGGAATGGCTTGATTATATGTGGGACCGCGAATCGTATCTAGGCGGCGCTCCTGCACGGTCCGTGCGACTCGTGTACTTTCTGGGCAAGATCCTCTAAAGTTAGCTGGMCCCCACGGCCGGGGATACCCGAATTTCCCTAAACGCGACCCAGCCCGCGTCGCCTACATTACGTCTCTAGCGTTGAAGTCCAAATTCGATCTACAGCAGTTGGATTAAACCTCCCCCACTGAAGCCTTGACSWYTACGTGGGCACAATTACTGGGCATTTATGATCGAAGGTGAGACTTGGGCCGTTGGCCACTCACGCTTTCCGAACGCCTRYRYYRTACTAGCCGCTACTCGACAACGTSAYRTGGTGTAATGTGCATTACATGATGGTACGATTGCCGGATGGGCCCCAACTATCCGGTTACAGCTTAGGGGACCGAGTTACCTATACGCACTTTACTAGAGAGTGGGAAGGTTTTCGAACTTCGAGCGGGTGCGTTGTACATGGGTCATTCCGGGGCCGCGACGATTACTCCCGTTAGCATTATATTTGGGAATTTATACGACTGAGTCAGCGCTGCGCGGCCCCTGGGATTGTTTAAGGACCTTTAYYGCCYTGATGACAAAGTGCGTCTCGTGTCGCGCCCATCTAAGACAAGCTTGTGGGTTTGGTACAAATGCAATGTAACACCTGATCCCCGTGCTCCTCTTGGACCTACACTTTGAACGGGCATTGGGTTCAATTTCGTTTTAGGCCTGCGACATTGACSCCGCCACCTCTGGCAGAAACTGACGCCTTTTTCCTTGGTGCAGTGACGCCTACTGCGAGTTATCGCTGGGTCCCTATCCTAAGCGGGGGTCGYAAGAATATTCGCGTGTGTGGTTAGCGTCGGGATAACGTTAGGGCC-AACCGGCCTCTGTCGCCGGATCCTCTGGTGCGATTGAGTAACCACTCGAAGAAGGGTGAGTCGCAGCTAGCCGTTCATAAGTATAATGGGGCACCCTGAAATGAGTGCCCCTAATAGTGCAACGCCTATYYTTGAGCGGTGCCGTTTCATACAACTACAACGTGAACAATCTGAGAGAGACGGCGTGTAGTACGGCCGACACGATTGGTTATGACGTCTTAGAATGTGTGACGGGGTWGACGARATCGGGGGCATCACTTCTTAGGATCGAGCCCCGTGAGGTCTCTGAATTGCGCCACCATCATAGAGGCGGAAAGAATGAGGCGCTTAACTGCCCTGAYGTSTCGGCTTAGTTAAACTTATKTKAMCAAAGCAGAGTACGTTGGAGTTGGAAAACGATAATAGCTAAGGATGCGCAAGCCAAAGGGCACAACTCGGAGAATGAGGACATCGAGATGGTACGATTCGCTGGGGTTTCTATAGCGAAAGCGCACCCCCTTGCGTGCCTATRTAACAMYWCGAGGAGTAACAGAGGAGGCTCTCGTTGCAGCTTCGATTGAACGCTTTTCATACGTGGTAGCACTTAGTATAGGCTGGCAATAGAGAACATTCGTATCCTTTCTTGCCCAAAATCGATCACACAAGGGAGATCTGAAACGAGAACCCTGGTTTACG-AATCAGTTGGGAAATCTGAGAGCAAAACGTTCTCCTTCACCGGGCCGCGGAACCAAGMRATAYGGTGAAGTAAGACCCATAACACCACTCGGGGGGGGCGATTACTCGTCCTATATGTACGAGTAATATCGCAACTGGTGGCGCACACCGAATTGCGTGCTCCTCACCGGATGTACGGCCCGGACCACTGACTGGGTGCAAGGACGCGCGCTTCGAGTAGGAYSAGRTCGTAAAACCCRTGAAACTTACATGCGAGGGAACTTCTATATCATTTCGCAGTGGGCCGTCACCTGCAACCCCTGATCGTTTTCTCACCTTACCCACGAACCMACGTYWKTTACTGTCGTGTATACCGTGTATGTCATCCCAAGCTGGTTACCAGTTTCCCGGCAGGTAGAGGTATTGCTGTCCTGTTCGWGCTGCCGTTCCGAGGGGGGCRCAGCGAGTCCATAATCCGGTCGGTACGAGCGGGCCGCGCGCTTATCGCACCGCTCCTATTGAGTGCACTCCAAGCCAGAAATGTACGCCGGACGCACTCGTGGACCGGGGTTCGGAATAAACTGGTTAGCTATCRRACATGCGAACCTGACGGATGGCAAATGCGCTTGTGTATCTGTGTCTC-TGGATATACCGGGGCGGTTGGAATTCATATTAGTACAGCTCATCCATAAGGCGTGRATACATAGATCTTAGAATT-GTCACAAGCTCATAGGCCATGGGCTTC-TTGCTCCGGTACACGAAGAGATATGAGTATTACTCGCGTATTTAGAGGTGCGGCCAACTCMCCTTCCCCCCCTCTTCCTACAAGACTCTTACTCGCCTTTTGAGGAATAGGATTTGCCTGGG-TGAGGTAGACCTTGCTGGGTGGTTACCTTCCAGGCATCTTGCCCGACGGCGGGTAGACCGGCCGCACGCCTAATTCCACGCTTCTGGAGTGAACAAATATCCCGAAGACCGCGGGCGCGGCGTCGCATCGCTATTTTGTCTCTGAGTACCTCTACAGGAGGGCGCGATAGGTCTGTCATCCTATTGATGCCGCTGTCGATCGCGCGGCTAWMAGCAACTCAAATTAGCCGCTAGCGTTATGGGTAACTTCCCTCTAAACATGTCCCACGGAGGGGGCCGTGGGAAAATGCCGAACAACGTTCCATATGGTTACTTATTTTCCCCGGCGACCTATCCGTGCGTCGCTGTACGCRCATCTTCCAAACTACACCAGGGCGGGTCTAGTAGGTTCGTGGTGTCACCTCTATCGCGAGAACTGGGATTGCGATAGTCGAATTGGA-TAGAGGGGCGAATAGATATGTCGGTGTTATGCCRGCACWCTCTAGTCCTCATCGCGACATCGAGGGCAGACGAGGGCTCCGAGTGACGACTTGCACTACGT--A-GACGTTGTTCGACGGGCCCGCTAAAGTGGG-GGATCCAGTCAACGAGCCGTCTGGTCCTGCTCGTGCAATCC--G-CGCCGTGCCGGTTCATGCCTTCTCCGTATAACACCGCAGGGTCATGCTTGGTGCGAGGGTTTCGTAAAAAAAGTCCATTGCCTCTCGGCCGGTTTGTTTTCGCACATAGCAGGCTGGC-GAGCC-AGCGCTGATAGAATGCCATGGACATTTTCAAGCTACTGTTGCCCATCAATACGGYTAAGAGGCCGAAAATGCTCCTGGGGACCGGCATTAGATTTGGAGGGCTAGATCCACCATATATCCGAATTTCTGGGTAGCTACGCTTCATCGCGGTAGRCCCARCTCGTATACATCCTGGCTCTCGCAAGTCTATATTGCTATTACTCGATTTTAGGGTATTCGTGACAGGTCTTTTTCACATCGTAGATGGTAGTCCAGATGTTACGTGTCAATGGCGCTAGAACTAAACCCAGCACGTACTCTATCACTAGCTGTATACTACAATTTCCCCCGTCCTGGTAAGGTAAAGGCCCTGGAATTTTGCCTGCTGTGGCGGATGTCTTGGAGTATGCGCGCTGGCATTCATTGTTGAT-GGAAGTGCGAACTGACCGCGTGTGTGTCCTCTAATATTTCGCTCTGGTGACTGCAAAGCTCGACGACAMGGTCGTTGATGTCTGAT--CGAGGAGCATGGAAAAATCAATCCCACCTGTGGGGTACGCCAAAGCCCGTGGGCAGAAAGCACTTGGACTGAACATGTACATGCGACCGTATCCGTCTTATCCTTCATGGCAGTGACCAGCTCAGCCCATACTCAGTACTCCAAGTACCTCACAGCCAAGCGAAAGCACGGRGCGARTYCTATTGTATACAACGGCCAATACGCTTGGCGATACYGAAGGCACTAATCACGTCCGAAGATCGCATAGCCTATCCARGYTGTCGTCACTTACAAGCTGGACAACTCATGCTAGGAGCCTTCGTCCGATGCCTCTGGATTTCATGCAGGGGATATGGTACTGTGACCTACGTAGCGCGGTACTCGAATCGGGACGAAGGATCGGCGATAGTGTCGGGGACCAAGTTCTAAAAATACACCGCGAGTAAGATTCGGCGTCGCACACCTCAACTACTTAACGCTACTCGTTCCCCTGGGGACCGGTGTAATGGGCGCTCAGGAAGGAAGATTAGTGTCGTAGGATGGGTCCGCCCGAAGTTACGCTCGGCGGACTCCCTGTGGGAGATGAATTCGAGGTGCGCTTTGCCATCGAACATGCTGCCTAGAAGGAATACACCTTGCGTCGGTTTTCGACCCCGCCCCATTGGTGAGCTGTCCACAGCAAGCAGGATGGAATAAGGCCTCCCGGCTCCTTCGTGAGGCGTGTTATCATCGCTTAAGCAGTCAAGATGAAAAAATAAACAGTCTCGAGCCTCCGCAGGATTGGTGAGCAATATGCGCAACCTCCTCTGCGCGAGAATACAAGGTGTCTAGGGGGAGCCATAGCGATAATCTGTATCTCAATGCTAATCCAGGTTGACCGGTGGTGGCATGGCCAATTCAWTGWYTTAATCTCTCTGTACAARRGACAGGCACAAGGTTGTACTCGAGTCCTCGGATTCCGGACYAGTACATAGCTACGGTCGACTGACCGGCACGCCCTTYGCAAGTAGAGGGGGTGATCCTTGAAACACCCTMTGACTATAGGGATCCATCCGTCCTATTGAAGTGGCATTATGAATCGTAAATCCCCGCCGGTTTTTCCTACTCGAACGAGAGTAACGGGTCCATGCAGC-GCAAAAATAATCGTAYTACACAGGCTGAACCCGATTCTATTGAAACAGATGTGTCCATTTCCGCGATGGACAGRATTGTTGGCACTTCATGTGTTGCTATCTTACTAGTTTTCACCATTGCTTGGGCGATGCCAAAGGGCCTGTACTTAATTAGWCATTGGTGCCAGTGAGCGGTCRCAAGCGATATGCTCCTCYTCTCTCAGAAGAACATCGTTTACAAACGCCACTGTAGGATCGCCACTTGACAGGGAATGTGGCAAGATAGATGTCGTATTCAGACAACCGCAGCAAACCCAGTCTCTTTCCGAGTTCGATAAAGCGACACCCCTCCTCCGGTCGGTCAGTTGTAGGGAAASRRYARWMYCCGGTAGCCTCTTATGGAACTCCGCGAGTACCGCGGGGTTACACCCCCGGGAACGTTGTACCACAGCTTYGYTGCCGACAACCTTCCCAAAGCAATGTAGATTATGGCAAGACATTACCGATTAACCCCATGTTTGCAATTGGCCTTTAGTGCTTAGGAAAGGATTGAGACGCCGCCAGCTACTCCTGGTACGGCTCTTGGATCGGAATAAAACCGAGTGACCGGCACGGCYCTTTCAGAGTCGTGCATTCCCCCCTCGGGACTTGGCTCGTATCAGGGCTCTCAGTGCGTCCGCCMTCGGTATTGCGCGAGAATTGTACAC-TCGGGGATTCCGGGAACATAGATAATCCTCATAGTCCTTGACCAGGACGGCGATCTTTACTTAAGCGTG-GTGTTGTTCGGCTATATGACCTAATGTTCAAACTTTGCCCTTGATGGGGAACGATTGSCYACCTAAGCCCCATG-GAGGAGTCATGAGTGGRAAAGAGCCCCGAGGCCGAATACAACGAAGCACCCCCGAATACTTCACAGGATTCTTGAAGTGTCAGGGATCGCGTTTTGACCGCCGCTGTCGGCAGGATTTGGATGATACACGCAGCCTACTGCACGGTCTCAGAGGGTTCGCTCACATAAGTGAATCTTCGCTATGTTTCAACGCTTTCTCTTAGGCAGTCGTGTCCATTGATCTCGTGTGGGTTGATCTGTGATAAATTCGGGATGTAGATAAGCCCGGGAGGACCTACAATTGCTACATTAAGCGTCTGTTTAGCGCGGCAGATGCCATTAAAGATCAACCAGCTACATC-ACGAGACTCAAGAC-GGAAAAGATTTCGGAACGCCCGCGATAGAACCATGGTCGATTTCACAGCCGTCACCGTCAGCTGGCGTAAGAAATGTTTTGGTGTGGCACACTTWATTAAACCCCGCTGACCTGGATTGTGTGCGCGCTTAACATTACAAGCTGATACTTGAACGCCCTTTCATCACGGGACAAAGCCAATCTAGGACTTAAACCACCTTGTTGCAGCTAATATGTAACTATATCYCGGTCAGGGAAGCCTCGAGGGCGTGCAAGTTATCGCGATCCAGAAAAGCTGAACARKMGYGRCGCCTTCGCGCCACGTGGGTCCGCCAGGGGTCATCGCTCCCGTAGAGGGCTCACAGCCATTTTGGTTATCGCGCTCAGCTTTTTCAGATCACCTGTGCTTTCCGCACACACTAAAGAGAACGTCCACCTGTTTCGAAAATTCATCCGACCCGCGGACTTCCATTTAACGGTAGAACGCTACCTTGACTGACCACTTTGAGGATGATCGGCCGTGCGGTAGCCTCCAATTGTAAATGAGTTCATCGGAGAATTAACCRKKTGTGCGACCCGGTAACACATCTCCGCACTCCGGTCAATTTCTAGTGAAGACTCTTCGAAGCGTGAACTCCTCACAAGTGTTCCCCGTCCAAAAGGAGTTCGGCTAATTGTGGCCTGTAGCTTCTATCCGAATATTCCCGCATGCCCTGCAATAGGACAATGTGGTACAGTGCAAAGGAAGTCTCGAATGACACGGTAGTCAGCAGGGTATGCTGCATGTTCTGGTCGCACYYRTRCMCGCCCAGCCCTCCAATACCTCTAGCTGTAAAGCAAAACCCACGACCGTCATCAACAGAAAAGAACGGATTGATCAAGAATTGCGTGGAACTGCGTAGCTGCGGTACACCTGAGAGGGGTCTCCCTCCCCGTGCTTACTAACACTCCCAGGGGCCCCAACCCTAGATCTAAATCACGGCCGCAGCTCTGTAGYYARRTGCCYTGAGGCCGGATCAGGATCTTCCTTCGACGTAACCGCTTCCCGGTTTGAATGAGGACTATTTGCAGTCCGGTAGTTGTCAAAATGACAGTTTCCCTGCGTGATATCTCTTTTAAAACGAGGACCCCTGCTTTGAGTCTGAAAAGTGGCGCTCATCCTAATATTGCATCAATACAAACAACTCAGCGCAGATGTGCCGGACACTCAACAGAGAATTTCATGT-----CAACTCCCACTTAGAAACACGCTCTCTCATGATCTAGCCACGCGCTATCGAATCTGCCGACCKAGCCGAGTACATTTATGCAATCGAWRCACCACGTGCCAAATTGAT-----CCTATCTAATCTTATAATACATTGGATACTGAGCGTGATGGGGTGAAGGCTTACTCTTGATTCCGCCCGGTTATGTAGATTTCCCCCTGCCCTGCCTGTCATCGACWAGTCGGCCGCAAGTGTTGAGACCTAAAGCTGGATAGTTATAACGGTGGCGCGGCGGACTACGTTGACATACACGCTATTTGATACCTGATCCGATGTGATGTCGGGCAAGCGAGGTGCCTAGCTTGAATATTCCGCTTGCTCGGATATGATTCGTGAGACAACCACGCGGAGCCGTCTCATGCTGCAGAAAGTTAAGGACATACAACCTCAGATCGTCCACGGAGCACCGTATCATATCCCATGGGGCTGTGCCTAAAGGTTATCTGTGCTCCCCTATCTYATAACAAAACCGTCTCCAGACGGGCGTGCAGAAATCCACCGAAGTATTTCACGTTCCTTTGAAGAAATGTCT-GCGCTGATTCCCTAACCAG-TGGGAGCTCTCGTAACAACGTGATTTACGTTACAGGACCCTACTGGGGGACCATAGCATGTGTGCCT
GPE059470  GGGTATCATCAGAAACGTTGTGTTAATGGTTGCTTCCGTCCCGGGGTTCTAATTAGCACCGAAAGAATCGGGCTGCTAACTACTAGCGCGAGGCAT-CAGCTACTCCATATCATGTGCGTTGGCGGGTCTGCCCCATACGAGGACCGGCTATGACGCTTGTCATGCGACTAACACCCCCTTAGGGCTTTGGAACTCCAACTTAATGCGCGCTATGTCCCCTCGGCCCGCCCATAATTCGTACAGACGCAAGAATGACCCCCGAGATTTCGTGCGGGATGCTCCAGGG---TCGACCCGTGGGACAGCCATTTGACGAAGAATAGCATCAGCAGGCCACTCGTCCAACTGCCTGGACACCGTTTCGTTMCCTGAGTCCTTCTGTGATACG---GATGCATGGCTATCGGATACGGAAAATCGGACCGTTGAACCTCCTAGTCACATTGT-CTGTATATATAACAGACACGGTATATCGTCAGTGTTCCCCTTGATGACTCTTTAACCTAACACACCAATCTTTCGATCA-AGCGACCTATATGTGTTCCCACATTGGTGAAAATCCTTGTGACAGCGCAGACCAAGCAAGCGTATCGCGATAGGACTTATCCCTCTTGG-CGGTACTTAGCGTTCACGGGACTCCAGGCACGAACAGACTTACTTACTACCAACTCTGGGATA--GTCAGTTCCAGTGAGTGAAAGGTCACTGTTGCCATCTTCGGTGGCAGTCCTTTC-A-----TTAACATCTGCCCYGCRGGCGCTGTTACTGTATTAGAGTTCGTCCTCATAGTAGTCTACGAAGAACCATGCCCCGGCGGATGACAATGAAACGGCTTGGCCACAGTMCCCCGYRA-----AACAATGGGTG---GATTACACGTCTGGACATAATTGGAAGCGCGCGGGAGTGCTCCCTAAATGAGAYGGCATGTAGGGTCCC-CATTCCGTTCTGTGGGGGTCCGATGGAGCGTGCTCCGGTCATATTTACTACTGTTTGAAGGGGGTCACCATATAGGAACCAGATAGGAACCGTTACC-TCTCTAACACGGAGTACAGGAGGTCAGGAGCGGGCGGAYSAGTTGAGGCTCAATGGATGGGCATTACACTGCATATGTAATCCGTCCCTGCAAAGTTGATTACTCTTAGATCTACCCTATCCGCAGGATAAGTCCTAGCCACCATCCGGCACACTAGGTAAAACGCCCGRTATCAAAAAGGAGAGAAGTACGCCCCTGTCATG-GAAAGAGATTCATGGTGACTCCCGTATCACRGCTGGGGCGTTAATGGCTAGTGTGAGAGGGTTCAGTCGTTCTATCAGCATTTGCCCACCGGCGCGGG--C--CCCGTCAASCRYRAACCGTTAGCCGGGTAAGACATTGCACTATGTAACCCGGTAGACGGGCACAATGTATCGCGCGTTCGTCACCACGACGGCGATTTCGTGGCGTCGGCTTCCCAGACAATAGGGGACCCCCCCACGAGGCCGTACGTGTCCCTGTGCCAAGAACTATCGTACTG-GCACAACTAACGCTCCGGGGCATGCTATCTAGCATTCGAACGTGTGGCCGCAGCCCCTTCGCTCAGCGGAGCGACTGGGAGACCTTACGT-GGCAGAGCGTTGAGTGACGTTCCACGCACTCGATAGCGCCCTCAGCTGACCATATGGCCAGCGGCCGGGCTAGCTTTAAGGGGGCTTCCGCCGCTCT-AACCGTAAAAATCTAAG--GCTTTTCTAAGTTA-CACGTGGGTCTTTCG-TAACACTCCTACARCTTTTCTCAAGGCCCGATGC-ACGCATMYACAATCCCGCCCACA-CAGGAAGAAGGAGGGGACCTAGTCGCTTGAGAGGGCAAGATCTGTTTGGCGGCAGTTG-TTAAACGACCCGATGATTGTACCTCAGAATAGGTCATCAAGCCCT---TCGAAGGTGGCAGGCCGTACCTCTTTGTTGTGCTGAGTCTGGCGGTCGCTGTATCGTAAAAATCAACAGTGAT--CCGATACTATTATGCCACGTCAGTTGTGCGACGGTGCCAAGAAAAAGGCCTATTTCCCA-------TCCTGCCCATTGACCCGAATCCCTGGATGGCGGCTGCCCTCGATCTTA-AGGATGGTTGCCCCTTCGTACCTCATAACCTTTAAACTTATCTAAATCTCTGTCTTGTCCTATGCATTCTTTAACTCCGGGTCGACCAAGGGATTCTGATGTGCAGCCGACGCAAACAAGTACACATAGCTTCAGATATCCAGGCAACT-GGTCT-CTTCAGATGACGAGAGCGATTGGACTACGGATAAGAACYTATGCGTTGACGAGACATATCGTCGGTAATTTCAGTGA--GTACCGTCCAGCTTGCACACGTKCTTCTG-TCGACCGCAGGTCCGCAGAAAATCTCGAATTCACGGCTAAGTAAGTGCTTGGAACGCCCGCCGCGGAAATGTCATCTATGCGCGGATATAACGCTGGATCTTCACCCTTTCGCCAACACAACAGAACTTGTTGCCAACCCTCTGAGCCCACGCACACGTCGAGCACGGTCCGCCGTGACGCGAACTACCGAAAAAA---------TTCGCGCGATCTTCGGGTTACTCCTTGTGCCGATGTAGGGAAGCG-TTTTGGACTAACTCCTAG-TAGCTACGACCGCCGATGGAGTCAGGAGAGTTGTCTGCAGCGCGCCATCGCGTGGGGGTGGAACAAAATCGTTAGCCCCKTTGTTGGGCGGGTAGGAGGAYRGTGTGAGCGTATGA---CGG-CCAGCCCCGCGCTACACGACTGAAAGAACTGTACGCCCGGAGCCGCCGATAGTAGTGGCGCCACTTCAGTCCGTTTCTACGAAGCTAGGCTTGA-AAGGGCAA-GAT-CCAGTGCCGGTCGTACATAATAGG-CGGCGGACGGGGCCCGTCCCG-------------CATCGGRACCGATTATCCGCGCACGTAATTTGCCTGTCTATACAAAGTAGTACTCCGCATTGATTTAACTTGTTA--AGTCCGCTGTCCTACTGGACGCCCAAGTGCTAACG-----AGGATGATATT-AGCCCCTATGTAGAGGCTTAGAAAGGACGTCGCT-AGTAGCGCGCTCAGTGT-CAATCGACGCCCTTGCACAGCAGCGTGGCGGACCTGGGCCTCTGCTGTACACTGCAGGGGTTCTGGGGATAGATGAACCCCGCCA----AATTCCTTCTGGCGCTCAGCACTGCGACTACTGGCTCTTGGCAACACCGAC-CGTCG-AGGAGAACAGGTGCGAACTCCCAGTACGTGTATTACATTCCTTTACCACTACCTCTCGCCTGCCCCTGGGTACTGGGACAGCCAGGCGGCCGACGCGAAAGTATTTCGCCCCAATGCCACCAGGGCTACCGGTGGGCGTGTGGACMGTGAGACGACTCCTCCCGTCTAGTCTCAGACTTTACAAAAGGTGAATCCCCGACYGGCTCGAG---------CTACAGCGGATCACTCGGCAATATGCGCCACAAAGGAGCGGGCCACAGCTCCGGTGATTCGAGTGGCAGGCCTATGAGCTACCTATAGCTGTACGGGGGCACGACCACCCTTCGGCGCGAGCCGCGCCTGCATCTGTGCTTCCGATGGGCTTCTCGCACATAGGGCATGGTTGGGACCGAAGTTAAGGTTTGATGTCTCCACCGCGCCGTCCAGAGTAGGCTCCTGAGTGAAACACACGTAGCATCCAGACTAGATTCGSCCGGAGTACCMAGGAATSGACGTGGCKGCAGATGGATTG-GATGGCCCTGAGAAGAGAATGGAGTCGGGATTTACGCGCAGATGTCTTTCGCGGCTCCGTCGCGTTATCCGTTTGAAAAAGGACATCTTCTATAAGCCCCATGTGTTGTATCGGMCTCATTCTAGCGAGCTATCCAG-TCTTTTTTTGTAGCCAGGCTGATTAGACTCTTACCTCTACTCGCAATACGCCCGGTTGCGCTTCGACCGCAGGGCGCCAGGGCCCTGATCAAGACACCATTGTCGTTCTCCACTTGGA-CTTGTACTGCGYCCGGGRYAGGAGCAGAAGCAGCGTCACCTAARGYKATGCATGTCCAATGCGGAC-GC----AAAGACTGCA-C-GAGCTTCCTTCGTTGACTTGTAGTTCCACGCAGTGCC-CGCTTCGAGGGACGAARARACGYTTCCGGATCTCATGCAGAGCGGGAGTGTTCGTGGGCGCGTG-ATAGTGAGCGAACCC-------TCACCGAAACTTCAACGTTTTACGAGGCGATGCACCGCCGATAGAGCTGTACCCGGGAGTGCTGCC-G-ATGCCTCCYCRWTGAAGCACCAGGGGTTGAGTAAGACAGCCCRAAAATCC--TACCTACTATAGGTTAATAGTGTGGTGTTTGGACCGCGGYYATGAGTTCATAATAATCGTCGCCTCACACCGGGTACACACAGGGRSGKCGCTTGCCTCGGGTCGGGCGCGTAATC-TTTCCAT----CAGTCGCGTTTAATACGAGCTAATGCCCCCGATTCATGCACCCTTTGC---AATGGCTCCTACTTTATCGGCAAGCCGCTGCCCAGCAAAGGGCGCGACTTTATTACAGYCCAGGTTTTGGCTCTACGTAACTACTCTGTGATAACTATACGCGCCTAAATKTTACGCCG-CGGCTCTAGATTGCTCGTGCGCGAC--G-GGATTCTGGACTTAAGGCAACACGACCAGCATACGGTCCGGATGGTAAGACGCTGGTCGGACGTTTTAACGGGGGTGGCGGCCGAGCTGT-----GCATGGTTCGCCACCGGCACACAGCATTAGGGGTCAGAAGATTGCGTGTAGTGAAGACAATTTCGACGACCACCCATCTTGCT-C-GGCCGTCAGTGTGTGAGTACCTCCGCTGCGGTGATTCCGGTGCAGTCTCGACGATAAGGTTAGTTATGGTGGTCATTTGACCACC-CGATACGTCCAATCCTTGGCTGCCTACGACTTG--TCCTCAAGGTAGGGTACAGTCAATGGGCCCGCAGATATACCTGTATGCTTA-CCAACGATCATTGCGCTCAGGTGCCTGCTTCGGTATGCACCGTACTACAAAAGAGTTATTCAGCTCCACATCCTCGGTGATCGAGCGCCCCGGCCAAGCCTACATGATCAGGTGTCCGGTTAGCATTCATAGTGTT--GAGTGCATGACAAGGAGCAGCGTCCACTTCCGCTTTCGCGTTACAAGCCCACCCCACGGAGA--CTCCGTGAACCTCAAATTCAGGAGCACATAACCCATTCACCTGATGA--AGTACTTACGAGCATCCGCGGAGAAGCACCGGTCGGACGTGTTCACGAAAGACTGAAACGGGTACACCGAGGGTCCGTCTGGTGAGTACAGCAGTTATTGACCCAGACTAGCCGATTTTGCGCACGGTGGACCGGAAGTAG-GGGTGGTAACTGGACCCACTTGCAAGAAGGATAGTATTCCATSATA---------TCGCAACGACGGTTGTGTATGGCTCGCATCGG--AGTAAGGAAAGCGGGCGTAGACGTCTATGCACGTGTTTTCGCACGTCGTGAGAAAGTACTGGGTCTTTTAAGTCGAAGTACGACGAGTGGTGGGCACATTGTGGCTCATGGATGGCAGGCCGGACGGTCC-ACGAGG-T--ACCAATTTCGCCATCTCGCGCGYCATCCATCTTR----------GCATCTGGATCAATAACCGGAA---TGCGCCGCCGCAATGATAASAGGTAAAAGGTGGTTAGARRRGYCMKGGTGGCACTAAGGGAAACACCTGCACAAACMCTGARCGTGCCGGCCAGCGGCTC-GAACAACTACTAGATTCGGTCGGTYAGKCKTATTA---TACTGGATTACGAGCGATGGATGAAGCCCGACGATTCCGTCTAGCGGGGGGGGGCACATCTAGGRCRCATGGTGACTCTGCCACCCGGATCCCGTATGAAAAGTTTAAGCYCCCTAGCGCACAGTAGCAAAATGAGTCGCCCTGGTGCAAGTGTCTCCCGAGCCTCACAACCTCAATTCTTGGATGTRGWYGATCACGCGCTAGCCGGACTTTTACGAGGAGTGGGACATCCACCGCGTCCATATAAGTCTGGCTTCCCCGCGAAAGCTACCAACACGGCCGACGTCCATCACGGTAAATTGTCACAACACCTCACGTCTCATCTGGGCACCTGCAGTCTGGGGCRCTGGTTAGGGTAATTCGACGTGACATTCCGTCAGAAGGTATTGGACGCATGCTTATAACGCGCACCCGGATTCCGCTGCCGCCTACACTTCACTGTCCACC-CCCCCCTTGGGGAGCCATACGCTTAGGGACATTTTGGCGTTAACAAATTAGAAGCAATCAAGATCGGTAGAATGCACGCATATTCCAGATATTCGTGTTGGGGAGCCGGGTTGGGATACATGGAGTGAGTAAATCTSTCTTGGTTGCGCCCTCGTGATAGGTCGCCCCATGGGATGACTACTGTAGTTCGTATTTTCCAAGGGGTTGTACTTCCCTTCTAAGGTTTTCGAGTCGATAA-GTGCACTATACGTCAACTGGGTGGATCAACAGCAAACCTGCGGGTTCTCATTACACGGCGAACAAATMCCGAGGGTGGTGGACTCTTCTCTCGCCGCCGCGGACACTGAAATGGTGGTTCTGCTTCTTACAGGGGCCGCTTGAATACCACGCAAGCCGTTACTAACATTCCTA------TACATTACAGTGGCGGATCTAGTTGCGCAAGACTTCCATACGGCCATCTACGAGAGCAAGCTCCCCAAATGGGGCACTACAACAAGTACGGAACAGAACATCCCCCGTATTCGCCCGCACGTATTCTGCGGCGCTTATCACATTCTGCAAATTGAGTTATATCCGATACATCCACTGGATATATAGGGGCGGGGTGG--GGGGA-GGATTTTGCTCTGAGCATCTTCTTTAGTGGCAAGATACGCAGCGTCCGACGGCCTGACCCGAATATGAAGACACAACGGTTTTCAGAATAGCACGTGTCCACCAAACCGATCGTCCCCAGAAACTCTTCGAACGATATTTG-TCATCGTGCGACAAAGT---GTCCTGCATTTA-TGTTGAGTACTTAGGGGTGGCTATTTCACGCTCGTAGAGGGGAGTGATAAACATCGGGGCATCTGGTCGGACGAATGGCATCTTTTAGGAATCAGATCTCTAGTAGGGTGCGGGAGACATGCGCGAACCGCGGCGAGAGATTCTGCGATCCCCAGGGTGATGCGGGACTGATTCGATCGTACAATAGTATCACATGCACGTGCAACCCCTTCGGATCAAGCATATCATAACATGGTGGTCAA--AGAGCAAATTCATTGTAAATCCACCGGACACGGTTACTACGTMTGGA-TCGAAGGGCACTTCCGACCGCCGGGAGCGAATCGTATGTCCCGTAACGTATCGCATAGAGGGCCTAGAGAGGTTCCGACTCCATCGAACAGCGGGTTTGGTTCACAA-ATTTCCGTGTAGCGTTATTCAAAGATCTTGGGGCTTGAACAGTTTGACGGGAGCGATCATCGTCGGTGCTCTACTTTAGTTCGCGGTAACATGGGAAACTGGATCTCCCGGCGCGTGAATCCTGCAGT------CGGGGATAGCAGACTCTCCGTGACCAGTCAGGATGTGAAGGTGACTAAGGCCTCAGATATTGTCAATTTGAAGGTTTGTTTCTATACTACAGTACGGGTTTGATACAGCGAGA-C-GCAGCTGGCGAATCACCTTTTGTCAATTGAACCATACCTAGGGAGCGGCACAAAGAACGCGAGACGGTCCGGACGTGACTGTTCATWAGTTCCAGCACCAAAGCGGGATACTTTTGGTGATA------CGCGGCATCATGCGACGTCAAGAGATCATGCTCCCCCGTACCSCGAATGGTGTCACGGTGAAGGACCGTCCATAAATGCGCCATTTATTTATAGTTGTCAAAGTCAATGTCACTCTCAAACTGAAGTCGTGATGGGATGGGCAACATTACCGCATTAGCGATTCGTA-ATGGGGCGATGACCACAGCAGGTATCCGGTCAACCCGGTAACCGGCGACAAA-AACACCC-A-TCACAGCCCGGATCTGTTCGGGATCGGCGGTAAGGTA-ACTTATGCGTCGGACGCAAGCATCTAACTTATCCATTGGCTAAGACCGGAGGTCCCCAGTCTGGCACTACACCCCCGCAGTGATTGGGT-GAACTGAGCGTCAGTCCGGGCGCYYYYWACCGAACCCGAGCACCCGTCATGGCGAATCCCACTCTAGTGGCTCAC-CACCCGTGAGTCTCAACGTACGGGTGAGGAWRCGCCC-TTC-TATGGATGGACATA-GGT-CGATCGAAAATATGAAGGATCTGCGCCYACCTTTWTGGCAACSA-----GCGTTGAGTGGCTAAAATATGCTCTGGCCGAAAACGTAATGATAGACGCGATGGGGCTGGCGATAGAGCAATACCGTTCACGGGTC-GTCAGAAGGA--------GCCCAGCATACTAGGGCCGCAAGTGTATGCCCT-G---GGCAATCACGTGTGGGCCGAACA-GGTAAATCACCCATCGGCGACCTGCCTGCATCCCGTGAAATAGGACCGG-C-TTCGATCTTCACCAGCCCTTGTGAGGTCTAGGAACGGGGCTCCGACAATGCCGATTTGCCCAAG--GGT--C-CG----CTTCCGTGCCCAGCCTCCGTCTTCCGGACCGGAGGTGCTAATGGCCCCGCCGCTGTGCGCAGGAGGCCGGATGCCCAAGTGRCGAMYATAACAGACGGATAGATTCATTCGCA-CCGTGGTGTTCTCTCGTTAGCTAGTGGGGCACGAAGTGGCTAGTTGCGCCCGACAGCCATTAGCAGTSCTGACGTGCGATGAATCCGCAGGACGGTAGCGTCCAGGGATCTATAGATGGACAAATGTGAGCAGCAACACTGTACAATTGATTAGGGTTACAGCATACTACGCAAACTCGGCGACGATACTTCCCATGTACGCATCCCTCAGGAACTACCATTCAGCCCCACGGAAGAGCAAAGGAACCGAAGCAC-TCGACGAGCTTAGCTCCGTAGAAGGGACAATTCCGGATTTGGA--TCTCGGGCGGTGAGCTGCCATGGCTAGCATACAGTAA-TATCCCGGAGGCAACAACGTGTTATCCAAAAGATTCGGCGCTTGTACAACCTCATTCTGTCCATATTATCCGAGTCTATGACCATCCGAAGCGAACCACAACAGCTGTATATCAGACAGACTCCAACTGTCTAGATATATCGGTCTGTGCCTTCTTTGGCTGAGACGTTTCTCGCCGGTTTTGAGCAGTACTGACG-GCATTGAAGATAAGCCTGTCTAATGTAGCATCCGGGGTGTGTCGTTTTCGGACGACCCGCTAGCGCGCGGGCGRTGGCAGCTAGATATCCAGGAATATAACTCGGC--GTTTATATTTTCCCGGTTATGTAATAGACCCGACTCTTCGRTCTACGAGTACGGCTCCCCCCAAGCTAAGCTGAAGGAGTCACATGCAGMYMGCTTGGCTCATTGCGAATACGGGGTGGCTACACCAGTAATCATTTTACGTCCCGCAAATTACCCCACCGAATCCACTACAATTCCAACCAAGTTGGGATGTAGGATACATTTCCCAGGACATAGTGGGGATGAGTTATTTGAACCTACTCATTCATCACGTAGTCGGCCGCCACTGATAAACCTTCCACCGTCGGTTTTAACCCGGATTATAACGCTTTCTTTCCCATAGTCATGTAAGGCGCAAGAGCTATAGGACGCCGAGGACAAGTACTGTACAGGCGTGATGCAAAGTCAGTGGATGG-GTGTGTCAGGTCTCTTCGCTGCCCCTGCGCAGTCCCCGGGCAGT---GAGGGAGCTTCCACATTTGCACACGAACGTGCCTGCTCTGACGTCGGTTCCCGATTCTACCCTTAACTCGGGCCGCGCCGGTGTCCCAAAGTATTCCATTCRGGACGACCTTAAACTCAAAGGTCGTAGTCCATTTCTAGGGAATGCGCCTACCGGTAATGCTCGGA--GGT-TGGAGCACATGTGGTAATTAAGTATTGTTTATGGACAA---GTGG---ACGTAGTTTTATCCGTTTTCGGCGCTACTCTAAGCGATCTGTGGCATTGCTAAACTTCTCGAGTCGGGTTATTCAGGTAGTCCTCTGGATGTTTGATCGGAGGGACGAACCCC-GCATCATAACGATCTCGGGGGGACTCTGGTTCAGCCG-TGTAGCATTCGGCCCTCGACCTCCTACCAAGTGCGGCTCGAATTGCTACGCAAGGAATCCACTGCCAAGGCTACTCTCCATGACGGGTGTGCAGTCGAATT-GAAATTGGACGTGTGTATTGCGGATT-ATGAGTGCCTTCCCGTCCCGCACTACACGTGCTCAAATTACGTGTGGCT-ATGGGAATGCACAGCCAACTTTTCTGTCGAMYTGGACTCGTTACCAGTTGAAACGGAATCTCGATTGCTCAGCCCATCAC-CTGACCGGCCGTAATCAATAGCGCCTAGAGAAAGGTCTACGTTCCTTGAC---------GGAACC---AGCAGCCGTCTAACTACCGGCYGGYGCCGAGGGTTCACATTCGCACA-GGGCG-TTCCCTTTCCCGATGGGTGCAGCTTGTGAAAGAGCTGTGTTACTAAGGACTCGGTTATGTGGTAGCCTCGCTATTGTCTGTTAGATGTAATAAGACTTTCTGGATCTTGAATCAGGGAGATGGTCCAAGTAGTATCTCGCATAAGTCATCGGAGAACAGTGGCCACATGGCCAGGATTAGTATCATTCACTGGTAGGAATTATGGGAAAGTGGCTTTGCCTTGGAATCACAG------AGGAAAGGCACGAGTTGGCGCCTCCGACTTTCATAACTAGTCCACCTTTTGTAGTGGCTCATGCAGTTCAAACTGGGAGAG--AATATGAAGGCGRCYGAWWGCGTGAAACYGRCCCACAGCKRGCAGGCGCCTCGCCTATTTGGCAGATCACGGGGTGAGTTATACGTCGACGTGTATCGCGTCATGTGGCCTGAGACGGCGGAGTACAGCCAGCAGCCGCCGGACTGTCCTAGCGGCCACTTTCCTTGCACGGCCGACGGAAGAACCCTRAGATTAGCAGCCCGGTTAATTAGCTGTCGTTGGTGTCGGTCACTCCACACTGTCGTGTATGCGGGCGTCCGGAGACTAACACGGAAGGATTCTCTGATTTGCTCCGATAGGGCCTATTTGGGA-GCTATGCCATCGGTAGAGCCACTTAGTCGGAA--CGYTTCTCTGGGCGTGAGCCGTTCCACCTCCGGAGCCTACAGATATCCTAGCCTGCCARCAAGTCCCACGACTGATGGTCAGGTGAGTTAAGGGAACTGGCCTCCTTCGAGGCGCCTTTACTAGTCGGTGCACCGCAACGTATTAGGCTTCTCGCGTGCATTATAAACCAATGTCTACCCTGAGATTACGGTTAAAATTAAATTCG---CCCCGACGACTGTTACCACGAG-TTCCGGGTTCATTTGCCCGCTGCACTGGTCGGCGGAGCTTCTGCTAAKRYR--A-CGAGAAAGGGAGCGGGAC-----TTTCCGAATCCCGAGCAGGAAGCGTAACCGCAGCCTGAGGGTGGTCGCCCGGAACCCCTGGTTTCTAAACATGCCCGAATAATAAGATACGCCGCGTTGGGTCGTATTGCGCGTCGAGAGACCGTGAATGGTGTGGTATATATCGACGCTAGCGCTCATAATCGTACGTAATGTCATTGTGGACCGTCAACRMCCGCCTGTACCCATTAAAACTCTCGGACAACGTTATAGATAATTATCCCCCAGCTACAGTTGTGTATCTGGCGGGGCCCGACAGTTTATGCGCACCCAACTGCACCAA--CT-TC-GAGGCAATTAGCTGCTGCCGCCATTGCCCCGCTACGTCTAGCTTCTAGTTGAGACACCTCCTTCTCCACTCCGGCTCAA-AA-TGGGGGTGTCATCTTTGATAATGGATTCCGAACGAACGAGCGACGTATAAACGAGGGGTCAGTACTTYCC---R-AGATTCTATCGGACTGCAGCCATTCACTGGCCGTCGTTTCGATTTTACGCGGTGTAGCTCCGTGCGGCCGGAACGGTGCGATTCCATAGCTCTCTACCTATGTCYRCGGCTAGCCAACTGCTCAGCCGCTCTAAGCGTGTTTGACTTTGTGC--TTGGCTCGTACGTGGCTTGCACTTTACGAACAGCGAGACCTCTACCTTCCAG-----GCA-GCCCTACCCGCGTTCGAGGCGGCGGGGGGCCGTTGCAGGCTCCGGCGATTAACCTACGGTAGCAGCTTCATGGGCGGTACACGTCCGAAAAATGGGCGTTTCTCCCACTCCGACA-GTC-------CAGGGACGACTAACGGAGAGCCCTCGAACAAGCTACTTCGTACACAAGTGARCMRGGYYYAACGCAKYTGACTGAGCCCAAATTCCTAGGTGCTTGAT-CAATCAGAGTTTCGAATAG-GCACGAGTCATGTCGCCGCTCGTTCAGGCTGGCCACT-GAGGACCGGGAACGCGCTC-C-TSYCTTTTTTGGGACGGCGACGTTTCGAACTCATT----------AACACGCTTCGACATTGATCGCGCTACTTGGCGAAGT-TACCCGCAATTACATCAGAGCTCAAAACCGCATCACAGCCACAAAC--GA-----GYAGGCCGCCTAAAACAATCYTCACACCCTTTAGGGGGATTAGACAAAGTAAAGCGGGCCCAAGAGTTAACGTAAA-CGGGAGTCGCGGAAATCGGTTTACGCCATCAACCTAATGGAGGAATGGGATTGCATGGAGCATTTCGCGTTCAGCAGAGCCG--AACCTATCCTCGGGTTTTGTTCCCATTGGAATAGCTCAAAGAAAAGCACATGTTGTCGACCGTGCACTGAACATTTACTTTCAACGACCTCCTTGGACCAAATCCAGGCAC-TTCGCCAAGCGGGCCTTTCGAATCCCGCTTGTCACCGTACGAGTAACTGTAGTGCTCGAGTCAGCAAAGACAAAGTTACCGGGTCAATGCAAATCGGCACTAGAGACCTAGCAAGCCAAGAATAAAGACAAAGGAACTCTGGTCGGTTCGATTAAGAGTGACAGTTCATAGCGGATCTTCACTTCTCGAATGAC-CCTGGTCTTGGTTTTTCGCAAGAGTGAGAGTTCATTGACCGTAACGGATGTTGCGTCCTGGGACCATTGACTGCCGGTGCGTCCGAACCGCTAACACAGTGTTTGCTCTCTGAAAAGCTCGGGATAGCGTCTTGTTGAAGATCTCAGCCCCCGTCGGCGAGGCCTACACCAAGTGCGCGCCACTTTTAACCTCTTCTAGGTTGCTGGATGGGTAACGACATTCCAACTTTTTATCCGTGCGCTARATGSTTACAATAGGCGAAAACGAGGACTTGATGGGTAACTSTCCTGACGAGGGACCATTTTCCTGGAAGTGGACTGCGGGTATGAGCMTTGGGTAGTGATCGTTAACTTCCTGATT-----CTTTGAACTCCGGATGAGGAGAACGAAACTTGCGGCGAAAAATCGGCCTCGAAGTGAACTGCAGCGTCAAACCCATCGT-GCCAGAGGAGGTGCCCGA---TTTATCGCTCTTGCCCAACACAGAAAGGTGCT--TCTGTGCAGGCACAGCTCGAAAGCCCGGTCGTGAGTTAAGCCTCTAACTAACCGGGGAGCGTTATGTCGGGCGGAGATGRATTACGCACCATGAGGCATTTCGAATAAAGGTA--CCCTAT--CT--AGAGGGAACTAATAGAGAACGCCAACAGGCAATCATTAGCAGCAAGTTGGGTGGGCTTATTGTCGGGAATATTTTTACGCGTAAAAACGAAGAGATC-CGTGTTCGAACGAAACTGCACGCCTCCATGTTAGAGTTTTGGTTTGCGGAACGCATGATAAGGACCACCACTCATTGATATCTGCTCGATGGCTCCGGTGCCTCATTAAGCCAAGATTCACTGCGTCTCTGAAAGTTTTACAGTGGATTACGTATCTGTTTAGGGTGTGTACTATGTGAACCTAGGTWGTTCTCAACATGTTCATATGGCAAGCGAATGTAAGAGAAGGCCTCCAT-CTCAAGTCGGCTTTAAAGTTATTGGCTGATAACGGTCGGGCTGACCACGGCAATAGACCGGGTGGTGAGTTCCCCGGGTTCAGGTCGATCATCGATGAGCCG-CGACCAA-CTGCCCCCCCGATGTCGTTCATCTCGCAATTCAGGGTTTTGAAATTTTGTCTGTGAGGCCGCTACTATGACATGATGGTCCCCGTTCGAGCATGAAAATTTGTACTTTGTGCCTAACTGAGTCCCCTCTGCTAATCRCAATACACCA-AATGTATGGCAATAATACAGGAGCACGGTTTACTCCCTTCTCAACGAGCTCCCGAACCCGCGTAATGCAAGGGAGCCTACTGCGATGACGTGAC-TACACTGCGCATATAACGGCGTCCGCTTGCAGGGAGCCTGTMCGATCAACTTGCAGAGCCCGCGTGAACAAACTA-GAGTTTAGCGATATCGAAACGAAAAGGCGAACTCTGACTAGCTACTGGGGAGGGTATTCTACCGGCTGGTTTCAAAACTAAGAATCCGGCCCCGCAAGTAGAAAGCCTCTTTGGCGGGGGATACGAGTGAACGGTTTTACAGCCTCTCCTCTCAATTAAAAGAGCTGACTCGGGCATCTATTSRRGCCGACCGGTCTCATGCATAAGAACCAGGCCGCGGTGATGGAAATGCGTTATGGCAGAATTCATTCGA-G-A-TGTGCGCAGGTGAGCGCCGGGTAGTTCCTGCTCCCGTACCGAGCTCTCACCCTAGTATACCCCAGATTTTAACCTTCTAATCCATAGCCTCGTTCATGAACAAAACAACTG--GCTAGAACTTAGTGCCTACTGTGGCCAATATTTC-CGACTCATAGCGCAGAATCACCCT-------------CCAGAAGAAAGAGA-TTGTACGCGGAAMYGYGRACGAGATGTCTCGGCCCTTGATCACGCGAAGCGATGAATCCAAGTCGCCATTACCAATAATARCKMMRCAYAK-G-CGCAGA-C------CGCCCCGGCTGTCAAAATTGGGMTGGCGCAGCGATCGCTTATTTRACGAGCGA-CTAGTAGAGGGGGCCCCAGTTTAAGCA---ACTGCTCCCCACATTACAACGAGTGTCAGGAGGGAGTTTCCTCAATGTACTTGTCGGGCACCGGCGACACATAGCKCATCAGCCGGGGCTC-TTGTATCTCCACTCCCGGTGCATTCCTCTGATGGCAGCATCACATCATTGACCGTCGAT------CAGATGCGGCTTTACCGGGCTCGGGCCCAAGCCTGCTCTGGTCTGAGGCG-CAAGCTTTTTTACCTGGTCCTACAGATGAAAATGGCGTTAGCAACACAGCGTTTTCGGGTTGCTCCAGTCCGAACTGGGGATCACACGGTGCCGTGCGCTTTATGCTCGTCGGTGCGACGACATCAGTCTACACTCTGCAYTKRTC--CGGTGTCTCCC-GATTCTACAGTTTAAACGCAGGCCCGAGGCCTAGTTCTTCCTGCTGTTGACCCGCGAGCGCTTGCGGTTCCATTAACTCTGGTGCACCGGGTTGATCCCGCGCCTCACCTCGAAAAGCATTCGTGGACGCATTGGT-----TCAGACCGAGTCACTAAAACTAGACT-TGTCTGCCTTTCACCATTTGGTCCCGATACCTAAGGGAGCTCAGCGCGGTTTACCGTTACGTATACCCGGTCTTAGGTAAGTTTCTGACACGCCCCCCGCAAAATGCCGCCCGGGGCGCTT--CGAAAGAGGACTCCGATCTGCATAGACTCCTACGGTCCACATTTCGTATAGACC-GGCTCTCTGGCTTGCTATGTGCGACAGTCTCCGAGTCTGGCCAAGACCAATCCGGCCGAG-GGTCGCGGGGGTTCTTTGCCAGC-----AGCAATAGCGTTCGATGTCGGGTTTGAAGATCGGACGACGGAGGAGAGGACCAGAGCCTACTTAAC----GTCCTAATTAGAGTCAGCGGGAACCTACGATAACATGCTGTCTATTGCGCAAATCCAAAGAGACGCT-ATACCACCTTAGACT-T-T-GCGCGTAACTGTACTTTATCTGATCCCTGATTGATGAGTGAGTTTAAGCGTGACTCAACGGG--CGAGCAGAGTACCTCACCTGGCAACGACCCAAGATGCTGAGGATTTTGGGGTCCGGCTGACGGTGGATTAACGGTGTTAACTKTWCTGAATTTAGCAAWCTGTGAAAACCATTACGGCAAGACCTGAAGTCCGCGGTGACGATCAGCCGCGCACTAAAGGCATGTGATGTCTAAAAGAGATCATCCGAAGGATTGAGGGTGG------ATAGTGTCAATACGGACTATATCATGTCAACTTTTCGGGCGCAGAACACGCGCAACCG--TTGCAGAATGGGTCTTACGCGTATTGGAAACATTCGATGGTGTATTGCCCCGACAGAAATTCGGTAACGCAGATAATACACAGTACAGATAGTGCACGCCTTGTCCCACGACGCACTTTGTACGACAGGGGGGTTATGTAATACTGCCTCCGCGCCGCTCGGGCAGGGCGTTGGTTGCAATGTAGATGGGTCGCTAGGTACGTCAAATGGAATAATAGTTAG---GGCGAGGATGACTCAGGGCGGCAGGGGCGTRGCRYGAAGTGCGAAGCGGCGGCCGGCTGTCAGCCTCCGTCGGGGG-ATTGTGG----GCAGGCTCAACGCATCACAT-ACGTCGGGTTCCGCCGAATACATGGTCCTTTCTGWCATTATCTGACG-----GCTGACGACGYYCGYCCGGCGTGTTTTCCCCCGCACGCGACCACCATGTAAATATCTGTATTGACATGCGTGGAGCGGACTTTCGCAAGCGCCTCTTCCGTATCTTTATACCATCGAATCCATTAGGCCATACTCCGGTACGACCGATGTGGCAGGCGAGAAATACGCATAAATTGGACCGTTGTCAACTTAAATTC---ATGGMGGGTCGATGGGCCGGGTGGTTAGATTGGGCCCCGTGCGCCGCTG-TCGTTCGGGGCCACG-CACTAACACGCCTCCTGATGRCAGGCAAAAGACCTACACGACGGGTACTCATCACGTCGACTCCCATTCCGGCTGGAACGTCGT----CCCA--GGTKAGGCTTTAACGGCACCGCTCGGAGGGTCTCTTAATAACACTTGCGTGTGGCCGGGCCGAGTAGACTGAAAATGTGTTGAGGTCAGCTCAAATGCCTTCATCATGGTGGCTACT-AGTCAAGCGGCGCGGCYKAGTGGTCGGGCACGGTCGCC-AGATCA-TTCATTGCACATT-GCCAATCAATAGCAAACCTTCCTGGGTTTGAGTCATCCTCC---------TGATATGTTGATCCGCGCGTGTCGTCCTTTTGCTCTGCTCCCAATYMYGATGTGACCCGTCTGTAATCCTCCATTTAGAGGGCTATTCCTGAGGGGCCAAGACAGCTGGTGGACTGTGGAATCCGGTGCGCTCTACGGCTTATGAGGATTTACTGAGTGGGCCATATATAACGCTGTGCTACGTTACCCAACCATAGCAGAGCTTGTCCCGACATTCCACGTCGCCGCCAGAGTCACGGGTCAAGCCTTGGACCTTAGTGAAGAGATTGGATCTGAGGTTATGCAGCGTAGCGGTCTATTCCACACTTTATTTATTCACTCGCCCCCACTTACGTAGCTAAGATGATATTGGGCTAACTGAAT---TATTCGACTACAACCGACGAAC-CGCATCTAACCTCTGCTCTAAGCAGAGGCCTCTTGTATATGATCCGGATAAATCGTACGAGTCGCGAGCTGGGTGCTTAGTACCCCGTCAGTCGCTCAGTACAAGGGCCTGAAATGCTGCCGAGATGCAGGGGTCATCAAGTSRG-----------CATGTAACGGCATGCCACCAACGATTTTACAAGCGCC-CCAAGACAGGTAAGGCTAGTTGGTTGCGCCTGTGACTCAGCACCGGGTCTAATCCGGATATGCGGGCTCATTTGATAGGGGTGTATCAATATGCCGAGCCGCTTGTGCGCAGACTATCTAGATGAAACTATTTGGGAAAGAATTCATGACCTGGGTAAGCGACAGCAACAGACCAGCGCGGCCACCCCCGCAAATGGATAACTACGTTAAGTGGTTCGTATTGTCTAGGGTAGGGTTTGCAGTCTTTGGCGAAGCCTGACTATCTCGCTGCGGAACATCCAGCCTTCATTTTAGCGTGGAAGAGTGCTGCAGTATACGCTTACCGTCACAGCGATGATAAATTGAAGTACCATGGTTTCTTGCTAGCCCT-GACGCTACAATCCATTGCCTGACATAGCGACGGATGAGCAGATAGGCATACYCCGATCTGACAGATACCCAAGGATGTATGGAACGAACGAACACCATCACTCTAGC-----CCA-CGCATCTAGCATACATYWWWARYRGCYGGGAATGGCTTGAAGATATGTGGGACCGCGAATCGTATCTAAGCAGCGCCCCTGCACGGTCCGTGCGACTCTTGTACTTTCTGGGCAATACCCTTTAAAGTTAGCTGGACCCCACGGCCAGGGCTACCCGGATTTC-CCAGCCGCAACCCAGCCGGCGTCATCCATTCAACGCCTCTAACGTTGAAGTCCAAATTCGAGCTACAGCGGCTGGACTGAAGCTCCCCGACTGAGGCCTTGGCCTTTACGTGGGCACARGTAYTGKGCATCTTTGATCAACGGTGAGACTTGGCCCGGTAGCCCCTCCCGCCTTTCGAACGCCCGCGCCGTACTAGCCACTACTCGACAACGCGAT--GTTGTTATGTGCATTACATGGAGGCGYGATTGCTGGATGGGTCCCAACTATCCGGCTACAGCTTCGGGGGCCGGGTTGGCCATACGCACTTTACCAGGGTGCTAGGAGGTTTTAGAACTTCGAGCGGGTG-----CACATGRACTT-CCCGGGGCCGCGATGATTATTCTCGTTCGCATTATATTTGGGAATTCATACGGCTGAGT--GCATCATGCAGTACCCATGAATTTTGAAGGACCTCTAMCGCCWCAATGATGATGTGCGTCCCGCGCCGCGCCCATCTATGACAAGCTGATGSGTTTGGTACAAGTACAGTGTAATACCTGATCCTCGTGCTCCTCTTGGACCTACACTTTGAACGGGCATCGAGTTTAATCTCGTTATAGGCCTGCGACATTGA--CCGCCACCTCTGGCAGAAGCAGACGGCT-TTTCCCTGGTGCAGTGACGCCTACTGCGAGTTTCCGCCGGGTCCCTA-CCTAAGCGGGGGTCGCAAGAATATTCGCGCATGTGGTTAGCGTCGGGATAACGCTAGGGCCRAACCGGCCTGTGTCACCGGATCCTCTGGTGCGATCCGATAACCACTTGAAGAAAGCGTAGACGCAGCTAGCCGTTCATAAGCATAATGGGGCACCCTCAAATGAGAGCCCCTAATAGCGCAACGTGTATCTTTGGACGGTGCCGTTTCATACRMYTATAACGTGAACAATCTGAGATAGACGACACGTAGGACGGCCGACACGATTAGTTCTGACGTCTTAGARTGCCTGACGCGCTAGACTAGATCGCGGGCATCACTTCTTAGGATCGAATCCCGTGAGGTCTCTGAATCGCGCCACGAGCATCGAGGTGGAAAGAATGAGGCGCTTAACTTCCCTAG-GTCTCAGCTTAGTTWAAATTATGAGACCARAGCAGAGTACGTTGGAGCTGCTGAACGATG-AAGCTAAGGATGCGCAAGCTAAAGGGCGCGACTCGGAGAATGAGGGCATCGAGATGGGACAATTTGGCGGGGCTTCTRCAGCGAATG--CATCCTCTCGCGTACCTATRTAWCAATCCGAGGAGTAACA-AGGAGGCTCTCGTTG--AACTCGATTGAACCTTTTCCATATGTGGTAGCGCTTAGTATAGGCTGGCACTAGAGAAGATTCATATCCTTTCTAGCCCAAAATCAATGACACGAGGGAAATCTGAAGCGAARRC--TGGTGCACTGCTTTTCTTGGTAAATCTGAGAGCAAAACGTACTCCTTTACCGGACCACGGATGCAAGCAATACGGTGAAATAAGACCCATTCTACCCTTTGAAGGGGGCGCTTACTCGTCCTGTATCTACGGGTAGTATCCCAACTGGTAGCGCACACCGAATTGCACGTTCTTCACCGGATATACGGCCGG-ACCATTGACAAGGTGTGAGGACGTGCGCTTCGAGTACGATGAGATCGTAACCCACATCAAGCTTAATCGTGGGGGAACTACTATAACACTTCGCAGTCGTTAGCCACCTGCGACCCCTGATTGTTCTCTCACCTTACCTGTGAACCAATGTCTTTTACTGTAGTGTATACCGTGTATGTCGTCCCAAGCTGATTACCAGCTGCTTGGCAAGAAGAGGTATTGCTATTCTGTTCGWCCTGCCGTCCTGCGGGGGGCAGAGCGAGTCCATAATACGGCCGGTGCGAGTGAGCCGCGCGCTTATCGCATCGCCCCTATTGAGTACACTCCAACCCACAAGTGTACGCCGGACTCATTTGGAGACCGGGGTTCGGAATAAATCAG----CTCTCGAACAGGCGAGTGCGACG--TGGCAAATGCACTTGTGTATCTGTGTCTCCTGGATGTACCGGGGCAGTTGGAATCCAAATCAGTACTGCTCACTCAAAGGACATGGATCTATAGATCTTTGAATT-GTTGTAAGCTCATGGGCCATGGGCTTCGTTGCCCCGGTATACGAACAGGTAAGAGTGTTACTCGCGTATTTGA-------GCCATCTCAACTTCCCCTCCTCTTCCTACAAAACGCTTACCCGCGTTTTATGGAATGAGATTTGCCTGGG--GAAGCAAACCTTGCTTAGTGGTTGCCTTGCAGGTATCTTGCGCAACCTTGAAAT--YCGGCYKCACGCCTAATTCCACCCTTCTTGAGCGAACAAATATCCCGAAGACCGCGGGCACGGCATCGCATCGTTATCTCGTCCG---GTGCCCCTACAGGAGGGCGCGGCA--GCTTWSACCCTTTYRAYGCCGTAAGCA-TCGTGTGGCCTAAAGGCGCTCAAATARGCYGCYAGCGTTATGGGTAACTTCCCACTAAAAA-GTCCTGCAGGGGRGGCCGTGGGGGAATGCCAAACCGCGATCCATATGGTCACTTATTTCCGCCAATGACCCATCTGTGCGCCGCTGCACRCGCATCTCTCAAACTACACCATGGCCAGTCTAGTAGGTTCAAGGAGACACCTCTATCATAAGAACTGGGATTGCGGAAGTCGAATTGCAGTAGAGAGGCGAATCGACATGTCGGTATTAAGCCRGCRCWCWCTAGTCCTCATCCCTACATTGAGGACAGACGAGGGCTSYGAGCGGTGASWWGCATTACGCTTAAGACGT-GTTCGACGGGCCCGCTCAAGTGAGGGGAACCAGTCAACAAATCGTCTG-TCCWGATCGTGTAATCCACGACGCAGY-CCRMYCCAYGCCTTCGCCGTATAACACC---GTATCATACTCGGCGCGAGGGTTTCCAAAAAAAAGTTCGCTGCCTCCTAGT-GAACTGTTACCGCACGTGGCATGTTGRCYGAKYCRAGCGCGCACGGATCGCCATGGACATTCTCGCAGTGTTCTTGCCCATCAATAA-CC-AACAGGCCGAAAACGCTCCTGGGGACCAGCATTAGACTTGGAGGACTAGATCTACCATATATCCGAATTTCTGGGTAGCTTCGCTTCAACGCGGTAGGCTTGGYTYGTATACATCTTGGCTCCCGCACGTCTATGT---CATTACTCCATTTTAGGGTATTTATGACAGGTCTTTATCACAWSGCAGAC----GTCCAGATGTTACGTGCCAATGGCACTAGTATTAAGTCCCAT-CGTACTCTATCACTAGCTGTATGCTACAACTTCCCCTGCCTTGGTAACGTAAGCGTCCCGGAATTTTGCCTGCTGCGGCAGATGTCTTGGAGTACGAGCACTGGCATTCATTGATGCTAGGAAGT------------CGTGTGTGTCCTCTAATACCTCGCGYCGGTG-CCGCAAAACTCAG-AG-AMGGTCGTTGATGTCGGATGTTGAGGAGCACGGAAAAGTCGCCCCCATCTGCGGGGTACG-CAAAGCGCGTGGGCTGAAAGCACTTGGGCTAGACATGTACACGCGATCGTGCCCATCTTATCCYTTACAGCG-TGGCCAGCTCAGCCCATCCTCAGTATTCCAGGTGCCTCACAGCCAAGAGA------GGGGCGAGTYCYATTGTATACAACGGCCAATACGCTTGGCGATACTGAAGGCACTAATCACGTCCGAAGATCGCATAGCCTGT--AGGCTGTCGTCACTCACAAGCCGGACAACTCATGCTAGGAGCCTTCGTCCGATGCCGCTGGATTTCATGCAGGGGATGTGGTACAATGACCTACGTAGCGCGGTTCTCGAATCGGGACGGAGACCCGGCGATAGTGTCGGAAACCAAGCTCTAAAAAGACTCCGCGAGTAAGATTCGGCGTCGCACACCCCAACTACTTAACGCTACTCGTTCCCCCAGGGACCGGTGTAATGGGTGCTCAGTTAGGAAGATTAGTGCCCTAGGATGGGGCCGCCAGAAATTACGCTCGGCGGACTCTTCGTGGGGGATGAATTCGAGGTGCGCATTGCCATCGAACATGCTGCCTAGAAGGAATACAGCTTGCGTCGGAGTTCGACCCCGCCCC--------GTAGTCCACAGCAAGCGCGATGGAATAAGGCCTCCCGCCTCCTACGTGAGGCGTGTTATCATCGCTTAAGCAGTCGATGCGAAAAAATAAACAGTCTCGAGCCTTCGCCGGATTGGTGAGTTACATGCGCAACYYCCWRTGCGCGAGAATACAGGGCGTCTAGGATGCACCGTAGCTATGATCTAAATCTCAGTGCTAAGCTCGATTGACCGGTGGTGGCATGGCCAACTCAATGACG------CGCTGTACAGGRGRCAGGAACAAGGTTCTACTCGAGAGCACAGATTCCGGAYTAGCACATA----CGGTCGACTGACCGGCACATCCTTCGCAAGTAGAGGGGGTGATCCTTGAAACACCCTATGACTATAGGAATCCAGTCGC-TTACAAAGTTGGCATTATGAGTCGTAAGTGCCTG-CGGTTTTTCCTGCTCGAAGAAGGGTAACGGCTCCATGCAGCTGCAAAGATAATCGTAYTACACAGACCGAACCCGATTCTATTAGAACGGA-GTGTYCATTTCCGCGATGGACAGGATTGTTGGCACTTCACGCGTTGCTGTCTTATT-GTTGTGACCATCGCTTGGGCGCTGCATAAGGGCCTGTACTTAATTATTCATTGGTGCTTA-GAG-GGTC-CAAGCGATATGCTCCT---C--TCAGGGGAACA-CGTTTACAGTCGCCACTGTWGGATCGACATTTGACTGGGAATGTGGTTAGGGAAACGTCGAATCCGGGCGGCCCCAGCAAACCCAKTCTCTTTCCGAGTTCGATATAGCGACACCCCACTCTTGGT-----AGTTGTAAGGCAAGGACAGTCCCAGGTGGCCTCTTATGGCACACAC-GGGCGCCGC-G--TTAGACCCCCGGAGA--CTGTAACACAGCTT-G-TGCCGACAACCTTCCCAAAGCAATGTAGTTTGTRGCAAGACATAATCGAGCGGCTGCTTGA-GGCGATCGGCCGTTCGTGCTTAGACGGGAATTAGGATGCCGCCCGCTACTCCTGGTACGGCTCCT-TG--GGAATAAAATCGTGCGGCCAACA-----CTTTCGGAGTTRKGCGCGCCCCTCATTGGACTCGGCTCATATCAGGGCTTTCAGTG-GTCCGGCCTCGGTATTGCRCGAGAATTATACGC-TCGAGGATTCCGGGGA--------ATCCTGATAGTCCTTGGMY---ACGGCGATACTTACTTAAGCGTGTGTGTTGTTCGGGTACATGACCTGAYGTYCMRACTCTGTCCTTCATGGGGAACGATTGSCTACCTAGGCTCCATGGGA-GAGCCATGAGTGKRAAAGA-CCCCG-AGCCGAATACAATGGAGCACCCCCGR-TGCTTCATAAGATTCTTGAAGTGTCAGGGAACGCGCTTTGACCGCCGATGTCGGAAGTGCATGGATGATACACGCAGCCAA-TGCACCGTCTCAGAGGGTCCGCTTGCATAAGTAAATTGTGGCTGTGTTTCA-CGCTTTCTTTCAGGCAGTCCTGCCCTTTGATCTCTTGTGAGTTAATCTGTCGTGAATTCGGGATGTAGATAAACCCTGGAAGACCTACAACTGCCACATTAAGCGACTGTTTAGCGTGACAGATGCCATTAAAGATTAGCCAGCTACATCTAC-AAACTCAAGACTGGAAAAGATTTCGGAACGTCCGCGACAGAACCTGGGTCGATTT-ATCGCCGTCACCGTCAGCTGGCGTAAGAAATGTTCAGGCGTGGCGCACTTWATCAAAC-CAGTTGCCCTGGGTTGTGTGCGCGCTTAACATTACAACCTGATACTTGAACGTTCTTTTATCACGGGAGAAAGCCAATCTAGGACTTAAACTACCGTGTTGCAGCCAATATGTAACTACATCTCRGTCTGGGTAGCCTCGAGAGTGTGTAAGTTAT-GCGATCCAGAAGAGCCGACCAGGAGCGGCGCCTTCGCACCGCCTGGGTCCGCCGGGGGTCTCCTCCCCCGTAGAGGGCTCACAGCCATGTTGATTATCGCGCTCAACCTCCTCAG-TCACCTGTGCT---CGCGTACACTAAAGGGAACGTCCACCCGTTTCGAAAGTTCATCCGAGCCCCGGACGGCCATTTAACGGAAGAA----ACCTTGACATACCACTTTGAGGATGATCAGCGGTGTGGCAGCCTTCAATTGTCAACGAGTTCATTAGAGCATTAACCGGAAGAACGACCCGGTAACRMAACTCCGCACT--AGTCATTTTCTAGGGAAGACTCCTTGAAGCGTGAACTCCTCAAAGGTGTGCCACGTCCAAAAGGAGTTCGACCAATGGTAGCCTGTAGCTTCCATCCGAATATTCCCTCATTCCGTGCGATAGGACAATGTGGTACAGTGCAAAGGAAG---CGAATGACTCTGTAA-CT-CC--ATGTGCTGCACGTTCTGGTCGCACCCATACCCGCCCAGCCCTCCGATACCCCTAGCTGT-A-GCAAGACCCACGACGGTCACCAACAGAAAAGAACGGATTGAT--AGAATTGCGTGAAACTGCCTAACTGTGGTACATCTGAGAGGGGTTTCCCCCTCCGTGCTT-CTAATGCGCCCAGGGGCCTTGACCCCAGATCTAAATCGCCGCCTTAGCTTTGTAGT--GGTGC---GAGGCCGGACCCGGACCTTTCCTCCACTTAACCGCTTGCTTATTTGAATGGGGCCCATTTG-AGTCCGGTAGTTGCCAAAAGGAAAGTTTACCTGCGGGATATCTCTTTTGAGACGAGCATCTCTGCTTTGAGTCTGAAGGGTGACACTCCTCCTAACACTGCACCAATACARMCAGCGCAGAACAGATGTGCCGTACGCTCGGCAGTAAATTTCAAGCGGAAGCGGATCTCACTTAAAGATACGCGC-CTACAGATCTGGCCAAACGCTRCCGAATCTGCCGACCKAGCCGTGTACACTTATGCATTCGAAACATCACTTGCCAGTCTGATGACAGTCGATCTAATTTTATG-TACATCGGGTGCGGAGCGTGACGGG-TGAAGGCTTCCTTTTGATTCTGCCCGGATATGTGGATCTTATACTGCCCTGCCTGTCCTCGACAAGTCAACCGCGAGTGTGGAATCTTAATGCTGGACAGTTCTATCGGT-GCGCGGCGGGCTACGTTGACATACATGCTATTTGGCCCCTGCCCCGATGTGATGCCGGGCAAGTGAGGTACCTCGCTCTAATCTTCCGCTTGCACGGATATGAGCAGTGGTGCAACCGCACGAAGCCGTCTCGTGCTACGGGAGGTTGAAGACATACAACTGCAGATCATCCCCGGAGCACCGTATCGTACCCCATGGGGCTGTGCCTATAAGTAATCTGTGTGCCCTTATCTTATAACGAARCCGTCTCCAGACGGGCGTGCAAAAATCCACCGAAGTATCTCTCGTTCCTTTGAAGAAATGTATAGGGCTGATTCCCCAACTAGTCGGGAG-TCTTGTAAGAACGTGGTTTAYGTTACAGGGGTCTACTGGGAGACCGTAGTACGTATGCCT
[truncated: 10,807,886 more chars]
