# Supplementary material for: Single Primer Enrichment Technology (SPET) for High-Throughput Genotyping in Tomato and Eggplant Germplasm
Source: Front Plant Sci. 2019 Aug 7;10:1005. doi: 10.3389/fpls.2019.01005 (PMC6693525; doi:10.3389/fpls.2019.01005)
Supplement: Supplementary file 3 [file Data_Sheet_2.zip › Eggplant_Target_SNPs.phy]

422 4626
GPE002560  AATACCTATCACGAGCAATGGAGTAAATTCATTTCTCTCAGTGATGGTCCTCTCGGCTGTGCTTAAACGAACGGTCTGTCGAGGGACCGCATCATGTGGCCCCAGTTGCCTTATACAAAGTAGCGTAGCTCCAACGCATGCCATTGGCCGCTGGTTTGCCATCAGCGTCGTCAAGTAGTGTCTGTACTGATGGGTTTGGGATCATCGTTAATACAGGGGGATCCAGAGCCCAAGTCACACTCAAAATTCAGTGGATAATGCGACCCCAGCCACAGGCGGAGCTGGCACGGTACTGTTCGCTCGCCGGGTTCGTGGGCGTATACTTGAACCTTGTCTAACAGTGTGCGTTTAAGCTTCCGATTAACACTGCACACGGCAATACTCTGTCCGCGAGGAGCTCTAGGCCTGCCCGTAATGTAATTTGTTCCTTCGCTGAATCACAAGGGGTCTATAGGACGGAATAGAAATCTCTAGGTCGCGTCTACCATGCGGAAAAGCAGCACAAAAAGCTCAGGTGCAAGTACCGACAAGTAAAGCGCCTGTGCGCGATTTGTAGAGTCATCCGTAACACCAACTGCAGATTGGATGATGGTTACGATGGTATTAATATACAACCAGGTCAATCCAGCAGTGACGGTAGCAAGCGCCACACCCATGTAAAGTACCCTGCGGAAAAGCAGGTACCCCTGTTAATATAAGATGTGTTTTAAGTCCCACAGAGCACTAGAGTAACCGTGCSACTAATAAGGATAGATAGATGAGTAGGAGTTCTAAGCTTCTTGGACAGATACTCCAGCACCACCGCGGTCTTCCCCTTGAGAATCCGGGCTTCACGTTGTACGCGAAACCTCTTGAACGTACGGCTACGCTCTTTCATTAGGCGCAGTTACATCTGATAGTCCTAGGTTTATCGACGGGCAAGAGGCAGCGTGCCCTTTTGAATGATCGCGCCGGCCGGACGGCACCGTGATGATGAGGTAAGATTGACTGGCCGAATCTTCTATGTAGTGGGTCTGGAGCGCCAGGATACTGCAAGCGGAGGATACACTATCAAACCAGGCACCCATCCTTTATTGGCCGAATTGTATAACTGCAGATCGCTATTTCGCTACTACCGAAAGAACGGCGTTCACGCCGTCCCAGAGGGCAACGTGCGCCCTTTGCACACTAGGGTGTCGTCRATAGTCAAACAGGCTGCATGTCATACATCGTCTACTTAGTGCTGCCACCGATTGTTTTGGCGATTCGAAGTCCTGTCTTATGTCCTAATATCGATCGTCTGTCCCCCCCGCAACTAAAGGTGCCCATGTCTGCTCGTTGCCCTATCTCGTTACCGTGTGCCCGGTAACGTGCACAATAGTATCTCCATCGCCGACAGTAATTTTCGCGCTAGGTCTTGGAAAAAATTGCAATCAATCGGCATCGGCGAGAATAGCGTAAAGGCCTCAACGTTACGTCGCCGAAATACGCTTCAACACAGGTGGTTAAGCACCAAAGGTCGACGTAATGTTTGTCCCGCGAGAGACCCGCTCAACTAAGGTACCGCCTATCCTTAAGATATTCCACGATCCCATTATGAGTTATGGGAGTTGTATGTTTTAAACTAATTCTCGCGTAGCCACTGGGAAGTACAAAGTCATTGGCAATTGGCGCTATATGACAGCATAAACAACCTTGATGCGATAAAACTTCAGATGATTTAATGAGCAGCTTGGCCCGGGCAAGTTTCTCAATCCAAGCCCATAACGTAATTTTTTTAGTGATTGTACAAACAGCGCTAACCTTCGAGTAACGTTCTTATAGAGCGCGCACAGTTATCCTGAAACTGCCGCGACTTTGTATGTGCGATTATGGACTTGGACAAACGACGCGGAAGTTCAACCAGCCCGTGAGATAGCTCCTAAYACTTCTCCGAGGAGGCGGTCAGTTTCACCCGAGATGATGACGCTAAGACATTTTAGTAGGCGAGAGAATTTAGCCGTACGATGCCCCGTGCTCTGCCGATCTTGATGCTGTCATCGCCGCGCACTGCCCAGGACCATGCGACAAAGTTAGAAGTCGTCCGGCTGACGCGCGGRCCACAAGAAACGGCGGACCCCAACCTAGGGAAAGCGTTCCCAACTAGGTGCACTGGACCAAGGCAGCCTACAAGGTGGCGGTCGCCCAGTCGGAGGCGCATTGGAAGCGGTAGTCGTGACTTCATACTAAAAATAGAGTACATATCGGAAGTTATTAATCTTCCTCTAGACTGATCCGACAGCGAGCTCTAGGGTAAACTGCTGGAGCCGTGTGACACTACCTAGCTACCCCCATTCTGTTAATAAGGTTGCACGATAACGTAAAAATGTTCAAGGTTGTATGTTCGGAAGGCGAGGCATCTCACTTTCAATAAACCGAAAGTGTGTGACCTAATCAATCACTCTTTCCTTGATTAAGCGTTCCGGAACCTATATAGAAAGAGACCCAGAGTGTAGATGCGGGGCTATTCACCGGCTTAATTAAAGTCTGAATGATCACTCAACGCTGCGCAAGWTTAACTAGTCTTCTGCTGCTTTCAGCGTTGTATATAACCAACGAATGGGAGACAAGAACAATGCGTCGTGTTGATAACCCATGTCAAGGTGCACTCTTACGGTGGCCCATTTTTCGTTAGATGGTAAATAAGCAGCGAAAGCGAGCTTTGAACACGCCGTCAACCGATGCGTCACACGAACGTTCTTGTCATTAGCTACTTTGTTCACTTTCTGGAATCTTCTCAAATGCCATAAGTTTCCTAGCGACGGTTCGACCCACAGATCTACTTCCTTCGTGGTACAACGTTCATAAACAACTCTCA-TTTATCTTTTACCTAGAGAGAAACTACAAAGTAGGAATAGACTAGAGTGAGATTAATCTATACCCGAGCAAGCTGAATTTTGCGAGCTGCCGAAGTCGTAGGGAGCTGGTCATACGTGTCCTGGCCCATTGATTGGTATAAGAAACACAGGCACAAACATTACATCTCGCGCGATAGAAGGCGCCTTTATCCCTCTTTCCTACCAAAAAACAAACTAAGTAAATAACTCACGCCACGTGACTGTCCACTGAATACCCTTGCAAACATTACTGCGCTTCTACTGACATGATCGAAACAAGTCGTCATGCTAGAGAGATTATTGCGGCGGAGATCCGGGTTTTGGTAATTAAGCTTAGCGTAGTTTGACCACAAGATAGTCTCCCAAGGCTTGAGGTTAGTAGTGCGRTTACAACATAGATTATACGGAAGGAATCCCGGCCAGCCGGGTATCATAGTTCTGGTTCAATTAGAGACACTATATCGTTCGAGGCTTGAATAAATACCCGGCTTTCAGCGGATACTAGGGAAGCCCTCCGAGGTAACCATAAATGGATTTGCCGCCTGTGCGTGGGCAGAACAGGTAAGGAACATCTGTACACGTAATCTTACCAGCCTCCCCTTGAGACTAGAGTCTCATGAGAAGCCATCTGATATACGGTATAGCTTCGCGGATAGAATATGACAAACCGACATGCGGGTACCACAGGCAACCGGTACACAATAGAACCAATAGACTTGGGAGTAGGAAACCGGCTTGAGACAGGTTTGCCGCTGCCGTAGCCGGGGCCATGGGCGCTTAGCTTGGGCCCTTTTGTAACAAACGGAAACAGATAGTTAGAATAAACCAAGCGATTTTCGCGTGTGCTAGGGAAACCTCTTTGCGATCTAACCCTAGGTAAAAGGCTCTTCAGTGACTCATCTCCCATGAGGAAATCACATAGCGTCAGGTAGGTATCGAATTGTTATCGGACCTGGTGTCTACTTTCAACTTACCCATTTTGGTCAGACGCGCTCGGTAGGCTGAAGTACGACAACCTGGAACTGCACCCTTGCCCTGCATACATGCCGATAGTACCGATCCAGAGTCGAGCGCGTGAATGGCAAAAATGGCTGAACCCTGGGTTATCCATGCGCTCGCTGAAGATACTGCATACCGCTACCGTGGGTCCATTCCCCTGAAGTCCACATCGCCGATATATGGGGCTAGACTGAGACCTGCCATCGGTCCTAACTCTACTAAATCCGAGAGACCGTTGCTAGACACGGAGCGATTTAGTTTGGCCTAATCTTTTTCCAATACTTGTATGTACTACTGGTAGCTTCTTACGTGTCTGGATGTCTTGCTGTATCTAGTAAACGCAGAAGACACGTACGCTATGGCTGGAATCCACTACGCGCTCGCCACGAACAGTCGAGGTTCTCTGCGGCACCTAGCTGACAGCGTTCGCATAGGTTACAGGGAAGCCATACCTCGAAACGGTTGGTGGACCCTCTTCTTGACCTGAGTCAATTAGTCGCCGGTGCCCGACCTGTTGCTTAGAGCAGCTAGTACAACAATTAACGTACGTCATCGACAATTTCGATGAAAGCGGGTTGACCTACAGAGTTGCTCATGTATTACGGCTCACAGATGTAGCTCCGATAACTTAGCACCGTCTACGGCATGCCATCCCTGTTTGATTCGCACCGGTGTGTGGTACTGGGGTAACGTCTCCTCCTTTGCGGATCGCTGACAATCTAGAATACAATATGATCAGCGGTGCGAGTACGCGCTAGAATATCCCTGTCC
GPE059450  GTAGTTTGGATAGGAAGGCGAGGCGCGCCCGCACACTTCGGATGCGGCGCCTCTGACCTTTGCTGCACGGAGAACTCCATACAATTTTACWGGATGTGGCCTCGACGGTCCGCGGTTAGGGAGCGTTGGTTTGCTTTTTATMCCGAATGAAYGACTTCGTGCCAGCACTGCCTGGTGTTGGTGAAGTTAAGCGAGATGGGATCTCTATCAACCCGAAAAAGTCCAAAACCCAAGGTTCACTCGGCCCCTGATGAGGCGGGCGCCCCCAATCGTTAATGAGGGTAGGGTCCGGGTCGATCCCTGCCAAGTCTATGTACGTTTATTCAGAACTGAATTAATTCATTACTTGCGTTTCTCCAATCAGTCTACT-CTGCACGGCAGTCAATTTCCAACGGATTCCATATACGTTCACACTAYGGACCAACCCT-TAAAAGTCTTAGGAAAGTCTAAAGGACCGCATGGAA-TCCTTGGATTAAACTGATCCGACATGCGGTCCGCATGAAGAGCTCAGGAG-CAG-GCCGACGATTAGCGTACTGGTGCT-ATCCGATGCGTCAGAGCGTTGTCAT-ACTGCGCCTGCGGGCCAACCTCTGGAGCAAGCGACGCGGAACGAAATCT-CCAGAYAAGGACGCTGGCCCGCGTCGTATCTGCATATCACCTGGCCGCAAAAGTTGGGAGGTTCAGAGTGCGTTAGGTTTGCTCAGGGACTTTTAGAGCGTTAGGG-AGCCGTACGACTGGCCAGGTCGACYTCTGAGCCTGTCCYGAAGYATC-TCTGGGTAAACATGCCAGTCTT-CCGTAACGACTCTTACCAGATTCATGCTCCCGCRTCGTACGGGAGCAGTCCTTGGCGCCGACTGGAATCTTCCTGGCGCA-ATCGCCTCGAGTGGCGATCTCAAGCTCGTTATATAAGGCGCACTGATACGCTTCGCCAGGTCATCGCACCGTACGGACGGCAATACAGCGATGAGGCAGCACAGTSTTGCCGAGGACTATGTTATTTGGGTCTGAARAGCCCAR-YGAC-TCCASGGRGGAAACACCGCAAAGTCTGGCTCCGTATCTTTGAYCATAAGATCCTTTGGTTACGTGTCGCCATCTACTTGCTGCTACGGAGGTACCGCTCAC-CCGTCTT-TAGAATGACTCATGCTTATTACTCTCTAGGTCGCCGTGGGAAGCTGCACAGGCTCCACGTTGTACCTCGTCTAGCAGAGGCCAGAACTGATCAGTCTGATAACTTGGGAGCATATGCGGTGCCCCACTGTTTCAMGATGGCTGGTCTCGCAACTAGCCGGATGCGCGTCTGCTCAAT-GTGAAGCGTGCGATGGGGTGTCCAGTAACGTGTGYAACAGCGGCGTTA-CGCCGACATTCATTTGTATGTCGGATCTCAGAGCGAGGTGCAGTTTGCCGATCCCGGCACAGATAGATCCAAGTGCCTGGYAACCCGCAGCCGGAG-ACGCTTCAGCCGAAGGCCCCCGACGCCACWGGCCATAGAAAGGCCTCACTCGCAGGAGCCCYGCCCGACYGCGGGACCCCTTACCCTTAGTCCGCTTCACCGTTCCAGTATAAAYGGCGTGAGTCACATCCTCAGGCCGATCTTGTACAAGTCCACGCAAAGCGTCACGGTCGTGAATCCCAAAGGTTCTTCACCAACATAAGTAATTCTGATGCGWCAAATCCCAGGGTGATGACTGGGACGGTCCCGCCTGGGGAAGACACCGGATCCGATTMCATAACCCGTTCGCTGCCGGCACCGTACGGTCGG-GCTAGTCTTCGCGCGACGCTCTTGAGAGATAGATCGCGCTGTATCGCCGCTAATAGC-TACTGTGCGTATGCCAGAAAGCCTGGTAATTTGACATGAGCATTTGTTTAAACCCGGAAACAACTT-GGGCCTTCTCTTGGGGAAGTGGTCAAGACTACCCTTAAGGGTAATGTTAAGAGGTGCTGGTA-ATAGGGACCTGCTTTCGTGCCCCGCCCGAAATCCTATTTGCGCCGATGCTGTCCTCG-TGCTGACACCCCGGAGTCATGCGACGATCTCACTAATCATCCGGTCGACGTAGCGACTCCACAGGGTGGCGGACCCCAGTCCAAAGGAAGTATCGCCAGGYGAAGTTATTTAGTTGARGATATT-RACGTGTGGCTGCCGAGTACCCAGAR-TGGGCTGCGGGGGTGGATCGAGATTTAACGCCGGA-ATGGRACGTCTAGTATACGTTGC-GCCTCGTAGTCGGACTGGCCCRACAGTGAGCCTGAGGGTAGACGAGGTCAG-CGTGCGACACTACCTTGCTACGCTCCTCGCGAAAGGGAAAGAGCACGAGCCGTTGAAGTGGCGGTGCCCTGCCAGGCTAAGGTCCAGTACATTTCCTTTTTAGGAGASCTGAAGTGGGACGCTAGCGMGCCTCGYTCCCAGTTTGCACGGTGAGTCAAAGTTGACGAAGAAAGAGGTTTGTCATGCTTATGCAAAACCATTCACCAATCCGGTAGTGTGTGTAATGGGTAC-TGCGGCTGTGCACGTCGCACCACCTTCTGGTAGCCCGAGCCCACAAAAGTAGCTCATAAATAAACAACGGGAGGAAAGCGTCTTGCCTTAGACCTGTGCTCGCAAGCT-TAACGTGATTGTGCGCTCCCCACCGAGCAACGGTTGAGCA-CATCAGCGACTTCAAAACAS-CGCTTAACAGGAGCACCACACGATTATCCACGCGCTCCGCT-TC-CGTGCGCGCCTC-CACAAACTGCGAGGATCGTCTAGCCTCTAGCGACGGAGCGTCCTACGCAT-TACATTCTCTATAGTGCAGTGGTCACTCACGGCTCTGCGCGGGGCCCGTGCT-GTGCAGAGATTACGAAGTAAGTACAG-CTGTAAAAACGACCAATTTGGGAGTGATGGATYAGCCTTATGGAACCTCTGGGACTTGTGATTCGATTCTAATCTCATTGCGGTATGCCAGA-GGTAGGAAGAGCACTGAYGCA-GTGCCGTATCTAACGCTCCAAGCAGCCCTCTTCTCCCTGCCGTACTATGAGGGGTTGCGGACAACACCCGCTAGTCTCGCGCGATCTTTTATGCCATGTCCTAATGRGCGCGACC-TGCTAAC-TTCGCGAATCGCATGTGAGTCGTTGTGTAAGAAGGGTTCACGCGAGATGGGGCTAATTCTCTATAATT-AGCTTCCGACAATCCGACCGTTAGGTGGTTCTATCAGACCCAGGACCGACAACGCTGGCATGGGATAGATTAAATAGAAAAGGCCCTGAGTGGGTGGAGCTTGGGTACCGGACCTGATAAGCAGYGCTACCCTGAGTATGATCAGAAGGCGCCCTTAACCCCAAGCAACGCCTAGGAGAGACCCTCAGAAAGGATTYGATTGGAACCGTTACCTG-GCGTCATTGATCT-GGTATAAGGCCCTTGTATTTGTGTTGTCCTGCCTCTCCCCTCGGCATTAGCGCTGCGCAGGAGCCAGCTCACTTCTTAAGACAAGCTGGTAGTGAGAGACKTAGGGGTTGAAATGTA-GTACAGCAGATCAGGGAGG-ATAGCGTAATAGATAATTTATCAGCCCAAGGACTAGCTAAGACTCAACCCACCGCTATCAAGGTTGGAACCATGGCTGACCGTTCGGGACCGTCCTATACCATGTGAAA-CGGATTTGGTAAACGAATTGAATTCGTCCT-CAATTATGGATAGGACCCTCCCGCGTYTCGGTTGT-TGCGGARAATCYTCGGACGGTCTGCCCACCGTGGTCAAGTYGCACTGCGCCAAAYGGATAGTTGGTTAGCATCGG-CTTGGCTCGTCACCTTCGCCGGCCTGCAACACCAAACTGCGGTTGGGCTAATAGAGTAAGGCGGGCCTACTTCCTACTTCCACTTTGCCTTTACGCCAGTGAGACTGATCCAACCCTGAGCACGC-GTTAAGGTAAATGCC-GGACATCGGTGTGTCTTTAGGCCCCCATATGGCATCACAGTCCATATGCATCGGTTCGGCTCCGAAATCTCTAAACTGTTGAATCCATAAGCAGTGTGAATATCTGCCATCGGGTCTAACCCTACCAGACTGCTAGAGTCGCAACTAAAAAYAACACAATCCGATTTGGTTTCGCTACYCTCATACCTGGAAGCATCTTGCTGGCGGTCCCTCGTGTGCCCATRACCCTTGGCCCTGTKAACTTGTGCGACCCATGCGTTCGA-ACGGCAGCAACCTGCCGTATGAC-ACCTTGCGTRGCCGAGGTCAATTGTTGTGCCTGTCCGATAGCACCTATTCGAGTAC-AAGGAAGACAAGCTCCGGGATGGTAAGTGGTCTTCTCTTTTAACCGAGACCGGCCCTTCGCCGGTGTATAGCCCACGGCTTAAAACTATTGGTCTGGCAAACAACAGACGCCACCAACATTTCCGACGGGAGCCAGTTGGCCTACGAAACCAGTMAAGTATCATGCCTTCCGGCTACATTCGCGCCGCTT-GGCAATCCCAACTTGCCAACAACTAAGCATAAACTGCGCAGAAACACGGTATTGCTGTATCGGTTCTTCCGGCGTTGCTGATTGCCAGGTTAGGCCTCGATATGATCGCTAGCCTAGATGTTTATGAGTATATCGCCA-TC
GPE003560  AATACCTATCACGAGCGGCGAGCCAAATTCATTTCTCTCATAGATGGCGCTCTCGGCTGCGGCTGAGTAGACGGTCTGTCGAGGGACCACATCTGAAGGCCCCAGTTGCCTTATACAAAGTAGCGTAGCTCCAACGCATACCATTGGCCGCCGGTTTGCCATCAGAGTCACTTGACGTACTCTGTACTGATGGGTTAAACGCCTCTATTAATACAGGGGGATAGGGGGTTCAAGTCTTTCTCAAACTTTGGTGGATAAGGCGACCTTGACCACTGGTGAAACTGGCACGGTACTGTTCGCTCCGCAGGTCTATGGGCGTTCATATGGGCCTTGTCTAGCAGTTCACGCGTATTTTTTTAATCAACCTACCACACGGCAATAGCCTGTCCGCGAGTGACTCTAGGCCTGCTCGTACCACAATTTGATCCTTCGCTGAATCACAAGGGGTCTATATATCCACAAGAGCACTTCCGTACCGCGTCTACCATGCGGAAGGTCCGTACACCGCATCTTGAAAACGATACCAGTATAGTAAGCGGCTAAATGCGATTTGTAGAGTCATCTGTTGCACCAACTGGAGATTGGATCATGGTTCCAAAGGTATTATCACGGAGCCAAATCAACTCAACAGTTGCGGTAGGAAGCGCCACACCCACGCAAAGCCCCCTGCGAAAAGTCAGGTACCCCTGTTTGTATAGAGGTGATTTTAAGTCCCACAGAGCACTAGAGTAACCGTGCSACTAATAAGATCAGATAGATGAGTAGGAGTTCTAAGCTTCTTGGACAGATACTTCAGCACCACCGCGGTCTTCCCCTTGAGAAGTCGGGCTTGGTATTGTACGCAGAACGTCTTGAACTCCGAGTTACGCTCTTTCAGCGCATGCAGTTATATCCAGCAGCTCTAGGCCTGCTGACGGGCGCAAGGCAACGTATCCTTTTGAATGATCGCGCCGGCCGATCATTGCCGTGGCGACGAAGTAAGATTGACCGGTTGCATATTCTATGTAGTAGATTCTGAACGCCAGGATACCGCAAGCATAAGGAGGGTCACAAGATCTGGCACTTGATCTTAATTGGCCGAATTCTATAACTGCAGATCGCTATTTCGCTACTATCGAAAGAACGGCGCCTCTAAGAATTCAGAGAATGGCGCATGCTTTTCGCACACTAGGGTGTGGTCAATAGTCAAACCTGCTGCATGTCATTTCCTTTTTTCTTAGTATTGCAACCGATTGTTTCTATAGCATTGAGGCATGCCTTAGTTCCTGCAGGCGATCGTCTGTCCCCGCCATAACTAGAGGTGCCCATAATCTTATGTTGGTGAGGTTTATTGCCGTGTGCCCGGTAACGTGCACAATAGTATCTCCCGTGCTAGTGGCCGCGCTCGCACTAGGTATCACTGCGGATTGCAGCCTACTGGCATCGGTAAGACCAGCGTAAGAGGCCCAACGTTACGTAGTCGAAATACGTAAGGATACGAAGGGCCCGGGGCCTAAGGTCGACAACGTATTTGTATGAGGATGAAGTTACTCGACTAAGGGACAGCCTATCCTTAAGATATTCCACGATCCCATTACATACGGCCTAGACCGTATGTTTTAGCCGAATTCTCATATATTACTGGGGAAGTACAAAGTTAGTGGCAATTGGCATCCTTCACCTAAACAAACAACCTTCTTCTATTAGTATTTCAGAAAGCTAAATGAGCAGCTTGGCACGCAGAAATTTCTCAATCCAAGCCCATAACGTAATTTTTTTAGTGATTGCGCAAAAAAAGCTAACTTTTTCATATGTTATGTATAGAGCGCGCACAGTGGTATTGAAACTGCCGGCACTCAACGCGTGTGCCAGAGAGCCTGATAAAACTGCGCGGAAGTCTGTTTGATTTCGGAGATGACTCCTAATACTYCTCCGGATAGGCGGTCAGTTTCACCCGTGGTGGGAACATTCGGGCAGTTCAGCGAATAAAAGCATTTAGCCGCACGATGTTTGGTGCTCTGCCGATCTTRATGCCGTTCCGGCCGCGGACTGCCGAGGACCATGCGACAAAGTTGCTGATTGTCTGATCAGCGCGCGGRCCACAAGAAACGGCGGATTCCAACATAGGAAGGGCRATCCCAACTAGGTTCTTAGGGCCAAAGCAGCCTACAAGGTGGCGGTCGCCCCGTTGGAGACGCATTGGAACCGGTAGTCGTGACCTCATACTAAAAATAGGACGTCCTGTGGAAGTTATTAATCTTCCTCCAAGATGATCCGACAGCGAAGTCGGAATGGACTTGCTGGTCTAACGCAGTGGCCTCTTACTGTGATCCCCGCGAAAATAAGGTTGCAGTAGAACTTAAAATGGTGCAAGGTTGTATGTTCGGAAGGCGAGGCAGCTCACTGCCAGTGAACCGATGAAGTGTCGCTAGATCAATCACTCTTTCCTTGATAAAATGTTCCGGAACCTATATAGAAGGAGACCCAGAGTGTAGGATTGAAGTTGCCTCTAGGCTTAATTAAAGTCTGAATGATCACTCAACACCATGAGACGCTATGTAGTTCCTTGCTGATTTCAGGGTTGTATGAGACCAATAAGTGGGAGATGGACCGAATGCACTTTGTCGATAACCTGTGTCAAGGTGCACTCTTACGGTGGCCCACCCCCTGTTAGATGGTAGTTAGTGGGCGAAGATACCCGTTAAACTCACGGTCAACCGATGCGTCGCACGATTGGCTTTGTCATTAGACCTCCCACGTATTTCTTCCCATCATCTCAAATGCAATCAGTTTCCCGACAGCKGTGCTACCCACAGAATAGCACCATTCGTGGTACAACGTTCACAATCAACTCTCAGTGTGGCTTTAGTCTAGGGAGAAACTACAAGACGGGAATAGACTAGAGTGAGATTACTCTATACCCGAGCAAGCTGAATCGGTGAGATCTTTAAAGTCGTAGAGAGGTGGCTGAACGTGACCTGGCCCATTGATTGGTATAGGAAACACAGGCGTCGGCATTATGCGTCGCGCGATAGAAGGCCTCTTTAATTTTCTTTCCTACCAAAAGGTAAACTAAGTCAATAGTAAACGCCACGTGACTGTCCACTGCATACCGCTGCAAACATTCTTGCATTTCTACTGACATGATCGAAACGAGTCCTTATGCTAGAGAGACAATTGCGGCGGAGATCCGGGTTTTGGTAATTAAAGCTAGCGTGGTTTGATTACAAGATAGTTTCATAAGGCTTAGAGTTAGTAGTGCTGTTACAACATAGATTAAATAAGTAAGGTCCCAGCCAGCCGAAGCTTGGAGTCCGGATTCAATAGGCAACATTATATCGTTCATAGCTTGAATAAATACCCGGCTTTCAGCAGATACCGGAGAAGCCCTCCGAGGTGACCATAAATGGATTTGCCGCCTGTGCGTGGGCAGAACAATTGAGGAACATTAAACGTTATGATCTTACCAGTTCTCCCTTGAGACTAGACTCGTATGAAAGCCCATCTGATATACGGTATAGCCAGGCGGTGGATATATGGCGAGCTCGAACTCGGACCTCACGAACAACCAAGACACAATAGAACCAATAGACTTGGGAGTAGGAAAGTAATCTAAGACAGGTTTGCCGCTGCCGTACCCGGGGCTATGGGCGCTTAGCCTGGACCGTTTTGTAACAAACGGGAACAGATAGTTAGTATAAACCAAGCGATCTTCGCGTGAGCTAGGGAAACCTCTTTGCGATCTAACCCTAGGTAAAAGGCTCTTCAGTGACTCATCTCCCATGAGGAAATCACATAGCGTCAGGTAGGTATCGAATTGTTTTCGGACCTGGTGTCTACTTTCAGCTTGTATATTTTGGTCAGACGCGCTCGGTAGGCTGAAGTACGACAACCTGGAACTGCACCCTTGTTTTACATACATGCCGATAGTACCGATCCAGAGTCGGGTGTACAGTTGGCGTGGATGGCTGAACCCTGGGTTATCCATGCGCTCGATGCTTGCACTGCATACCGCTACCGTGGTACTATTCCCCTGAAGTCCACATTACCAGTATATGGGGCTATGTTGAGACCTGCCATCGGTCCTAACTTCCTTAAATCCGAGAGACCGTTGCTAGACACGGAGCGTGTTAGAGAAACCTAATCTTCCCTATTTACTTGTATGTACTGCCGGCGGCTTCTTACGTGTTTGGATGTCTCGCTGTATCTGATAAACGCAGAAGACACGTACACTACCGCTTCAATCCACTACACGCTAACCACGCRTGACTAGAAATCTCCACGGCACCTAGCCAGTGATACCTATTCGAATACCAGGATTCAACTACCTCGAAACGGTTGGCACWCTCTCTTCTGAGGATGAGTCAATTAGTCATTCTCATATGGACTGTTGCTTAGAGCAGCTAGTACAAGAATTAACGTACGTCATCGACAATTTCGATGAAAGCGGGTTGACCTACAGAGTTGCTCATGTATTACGGCTCACAGATGTAGCTCCGATAACTTAGCACCGTCTACGGCCTGCCATCCCTGCATGTATCGTGCCGATGTGTTTCACTGGGGTGACGTCGCTCCTGTTGCGGATCATGAACAATCTAGAATACAATAAGATCAGCGATGCGAGTGCGCGCTAGAATATGCGCATCC
GPE003570  GTCGCCTGTCTAGAGCAATGAGCCAAACCTATTTACCTCATTCGCAACGCTCTCTGCTGTGCTTAAACGAACGGTCTGTCGAGGGACCACATCATGTGGCCCCAGTTGTCCGCGGCAAAGTGGCGTTGGTCCAACTTTTGTCATTAGCCGCCGGTTTGCCACTAACGCTGCTTAGTGTTGTCTGTACTGAGCAGTTTAGGATCTCTATCAATACAGGGGGGTCCGGAGCCCAAGGTACACTCAAACTTTGGTGGGGAATGATCATCTAACCGCAGGCAGAACTGACACGGTACTGTTCGCTCCGCAAGTCCATGGACGTATATATGGGCCTTGTTACATTCATCACGTGTAAGCTTTCGATTAACACTGCCCACGGCAATAGCCTGTCCGCGGGGAGCTCTAGGTACATTCGTTATGTAATTTGTCTTCTCGCTGGTCCACAAGGGAGTCGACTATCCACATAGACATCTCCGTGCTAAATCTACCATGCGGAAGAGCAGTACAAAGCATCTTGAAAACGATACCAGTATAGTAAGCGGCTAAATGCGATTTGTAGAGTCATCTGTAACACCAACCAGGCCCGCAATCATAGTTCCGGTGGTGTTGTCGCGGAGCCAAATCAGTCCAACAATTGCGGTGGGCAACGCCGCGTTTGCACATCATCCCGTGCCAAAGAGCGTATACCCCTGTTAGTATAGGATGTGTGTTAAGTCCCACAGAGCACTAGAGTAACCGTGCSACTAATAAGAACAGATAGATGAGTAGTCGTTCTAAGCTTCTTGGGTGACCCTGTGTGCACCAACATGGTGACTCTTACCTAGAGTCGACCTCCGCGCTGTACGCAGGCACGTTTGAACTTACGGCTACGCTCTTTCATTAGGCGCAGTTTCGACTGATAGTCCTAGGTTCATCGACGGGGGCAAAGCGGCGTGTTCCGCCAAATGATCGCATCGTTCAATCATCGCCGTGACGATGAGATTACATTGTSTGGTTGAATCTTCTATGTAGTGGGCCTGAAATTCCAGGGCGATGCAAGCGGGAAGAACACTACCAAGCCAGCTTTCCATCGATAATTCGCCGAATTGCTCAGTTATGTGACGCTATTGCCCTGATACCGAAAGAACGGCGCCCATAAGATCTTGTTAAATGGTTCATGCTTTGTGCACACTAGGGTGTGGTCRATAGTCAAACCGGCTGCATGTCATACATCGTTTAGTTGGTGTTGCCACTTATTGGCCTGGCGATTCGAAGTGCTGTCTTATGTCCTAATATCGATCGATGGTTCCCGCCGTGAACAAAGGTGCCCACGTTCTCATGTTGGCGTGGCTCGTTATGAGGTGCCCGGTAACGTGCACAATAGTATCTCCATCGCCGACAGTAATTTTCGCGCTAGGTACCACTGCAGATTGGAGCTAACCGACATCTACAAGGCCAGAGTAAGAGCTCTGGTGTTCCACAGCCTAGACACGTAAGGGCACGAAGGGCCCGACACCTAAGGTCGACGTAATATTTGTATGAGGAGAGACCCGCCCGATTGCGGTACAGCCTATCCACAAGATATTCCACGATCCCATCATGAGTTATGGGAGTTGCATCCGTAGACTGATCCCTCATGTAGCCCTGGGGAAGGTCACAGATATTGGCACTTGGCATCATTCACCTACGTAAATAACCTTCTGGCATTTGATCCCAGGATGATTACATGAGTGCTCCGGCACGGGCAAATTTCTCAATCGAAGCCCATAACGTAATTTTTTTAGTGTCCATGCGATCAGCATCCACCCTTTCATGTCGTACGCATAGGGTGGGCACCATGGTCCTGAAATCAGTGCGACTTTGTATAAATGATTATGGACTTGGTATAACGAYGCGAGCAGCTGTTTGATTTCGGAGATAGCTCCGAATACTYTCCTCAGGAGGTTGTCAGTTCTACCCTTAGTGAGAACATCAAGACAGTTCAGCAGGCGAGAGCCTTTATTCACACGATGCCCCGTGCTCTGCCGATCTTGATGCTGTCACGGCCGCGCACTGCCCAGAACCACGCGACAAAGTTAGAGRTCGTCCGACTGAAGCGCGGRCTCTAAGAGGCGACGCATTCCAGCATAGGAGAAGCRTTCCCMGCTAGGTTTTTAGGACCAAGGCAGTTCGCAATTTGGCGGTCGCGCCGTCGGTAACGGGTTGGAAGCGGTAGTCGTGACCTCATACTAAAAATGGAGTACACTGTGGAAGTTATTAATTTTCCTTCAAGATGATTTAGTGCTAAGCTCGGAATGGGACGAGGTCAGCCGTGCGACAGCACTGTGACACCCCTATTCTGTAAATGGAAGAAGGCGATCACGTAAAAATACTCTGCGTTGTATGGTTGGAAGGAGAGGCAGCTCACTTTCGGTAAACCGAAAGTGGATCACCAGATCAATCACTCCCCAGTTAGTAAAACGATCCGGTGCCTATGTCGAGAGAGGTTCAGAGTGCAGATTTGGGGCTGCYTCTAGGCCTAATTAAAGTCTGAATGATCACCTGACACCATGAGACGTTAACCAGCTCCCGGCTGACTTCAGGGTTGTCAATAGCTCGTAAACGGGAGATAAAAACGCTGAATCGTGTTGAAGGAATATGCCAGCAACTTTGAACATTAGGGCCCACCTTTCGTCGAATGACGAATGAGCAAAATCGATGCGCTTTAAGTAGGCGGTCCGCCGAAGCGTCGTGGGCACGTTCACCCACCCCTCTACTTTGTGCACCTCTCCGCATCTCCTCAAGTGCAGTATAGTTCCCGATAGCGGTGTTATCCACAGATTTACACTACCTAAAGTACAACGTTCATAAACGGTCCTCAATTTATTCCGAGCYTAGGGAGAAATCACAGGGCGATTATAGACTAGAGTAGGATTACTCTATACCCGAGCAAGCTGAATTGTGCGAGCTGCCGAAGTCGTAGAGAGCTGGTCAATAGTATTCTGGCACATCGATTAATATAAGAAACACAGGCATCGGCATTATGCGTCGCCCGATAGAAGGCGCTTACCATTTTCTCGTACTATGGGGGGTTGCGGAAGTCACCCACTCACGCCACGTGACTGTCCATGCAATACGCTAATGGGCATTCTTGCATATCTACTGACATGTTCGATGCAGACCGTCATGTAAGAGAGGTTAACGCAGCGGAGATCCGGGTTTCGACGATTAAGCTTAGCGCGGTTTGTCTGGTCGAAAGTTTTCTAAGAATTGGAGTTAGCAGTATGATTCTAACATAGGCGGTGCGAGTAAAATCCCAAGTGAGTGGAGCTTATGGTCCGCATCCAGTTGGCAATGCTATATCGTTCATAGCTAGAATGAATATCCGACTTTCATAGGCTACCGGAGATAACCTCTGAGGTAACCACGATTAGCACCCTTATTCGTGTCAAATCAGAACAAGTACAAGACATCTGAACACGTAATGTCACCCCCCTCGCCTCGAGACTAGCCTCGTATGAGAAGTCATCTGACATACGGTACGACCAGTTGGTGGATGTATGACGGACCGAAGCTCGGACCTCACAGGCAACCAATACATAGCAGAACCAATTA-TAATCGACCAGGAGACCAATCTGAGACAGGTTTATTACTGCCAAGGCCAAGGCCACAACTGCTTGGCTGGGGCCGTTTTGTAACAAACGGGAACATGAAGTTAATATGGGTCAAGCGCGCTTCGCATGTGTGGGGGAGACCCTTTCGCGATCTAACCCTAGGTAAAAGGCTCTTCAGTGACTCATCTCCCATGAGGAAATCACATAGCGTCAGGTAGGTATCGAATTGTTATCGGACCTGGTGTCTCCTTTCAGCTTACCCATTTTGGTCGAACCTAGCTTATAGAATGAAGTTATGTGACTTGGAACCGCACCCTTGCCCTACATTTGCTACGACGATACTAGGTCGACGTCGGGTGTATGAACGGCGAAAGGGGCTGAACCCTGAGTAGGTTTCAGCTCCGATGCTGGCATTGCAGTCCATATCCGTGGGTCCATTCCCCAGAAGTTTACATCGCCAGTATATTAAGCTAGATTGAGACCTGCCATCGGTTTCGTCTCTACTAAATCCCAGGGATTCCAATGCAGCATGGAATGAGTCAGAGAAACCTAGCCTTTCTTATTCACTTGTACGTATCACTTTTAGCTTCTTACGTGTCTGGATGTCTCGCCGTATCTAGCATGTGCAACAGACACGCATGATCCCTTTGGGATCCGCTACACRCTCGATTTCCGCGACTAGAAATCTCCGTGGTGTCCGTTCGGTAACATCTATATGAATTACAGGGAACACATATCTCAAAACGGTTGATGCACCCCCCGCCTGGGATAGACCGGCCAGTCGCCCGTGTATGACCTGTTGCGTAGGACAGCTAGCACAGGAATTAACGGACGTCATCGACAATTTCGTCGGAAGCGGGTTGACCTACAGAGTTACTCATGTATTACGGCTCCCAGATGTAGCTCCGACAACTTGGCACCGTCTGTGGCACAACATCCAAGTTGATTTCACACCGGTGTGTTTCACTGGGGGGACGTCTTCTTCTTTGCGGATGATTAACAGTTTGGAGTTCGATATAGGTAGCGATGTGAGTGTTCGCTAGAATACGCGTGTCT
GPE003590  GTCGTTTGGATAGGAAGGCGAGGCGCGCCTGCASACTCCGGAAGCGGCGCCTCTGACCTTTGCTGCACGRAGARCTYCATRCAATWTTACYGG-TGTGGCCTCGACKGTCCGCGGCTAGGGAGCGCTGGTTTGGTGTTTATACCGRATGAMCAATTTCGTGCCA-CACTGCCTGGTGTTGGTGAAGTTAAGCGAGRTGGSATCTCTA-CAACCCGAAAAAGTCCAAAACCCAAGGTTCACTCGGCCCCTGATGAGGCGGGCGCCCCCAATCGTTAATGAGGGTAGGGTCCKGGCCGATCCCTGCC-AGTCTATGTACGYTTATTCAGAAC-GAATTAAT-CATTACTTGCGTTTCTCCAATCAGTCTACTACTGCACGGCAGTT-ACTTCCAASGGATTCCATRTACGTTCACACTACGGACCAACCCTT-RAAAGTCYTAGGAAAGTCTAAAGGACCGCATGGAARTCCTTGGATTAAACTGATCCGACA--CGGTCCGCATGAAGAGCTCAG--G-CAGCGTCGACGAGTAGCGTACYGGTGCT-ATCCGACGCGTCAGAGCGTTGTCATGACTGCGCCTGCGGGCCAACCTCTGGAGCM-GCGACGCGGAACGAAATCTGCCAGATRAGGACGCTGGCCCGCGTCGTATCTRCGTATCACCTSG-CGCAAAAGTTGGGWGSTTCAGAGTGCGCTAGGTTTGCTCAGGRACTTTTAGAGCRTTAGGGGAGCCGTACGASTGG-AAGGTCGACCTCT-AGCC-GTCC-GAAGYATCCTCTGGGTGGACATGCCASTCTTA-CGTAACGACTCTTACCAGA-TCATGCTCCCGTATCGTACGGGAGCAGTCCWTGGCGCCGAYTGGRATCTCYCTSGCGCATATCGCCTCGAGTGGCGATCTCAAGCTCGTTATATAAGSCGCACTGATAYGCTTCGCCAGGTSAYCGCACCGTCCGRACGGCAATACAGCGATGAGGCAGCACAGTSTTGCCGAGGACTATGTTATTTGGGT-TGAAGCGCCCAAACGACATCCACGGGGGARACACYGCAAAGTCTGGCTCCGTATCTTTGACCATAAGATCCTTTGGTTACGTGTCGCCATCTACTTGCTGCTACGGAGGTACCGCTYACACCGTCTTGTAGAATGACTCATGCTTATTACTTTCTAGGTCRCCGTGGGAAACTGCACAGGCTCCACGTTGTACCTCGTCTAGCWGAGGCCRGAASTGATCAGTCTGATAACTTGGGAGCATATGCGGTGCCCCACTGTTTCAAGATGGCTGGTCTCGCGACTAGCCGGATGCGCGTCYGCTCAATGGTGAAGCGTGCGATGGGGTGTCCAGTAGCGTGTGTAACAGCGGCGTTATCGCCKACATTCATTTGTATGTCRGATCTCAGAGCGAGGTGCAGTTAGCCRATCCTGGCACAGATAGATCCAAGTGCCCGGTAAYYCGCAGCCRGAAYACGCTTCAGCCGAAGGSCCYCGAGGCCGCAGGCCATAGAAAGGYYCSACTCGCAGGAGC-CCGCCCGACCGCGGGACCCCTTATCCTTATTCCGCTCCACCGTTCCAGTACAAATGGCGTG-GTCACATCCTCGGGCCGRTCTTGTACAAGTCCACGCAMAGCGTCACGGTCGTGAATCCCAAAGGTTCTTCACCA-CATAAGYAGTTCTGATG-GACAAATYCCAGGGTGATGACTGGGACGGTCYCGCCCGGGGAAGACACCGGATCCGATTACATAACCCRTTCGCTGCCGGCACCGTACGGTCGGCGCTAGTCTTCGCGCGACGCTCTTGARAGATAGACCGCGCTGTATCGCCGCTARTAGCWTACTGTGCGTATGCCAGAAAGCCTGGTAATTTGAYATGAGCATTTGTTTAATCCCGGAAACA-CTTCGGGCCTTYTCTTGGGGAAGTGGTCAAGACTACCCTTAAGGGGAACGTTAAGAGGTGCTGGTAGATARGGACCTGCTTTCGTGCCCYGCCCGAAATCCTATTTGCGCCGATGCYGTCCTCRATRCTGACACCCCGGAGTCATGCGACGATC-CGCTARTCATCCGGTMGRCGTAGCGAGTCCACAGGGYGGCGGAMCCCAGYMYAAAGGAAGTATTGCCAGGYGAAGTTATTTAGTYGAAGATATTTGACGTG-GGYTGCCGAGTACCCRGAGATGGRCCGCRGGGGTGGATCGAGATTTATCGCCGGAGATGGARCRTCTAGTGTACGTTGCCGCCTCGTAGTCGSACTGGCCCGACAGTGAGCCTGAGGGTAGACGAGGTCAGCCGTGCGACACTACCTT-CTACGCTCCTCRCGAAAGRGAAAGAGCACGAGCCCTTGATGTGGCGRTGCCCTGCCCGGCTAAGGTCCAGTACATTTCCTTTTTAGGAGGGCTGAAGTGGGACGCTAGCGAGYCTYGCTCCCAGTTTGYACGGTGAGTCAAAGTTGGCGMA-AAAGAGGTTTGTCATGCTTATGCAAAACCATTCRCCAATCCGWAAGTGTGT-TAATGGGTACTTGCGGCCGTGCACGKCGCACCMCCTTYYGGTCGCCCGAGCS-ACAAAAGTAGCTCATAAACAAAMAA-GGGACGAA-GCGTCTTGCCTTAGACCTGTGCTCGCAACYWCGAACGTGATTRTGCGCTCCCCACCGAGCAACGGTTGAGCAGCATCAGCGAGTTCGAAACACGCGCTTAACAGGAGTACCACACGATTATCCACGCSCTCCGCTCTY-CGTGCGCTCCTC-CACAAAC-GCGAGGATCGTCTAGCCTSTAGCGACGKTGCGWCCTACGCATCTACATTCTCTATAGTGCAGTGGTYACTCACGGCTCTGCGCGGGG-CCGTGCT-GTGCAGAGATTATGAAGT-AGTACAGACCGTAAAAACGACCAAYTWGGRAGTGATGGATCAGCCTTGTGGGACCTCTGGGACTTGTGATTCGAGTCTAATCTCATTGCGGTATGCCAGACGGTAGGAAGARCACTGATGCAAATGCCGTATCCAACGC-CCAAGCAGCCCTCTTCTCCCTGCYGTACTATGGGGGGC-GCGGACAACACCCGCTAGTCTMGCRCGATYTTTCATGCCATGTCCTAAT-G-CGCGACCCTGCTAACGTTCGCGAATCGCATGTGAGTCGT-RTGT-AGAAGGGTTCACGCGAGATGGGGCTAATTCTCTATAATTAAGCTYCCGACAATCCGACCGGTAGGTGGTCCTATCAGACCCAGGACCTACAACGYTRGCATGRGAT-GATTAAATAGAAAAGGCCCTGAGTGGGTGGARCTTGGGTACCGRACCTGATAAGCARTGCTACCCTGAGTATGATC-GAAGGCGCCCTTAACCCCAAGCAACGCCTAGGAGAGACCCTCAGAAAGGATTCGATTGGAACCGTTACTTGTG-GTAATTGATCTCGGTATAAGRCCCTTGTACTTGTGTTGCCCTGCCTCTCCCCTCGGCATTAGCGCTGCGYAGGAGCCAGCTCACTTKTTAAGACAAGCTAGTAGTGAGAGACGTRGGGGTTGAMATGTA-GTACAGCAGATCAGGGAGGCAT-GCGTAATAGATWATTTATCAGCCCAAGGAYTAGCTAAGACTCAACCCACCGCTATCAAGGTTGGAATCATGGCTGACCGTTCGGGACCGTCCTATACCATGTRAAAGYGGATTTGGWAAACGAATYGAATTCGTCCTWCAATTATGGATAGGACCCTCCCGCGTCTCGGTTGCGTGCGGAGAATCCTCGGACGRTCTGCCCACCGTGGTCAAGTTGAAYTGCGCCAAACGGATAGTTGGTTGGCATCGGACTTR-CTCGTCACCCTCGCCGGCCTGCAACACCAAACTGCGGTT-GGCTGWTAGAGTAAGGCGGGCCTACTTCCTACTTCCACTTTGCCTTTACGCCAGTGAGACTGATCCGACCYCGAGCACGCARTTAAGGTAAATGCCCGGACMYCGGTGTGTCTTTAG-CCCCCAAATGGCATCACGGTCCATATGCATCGGTTCGGCTCCGAAATCTCCAAATTGTTGAA-CMA-AAGCAGTSTAGRTAWCTGCCATCGRGTCTAAACCTACCAGACTGCTARAGTCGCAACTARAAGYAACACAATCCGATTTGGTTT-GCYACTCTYATACCTGGA-GCRTMTTGCYGGCGGTCCCTCGTGTGCCCATRACCCTTGGCCCTGT-ARCTTGTRCGACCCATGCGTTCRACACGGCAGCAWCCTGCCGTATGAC-ACCATGCGT-GCCGAGGTCAWTTGTTGTGCCTGTCCGGTAGCACCTATTCGAGTACTAAGRAAGACAAGCTCCGGGATGGTAAGTGGTCTTCTCTTTTAACCGAGACCGGCCCTTCGCCGGTGTATAGCCYACGGCTT-AAACTATTGGTCTGGCAATCAACAGACGCCACCAACATTTCCGACGGGAGCCAGTTGGCTTACGAAACCAGT-AAGTATCATGCCTTCCGGCTACATT-GCGCCGCTT-GGCACTCCCAACTTGCCAACGAC-AAGCATAAACYGCGCAGAA-CGCGGTATTGCKGTATYGGTTCTTCCGGCGTTGCTGATTGCCAGGTTAGGGC-CGACATGATCGCTAGCCT-GATGTTTATCAGTATATCGCCAYTY
GPE003600  GTCGTTTGGATAGGAAGGCGAGGCGCGCCTGCASACTCCGGAWGCGGCGCCTCTGACCTTTGCTGCACGRAGARCTYCATRCAAT-TTACYGG-TGTGGCCTCGAYKGTCCGCGGCTAGGGAGCGCTGGTTTGGT-TTTATACCGAATRAACAACTTCGTRCCAGCACTGCCTGGTGTTGGTGAAGTTAAGCGAGRTGGSATCTCTATCAACCCGAAAAAGTCCAAAACCCAAGGTTCACTCGGCCCCTGATGAGGCGGGCGCCCCCAATCGTTAATGAGGGTAGGGTCCKGGCCGATCCCTGCC-AGTCTATGTACGCTTATTCAGAAC-GAATTAAT-CATTACT-GCGTTTCTCCAATCAGTCTACTACTGCACGGCAGTTCACTTCCAACGGATTCCATATAYGTTCWCACTAMGGACCAACCCTT-AAAAGTCTTAGGAAAGTCTAAAGGACCGCATG-AARTCCTTGGATTAAACTGATCCGACA--CRGTCCG-ATGAAGAGCTCAG--G-CAGCGTC-ACGAGTAGCGTACTGGTGCT-ATCCGACGCGTCAGAGCGTTGTCATGACTGCGCCTGCGGGCCAACCTCTGGAGCMAGCGAMGCGGAACGAAATCTGCCAGATRAGGACGCTGGSCCGCGTCGTATCTGCGTATCACCTGG-CGCAAAAGTTGGGTGGTTCAGAGTGCG-TAGGTTTGCTCAGGGACTTTTAGAGCGTTAGGGRAGCCGTACGASTGRC-AGGTCGACCTCT-AGCCA-TCC-GAAGYA-CCTCTGGGTGGACATGCCAST-TTA-CGTAACGACTCTTACCAGAATCATGSTCCCGTATCGTACGGGAGCAGTCCWTGGCGCCGAYTGGRATCTCCCTSGCGCATATCGCCTYGAGTGGCGATCTCAAGCTCGTTATATAAGSCGCACTGATACGCTTCGCCAGGT-AYCGCACCGTYCGGACGGCAATACAGCGATGAGGCAGCACAGTSTTGCCGAGGACTATGTTATTTGGGTCTGAARCGCCCAAACGACATCCACGGGGGAGACACCGCAAAGTCTGGCTCCGTATCTTTGACCATAAGATCCTTTGGTTACGTGTCGCCATCTACTTGCTGCTACGGAGGTACCGCTYACACCGTYTTGTAGAATGACTCATGCTTATTACTTTCTAGGTCRCCGTGGGAAACTGCACAGGCTSCACGTTGTACC-CGTCTAGCAGAGGCCAGAACTGATCAGTCTGATAACTTGGGAGCATATGCGGTGCCCCACTGTTTCAAGATGGCTGGTCTCGCGACTAGCCGGATGCGCGTCTGCTCAATGGTGAAGCGTGCGATGGGGTGTCCAGTAGCGTGTGTAACAGCGGCGYTATCGCCKRCATTCATTTGTATGTCGGATCTCAGAGCGAGGTGCAGTTAGCYGATCCTGGCACAGATAGATCCAARTGCCCGGTAACCYGCAGCCGGA--ACGCTTCAGCCGAAGGSCCYCGAGGCCRCAG-CCATAGAAAGGYYCSACTCGCAGGAGCCCCGCCCGACCGCGGGACCCCTTATCCTTATTCCGCTCCACCGTTCCAGTACAAATGGCSTGAGTCACATCCTCGGGCCGRTCTTGTACAAGTCCACGCAAAGCGTCACGGTCGTGAATCCCAAAGGTTCTTCACCA-CATAAGYAGTTCTGATG-GACAAATYCCAGGGTGATGACTGGGACGGTCCCGCCCGGGGAAGACACCGGATCCGATTAC-TAACCCGTTCGCTGCCGGCACYGTACGGTCGGCGCTAGTCTTCGCGCGACGCTCTTGARAGATAGACCGCGCTGTATCGCCGCTAAT-GCWTACTGTGCGTATGCCAGARAGCCTKGTAATTTGATATGAGCATTTGTTTAATCCCGGAAACA-CTTCGGGCCTTCTCTTGGGGAAGTGGTCAAGACTACCCTTAAGGGGAACGTTAAGAGGTGCTGGTAGATAGGGACCTGCTTTCGTGCSCCGCCCGAAATCCTATTTGCGCCGATGCTGTCCTCRATRCTGACACCCCGGAGTCATGCGACGATC-CGCTAATCATCCGRTAGRCGTAGCGAGTCCACAGGGYGGCGGAMCCCAGYMYAAAGRAAGTATTGCCAGGYGAAGTTATTTAGTYGAAGATATTTGACGTGKGGCTGC-GAGTACCCAGAGATGGRCCGCRGGGGTGGATCGAGATTTATCGCCGGAGATGGAACRTCTAGTGTACGTTGCCGC-TCGTAGTCGCACTGGCCYGACAGTGAGCCYGAGGGTAGACGAGGTCAGCCGTGCGACACTACCTT-CTACGCTCCTCRCGAAAGGGAAAGAGCACGAGCYCTTGATGTGGCGRTGCCCTGYCCGGCTAAGGTCCAGTACATTTCCTTTTTAGGAGGGCTGAAGTGGGACGCTAGCGAGCCTYGCTCCCAGTTTGCACGGTGAGYCAAAGTTGGCGMAGAAAGAGGTTTGTCATGCTTATGCAAAACCATTCACCAATCCGWAAGTGTGT-TAATGGGTACTTGCGGCCGTGCACGKCGCACCMCCTTCTGGTCGCCCGAGCCCACAAAAGTAGCTCATAAACAAACAACGGGACGAA-GCGTCTTGCCTTAGACCTGTGCTCGCAACTTCGAACGTGATTATGCGCTCCCCACCGAGCAACGGTTGAGCAGCATCAGCGAGTTCGAAACACGCGCTTAACAGGAGTACCACACGATTATCCACGCSCTCCGCTCTC-CGTGCGCTCCTC-CACAAACYGCGAGGATCGTCTAGCCTCTAGCGACGKTGCGACCTACGCATCTACATTCTCTATAG-GCAGTGGTYACTCACGGCTCTGCGCGGGGTCCGTGCT-GTGCAGAGATTATGAAGTAAGTACAGACCGTAAAAACGACCAATTWGGRASTGATGGATCAGCCTTGTGGGACCTCTGGGACTTGTGATTCGAGTCTAATCTCATTGCGGTATGCCAGACGGTAGGAAGARCACTGATGCAAATGCCGTATCCAACGC-CCAAGCAGCCCTCTTCTCCCTGCCGTACTATGGGGGGCTGMGGACAACACCCGCTAGTCTAGCRCGATYTTTCATGCCATGTCCTAAT-G-CGCGACCCTGTTAACGTTCGCGAATCGCATGTGAGTCGT-ATGTWAGAAGGGTTCAYGCGAGATGGGGCTAATTCTCTATAATTAAGCTCCCGACAATCCGACCGRTAGGTGGTCCTATCAGACCCAGGACCTACAACGCTRGCATGRGATAGATTAAATAGAAAAGGYCCTGAGTGGGTGGAGCTTGGGTACCGRACCTGATAAGCAGTGCTACCCTGAGTATGATCWGAAGGCGCCCTTAACCYCAAGCAACGCCTAGG-GAGACCCTCAGAAAGGATTCGATTGGAACCKTTACTTGTG-GTAATTGATCTCGGTATAAGGYCCTTKTACTTGTGTTGCCCTGCCTCTCCCCTCGRCATTAGCGCTGCGYAGGAGCCARCTCACTTKTTAAGACAAGCTAGTAGTGARAGACGTAGGGRTTSACATGTA-GTACAGCAGATCAGGGAGGCATAGCGTAATAGATAATTTATCAGCCCAAGGAYTAGCTAAGACTCAACCCACCGCTATCAAGGTTGGAATCATGGCTGACCGTTCGGGACCGTCCTATACCATGTRAAAGYGGATTTGGTAAACGAATTGAATTCGTCCTRCAATTATGGATAGGACCCTCCCGCRTCTCGGTTGCGTGCGGAGAATC-TCGGACGGTCTGCCCACCGTGGTCAAGTTGAACTGCGCCAAACGGATAGTTGGTTGGCATCGGACTTGGCTCGTCACCCTCGCCGGCCTGCAAYACCAARCTGCGGTTGGGCTGWTAGAGTAAGGCGGGYCTACTTCCTACTTCCACTTTGCCTTTACGCCAGTGAGACTGATCCRACCYCGAGCACGCARTTAAGGTAAATGCCTGGACAYCGGTGTGTCTTTAGGCCCCCAAATGGCATCACGGTCCATATGCATCGGTTCGGCTCCGAAATCTCCAAATTGTTGAA-CCATAAGCAGTGTAGRTAWCTGCCATCGRGTCTAAACCTAYCAGACTGCTAGAGTCGCRACTARAARYAACACAATCCGATTTGGTTTCGCTACTCTYATACMTGGATGCATCTTGCTGGCGGTCCCTCGTGTGCCCATRACCCTTGGCCCTGT-AACTTGTRCGACCCATGCGTTCGACACGGCAGCA-CCTGCCGTATGACAACCATGCGTGGCCGAGGTCAATTGTTGTGCCTGTCCGRTAGCACCTAYTCGAGTACTAAGGAAGACAAGCTCCGGGATGGTAAGTGGTCTTCTCTTTTAACCGAGACCGGCCCTTYGCCGGTGTATAGCCYACGGCTT-AAACTAWTGGTCTG-CAATCAACAGACGCCACCAACATTTMCGACGGGAGCCAGTTGGCTTACGAAACCAGT-AAGTATCATGCCTYCCGGCTACATTCGCGCCGCTTCGGCACTCCCAACTTGCCAACRACYAAGCATAAACYGCGCAGAAGCGCGGTATTGCKGTATYGGTTCTTCCGKCGTTGCTGATTGCCAGGTTAGGGCACGA-ATGATCGCTAGCCT-GATGTTTATCAGTATATCGCCACTC
GPE003610  GTCGTYTGGATAGGAAGGCGAGGCGCGCCTGCACACCTCGGASGCGGCGCCTCTGACCTTTGCTGCACGGAGAACTCCATACAATWTTACTKG-TGTGGCCTCRACGGTCCGCGGCTAGGGAGCGCTGGTT-GGTTTTTATACCKAATG-A--ACTTCGTGCCAGCACTGCCTGGTGTTGGTGAA-TTAAGCGAGATGGGATCTCTA-CAACCCGAAAAAGTCC-AARCCCAAGGYTCWCTCGG-CCCTGATGAGGCGGGCGCCCCCAATCGTTRATGAGGGTAGGGTCCG-SCCGATCCCTGCCAGGTCTATGTACGT-TATTTAGAACTG-ATTAAT-CATTACTTGCGTTTCTCCA-TCAGTCTACTACTGCACG-CAGTTCACTTCCAACGGATTCCA-ATACGTTCACACYACGGACCRTYCCYT-RAAAGTCTTAGGAAAGTCTAAAGGACCGCATG-AAATCCTTGGA-TAMACTGATT-GACGTGCGGTCCGCAYGAAGAG-TCAG--G-WARTGT-GACRAGTWGCGTACTGGTG-TGA-CCG-CGCGTCAGAGCGTTGTCATGAGTGSGCCTGCGGGCCAACYTCTGGAGCAAGCGACGCGGAACGAAATCTGCCAGATGAGGACG-TGGCCC-CGTCGTATCTGCGTATCRCCTGGYCGCAAAAGTT-GGAGGTTTAGAGTGCGCTAGGTTTGCTCAGGGACTTTTAAAGC-TTAGGG-AGCCGTG-MACTGGCTAGATCGAYCTCT-A-CCTTTCCCAAAGAATY-TCTGGGTAGACATGTCACC-TTAACGTR-YG-CTC-TACCAGATTYATGCTCCCGTATCGTACGGGAGCAGC-CTKGGCGCCGACTGGAATCTCCCTGTCGCA-ATCGCCTCGAGTGGCGATC-CA-GCTCGTTATATAAGGCGC-CTGATACGCTTCGCC-GGTCATCKCAC-GT-CGGACGKCAATACAGCGATGAGGCAGCA--GTGTTGCCGAGGACTATGTTATTTGGGTYYG-A-TGCCCAAA-GA-ATCCRKGGGGGAAAC-CC-CAAAA-CTG-C-CCTGATCTTTGAC-ATAAGATCCTTTGGTTR-GTGT-GCTATCTACTTGCTGCT-CGAAGGTACC-CTCACACCGTCTTG-AGAATGACTCATGCTTAT-ACTTTCTAGGTCGCCGTSGGAAACTGCACAGGCTGCACGTTGTACCTCG-C-AGCAGAGACCAGAACTGATCAGTCTGATAACTTGGGAGCATATGC-GTGCCCCACTGTTTCAAGATGGCTGGTCTCGCGACTAGCCGGATGCGCGTCT-C-CRATGGTGAAGCGTGCGATGGGGTGTCCAGTAACGTGTGTAACAGCGGCGTTA-CGCCGACATTCRTTTGTATGTCGGATCTCRGAGCGAGGTGCAGTT-GCYGATCC-GGCACAGATAGATCCAAR-GCCCGGTAACCCG-AGCCGGAG-ACGCTTCAGCCGAAGGACCTCGAGGCC-CAGGCCATAGAAA-GC-CCACT-GCAGGAGCCCCG--CGA--GCGGGACCCCTTAC-C-TATTCCGCT-CACCGTTCCAGTACAAATGGCGTG-GTCACATCCTC-GGCCGATCTTGTACAAGTCCACGCACAGCGTCAC-GTYGTGAATCCCAAAGGTT-TTCACCAACATAAG-AGTTCTGATGCGACAAATCCCAGG-TGATGACTKGGACGGTC-CG-CCGGGGAAGACACCGGATCCGATTACATAACCCGTTCGCTGC-GGCA-CGTACGGTCGGCGC-AGTCTTCGCGCGACGCTCT-GAGAGAYAGGCCGCGYTGTATCGCCGCTAGTAGCTYACTGTGCGTATGCCAGAAAGCCTGGTAATTTGACA-GAGCATTTGTTTAATCGCG-AAACAACTTC-GGCCTTCTCTTG-GGAAG-GATCAAGACTACCCTTAAGGRG-ACGYTAAGAGGTGCTGGTAGATAGGGACCTKATTTCGTGCSCCGCCCGAAATCCTATTTGTGCCGATGCYGTCCTCGCTGCTGACACCCCGGAGTCATGCGACGATC-CGCTAATCATCCG-TCGACGTAGCGACTCCACAGGGTGGCGGACCCCAGCCC-AAGGAAGTATCGGTRGGCGAAGTTATTTAGTTGAAGATA--TG-C-TGGG-CTGCCGAGTACC-AGAGATGGACCGCGGGGGTGGATCGAGATTTATCGCCGGAGATG-RACGTCTAGTGTACGTTAC--C-TCGTAGTCGGACTGGCCCGACAGTGAGCCTGAGGGTAGACGAGGTCAGCCGTGCGACACTA-CTTGCTACGCTC-TC-CGAAAGKGAAAKWGCACGAGCCGTTGAAGWGGCGGTGCCCTGCCCGGCTAAGGTCCAGTACATTTCCCTTTTAG-AGAGCTRAAGTGGGACGCTAGCKAGCCTCGYTYCCAGTTTGCA-GGTGAGTCAAAGTTGGCGAAGAAAGAGGTTTGTCATGCATATGCAAAACCATTCACCRATCCGGTAGTGKGTGTAATGRGTACTTGCGGCCGTGCACGTCGCACCACCYTCTGGTCGCCCGAGCC-ACAAAAGTAGCTCATAAACACACAA--GGACGAA-GCGTCTTGCCT-AGACC-GTGC--GCAACYTCGAACGTGATTAT-CGCTC--CAYC-AG-AACGGTTGAGCAACATCAGTGAGTTCAA-ACA-GCGCTTAACAGG-G-ACCACACGATTATYCACGCGCTCCGCTCTACCGTGC-CTCCTCCCACAAACTGCGAGKATCRTCTAGTCTCT-GCGACGGWACGTCCTACRCATCTACWTTCTCTATAGTGCAGTGGTCACTCACGGYTCTGC-CGGGG-CCGTGC-CGTGCAGAGATTACGAAGT-AGTACAGACCGKAAAAACGACCAATT-GGGASTGAT-GATCAGCCTTGTGGGACCTCTG-GACTTGTAATTC-AGKCT-ATCTCATTGCGGTCTGCCAGACRGTAGGAAG-GCACTGAY-CAAATRYCGTATCCAACGCTC-WAGCAGCC-TCTTCTCCCTGC-GTACTATGAGGGGCTG-GGAC--CACCCGTTAGTCTCGCGCGATCTTTTATGCCATGTCCTAAT-G-CRCGAC-CT-TTAACGYT-GC-AAAC-CATGTGGGTCGTTGTGTAAAARGGGTTCACGCGAGATAGGACTAATTCTCTATAATGAAGCTCCCAACAAT-CGACCGGTAGGTGGTCCTAT-AGACCCAGGACCTACAACGCTGGCAT--GATAGATTAAATAGAAAAGGCCCTGAGTGGGTGGAGCTTGGATACCGGACCTGATAAGCAGTGTTACCYTGWKT-TGATC-GAATGCGCCCTTAACCCCCAGCAACGCCTAGG-GAGACCCTCAGRAAGGATTCGATTGGAACY-TTACTT-TGCGTAATTGAT-TCG-CAT-AGACCCTTGTACTTGTGTTG-CCTGCCTCTCCCCTCGGCATTAGAGCTGCRTAGGAGCCAGCTCACTTTTTAAGATA-GCTGGTAGTGAGAGACGTAGGGGTTSACATGTAAGTACAGCAGATCAGGGAGGCATAGCGTAATAGATAATTTATCAGSC-AAGGACTAGCTAAGACTCAACCCACCGCTATCAAGGTTGGAATCATGGCTGACYRTTCGGGACCGTCCTATACCATGTGAAAGCGGAT-TKGTAAACG-ATTGAATT-GTCCTGCAATTATGGATAGGACCCTCCCGCGTTTCGGT-GC-TGCGGAGAATC-TYSGACGGTTTGCCCACCGTGGT-AAG-TGAACTGCGCCAAACRGATAGTT-GTTGGCATTGGGCTTGGCTCGTCACCCTCGCCGGCCTGCWACACCCAGCTGCCATTGGGMTGATAGAGTAATRCGGGCCTACTTCCTAATTCCAYTCTGCCTTTACGCC-GTGAGACTGATCCGACCCCGACCACGCAGTTAAGGTAAATGCCTGGACATCGGTGTGTCTTTAGGACCCCAAATGGCATCACGGTCCATATGCATGGGTTCGGCTCCGAAATCTCCAAATTG-TGAATYCATAAGCAGTGTGGATAACTGCC-TCGGGTCTAAACCTACCAGACTG-TAGAGTCGCAACTAAAAACAACACAATCCGATTTGGTTTCACTACTCTCATACCTGGAAGC-TCTTGCTGGCGGTCCCTCGTGTGCCCATRACCCTTGGC-CTGTGAACTTGT--GACCCATGCGTTCGACACGGCWGCA-CCTGCCGT-CGACAACCATGCGTRGCCGAGCTCAATTGTTGTGCCTGTCCGGYAGCACCTATTC-AG-ACTAAGG-AGACAAGCTC-GGGATGGTAAG-GGTCTTCTCTTTTAACCGAGACCGGTCCTTCRCCGGTG-ATAG-CCACGACTTCAAACTATTGGTCTG-CAATC-ACAGACGCCACCAACATTTCCGACGGGAG-CAGTTGGCCTACGRAACCAGT-AAGTATTATGCTTTCCGGCTACATT-GTGCCGCTTTGGCACTCCCAA-TTGCCAACGATTAAG-ATAWACTGCGCAGAA-CGCGGYATTGCKG-ATCGGTTCTTCCGKCGTTGCTGATTGCCAGGTT-GTCCTCGACATGATTGCTAGCCT-GATKTTTATCAGTAT-TCGCCACTC
GPE003640  GTAGTTTRGATAGGAAGGCGAGGCGCGCCTGCACACTTCGGACGCGGCGCCTCTGACCTTTGCTGCACGGAGAACTCCATACAATTTTACTKGATGTGGCCTCGACGGTCCGCGGCTAGGGAGCGCTGGTTTGGTTTTTATACCKAATGAACAACTTSGTGCCAGCACTGCCTGGTGTTGGTGAAGTTAAGCGAGATGGSAYCTCTATCAACCCGAAAAAGTCCAAAACCCAAGKTT-ACTCGGCCCCTGATGAGGCGGGCGCCCCCAATCGTTAATGAGGGTAGGGTCCGGGCCGATCCCTGCCAAGTCTATGTACGT-TATTCAGAACTGAATTAATTCATTACTTGCGTTTCTCCAATCAGTMTACTACTGCACGGCAGTTCATTTCCAACGGATTCCATATAYGCTCACACTAYGGACCAACCCTTTAAAAGTCTTAGGAAAGTCTAAAGGACCGCATGGAAATCCTTGGATTGAACAGATCCGATRKGCGATCCGCATGAAGAGCTCAGGCGCCAGCGTCAACGAGTAGCGTACTGGTGCTGATCCGACGCGTCMGAGCGTTGTCATGACTGCGCCTGCGGGCCAACCTCTGGAGCCAGCGACGCGGAACGAAATCTGCCAGAYAAGGACGCTGGCCCGCGTCGTATCYGCGTATCACCTGGCCGCAAAAGTTGGGAGGTTCAGAGTGCGCTAGGTTTGCTCAGGGACTTTTAGAGCGTTAGGGGAGCCGTACGACTGGCTAGGTCGACCTCTGAGCCTTTCCCGAAGMATCCTCTGGGTARACATGCCAMTCTTAACGTARCGACTCTTACCAGAATCATGCTCCCGCATCGTACGGGAGCAGTCCTTGGCGCCGACTGGAATCTCCCTGGCGCATATCGCCTCGAGTGGCGATCTCAAGCTCGTTATATAAGGCGCACTGATACGCTTCGCCAGGTCATCGCACCGTCCGGACGGCAATACAGCGATGAGGCAGCACAGTGTTGCCGAGGACTATGTTATTTGGGTCTGAAGCGCCMAAACGACATCCA-GGGGGAAACACCGCAAAGTCTGGCTCCTTATCTTTGACCATAAGATCCTTTGGTTACGTGTCGCCATCTACTTGCTGCTACGGAGGTACCGCTCACACCGTCTTGTAGAATGACTCATGCTTATTACTCTCTAGGTCGCCGTGRGAAACTGCACAGGCTCCACGTTGTACCTCGTCTAGCAGAGGCCAGAACTGATCAGTCTGATAACTTGGGAKCTTATGCGGTGCCCCAMTGTTTCAAGATGGCTGGTCTCGCAACTAGCCGGATGCGCGTCTGCTCAATGGTGAAGCGTGCGATGGKGTGTCCAGTAACGTGTGTAACAGCGGCGYTATCGCCGACATTCATTTGTATGTCGGATCTCAGAGCGAGGTGCAGTTAGCCGATCCTGGCACAGATAGATCCAAGTGCCCGGTAACCCGCAGCCGGAGCACGCTTCAGCCGAAGGCCCCCGAGGCCACAGGCCATAGAAAGGC-CCACTCGCARGAGCCCCGCCCGACCGCGGGACCCCTTACCCTTAGTCCGCTCCACCGTTCCAGTACAAATGGCGTGAGTCACATCCTCWG-CCGATCTTGTACAAGTCCACGCAAAGCGTCACGGTCGTGAATCCCAAAGGTTCTTCACCAACATAAGTAATTCTGATGCGACAAATCCCAGGGTGATGACTGGGACGGTCCCGCCCGAGGAAGACACTGGATCCGATTACAT-ACCCGTTCGCTGCCGGCACCGTACGGTCGGCGCTAGTCTTCGCGCGACGCTCTTGAGAGATAGATCGCGCTGTATCGCCGCTAGTAGCTTACTGTGCGTATGCCAGAAAGCCTGGTAATTTGACATGAGCATTTGTTTAAAC-CGGARACAACTTCGGGCCTTCTCTTGGGGAAGTGGTCAAGACTACCCTTAAGGGGAATGTTAAGAGGTGCTGG-AGATAGGAACCTGCTTTCGTGCTCCGCCCGAAATCCTATTTGCGCCGATGCTGTCCTCGMTGCTGACACCCCGGAGTCATGCGACGATCTCACTARTCATCCGRTCGACGTAGCGACTCTACAGGGTGGCGGACCCCAGCCCAAAGGAAGTATCGCCAGGCGAAGTTATTTAGTTAAAGATRTTTGACGTGTGGCTGC-GAGTACCCAGAG-TGGGCCGCGGGGGTGGATCGAGATTTATCGCCGGAGATGGRACGTCTAGTGTACGTTGCCGCCTCGTAGTCGGACTGGCCCGACAGTGAGCCTGAGGGTAGACGAGGTCAGCCGTGCGACACTACCTTGCTACGCTCCTCGCGAAAGGGAAAGAGCACGAGCCGTTGAARTGGCGGTGCCCTGTCCGGCTAAGGTCCAGTACATTTCCTTTTTAGGAGAGCTGAAGTGGGACGCTAGCGAGCCTCGCTCCCAGTTTGCACGGTGAGTCAAAGTTGGCGAAGAAAGAGGTTTGTCATG-TTATGCAAAACCATTCACCAA-CCGGTAGTGKGTGTAATGGGTACTTGCGGCCGTGCACGTCGCACCACCTTYTGGTCGCCCGAGCCCACAAAAGTAGCTCATAAACAAACAACGGGACGAAWGC-TCTTGCCTTAGACCTGTGCTCGCAACTTCGAACGTGATTATGCRCTCCCCACCGAGCAACGGTTGAGCAGCATCAGCGMGTTCAAAACACACGCTTAACAGGAGTACCACACGATAATCCACGCGCTCCGCCCTCCCGTGCGCTCCTCCCACAAACTGCGAGGATCGTCTAGCCTCTAGCGACGGTGCGTCCTACGSATCTACATTCTCTATAGTGCAGTGGTCACTCACGGTTCTGCGCGGGGCCCGTGCTYGTGCAGAGATTACGAAGTAAGTACAGATYGTAAAAACGACCAATTTGGGAGTGATGGATCAGCCTTKTGGGACCTCTGGGACTKGTAATTCGAGTCTAATCTCATTGCGGTATGCCAGACGGAAGGGAGAGCACTGAYGCAAATGCCGTATCCAACGCTCCAAGCRGCCCTCTTCTCCCTGCCGTACTATGAGGGGCTGCGGACRACACCCGCTAGTCTCGCGCGATCKTTTATGCCATGTCCTAATAGGCGCGACCCTGCTAACRTTCGCGAATCGCATGTGAGTCGTTGTGTAAGAAGGGTTCACGCGAGATGGGGCTAATTCTCTATAATTAAGCTCCCGACAATCCGACCGGTAGGTGGTCCTATCAGACCCACGACCTACAACGCTGGCATGGGATAGATTAAATAGAAAAGGCCCTGAGTGGSTGGAGCTTGGGTACCGAACCTGATAAGCAGTGCTACCCTGAGTATGATCAGAAGGCGCCCTTAACCCCAAGCAACGCCTAGGAGAGACCCTCAGAAAGGATTCGATTGGAACCGTTACTTGTGCGTAATTGATCTCGGTATAAGGCCCTTGTACTTGTGTTGCCCTGCCTCTCCCCTCGGCATTAGCGCTGCGCAGGAGCCMGCTCACTTCTTAAGACAAGCTGGTAGTGAGAGACGTAGGGGTTGAAATGTAAGTACAGCAGATCAGGGAGGCATAGCGTAATAGATAATTTATCAACCCARGGACTAGCTAAGACTCAACCCACCGCTATCAAGGTTGGAATCATGGCTGACCGTTCGGGACCGTCCTATACCATGTGRAAGCGGATTTGGTAAACGAATYGAATTCGTCCTGCAATTATGGATGGGACCCTCCCGCGTCTCGGTTGCGTGCGAAAAATCTTCGGACGGTCTG-CCACCGTGGTCAAGTYGAACWGCGCCAAACGGATAGTTGGTTGGCATCGGGCTTGGCTCGTCACCCTCGCCGGCCTGCAACACCAAACTGCGATTGGGCTGATAGAGTAAGGCGGGCCTACTTCCTACTTCCATTTTGCCTWTACGCCAGTGAGACTGATCCGACCCCGAGCACGCAGTTAAGG-AAATGCCCGGACA-CGGTGTGTCTTTAGGCCCTCAAATGGCATCACGGTCCATATGCATCGGTTCGGCTCCGAAATCTCCAAACTGTTGAATCCATAAGCAGTGTGGATATCTGCCATCGRGTCTAAACCTACCAGACTGCTAGAGTCGCAACTAAAAAYAACACAATCCGATTTGGTTTCGCTATTCTCATACCTGGATGCATCTTRCTGGCGATCCCTCGYGTGCCCATRACCCTTGGCCCTGTKAACTTGTGCGACCCATGCGTTCGACACGGCAGCAACCTGCCGTATGACAACCTTGCGTGGTCGAGGTCAATTGTTGTGCCTGTCCGGTAGCACCTATTCGAG-AC-AAGGAAGACAAGCTCCGGGATGGTAAGTGGTCTTCTCTTCTAACCGGGACCGGCCCTTCGCCGGTGTATAGCCCACGACTTAAAACTATTGGTCTGGCAATCAACAGACGCCACCAACATTTYCGACGGGAG-CAGTTGGCCTACGAARC-AGTCAAGTATCATGCCTTCCGGCTACATTCGCGCCGCTTCGGCACTCCCAACT-GCCAACGACTAA-CATAAACTGCGCAGAAAC-CGTTATTGCTGTATCGGTTCTTCCGGCGTTGCTGATTGCCAGGTTAGGCCTCGACATGATTGCTAGCCTRGATGTTTATCAGTATATCGCCACTC
GPE003650  GWAGTTTGGATAGGAAGGCGAGGCGCGCCTGCACACTTCGGACGCGGCGCCTCTGACCTTTGCTGCACGGAGAACTCCATACAATTTTACTGGATGTGGCCTCGACGGTCCGCGGCTAGGGAGCGCTGGTTTGGTTTTTATMCCGAATGAACAACTTCGTGCCAGCACTGCCTGGTGTTGGTGRAGTTAAGCGAGWTGGGATCTCTATCAACCCGAAAAAGTCCARAACCCAAGGTTCACTCGGCCCCTGATGAGGYGGGCGCCCCCAATCGTTAATGAGGGTAGGGTCCGGGCCGATCCCTGCCAAGTCTATGTACGTTTATTCAGAACTGAATTAATTCATTACTTGCGTTTCTCCAATCAGTCTACTACTGCACRGCAGTTCATTTSCAACGGATTCCATATACGCTCACACTACGGACCAACCCTTTAAAAGTCTTAGGAAAGTCTAAAGGACCGCATGGAAATCCTTGGATTAAACAGATCCGATATGCGATCCGCATGAAGAGCTCAGGCGCCAGYGTCGACGAGTAGCGTACTGGTGCTGATCCGACACGTCAGAGCGTTGTCATGACTGCGCCTGCGGGCCAACCTCTGGAGCC-GCGACGCGGAACGAAATCTGCCAGAYAAGGACGCTGGCCCGCGTCGTATCTGCGTATCACCTGGCCGCAAAAGTTGGGAGGTTCAGAGTGCGCTAGGTTTGCTCARGGACTTTTAGAGCGTTAGGGGAGCCGTACGACTGGCWAGGTCGRCCTCTGAGCCTTTCCCGAAGYATCCTYTGGGTAAACATGCCAM-MTTAMCGTAACGACTCTTACCAGA-TYATGCTCCCGCATCGTACGGGAGCAGTCCTTGGCGCCGASTGGAATCTCCCTGGCGCATATCGCCTCGAGTGGCGATCTCAAGCTCGTTATATAAGGCGCACYGATACGCTTCGCCAGGTCATCGCACCGTCCGGACGGCAATACAGCGATGAGGCAGCACAGTGTTGCCGAGGACTATGTTATTTGGGTCTGAAGCGCCCAAACGACATCCRSGGGGGAAACACCGCAAAGTCTGGCTCCTTATCTTTGACCATAAGATCCTTTGGTTACGTGTCGCCATCTASTTGCTGCTACGGAGGTACCGCTCACACCGTCTTGTAGAATGACTCATGCTTATTACTCTCTAGGTCGCCGTGRGAAACTGCACAGGCTCCACGTTGTACCTCGTCTAGCAGAGGCCAGAACTGATCAGTCTGATAACTTG-GAGCTTATGCGGTGCCCCACTGTTTCAAGATGGYTGGTCTCGCAACTAGCCGGAYGCGCGTCTGCTCAATGGTGAAGCGTGCGATGGGGTGTCCAGTAACGTGTGTAACAGCGGCGYTATCGCCGRCATTCATTTGTATGTCGGATCTCAGAGCGAGGTGCAGTTAGCCGATCCTGGCACAGATAGATCCAAGTGCCCGGTAACCCGCAGCCGGAGCACGCTTCAGCCGAAGGCCCCCGAGGCCACAGGCCATAGAAAGGCCCSACTCGCAGGAGCCCCGCCCGACCGCGGGACCCCTTACCCTTAGTCCGCTCCACCGTTCCAGTACAAATGGCGTGAGTCACATCCTCAGGCCGATCTTGYACAARTCCACGCAAAGCGTCACGGTCGTGAATCCCAAAGGTTCTTCACCAACATAAGTAATTCTGATGCGACAAATCCCAGGGTRATGACTGGGACGGTCYCGCCCGAGGAARACAC-GGATCCGATTACAT-ACCCGTTCGCTGCCGGSACCGTACGGTCGGCGCTAGTCTTCGCGCGACGCTCTTGAGAGATRGATCGCGCTGTATCGCCGCTAGTAGCTTACTGTGCGTATGCCAGAAAGCCTGGTAATTTGACATGAGCATTTRTTTAAACGCGGAAACAACTTCGGGCCTTCTCTTGGGGAAGTGGTCAAGACTACCCTTAAGGGGAATGTTAAGAGGTGCTGGTAGATAGGGACCTGCTTTCGTGCTCCGCCCGAAATCCTRTTTGCGCCGATGCTGTCCTCGATGCTGACACCCCGGAGTCATGCGACRATCTCACTARTCATCC-GTCGACGTAGCGACTCTACAGGGTGGCGGACCCCAGCCCAAAGGAAGTATCGCCAGGCGAAGTTATTTAGTTAAAGATATTTGACGTGTGGCTGCCGAGTACCCAGARATGGGCCGCRGGGGTGGATCGAGATTTATCGCCGGAGATGGRACGTCTAGTGTACGTTGCCGCCTCGTAGTCGGACTGGC-CGACAGTGAGCCTGAGGGTAGACGAGKTCAGYCGTGCGACACTACCTTGCTACGCTCCYCGCGAAARGGAAAGAGCACGAGCCGTTGAAGTGGCGGTGCCCTGTCCGGCTAAGGTCCAGTACATTTCCYTTTTARGAGAGCTRAAGTGGGACGCTAGCGMGCCTCGCTCCYAGTTTGCACGGTGAGTCAAAGTTGGCGAAGAAAGAGGTTTGTCATGCTTATGCAAAACCATTCACCAA-CCGGTAGTGTGTGTAATGGGTACTTGCGGCCGTGCACGTCGCACCACCTTYTGGTCGCCCGAGCSCACAAAAGTAGCTCATAAACAAACAACGGGACGAAAGCGTCTTGCCTTAGACCTGTGCTCGCAACTTCGAACGTGATTATGCGCTCCCCACCGAGCAACGGTTGAGCAGCATCAGCGAGTTCAAAACACACGCTTAACAGGAGTACCACACGATAATCCACGCGCTCCGCCCTCCCGTGCGCTCCTCCCACAAACTGCGAGGATCGTCTAGCCTCTAGCGACGGTGCGTCCTACGCATCTACATTCTCTATAGTGCAGTGGTCACTCACGGTTCTGCGCGGGGCCCGTGCTCGTGCAGAGATTACGAAGTAAGTACAGATYGTAAAAACGACCAATTTGGSAGTGATGGATCAGCCTTGTGGGACCTCTGGGACTTGTAATTCGAGTCTAATCTCRTTGCGGT-TGCCAGACGGAAGGAAG-GCACTGAYGCAAATGCCGTATCCAACGCTCCAAGCAGCCCTCTTCTCCCTGCCGTACTATGARGGGCTRCGGACAACACCCGCTAGTCTCGCGCGAYC-TTTATGCCATGTCCTAATRGGCGCGACCCTGCTAACGTTCGCGAATCGCATGTGAGTCGTTGTGTAAGAAGGRTTCACGCGAGATGGGGCTAATTCTCTATAATTAAGCTCCCGACAATCCGACCGGTAGGTGGTCCTATCAGACCCACGACCTACAACGCT-GCATGGGAT-GATTAAATAGAAAAGGCCCTGAGTGGSTGGAGCTTG-GTACCGAACCTGATWAGCAGTGCTACCCTGAGTATGATCAGAAGGCGCCCTTAACCCCAAGCAACGCCTAGGRGAGACCCTCAGAAAGGATWCGATTGGAACYGTTACTTGTGCGTAATTGATCTCGKTATAAGGCCCTTGTACTTGTGTTGCCCTGCCTCTCCCCTCGGCATTAGCGCTGCGCAGGAGCCAGCTCACTTCTTARGACAAGCTGGTAGTGAGAGACGTAGGGGTTGAAATGTA-GTACAGCAGATCAGGGAGGCATAGCGTAATAGATAATTTATCAACCCAAGGACTARCTAAGACTCAACCCACCGCTATCAAGGTTGGAATCATGGCTGACCGTTC-GGACCGTCCTATACCATGTGAAAGCGGATTTGGTAAACGAATTGAATTCGTCCTGCAATTATGGATGGGACCCTCCCGCGTYTCGGTTGCRKGCRAAAAATC-TCGGACGGTCTRCCCACCGTGGTCAAGTTGAACTGCGCCAAACGGRTAGTTGGTTGGCATCGGRCTTGGCTCGTCACCCTCGCCGGCCTGCAACACCAAACTGCGRTTGGGCTGATAGAGTAAGGCGGGCCTACTTCCTACTTCCATTTTGCCTTTACGCCARTGAGACTGATCCGACCCCGAGCACGCAGTTAAGGTAAATGCCCGGACA-CGGTGTGTCTTTAGGCCCTCAAATGGCATCACGGTCCATATGCATCGGTTCGGCTCCGAAATCTCCAAACTGTTGAATCCATAAGCAGTGTGGATATCTGCCATCGGGTCTAAACCTACCAGACYGCTAGAGTCGCAACTAAAAAYAAMACAATCCGATTTGGTTTMGCYATTCTCATACCTGGATGCATCTTGCTGGCGATCCC-CGTGTGCCCATRACCCTTGGCCCTGTGAA-TTGTGCRACCCATGCGTTCGACACGGCAGCA-CCTGCCRT-TGACAACCTTGCGTGGTCGAGGTCAATTGTTGTGCCTGTCCGGTAGCACCTATTCGAGTAMYAAGGAAGACAAGCTCCGGAATGGTAAGTGGTCTTCYCTTCTAACCGGGRCCGGCCCTTCGCCGGTGTATAGCCCACGACTTAAAACTATTGGTCTGRCAATCAACAGACGCYACCAACATTTCCGACGGGAGCCAGTTGGCCTACGAAAC-AGTCAAGTATCATGCCTTCCGGCTAYATTCGCGCCGCYTCGGCACTCCCAACTTGCCAACGACTAA-CATAAACTGCGCAGAAACRCGTTATTGCTGTATCGGTTCTTCCGGCGTTGCTGATTGCCAGGTTAGGCCTCGACATGATTGCTAGCCTAGATGTTTATCAGTATATCGCCACTC
GPE003660  GTAGTTTGGATAGGAAGGCGAGGCGCGCCTGCACMCTTCGGACGCGGCGCCTCTGACCTTTGCTGCACGGAGAACTCCATACAATTTTACTGGATGTGGCCTCGAYGGTCCGCGGCTAGGGAGCGCTGGTTTGGYTTTTATACCKAATGAACAACTTCGTGCCAGCACTGCCTGGTGTTGGTGAAGTTAAGCGAGWTGGGATCTCTATCAACCCGAAAAAGTCCAAAACCCAAGGTTCACTCGGCCCCTGATGAGGYGGGCGCCCCCAATCGTTAATGAGGGTAGGGTCCGGGCCGATCCCTGCCAAGTCTATGTACGTTTATTYAGAACTGAATTAATTCATTACTTGCGTTTCTCCAATCAGTMTACTACTGCACGGCAGTTCATTTCCAACGGATTCCATATACGCTCRCACTACGGACCAACCCTTTAAAAGTCTTAGGAAAGTCTAAAGGACCGCATGGAAATCCTTGGAYTRAACAGATCMGATAKRCG-TCCGCATGAAGAGCTCAGGCGCCAGCGTCGACGAGTAGCGTACTGGTGCTGATCCGACACGTCAGAGCG-TGTCATGACTGCGCCTCCGGGCCAACCTCTGGAGCCAGCGACGCGGAACGAAATCTGCCAGATAAGGACGCTGGCCCGCGTCGTATCTGCGTATCACCTGGCCGCAAAAGTTGGGAGGTTCAGAGTGCGYTAGGTTTGCTCAGGGACTTTTAGAGCGTTAGGGGAGCCGTACGACTGGCTAGGTCGACCTCTGAGCCWTTCCCGAAGMATCCTYTGGGTAAACATGCCAMTCTTAMCGTAACGACTCTTACCAGATTCATGCTCCCGCATCGTACGGGAGCAGTCCTTGGCGCCGACTGGAATCTCCCTGGCGCATATCGCCTCGAGTGGCGATCTCAAGCTCGTTATATAAGGCGCACTGATAYGCTTCGCCAGGTCATCGCACCGTCCGGACGGCAATACAGCGATGAGGCAGCACAGTGTTGCCGAGGACTATGTTATTTGGGTYTGAAGCGCCCAAACGACATCCASGGGGGAAASACCGCAAARTCTGGCTCCGKATCTTTGACCATAAGATCCTTTGGTTACGTGTCGCCATCTACTTGCTGCTACGGAGGTACCGCTCACACCGTCTTGTAGAATGACKCATGCTTATTACTCTCTAGGTCGCCGTGGGAAACTGCACAGGCTCCACGTTGTACCTCGTCTAGCAGAGGCCAGAACTGATCAGTCTGATAACTTGCGAGCTTATGCGGTGCCCCACTGTTTCAAGATGGCTGGTCTCGCAACTAGCCGGATGCGCGTCTGCTCAATGGTGAAGCGTGCGATGGGGTGTCCAGTAACGTGTGTAACAGCGGCGTTATCGCCGRCATTCATTTGTATGTCGGATCTCAGAGCGAGGTGCAGTTAGCCGATCCTGGCACAGAYAGATCCAAGTGCCCGGTAACCCGCAGCCGGAGYACGCTTCAGCCGAAGGGCCCCGAGGCCACAGGCCATAGAAAGGCCCCACTCGCAGGAGCCCCGCCCGACCGCGGGACCCCTTACCCTTAGTCCGCTCCACCGTTCCAGTACAAATGGCGTGAGTCACATCCTCAGGCCGATCTTGTACAAGTCCACGCAAAGCGTCACGGTCGTGAATCCCAAAGGTTATTCACCAACATAAGTAATTCTGATGCGACAAATCCCAGGGTGATGACTGGGACGGTCCCGCCCGAGGAAGACACYGGATCCGATTACAT-ACCCGTTCGCTGCCGGCACCGTACGGTCGGCGCTAGTCTTCGCGCGACGCTCTTGAGAGATAGATCGCGCTGTATCGCCGCTAGTAGCTTACTGTGCGTATGCCAGAAAGCCTGGTAATTTGACATGAGCATTTGTTTAAACGCGGAAACAACTTCGGGCCTTCTCTTGGGGAAGTGGTCAAGACTACCCTTAAGGGGAATGTTAAGAGGTGCTGGTAGATAGGGACCTGCTTTCGTGCTCCGCCCGAAATCCTATTTGCGCCGATGCTGTCCTCGATGCTGACACCCCGGAGTCATGCGACGATCTCACTARTCATCCGGTCTACGTAGCGACTCTACAGRGTGGCGGACCCCAGCCCAAAGGAAGTATCGCCAGGCGAAGTTATTTAGTTAAAGATATTTGACGTGTGGCTGCCGAGTACCCAGARATGGGCCGCGGGGGTGGATCGAGATTTATCGCCGGAGATGGRACGTCTAGTGTACGTTGCCGCCTCGTAGTCGGACTGGCCCGACAGTGAGCCTGAGGGTAGACGAGGTCAGCCGTGCGACACTACCTTGCTACGCTCCTCGCGAAAGGGAAAGAGCACGAGCCGTTGAAGTGGCGGTGCCCTGTCCGGCTAAGGTCCAGTACATTTCCTTTTTAGGAGAGCTGAAGTGGGACGCTAGCGAGCCTCGCTCCCAGTTTGCACGGTGAGTCAAAGTTGGCGAAGAAAGAGGTTTGTCATGCTTATGCAAARCCATTCACCAAYYCGGTAGTGTGTKTAATGGGTACTTGCGGCCGTGCACGTCGCACCACCTTCTGGTCGCCCGAGCCCACAAAAGTAGCTCATAAACAAACAACGGGACGAAAGCGTCTTGCCTTAGACCTGTGCTCGCA-CTTCGAACGTGATTATGCGCTCCCCACYGAGCAACGGTTGAGCAGCAWCAGCGAGTTCAA-ACACACGCTTAACAGGAGTACCACACGATAATCCACGCGCTCCGCCCTCCCGTGCGCTCCYCCCACAAACTGCGAGGATCGTCTAGCCTCTAGCGACGGTGCGTCCTACGSATCTACATTCTCTATAGTGCAGTGGTCACTCACGGTTCTGCGCGGGGCCCGTGCTCGTGCAGAGATTACGAAGTAAGTACAGATCGTAAAAACGACCAATTTGGGAGTGATGGATCAGCCT-GTGGGACCTCTGGGACTTGTAATTCSAGTCTAATCTCATTGCGGTATGCCAGACGGAAGGAAGAGCACTGATGCAAATGYCGTATCCAACGCTCCAAGCAGCCCTCTTCTCCCTGCCGTACTATGAGGGGCTGCGGACAACACCCGCTAGTCTCGCGCGATCTTTTATGCCATGTCCTAATRGGCGCGACCCTGCTAACGTTCGCRAATCGCATGTGAGTCGTTGTGTAAGAAGGGTTCACGCGAGATGGGGCTAATTCTCTATAATTAAGCTCCCGACAATCCGACCGGTAGGTGGTCCTATCAGACCCACGACCTACAACGCTGGCATGGGATAGATTAAATAGAAAAGGCCCTGAGTGGSTGGAGCTTGGGTACCGAACCTGATAAGCAGTGCTACCCTGAGTATGATCAGAAGGCGCCCTTAACCCCAAGCAACGCCTAGGAGAGACCCTCAGAAAGGATTCGATTGGAACCGTTACTTGTGCGTAATTGATCTCGGTATAAGGCCCTTGTACTTGTGTTGCCCTGCCTCTCCCCTCGGCATTAGCGCYGCGCAGGAGCCAGCTCACTTCTTAAGACAAGCTGGTAGTGAGAGACGTAGGGGTTGAAATGTAAGTACAGCAGATCAGGGAGGCATAGCGTAATAGATAATTTATCAGCCCAAGGACTAGCTAAGACTCAACCCACCGCTATCAAGGTTGGAATCATGGCTGACCGTTCTGGACCGTCCTATACCATGTGRAAGCGGATTTGGTAAACGAATTRAATTCGTCCTGCAATTATGGATGGGACCCTCCCGCGTCTCGGTTGCGTGCGAARAATCYTCGGACGGTCTGYCCACCRTGGTCAAGTTGAAYTGCGCCAAACGGATAGTTGGTTGGCATCGGRCTTGGCTCGTCACCYTCGCCGGCCTGCAACRCCAAACTGCGRTTGGGCTGATAGAGTAAGGCGGGCCTACTTCCTACTTCCATTTTGCCTTTACGCCRGTGAGACTGATCCGACCCCGAGCACGCAGTTAAGGTAAATGCCCGGACACCGGTGTGTCTTTAGGCCCTCAAATGGCATCACGGTCCATATGCATCGGTTCGGCTCCGAAAWCTCCAAACTGTTGAATCCATAAGCAGTGTGGATATCTGCCATCGGGTCTAAACCTACCAGACTGCTAGAGTCGCAACTAAAAAYAACACAATCCGATTTGGTTTMGCTATTCTCATACCTGGATGCATCTTGCTGGCGATCCC-CGTGTGCCCATRACCCTTGGCCCTGTGAACTTGTRCGACCCATGCGTTCGACACGGCAGCAACCTGCCGTATGACAACCTTGCGTGGTCGAGGTCAATTGTTGTGCCTGTCCGGTAGCACCTATTCGAGTAC-AAGGAAGACAAGCTCCGGGATGGTAAGTGGTCTTCTCTTCTAACCGGGACCGGCCCTTCGCCGGTGTATAGCCCACGACTTAAAACTATTGGTCTGGCAATCAACAGACGCCACCAACATTTCCGACGG-AGCCAGTTGGCCTACGAAACTAGTCAAGTATCATGCCTTCCGGCTAYATTCGCGCCGMTTCGGCACTCCCAACTTGCCAACGACTAAGCATAAACTGCGCAGAAACGC-TTATTGCTGTATCGGTTCTTCCGGCGTTGCTGATTGCCAGGTTAGGCCTCGACATGATTGCTAGCCTAGATGTTTATCAGTATATCGCCACTC
GPE003670  GTAGTTTGGATAGGAAGGCGAGGCGCGCCTGCACACTTCGGACGCGGCGCCTCTGACCTTTGCTGCACGGAGAACTCCATACAATTTTACT-GATGTGGCCTCGACGGTCCGCGGCTAGGGAGCGCTGGTTTGGTTTTTATACCKAATGAACAACTTCGTGCCAGCACTGCCTGGTGTTGGTGAAGTTAAGCGAGATGGGATCTCTATCAACCCGAAAAAGTCCAAAACCCAAGGTTCACTCGGCCCCTGATGAGGYGGGCGCCCCCAATCGTTAATGAGGGTAGGGTCCGGGCCGATCCCTGCCAAGTCTATGTACGTTTATTCAGAACTGAATTAATTCATTACTTGCGTTTCTCCAATCAGTMTACTACTGCACRGCAGTTCATTTCCAACGGATTCCATATACGCTCACACTAYGGACCAACCCTTTAAAAGTCTTAGGAAAGTCTAAAGGACCGCATGGAAATCCTTGGATTAAACAGATCMGATAT-CGATCCGCATGAAGAGYTCAGGCGCCAGCGTCGACGAGTAGCGTACTGGTGCTGATCCGACACGTCMGAGCGTTGTCATGACTGCGCCTCCGGGCCAACCTCTGGAGCCAGCGACGCGGAACGAAATCTGCCAGATAAGGACGCTGGCCCGCGTCGTATCTGCGTATCACCTGGCCGCAAAAGTTGGGAGGTTCAGAGTGCGCTAGGTTTGCTCAGGGACTTTTAGAGCRTTAGGGGAGCCGTACGACTGGCTAGGTCGACCTCTGAGCCTTTCCCGAAGCATCCTCTGGGTAAACATGCCAMYCYTAACGTAACGACTCTTACCAGA-TYATGCTCCCGCATCGTACGGGAGCAGTCCTTGGCGCCGACTGGAATCTCCCTGGCGCATATMGCCTCGAGTGGCGATCTCAAGCTCGTTATATAAGGCGCACTGATACGCTTCGCCAGGTCATCGCACCGTCCGGACGGCAATACAGCGATGAGGCAGCAYAGTGTTGCCGAGGACTATGTTATTTGGGTCTGAAGCGCCMAAACGACATCCASGGGGGAAACACCGCAAAGTCTGGCTCCTTATCTTTGACCATAAGATCCTTTGGTTACGTGTCGCCATCTACTTGCTGCTACGGAGGTACCGCTCACACCGTCTTGTAGAATGACTCATGCTTATTACTCTCTAGGTCGCCGTGGGAAACTGCACAGGCTCCACGTTGTACCTCGTCTAGCAGAGGCCAGAACTGATYAGTCTGATAACTTGSGAGCTTATGCGGTGCCCCACTGTTTCAAGATGGCTGGTCTCGCAACTAGCCGGATGCGCGTCTGCTCAATGGTGAAGCGTGCGATGGGGTGTCCAGTAACGTGTGTAACAGCGGCGTTATCGCCGACATTCATTTGTATGTCGGATCTCAGAGCGAGGTGCAGTTAGCCGATCCTGGCACAGATAGATCCAAGTGCCCGGYAACCCGCAGCCGGAGCACGCTTCAGCCGAAGGCCCCCGAGGCCACAGGCCATAGAAAGGCCCCACTCGCAGGAGCCCCGCCCGACCGCGGGACCCCTTACCCTTAGTCCGCTCCACCGTTCCAGTACAAATGGCGTGAGTCACATCCTCAGGCCGATCTTGTACAAGTCCACGCAAAGCGTCACGGTCGTGAATCCCAAAGGTTCTTCACCAACATAAGTAATTCTGATGCGACAAATCCCAGGGTGATGACTGGGACGGTCCCGCCCGAGGAAGACAC-GGATCCGATTACATAACCCGTTCGCTGCCGGCACCGTACGGTCGGCGCTAGTCTTCGCGCGACGCTCTTGAGAGATAGATCGCGCT-TATCGCCGCTAGTAGCTTACTGTGCGTATGCCAGAAAGCCTGGTAATTTGACATGAGCATTTGTTTAAACGCGGAAACAACTTCGGGCCTTCTCTTGGGGAAGTGGTCAAGACTACCCTTAAGGGGAATGTTAAGAGGTGCTGGTAGATAGGGACCTGCTTTCGTGCTCCGCCCGAAATCCTATTTGCGCCGATGCTGTCCTCGATGCTGACACCCCGGAGTCATGCGACGATCTCACTARTCATCCGGTCGACGTAGCGACTCTACAGGGTGGCGGACCCCAGCCCAAAGGAAGTATCGCCAGGCGAAGTTATTTAGTTAAAGATATTTGACGTGTGGCTGCCGAGTACCCAGARRTGGGCCGCGGGGGTGGATCGAGATTTATCGCCGGAGATGGRACGTCTAGTGTACGTTGCCGCCTCGTAGTCGGACTGGCCCGACAGTGAGCCTGAGGGTAGACGAGGTCAGCCGTGCGACACTACCTTGCTACGCTCCTCGCGAAAGGGAAAGAGCACGAGCCGTTGAAGTGGCGGTGCCCTGTCCGGCTAAGGTCCAGTACATTTCCTTTTTAGGAGAGCTGAAGTGGGACGCTAGCGAGCCTCGCTCC-AGTTTGCACGGTGAGTCAAAGTTGGCGAAGAAAGAGGTTTGTCATGYTTATGCAAAACCATTCACCAAYCCGGTAGTGTGTGTAATGGGTACTTGCGGCCGTGCACGTCGCACCACCTTYTGGTCGCCCGAGCCCACAAAAGTAGCTCATAAACAAACAACRGGACGAAAGCGTCTTGCCTTAGACCTGTGCTCGCAACTTCGAACGTGATTA-GCGCTCCCCACCGAGCAACGGTTGAGCAGCATCAGCGAGTTCAAAACACRCGCTTAACAGGAGTACCACACGATAATCCACGCGCTCCGCCCTCCCGTGCGCTCCTCCCACAAACTGCGAGGATCGT-TAGCCTCTAGCGACGGTGCGTCCTACGCATCTACAT-CTCTATAGTGCAGTGGTCACTCACGGTTCTGCGCGGGGCCCGTGCTCGKGCAGAGATTACGAAGTAAGTACAGATCGTAAAAACGACCAATTTGGGAGTGATGGATCAGCCTTGTGGGACCTCTGGGACTTGTAATTCSAGTCTAATCTCATTGC-GTATGCCAGACGGAAGG-AGAGCACTGATGCAAATGCCGTATCCAACGCTCCAAGCAGCCCTCTTCTCCCTGCCGTACTATGAGGGGCTGCGGACRACACCCGCTAGTCTCGCGCGATCTTTTATGCCATGTCCTAATAGGCGCGACCCTGCTAACGTTCGCGAATCGCATGTGAGTCGTTGTGTAAGAAGGGTTCACGCGAGATGGGGCTAATTCTCTATAATTAAGCTCCCGACAATCCGACCGGTAGGTGGTCCTATCAGACCCACGACYTACAACGCTGGCATGGGATAGATTAAATAGAAAAGGCCCTGAGTGGSTGGAGCTTG-GTACCGAACCTGATAAGCAGTGCTACCCTGAGTATGATCAGAAGGCGCCCTTAACCCCAAGCAACGCCTAGGAGAGACCCTCAGAAAGGATTCGATTGGAACCGTTACTTGTGCGTAATTGATCTCGGTATAAGGCCCTTGTACTTGTGTTGCCCTGCCTCTCCCCTCGGCAYTAGCGCTGCGCAGGAGCCAGCTCACTTCTTAAGACAAGCTGGTAGTGAGAGACGTAGGGGTTGAAATGTAAGTACAGCAGATCAGGGAGGCATAGCGTAATAGATAATTTATCAGCCCAAGGACTAGCTAAGACTCAACCCACCGCTATCAAGGTTGGAATCATGGCTGACCGTTCGGGACCGTCCTATACCATGTGAAAGCGGATTTGKTAAACGAATTGAATTCGTCCTGCAATTATGGATGGGACCCTCCCGCGTCTCGGTTGCGTGCGAA-AATCYTCGGACGGTCTGYCCACCGTGGTCAAGTTGAAYTGCGCCAAACGGATAGTTGGTTGGCATCGGGCTTGGCTCGTCACCCTCGCCGGCCTGCAACACCAAACTGCGATTGGGCTGATAGAGTAAGGCGGGCCTACTTCCTACTTCCATTTTGCCTTTACGCCAGTGAGACTGATCCGACCCCGAGCACGCAGTTAAGGTAAATGCCCGGACA-CGGTGTGTCTTTAGGCCCTCAAATGGCATCACGGTCCATATGCATCGGTTCGGCTCCGAAATCTCCAAACTGTTGAATCCATAAGCAGTGTGG-TATCTGCCATCG-GT-TAAACCTACCAGACTGCTAGAGTCGCAACTAAAAAYAACACAATCCGATTTGGTTTCGCTATTCTCATACCTGGATGCATCTTGCTGGCGATCCCTCGTGTGCCCATRACCCTTGGCCCTGTGAAYTTGTGCGACCCATGCGTTCGACACGGCAGCAACCTGCCRTATGACAACCTTGCGTGGTCGAGGTCAWTTGTTGTGCCTGTCCGGTAGCACCTATTCGAGTAC-AAGGAAGACAAGCTCCGGGATGGTAAGTGGTCTTCTCTTCTAACCGGG-CCGRCCCTTCGCCGGTGTATAGCCCACGA-TTAAAACTATTGGTCTGGCAATCAACAGACGCCACCAACATTTCCGACGGGAGCCAGTTGGCCTACGAAAC-AGTCAAGTATCATGCCTTCCGGCTACATTCGCGCCGCTTCGGCACTCCCAACTTGCCAACGACTAA-CATAAACTGCGCAGAAACRCGTTATTGCTGTATCGGTTCTTCCGGCGTTGCTGATTGCCAGGTTAGGCCTCGACATGATYGCTAGCCTAGATGTTTATCAGTATATCGCCACTC
GPE003720  GTCGTTTGKATAGAAA--CGARGCGCGCCT-CAC-C-TCG-A-G-GACGCCTC-GAC-KTTGTTG-ACGG-SA-TTCSWTRCARTATCRC-GA-TRTGGC--C-GC-GTT-GCGGCYAG-RAGCC-TGGTTTGG--T-TATCCCKRAT--C-AACTTCGTGCC-GMACTGCCTR-TGTTGGT-R-RTTA-GCG-G--GGGACCTCTATCAACCCGAA-GRG-CC-R-GCCCAA-TTTC-CTCG--CCCTGATGR-G-T-G-GCCCC-R-TCGTTARTGAGGGTAGGG-KGG-G-CGACCCCTGCCT-GTCTATG-ACGG-TAT-T-GAACYGGWTTAA--CATTACT-G--TTTYTC-A--CAGYCTA-YACTGCA-GACA-TTAACT-CC--C-RATTTCATATACGCTC--AM-ACG-TCC-ACCCT-TAAAA-WCCTA-G-AAATCTAA---ACCG-ATA-AA-TCTCTGGA-T-AACYGA-CCGAC---C-GTCC-C-T---G-R-TTAG-AA-CAGTR--RRCA--TA--A--CTGGTG--GAACCKATRCGT-MGAGCG-AGTM-TG--TG---C-G-G-GCCAA--TCTG-RGCAR-C-T-MTGG-ACG-AATCTRCC-GA-GGGAACGCTGGCC-ACGTCGYATCTATGTAYCACCTG--CGCARAA-T-AGGAGGCT--GA-TGC--A-GGTTTGC--AGGGA-TTTTGGAACATTGGGG-AG--G-GC-------T-G-T-GACTTCTT-ACTAGTA--G-AA-GY---CT----TGATA-GC-A-C-T-A----AA--TC---TAC--GA-K-A-GC-CCCGC--C-TAC-GGAG-AGTCC-GGACGCCG-STAGCATC-CTC-GGCGTAT-YCGTCTCR-YTGGCGAT--C--GC-YG-TATGTAAGGCG-A-TGATACGCTCCGCCGGGT-ATCA-ACCG--CG-W-G-C-ATGCAGCGATGAGGC-GCAC-GW-TT-C-G-GGATT-TGTGATTTGAGTCT--AGTGCC-GGA-----T-CRCCG-GGA-ACRCT---AAG-CTGGT-CYG-G-CTTT--T-AC-GR-TCC-T-GGTT---K-T-GCCATC--CTT-TT-CT--GA-G--GCC--TCA---CGTC--R-A--AY-A-TYATGCTTAT-AC-CTG-AGGTCG-CGTG-GR-ACTG-ACG-G-T-CACGT--TAC-TC---TAC-TGC-ACCGGAMCT-A-CA-TC-GA-ARC-TGGAA--ATATG-GGTGCCCCAYT-TTT-A-GAT-GC-GGTCTCGCAACTAG-C-T-TGCRTGT-YGC-C-ATGTTGAAGC-TGCGAC-GKG-GTCCAGTAACGTG-ATAATAGCGG--TTATCGCCGGCAKTCAYTTGTGCGTC-G---TCAG--C-GAGTGCAGT-A---GACCT-GGCA-AA-YAG-T--A---GC---GTAACA-GCAGCCGGAG-ATGCTTCAGCMGA-----Y--GA-GAC-MAG-CMGT--AAA-G--TCAC-GACA-G-GC-CC--TCGA-TA-G-GAC-CCTTACCCTTATT-C-CTCCA-CGTTCCGGTAC--AT-GC---A---ACATSCTC-G--CGATCT-G-A-A-GTCC-CGT-GAAGGTGACG-TYGTGAATCCTARAGGTTMT-G-C-AA--TAAG-AGTTCTGATGCGA--AATC-CAG--TRATGACCG-GAC-GTC-CGCCC-GGG-AGAC-CCGG-TCCRAT-A--TAACCYAT-CGCTGCCGGC--TG---G-TCGTCGCTAGCCTTTT-GCAACG-TCTTGA--GA-A--C-GMGCCGTAC-GC-GCTAGTAG--YT-TGTGCGTRTGCCAG-AAG-CTGGTA-T--G-CATG-GM-TTTRTTYGAT-G-GGAA-CA-C-T--GG-CTT-TCC-GGGGA-G--G-CAAG-CTATCCTTGAGGRG-TCGTT-AG--GTGCT-GT--A-A--G-C-CKC-GT-GTG-C-YGCCCG-A-T-CTATCG-CS-TGATGC---CCTCG--GCT--CACCAC-G-G-CATGC-A-GATC-GG-TAAT-ATCC--TCGACG-R-CGA-TCCAC---GYGGYG-ACCC-A-TCYRAAGGAAGTATCGGC-GG-GAR-TTATW--GT-GAAGATR---R---TGGG-CT-C--AGCA-CCAG-GGTGG-C-G-AGGGG--G-TCGA--T--A--GCCG-AA-TG-GA----T--TAKACG-TA---ATCC--AGTC-GAC-GGC-----AGT-A--C-GARG-TAGAC-AG--CA--CGTG-GA-ACTACCTTGCTGTGCTCA---C-AAAGARAAAGAGCACGAGA-GT--AAGTG-CG---C--TGCCCGG-TAAGRTC--GTG-A-TTCM-TTTT--TAGASCTA-AGTGAGA-G-T--C-MA-CT-G-T-TTACT-TA---GATGWGYCGAA-TT--C-AA-GAAGAGGT-TGTMATGCATATTCA---CCATTCA-CA---CGGTW--G-G--T-ATGGGT-CTTGC-A-C--GTAAGG-GCTC--CC--CCG-TCGCCCGAGCCCACAA--G-AGCTCATAAACAAACAACG-G-CGAA-G-G-CTTACC-AA--TCT--GGYAGGAWGCT-GAACRCGGTT-T-C-CTC-CT-C-R-GCAA-CGT-G-GCA-C-TCARTG-GTTC-AAAY-C---CTTAACAKGAG-ACCA-ACG--TATCCA-GCG-TCMGCTCTCCCGTGCG-TYTT--GAC-A-C-GCGAGGATCG--TA-CCTCTA--G--GGWCCGTCTT-YG--T--A-ATTTTCTAT-GTGTA-TGGTCACTM-CGCCTCTG--CGGAG-C-GTGC--G-GSA-AGAYTA-GAA-TAAGT-CAGAC-GT-AAGACAAYT--TT-GGCAGTG-C-AAC-GA-CTKTT-GGACCTCCG--ACTGG-GTTAC--GTCT-AACTYAATGCGGY-Y-TC-AA--GTAKAA-G---ACAGA-----A-GCC-TATC--A----CC-A-C-S-C-T--T-T--CT-Y-C--ATAT-A-G-GC--CG--C-TTA--CGC-AGTS-CGT--GA-CGT-TA-G-CATGCCCT--C---C-C--C-GYACTA----T-GC----CGCATG-GA-TT-T-GTGT--G--GGGT-C-CGCGASA-TGAGCT-R----TTRTAA-TAATC--C-GATAATTYGA-CAT-AGGT-GTCCC-T-A--C--AG-A-CWACA-CGCTAGCATAGCATAG-TTAA-TAG-A-AGG-C-TRR-TGG-T-GAGCTTG---ACCGGG-CT-ATTAGC-GTGCT--C-TGAATATGR-C-GAA-GCG-CCTT-GC-TTCAGCAA-G-CY-G--G--AC-CT--AG--GSATWCGATT-GAACC--TACT-G-A--T-A-CGAAAY----ATAA--CMTTTG-ACTTGTGTT--CCTGCCT-TCTCCTCGG-ATTAGC--TGT-AA--AASTAG--C-CT-TTTARAATAAGC-GGCA-TGA-ARA-GTT-GGGTTSA-ATG-T-GTCC-G-AGATAA--GTGGC--AGC-GAA-AA-T--T-TATSRGC---AAGA-TAACT--GG-CCGATCC-CCG--ATCAWGGT-GG-A-CATGGCTGAC--TTC-G-RC-GTT-T-TACCATGTA-AA-CGTATT-GT-AAA-A-ATTAAAYTC-TCCY-CATTTAT-GAT-GGACC-TCCC-T----C--T--Y--G---AGA-TYCTTGACTGG--T--CCA-C-T--TGAA-TY-AA-TG--CCAAATGG-TAGT---TTG-C-T--GG-TTGGC-CGTCAC-TTC-C-G--CTGC-ACR-CA--CYGCG-TTGGG-G-A-ARAG-----CGGGCTGACTC--TRCT-YT-CT-T-C-TTTA-GC-GRTAAGAC-G-TCCAAT-CTGRGCACGC-A-T--G--A-ATGGCYGGTCATCG-TGTGTCT-T-GGCCCCCA-A-TGCATCA-GGTCC-TTA-CAT-GG-TCGGCTCCCA-GTGTCC-AACTATTGAATT-AT-A-CAATG-GRAT-TCTGCC-T--RGTC-AA-CTTA-CAGACTGGTA--RTCGCA-C-AAACA--ACT---T-CAATTTGGTTTAGC-AT--TCATCC-TT-A-RCATAATG--G-CGAT---T-G-GTGTCCA-R-C-C-TGGTCCAG--AA-TTGT-----CSATGCGTTCAACACGGC-GC--CC-RC--TATGAYAACCT-GCG--GCCG-GSTCAA--G-T--G-CTGTC-GG-AGCAT-TA-T--AC--CTGARG-AGA-A-GCT-CGA-AC-GTARG--GTC-TC-CT-TTAAC-G-G--CG-CCATTC--TCGTG-AYAR--TACGG----AAAC-A-T-G-CTG-CAA-C-AC-R-CGC-GT---CA-TTCCGACGGAAG-SC--TGG-CT-CA-A-TYAGT-AAAC-T-A--G-TTCC-G-T---TT-GCGC-GCTT-GGC-CCGCCAA-TG-CCAMC-ACYAAG-A-A--Y-ACGCA-AAACGCGG-ATTGC---AT-G-T--T-CCGGCGYTGMTG-T---CAGGTG----C-CA-CA-GA-TG-TAGCGTAGR-GYGTATC--TAT-TCGC-A-T-
GPE003780  GTCGTTTGGATAGGAAGGCGAGGCGCGCCTGCAGACTCCGGAGGCGGCGCCTCTGACCTTTGCTGCACGGAGA-CTCCAYGCAATTTTACTGG-TGTGGCCTCGACGGTCCGCGGCTAGGGAGCGCTGGTTTGGTTTTTATACCGAATGAACAACTTCGTGCCAGCACTGCCTGGTGTTGGTGAAGTTAA-CGAGATGGGATCTCTATCAACCCGAAAAAGTCCAAAACCCAAGGTTCACTCGGCCCCTGATGAGGCGGGCGCCCCCAATCGTTAATGAGGGTAGGGTCCKGGCCGATCCCTGCCAAGTCTATGTACGTTTATTCAGAAC-GAATTAATTCATTACTTGCGTTTCTCCAATCAGTCTACTACTGCRCGGCAGTTCACTTCCAACGGATTCCATATACATT-TCACTACGGACCAACCCTTTAAAAGTCTTAGGAAAGTCTAAAGGACCGCATGGAAATCCTTGGATTAAACTGATCCGAC-T-CGGTCCGCATGAAAAGCTCAGG-GCCAGCGTC-AC-AGTAGCGTACYGRTGCTGATCCGACACGTCAGAGCGTTGTCATGACTGCGCCTGSGGGCCAACCTCTGGAGCC-GCGACGCGGAACG-AATCTGCCMGATGAGGACGCTGGCCC-CGTCGTATCTGCGTATCACCTGGCCGCAAAAGTTGGGTGCTTCAGAGTGCGCTAGGTTTGCTCAGGGACTTTTAGAGCGTTAGGGGAGCCGTA-GACTGGCTAGGTCGACCTCT-AGCCTTTCCCGAAGYATCCTCTGGGTGGACATGCCTSYCTTAACGTARCGACTCTTACCAGATTCATGCTCCCGCATCGTACAGGAGCAGTCCTTGGCGCCGACTGGAATCTCCCTGGCGCATATCGCCTCGAGTGGCGATCTCARGCTCGTTATATAAGGCGCACTGATACGCTTCGCCAGGTCATCGCACCGTCCGGACGGCAATACAGCGATGAGGCAGCACAGTSTTGCCGAGGACTATGTTATTTGGGTCTGAAGCGCCCAAACGACATCCASGGGGGAAACACCGCAAAGTCTGGCTCCTGATCTTTGATSATARRATCC-TTGGTTAC-TGTCGCCATCTMCTTGCTGCTACGGAGGTACCGCTCACACCGTCTTGTAGAATGACTCATGCTTATTACTCTCTAGGTCG-CGTGGGAAACTGCACAGGCT-CACGTTGTACCTCGT-TAGCAGAGGCCAGAACTGATCAGTCTGATAACTTGGGAGCATATGCGGTGCCCCACTGTTTCAAGATGGCTGGTCTCGCGACTAGCCGGATGCGCGTCTGCTCAATGGTGAAGCGTGCGATGGGGTGTCCAGTAGCGTGTGTAACAGCGGCGTTATCGCCGACATTCATTTGTATGTCGGATCTCAGAGCGAGGTGCAGTTAGCCGAYCCTGGCGCAGATAGAGCCAARTGCCCGGTAACCCGCA-CCGGAGCACGCTTCAGCCGAAGGCCCCCGAGGCCACAGGCCATAGAAAGG-CC-ACCCGCAGGAGCCCCGCCCGACCGCGGGACCCCTTACCCTTATTCCGCTCCACCGTTCCAGTACAAATGGC-TGAGTCACATCTTCAGGCCGATCTTGTACAAGTCCACGCAAAGCGTCACGGTCGTGAATCCYAAAGGTTCTTCACCAACATAAGTAGTTCTGATGCGACAAATCCCAGGGTGATGACTGGGACGGTCCCGCCCGGGGAAGACWCCGGATCCGATTACATAACCCGTTCGCTGCCGGCACCGTACGG-CGGCGCTAGTCTTCGCGCGACGCTCTTGAGAGATAGACCGCGCTGTATCGCCGCTAGTAGCTTACTGTGCGTATGCCAGAAAGCCTGGTAATGTGATATGAGCATTTGTTTAATCCCGGAAACAACTTCGGG-CTTCTCTTGGGGAAGTGGTCAAGACTATCCTTAAGGGGAACGTTAAGAGGTGCTGGTAGATAGGGRCCTGCTTTCGTGCCCCGCCC-AAATCCTATCTGCGCCGATGCTGTCCTCGATACT-ACACCCCGGAGTCATGCGACGATC-CGCTAATCATCCGGTCGACGTAGCGAGTCCACAGGGTGGCGGACCCCAGACCAAAGGAAGTATT-CCAGGCGAAGTTATTTAGTTGAAGATATTTGACGTGTGGCTGC-GAGTACCCAAAGATGGGCCGCGGGGGTGGATCGAGATTTATCGCCGGAGATGGAACGTCTAGTGTACGTTGCCGCTTCGTAGTCGGACTGGCCCGACAGTGAGCCTGAGGGTAGACGAGGTCAGCCGTGCGACACTACCTTGCTACGCTCCTCGCGAAAGGGAAAGAGCACGAGCCGTTGATGTGGCGATGCCCTGCCCGGCTAAGGTC-AGTACATTTCCTTTTTAGGAGRGCTGAAGTGGGACGCTAGCGAGCCTCGCTCCCAGTTTGCACGGTGAGTCAAAGTTGGCAAAGAAAGAGGTTTGTCATGCTTATGCAAAACCATTCACCAATCCGGTAGTGTGTGTAATGGGTACTTGCGGCCGTGCACGTCGCAC-CCC-TCTGGTCGCCCGAGCCCACAAAAGTAGCTCATAAACAAACAACGGGACG-AAGCGTCTTGCCTTAGACCTGTGCTCGCAACTTYGAACGTGATTATGCGCTCCCCACCGAGCAACGGT-GAGCAGCATCAGCGAGTTCGAAACACGCGCTTAAYAGGAGTA-CACACGATTATCCACGCCCTCCGCTCTCCCGTGCGYTCCTC-CACAAACTGCGAGGATCGCCTAGCCTCTAGCGRCGGTGCGTCCTACGCATCTACATTCTCTATAGTGC-GTGGTCACTCACGGCTCTG-GCGGGGCCCGTGC--GTGCAGAGATTACGAAGT-AGT-CAGACCGTAAAAACGGCCAATTTGGGAGTGATGGATCAGCCTTGTGGGACCTCYGGGACTTGTGATTCSAGTCTAATCTCATTGCGGTATGCCAGACGGTAGGAARAGCACTGAT-CAAATGCCGTATCCAACGC-CCAAGCAGCCCTCTTCTCCCTGCCGTACTATGGGGGGC-GCGGACAACACCCGCTAGTCTCGCGCGATCTTTCATGCCATGTCCTAATAGGCGCGACCCTGCTAACGTTCGCGAATCGCATGTGAGTCGTTGTGTAAGAAGGGTTCACGCGAGATGGGGCTAATTCTCTATAATTAAGCTTCCGACAATCCGACCGGTAGGTGGTCCTATCAGACCCAGGACCTACAACGCTGGCATGGGATAGATTAAATAGAAAAGGCC-TGAGTGGGTGGAGCTTGAGTACCGGACCTGATAAGCAGTGCTAYCCTGAGT-TGATCAGAAGGCG-CCTTAACCCC-AGCAACGCCTAGG-GAGACCCTCAGAAAGGATTCGATTGGAACCGTTACTTGTGCGTAATTGATCTCGGCACAAGGCCCTTGTACTTGTGTTGCCCTGCCTCTCCCCTCGGCATTAGCGCTGCGCAGGAGCCAGCTCACTTCTTRAGACAAGCTGGTAGTGAGAGACGTAGGGGTTGAAATR-AAGTACAGCAGATCAGGGAGGCATAGCGGAACAGATAATTTATCAGCCCAAGGATTAGYTAAGACTCAACCCACCGCTATCAAGGTTGGAATCATGGCTGACCGTTCGGGACCGTCCTATACCATGTGAAAGCGGATTTGKTAAAYGAATTGAATTMGTCCTGCAATTATGGATAGGACCCTCCCGCGT-TCGGTTGCGTGCGGAGAATC-TCGGACGGTCTGCCCACCGTGGTCAAGTTGAACTGC-CCAAACGGATAGTTGGTTGGCATCGGGCTTGGCTCGTCACCCTCGCCGGCCTGCAACACCAAACTGCG-CTGGGC-GATAGAGTAAGGCGGGCCTACTTCCTA-TTCCACTTTGCCTTTACGCCRGTGAGACTGATCCGACCCCGAGCACGCAATTAAGGTAAATGCCTGGACATCGGTGTGTCTTTAGGCCCCCAAATGGCATCACG-TCCATATGCATCGGTTCGGCTCCGAAATCTCCAAATTGTTGAATCCATAAGCAGTGTAGATATCTGCCATCGGGTCT-AACCTACCAGACTGCTAGAGTCGCAACTAAAAGYARCACAATCCGATTTGGTTTCGCTAC-CTCATACCTGGAAGCGTCTTGCCGGCGGTCYCTCGTGTGCCCATGACCCTTGGCCCTGTGAACTTGTGC-ACCCATGCGTTCGACACGGCAGCAACCTGCC-TATGAC-ACCATGCGTGGCCGAGGTCAAT-GTTGTGCCTGTCCGGTAGCACCTATTCGAGTTCTAAGGAAGACAAGCTCCGGGATGGTAAGTGGTCTTCTCTTTTAACCGAGACCGGCCCTTCGCCGGTGTATAGCCCACGGCTTAAAACTATTGGTCTGGCA-TCAACAGACGCCACCAACATTTCCGACGGGAGCCAGTTGGCCTACGAAACCAGTCAAGTATCATGCCTCCCGGCTACATTCGCGCCGCTTCGGCACTCCCAACTTGCCAACGACTAAGCATAAACTGCGCAGAGACGCGGTA-TGCTGTATCGGYTCTTCC-GCGTTGCTGATTGCCAGGTTAGGGCTCGACATGATCGCTRGCCTAGATGTTTATCAGTATATCGCTACTC
GPE059420  GTAGTTTGGATAGGAAGGCGAGGCGCGCCTGCACACTTCGGACGCGGCGCCTCTGACCTTTGCTGCACGGAGAACTCCATACAATTTTACTGGATGTGGCCTCGACGGTCCGCGGCTAGGGAGCGCTGGTTTGGTTTTTATACCGAATGAACAACTTCGTGCCAGCACTGCCTGGTGTTGGTGAAGTTAAGCGAGATGGGATCTCTATCAACCCGAAAAAGTCCAAAACCCAAGGTTCACTCGGCCCCTGATGAGGYGGGCGCCCCCAATCGTTAATGAGGGTAGGGTCCGGGCCGATCCCTGCCARGTCTATGTACGTTTATTCAGAACTGAATTAATTCATTACTTGCGTTTCTCCAATCAGTCTACTACTGCACGGCAGTTCATTTCCAACGGATTCCATATACGCTCWCACTACGGACCAACCCTTTAAAAGTCTTAGRAAAGTCTAAAGGACCGCATGGAAATCCTTGGATTAAACAGATCCGATATGCGATCCGCATGAAGAGCTCAGGCGCCAGCGTCGACGAGTAGCGTACTGGTGCTGATCCGACGCGTCAGAGCG-TGTCATGACTGCGCCTGCGGGCCAACCTCTGGAGCCAGCGACGCGGAACGAAATCTGCCAGATAAGGACGCTGGCCCGCGTCGTATCTGCGTATCACCTGGCCGCAAAAGTTGGGAGGTTCAGAGTGCGCTAGGTTTGCTCAGGGACTTTTAGAGCGTTAGGGGAGCCGTACGACTGGCTAGGTCGACCTCTGAGCCTTTCCCGAWGCATCCTCT-GGTAAACATGCCACTCTTAACGTAACGACTCTTACCAGATTCATGCTCCCGCATCGTACGGGAGCAGTCCTTGGCGCCGACTGGAATCTCCCTGGCGCATATCGCCTCGAGTGGCGATCTCAAGCTCGTTATATAAGGCGCACTGATA-GCTTCGCCAGGTCATCGCACCGTCCGGACGGCAATACAGCGATGAGGCAGCACAGTGTTGCCGAGGACTATGTTATTTGGGTCTGAAGCGCCCAAACGACATCCASGGRGGAAACACCGCAAAGTCTGGCTCCTTATCTTTGACCATAAGATCCTTTGGTTACGTGTCGCCATCTACTTGCTGCTACGGAGGTACCGCTCACACCGTCTTGTAGAATGACTCATGCTTATTACTCTCTAGGTCGCCGTGGGAAACTGCACAGGCTCCACGTTGTACCTCGTCTAGCAGAGGCCAGAACTGATCAGTCTGATAACTTKSGAGCTTATGCGGTGCCCCACTGTTTCAAGATGGCTGGTCTCGCAACTAGCCGGATGCGCGTCTGCTCAATGGTGAAGCGTGCGATGGGGTGTCCAGTAACGTGTGTAACAGCGGCGTTATCGCCGACATTCATTTGTATGTCGGATCTCAGAGCGAGGTGCAGTTAGCCGATCCTGGCACAGATAGATCCAAGTGCCCGGTAACCCGCAGCCGGAGCACGCTTCAGCCGAAGGCCCCCGAGGCCACAGGCCATAGAAAGGCCCCACTCGCAGGAGCCCCGCCCGACCGCGGGACCCCTTACCCTTAGTCCGCTCCACCGTTCCAGTACAAATGGCGTGAG-CACATCCTCAGGCCGATCTTGTACAAGTCCACGCAAAGCGTCACGGTCGTGAATCCCAAAGGTTCTTCACCAACATAAGTAATTCTGATGCGACAAATCCCAGGGTGATGACTGGGACGGTCCCGCCCGAGGAAGACAC-SGATCCGATTACAT-ACCCGTTCGCTGCCGGCACCRTACGGTCGGCGCTAGTCTTCGCGCGACGCTCTTGAGAGATAGATCSCGCTGTATTGCCGCTAGTAGCTTACTGTGCGTATGCCAGAAAGCCTGGTAATTTGACATGAGCATTTGTTTAAACGCGGAAACAACTTCGGGYCTTCTCTTGGGGAAGTGGTCAAGACTACCCTTAAGGGGAATGTTAAGAGGTGCTGGTAGATAGGGACCTGCTTTCGTGCTCCGCCCGAAATCCTATTTGCGCCGATGCTGTCCTCGATGCTGACACCCCGGAGTCATGCGACGATCTCACTARTCATCCGGTCGACGTAGCGACTCTACAGGGTGGCGGACCCCAGCCCAAAGGAAGTATCGCCAGGCGAAGTTATTTAGTTAAAGATATTTGACGTGTGGCTGCCGAGTACCCAGARATGGGCCGCGGGGGTGGATCGAGATTTATCGCCGGAGATGGRACGTCTWGTGTACGTTGCCGCCTCGTAGTCGGACTGGCCCGACAGTGAGCCTGAGGGTAGACGAGGTCAGCCGTGCGACACTACCTTGCTACGCTCCTCGCGAAAGGGAAAGAGCACGAGCCGTTGAAGTGGCGGTGCCCTGTCCGGCTAAGGTCCAGTACATTTCCTTTTTAGGAGAGCTGAAGTGGGACGCTAGCGAGCCTCGCTCC-AGTTTGCACGGTGAGTCAAAGTTGGCGAAGAAAGAGGTTTGTCATGCTTATGCAAAACCATTCACCAATCCGGTAGTGTGTGTAATGGGTACTTGCGGCCGTGCACGTCGCACCASCTTYTGGTCGMCCGAGCCCACAAAAGTAGCTCATAAACAAACAACGGGACGAAAGCGTCTTGCCTTAGACCTGTGCTCGCAACTTCGAACGTGATTATGCGCTCCCCACCGAGCAACGGTTGAGCAGCATCAGCGAGTTCAAAACACACGCTTAACAGGAGTACCACACGATAATCCACGCGCTCCGCCCTCCCGTGCGCTCCTCCCACAAACTGCGAGGATCGTCTAGCCTCTAGCGACGGTGCGTCCTACGCATCTACATTCTCTATAGTGCAGTGGTCA-TCACGGTTCTGCGCGGGGCCCGTGCTCGTGCAGAGATTACGAAGTAAGTACAGATYGTAAAAACGACCAATTTGRGAGTGATGGATCAGCCTTGTGGGACCTCTGGGACTTGTAATTCSAGTCTAATCTCATTGCGGTATGCCAGACGGAAGG-AGAGCACTGATGCAAATGCCGTATCCAACGCTCCAAGCAGCCCTCTTCTCCCTGCCGTACTATGAGGGGCTGCGGACRACACCCGCTAATCTCGCGCGATC-TTTATGCC-TGTCCTAATAGGCGCGACCCTGCTAACGTTCGCGAATCGCATGTGAGTCGTTGTGTAAGAAGGGTTCACGCGAGATGGGGCTAATTCTCTATAATTAAGCTCCCGACAATCCGACCGGTAGGTGGTCCTATCAGACCCACGACCTACAACGCTGGCATGGGATAGATTAAATAGAAAAGGCCCTGAGTGGSTGGAGCTTGGGTACCGAACCTGATAAGCAGTGCTACCCTGAGTATGATCAGAAGGCGCCCTTAACCCCAAGCAACGCCTAGGAGAGACCCTCARAAAGGATTCGATTGGAACCGTTACTTGTGCGTAATTGATCTCGGTATAAGGCCCTTGTACTTGTGTTGCCCTGCCTCTCCCCTCGGCATTAGCGCTGCGCAGGAGCCAGCTCACTTCTTAAGACAAGCTGGTAGTGAGAGACGTAGGGGTTGAAATGTAAGTACAGCAGATCAGGGAGGCATAGCGTAATAGATAATTTATCAGCCCARGGACTAGCTAAGACTCAACCCACCGCTAYCRAGGTTGGAATCATGGCTGACCGTTCGGGACCGTCCTATACCATGTGAAAGCRGATTTGGTAAACGAATTGAATTCGTCCTGCAATTATGGATGGGACCCTCCCGCGTCTCGGTTGCGTGCGAAAAATCTTCGGACGGTCTGCCCACCGTGGTCAAGTTGAACTGCGCCAAACGGATAGTTGGTTGGCATCGGGCTTGGCTCGTCACCCTCGC-GGCCTGCAACACCAAACTGCGRTTGGGCTGATAGAGTAAGGCGGGCCTACTTCCTACTTCCATTTTGCCTTTACGCCAGTGAGACTGATCCGACCCCGAGCACGCAGTTAAGGTAAATGCCCGGACATCGGTGTGTCTTTAGGCCCTCAAATGGCATCACGGTCCATATGCATCGGTTCGGCTCCGAAATCTCCAAACTGTTGAATCCATAAGCAGTGTGGATATCTGCCATCGRGTCTAAACCTACCAGACTGCTAGAGTCGCAACTAAAAAYAACACAATCCGATTTGGTTTCGCTACTCTCATACCTGGATGCATCTTGCTGGYGATCCCTCGTGTGCCCATGACCCTTGGCCCTGTGAACTTGTGCGACCCATGCGTTCGACACGGCAGCAACCTGCCGTATGACAACCTTGCGTGGTCGAGGTCAATTGTTGTGCCTGTCCGGTAGCACCTATTCGAGTAC-AAGGAAGACAAGCTCCGGGATGGTAAGTGGTCTTCTCTTCTAACCGGGACCGRCCCTTCGCCGGTGTATAGCCCACGACTTAAAACTATTGGTCTGGCAATCAACAGACGCCACCAACATTTCCGACGGGAGCCAGTTGGCCTACGAAACTAGTCAAGTATCATGCCTTCCGGCTACATTYGCGCCGCTTCGGCACTCCCAACTTGCCAACGACTAA-CATAAACTGCGCAGAAACRC-TTATTGCTGTATCGGTTCTTCCGGCGTTGCTGATTGCCAGGTTAGGCCTCGACATGATTGCTAGCCTAGATGTTTATCAGTATATCGCCACTC
GPE059470  GTAGTTTGGATAGGAAGGCGAGGCGCGCCCGCACACTTCGGATGCGGCGCCTCTGACCTTTGCTG-ACGGAGAACTCCATACAATTTTACTGGATGTGGCCTCGACGGTCCGCGGTTAGGGAGCGTTGGTTYGCTTTTTATACCGAATGAMC-ACTTCGTGCCAGCACTGCCTGGTGTTGGTGAAGTTAAGCGAGATGGGATCTCTATCAACCCGARAAAGTCCAAAACCCAAGGTTCACTCGG-CCCTGATGAGGCGGGCGCCCCCAATCGTTAATGAGGGTAGGGTCCGGG-CGATCCCTGCCAAGTCTATGTACGTTTATTCAGAACTGAATTAATTCATTACTTGCGTTTCTCCAATCAGTCTACT-CTGCACGGCAGTCAATTTCCAACGGATTCCATATACGTTCACACTAYGGACCA-CCCT-TAAAAGTCTTAGGAAAGTCTAAAGGACCGCATGGAA-TCCTTGGATTAAACTGATCCGACAKGCGGTCCGCATGAAGAGCTCAGGAG-CAG-GC-GACGATTAGCGTACTGGTGCT-ATCCGA-GCGTCAGAGCGTTGTCAT-ACTGCGCCTGCGGGCCAACCTCTGGAGCAAGCGACGCGGAACGAAATCT-CCAGATAAGGACGCTGGCCCGCGTCGTATCTGCATATCACCTGSCCGCAAAAGTTGGGAGGTTCAGAGTGCGTTAGGTTTGCTCAGGGACTTTTAGAGCRTTAGGGGAG-CGTACGACTGGCCAGGTCGACCTCTGAGCCT-TCCYGAAGCATC-TCTGGGTAAACATGCCASTCTT--CGTAACGACTCTTACCAGATTYATGCTCCCGCATCGTACGGGAGCAGTCCTTGGCGCCGACTGGAATCT-CCTGGCGCATATCGCCTCGAGTGGCGATCTCAAGCTCGTTATATAAGGCGCACTGATACGCTTCGCCAGG-CATCGCACCG-ACGGACGGCAATACAGCGATGAGGCAGCACAGTSTTGCCGAGGACTATGTTATTTGGGTCTGAA-AGCCCAR-CGAC-TCCASGGRGGAAACACCGCAAAGT-TGGCTCCGTATCTTTGACCATAAGATCCTTTGGTTACGTGTCGCCATCTACTTGCTGCTACGGAGGTACCGCTCAC-CCGTCTTGTAGAATGACTCATGCTTATTACTCTCTAGGTCGCCGTGAGAAGCTGCACAGGCTCCACGTTGTACCTCGTC-AGCAGAGGCCAGAACTGATCAGTCTGATAACTTGG-AGCATATGCGGTGCCCCACTGTTTCA-GATGGCTGGTCTCGCAACTAGCCGGATGCGCGTCTGCTCAAT-GTGAAGCGTGCGATGGGGTGTCCAGTAACGTGTGTAACAGCGGCGTTA-CGCCGACATTCATTTGTATGTCGGATCTCAGAGCGAGGTGCAGTT-GCCGATCCCGGCACAGATAGATCCAAGTGCCTGG-AACCCGCA-CCGGAG-ACGCTTCAGCCGAAGGCCCCCGACGCCACAGGCCATAGAAAGGCC-CACTCGCAGGAGCCC-GCCCGAC-GCGGGACCCCTTACCCTTAGTCCGCTTCACCGTTCCAGTATAAATGGCGTGAGTCACATCCTCAGGCCGATCTTGTACAAGTCCACGCAAAGCGTCACGGTCGTGAATCCCAAAGGTTCTTCACCAACATAAGTAATTCTGATGCGACAAATCCCAGGGTGATGACTGGGACRGTCCCGCMTGGGGAAGACACCGGATCCGATTACATAACCCGTTCGCTGCCGGCACCGTACGGTCGG-GCTAGTCTTCGCGCGACGCTCTTGAGAGATAGATCGCGCTGTATCGCCGCTAATAGC-TACTGTGCGTATGCCAGAAAGCCTGGTAATTTGACATGAGCATTTGTTTAAACCCGGAAACAACTT-GGGCCTTCTCTTGGGGAAGTGGTCAAGACTACCCTTAAGGGTAATGTTAA-AGGTGCTGGTAGATARGRACCTGCTTTCGTGCCCCGCCCGAARTCCTATTTGCGCCGATGCTGTCCTCG-TGCTGACACCCCGGAGTCATGCGACGATCTCACTAATCATCCGGTCGACGTAGCGACTCCACAGGGTGGCGGACCCCAGTCCAAAGGAAGTATCGCCAGGTGAAGTTATTTAGTTGAAGATATY-RACGTGTGGCTGCCGAGTACYCAGAG-TGGGC-GCGGGGGTGGATCGAGATTTA-CGCCGGAAATGGRACGTCTAGTATACGTTGC-GCYTCGTAGTCGGACTGGCC-GACAGTGAGCCTGAGGGTAGACGAGGTCAG-CGTGCGACACTACCTTGCTACGCTCCTCGCGAAAGGGAAAGAGCACGAGCCGTTGAAGTGGCGGTGCCCTGCCAGGCTAAGGTCCAGTACATTTCCTTTTTAGGAGASCTGAAGTGGGACG-TAGCGAGCCTCGCTCCCAGTTTGCACGGTGAGTCAAAGTTGAC-AAGAAAGAGGTTTGTCATGCTTATGCAAAACCATTCACCAATCCGGTAGTGTGTGTAATGGGTAC-TGCGGCTGTGCACGTCGCACCACCTTCTGGTAGCCCGAGCCCACAA-AGTAGCTCATAAATAAACAACGGGAGGAAAGCGTCTTGCCTTAGACCTGTGCTCGCAAGCTCTAACGTGATT-TGCGCTCCCCACCGAGCAACGGTTGAGCA-CATCAGCGACTTCAAAACA--CGCTTAACAGGAG-ACCACACGATTATCCACGCGCTCCGCTATC-CGTGCGCGCCTCCCACAAACTGCGAGGATCGTCTAGYCTCTAGCGACGGAGCGTCCTACGCAT-TACATTCTCTATAGTGCAGTGGTCACTCACGGCTCTGCGCGGGGCCCGTGCT-GTGCAGAGATTA-GAAGTAAGTACAGAC-GTAAAAAC-ACCAATTTGGGAGKGATGGATCAGCCTTATGG-ACCTCTGGGACTTGTGATTCGATTCTAATCTCATTGCGGTATGCCAGA-GGTAGGRAGAGCACTGA-GCAAGTGCCGTATC-AACGCTCCAAGCAGCCCTCTTCTCCCTGCCGTACTAT-AGGGGTTGCGGACRACACCCGCTAGTCTCGC-CGATCTTTTATGCCATGTCCTAATAGGCGCGACC-TGCTAAC-TTCGCGAATCGCATGTGAGTCGTTGTGTAAGAAGGGTTCACGCGAGATGGGGCTAATTCTCTATAATTAA-CTTCCGACAATCCGACCGTTAGGTGGT-CTATCAGACCCAGGACCGACAACGCTGGCATGGGATAGATTAAATAGAAAAGGCCCTGAGTGGGTGGAGCTTGGGTACCGGACCTGATAAGCAGYGCTACCCTGAGTATGATCAGAAGGCGCCCTTAACCCCAAGCAACGCCTAGGRGAGACCCTCAGAAAGGATTYGATTGGAACCGTTACCTG-GCGTCATTGATCT-GGTATAAGGCCCTTGTATTTGTGTTG-CCTGCCTCTCCCCTCGGCATTAGCGCTGCGCAGGAGCCAGCTCACTTCTTARGACAAGCTGGTAGTGAGAGACGTAGGGGTTGAAATGTA-GTACAGCAGATCAGGGAGG-ATAGCGTAATAGATARTTTATCAGCCCAAGGACTAGCTAAGACTCAACCCACCGCTATCAAGGTTGGAACCATGGCTGACCGTTCGGGACCGTCCTATACCATGTGAAAACGGATTTGGTAAACGAATTGAATTCGTCCT-CAATTATGGATAGGACCCTCCCGCGTCTCGGTTGTATGCGGARAATC-TCGGACGGTCTGCCCACCGTGGTCAAGTTGCACTGCGCCAAAYGGATAG-TGGTTAGCATCGG-CTT-GCTCGTCACCTTCGCYGGCCTGCAACACCAAACTGCGGTTGGGCT-ATAGAGTAA-GCGGGCCTACTTCCTACTTCCACTTTG-CTTTACGCCAGTGAGACTGATCCAACCCTGAGCACGC-GTTAAGGTAAATGCC-GGACATCGGTGTGTCTTTAGGCCCCCATATGGCATCACAGTCCATATGCATCGGTTCGGCTCCGAAATCTCTAAACTGTTGAATCCATAAGCAGTGTGAATATCTGCCA-CGGGTCTAA-CCTACCAGACTGCTAGAGTCGCAACTAAAAAYAACACAATCCGATTTGGTTTCGCTAC-CTCATACCTGGAAGCATCTTGCTGGCGGTC-CTCGTGTGCCCATRACCCTTGGCCCTGT-AA-TTGTRCGACCCATGCGTTCGA-ACGGCAGCAACCTGCCGTATKAC-ACCTTGCGTGGCCGAGGTCAATTGTTGTGCCTGTCCGATAGCACCTATTCGAGTACTAAGGAAGACAAGCTCCGGGATGGTAAGTGGTCTTCTCTTTTAACCGAGA-CGGCCCTTCGCCGGTGTATAGCCCACGGCTTAAAACTATTGGTCTGGCAAACAACAGACGCCACCAACATTTCCGACGGGAG-CAG-TGGCCTACGAAACCAGT-AAGTATCATGCCTTCCGGCTACATT-GCGCCGCTT-GGCAATCCCAACTTGCCAACAACTAAGCATAAACTGCGCAGAAACACGGTATTGCT-TATCGGTTCTTCCGGCGTTGCTGATTGCCAGGTTAGGCCTCGATATGATCGCTAGCCTRGATGTTTATGAGTATATCGCCATTC
GPE002660  AATACCTATCACGGACAATGGAGTAAATTCATTTCTCTCAKWSATGGYSCTCTCGGCTGCGCTTAARYAGACGGTCTGTCGAGGGACCRCATCTGAAGGCCCCAGTTGCCTTATACAAAGTAGCGTAGCTCCAACGCATRCCATTGGCCGCYGGTTTGCCATCAGAGTCACTTGACGTACTCTGTACTGATGGGTTAGGGATCATCGTTAATACAGGGGGACCGGGGGTTCAAGTCACACTCAAACTTTGGTGGATAAGGCGACCTTGACCACTGGTGAAACTGGCACGGTACTGTTCGCTCCGCAGGTCTATGGGCGTTCATATGGGCCTTGTCTAGCAGTTCACGCGCGAGCTTTTAATCAACCTACCACACGGCAATACTCTGTCCGCAAGGAGCTCTAGGCCTGCTCGTAMYRTAATTTGWTCCTTCGCTGAAYCACAAGGGGTCTATAGGAYCAMAWRRGAATCTCYRKRYCGCGTCTACCATGCGGAARRKCMGCACAMMRMRYYYWGRWRMMRRTACCRRYAWGKWAAGCGSCTRWRYGCGATTTGTAGAGTCAAGCGTAACACCAACTGGRSMCTGGATCATGGTTACAGAGCTGTTGTCACGGAGCCAAATCAACTCAACAGTTGYRGTAGCMAGCKYCACACCCATGCAAAGCCCCCTGCCAAAAGTTGTAAACCCCTGTTTGTATAGAGGTGATTTTAAGTCCCACAGAGCACTAGAGTAACCGTGCSACTAATAAGATCAGAYAGATGAGTAGGAGTTCTAAGCTTCTTGGACAGATACTTCASCACCACCGCGGTCTTCCCCTTGAAGAGTCGGGCTTCACGCTGTCCGCAGGCACGTTTGAAAGTACGCCTACGCTCTTTCATTAGGCGCCATTATGACTAGTAGTTTCAGGCCTATCATATAAGGCAAGGCAGCGTGTCCCGCCAGGCCGCTTGATAATTGAATCATTGCCGTGATGATGAGATAAGATTGACCGGTTGAATMTTCTATGWAGTAGATTCTGAACGMCAGGRYAMTGYAAGCATAAGGAGGGTTACAAGATCTGCTTTTTGATGTCWATTGGCCGAAACCCATAACTGCAGAACGCTATTGCGCTACTATCGAAAGAACGGCGCCTCTAAGAATTCAGTGAATGGTGCATGCTTTTCGCACACTAGGGTGTCGTCAAAGACTGCGGCTGCTGCACRTCATTTATCGTTTTCTTAGTATTGCAACCGATTGTTTCTATAGCATTGAGTCCCATCTTAGTTCCTRMWRKCGATCGTCTGTCCCCGCSRYRAMYRRAGRTGCCCATAATCTYWYGTWGSYSWRKTKTGCGRCSRKGTGCCCGGTAACGTGCACAATAGTATCTCCCGTGCTAGTRGCCGCGCTYGCRCTAGGTMYYRSWRMRGATTGGRRYCTACTGGCATCGGCGAGACCAGCGTCAGAGGCTCAACGTTCTGTCATCTAAATACGCTTCAACACGAAGGGCCCGACACCAAAGTCTGAAATAATATTTGTCCCGCGAGAGCCCCGCCCGATTAAGGTACAGCCTATCCTCAAGATGTTCCACGATCCCATCATGAGTTATGGGAGTTGTATGTTTTGGCTGAATTCTCGTGTAGCCACGGGGAAGTACAAAGTTAGTGGCAATTGGCGCTATATGACAGCGTAAACAACCTACTTCTATTAGAATCCAGGAAAGCTTAATGAGCAGCTTGGTACGCAGGGGTTTCTCAATCCAAGCCCATAACGTAATTTTTTTAGTGTTTGCGCAAAAAAAGCTAACTTTTTCATATGTTATGCATAGAGCGCAAACAGTGGTATTGAAACTGCCGCGACTCAACATGTGCGCCAATGGATCCTGTATAACGAYGCGAGCAGCTGTTTGATTTCGGAGATGACTCCTAAYACTTCCCTCAGGAGGCGACTCAGACTACTTTTGGTAAGATCGCCCGGGCATTTTAGTGAATGAAAACCCTTAGCCGCACGCCGCCCCGTGCTCTGCCGATCTTAATGCCGTTCCGGCCGCGGACAGCCGACGACCATGCGACAAAGTTGCTGATTGTCTGATCAGCGCGCGGRCCACAAGAARYRRYGSATTCCRATATAGGAGAAGCRATCCCMACTAGGTTCTTAGAGCCAARGCAGCCTACAAGGTGGCGGTCGCCYCGTTGGAGRCGSATTGGAASCGGTAGTCGTGACYTCATACTAAAAATAGGACGTCCTGTGGAAGTTATTAATCTTCCTCYARRMTGATCCGACAGCGARSYYKGAAGKARCTKRSKGGWGCCGTKYGACAGCACCTAGACACCCCTATTCCRWWAATAARGTTGCACGRGAACGTAAAAWKGTGCWAGGTTGTATGTTCGGAAGSCGAGGCAGCTCACTKYCRATAAACCGAAAGTAGGTCACCAGCTCAATCACTCTTTCCTWGATTMRRTGTTCYGGAACCTATATAGAAGGAGACCCAGAGTGTAGRWKYRAAGTTRYYTCTAGGYTTAATTAAAGTCTGARTGRTCWSYYRMSACCGCGCAACGCTATGTAGTTCCCTGCTGATTTCAGGGTTGTCAATAACCAGTGAGTAAACAGTAAACCGAATGCACTTTGTCGATAACCTGTGTCAAGGTGCACTCTTACGGTGGCCCACCCCCTGTTAGATGGTAGTTAGTGGGCGAAGATACGCTTTAAACTCACGGTCAACCGATGCGTCACACGCACGTTCACCCACCCCTCTACTTTGTGTGTTTTCCGGAATCTTCTCAAGTACAGCCAAGTCTGCGATAGCTGTGCTACCCGTRGATCAGTTTTCTTCGTGGTACAACGTTCACAATCAATCCTCAGTGTGGCTTTAGTCCAGGGAGAAACTATGGAGTGGGAATAGACTAGAGTGAGATTAATCTATACCCGAGCAAGCTGAATTTTGCGAGCTGCCGAAGTCGTWRGGAGCTKKCTGAWMGTGWCCTRGCMCATTGATTRRTATARGAARSGAAGACATCAGCATTATGCGTCGTCTGATAGAAGCCCTCTACCATTTCGCCGCCTACCAAAAAACAAACTCCGTCCCCCATACACGCTATTCGTCTGCCCTTGCAATACGGCTGCAAATGTTCCTGCATATCCGTACGTATGATCGAAACAGACTCCTATGCTAGAGAGACAATCGCGGCGGAGATCCGGGTTGTGGTAAGTAAAGCTAGCGTAGTTTATCTACAAGATAGTCTCATAAGGCTTAAGGCTAGTAGTATGATTCTAACATAGATTATRCGGRWRRRATCCYAGCCAGCCAAAGCTYGGAGTYCKSRYTCRRTAGGCAACACTATATCGTTCGAAGCTTKMRTAAATACCCGRCTTTCAGCAGATACTAGGGATGATTCCCGAGGTGACCATAAATGGATTTGCCGCCTGTGCGTGGGCAGAACAAGTAAGGAACATCTGTACACGTAATCTTACCAGTTCTCCCTCGAGACTAGAGTCTCATGAGAAGTAATCTGATATACGGTATAGCCAGGCGGTGGATATCGTGCAAGCTCGCACTCGGACCTCACGAACAACCAAGACACAATAGAACCAATAGACTTGGGAGTAGGAAACCGGCTTAAGACAGGTTTGCYGCTRYYRWRGCCGGGGYYATGGGCGCTTRGCTTGGRYYGYYTTGTAACAARCGGRAACGKRAAGTTWRTATAAACYRAGCGAKCYTCGYATGWGCKAGGGARACCTCTTTGCGATCTAACCCTAGGTAAAAGGCTCTTCAGTGACTCATCTCGCATGAGGAAATCACAYAGCGTCAGGTAGGTATCGAATTGTTTTCGGACCTGGTGTCTACTTTCAGCTTGTATATTTTGGTCAGACGCGCTCGGTAGGCTGAAGTACGACAACCTGGAACTGCACCCTTGTTTTACATACATGCCGATAGTACCGAGCTAGAGTCGGGTGTACAGTTGGCGTGGATGGCTGAACCCTGGGTAGGTTTCAGCTCCGCTGAAGGCACTGCATACCGCTACCGTGGTATCATTCCCCTGAAGTCCACATCGCCAGTATATTAAGCTGTACTGAGACCTGCCATCGGTCCTAACTCTACTAGATCCGAGAGACCGTTGCTAGACACGGAGCGTGTTAGAGAAACCTAATCTTCCCCCAATACTTGTATGTACTACYTTCGGCTTCTTACGTGTTTGGATGTCTCGCTGTATCTGACATGTGCAACCGATGCRTACACTACSGCTTCRATCCACTACRCACTCGCCACGCGTAGTCGAGGTTCTTCGCGGYRCCTAGCTGACAGCGTTCGCATGAACAACAGGATTCACATACCTCAAGCCACCAAGTGGACTCTCCGCTGAGCCTGAGTCAATTAGTCGCCCTCATATGACCTGTTGCTCAGGATAGCTGGTMTRACAATTAACGTACGTCATCGACAATTTCGACGAGAGCGGGTTGACCTACAGAGTTGCTCATGTATTACGGCTCACAGATGTAGCTCCGATAACTTAGCACCGTCTACGGCCTGCCATCCCTGCATGATTCACGCCGGGATGTTTCACTGGGCTAACGTCGCTCCTGTTGCGGAAGGCTGCCAATCTAAGATATARTAWGRKYAGCGATGCGAGTRYKTGCYRRWRKATSCGCATCC
GPE002690  AATACCTATCWCGAGAAATGGAGTAAATTCATTTCTCTCATAGATGGTCGTCTCGGACGCGGCAGAGTAAACGGTCTGTCGAGGGACCGMATCTGAAGGCCCCAACTTYCCGCTACAAAGGAGCGCWAGCTTGGCGCTCGCCATTGGCCGCTGGTGAGCTGTCAAAACTGTCAAACGGTGTCTGTACTGATGGGTTTAACGCYTCTAYCGATATAGGGGGATCGGGGGTTMTGAKTATTCATAAAATTCAGCTGATMATAATCATCCAACSACAGGCGGAACTGACACGGTACTGTTCGCTCCGAGGKCCCACATACGTACACACGAACCCTGTCTAGCAGTGTGGTCTTAWGCCTTTGACTAACACTGCCCACGGCAATAGCCTGTCCGCGAGTGACCTCCGGTACACCCGTTMTGCAATTTGTTTTCTCGCTGAATCACAAGGGAGTCGACTATCCACAAGAAAATCTCCGGRCCGCGTCTGCCATGTGGAAAAGCCTTCCACCGCATCTTAAAAACGATACCAGTATAGTAACCGGCTAAATGCGATTTGTAGAGTCATCCGTAACACCAACTGCAGACKGGATSATGGTACCGGTAGTGTTATTACGGAGCCCAATTTGTCCAGCAGTTGCGCCGAGCAGCGCCACGTTTGTATGTAGCCCCGTGCGGGAAAGTAGGAACCCTAGAGTGCGCTGAGGTGATKTTAGGTCCCACAGAGCACTAGAGTAACCGTGCCACTAATACCATCAGAYAGATGAGTAGGAGTTCTAAGCTTCTAGGACAGATACTCGTGCACCACCGCAATCTCTACTACCTAGAGTMGACCCTCACGCCAACTAGAGACCCGTTAGAACGCCGAGCTACGCTCTTTTGGCGCATGYAGTTATATCCAGCAGTYCTAGGTCTGCTGACGGGCACAAGGCAACGTATCCCTCCGGGTGATCGCGCCGGYCGATCATTGCCGCGATATCAWGGCAGGACAGA-TGGCTGAATCTTCTATGTAGTGGATCCTGGGTTCCAGGATACCGCAAGCGGAAAATACACTACCAAACCAGGTTTCCATCGATAATTGGCCGAAAYSCACAACTATAGATYATCMYCTCGCTGCCACCGAAAGAACGGCATTCACAAGRTCCYGTAGAATGATGTGCGCTTWTTGCACACTAGGGCATGGTCAATAGTCAAACCTGCWCTTTGATACACATCTTTATCTTAGTATTGCCACCGATTGTTTCTATAGCATTGAAGCACATCTTAGTTCCTAATGGCGATCGTCTGTCCCCGCCATGCACGGAGATRCGTGTAATCTTATGTAGCCGTAKTGTATTACGAGGTGCCCGGTAACGTGCACAATAGTATCTCCCGTGCTAGTAGTAATTTTCGCGCTAGGTCTTGGAAAAAGGTGGGATTTACTARCATTGGTAAGACCAGCGTAAGAGGCCCAATGTTACGTCRCCTGAACGTSTAAGGGTCCAGGTSGTTAAGCATATAAAGTCATAAWCGTATTTGTATGAGGATGAAGTTACTCAACTAAGGTACAGCCTATATACGTTCCGTTCCACGATCCCATCATGAGTTATGGGARTCATATCTTTTAAACTAATTCTCGCGTATTACTTGGGAAG-ACAAAGATGTTGGCAATTGGGGCTAAATGACWACACCTGCCACCTTCTGCTATCTGTATTTCAAAAAGCTTCATAAGCAGCTTGGCATACAGGGGTTTCTCAGATGATGCCTRCCGTCTATGCGCCGCCAGCTCYGTGCGAAAAGCRTTCACCCTCGAGCATGTTATGCATAGAGCGSGMACAGTGGTACTGAAACTGCCGGGACTTTGTATAAGTGATTATAGATCCTGACAAAYTGYATTAAAGTTCAACCAGCCCGTTTAGCAAAATTGAATACTTCCCCGGATGGGCGACTCAGACTACCCGARGTGATGTTATCCGTGCGGGCCAGCGGGCAAGAGAATTTAGCCGCACCCCCCCCCGTATCTGATTTGCGCCGAGGTTGCCATCAATGCTSCTACTACGCGATTGTGCAATAGACCTAGAGATTGTTTGGCTGACGCGCGGRCCACAAGAAACGATGCATTMTGATCCTAAAAAAGCGTTGTTMGCTAGGTGCACAGGATTGGGGCAACCTGCAAGGCTTCGGCCGACTCGTTGGAGGTGCACTAGGAGCGGTAGTCGTGACCACACACTGGAAATGGAGTACATATCATCCGTTGCTAATCTTCCTCTAAGATRATTTRGTGCTAAGCTCGGAAKTAACTTGCTGGTSTCGTTTAACAGCACCTAGCCGTGCTTATTCTGATAATAAGGTTGCACGAGAACGTAATGATACTCAAGGTTGTATGTTCGGAAGGMGGTATGGCTCACTTCCAGGAGGGTTATGATRTGTGACCTAATCAATCACTCCYTCCTWGATAAAATATTCTGGAACCTATATCGTGAGGRACCTAGAGCTCAGGATTGGGGTTGCCTCTAGGTTTAATTAAAGTCTGAGTGGTCTGCTGCGACCATGAGAGWCTATGTAGTTCTTTGCTGATTTCAGGGTTGTCAATGRTTCGYGAACAAGAGATGGACCGGCTTMACTTTGTCCTTAGCATAAGCTCAGGTGCACTCTTGCGAGGGTGCATTTCCTGTTAGATGGTAGTCGGTGGGCGAAGATRCCCGTTGGGTAGGAGCATAACCGATGCGTCACACGCACGTTCACCCACCCAGACCCTTTGTGTACCTCTCGGCATCATTTCRAATGCAATAAGTTTCCCGATAGCTGTGCGWTTCACAGAATAGCAYCCYTCGWGGTACAACGTTYRYAAACAATCSYSMRTKTRKCTTTAGTCTAGGGAGAAACTACAAGACGRKWAYGAGCTG-AAARAGATTACTCTATACCCGAGCAAGCTGAATCGTGCGAGCTGCCGGGACTTTAGGGAGCTGGCTGATATCGTCCTGGCCCGTTGATTAACGGAGGAAGGGAAGGCATCAGCATTATGCGTCGTCCTATAGAAGCCCTCYTTATCCCTGTTTTMCTATGGGGGGTTGCGGAAGTCACCCACTCACGCCACGTGACTGTCCACTGCACACCGCTGCAAACATTCTTGCATATCTACTGACATGACCGAAACAGACTGTCATGCTAGCGAAGCAATCGCAGCATGGGGCCGGGTTGTGRCGGGTAAGCTTAGCGTAGTTTAATTACAAGATAGTTTCCTAAGGCTTAGAGTTAGTAGTATGATTACGGGTAGAGCGGTGCGGAAGGAATCCCAGCCAAGTAAATATCATATTTCTGGTCCAGCAGGCAACACTATATCAAGTATGGCTTTCGTGCATCTCCGGGCTTCAGCGGATACCGAAGATACCCTTTGAGGTAGCCATAGTAATCACCCTTATTCAGTCGTGGGTGATCCAATTGAGGAACATTAAWCGTTATRTCGTYCYGAGTTCTCCGGTGAGACCGACCCTGTATGAAGAGTCATTCACCATACRGTATGACYAGTYGGTGGATAACGTACAGACCGAAGCTCAGACCTAAAAGGCAACCAATACAYAATAGGGCMAATTGACTTGGGAGTAGGAAACTAATCTGAGACAGGTTTGCCGCAGCTGTACCCGGGGCTGCAACTCCTCAGCCTTCGCCCCTTWGCTMTAAACAGATATGTAAAGTTAGTATAAACCAAGCGATCTTCGCGTGTGCTAGGGAAACCTCTTYAAGATCTAACCCTAGGTAAAAGGCTCTTCGGTGACTCATCTCCCATGAGGAAATCACATAGCGTCAGACGAACAGTTGATTKTTATCGGACCTGGTGTCTCCCCTCAACTTACCTATTTTRGTCAGCCCTAGCTTATAGAACGAAGTTATGTGACTCTRCACTGCGACCTTGTCCCGAACTCATGCCGACGRTGCTAGGTTAACGTCAAATGTATGAACGGCAAAAGGGGTCTRTTATTGAGTAGKYTTCRGCTCCGCTGAAGATACTGCATACCGCTACCGTGGTATCATTCCCCTGAAGTCCACATCRCCAGTATATGGAGCTATATTAGTGTCCGYTGGTTATCTCGWCTTCCTCGGGTCCCAGAGACTCCAATGCAGAGTGGAGTAATCCGATTTGACCCARTCATCCCTATTTACTTGTATGTACTRCCTTCGGCTTCTTACGTGTTTGGATGTCTCGCTGTATCTGATAAACGCAGAAGATGCATACGATCTGTTTGGGCCCCACTACGCGACCGATTTCCACGACTAGAAATCTCCACGGCATTCGTCCAGTGATACCTATATARRTTMCMRGATTCAMMWRCYTCAARCCACCAAGCACACTCTCTGCCKGRGATGAGYYRRYYAGTCRYYSKYRYMYGACCTGTTGCKTAGAGCTACTAGTACAGGGTCCRGCGGACGTCATCGACAATTTCGATGGAAGCGGGTTGACTCGCAGAGTTACTCATGTATTACGGCACCCAGATGTAGCTCCGACAACTTGGCACCGTCTACGGCCTGCCATCCCTGTTGAATTCRCATATATGTGTTTCGCTGGGGGGACGTCGCTCCCGTTGCGGATGGCTGCCAATCTGGGACTTAATGTGRKYAGCGATGCGAGTACGYGCYRRWRKATGCCYRTCY
GPE002710  AATACCTATCACGAGCGGCGAGCCGCGTTCATTTCTCTCATTGATGGCGCTCTCGGCTGCGGCTGAGTAGACGGTCTGTCGAGGGACCRMATCTGAAGGCCCCAGTTGCMTTATACAAAGTAGCSTAGCTCCAACGCATACCATTRRYSGCCGGTTTGCCATCAGMRYYGTCARRTGTACTCTGTACTGTGCAGTTARRSRYCTCTATTAATACAGGGGGAYMCAGAGYYCAAGTCWCACTYRRMMYYYGRTGGATARGGCGACCTTGRCCACTGGTGRAGCTGRCACGGTACTGTTCGCTYSSCRGGTCYAYRKGCGTTCACTTGGGCCTTGTCTAGCAGTTCACGCGTATTTTTTTAATCAACMTWSCACACGGCAATAGCCTGTCTGCGAGGAGCTCTAGGCCTGCCCGTACCATAATTTGATTTCTCGCTGAATCACAAGGGGTCTATATATCCAAATAAGAATCTCTGTACCGCGTCTACCATGCGGAAGRKYMGYACACCGCATCTTGAAAACGATACCAGTATAGTAAGCGGCTAAATGCGATTTGTAGAGTCATCCKTAAYAMYRRYTGGAGMYKGGATSAWRGTTMCRRWGCTGTTGWCAYRSARCCARGTCARYYCARYRRKKRCGGTAGSAAGCGCCRCACCCACGCAAAGCCCCCTGCCAAAAGTTGTATACCCCTGTTTGTATAGAGGTGATTTTAAGTCCCACAGAGCACTAGAGTAACCGTGCCACTAATAAGRWYAGATAGATGAGTAGGAGTTCTAAGCTTCTTGGACAGATACTTCAGCACCACCGCGGTCTCTACTACGAGAATCCGGGCTTCACGCCAAACGCGAAACGTCTTGAACTCCGAGCTACGCTCTTTCATTAGGCGTAGTTATATCCAGCAGCTCTAGGCTCGTCGACGGGCACAMGGCAATGCATCCTTTTGAATGATCGCGCCGGCCGGACGTTGCCGTGGCGACGAAGTAAGATTGACCGGTTGMATMTTCTGTGTAGTGGATCCTGAACGCCAGGATAATGCAAGCAGAAGATACATTACAAAATCTGSYWYTCAATCTTAATTGGCCGAATTGTATAACTATAGATCGCTATTTCGCTACTATCGAAAGAACGGCGTTCACACCATCCTGTTGAATGGTGTGCGCTTTTCGCACACTAGGGTGTCGTCAAAGACTGCGGCTGCTGCACGTCATTTATCGTTTTCTTAGTATTGCCACCGATTGTTTCTATAGCATTGAGTGCCATCTTATGTCCCAATATCGATCGTCTGTCCCCGCCATAAACGGAGGTGCCCATAATCTTATGTTGGTGAGGTTTGCGGCCGTGTGCCCGGTAACGTGCACAATAGTATSKCCCGTRSTAGTAGCCGCGCGTGCGCTAGGTCTTGGAAAAGATTGGAGCCTAYYGGCATYGGYRAGAMYAGCRYMRRRKGCCCAACGTTMCGTMRTCGGAAYRYSYWWSRRYMCRRRKGGYYAAGCACCACTGTCTGAAAACGTATTTGTATGAGGATGAAGTTACTCAACCAAGGTACAGCCTATCCTTAAGATATTCCACGATCCCATTATGAGTTATGGGAGTTACATGTTTTGACTGAATTCTCGTGTAGCCACGGGGAAGTACAAAGTTAGTGGCAATTGGCGCTATATACCTAAACAAACAACCTTCTTCTATTAGWATTTCAGAWAGCTWAATRAGCAGCTTGGYMCGSRSAAATTTCTCAATCCAAGCCCATAACGTAATTTTTTTAGTGTTTATGCGAAAAGCACTAACCCTTTCATATSKTWYGCATAGAGCGCRMACAGTGGTATTGAAACTGCCGSGACTYWRYATGTGYGMYWRWGRRCYTGRWMAAACKRYGCGRRMRKYYRWYYRRTTTCGGAGATGAMWYYTRRYMYKTCCCYSAGGAGACKRYYMRKWYYACYYKWGATARGATCAYYAAGRCRKTTYAGTGAATAAAARMMCTTAGCCRYACGMYGYYYGGTGCTCTGCCGATCTTRAKGCCGTTCCGGCCRCGGACWGCCSASGATTGTGCRACAAAGTTRSWGATTGTCYGATCAGCKYRSSGRCYMYAAGAARCGRCGGATTCCAAYMTAGGRRRRGCRWTSCCMACTAGGTTCTTWKAGCCAARACAGCCCACAAGGTGGCG-CCGACCCGTYGGTAACGCACCGCGGGCGGTAGTCGTGACCTCATACTGAAAATGGAGTACACTGTGGAAGTTATTAATCTTCCTCTAGACTGATCCGACAGCGAAGCTTAGGGGAGCTTGCTGGTCCCGTGCGACAGCACCTAAACACCCCTATTCCAATAATAAGGTTGCACGGGCACGTAAAAATGTGCAAGGTTGTATGTTCGGAAGGAGAGGCAGCTCACTTTCAATAAACCGAAGATGGATGACCAACTCAATCACTCTTTCCTAGATTAAATGTTCCGGTGCCGGCATAGAAGGAGACCCAGAGTGTAGGTGCAAAGCTGCCCATAGGCCTAATTAAAGTCTGAATGATCACCTGACRCYRYGMRASWTTATGTAGTTCYYTGCTGATTTCAGGGTTGTCAATGRYYMRYAARYGGGAGATRRACCGAATGMACTTTGTCGATAAAATGTGTCAAGGTGCACTCTTAYGGTGGCCCACCCCCTGTTAGATGGTAGTTAGTGGGCGAAGATAAGCTTTGGGTAGGACGTCAACCGATGCGTCACACGCACGGTCACCCACCCCTCTACTTTGTTCATTTTCTCGAATCATCTCAAGTACAGCCAAGTCTGCGATAGCTGTGCTACCCGTGGATCAGTTTTCYTCGTGGTACAACGTTCACAATCAATCCTCAGTGTGGCTTTAGTCCAGGGAGAAACTATGGAGTGRKWATAGACTAGAGTGAGATTAMTCTATACCCGAGCAAGCTGAATYKKKSRRRYYKYYRRAGTCGTAGGGAGCTGTCTGAACGTGACCTGGCCCATCGATTGGTATAAGAAGCGAAGGCACCGGCATTACATCTCGCGCGATAGAAGGCGCTCACCATTTTCTTTCCTACCAAAAAACAAACTAAGTCACCCGTACACGCCACGTGACTGTCCACTGMAYACCGCTGCAAACAYKACTGCATTTCTACTGACATGAYSSRAACAGACYGTCATGCTAGAGAGACAATCGCAGCGGAGATCCGGGTTGTKRYRRKTAAAGCTAGCGCRGTTTGATTACAAGATRKTYTYCCMRRGCTTAGAGCTAGTTACATGATTCTAACATAGATTAAATAAGTAAGATATTAGCTGGCCGAAGCTTGGGAATCTGGCTTAATAGGCAACACTATATCGTTCATAGYTTKMRTAAATACCCGGCTTTCAGCAGATACCGGAGGTAATTCCCGAGGTGACCATAAATGGATTTGCCGCCTGTGCGTGGGCAGAATCGTTGAGGAACATTAAACGTTATGATCTTACCAGCCTCGCCTCGAGACCAGAGTCTCATGAGAAGTAATCTGATATACGGTATRRCYWSTTGGWKGATATATGACAAACTSACGYKCGGACCTCACGAACAACCRGTACRYRRYAGAACCAATWGACWWKGGAGTAGGAAASYRRYYAGAGACAGGTTTGCCGCTGCCGTRSCYRRRRTTATGGGCGCTTAGCYTTCGCCGCTTTGTAACAAACGGAAACAGGAAGTTAGAATAAACCAAGCGATCTTCGCGTGTGCTGATAGGACCTCTTTGCGATCTAACCCTAGGTAAAAGGCTCTTCA-TGACTCATCTCGCATGAGGAAATCACATAGCGTCAGGTAGGTATCGAATTGTTTTCGGACCTGGTGTCTACTTTCAACTTGTATATTTTGGTCAGACGCGCTCGGTAGGCTGAAGTACGACAACCTGGAACTGCACCCTTGTTTTACATACATGCYGAYAGTACTRRKCTRACGTCGGGCGTACAGTTGGCGTGGATGGCTGAACCCTGGGTTATCCATGCGCTGGCTGAAGGCACTGCATACCGCTACCGTGGGTCTATTCCCCTGAAGTCCACATTACCGATATATGGGGCTGTGTTGAGACCTGCCATCGGTCCTAACTYCCTTARATCCCAGAGACCGTTGCTAGACACGGAGCGTGTTAGWKWRRYYTAATCTTCCCYMWATACTTGTATGTAYYACTKKYRGCTTCTTACGTGTCTGGATGTCTCGCTGTATCTGACATGTGCAACCGCCGTGTACACTACGGCTTGACTCCACTACGCGCTAACCACGCGCAGTCGAGGTTCTCCGCGGTGCCTAGYYGRCAGCGTTCGCATGAACAACARRAWTCACAAGCTTCRAGMCRSYWRGYRSACTCTCTTYTGGGGATGAGTCAATTAGTCGCCCTCATATGACCTGTTGCTTCAGACTACTAGTMYRACAATTAACGTACGTCATCGACAATTTCGTCRAAAGCGGGTTGACCTACAGAGTTGCTCATGTATTACGGCTCACAGATGTAGCTCCGATAACTTAGCACCGTCTACGGCMYGCCATCCCTGYWKRWWTCRTGCAGATGTGTKKYACTGSGGTGACGTCGCTCCTGTTGCGGATCATGAACAATCTAGAATACAATAAGATCAGCGATGCGAGTGCGTGCCGATGGGCCCGCATCC
GPE002970  GTCGCYTGTCTAGRRCAATGRGSCAARCCTRYTTACCCAGGAGGCAACGCTCTCGGACGCGGCTGCACGAACGGTCTGTCGAGGGACCACATCATGTGGCCCCAACTGTCTGCGGCTAGGTGGCCTTGCTCCAACTTTTACCATTGGCCGCTGGTTTGCCACCAAAGTCGTCAGACGTAGTCTAAACTGATGGGTTTAACGCCATCGTTAATACAGGGGGGTCCGGAGCCCAAGTCACACTCAAACTTTGGTGGGTAATGATCATCTGACCACAGGCAGAACTGGCACGGTACTGTTCGCTCCGAGGGTCTATGGACGTTCACTTGGGCCTTGTTACATTCATCACGTTTAAGCTTTTGATCAACACTGCCCAGCACAATAGCCTGTCCGCGGGGAGCTCTAGGTACATCCGTTATGTAATTTGTTTTCTCGCTGAACCACAAGGGAGTCGACTATCCACATGGGCATCCTCGGATTGCGTCTACCATGCGGAAGAGCAGTACACCGCATCTTGAAGACGATACCAGTATGGTAAGCAGCTAAATGCGATTTGTAGAGTCATCCTTAACACCAACCAGGCCTGGGATCATAGTTCCGGTACTGTTGTCACGGAGCCCAATCAGTCCAGCAATGACGGTRGGCAGCGCCACATTTGCACGTCATCCCCTGCCAAAAGTTGTAAACCCTAGTTAATATTGGATGTGTTTTAAGTCCCACAGAGCACTAGAGTAACCGTGCCACTAATAAGGATAGATAGATGAGTAGGAGTTCTAAGCTTCTTGGGTGACCCTGTGTGCACCAACACGGTCTTCCCCACCTAGAGTATGGCTCCGCGCTGTACGCAGGCACGCCTGAACGTACGGCGACGCTCTTTCATTAGGCGCAGTTTCGACTGATAGTCCTAGGTTCATCGACGAGCACACGGCAGCGTGTTCCGCCAGGTGATTTCGCCGGCCGATCATTGATACGACGATGAGATAAGATTATSTGGTTGAATCTTCTATGTAGTGGGTCTGGAACGCCAGGGCACTGTAAGCGGGAAATACACTACCAAGCCAGCTTTCCATCGATTATTGGCCGAATTGCTTAATTACGTGTCGCTATTGCGCTGATACCGAAAGAACGGCGTTCACGCCGATCTAGAAAATGGTGTGCGCTTTGCGCAGTTKRGKGTGTGGTCRATAGTCAAACATGCTGCATGTCGTTTCTCTTTTACTTGGTGTTGCCACCGATTGGCCTGGCGATTCGAAAGCATGCCTTATTTCCTAATATCGATCGATGGTTCCCGCCGTGAACGGAGGTGCCCACGTTCTCATGTTGGCGTAGTTTGCGACGAGGTGCCCGGTAACGTGCACATCGATAGCGTTATCGCCGACAGTAATTTGTGCGTTGCATCTTGGAAAAGAGTGCAGCTAACTGACACCGGCAAGGCCAGAACCGAGGCTCTGGTGTTACATAGCCGAGACGCGCTTCAACACGAAGSGCCCGACACCTAAGGCCGACGAAATGTTTGTATGAGGAGAGACCCGCCCAACCGAGGTACAGCCTATCCTCAAGATATTCCACGATCTGGTCATGAGTTATGGGAGTTGTATCCGTAAACCGATCCTGTATGAGGCCCTTGGGAAGTACACTGATAGTGGCACTTGGCATCCTTCGACTACGTAAACAACTCACTGCCATTTGTATTTCAGATGATTAAATGAGTGCTCCCATACGGGCAAGTTTCTCAATCGAAGCCCATAACCTAATTTTTTTAGTGTYYATGCRATCAGCAYCMACCCTYKCGCATCGTACGTATGAAGCGGAAACCATGGTATTGAAATCAGTGCGACTCAATATATATGATTATGGACTTGGTATAACTGCGCGAGCAGCTGTTTGATTTCGGAGATGGCTCCGAAYACTYTCTTCAGGGAGTTGCTAAGACTACCCTTAGTGAGATCATCAAGGCAGTTCAGCAGGCGAAAGAACTTTTTCATACGACGCCCCGTGCTCTGCCGATCTTGATATTACTCTGACCGCGCACTGCCGAGGACCATGCGACAAAGTTGGAAGTTGTTCGGCTGRAGCGCGGRCTCTAAGAAATGACGGATTATAACATAGGAGAAGCRTTGCTMGCTAGGGTCTTATGACCAAGGCAGTTTGCAATTTGGCGGTCGCGCCGTTGGTAGCGGGCTGGAAGCCGTAGTCGTGACCTCATACTAAAAATGGAGTACACTGTGGAAGTTATTAATTTGTATTCGAGATGATTTAGTGCCGAGCTCGGAATGGAACGACTTCAGCCGTGTGACAGCACTGTGACACCCCTATTCTGTAAATGGAAGAAGGCGATCACGTAAAAATGTGCAAGGTTGCCCGGTTGGAAGGAGGTGCAGCTCATTTTCAGTAAACCGAAAGTGGATCACCAAATAAATCACTCTCCCGTTAGTAAAGTGTTCCGGTACCTATATAGAGAGAGGTTCAGAGTGCAGATGTGGGGCTGCTTCTAGACCTAATTAAAGTCTGAATGATCTCCTGACACCATGAGACGTTAACTAGTTTCCGGCTGCCTTCAGGGTTGTATGAAACTCGTGAACAAGAGATGARAACAATKARTCGTGCTSWAGGCCTAWGYYMGCAACTTTGAACACTAGTGCCGATTTTTCGTCGAGCAACGAATGAGCAAAATCRRYGAGCTTTRAACTCAMSGTCMRCCGAWGCGTCGTGGGCACATTCACCCACCCAGATACTTTGTGTACCTCTCCGCATCACCTCAAGTGCAATAAGTTTCCTAGCGACGGTTCTATCCACACGTCTACACTACCTATGGTACAACGTTCATAAACGGTCCTCA-TTTATTCCGTACTCAGGGAGAAATCATGGGACGATTATAGACTATAGTAGGATTACTCTATACCCGAGCAAGCTGAATCTTGCGAGCTGCCGAAGTCGTAGGGAGCTGGCTGAACGTGTTCTGGCCCATTGGTTAATATAGGAGACACAGGCATCAGCATTATGCGTCGCGCGATAGAAGGCCTCTTTATCCCTGCCGTACTATGGGGGGTTGCGGCCGTCACCCACTCGCGCCACGTGACTGTCCATGCAATATCCTAATGGGCACGCTTGCATATCTGTAGACATGATCGATGCAGACTGTCATATAAGAGAGGTTAACGCAGGATGAGGTTAATTCGTTGTGATTAAGCTTAGGATAGTTTGTCCGGTCGAAAGTTTCCTAAGAATTGAGGTTAGTTGTATGATTCTAACATAGGCGGTGCGAGTAAAATCCCAGCCAGCCAAAGCTTATGGTTCTGGCCCAGTTGGCAATGTTATATCGTTCATAGCTTGAATAAACATCCAGCCTTCAGCGGCTATCGGAGATGACCTCTAGAAAGACCATAATTAGCACCCTTACTCGTGTCAAGGCAGAACAATTACAAGACATTTGTCCATGTAATGTTACCCCTCTCCCCTTGAGACTAGCCTCGTGTGAGAAGTCATTCAACATACGGTACGACCAGTTGGTTGATGTATGACGGACTSAAGCTCAGGTCTAAAAGGCAACCAAGACATAGCAGAACAGATTAWTTTGCGACCAGAGGACCAGTTTGAGACAGGTTTACCGTAGCCGTGGCCGGAACTATGGGCGCTTGGCTTGGACCGTYYTGTAACAAACGGGARCRKAAAKTTARTATRGGCYGAGCGMKYCCTACATGAGCGGGGGAGTCCCTTCCAAGATCTAACCCTAGGTAAAAGGCTCTTCAGTGACTCATCTCCCATGAGGAAATCACATAGCGTCAGGTAGGTATCGAACAGGCATCGGACCTGGTGTCTCCTTTCAGCTTACCTATTTTGGTCGAACCTAGCTTATAGAATAAAGTTATGTGACTTGGAACCGCACCCTTGTCCTACATACATGCCAGCGATACTAGGCTAACGTCGGGTGTATGAACGGCGAAAGGGGCTGAACCCTGAGTAGGTTTCAGCTCCGATGCTGGCATTGCAGTCCATTTCCGTGGGTCCATTCCTGAATTCCCTACGCCGCCAGTATATTAAGCTAGACTGAGACCTGCCATCGGTTTCGTCTCTACTAGATCCGAGAGACTCCAATGCAAAGCGGAACAATTCAGAGAAACCTAATCTTCCTTATTTACTTGTATGTATCACTTTTAGCTTCTTACGTGTCTGGATGTCTCGCCGTATCTAGCAAACGCAGAAGACGTGCACACTCCCTTTGCAATCCACTACGCRCTCGATTTCCGTGACCGGAGTTCTCTGTGGTGTCCGTTCGGCAGCATCTATATAGGTTACAAGGATCACATACCTCGGRAYGGTTGRTGGACCYTCYGCCTGGGATGRACCGGCCAGTCRTTCTCGTCTGAACTGTTGCTTAGGACAGCTAGCACAGGAATTAACGGACGTCATCGACAATTTCGTCGGGAGCGGGTTGACCTACAGAGTTACTCATGTATTACGGCTCCCAGATGTAGCTCCGACAACTTGGCACCGTCTGTGGCCCGCCATCCAAGTTGATTTCACACCGGTGTGTTTCACTGGGGGGACGTCTTCTTCGGCGCGGATGATTGACAGGTTGAAGTTCGATAAGAGYAGCGATGCGAGTGTTCGCTAGAATGCGCGTGTCC
GPE003540  AATACCTATCTCGAGAAATGGAGTAAATTCATTTCTCTCATAGATGGTCGTCTCGGACGCGGCAGAACGAACGGTCTGTCGAGGGACCGAATCTGAAGGCCCCAGTTTCCTGCTACAAAGGAGCGCTGGCCCAGCGCTCGCCATTGGCCGCTGGTTAGCCATTGGAGTCGTCAAGTAGTGTCTGTACTGATGGGTTTAACGCTTCTACCGATATAGGGGGATCGGGGGTTATGAGTATTCATAAAATTCAGCTGATAATAATCATCCAACGACAGGCGGAACTGACACGGTACTGTTCGCTCCGAGGTCCCACATACGTACACACGAACCCTGTCTAGCAGTGTGGTCTTAAGCCTTTGACTAACACTGCCCACGGCAATAGCCTGTCCGCGAGTGACCTCCGGTACACCCGTTATGCAATTTGTTTTCTCGCTGAATCACAAGGGAGTCGACTATCCACAAGAAAATCTCCGGGCCGCGTCTGCTATGTGGAAAAGCCTTCCACCGCATCTTAAAAACGATACCAGTATAGTAACCGGCTAAATGCGATTTGTAGAGTCATCCGTAACACCAACTGCAGACTGGATGATGGTACCGGTAGTGTTAATATACAGCCCAATTTGTCCAGCAGTTGCGCCGAGCAGCGCCGTGTTTGCATGTAGCCCCGTGCGGGAGAGTAGGTGGCCTAGAGTGCGCTGAGGTGATGTTAGGTCCCTTAGAGCGTTAGGGGAGCCGTACGACTGGCTAGAATGACCTCTGAGCCTTTCCCGAAGMATCCTCTGGGTAAACATGCCAM-CTTAACGTAGTCTCTMCTACCTAGATCAGACCTTCACGCCAAACGCAGGCCCGTTTGAAAGTACGCCTACGCTCTTTCATTAGGCGTCATTACATGTGATAGCTCTAAATCTGCTGACGGGCACGAGGCAGCGTATCCCGCCAGGCCGCTTGATAATTGAATCATTGCCGCGATATCATGGCAAGACAGACTGGTTGAATCTTCTAGTAAGAAAATTCTGGACTCCAGGGTAATGCAAGAGGAAAATACACTACCAAACTAGGTTTCCATCGATAATTGGCCGAAACCCACAACTATAGATTATCCCCTCSCTGCCACTAAAAGAACGGTGTTCACGCCGTCCTGTAGGGCAATGTGCGCTTTTTGTAGTTGGCTGTGTGACCAAAGACTGCGGCTGCACTTCGATACTTCCTGTCTAGTAAGTATTGCCACCGATTGGCCTGGCGATTCGAAGGCATGCCTTAGTTCCTAATGGCTCTCGTCTGTCCCCGCCATGMACGGAGATGCCCATAATCTCTCGTAGCCCTATTGTGCGACGAGGTGCCCGGTAACGTGCACAATAGTATCTCCCGTGCTAGTAGTAATTTTCGCGCTAGGTACCACTGCGGATTGGGATCTATCAACACTGGTACAGATTACGCCGAGTGTCTGGTGTTACATCACCGGAACGTCTAAGGGTCCAGGTSGTTAAGCACCACTGGTCGACAACGTATTTGTATGAGGATGAAGTTACTCAGCTAAGGTACAGCCTATATACGTTCCGTTCCACGATCCCATCATGAGTTATGGGAGTCATATCTTTTAAACTAATTCTCGCGTATTACTTGGATGGTACGAAGATAGGGGCAATTGGCGCTAAATGCCTACGTCTGCAACTCACTGGCGACAAAATCCAGGAAAG-GTCATAAGCAGCTTGGCATACAGGGGTTTCTCAGATGATGCCTGCCGTCTATGCGCCGCCAGCTTTATACGGAAAGCATTCACCCTCGAGCATGTTACGCATAGAGCGCGCACAGTGGTACTGAAACTGCCGGGACTTTGTATAAGTGATTATAGATCCTGACAAATTGYATTAAAGTTCAACCAGCCCGTTTAGCAAAATTGAATACTTCCCCGGATGGGCGACTCAGACTACCCGAAGTGATGTCATCCGTGCGGTTCAGCGGGCAAGAGAATTTAGCCGCACCCCGTCCCGTAYCTGATCGATGTTAATGCTGTCACGGCCGCTCCTACTAGGCGGTTGTGCAGTGATCCTAGAAGATACCTAGCTGGATTAGCAGCCACAAGAAACGATGCATTATGATCCTAAAGAAGCRATCCCAACTAGGTGCACAGGATTGGGGCAACCTGCAAGGCTTCGGCCGACTCGTTGGAGGCGCACTAGGAGCGGTAGTCGTGACCACACACTGGAAATGGAGTACATATCATCCGTTGCTAATCTTCCTCTAAGACAATTTAGTGCTAAGCTCGGAAGTAACTTGCTGGTCTCGTTTAACAGCACCTAGCCGTGCTTATTCCAAATATGGAATTGCACGAGAACGTAATGATACTCAAGGTTGTATGTTCGGAAGGAGGTATGGCTCACTTCCAGGAGGGTTATGATGGGTGATCTAATCAATCACTCCCTCCTAGATAAAATATTCTGGAACCTATATCGTGAGGAACCTAGAGCTCAGGATTGGGGTTGCCTCTAGGTTTAATTAAAGTCTGAGTGGTCTGCTGCGATTATCCGACGTTATGTAGTCTTTTCCCGCTTTCAGCGTTGTCAATGGTTCGCAGATAAACAGTAAACCGGCTTAACCGTGTTCTTAACATAAGCTCAGGTGCACTCTTGCGAGGGTGGGTTTCTCGTTAGATGGTAAACGAGCAAAGAAGATGCCCGTTGGGTAGGCCCATAACCGATACGCAGTGGACTTGTTCTTGTCATTAGACCTCCTGTGTATTTCTTGCCATCATTTCGAATGCAATAAGTTTCCCGATAGCTGTGCGTTTCACAGAATAGCACCCTTCGAGGTACAACGTTTGTAATCAATCGCGCATTTATTTTTTACTTAGGGAGAAACTACAAGACGGGAACGAGCTGTAAAAAGATTACTCTATACCCGAGCAAGCTGAATCGTGCGAGCTGCCGAAGTCGTTAGGAGCTGGCTGTTAGTGTCCTAACCCATCGATTAATATAGGAAGGGAAGGTATCGACATTATGCGTCGTCCGATAGAAGCCCCTCACCATTTTCTTTCCTACCAAAAAACAAACTAAGTAAATAGTACACGCCACGTGACTGTCCACTGCACACCGTTGCAAACACGCTTGCATATCTACTGACATGATCGAAACAGACTGTCACATATAAGAGACAATTACAGCGGAGATCCGGGTTGTGGTAATCGGGCTTAGCGCGGTTTATTTACTCGGTATCCCCATAAGAATTGGAGTTAGCTACATG-TTACGGGTAGAGCGGTGCGGAAGGAATCCCAGCCAAGTAAATATCATATTTCTGGTCCAGCAGGCAACACTATATCAAGTATGGCTTTCGTGCATCTCCGGGCTTCAGCGACTACCGAGGGTACCCTCTGAGGTAACCATAGTAATCACCCTTATTCAGTCGTAGGTGATCCAATTGAGGAACATTAAACGTTATGTCGTCCTGAGTTCTCCGGTGAGACCGACCCTGTATGAAGAGTCATCTGCCATACGGTATGACCAGTTGGTGGATAACGTACAGACTSGMGCTTAAGTACCACGAACAACCAGTATGTGGCATGGCCAATTGACTTGGGAGTAGGAAAGTAATCTAAGACAGGTTTGCCGTAGCTGTACCCGGGGCTGCAACTCCTCAGCCTTCGCCCCTTAGTAACGAGTAGGAACAGAAAGTTAATATAAATTGGATGATCTTCGCGTGTGCTAGGGAAACCTCTTCAAGATCTAACCCTAGGTAAAAGGCTCTTCGGTGACTCATCTCCCATGAGGAAATCACATAGCGTCAGACGAACAGTTGATTTTTATCGGACCTGGTGTCTCCCCTCAACTTACCTATTTTAGTCAGACCTAGCTTATAGGCTGGGGTTATGTGGGTTGGAACCGCAACCTCACTCCGAACTTGCTACRGTGATGTTAGGCTAACGTCAAATGTATGAACGGCAAAAGGGGTCTGTTATTGAGTAGGTTTCAGCTCCGATGCTTATATTAAGTATTGCTACCACCATATCATTCCCCAGTTCCTCACGCCGTCGATTCCTGGGGCTATACTGAGACCCGTTGGCTATCTCGAATTCCTTAAACTCGAAAGACTCCAATGCAGAGTGGAGTAATCTAGTTTGACCCAGTCATCCCTATTTACTTGTATGTACTGCTGGCGGCTTCTTACGTGTCTGGATGTCTTGCTGTATTGAGTAAACGCAGAAGCCGTACACGATCTGTTTGGGCCCCACTACGCGACCGATTTCCGCGACTAGAAATCTCCACGGTGCCTAGCCAGTGATACCTATATAGGTTACCAGATTCAACTACTTCAAAACGGTTGATGCACCTCCCGCTTGGGATGAGCTGGCCAGTCATTCGTGCCCGACCTGTTGCGCAGGGCTGTTGACACAGGGTCCGGTAGGTACTGCTATTGTCCCTTATGAAGTTCACAATGATCGTGAGACCAGCACAACGCCTTTCTAACGGACCACTTTCGGACCGCTGCGAGGGTCCAAGTGGCATGCCATCCCTATTGAATTCACACCGGTGTGTTTCGCTGGGGGGACGTCGCCTTCTTTGCGGCAGGCTGCCAATCTGGGACTTAATGTAGGTAGCGATGCGAGTACGCGCTAGAATATGCCTGTCT
GPE020500  GTAGTTTGGATAGGAAGGCGAGGCGCGCCTGCACACTTCGGACGCGGCGCCTCTGACCTTTGCTGCACGGAGAACTCCATACAATWTTACTGGATGTGGCCTCGACGGTCCGCGGCTAGGGAGCGCTGGTTTGGTTTTTATACCGAATGAACAACTTCGTGCCAGCACTGCCTGGTGTTGGTGAAGTTAAGCGRGATGGGATCTCTATCAACCCGAAAAAGTCCAAAACCCAAGGTTYACTCGGCCCCTGATGAGGCGGGCGCCCCCAATCGTTAATGAGGGTAGGGTCCGGGCCGATCCCTGCCAAGTCTATGTACGTTTATTCAGAACTGAATTAATTCATTACTTGCGTTTCTCCAATCAGTCTACTACTGCACGGCAGTTCATTTCCAACGGATTCCATATACGCTCACACTACGGACCAACCCTTTAAAAGTCTTAGGAAAGTCTAAAGGACCGCATGGAAATCCTTGGATTAAACAGATCCGATAK-CGATCCGCATGAAGAGCTCAGGCGCCAGYGTCGACGAGTAGCGTACTGGTGCTGATCCGRCACGTCAGAGCGTTGTCATGACTGCGCCTCCGGGCCAACCTC-GGAGCCAGCGACGCGGAACGAAATCTGCCAGATAAGGACGATGGCCCGCGTCGTATCTGCGTATCACCTGGCCGCAAAAGTTGGGAGGTTCAGAGTGCGYTAGGTTTGCTCAGGGACTTTTAGAGCGTTAGGGGAGCCGTACGACTGGCTAGGTCGRCCTCTGAGCCTTTCCCGAAGYATCCTCT-GGTARACATGCCAMTCTTAACGTAACGACTCTTACCAGA-TYATGCTCCCGCATCGTACGGGAGCAGTCCTTGGCGCCGACTGGAATCTCCCTGGCGCATATMGCCTCGAGTGGCGATCTCAAGCTCGTTATATAAGGCGCACTGATACGCTTCGCCAGGTCATCGCACCGTCCGGACGGCAATACAGCGATGAGGCAGCACAGTGTTGCCGAGGACTATGTTATTTGGGTCTGAAGCGCCCAAACGACATCCA-GGGGGAAACACCGCAAAGTCTGGCTCCGTATCTTTGACCATAAGATCCTTTGGTTACGTGTCGCCATCTACTTGCTGCTACGGAGGTACCGCTCACACCGTCTTGTAGAATGACTCATGCTTATTACTCTCTAGGTCGCCGTGGGAAACTGCACAGGCTCCACGTTGTACCTCGTCTAGCAGAGGCCAGAACTGATCAGTCYGATAACTTGCGAKCTTATGCGGTGCCCCACTGTTTCAAGATGGCTGGTCTCGCAACTAGCCGGATGCGCGTCTGCTCAATGGTGAAGCGTGCGATGGGGTGTCCAGTAACGTGTRTAACAGCGGCGTTATCGCCGACATTCATTTGTATGTCGGATCTCAGAGCGAGGTGCAGTTAGCCGATCCTGGCACAGATAGATCCAAGTGCCCGGTAACCCGCAGCCGGAGCACGCTTCAGCCGAAGG-CCCCGAGGCCACAGGCCATAGAAAGGC-CCACTCGCAGGAGCCCCGCCCGACCGCGGGACCSCTTACCCTTAGTCCGCTCCACCGTTCCAGTACAAATGGCGTGAGTCACATCCTCAGGCCGATCTTGTACAARTCCACGCAAAGCGTCACGGTCGTGAATCCCAAAGGTT-TTCACCAACATAAGTAATTCTGATGCGACAAATCCCAGGGTRATGACTGGGACGGTCCCGCCCGAGGAAGACAC-GGATCCGATTACATAACCCGTTCGCTGCCGGCACCRTACGGTCGGCGCTAGTCTTCGCGCGACGCTCTTGAGAGATAGATCSCGCTGTATCGCCGCTAGTAGCTTACTGTGCGTATGCCAGAAAGCCTAGTAATTTGACATGAGCATTTGTTTAAACGCGGAAACAACTTCGGGCCTTCTCTYGGGGAAGTGGTCAAGACTACCCTTAAGGGGAATGTTAAGAGGTGCTGGTAGATAGGGACCTGCTTTCGTGCTCCGCCCGRAATCCTATTTGCGCCGATGCTGTCCTCGATGCTGACACCCCGGAGTCATGCGACGATCTCACTARTCATCCGGTCGACGTAGCGACTCTACAGGGTGGCGGACCCCAGCCCAAAGGAAGTATCGCCAGGCGAAGTTATTTAGTTAAAGATATTTGACRTGTGGCTGCCGAGTACCCAGAGATGGGCCGCRGGGGTGGATCGAGATTTATCGCCGGAGATGGRACGTCTAGTGTACGTTGCCGCCTCGTAGTCGGACTGGCCCGACAGTGAGCCTGAGGGTAGACGAGGTCAGYCGTGCGACACTACCTTGCTACGCTCCTCGCGAAAGGGAAAGAGCACGAGCCGTTGAAGTGGCGGTGCCCTGTCCGGCTAAGGTCCAGTACATTTCCTTTTTAGGAGAGCTGAAGTGGGACGCTAGCGAGCCTCGCTCCYAGTTTGCACGGTGAGTCAAAGTTGGCGAAGAAAGAGGTTTGTCATGCTTATGCAAAACCATTCACCAATYCGGTAGTGTGTGTAATGGGTACTTGCGGCCGTGCACGTCGCACCACCTTCTGGTCGCCCGAGCCCACAAAAGTAGCTCATAAACAAACAACGGGACGAAAGCGTCTTGCCTTAGACCTGTGCTCGCAACTTCGAACGTGATTA-GCGCTCCCCACCGAGCAACGGTTGAGCAGCATCAGCGAGTTCAAAACACACGCTTAACAGGAGTACCACACGATAATCCACG-GCTCCGCCCTCCCGTGCGCTCCTCCCACAAACTGCGAGGATCGT-TAGCCTCTAGCGACGGTGCGTCCTACGSATCTACATTCTCTATAGTGCAGTGGTCACTCACGGTTCTGCGCGGGGCCCGTGCTCGTGCAGAGATTACGAAGTAAGTACAGATYGTAAAAACGACCAATTTGGGAGTGRTGGATCAGCCT-GTGGGACCTCTGGGACTTGTAATTCGAGTCTAATCTCATTGCGGTATGCCAGACGGAAGGAAGAGCACTGATGCAAATGCCGTATCCAACGCTCCAAGCAGCCCTCTTCTCCCTGCCGTACTATGAGGGGCTGCGGACAACACCCGCTAGTCTCGCGCGATCTTTTATGCCATGTCCTAATGGGCGCGACCCTGCTAACGTTCGCGAATCGCATGTGAGTCGTTGTGTAAGAAGGGTTCACGCGAGATGGGGCTAATTCTCTATAATTAAGCTCCCGACAATCCGACCGGTAGGTGGTCCTATCAGACCCACGACCTACAACGCTGGCATGGGATAGATTAAATAGAAAAGGCCCTGAGTGGSTGGAGCTTGGGTACCGAACCTGATAAGCAGTGCTACCYTGAGTATGATCAGAAGGCGCCCTTAACCCCAAGCAACGCCTAGGAGAGACCCTCAGAAAGGATTCGATTGGAACCGTTACTTGTGCGTAATTGATCTCGGTATAAGGCCCTTGTACTTGTGTTGCCCTGCCTCTCCCCTCGGCATTAGCGCTGCGCAGGAGCCAGCTCACTTCTTAAGACAAGCTGGTAGTGARAGACGTAGGGGTTGAAATGTAAGTACAGCAGATCAGGGAGGCATAGCGTAATAGATAATTTATCAGCCCAAGGACTAGCTAAGACTCRACCCACCGCTATCAAGGTTGGAATCATGGCTGACCGTTC-GGACCGTCCTATAMCATGTGAAARCGGATTTGGTAAACGAATTGAATTCGTCCTGCAATTATGGATGGGACCCTCCCGCGTCTCGGTTGCGTGCGAAAARTCTTCGGACGGTCTGCCCACCGTGGTCAAGTTGAACT-CGCCAAACGGATAGTKGGTTGGCAT-GGRCTTGGCTCGTCACCCTCGCCGGCCTGCAACACCAAACTGCGRTTGGGCTGATAGAGTAAGGCGGGCCTACTTCC-ACTTCCATTTTGCCTTTACGCCAGTGAGACTGATCCGACCCCGAGCACGCRGTTAAGGTAAATGCCCGGACA-CGGTGTGTCTTTAGGCCCTCAAATGGCATCACGGTCCATATGCATCGGTTCGGCTCCGAAATCTCCAAACTGTTGAATCCATAAGCAGTGTGGATATCTGCCATCGGGTCTAAACCTACCAGACTGCTAGAGTCGCAACTAAAAAYAACACAATCCGATTTGGTTTCGCTATTCTCATACCTGGATGCATCTTGCTGGCGATCCC-CGTGTGYCCATGACCCTTGGCCCTGTGAACTTGTGCGACCCATGCGTTCGACACGGCAGCAACCTGCCGTATGACAACCTTGCGTGGTCGAGGTCAATTGTTGTGCCTGTCCGGTAGCACCTATTCGAGTACTAAGGAAGACAAGCTCCGGGATGGTAAGTGGTCTTCTCTTCTAACCGGGACCGGCCCTTCGCCGGTGTATAGCCCACGA-TTAAAACTATTGGTCTGGCAATCAACAGACGCYACCAACATTTCCGACGG-AGCCAGTTGGCCTACGAAAC-AGTCAAGTATCATGCCTTCCGGCTACATTCGCGCCGCTTCGGCACTCCCAACT-GCCAMCGACTAAGCATAAACTGCGCAGAAAC-C-TTATTGCTGTATCGGTTCTTCCGGCGTTGCTGATTGCCAGGTTAGGCCTCGACATGATYGCTAGCCTAGATGTTTATCAGTATATCGCCACTC
GPE020510  AATACCTATCACGAGCAATGGAGTAAATTCATTTCTTCAGGTGATGGTCGTCTCGGACGCGGCAGAGTAAGGAGTCTGTCGAGGGACCGAATCTGAAAATTCTGACTTCCTTATACAAAGTAGCGCTGCTCCAACGCTCGTCATTGGCCGCTGGTTAGCCATCAAAACTGTCAAACGGTGTCTGTACTGATGGGTAAGGGGCTTCTACCACCCTAGGGGGATCGGGAATTCTAGGTACACTTAAAATTCAGTGGATAATGATCATCCAGCCACAGGCAGAACAGGCACGGTACTGTTCGTTCCGAGGTCCTATGGACGTACACACGAACCCTGTCTAGCAGTGTGGTCTTAAGCTTTTGACTAACACTGCACACGGCAATAGCCTGTCTGCGAGTGACTCTAGGTACGCCCGTTATGCAATTCATTTTCGCGCTGAATCACAAGGGAGTCGACTATTCACATAAAAATCCTTGGGCCGCGTCTGCCATGTGGAAAAGCCTTACACCGCATCTTAAAAACGATACCAGTATAGTAACCGGCTAAATGCGATTTGTAGAGTCATCCGTAACACCAACTGCAGACTGGATGATGCTACCGGTAGTGTTAATATACAGCCAAATTTGTCCAGCAATTGCGCCAAGCAGCGCCGTGTTTGTATGAAGTCCCCTGCGGGAGAGTAGGAACCCTAATTAATATAGAGGTGATTTTAGGTCTTACAGAGCACTAGAGTAACCGTGCSACTAATACCGATAGATAGATGAGTAGGAGTTCTAAGCTTCTATGGTGACCCTGCGTGCACCACCGCAATCTCTACTACCTAGAGTAGACCTTCACGCCAACTAGGAACCCGTTTGAACTTACGCCTACGCTCTTTCATTAGGCGCAGTTTCATCCGATAGCTCCAGGTCTGCTGACGAGGACAAGGCAGCGTACCCTTTTGAATGGCTTGGTAATTGAAATGTTGCCGTGATATCAAGATTACGTTAACTGGTTGCATCTTCAATGTAGTGGACCCTGGGTTCTAGGATACCGCAAGCGGAAAATACACTACCAAACCAGGTTTCCATCGATAATTGGCAAAGACCCACAACTATAGATTATCCCCTACCCGACATCGAAAGAACGGTGTTCACGAGATCCCGTTGAATGGTGTGCGCTTTTTGCACACTAGGGTGTGGTCAATAGTCAAACCTGCACYTTGACACACCCTTCCTAGTTAGTATTGCCACCGATTGTTCTGATAGCATTGAGTGCCATCTTAGTTCCTAATGGCGATCGTCTGTCCCTGCCATGCACGGAGATGCCCATAATCTCTCGTAGCCGTATTTCATTACGAGACCTGGACCGGTAGACATGACAGTATGGCCCGTAGTAGTGGCCGCGCTCGCACTAGGTCTTGGAAAAAGGTGGGATCTATCAACATCTACGAGAATTGCGCCGAGTCCTCAATGTTACGTCACCGGAACGTCTAAGGGTCCAGGTGGTTAAGCATATAAGGTCATAATCGTATTTGTATGAGGATGAAGTTACCCAATTAAAATGAAGCCTATATACGTTCCGTTCCACGATCCCATCATATACGGCCTAGACTGCGCCTTCAAAACTGTCCCTCGCGTATTACTTGGGTGCGTTGAAGATAGGGGCAATTGGCGCTAAATGCCTACACCTGCCACCTTCTGCTATCTGAATTTCAGAAAGCGTATGAAGTGCTCTGGCATACAGGAGACATCGAAATGATGCCCGCCGTCCGTTCGCCGCCAGCACCGCGCGAAAAGCATCCGCCCTCGAGCATGTTACGCATAGAGCGGGCACAGTGGTATTGAAACTGCCGCGACTTTGTATAAACGATTATAGATCCTGACAAATTGYATTAAAGTTCAACCAGCCCGTTTAGCAAAATTGAATACTTCCCTCGATAGACGACTCAGACTACTTTAGGTGATGTTATCCGTGCGGTTCGGCAGGCGAAAGAATTTAGCYACACCCCGCCCCGTGCTCTGCCGATCTTGAGGTTGTTCCGGCCGCGGACAGCCCGCGGTTGTGCAATAGACTTAGAGGATGTCTAGCTGAATTAGCAGCTCTAAGAAACGATGCATTCCAGTCCTAAAGAAGCRTTGTCAACTAGGGGCATATAGCCAGGACAGCCTACAAGGTGGCGGTCGCCTAGTTGGAAACGCATTGGAAGCCGTAGTCGTGATTTCATACCAAAAACGGAGTACATATCATCCGTTGCTAATCTTCCTCTAAGATAATTTAGTGCTAAGCTCTAGGGTAACTTGCTGGAGCCGTTTAACACTACCTTGCTGTGCTTATTCTGAATGGAAGGTTGCACGAGAACGTAATGTGACTCAAGGTTGTATGTTCGGAAGGAGGTATGGCTCACTTTCAGTAAACCTATGATGGGTGATCTAATCAATCACTCCCTCCTAGATAAAATGTTCTGATGTTGGCATCGAAGGAGACCCAGAGTGTAGGATTGGGGTTGCCTCTAGGCCTAATTAAAGTCTTAGTGGTCTGCTGCGATCATGAGACGTTATGTAGTCTTTTGCTGCTTTCAGCGTTGTCAATAGTTCGCAGACAAACGATAAGCCGGCTTAACCGCACCCTTAGAATAAGCTCAGGTGCACTCTTGTGAGTGCCCATTTCCTGTTAGATGGTAGTCGGTGGGCGAAAGCACGTTCTGGACTCACCGTCCGGCGATACGCAGTGGAAACGGCTTTGTCATTAGACCTCCCATGTACCTCTCGGAATCTCCGTGTGTGCAATAAGTTTCCCGATAGCTGTGCGTTTCACAGAATAGCACCCTTCGAGGTACAACGTTTGCAATCAATCGCGCATTTATTCCGAGTCTAGGGAGAAACTACAAGACGGGAGCGAGCTATGGTAAGATTAATCCATACCCGAGCAAGCTGAATCGTGCGAGCTGCCGGAGTCGTAGAGAGCTGGTCATTAGTGTCCTGGCCCGCCGATTAATATAAGAGACACTGGTATCAACATTATGCGTCGTCCGATAGAAGCTGCTCACCATTTTCTTTCCTACCAAAAAACAAACTAAGTAAATAGTACACGCCACGTGACTGTCCACTGAGTACCGTTGCAAACATTCTTGCATATCTACTGGCATGATCGAAACAGACTGTCACATATAAGAGACAATTACAGCGGAGATCCGGGTTGTGGTAATTAAAGCTAGGATAGTTTGATTACAAGATAGTTTTCCCGAGCTTGAGGTTAGCTACATGATTACAACATAGATTATACGGAAGGAATCCCAGCCGAGTAAATATCATGGTTTTGGTCCAGTAGGCAACACTATATCAAGTATAGCTTTCGTAAGTCTCCAGGCTTCTTCAGATACCGGAGATACTCTCTAGAATAGCCATAGTAATCACCCTTATTCAGTCGTAGGCAGAACAGTTGAGGAACATTAAACGTTATGTCGTCACCAGTTCTCCGGTGACGCCGACCCCGTATGAAGAGCAATCTGCCATACGGTACAGCCAGTTGATGGATGTCTGAGGAACTSACGTGTGGACCTCAAAGGCATGCGGTACGTGGCGTGGCCAATTGACAATCGAGTAGGAAAGTAATCTAAGACAGGTTTGCCGCAGCTGTACCCGGGGCTGCAACTCCTTGGCCTTCGCCCCTTAGTAACAAATAGGAATGTGATTTGTGTATAGGTTGGATTCGCTTCGCGTGTGCTAGGGAAACCTCTTTGCGATCTAACCCTAGGTAAAAGGCTCTTCAGTGACTCATCTCCCATGAGGAAAACACATAGCGTCAAACGAACTGTTGATTTTTATCGGACCTGGTGTCTCCTTCTAACTTACCCATTTTGGTCGGCCCTAGCTTATAGGCCGAGGTTATGTGACTCTACACTGCGACCTCATCCCGAACTTGCTACGACGATGCCGAGTTAACGTCGGGTGTATGAACGGCAAAAGGTCCCTGTTATTGAGTAGGTTTCAGCTCCGATGCTTGCGCCAAGTATTGCTACTGTGGGTCCATTCCCCAGTTCCCTGAGCTACCGATATATTAAGGTAGATTGGGACCCGTTGGTTATCTCRTCTTCCTCGGGTCCCAGAGACTCCAATGCAGAGTGGAGTAAGCCGATTTGGCCCAGTCTTTCTCCAATACTTGTATGTACTGCTGGCGGCTTCTTACGTGTCTGGRTGTCTTGCTGTATCTAGTAAACGCAGAAGCCGTACACACCCTCGCAGCACTCCGTCACGCGACCGATTTCCGCGACTAGAAATCTCCACGGTGCCTAGCCAGTGATACCTATATAGGTAACCAGATTCAACTACCTCGAGACACCAAACACAACCCCCTCTTAGGATGAGCCGGCCAGTCATTCGTGCCCGACCTGTTGCGCAGGGCTGTCGGTACAGGGTCCGGTAGGTACTGCTATTGTCCCTTTCAAGGTTCACAATGATCGTGAGACCAGCACAACGCCTTTCTAACGGACCACTTTCGGACCGCTGCGAGGGTCCAAGTGGCCTGCCATCCCTATTGAATTCACACCGGTGTGTTTCGCTGGGGGGATATCTTCTTCTTTGCGGAAGGCTGCCAATCTGAAATATAATAAGGGYAGCGATGCGAGCACGCGCTAGAATGCCCCTGTCT
GPE020580  AATACCCATCACAAGCAATAGGCCGCGTTCATTTACCCAGGAGGCAACGCTCTCTGCTGTGCTTAAACGAGCGGTCTGTCGAGGGACCACATCATGTGGCCCCAGTTTCATTATATATGAGAGCGTAGGTCCAACGCTCRTCATTGGCCGCTGGTTAGCCATCAAAGTCGTCAAGTAGTGTCTATACTGATGGGTTTAACGCTTCTACCACCCCAGGGGGATAGGGGGYTCAAGTCTCACTCAAACTTCAGTGGATAATGATCATCCAGCCACAGGCGGAGCAGGCACGGTACTGTTCGCTCCGAGGGTCTATGGACGTACGTATGGGCCTTGTTACGCAGTTCACGTTCGAGCCTTTGACTAACACTGCCCACGGCAATAGCCTGTCTGCAAGGAGTCTCCTATACATCCGTAATGTAATTTGTCTTCTCGCTGAATCACAAGGGAGTCGACTATTCACATGGGAATCCTCGGGTCAAATCTACCATGCGGAAGAGCCTTACACCGCATCTTGAAGACGATACCAGTATGGTAAGCAGCTAAATGCGATTTGTAGAGTCATCCGTAACACCAACTGCAGACTGGATGATGGTACCGGTAGTGTTAATATACAGCCCAATTTGTCCAACAGTTGCGCCGAGCAGCGCCACGTTTGTATGTAGCCCCGTGCGGGAAAGTAGGTGGCCTAGAGTGCGCTGAGGTGATGTTAGGTCCCACAGAGCACTAGAGTAACCGTGCSACTAATAAGAATAGATAGATGAGTAGTCGTTCTAAGCTTCTTTGGTGACCCTGTGTSCACCACCATGGTCTCTACTACCTAGATCAGACCTTCACGCCAAACGCAGGCCCGTTTGAACTTACGCCTACGCTCTTTCATTAGGCGCAGTTATATCCGATAGCTCCGGGTCTGCTGACGGGCAAGAGGCAGCGTACCCTTTTGAATGGCTTGATAATTGAAATGTTGCCGCGATATCATGATAAGACAGASCGTTTGCATATTCTATGTAGTAAATTCTGGACTCCAGGACGATGTAAGCAGAGGATACACTATCAAACTACGTTTCCATCGATAATTGGCCGAGACCCACAACTATAGATTATCCCCTACCCGACACTAAAAGAACGGTATTCACAAGATCCTGTAGGGCAATGTGCGCTTATTGYAGTTGGCTGTGTGACCAAAGACTGCGGCGATACTTCGATACTTCCTGTCTAGTAAGTATTGCCACCGATTGGCCTGGCGATTCGAAGGCATGCCTTAGTTCCTGCAGGCGATCGTCTGTCCCCGCGGTGAACGAAGATGCCCATAATCTCTCGTAGCCCTATTKTGCGACGAGGTGCCCGGTAACGTGCACAATAGTATCTCCATCGCCGACATTAACGCGTGCACTAGGTACCACTGCGGATTGGGATCTACTAACACCGGTACAGCCAGCGCCGAGTGTCTGGTGTTACGTCACCGAGACGTCTAAGGGTCCAGGTSGTTAAGCACCACTGGTCGACAACGTATTTGTATGAGGATGAACCCGTTTAGCTAAGGTGAAGCCTATCTACGTTCCGTTCCACGATCCCATCATGAGTTATGGGAGTTGCATCTGTAAAACTATCCCTCATATATTACTTGGATGGTACGAAGATAGGGGCAATTGGCGCTAAATGACTACACCTGCCACCTACTGGCGTCTGTATTTCAAAAAGCTTCATAAGCAGCTTGGCATACAGGGGTTTCTCAGATGATGCCTGCCGTCTATKCGCCGCCAGCTTTACACGGAAAAAGCCCACCCTCGAGCATGTTACGCATAGAGCGCGCACAGTGGTATTAAAACTGCCGGGACTTTGTATAAGCGATTATGGACTTGGACAAACTGYGCGAGCAGCTGTTTGATTTCGGAGATAGCTCCGAATACTTCCCCGAGGAGGCGGTCAGTTTCACCCGAAATGGGAACATCCGGGCGGGCCAGCGGGCAAGAGAATTTAGCCGCACCCCCCCCCGTGCTCTGCCGATGCCGAGGTCGTTCCGAATGCTCCTACTACGCGGTTGTGCAGTGATCCTAGAGATTGTCTGGCTGACGCGCGGRCCACAAGAAACGGTGGATTCCGACCCTAAAGAATCATTGCCAGCTAGGTGCACAGGATTGGGAATGTCCACAATTTGGTTACGAAGCCGTTGTAGGTCGATTGGAAGCGGTAGATAAAGCCTCATATTAATATCGGAGTACACTGTGGAA-TTACCAATCTTCCTCTAAGATAATTTAGTGCTAGAGCTTAGGTTAAACGGCTTCAGCCGTTTGACACTACTGTGACGTGATCCCCGCAAATATGGAATTGCAGTATCACGTAATGATACTATAGGTTGTATCTTCGGAGTCCAAGGCATTTAACTTTCGGTGAACCGATGAAGTGTGATCTAATCGCTCCCTCCTCCGTAGATTAAATGTTCTGGAACCTATATCGTGAGAGACCTAGAGCTCAGGATTGGGGTTGCCTCTAGGCCTAATTAAAGTCGTTGTGGTCTGCTGCGGCTATGAGCGGTGCTGTCCTCTTTTGCTAACCGAGCCCTTGTCAATGGTTCGCAAATAAACAGTAAGAACGCTTAACTTTGTCCTTAACATAAGCCAAGGTGCACTCTTGCGGTTGCCCATTTTTCGTTAGATGGTAAACGAGCAAAGAAAGCACGCTTTGGGTAGGACGTCCGGCGATACGCAGTGGAATTGGCTTTGTCATTAGACCTCCCACTCGTTTCTTCCCATCATCTCAAATGCAGCCTAGTCTGCGATGGCGGTGCGTTCTACAGAATAGTTCCCTTCGAAACGTTGTAGCTGCAATCAATCGCGCATTTATTCCGAGTCTATACGAAACTCGTGAAACGGGAGCGAGCTATAGTGGGATTACTCCATACCCGAGCAAGCTGAATCGTGCGAGCTGCCGGAGTYKTAGAGAGCTGGCTGTTAGTGTCCTAGTACGTCGAACAATATGAGAAGGGAAGGTATCGACATTATGCGTCGTCCGATAGAAGCCCCTCACCATTTTCTTTCCTACCAAAAAACAAACTAAGTAAATAGTACACGCCACGTGACTGTCCACTGCACACCGTTGCAAACACGCTTGCATATCTAYTGACATGATCGAAACAGACTGTCGCATATAAGAGACAATTACAGCGGAGATCCGGGTTGTGGTAATCGGGCTTAGGATAGTTTGATTACTCCGAAGTTTTCCCGAGCTTGAGGTTAGCTACATGATTACGGGTAGAGCGGTGCGGAAGGAATCCCAGCCAAGTAAATATCATATTTCTGGTCCAGTAGGCAACGCTATATCAAGTATGGCTTTCGTGCATCTCCGGGCTTCAGCGAATACCGGGGATACTCTCTAGAATGACCATAGTAATCACCCTTATTCAGTCGTAGGTGATCCAATTGAGGAACATTAAACGTTATGTCGTCCTGAGTTCTCCGGTGAGACCGACCCTGTATGAAAAGTCATCTGACATACGGTACGGCCAGTTGATGGATATATTACGGGCCCGAGCGTGGACCTAAAAGGCAACCRATATGTGGCAGAACCAATTGATTTGGGACCAGAGGACCAGTTTGAGACAGGTTTACCGTTGCCGTGGCTAAAACTGCAACTCMYYAGCCTTCGCCCCTTAGTAACAAGCAGATACAKRAWGTGTAAGCGGGTTGGATTCGCTTCGCGTGTGCTAGGGAAACCCTTTCAAGATCTAACCCTAGGTAAAAGGCTCTTCGGTGACTCATCTCCCATGAGGAAATCACATAGCGTCAGACGAACAGTTGATTTTTATCGGACCTGGTGTCTCCCCTCAACTTACCCATTTTRGTCRGMCCTAGCTTATAGRMYGRRGTTATGTGRSTYKRMACYGCRACCTYRCTCCGAACTTGCTACAGTGATGYTAGGYTARMGTCAAATGTATGAACGGCAAAAGGGGYYKRWYMYTGAGTAGGTTTCAGCTCCGATGCTTGCGCCAAGTATTGCTACTGTGGGTTCATTCCCCAGTTCTTCACGCCGTCRRWTCCWKRRGCTAKACTAGGACCCGTTGGTTATCTCGTCTTCCTCGGGTCCGAGAGACTCCAATGCAGAGTGGAGTAATCCGATTTGACCCAGTCATCCCTATTTACTTGTATGTACTGMTGGCGGYYYYYYRYRKRYCTGGRTGTCWYGCYSTATYKAGTAAACRYRGAAGCCGYACACGATCTGTTTGCACCCCACTACGCGACCGATTTCCACGACTAGAAATCTCCACGGTGCCTAGCCAGTGATACCTATTCAGGTTACMRRAWWSMMMWRCYYCRRRMCGGTTGRYRCACYYYCCKCTTGGGATGAGCYGGCCAGTCATTSGTGCCCRAMYYRYKKYGCAGGATAGCTGRCACAGGGTCCGGTAGGTACTGCTATTGTCCCTTATGGAGTTCACAATGATCGTGAGACCAGCACAACGCCTTTCTAACGGACCACTTTCGGACCGCTGCGAGGGTCCAAGTGGCCTGMCATCCCTATTGAATTCACATATATGTGTTTCGCTGGGGGGACGTCGCCTTCGTTGCGGATGGCTGCCAATCTGGGACTTAATGTGGGTAGCGATGCGAGTACGCGCTAGAATATGCCTGTCT
GPE020600  AATACCCATCACAAGCAATAGACCAAATTCATTTCTTCAGGAGGCAACGCTCTCTGCTGTGCTTAAGTAAGCGGTCTGTCGAGGGACCGAATCTGAAGGCCCCAGTTTCATTATATATGAGGAGCTAAGCCCAACGCTCGTCATTGGCCGCTGGTTAGCCATCAAAGTCGTCAAACGGTGTCTGTACTGATGGGTAAGGGGCTTCTACCACCCTAGGGGGATAGGAAACCAAAGGTACACTCAAAATTCAGTGGATAATGATCATCCAGCCACAGGCAGAACTGGCACGGTACTGTTCGTTCCGAGGTCCTATGGACGTACGTATGAAAGCTGACTAGCAGTGTGGTCTTAAGCCTTTGACTAACACTGCACACGGCAATAGCCTGTCCCCGAGTGACTCTAGGTACGCCCGTTATGCAATTCATTTTCGCGCTGAATCACAAGGGAGTCGACTATTCACATAAACACTTCCGTGCCGCGTCTGCCATGTGGAAAAGCCTTACACCGCATCTTAAAAACGATACCAGTATAGTAACCGGCTAAATGCGATTTGTAGAGTCATCCGTAACACCAACTGCAGACTGGATGATGGTACCGGTAGTGTTAATATACAGCCAAATTTGTCCAGCAGGTGCGCCGAGCAGCGCCGTGTTTGTATAAAGTCCCGTGCGGGAGAGCGTGTACCCTAATTAATATAGAGGTGATTTTAGGTCCCACAGAGCACTAGAGTAACCGTGCSACTAATACCGATAGATAGATGAGTAGGAGTTCTAAGCTTCTATGACAGATACGCGTSCACCACCGCAATCTCTACTACCTAGAGTAGACCTTCACGCCAAACGCAGGCACGTTTGAAAGTACGCCTACGCTCTTTCATTAGGCGCCATTATGACTAGTAGCTCCAGGTCTGCTGACGAGGACAAGGCAGCGTATCCCGCCAGGCCGCTTGATAATTGAATCATTGCCGTGATATCATGATTACGTTAACTGGCTGAATCTTCTATGTAGTGGATCCTGGGTTCCAGGATACTGCAAGCGGAGGATACACTATCAAACTAGGTTTCCATCGATAATTGGCAGAGACCCACAACTATAGATTATCCCCTACCCGACACCGAAAGAACGGTGTTCACGCCGTCCCAGAGGGCAATGTGCGCTTTTTGTAGTTGGCTGTGTGACCAAAGACTGCGGCGATACTTCAATACTTCCTGTCTAGTAAGTATTGCCACCGATTGGCCTGGCGATTCGAAGGCATGCCTTAGTTCCTGCAGGCGATCGTCTGTCCCCGCGGTGCACGGAGATGCCCATAATCTTATGTAGCCGTATCTCATTACGAGGTGCCCGGTAACGTGCACAATAGTATCTCCCGTGCTAGTAGCCGCGCTTGCGCTAGGTCTTGGAAAAAGGTGGGATCTATCAACACTGGTACAGATTACGCCGAGTGTCTGGTGTTACGTAGCCTGAACGTCTAAGGGTCCGGGTGGCCCGGCATATAAGGTCGACGACGTATTTGTATGAGGATGAAGTTACTCAACTAAGGGACAGCCTATATACGTTCCGTTCCACGATCCCATCATGAGTTATGGGAGTTGTATCTTCAAAACTATCCCTCATATATTACTTCAATGCGTCAAAAATAGTGGCAATTGGCATCCTATGAAAGCGTAAACAACTCACTGGCGATAAAATCCAGGAAAGCTAATTAAGTAGCTCCACCCAGGCGAGACATCGAGATGAATCCCATAACGTAATTTTTTTAGTCTCCGCGCGAAAAAAGTCCACCCTCGAGCAACGCTCTCATAGAGCGCGCACAATGGTATTGAAACTGCCGCGACTTTGTATAAGCGATTATGGACTTGGACAAACTGYATTAAAGTTCAACCAGCCCGTTTAGCAAAATTGAATACTTCCCCGGATAGGCGGTCAGTTTCACCCGAAGTGATGTTATCCGTGCGGGCCAGCGGGCGAGAGAATTTAGCCGCACCCCGCCCCGTGCTCTGCCGATGTTAATATTACCATCGCCGCGGACAGCCCGCGGCCATGCGATGATCCCAGAAGTTGTCTGGCTGRCGCGCGGRCTCTAAGAAACGATGCATTCCAGTCCTAAAAGGTCRATCCCMACTAGGTGCACAGGATTGGGAATGCCTACAAGGTGGCGGTCGCCTCGTTGGAGGTGCATTGGAAGCCGTAGTCGTGACCTCATACTAAAAATGTAGTACATATCATCCGTTGCTAATCTTCCTCTAAGACAATCCGACAGCGAAGCTTAGGGTAACTTGCTGGACTAACGCAGTGGCCTCTTACTGTGATCCCCGCAAATATGGAATTGCAGTATCCGGCGGTGATACTCTAGGTTGTATCTTCGGAAGGAGGTATGGCGAATCGTCGGTGAACCGATGAAGTGTCGCTAGATCAATCACTCTTTCCTAGATAAAATATTCTGGAACCTATATCGTGAGGAACCCAGAGCTCAGGATTGGGGTTGCCTCTAGGCCTAATTAAAGTCTGAGTGGTCTGCTGCGACCATGAGACGTTATGTAGTCTTTTGCTGCTTTCAGGCACATCAATAGTTCGCAAATAAAAGATAAACCGGCTTAATCGCATTCTTAACCCAACCTCAGGTGCACTCTTGTGAGTGCCCATTTCCTGTTAGATGGTAGTCGGTGGGCGAAGATGCCCGTTGGGTAGGCGCATAACCGATACGCAGTGGACACGTCTTTGTCATTAGACCTCCCATGTATTTCTCGGCATCTCCGTGTGTGCAATAAGTTTCCCGATAGCTGTGCGTTTCACAGAATAGCACCCTTCGTGGTACAACGTTCACAATCAATCGCGCATTTATTTTTTACTCGGGGAGAAACTACAAGACGGGAACAGACTAGGGTAAGATTACTCTATACCCGAGCAAGCTGAATCGTGCGAGCTGCCGAAGTCGTTAGGAGCTTGCTGATAGTGTCCTAGTATGTTGATTAATATAAGAAACACTGGTATCAACATTATGCGTCGTCCGATAGAAGCTCTCTACCATTTCGCCGCCTACCAAAAAACAAACTCCGTCACCCATACACGCTATTCGTCTGCCCTTGCAGTACGGCTGCAAATGTTACTCCATATCTACTGGTATGATCGAAACAGACTGTCACATATAAGAGACAATTACAGCATGAGGTTAAGTCGTGGTAATCGGGCTTAGGATGGTTTGATTACTCCGTAGTTTTCTAAGAATTGAGGTTAGCAGTATGATTCTAACATAGATTATACGGAAGGAATCCCAGCCGAGTAAATATCATGGTTTTGGTCCAGTAGGCAACACTATATCAAGTATAGCTTTCGTAAATCTCCAAGTTTCTTCGGATACCGAAGATACTCTCTGAGGTAACCATAGTAATCACCCTTATTCAGTCGTGGGCAGAACAGTTGAGGAACATTAAACGTTATGTCGTCCTGAGTTCTCCCTTGAGACCGACCCCGTATGAAGAGCAATCTGCCATACGGTACAGCCAGTTGATGGATATATGACGGACCGAAGCTCAAGTACCAAAGGCAACCGGTACGTGGCATGGCCAATTGACAATGGAGTAGGAAAGCAATCTAAGACAGGTTTGCCGTAGCTGTACCCGGGGCTGCAACTCCTCAGCCTTSGCCCCTTTACTACAAACGGGAATGTGATTGGTATATAAACCAAGCGATCTTCGCGTGAGCTAGGGAAACCTCTCCAAGTTCTAACCCTAGGTAAAAGGCTCTTCGGTGACTCATCTCCCATGAGGAAAACACATAGCGTCAGGTAGGTATCGAATTTTTATCGGACCTGGTGTCTCCTTCTAACTTACCCATTTTGGTCGAACCTAGCTTATAGGCTGGGGTTATGTGGGTCTACACTGCGACCTCACTCCGAACTTGCTACAGTGATGTTAGGCTAACGTCAAATGTATGAACGGCAAAAGGGGTCTGTTATTGAGTAGGTTTCAGCTCCGATGCTTGCGCCAAGTATTGCTACTGTGGGTTCATTCCCCAGTTCCTCACGCCGTCGATTCCTGGGGCTATACTAGGACCCGTTGGCTATCTCRTCTTCCTCGGGTCCCAGAGACTCCAATGCAGAGTGGAGTATTTTAGTGAAACCCAGTCTTCCCCATTTACTTGTATGTACTGCTGGCGGCTTCTTACGTGTCTGGRTGTCTTGCTGTATTGAGTAAAC---GAAGCCGYACATGACCTCGCTTCGCTCCGCTACGCGACCGATTTCCGCGACTAGAAATCTCCACGGTGCCTAGCCAGTGATACCTATTCAGGTACCCAAAAAGCACTATTTTAAAATGGTTGATGCTCTCTCCTTTTGGGATGAGCTGGCCAGTCATTCGTGCCCGACCTGTTGCGCAGGGCTGTCGGCACAGGGTCCGGTAGGTACTGCTATTGTCCCTTTTGAAGTTCACAATGATCGTGAGACCAGCACAACGCCTTTCTAACGGACCACTTTCGGACCGCTGCGAGGGTCCAAGTGGCATGCCATCCCTATTGAATTCATACCGGTGTGTTTCGCTGGGGGATTATCTTCTTCTTTGCGGAAGGCTGCCAATCTGGAACTTAATGTGGGTAGCGATGCGAGCACGCGCTAGAATGCGCCTGTCT
GPE020610  AATACCTATCTCGAGAAATGGAGTAAATTCATTTCTCTCATAGATGGTCGTCTCGGACGCGGCAAAGTAAACGGTCTGTCGAGGGACCGAATCTGAAAATTCTGACTTCCTTATACAAAGTAGCGCTGCTCCAACGCTCGTCATTGGCCGCTGGTTAGCCATCAAAACTGTCAAACGGTGTCTGTACTGATGGGTAAAACGCTTCTACCACCCTAGGGGGATAGGAAATTCTGGGTATTAATAAAATTCAGTGGATAATGATCATCCAGCCACAGGCGGAGCTGGCACGGTACTGTACGCTCCGCAGGCCCACATACGTACACACGAACCCTGTCAAGCTGATCACTCTTAAGCCTTTGACTAACACTGCAAAGCACGATAGTCTGTCCGCGAGTGATCTCCTGTACGCCCGTTATGCAATTTGTTTTCTCGCTGAATCACAAGGGGTCTATAGGATGGCAAGGGAATTTCCGTGCCGCGTCTACCATGCGGAAAAGCCTTACACCGCATCTTAAAAACGATACCAGTATAGTAACCGGCTAAATGCGATTTGTAGAGTCATCCGTAACACCAACTGCGCCCTGGATGATGGTACCGGTAGTGTTATTACGGAGCCAAATTTGTCCAGCAGGTGCGCCGAGCAGCGCCACGTTTGTATGTAGCCCCGTGCGGGAGAGCGTGTACCCTAATTAATATAGAGGTGATTTTAGGTCCCACAGAGCACTAGAGTAACCGTGCCACTAATACCGATAGATAGATGAGTAGGAGTTCTAAGCTTCTATGGTGACCCTGCGTSCACCACCGCAATCTTCCCCACCTAGATCAGACCTTCACGCCAAACGCAGGCCCGTTTGAACTTACGCCTACGCTCTTTCATTAGGCGCAGTTTCATCCGATAGCTCCAGGTCTGCTGACGAGGACAAGGCAGCGTACCCTTTTGAATGGCTTGGTAATTGAAATGTTGCCGTGATATCATGATTACGTAAACTGGTTGAATCTTCTATGTAGTGGACCCTGGGTTCCAGGGTAATGCAAGMGGAGGATACACTATCAAACTAGGTTTCCATCGATAATTGGCAGAGACCCACAACTATAGATTATCCCCTACCCGACACTAAAAGAACGGTGTTCACGCCGTCCTGTAGGGCAATGTGCGCTTTTTGTAGTTGGCTGTGTGACCAAAGACTGCGGCGATACTTCGATACTTCCTGTCTAGTAAGTATTGCCACCGATTGGCCTGGCGATTCGAAGGCATGCCTTAGTTCCTGCAGGCGATCGTCTGTCCCCGCCATGCACGGAGATGCCCATAATCTCTCGTAGCCGTATTTCATTACGAGACCTGGACCGGTAGACATGACAGTATGGCCCGTAGTAGTGGCCGCGCTCGCACTAGGTCTTGGAAAAAGGTGGGATCTATCGGCACTGGCGAGAATAGCACCAAGGCCTCAACGTTACGTAGCCTAGACGTCTAAGGGTCCGGGTGGTTAAGCATATCTGGTCGACATCGTATTTGTATGAGGATGAACTTACTCAGTTAAGGTACAGCCTATATACGTTCCGTTCCACGATCTGGTCGCGAGTTATGGGAACTGCGCCCGTAAAACTGTCCCTCATATATTACTTGGGTGCGTCAAAGATAGGGGCAATTGGCGCTAAATGCCTACACCTGCCACCTTCTTCTATCTGTATTTCAAAAAGCGTATGGGGCGCTCTGGCATACACGAGACATCGAAATGATGCCCGCCGTCTATGCGCCGCCAGCACCGCGCGAAAAGCATCCACCCTCGAGCATGTTACTCATAAAGCGGGCACAATGGTATTGAAACTGCCGCGACTTTGTATAAACGATTATAGATCCTGACAAACTGYATTAAAGTTCAACCAGCCCGTTTAGCAAAATTGAAYACTTCCCCGGATAGACGACTCAGACTACTTTAGGTGATGTTATCCGTGCGGGCCGGCGGGCGAGAGAATTTAGCCGCACCCCGCCCCGTGCTCTGCCGATGTTGAGGTTGTTCCGGCCGCGGACAGCCCGCGGCCATGCGATGATCCCAGAAGTTGTCTGGCTGACGCGCGGRCTCTAAGAAACGATGCATTCCGACCCTAAAGAATCRTTGTTAACTAGGGGCATATAGCCAGGAATGCCTACAAGGTGGCGGTCGCCTCGTTGGAGGTGCATTGGAAGCCGTAGTCGTGACCTCATACTAAAAATGTAGTACATATCATCCGTTGCTAATCTTCCTCTAAGACAATTTAGTGCTAAGCTCGGAATTAACTTGCTGGAGCCGTTTAACACTACCTTGCTGTGCTTATTCTGAATGGAAGGTTGCACGAGAACGTAATGTGACTCAAGGTTGTATGTTCGGAAGCCGATATGGCTCACTTTCAGTAAACCTAAGATGGGTGATCTAATCAATCACTCCCTCCTAGATAAAATGTTCCGATGTTGATATCGTGAGGAACCCAGAGCTCAGGATTGGGGTTGCCTCTAGGCCTAATTAAAGTCTGAGTGGTCTGCTGCGATCATGAGACGTTATGTAGTCTTTTGCTAACCGAGCCCTTGTCAATAGTTCGCAAATAAACAGTAAGCCGGCTTAACCGTGTCGATAAACCATCTCAAGGTGCACTCTTGTGAGTGCCCATTTCCTGTTAGATGGTAGTCGGTGGGCGAAAGCACGTTCTGGGTAGGCGCATAACCGATACGCAGTGGACACGGCTTTGTCATTAGACCTCCCATGTACCTCTCGGCATCTTTTCGAGTGCAATAAGTTTCCCGATAGTGAAGCGTTCTACAGAATAGTTCCCTTCGAAACGTTGTAGCTGCAATCAATCGCGCATTTATTCCGAGTCTAGGGAGAAACTACAAGACGGGAACGAGCTATGGTAAGATTAATCCATACCCGAGCAAGCTGAATCGTGCGAGCTGCCGAAGTCGTAGAGAGCTGGTCATTAGCGTCCTAGTATGTCGATTAATATAAGAGACACAAACATCAACATTATGCGTCGTCCGATAGAAGCTGCTCACCATTTTCTTTCCTACCAAAAAACAAACTAAGTAAATAGTACACGCCACGTGACTGTCCACTGAGTACCGTTGCAAACATTACTCCATATCTACTGGTATGATCGAAACAGACTGTCACATATAAGAGACAATTACAGCATGAGGTTAATGCTTGGTAATTAAAGCTAGGATAACTTGATTACAAGATAGTTTTCTCGAGCTTGAGGTTAGCTACATGATTACAACATAGATTATACGGAAGGAATCCCAGCCGAGTAAATATCATGGTTTTGGTCCAGTAGGCAACACTATATCAAGTATAGCTTTCGTAAGTATCCAAGCTTCAGCGGATACCGAAGATACTCTCTAGAATAACCATAGTAATCACCCTTATTCAGTCGTGGGCAGAACAGTTGAGGAACATTAAACGTTATGTCGTCACCAGTTCTCCCTTGACGCCGACCCCGTATGAAGAGTCATCTGACATACAATATAGCCAGTTGATGGATGTCTGACAAACCCAAGCTCAAGTACCACGAATCTGCAGTACGTGGCGTGGCCAATTGACAATGGAGTAGGAAAGCAATCTAAGACAGGTTTGCCGCAGCTGTACCCGGGGCTGCAACTCCTCGGCCTTCGCCCCTTTATAACAAACAGGTATGTAATTGGTATATAGGTTGAGCTCGCTTCGCGTGAGCTAGGGAAACCTCTTTGCGATCTAACCCTAGGTAAAAGGCTCTTCAGTGACTCATCTCCCATGAGGAAAACACATAGCGTCAAACGAACTGTTGATTTTTATCGGACCTGGTGTCTCCTTCTAACTTACCCATTTTGGTCGAACCTAGCTTATAGGCCGAGGTTATGTGGGTCTACACTGCGACCTCACTCCGAACTTGCTACAGTGATGTTAGGCTAACGCCGGGTGTATGAACGGCAAAAGGTCTCTGTTATTGAGTAGGTTTCAGCTCCGATGCTTGCGCCAAGTATTGCTACTGTGGGTCCATTCCCCAGTTCTTTGAGCTATCGATATATGGGGCTAGACTGGGACCCGTTGGCTATCTCRTCTTCCTTAGATCCGAGAGACTCCAATGCAGAGTGGAGTATTTTAGTGAAACCCAGTCTTTCTCATTTACTTGTATGTACTGCTGGCGGCTTCTTACGTGTCTGGATGTCTTGCTGTATCTAGTAAACGCAGAAGCCGTACACGACCTCGCTTCGCTCCATCACGCGACCGATTTCCGCGACTAGAAATCTCCACGGCATTCGTTCGGCAGCATCTATATAGGTACTCAGATTCACATACTTCAAAACACCAAACACAACTTTCTCCTGGGATGAGCTGGCCAGTCATTCGTGCCCAAATCACGTCGTAGGGTAGTCGGCACAGGGTCCGGTAGGTACTGCTATTGTCCCTTTCAAGGTTCACAATGATCGTGAGACCAGCACAACGCCTTTCTAACGGACCACTTTCGGACCGCTGCGAGGGTCCAAGTGGCCTGCCATCCCTATTGAATTCACACCGGTGTGTTTCGCTGGGGGGACGTCGCCTTCTTTGCTAATGGCGAAGGGTTCAAGATATAGTATGGGYAGCGATGCGAGTACGCGCTAGAATATCCGTGTCT
GPE020720  AATACCCATCACAAGCAATAGGCCGCGTTCATTTACCCAGGAGGCAACGCTCTCTGCTGTGCTTAAACGAGCGGTCTGTCGAGGGACCACATCATGTGGCCCCAGTTTCATTATATATGAGAGCGTAGGTCCAACGCTCGTCATTGGCCGCTGGTTAGCCATCAAAGTCGTCAAGTAGTGTCTATACTGATGGGTTTAACGCTTCTACCACCCCAGGGGGATAGGGGGTTCAAGTCTCACTCAAACTTCAGTGGATAATGATCATCCAGCCACAGGCGGAGCAGGCACGGTACTGTTCGCTCCGAGGGTCTATGGACGTACGTATGGGCCTTGTTACGCAGTTCACGTTCGAGCCTTTGACTAACACTGCCCACGGCAATAGCCTGTCTGCAAGGAGTCTCCTATACATCCGTAATGTAATTTGTCTTCTCGCTGAATCACAAGGGAGTCGACTATTCACATGGGAATCCTCGGGTCAAATCTACCATGCGGAAGAGCCTTAYACCGCATCTTGAAGACGATACCAGTATGGTAAGCAGCTAAATGCGATTTGTAGAGTCATCCTGTGTAATGGTCAGGCCCGGAATGATGGTACTAGTAGTGTTATCACACAGCCAAACCAGTCCAGCAGTTGCGCCAAGCAGCGCCGTGTTTGTATAAAGTCCCGCCCGGRAAAGYRKGWRSCCTAGAGTGCGYWGRRKKKATKTTAGRWMYYACAGAGCACTAGAGTAACCGTGCCACTAATACCATCAGATAGATGAGTAGGAGTTCTAAGCTTCTAGAACAGATACTCGTGCACCACCGCAATCTCTACTACCTAGAGTMGACCTTCACGCCAAACGCAGGCCCGTTTGAAAGTACGCCTACGCTCTTTCATTAGGCGCCATTATATCCGATAGTTTCAGGCCTATCATATAAGGCACAGCAGCGTATCCCGCCAGGCCGCTTGATAATTGAATCATTGCCGCGATATCATGATAGGACAGACTGGCTGAATCTTCTATGTAGTGGATCCTGGGTTCCAGGATACCGCAAGCGGAGGATACACTATCAAACTACGTTTCCATCGATAATTGGCCGAGACCCACAACTATAGATTATCCCCTACCCGACACTAAAAGAACGGTATTCACAAGATCCTGTAGGGCAATGTGCGCTTATTGTAGTTGGCTGTGTGACCAAAGACTGCGGCGATACTTCGATACTTCCTGTCTAGTAAGTATTGCCACCGATTGGCCTGGCGATTCGAAGGCATGCCTTAGTTCCTRMWGGCGATCGTCTGTCCCCGCSRTGMACGRAGATGCSYRTAATCTCTCGTAGCCSTATTGTRYKACGAGGTGCCCGGTAACGTGCACAATAGTATCTCCATCGCCGACATTAACGCGTGCRCTAGGTMYYRSWRMRGATTRGGATCTACTAACACCGGTACAGCCAGCGCCGAGTGTCTGGTGTTACGTCRCCKAGACGTCTAAGGGTCCAGGTSGTTAAGCACCAMWGKYYGAMAWCGTATTTGTATGAGGATGAASYCGYTYAGCTAAGGTRMAGCCTATMTACGTTCCGTYMCACGATCYSRTCRYRWRYKRYSKRRRYYGCRYCYGTAAAACTRTCCCTCATATATTACTTCAATGCGTCAAAGATAGGGGCAATTGGCGCTAAATGACTACACCTGCCACCTACTGGCGTCTGTATTTCAAAAAGCTTCATAAGCAGCTTGGCATACAGGGGTTTCTCAGATGATGCCTGCCGTCTATGCGCCGCCAGCTTTGTGCRAAAAGCACCAACCCTCGCGCATCGTACGCATGGGGCGGAAACARTGGTAYTRAAACTGCCGGGACTYWRYRTAARCGATTATRGAYYYKGACAAACTGYGCGARMRKYYRWYYRRYYYSKKWRRTRRMWYYGAATACTTCCCCGAGGAGGCGGTCAGTTTCACCCGAAATGGGAACATCCGGGCGGTTTAACGAATAAGAACCCGTAGCCGCACGATCCCCCGTATCCGATTTGCCTTAATGTTACCATGACCGCGCACTGCCGGGGGTTGTGCAATAGACCCAGAGGACGTCTAGCTGAATTAGCAGCTCTAAGAAACGGTGGATTCCGACCCTAAAGAATCATTGCCAGCTAGGGTCTTATGATCAAGAATGTCCACAATTTGGTTACGAAGCCGTTGTAGGTCGATTGGAAGCGGTAGATAAAGCCTCATATTAATATCGGAGTACACTGTGGAA-TTACCAATCTTCCTCTAAGATAATTTAGTGCTAGAGCTTAGGTTAAACGGCTTCAGCCGTTTGACACTACCTAGCCGTGCTTATTCTGATAATAAGGTTGCACGAGAACGTAATGATACTCAAGGTTGTATGTTCGGAAGGAGGTATGGCTCACTTCCAGGAGGGTTATGATGTGTGACCTAATCAATCACTCCCTCCTAGATAAAATATTCTGGAACCTATATCGTGAGGAACCTAGAGCTCAGGATTGGGGTTGCCTCTAGGTTTAATTAAAGTCTGAGTGGTCTGCTGCGGCTATGAGCGGTGCTGTCCTTCTCTCCCAACCGAGCCCTTGTCAATGGTTCGCAAATAAACAGTAAGAACGCTTAACTTTGTCCTTAACATAAGCCAAGGTGCACTCTTGCGGTTGCCCATTTTTCGTTAGATGGTAAACGAGCAAAGAAAGCACGCTTTGGGTAGGACGTCCGGCGATACGCAGTGGAATTGGYTTTGTCATTAGACCTCCCACTCGTTTCTTCCCATCATCTCAAATGCAGCCTAGTCTGCGATGGCGGTGCGTTCTACAGAATAGTTCCCTTCGAAACGTTGTAGCTGCAATCAATCGCGCATTTATTCCGAGTCTATACGAAACTCGTGAAACGGGAGCGAGCTATAGTGGGATTACTCCATACCCGAGCAAGCTGAATCGTGCGAGCTGCCGGAGTCGTAGAGAGCTGGCTGATAGTGTCCTAGTACGTTGAACAATATGAGAAAGGAAGACATCAGCATTATGCGTCGTCTGATAGAAGCCCTCTACCATTTCGCCGCCTACCAAAAAACAAACTCCGTCCCCCATACACGCTATTCGTCTGTCCACTGAACACGCTTGCAAACATTCCTGCATATCCGTACGTATGATCGAAACAGACTCCTATATATACGAGACAATCGTGACATGGATTTAAGTCTTGACAATCGGGCTTAGGAYRGTTTGWTYACTCCGAAGTTTTCCCGAGCTTGAGGTTAGCTACATGATTACAACATAGATTATGCGGAAGGAATCCCAGCCGGCCAAGTATCATAKTTTTGGTTCAGCAAAAGGTGCATTATCGTTCRWRGCTTTCGKRMRTMYCCRRGYTTCAGCGRATACCGAAGATACCCTCTGAGGTAACCATAGTAATCACCCTTATTCAGTCGTAGGTGATCCAATTGAGGAACATTAAACGTTATGTCGTCCTGAGTTCTCCGGTGAGACYRRCCYYGTATGAARRSYCATCTGMCATACGGTACGGCCAGTTGATGGATATATTACGGGCCCGAGCGTGGACCTAAAAGGCAACCAATATGTGGCAGAACCAATTGATTTGGGACCAGAGGACCAGTTTGAGACAGGTTTGCCGCAGCTGTACCCGGGGCTGCAACTCACTAGCCTTCGCCCCTTTATAACAAACAGGAACAGAAWGTGTAAGCGGGYTGGATTCGCTTCGCGTGTGCTAGGGAAACCCTTYCAAGWTCTAACCCTAGRTAARAGGCTCWTCRGTRRYYCRYYYMCSRYKRKSRRRTYRMRYWRYRYYRGRYRRRYAKYTGAYWKKYAKYRKRYYYKRYKYSKMCCCYYAACTTACCCATTTTRGTCRGMCCTAGCTTATAGRMYGRRGTTATGTGRSTYKRMACYGCRACCTYRTCCTGAACTYRYKMCRRYGATGCTAGGTTAACGTCAAATGTATGAACGGCAAAAGGGGTCTGTTATTGAGTAGGTTTCAGCTCCGATGCTTGCGCCAAGTATTGCTACTGTGGGTTCATTCCCCAGTTCTTCACGCCGTCGATTCCTGGGGCTATACTRGGACCCGTTGGTTATCTCGTCTTCCTYRGRTCCGAGAGAYTCCWRYKMRRMGYGGMRTRAKYCRRWKWRACCYMGTCWTYCYTAWTTACTTGTATGTACTGCTGGCGGCTTCTTACGTGTCTGGATGTCTTGCTGTATCTAGTAAACGCAGAAGCCGTACATGACATCTTTTCAATTCGCTACGCGACCACCTTCCGCGACTAGAAATCTCTGTTGTGCCTAGCCGGCAGCATCTATATAGGTTACMRRAWWSMMMWRCYYCRRRMCGGTTGRYRCACTCTCCKCTTGGGATGAGCYGGCCAGTCATTCGTGCCCGACCTGTTGCGCAGGATAGCTGGCACAGGGTCCGGTAGGTACTGCTATTGTCCCTTATGGRGTTCACAATGATCGTGAGACCAGCACAACGCCTTTCTAACGGACCACTTTCGGACCGCTGCGAGGGTCCAAGTGGCCTGCCATCCCTATTGAATTCACATATATGTGTTTCGCTGGGGGGACGTCGCCTTCKTTGCKRATGGCKRMSRRTYYRRGAYWTAATRTAGGYAGCGATGCGAGTACGCGCTAGAATATSCCTATCT
GPE020730  AATACCTATCTCGAGAAATGGAGTAAATTCATTTCTTCAGGAGGCAACGSTCTCTGCTGCGCTAGAGTAAACGGTCTGTCGAGGGACCGAATCTGAAGGCCCCAACTTTCCGCTACAAAGKAGCGCTAGCTTGGCGCTYRTCATTGGCCGCTGGTGAGCTGTCARAACTGTCAARCGGTGTCTGTACTGATGGGTTTAACGCYTCTACCGATATAGGGGGATAGGRAATTATAGGTACACTTAAAATTCAGYTGATAATGATCATCCAACGACAGGCGGAACTGACACGGTACTGTTCGCTCCGAGGTCCCACATACGTACACACGAACCCTGTCTAGCAGTGTGGTCTTAAGCCTTTGACTAACACTGCCCACGGCAATAGCCTGTCCGCGAGTGATCTCCTATACGCCCGTAATGCGGACCATTTTCTCGCTGAATCACAAGGGAGTCGACTATTCACAAAAACGCTTCCGTGCCGCGTCTRCCATGTGGAAAAGCCTTMCACCGCATCTTAAAAACGATACCAGTATAGTAACCGGCTAAATGCGATTTGTAGAGTCATCCGTAACACCAACTGCAGACTGGATGATGGTACCGGTAGTGTTAATATACAGCCCAACTTGTCCAGCAGTTGTACCGGGCMGTGCCGTGTTTGTATGTAGCCCCCTGCSGGAAAGCAGGTRGCCTARAGTGYGCTGAGGTGATGTTAGGTCCCACAGAGCACTAGAGTAACCGTGCCACTAATACCAATAGATAGATGAGTAGGAGTTCTAAGCTTCTAGAACAGATACTCGTGCACCACCGCAATCTCTACTACCTAGAGTCGASCTTCACGCCAACTAGGAACCCGTTTGAACTTACGGCTACGCTCTTTCATTAGGCGTCGTTWCATCCGATAGCTCCGGGTCTGCTGACGGGCAARAGGCAGCGTACCCTTTTGAATGRCTTGGTAATTGAAATGTTGCCGCGATATCATGATAGGACAGACTGGTTGAATCTTCTATGTAGTGGATCCTGGGTTCCAGGATACCGCAAGCGGAAAATACACTACCAAACCAGGTTTCCATCGATAATTGGCCGAAACCCACAACTATAGATTATCCCCTCGCTGCCACCGAAAGAACGGCRTTCACRAGATCCTGTAGAATRGTGTGCGCTTAGTGCACACTAGGGTATGGTCAATAGTCAAACCTGCACTTTGATACACATCTTTATCTTAGTATTGCCACCGATTGTTYTGATAGCATTGAGTGCCATCTTAGTTCCTAATGGCGATCGTCTGTCCCCGCCATGCACGGAGATACGTGTAATCTCTTGTAGCCGTATTKTATTACGAGACCTGGACCGGTAGACACGTCRAYRTGTCCCGTGSTAGTAGTAATTTTCGCGCTAGGTCTTGGAAAAGATTAGGATCTATCAACATCGGTAAGAATTGCGCCGAGKGTCTGGTGTTACATCACCGGAACGTCTAAGGGTCCAGGTSGTTAAGCACCWMTGGTCGACAACGTATTTGTATGAGGATGAACYCGTTTAACTAAGGTGAAGCCTATCTACGTTCCGTTCCACGATCTGGTCGCATACGGCCTAGACCGCGCCYGTAAAACTGTCCCTCRCGTATTACTTSRATGGTACGAAGATAGGGGCAATTGGCGCTAAATGACTACACCTGCCACCTTCTGCTATYTGTATTTCAAAAAGCTTCATAAGCAGCTTGGCATACAGGGGTTTCTCAGATGATGCCTATAACCCGTTCGCCGCCAGCTTTACACGGAAAAAGCCMACCCTCGAGCATGTTACGCATAAAGCGCACACAGTGGTACTRAAACTGCCGGGACTCAACGTAAACGATTATAGATCCTGACAAACTGYATTAAAGTTCAACCAGCCCGTTTAGCGGAATTGAATACTTCCCCGGATAGGCGGTCAGTTTCACCCGAAGTGAGATTATCCGTGCGGGCCAGCGGGCAAGAGAAYTTAGCCGCACCCCGCCCCGTATCTGRTCGATGTTAATGCCGTTCCGGCCGCTCCTACTACGCGGTTGTGCAATGATCCTAGAGATTGTCTGGCTGACGCGCGGRCCACAAGAAACGATGCATTAYGATCCTAAAAAAGCGTTGTTMGCTAGGTGCACAGGATTGAGAATGCCTACAAGGTGGCGRTCGCCTCGTTGGAGGTGCACTAGRAGCCGTAGTCGTGACCTCATACTAAAAATGTAGTACATATCATCCGTTGCTAATCTTCCTCTAAGACAATTTAGTGCTAAGCTCGGAAGTAACTTGCTGGAGYCGTTTAACAGCACCTAGCCGTGCTTATTCYGATAATAAGGTTGCACGAGAASGTAATGATACTCAAGGTTGTATGTTCGGAAGGAGGTATGGCTCACTTCCAGGAGGGTTATGATGTGTGACCTAATCAATCACTCCYTCCTAGATAAAATGTTCCGGAACCTATATCGTGAGAGACCCAGAGCTCAGGATTGGGGTTGCCTCTAGGTTTAATTAAAGTCTGAGTGGTCTGCTGCGACCATGAGACGTTATGTAGTCTTTTGCTGCTTTCAGCGTTGTCAATAGTTCGCAGATAARCAGTAAACCGGCTTAACCGCACCCTTAACATAASCTCAGGTGCACTCTTGCGAGGGYSCATTTCTCGTTAGATGGTAAACGRGCAAAGAAGATGCCCGTTGGGTAGGCCGTCCGGCGATACGCAGTGGAATTGTTCACSCAMCCAGACCCTTTGTGTACCTCTCGSCATCATTTCGAATGCAATAAGTTCTGCGATAGCTGTGCGTTTTACAGAATAGTTCCCTTCGAGGTACAACGTTTGTAATCAATCGCGCATTTATTTTTTACTCGGGCGAGACTCGTGAGACGGGAGCGAGCCGKAAAAAGATTACTCTATACCCGAGCAAGCTGAATCGTGCGAGCTGCCGGAGTTTTAGAGAGCTGGCTGTTATCGTCCTAACCCATCGATTAATATAGGAAGGGAAAATATCGACATTATGCGTCGTCCGATAGAAGCCCCTCACCATTTTCTTTCCTACCAAAAAACAAACTMAGTMAATAGTACACGCCACGTGACTGTCCACTGCACACCGTTGCAAACACGCTTGCATATCTAYTGACATGATCGAAACAGACTGTCGCATATAAGAGACAATTACAGCGGAGATCCGGGTTGTGGTAATCGGGCTTAGCGCGGTTTGATTACTCCGAAGTTTTCYCGAGCTTGAGGTTAGCTACATGATTACGGGTAGAGCGGTRCGGAAGGAATCCCAGCCAAGYAAATATCATATTTCTGGTCCAGCAGGCAACACTATAYCAWKTATGGCTTTCGTAAGTCTCCGGGCTTCAGCGGATACCGAGGGTACCCTTTGAGGTAGCCATAGTAATCACYCTTAYTCAGTCGTGGGTRATCCAATTGAGGAACATTAAACGTTATGTCGTCCTGAGTTCTCCGGTGAGACCGRCCCTGTATGAAGAGTCATTCACCATACGGTATGACCAGTTGATGGATATATGACGGACCGAAGCTCAGACCTAAAAGGCAACCAATACGTGGCAGAACCAATTGACWAGGGAGTAGGAACCTAATCTAAGACAGGTTTGCCGTAGCTGTACCCGGGGCTGCAACTCCTTAGCCTTCGCCSYTTTGTAACGAGTAGGAACAGAAAGTGTAAGCGAGCCAAGCGCGCTTCACATGTGCTAGGGAATATTCTCCAMGATCTAACCCTAGGTAAAAGGCTCTTCGGTGACTCGCCCCCCATGAGGAAAACACATTGCGYCAGACGAACAGTTGATTTTTATCGGACCTGGTTTCTCCCCTCAACTTACCCATTTTAGTCAGCCCTAGCTTATAGAACGAAGTTATGTGACTCTACACTGCGACCTTGTCCTGAACTTGCTACGACGATGCCGAGTTAACGTCGGGTGTATGAACGGCAAAAGGGGYCTGTTATTGAGTAGGTTTCAGCTCCGATGCTTGCGCCAAGTATTGCTACTGTGGGTTCATTCCCCAGTTCTTCACGCCGTCGATTCCTGGGGCTATACTAGTGTGTTTTGGTTATCTCGTCTTCCTCGGGTCCGAGAGACTCCAATGCAGAGTGGAGTAATCCGATTTGACCCAGTCATCCCTATTTACTTGTATGTACTRCTKGCGGCTTCTTACGTGTCTGGATGYCTTRCTGYATCTAGTAAACGCAGAAGCCGYACACGATCTGTTTGGGCYCCACTACGCGACCGATTYCCGCGACTAGAAATCTCCAYGGCACCTAGTCGGTGATACCTATATAGGTTACCAGATTCAACTACCTCAAAACACCAGATGCACCYCCCGCTTGGGATGAGCTGGCCAGTCATTCGTGCCCGACCTGTTGCTCAGGGCTGTTAGTACAGGAATTAAYGGACGTCRTCGACAAYTTCGATGGAAGCGGGTTGRCCTACAGAGTTACTCATGTATTAYGGCTCCCAGATGTAGCTCCGACRACTTGGCACCGTCTAYGGCMTGCCATCCCTGTTGAATTCACACCGGTGTGTTTCGCTGGGGGGACGTCGCTCCCGTTGCGGMAGGCTGCCAATCTGAGACTTAATGTGGGTAGCGATGCGAGTACGCGCTAGAATAYGCCTGTCT
GPE020780  AATACCTATCTCGAGCAATGGAGTAAATTCATTTCTCTCATAGATGGTCGTCTCTGCTGCGCTAAAACGAACGGTCTGTCGAGGGACCGAATCTGAAAATTCTGGTTTCCTTATACAAAGTAGCCTAGCTCCAACGCTCGTCATTGGCCGCTGGTGAGCTGTCAAAACTGTCAAACGGTGTCTGTACTGATGGGTAAGGGATCTCTATTAATACAGGGGGATCGGGGGTTATAGGTACACTTAAAATTCAGTGGGTAATAATCATCCARCGACAGGCGGAACTGACACGGTACTGTTCGCTCCGAGGTCCCACATACGTACACACGAACCCTGTCTAGCAGTGTGGTCTTAAGCCTTTGACTAACACTGCCCACGGCAATAGCCTGTCCGCGAGTGATYTCCTATACGCCCGTAATGCGGWCCATTTTCTCGCTGAATCACAAGGGAGTCGACTATTGGCAAGAAAATCYCCGGGCCGCGTCTGCTATGTGGAAAAGCCTTCCACCGCATCTTAAAAACGATACCAGTATAGTAACCGGCTAAATGCGATTTGTAGAGTCATCCGTAACACCAACTGCAGACTGGATGATGGTACCGGTAGTGTTATTACGGAGCCCAACTTGTCCAGCAGTTGTACCGGGCCGTGCCACGTTTGCATGTAGCCCCCTGCGGGCGAGTAGGTGGCCTAGAGTGCGCTGAGGTGATGTTAGGTCCCACAGAGCACTAGAGTAACCGTGCCACTAATACCAATAGATAGATGAGTAGGAGTTCTAWGCTTCTAGAACAGATACTCGTGCACCACCGCAATCTCTACTACCTAGAGTAGGSCTTCACGCCAACTAGGAACCCGTTTGAACTTACGCCTACGCTCTTTCATTAGGCGCAGTTATATCCGATAGCTCCAGGTCTGCTGACGGGCAAGAGGCAGCGTACCCTTTTGAATGGCTTGATAATTGAAATGTTGCCGCGATATCATGGCAGGACAGACTGGTTGAATCTTCTATGTAGTGGATCCTGGGTTCCAGGATAATGCAAGCGGAAAATACACTACCAAACCAGGTTTCCATCGATAATTGGCCGAATCCTTTAACTATAGATTATCCCCTACCCGACACCGAAAGAACGGCGTTCACGCSRTCCCAGAGAATGATGTGCGCTTATTGCACACTAGGGCATGGTCAATAGTCAAACCTGCTGCATATCATACATCTTTATCTTAGTATTGCCACCGATTGTTCTGATAGCATTGAGTGCCATCTTAGTTCCTAATATCTCTCGTCTGTCCCCGCCATGCACGGAGATGCCCATAATCTCTCGTAACCCTATCTCATTACGAGACCTGGACCGGTAGACACGTCGACGTGGCCCGTAGTAGTAGCAATTTTCGCGCTAGGTCTTGGAAAAGATTAGGATCTATCAACATCGGTAAGAATTGCGCCGAGTGTCTGGTGTTACGTCACCGAGACGTCTAAGGGTCCAGGTSGTTAAGCACCACTGGTCGACAACGTATTTGTATGAGGATGAACYCGTTTAACTAAGGTGAAGCCTATCTACGTTCCGTTCCACGATCTGGTCGCATACGGCCTAGACCGCGCCYGTAAAACTGTCCCTCGCGTATTACTTGGATGGTACGAAGATAGGGGCAATTGGCGCTAAATGACAACACCTGCCACCTACTGGCGACTGTATTTCAAAAAGCTACATAAGTGCTCTGGCATACAGGGGTTTCTCAGATGATGCCTATAACCCGTTCGCCGCCAGCTCCGTACGGAAAGCATCCACCCTCGAGCATGTTACGCATAAAGCGCACACAGTGGTACTAAAACTGCCGGGACTCAACGTAAACGATTATAGATCCTGACAAACTGYGCGAAAGTTCAACCAGCCCGTTTAGTAAAATTGAATACTTCCCCGGATAGGCGGTYAGTTCTACYCGAAGTGAGATTATCCGTGCGGGCCAGCGGGCAAGAGAATTTAGCTACACCCCGCCCCGTATCTGATTTGCGCCGAGGTTGCCMTCAAYACTCCTACTACGCGATTGTGCAGTGATCCTAGAGATTACTTGGCTGACGCGCGGRCCMCAAGAAACGATGCATTATGATCCTAAAAAAGCGTTGTTCGCTAGGTGCACAGGATTGGGAATGCCTACAAGGTGGCGGTCGCCTCGTTGGAGGCGCATTGGAAGCCGTAGTCGTGACCTCATACTAAAAATGTAGTACATATCATCCGTTGCTAATCTTCCTCTAAGACAATTTAGTGCTAARGCTTAGGGTAACTTGCTGGAGCCGTTTAACAGCACCTAGCCGTGCTTATTCTGAWAATAAGGTTGCACGAGAACGTAATGATACTCAAGGTTGTATGTTCGGAAGGAGGTATGGCTCACTTCCAGTAAACCGATGATGGGTGACCTAATCAATCACTCCCTCCTAGATAAAATATTCTGGAACCTATATCGTGAGAGACCCAGAGCTTAGGATTGGGGTTGCCTCTAGGTTTAATTAAAGTCTGAGTGGTCTGCTGCGACCATGAGACGTTATGTAGTCTTTTGCTGCTTTCAGCGTTGTCAATAGTTCGCAGATAAACAGTAAACCGGCTTAACCGTGTTGATAACATATCCYAAGGTGCACTCTTATGAGTGCCCATTTCCTGTTAGATGGTAGTTAGTGGGCGAAGATACGTTTTGGGTWGGCGCWTAACCGATATGCAGTGGAATTGGCTTTGTCATTAGACCTCCCATGTACCTCTCGGCATCTCCGTGTATGCAATAAGTTCTGCGATAGCTGTGCGTTTTACAGAATAGTTCCCTTCGAGGTACAACGTTTGTAATCAATCGCGCATTTATTTTTTACTCGGGCGAGACTYGTGAGACGGGAACGAGCTATAGTAAGATTACTCCATACCCGAGCAAGCTGAATCGTGCGAGCTGCCGGAGTTKTAGAGAGCTGGCTGTTAGTGTCCTAACCCATCGATTAATATAGGAAGGGAAAATATCGACATTATGCGTCGTCCGATAGAAGCCCCTCACCATTTTCTTTCCTACCAAAAAACAAACTAAGTAAATAGTACACGCCACGTGACTGTCCACTGCACACCGTTGCAAACACGCTTGCATATCTACTGACATGATCGAAACAGACTGTCGCATATAAGAGACAATTACAGCGGAGATCCGGGTCGTGGTAATCGGGCTTAGGATAGTTTAATTACAAGATGTTTTTCCCGAGCTTGAGGTTAGCTACATGATTACGGGWAGAGCGGTGCGGAAGGAATCCCAGCCGAGTAAATATCATATTTCTGGTCCAGCAGGCAACACTATATCAAGTATGGCTTTCGTGCATCTCCGGGCTTCATAGACTACCGAAGATACYCTCTGAGGTAACCATAGTAATCACCCTTATTCAGTCGTAGGTGAWCCAATTGAGGAACATCTGWACWCGTATCGTCCYGAGTTCTCCGGTAGCGCCGACCCTGTATGAAGAGTCATCTGCCATACGGTATAGCCAGTTGATGGATATATGACGGACCGAAGCTCAAGTACCAAAGGCAACCGGTACGTGGCAGAACCAATTGACAATGGAGTAGGAAAGTAATCTAAGACAGGTTTGCCGTAGCCGTGSCTGGGGCTGCAACTCCTTAGCCTTSGCCCCTTTGTAACGAGTAGGAACAGAAAGTTARTGCGGGTTGGATTCGCTTCGCGTGTGCTAGGGAATATTCTCCAAGATCTAACCCTAGGTAAAAGGCTCTTCGGTGACTCGCCCCCCATGAGGAAAACACATTGCGCCAGACGAACAGTTGATTTTTATCGGACCTGGTTTCTCCTTCTAACTTACCCATTTTGGTCGGCCCTAGCTTATAGAACGAAGTTATGTGACTCTACACTGCGACCTTGTCCCGAACTCATGCCGACGATGCCAGGCTAACGTCGGGTGTATGAACGGCAAAAGGGGYCTGTTATTGAGTAGGTTTCAGCTCCGATGCTTGCGCCAAGTATTGCTACTGTGGGTTCATTCCCCAGTTCTTCACGCCGTCGATTCCTGGGGCTATATTGAGACCCGTTGGTTATCTCGTCTTCCTCGGGTCCGAGAGACTCCAATGCAGAGTGGAGTATTYTAGTGAAGCCCAGTCATCCCTMTTTACTTGTATGTACTGCTGGCGGCTTCTTACGTGTCTGGATGTCTTGCTGTATCTAGTAAACGCAGAAGCCGTACACGATCTGTTTGGGCCCCACTACGCGACCGATTTCCGCAGTTAGAAATCTCCATGGCACCTAGTCGGCAGCATTCGCATAGGTTACCAGATTCAACTACCTCAAAACGGTTGATGGACCYCCCKCTTGGGATGAGCYGGCCAGTCATTCGTGCCCGACCTGTTGCGCAGGGCTGTTAGCACAGGGTCCGGTAGGTACTGCTATTGTCCCTTATGGAGTTCACAATGATCGTGAGACCAGCACAACGCCTTTCTAACGGACCACTTTCGGACCGCTGCGAGGGTCCAAGTGGCATGCCATCCCTGTTGAATTCACATATATGTGTGGTGCTGCGGGGACGTCGCTCCCGTTGCGGATGGCTGCCAATCTGGGATATAATGTGGGTAGCGATGCGAGTACGCGCTAGAATGCCCCTGTCT
GPE020800  AATACCTATCTCGAGCAATGGAGTAAATTCATTTCTCTCATAGATGGTCGTCTCTGCTGCGCTAAAACGAACGGTCTGTCGAGGGACCGAATCTGAAAATTCTGGTTTCCTTATACAAAGTAGCCTAGCTCCAACGCTCGTCATTGGCCGCTGGTGAGCTGTCAAAACTGTCAAACGGTGTCTGTACTGATGGGTAAGGGATCTCTATTAATACAGGGGGATAGGAAATTATAGGTACACTTAAAATTCAGTGGGTAATGATCATCCAGCCACAGGCGGAACTGACACGGTACTGTTCGCTCCGAGGTCCCACATACGTACACACGAACCCTGTCTAGCAGTGTGGTCTTAAGCCTTTGACTAACACTGCCCACGGCAATAGCCTGTCCGCGAGTGATCTCCTATACGCCCGTAATGCGGACCATTTTCTCGCTGAATCACAAGGGAGTCGACTATTGGCAAAAACGCTTCCGTGCCGCGTCTGCTATGTGGAAAAGCCTTCCACCGCATCTTAAAAACGATACCAGTATAGTAACCGGCTAAATGCGATTTGTAGAGTCATCCGTAACACCAACTGCAGACTGGATGATGGTACCGGTAGTGTTATTACGGAGCCCAACTTGTCCAGCAGTTGCGCCGAGCAGCGCCACGTTTGTATGTAGCCCCGTGCGGGCGAGTAGGTGGCCTAGAGTGCGCTGAGGTGATGTTAGGTCCCACAGAGCACTAGAGTAACCGTGCCACTAATACCAATAGATAGATGAGTAGGAGTTCTAAGCTTCTAGAACAGATACTCGTGCACCACCGCAATCTCTACTACCTAGAGTAGGGCTTCACGCCAACTAGGAACCCGTTTGAACTTACGCCTACGCTCTTTCATTAGGCGCAGTTATATCCGATAGCTCCAGGTCTGCTGACGGGCACAAGGCAGCGTACCCTTTTGAATGGCTTGATAATTGAAATGTTGCCGCGATATCATGGCAGGACAGACTGGTTGAATCTT-TATGTAGTGGATCCTGGGTTCCAGGATAATGCAAGCGGAAAATACACTACCAAACCAGGTTTCCATCGATAATTGGCCGAATCCTTTAACTATAGATTATCCCCTACCCGACACCGAAAGAACGGCATTCACAAGATCCTGTAGAATGATGTGCGCTTATTGCACACTAGGGCATGGTCAATAGTCAAACCTGCACTTTAATACACATCTTTATCTTAGTATTGCCACCGATTGTTTCTATAGCATTGAAGCACATCTTAGTTCCTAATGGCGATCGTCTGTCCCCGCCATGCACGGAGATACGTGTAATCTCTTGTAGCCGTATTKTATTACGAGACCTGGACCGGTAGACACGTCGACGTGTCCCGTGCTAGTAGTAATTTTCGCGCTAGGTCTTGGAAAAGATTAGGATCTATCRRCATCGGTAAGAATTGCRCCGAGTGTCTGGYGTTACRTCACCGAGACGTCTAAGGGTCCAGGTSGTTAAGCACCACTGGTCGACGACGTATTTGTATGAGGATGAACCCGTTTAACTAAGGTGAAGCCTATCTACGTTCCGTTCCACGATCTGGTCGCATACGGCCTAGACCGCGCCCGTAAAACTGTCCCTCGCGTATTACTTGGATGGTACGAAGATAGGGGCAATTGGCGCTAAATGACTACACCTGCCACCTTCTGCTATCTGTATTTCAAAAAGCTACATAAGCAGCTTGGCATACAGGGGTTTCTCAGATGATGCCTATAACCCGTTCGCCGCCAGCTCCGTACGGAAAGCATCCACCCTCGAGCATGTTACGCATAGAGCGCACACAATGGTACTAAAACTGCCGGGACTCAACGTAAACGATTATAGATCCTGACAAACTGYATTAAAGTTCAACCAGCCCGTTTAGCAGAATTGAATACTTCCCCGGATAGGCGGTCAGTTTCACCCGAAGTGAGATTATCCGTGCGGGCCAGCGGGCAAGAGAATTTAGCCGCACCCCGCCCCGTATCTGATCGATGTTAATGCCGTTCCGGCCGCTCCTACTACGCGGTTGTGCAATAGACCTAGAGATTGTCTGGCTGACGCGCGGRCCACAAGAAACGATGCATTATGATCCTAAAAAAGCGTTGTTMGCTAGGTGCACAGGATTGGGAATGCCTACAAGGTGGCGGTCGCCTCGTTGGAGGCGCATTGGAAGCCGTAGTCGTGACCTCATACTAAAAATGTAGTACATATCATCCGTTGCTAATCTTCCTCTAAGACAATTTAGTGCTAAAGCTTAGGGTAACTTGCTGGAGCCGTTTAACAGCACCTAGCCGTGCTTATTCTGATAATAAGGTTGCACGAGAACGTAATGATACTCAAGGTTGTATGTTCGGAAGGAGGTATGGCTCACTTCCAGTAAACCGATGATGGGTGACCTAATCAATCACTCCCTCCTAGATAAAATGTTCCGGAACCTATATCGTGAGAGACCTAGAGCTCAGGATTGGGGTTGCCTCTAGGTTTAATTAAAGTCTGAGTGGTCTGCTGCGACCATGAGACGTTATGTAGTCTTTTGCTGCTTTCAGCGTTGTCAATAGTTCGCAGATAAACAGTAAACCGGCTTAACCGTGTTGATAACATATCCCAAGGTGCACTCTTACGAGGGTGGGTTTCCTGTTAGATGGTAGTTAGTGGGCGAAGATACGTTTTGGGTAGGCGCATAACCGATATGCAGTGGAATTGGCTTTGTCATTAGACCTCCCATGTACCTCTCGGCATCTCCGTGTATGCAATAAGTTCTGCGATAGCTGTGCGTTTTACAGAATAGTTCCCTTCGAGGTACAACGTTTGTAATCAATCGCGCATTTATTTTTTACTCGGGCGAGACTCGTGAGACGGGAACGAGCTATGGTAAGATTACTCTATACCCGAGCAAGCTGAATCGTGCGAGCTGCCGGAGTTTTAGAGAGCTGGCTGTTAGTGTCCTAACCCATCGATTAATATAGGAAGGGAAAATATCGACATTATGCGTCGTCCGATAGAAGCCCCTCACCATTTTCTTTCCTACCAAAAAACAAACTAAGTAAATAGTACACGCCACGTGACTGTCCACTGCACACCGTTGCAAACACGCTTGCATATCTACTGACATGATCGAAACAGACTGTCGCATATAAGAGACAATTACAGCGGAGATCCGGGTTGTGGTAATCGGGCTTAGCGCGGTTTGATTACTCCGAAGTTTTCCCGAGCTTGAGGTTAGCTACATGATTACGGGTAGAGCGGTGCGGAAGGAATCCCAGCCGAGTAAATATCATATTTCTGGTCCAGCAGGCAACACTATATCAAGTATGGCTTTCGTGCATCTCCGGGCTTCATAGACTACCGAAGATACCCTCTGAGGTAACCATAGTAATCACCCTTATTCAGTCGTAGGTGATCCAATTGAGGAACATTAAACGTTATGTCGTCCTGAGTTCTCCGGTGAGACCGACCCTGTATGAAGGCCCATCTGCCATACGGTATGACCAGTTGATGGATATATGACGGACCGAAGCTTAAGTACCACGAACAACCAAGATGTGGCATGGCCAATTGACAAGGGAGTARGAACCTAATCTAAGACAGGTTTGCCGTAGCTGTACCCGGGGCTGCAACTCCTTAGCCTTCGCCGTTTTGTAACGAGTAGGAACATGATGTGTAAGCGGGTTGGATTCGCTTCACATGTGCTAGGGAATATTCTCCAAGATCTAACCCTAGGTAAAAGGCTCTTCGGTGACTCGCCCCCCATGAGGAAAACACATTGCGCCAGACGAACAGTTGATTTTTATCGGACCTGGTTTCTCCCCTCAACTTACCCATTTTGGTCGGCCCTAGCTTATAGAACGAAGTTATGTGACTCTACACTGCGACCTTGTCCCGAACTCATGCCGACGATGCCAGGCTAACGTCAAATGTATGAACGGCAAAAGGGGTCTGTTATTGAGTAGGTTTCAGCTCCGATGCTTGCGCCAAGTATTGCTACTGTGGGTTCATTCCCCAGTTCTTCACGCCGTCGATTCCTGGGGCTATACTGAGACCCGTTGGTTATCTCRTCTTCCTCGGGTCCGAGAGACTCCAATGCAGAGTGGAGTAATCCAGTGAAGCCCAGTCATCCCTATTTACTTGTATGTACTGCTGGCGGCTTCTTACGTGTCTGGATGTCTTGCTGTATCTAGTAAACGCAGAAGCCGYACACGATCTGTTTGGGCCCCACTACGCGACCGATTTCCACGACTAGAAATCTCCACGGTGCCTAGCCAGTGATACCTATATAGGTTACCAGATTCAACTACCTCAAAACGGTTGATGGACCTCCCGCTTGGGATGAGCTGGCCAGTCATTCGTGCCCGACCTGTTGCTCAGGGCTGTTAGTACAGGAATTAACGGACGTCATCGACAATTTCGATGGAAGCGGGTTGACCTACAGAGTTACTCATGTATTACGGCTCCCAGATGTAGCTCCGACAACTTGGCACCGTCTACGGCCTGCCATCCCTGTTGAATTCACATATATGTGTKKYGCTGSGGGGACGTCGCYYYCGTTGCGGATGGCTGCCAATCTGGGATATAATGTAGGTAGCGATGCGAGTACGCGCTAGAATGCCCCTGTCT
GPE020810  GTCGTTTGGATAGGAAGGCGAGGCGCGCCTGCAGACTCCGGAGGCGGCGCCTCTGACCTTTGCTGCACGGAGA-CTCCATGCAATTTTRCTGG-TGTGGCCTCGACGGTCCGCGGCTAGGGAGCGCTGGTTTGGTTTTTATACCGAATGAACAACTTCGTGCCAGCACTGCCTGGTGTTGGTGAAGTTAA-CGAGATGGGAYCTCTATCAACCCGAAAAAGTCCAAAACCCAAGGTTCACTCGGCCCCTGATGAGGCGGGCGCCCCCAATCGTTAATGAGGGTAGGGTCCGGGCSGATCCCTGCCAAGTCTATGTACGTTTATTCAGAAC-KAATTAATTCATTACTTGCGTTTCTCCAATCAGTCTACTACTGCACGGCAGTTCACTTCCAACGGATTCCATATACATTCTCACTACGGACCAACCCTTTAAAAGTCTTAGGAAAGTCTAAAGGACCGCATGGAAATCCTTGGATTAAACTGATCCGAC-TRCGGTCCGCATGAAAAGCTCAGG-GCCAGCGTCAAC-AGTAGCGTACTGGTGCTGATCCGACACGTCAGAGCGTTGTCATGACTGCGCCTGCGGGCCAACCTCTGGAGCC-GCGACGCGGAACG-AATCTGCCMGATGAGGACGCTGGCCCGCGTCGTATCTGCGTATCACCTGGCCGCAAAAGTTGGGTGCTTCAGAGTGCGCTAGGTTTGCTCAGGGACTTTTAGAGCGTTAGGGKAGCCGTACGACTGGCTAGGTCGACCTCTGAGCCTTTCCCGAAGYATCCTCTGGGTGGACATGCCTGTCTTAACGTAMCGACTCTTACCAGATTCATGCTCCCGCATCGTACAGGAGCAGTCCTTGGCGCCGACTGGAATCTCYCTGGCGCATATCGCCTCGAGTGGCGATCTCAAGCTCGTTATATAAGGCGCACTGATACGCTTCGCCAGGTCATCGCACCGTCCGGACGGCAATACAGCGATGAGGCAGCACAGTSTTGCCGAGGACTATGTTATTTGGGTCTGAAGCGCCCAAACGACATCCASGGGGGAAACACYGCAAAGTCTGGCTCCTGATCTTTGA-CATAAGATCC-TTGGTTAC-TGTCGCCATCTACTTGCTGCTACGGAGGTACCGCTCACACCGTCTTGTAGAATGACTCATGCTTATTACTCTCTAGGTCGTCGTGGGAAACTGCACAGGCT-CACGTTGTACCTCGTCTAGCAGAGGCCAGAACTGATCAGTCTGATAACTTGGGAGCATATGCKGTGCCCCACTGTTTCAAGATGGCTGGTCTCGCGACTAGCCGGATGCGCGTCTGCTCAATGGTGAAGCGTGCGATGGGGTGTCCAGTAGCGTGTGTAACAGCGGCGTTATCGCCGACATTCATTTGTATGTCGGATCTCAGAGCGAGGTGCAGTTAGCCGATCCTGGCGCAGATAGAGCCAA-TGCCCGGTAACCCGCA-CCGGAGCACGCTTCAGCCGAAGGCCCCCGAGGCCWCAGGCCATAGAAAGGTCCGACCCGCAGGAGCCCCGCCCGACCGCGGGACCCCTTACCCTTATTCCGCTCCACCGTTCCAGTACAAATGGC-TRAGTCACATCTTCAGGCCGATCTTGTACAAGTCCACGCAAAGCGTCACGGTCGTGAATCCCAAAGGTTCTTCACCAACATAAGTAGTTCTGATGCGACAAATCCCAGGGTGATGACTGGGACGGTCCCGCCCGGGGAAGACACCGGATCCGATTACATAACCCGTTCGCTGCCGGCACCGTACGG-CGGCGCTAGTCTTCGCGCGACGCTCTTGAGAGATAGACCGCGCTGTATCGCCGCTAGTAGCTTACTGTGCGTATGCCAGAAAGCCTGGTAATRTGATATGAGCATTTGTTTAATCCCGGAAACAACTTCGGGCCTTCTCTTGGGGAAGTGGTCAAGACTATCCTTAAGGGGAACGTTAAGAGGTGCTGGTAGATAGGGACCTGCTTTCGTGCCCCGCCC-AAATCCTATCTGCGCCGATGCTGTCCTCGATACT-ACACCCCGSAGTCATGCGACGATCTCGCTAATCATCCGGTCGACGTAGCGAGTCCACAGGGTGGCGGACCCCAGACCAAAGGAAGTATTGCCAGGCGAAGTTATTTAGTTGAAGATATTTGACGTGTGGCTGC-GAGTACCCAAAGATGGGCCGCGGGGGTGGATCGAGATTTATCGCCGGAGATGGAACGTCTAGTGTACGTTGCYGCCTCGTAGTCGGACTGGCCCGACAGTGAGCCTGAGGGTAGACGAGGTCAGCCGTGCGACACTACCTTGCTACGCTCCTCGCGAAAGGGAAAGAGCACGAGCCGTTGATGTGGCGATGCCCTGCCCGGCTAAGGTCCAGTACATTTCCTTTTTAGGAGGGCTGAAGTGGGACGCTAGCGAGCCTCGCTCCCAGTTTGCACGGTGAGTCAAAGTTGGC-AAGAAAGAGGTTTGTCATGCTTATGCAAAACCATTYAYCAATCCGGTAGTGTGTGTAATGGGTACTTGCGGCCGTGCACGTCGCAC-CCC-TCTGGTCGCCCGAGCCCACAAAAGTAGCTCATAAACAAACAACGGGACG-AAGCGTCTTGCCTTAGACCTGTGCTCGCAASTTYGAACGTGATTATGCGCTCCCCACCGAGCAACGGT-GAGCAGCATCAGCGAGTTCGAGACACGCGCTTAACAGGAGTACCACACGATTATCCACGCCCTCCGCTCTCCCGTGCGYTCCTC-CACAAACTGCGAGGATCGCCTAGCCTCTAGCGACGGTGCGTCCTACGSATCTACATTCTCTATAGTGC-GTGGTCACTCACGGCTCTGCGCGGGGCCCGTGCY-GTGCAGAGATTACGAAGT-AGTACAGACCGTAAAAACGGCCAATTTGGGAGTGATGGATCAGCCYTGTGGGACCTCTGGGACTTGTGATTCGAGTCTAATCTCATTGCGGTATGCCAGACGGTAGGAAGAGCACTGAT-CAAATGCCGTATCCAACGC-CCAAGCAGCCCTCTTCTCCCTGCCGTACTATGGGGGGCTGCGGACAACACCCGCTAGTCTCGCGCGATCTTTCATGCCATGTCCTAATGGGCGCGACCCTGCTAACRTTCGCGAATCGCATRTGAGTCGTTGTGTAAGAAGGGTTCACGCGAGATGGGGCTAATTCTCTATAATTAAGCTTCCGACAATCCGACCGGTAGGTGGTCCTATCAGACCCAGGACCTACAACGCTGGCATGGGATAGATTAAATAGAAAAGGCCCTGAGTGGGTGGAGCTTGAGTACCGGACCTGATAAGCAGTGCTACCCTGAGTATGATCAGAAGGCG-CCTTAACCCCMAGCAACGCCTAGGGGAGACCCTCAGAAAGGATTCGATTGGAACCGTTACTTGTGCGTAATTGATCTCGGCACAAGGCCCTTGTACTTGTGTTGCCCTGCCTCTCCCCTCGGCATTAGCGCTGCGCAGGAGCCAGCTCACTTCTTAAGACAAGCTGGTAGTGAGAGACGTAGGGGTTGAAATG-AAGTACAGCAGATCAGGGAGGCATAGCGGAACAGATARTTTATCAGCCCAAGGATTAGTTAAGACTCAACCCACCGCTATCAAGGTTGGAATCATGGCTGACCGTTCGGGACCGTCCTATACCATGTGAAAGCGGATTTGGTAAACGAATTGAATTCGTCCTGCAATTATGGATAGGACCCTCCCGCGTCTCGGTTGCGTGCGGAGAATC-TCGGACGGTCTGCCCACCGTGGTCAAGTTGAACTGCGCCAAACGGATAGTTGGTTGGCATCGGGCTTGGCTCGTCACCCTCGCCGGCCTGCAACACCAAACTGCG-CTGGGCT-ATAGAGTAAGGCGGGCCTACTTCCTA-TTCCACTTTGCCTTTACGCCAGTGAGACTGATCCGACCCCGAGCACGCAATTAAGGTAAATGCCTGGACATCGGTGTGTCTTTAGGCCCCCAAATGGCATCACGKTCCATATGCATCGGTTCGGCTCCGAAATCTCCAAATTGTTGAATCCATAAGCAGTGTAGATATCTGCCATCGGGTCTAAACCTACCAGACTGCTAGAGTCGCAACTAAAAGYAACACAATCCGATTTGGTTTCGCYAC-CTCATACCTGGAAGCGTCTTGCCGGCGGTCCCTCGTGTGCCCATGACCCTTGGCCCTGTGAACTTGTGC-ACCCATGCGTTCGACACGGCAGCAACCTGCC-TATGAC-ACCATGCGTGGCCGAGGTCAAT-GTTGTGCCTGTCCGGTAGCACCTATTCGAGTTCTAAGGAAGACAAGCTCCGGGATGGTAAGTGGTCTTCTCTTTTAACCGAGACCGGCCCTTCGCCGGTGTATAGCCCACGGCTTAAAACTATTGGTCTGGCATTCAACAGACGCCACCAACATTTCCGACGGGAGCCAGTTGGCCTACGAAACCAGTCAAGTATCATGCCTCCCGGCTACATTCGCGCCGCTTCGGCACTCCCAACTTGCCAACGACTAAGCATAAACTGCGCAGAGACGCGGTA-TGCTGTATCGGTTCTTCC-GCGTTGCTGATTGCCAGGTTAGGGCWCGACATGATYGCTAGCST-GATGTTTATCAGTATATCGCTACTC
GPE020840  AATACCTATCTCGAGCAATGGAGTAAATTCATTTCTCTCATAGATGGTCGTCTCTGCTGCGCTAAAACGAACGGTCTGTCGAGGGACCGAATCTGAAAATTCTGGTTTCCTTATACAAAGTAGCCTAGCTCCAACGCTCGTCATTGGCCGCTGGTGAGCTGTCAAAACTGTCAAACGGTGTCTGTACTGATGGGTAAGGGATCTCTATTAATACAGGGGGATAGGAAATTATAGGTACACTTAAAATTCAGTGGGTAATGATCATCCAGCCACAGGCGGAGCTGACACGGTACTGTTCGCTCCGAGGTCCCACATACGTACACACGAACCCTGTCTAGCAGTGTGGTCTTAAGCCTTTGACTAACACTGCCCACGGCAATAGCCTGTCCGCGAGTGATCTCCTATACGCCCGTAATGCGGACCATTTTCTCGCTGAATCACAAGGGAGTCGACTATTGGCAAGAAAATCTCCGGGCCGCGTCTGCTATGTGGAAAAGCCTTCCACCGCATCTTAAAAACGATACCAGTATAGTAACCGGCTAAATGCGATTTGTAGAGTCATCCGTAACACCAACTGCAGACTGGATGATGGTACCGGTAGTGTTATTACGGAGCCCAACTTGTCCAGCAGTTGTACCGGGCCGTGCCACGTTTGCATGTAGCCCCCTGCGGGCGAGTAGGTGGCCTAGAGTGCGCTGAGGTGATGTTAGGTCCCACAGAGCACTAGAGTAACCGTGCCACTAATACCAATAGATAGATGAGTAGGAGTTCTAAGCTTCTAGAACAGATACTCGTGCACCACCGCAATCTCTACTACCTAGAGTAGGGCTTCACGCCAACTAGGAACCCGTTTGAACTTACGCCTACGCTCTTTCATTAGGCGCAGTTATATCCGATAGCTCCAGGTCTGCTGACGGGCAAGAGGCAGCGTACCCTTTTGAATGGCTTGATAATTGAAATGTTGCCGCGATATCATGGCAGGACAGACTGGTTGAATCTTCTATGTAGTGGATCCTGGGTTCCAGGATACCGCAAGCGGAAAATACACTACCAAACCAGGTTTCCATCGATAATTGGCCGAATCCTTTAACTATAGATTATCCCCTACCCGACACCGAAAGAACGGCGTTCACGCCGTCCCAGAGAATGATGTGCGCTTATTGCACACTAGGGCATGGTCAATAGTCAAACCTGCTGCATATCATACATCTTTATCTTAGTATTGCCACCGATTGTTCTGATAGCATTGAGTGCCATCTTAGTTCCTAATATCTCTCGTCTGTCCCCGCCATGCACGGAGATGCCCATAATCTCTCGTAACCCTATCTCATTACGAGACCTGGACCGGTAGACACGTCGACGTGGCCCGTAGTAGTAGCAATTTTCGCGCTAGGTCTTGGAAAAGATTAGGATCTATCAACATCGGTAAGAATTGCGCCGAGTGTCTGGTGTTACGTCACCGAGACGTCTAAGGGTCCAGGTSGTTAAGCACCACTGGTCGACAACGTATTTGTATGAGGATGAACCCGTTTAACTAAGGTGAAGCCTATCTACGTTCCGTTCCACGATCTGGTCGCATACGGCCTAGACCGCGCCCGTAAAACTGTCCCTCGCGTATYACTTGGATGGTACGAAGATAGGGGCAATTGGCGCTAAATGACAACACCTGCCACCTACTGGCGACTGTATTTCAAAAAGCTACATAAGTGCTCTGGCATACAGGGGTTTCTCAGATGATGCCTATAACCCGTTCGCCGCCAGCTCCGTACGGAAAGCATCCACCCTCGAGCATGTTACGCATAAAGCGCACACAGTGGTACTAAAACTGCCGGGACTCAACGTAAACGATTATAGATCCTGACAAACTGYGCGAAAGTTCAACCAGCCCGTTTAGTAAAATTGAATACTTCCCCGGATAGGCGGTCAGTTCTACCCGAAGTGAGATTATCCGTGCGGGCCAGCGGGCAAGAGAATTTAGCTACACCCCGCCCCGTATCTGATTTGCGCCGAGGTTGCCATCAATACTCCTACTACGCGATTGTGCAGTGATCCTAGAGATTACTTGGCTGACGCGCGGRCCACAAGAAACGATGCATTATGATCCTAAAAAAGCGTTGTTMGCTAGGTGCACAGGATTGGGAATGCCTACAAGGTGGCGGTCGCCTCGTTGGAGGCGCATTGGAAGCCGTAGTCGTGACCTCATACTAAAAATGTAGTACATATCATCCGTTGCTAATCTTCCTCTAAGACAATTTAGTGCTAAAGCTTAGGGTAACTTGCTGGAGCCGTTTAACAGCACCTAGCCGTGCTTATTCTGATAATAAGGTTGCACGAGAACGTAATGATACTCAAGGTTGTATGTTCGGAAGGAGGTATGGCTCACTTCCAGTAAACCGATGATGGGTGACCTAATCAATCACTCCCTCCTAGATAAAATATTCTGGAACCTATATCGTGAGAGACCCAGAGCTTAGGATTGGGGTTGCCTCTAGGTTTAATTAAAGTCTGAGTGGTCTGCTGCGACCATGAGACGTTATGTAGTCTTTTGCTGCTTTCAGCGTTGTCAATAGTTCGCAGATAAACAGTAAACCGGCTTAACCGTGTTGATAACATATCCCAAGGTGCACTCTTATGAGTGCCCATTTCCTGTTAGATGGTAGTTAGTGGGCGAAGATACGTTTTGGGTAGGCGCATAACCGATATGCAGTGGAATTGGCTTTGTCATTAGACCTCCCATGTAYCTCTCGGCATCTCCGTGTATGCAATAAGTTCTGCGATAGCTGTGCGTTTTACAGAATAGTTCCCTTCGAGGTACAACGTTTGTAATCAATCGCGCATTTATTTTTTACTCGGGCGAGACTCGTGAGACGGGAACGAGCTATAGTAAGATTACTCCATACCCGAGCAAGCTGAATCGTGCGAGCTGCCGGAGTTTTAGAGAGCTGGCTGTTAGTGTCCTAACCCATCGATTAATATAGGAAGGGAAAATATCGACATTATGCGTCGTCCGATAGAAGCCCCTCACCATTTTCTTTCCTACCAAAAAACAAACTAAGTAAATAGTACACGCCACGTGACTGTCCACTGCACACCGTTGCAAACACGCTTGCATATCTACTGACATGATCGAAACAGACTGTCGCATATAAGAGACAATTACAGCATGAGGCCGGGTCGTGGTAATTAAAGCTAGGATAGTTTAATTACAAGATGTTTTTCCCGAGCTTGAGGTTAGCTACATGATTACGGGTAGAGCGGTGCGGAAGGAATCCCAGCCGAGTAAATATCATATTTCTGGTCCAGCAGGCAACACTATATCAAGTATGGCTTTCGTGCATCTCCGGGCTTCATAGACTACCGAAGATACCCTCTGAGGTAACCATAGTAATCACCCTTATTCAGTCGTAGGTGATCCAATTGAGGAACATCTGTACACGTATCGTCCTGAGTTCTCCGGTAGCGCCGACCCTGTATGAAGAGTCATCTGCTATACAATATAGCCAGTTGATGGATATATGACGGACCGAAGCTCAAGTACCAAAGGCAACCGGTACGTGGCAGAACCAATTGACAATGGAGTAGGAAAGTAATCTAAGACAGGTTTGCCGTAGCCGTGGCTGGGGCTGCAACTCCTTAGCCTTCGCCCCTTTGTAACGAGTAGGAACAGAAAGTTAATGCGGGTTGGATTCGCTTCGCGTGTGCTAGGGAATATTCTCCAAGATCTAACCCTAGGTAAAAGGCTCTTCGGTGACTCGCCCCCCATGAGGAAAACACATTGCGCCAGACGAACAGTTGATTTTTATCGGACCTGGTTTCTCCTTCTAACTTACCCATTTTGGTCGGCCCTAGCTTATAGAACGAAGTTATGTGACTCTACACTGCGACCTTGTCCCGAACTCATGCCGACGATGCCAGGCTAACGTCGGGTGTATGAACGGCAAAAGGGGTCTGTTATTGAGTAGGTTTCAGCTCCGATGCTTGCGCCAAGTATTGCTACTGTGGGTTCATTCCCCAGTTCTTCACGCCGTCGATTCCTGGGGCTATATTGAGACCCGTTGGTTATCTCGTCTTCCTCGGGTCCGAGAGACTCCAATGCAGAGTGGAGTATTTTAGTGAAGCCCAGTCATCCCTATTTACTTGTATGTACTGCTGGCGGCTTCTTACGTGTCTGGATGTCTTGCTGTATCTAGTAAACGCAGAAGCCGYACACGATCTGTTTGGGCCCCACTACGCGACCGATTTCCGCAGTTAGAAATCTCCATGGCACCTAGTCGGCAGCATTCGCATAGGTTACCAGATTCAACTACCTCAAAACGGTTGATGGACCTCCCGCTTGGGATGAGCTGGCCAGTCATTCGTGCCCGACCTGTTGCGCAGGGCTGTTAGCACAGGGTCCGGYAGGTACTGCTATTGTCCCTTATGGAGTTCACAATGATCGTGAGACCAGCACAACGCCTTTCTAACGGACCACTTTCGGACCGCTGCGAGGGTCCAAGTGGCATGCCATCCCTGTTGAATTCACATATATGTGTGGTGCTGCGGGGACGTCGCTCCCGTTGCGGATGGCTGCCAATCTGGGATATAATGTGGGYAGCGATGCGAGTACGCGCTAGAATGCCCCTGTCT
GPE020860  AATACCTATCTCGAGAAATGGAGTAAATTCATTTCTCTCATAGATGGTCGTCTCGGACGCGGCAGAGTAAACGGTCTGTCGAGGGACCGAATCTGAARGCCCCAACTTTCCGCTACAAAGGAGCGCTAGCTTGGCGCTCGCCATTGGCCGCTGGTGAGCTGTCAAAACTGTCAAACGGTGTCTGTACTGATGGGTTTAACGCYTCTACCGATATAGGGGGATCGGGGGTTATGAGTATTCATAAAATTCAGCTGATAATAATCATCCAACGACAGGCGGAACTGACACGGTACTGTTCGCTCCGAGGTCCCACATACGTACACACGAACCCTGTCTAGCAGTGTGGTCTTAAGCCTTTGACTAACACTGCCCACGGCAATAGCCTGTCCGCGAGTGATCTCCTATACGCCCGTAATGCGGACCATTTTCTCGCTGAATCACAAGGGAGTCGACTATTCACTAAAACGCTTCCGKGCCGCGTCTGCCATGTGGAAAAGCCTTCCACCGCATCTTAAAAACGATACCAGTATAGTAACCGGCTAAATGCGATTTGTAGAGTCATCCGTAACACCAACTGCAGACTGGATGATGSTACCGGTAGTGTTATTACGGAGCCCAATTTGTCCAGCAGTTGCGCCGAGCAGCGCCACGTTTGTATGTAGCCCCGTGCGGGCGAGTAGGTGGCCTAGAGTGCGCTGAGGTGATGTTAGGTCCCACAGAGCACTAGAGTAACCGTGCCACTAATACCAATAGATAGATGAGTAGGAGTTCTAAGCTTCTAGAACAGATACTCGTGCACCACCGCAATCTCTACTACCTAGAGTCGACCTTCACGCCAAACGCAGACCCGTTTGAACTTACGCCTACGCTCTTTCATTAGGCGCCGTTTCATCCGATAGCTCCGGGTCTGCTGACGGGCAAGAGGCAGCGTACCCTTTTGAATGGCTTGATAATTGAAATGTTGCCGTGATATCATGATAAGACAGACTGGTTGAATCTTCTATGTAGTGGATCCTGAATTCCAGGATACCGCAAGCGGAAAATACACTACCAAACCAGGTTTCCATCGATAATTGGCCGAATCCTTTAACTATAGATTATCCCCTACCCGACACCGAAAGAACGGCATTCACGCCGTCCCAGAGAATGGTGTGCRGCCAGTGCACACTAGGGTGTGGTCAATAGTCAAACCTGCACTTTRATACACATCTTTATCTTAGTATTGCCACCGATTGTTCTGATAGCATTGAGTGCCATCTTAGTTCCTAATGGCTCTCGTCTGTCCCCGCCATGCACGGAGATGCCCATAATCTCTCGTAACCCTATCTCATTACGAGGTGCCCGGTAACGTGCACAATAGTATCTCCCGTGCTAGTAGTAATTTTCGCGCTAGGTCTTGGAAAAGATTAGGATCTATCGGCATCGGTAAGAATTGCACCGAGTGTCTGGCGTTACGTCGCCTAGACGTCTAAGGGTCCAGGTSGTTAAGCACCACTGGTCGACAACGTATTTGTATGAGGATGAACCCGTTTAACTAAGGTGAAGCCTATCTACGTTCCGTTCCACGATCTGGTCGCATACGGCCTAGACCGCGCCCGTAAAACTGTCCCTCGCGTATTACTTGGATGGTACGAAGATAGGGGCAATTGGCGCTAAATGACAACACCTGCCACCTACTGGCGACTGTATTTCAAAAAGCTTCATAAGCAGCTTGGCATACAGGGGTTTCTCAGATGATGCCTRYMRYCYRTKCGCCGCCAGCTTTACACGGAAAAAGCCCACCCTCGAGCATGTTACGCATAAAGCGCACACAATGGTACTAAAACTGCCGGGACTCAACGTAAACGATTATAGATCCTGACAAACTGYATTAAAGTTCAACCAGCCCGTTTAGCAAAATTGAATACTTCCCCGGATAGGCGGTCAGTTTCACCCGAAGTGAGATTATCCGTGCGGGCCAGCGGGCAAGAGAATTTAGCKACACCCCGCCCCGTATCTGATCGATGTTAATGCCGTTCCGGCCGCTCCTACTACGCGATTGTGCAGTGATCCTAGAGATTGTTTGGCTGACGCGCGGRCCACAAGAAACGATGCATTATGATCCTAAAAAAGCGTTGTTMGCTAGGTGCACAGGATTGAGGCAACCTGCAAGGCKTCGGCCGACTCGTTGGAGGCGCACTAGGAGCGGTAGTCGTGACCACACACTGGAAATGGAGTACATATCATCCGTTGCTAATCTTCCTCTAAGACAATTTAGTGCTAAGCTCGGAAGTAACTTGCTGGAGCCGTTYAACAGCACCTAGCCGTGCTTATTCTGATAATAARGTTGCACGAGAACGTAATGAKACTCAAGGTTGTATGTTCGGAAGGAGGTATGGCTCACTTCCAGGAGGGTTATGATGTGTGACCTAATCAATCACTCCCTCCTAGATAAAATATTCTGGAACCTATATCGTGAGGAACCTAGAGCTCAGGATTGGGGTTGCCTCTAGGTTTAATTAAAGTCTGAGTGGTCTGCTGCGACCATGAGACGTTATGTAGTCTTTTGCTGCTTTCAGCGTTGTCAATAGTTCGCAGATAAACAGTAAAAACAATTAACCGTGTTGATAACATATCTCAAGGTGCACTCTTGCGAGGGTGCATTTTTCGTTAGATGGTAAACGAGCAAAGAAGATGCSCGTTGGGTAGGCCGTCMGGCGATACGCMGTGGAATTGTTCACCCACCCAGACCTCCTGTGTAYCTCTCGGCATCTCCGTGTATGCAATAAGTTCTGCGATAGCTGTGCGTTTTACAGAATAGTTCCCTTCGAGGTACAACGTTTGTAATCAATCGCGCATTTATTTTTTACTCGGGCGAGACTCGTGAGACGGGAACGAGCTATAGTAAGATTACTCTATACCCGAGCAAGCTGAATCGTGCGAGCTGCCGGAGTTTTAGAGAGCTGGCTGTTAGTGTCCTAACCCATCGATTAATATAGGAAGGGAAAATATCGACATTATGCGTCGTCCGATAGAAGCCCCTCACCATTTTCTTTCCTACCAAAAAACAAACTAAGTAAATAGTACACGCCACGTGACTGTCCACTGCACACCGTTGCAAACACGCTTGCATATCTACTGACATGATCGAAACAGACTGTCGCATATAAGAGACAATTACAGCGGAGATCCGGGTTGTGGTAATCGGGCTTAGGATAGTTTAATTACAAGATGTTTTTCCCGAGCTTGAGGTTAGCTACATGATTACGGGTAGAGCGGTGCGGAAGGAATCCCAGCCGAGTAAATATCATATTTCTGGTCCAGCAGGCAACACTATATCAAGTATGGCTTTCGTGCATCTCCGGGCTTCAGCGGATACCGGAGATAACCTCTGAGGTAACCTTAGTAATCACCCTTATTCAGTCGTAGGTGATCCAGTTGAGGAACATTAAACGTTATGTCGTCCTGAGTTCTCCGGTAGCGCCGGCCCTGTATGAAGGCCCATCTGCCATACGGTATGACCAGTTGATGGATATATGACGGACCGAAGCTTAAGTACCAAAGGCAACCGGTACGTGGCATGGCCAATTGACAATGGAGTAGGAAAGTAATCTAAGACAGGTTTGCCGTAGCTGTACCCGGGGCTGCAACTCCTTAGCCTTCGCCCCTTTGTAACGAGTAGGAACAGAAAGTTAATATAAATTGAGCGATCTTCGCGTGTGCTAGGGAATATTCTCCAAGATCTAACCCTAGGTAAAAGGCTCTTCGGTGACTCGCCCCCCATGAGGAAAACACATTGCGCCAGACGAACAGTTGATTTTTATCGGACCTGGTTTCTCCCCTCAACTTACCCATTTTGGTCGGCCCTAGCTTATAGAACGAAGTTATGTGACTCTACACTGCGACCTTGTCCCGAACTCATGCCGACGATRCCAGGCTAACGTCAAATGTATGAACGGCAAAAGGGGTCTGTTATTGAGTAGGTTTCAGCTCCGATGCTTGCGCCAAGTATTGCTACTGTGGGTTCATTCCCCAGTTCTTCACGCCGTCGATTCCTGGGGCTATATTGAGACCCGTTGGTTATCTCGTCTTCCTCGGGTCCCAGAGACTCCAATGCAGAGTGGAGTATTTTAGTKAAGCCCAGTCATCCCTATTTACTTGTATGTACTGCTGGCGGCTTCTTACGTGTCTGGRTGTCTTGCTGTATCTAGTAAACGCAGAAGCCGTACACGATCTGTTTGGGCCCCACTACGCGACCGATTTCCGCGACTAGAAATCTCCACGGTGCCTAGCCAGTGATACCTATATAGGTACTCAGATTCAACTACTTCAAAACGGTTGATGCACCTCCCGCTTGGGATGAGCTGGCCAGTCATTCGTGCCCGACCYGTTGCGCAGGGCTGTTAGCACAGGGTCCGGTAGGTACTGCTATTGTCCCTTATGGAGTTCACAATGATCGTGAGACCAGCACAACGCCTTTCTAACGGACCACTTTCGGACCGCTGCGAGGGTCCAAGTGGCATGCCATCCCTGTTGAATTCACACCGGTGTGTTTCGCTGGGGGGACGTCGCCTTCTTTGCGGATGGCTGCCAATCTGGGACTTAATGTAGGTAGCGATGCGAGTACGCGCTAGAATATGCCTGTCT
GPE020920  AATACCCATCACAAGCAATAGGCCGCGTTCATTTACCCAGGAGGCAACGCTCTCTGCTGTGCTTAAGTAAGCGGTCCGTCGAGGGACCGCATCTGGTGGCCCCAGTTTCATKMTAYAWRRGAGCGTAGGTCCARCGCTCGTCATTGGCCGCTGGTKAGCYRTCAAARYYGTCAARYRGTGTCTRTACTGATGGGTTTAACGCTTCTACCRMYMYAGGGGGATMGGGGGTTMWRRKYWYWCWYAAAMTTCAGYKGATAATRATCATCCARCSACAGGCGGARCWGRCACGGTACTGTTCGCTCCGAGGKYYCRYRKRMRKAYRYAYGRRCCYTGWYWMGCAGTKYRSTCTYAAGCCTTTRAYYRRCACTGCCCACGGCAATAGCCTGTCCGMGASTGATCTCCTAYMYGCCCGTAATGCGRWYYRTTTTCGCGCTGAATCACAAGGGGTCTATAGGATCACAAGAACACTTCCGTGCCRMRTCTRCCATGTGGAAGAGCCTTACACCGCATCTTGAAGACGATACCAGTATGGTAAGCAGCTAAATGCGATTTGTAGAGTCATCCTGTGTAATGGTCAGGCCCGGAATGATGGTACTAGTAGTGTTATCACACAGCCAAACCAGTCCAGCAGTTGCGCCAAGCAGCGCCACGTTTGTATGTAGCCCCGTGCGGGAAAGYAGGWRCCCTAGAGTGCGYWGRRKKKATKTTAGRWMYYACAGAGCACTAGAGTAACCGTGCSACTAATAAGAACAGATAGATGAGTAGTCGTTCTAAGCTTCTTKRRYRRMYMYKYGTGCACCACCAYRRTCTCTACTACCTAGAKYMKRSCTTCACGCCAACYRSGAAMCCGTTTGAACTTACGCCTACGCTCTTTCATTAGGCGCAGTTATATCCGATAGCTCCGGGTCTGCTGACGGGCAARAGGCAGCGTACCCTTTTGAATGGCTTGATAATTGAAATGTTGCCGTGATATCATGGCAAGACAGASCGKYTGMATMTTCTATGTAGTGGATCCTGGGTTCCAGGATACCGCAAGCGGAGGATACACTATCAAACTACGTTTCCATCGATAATTGGCCGAGACCCACAACTATAGATTATCCCCTACCCGACACTAAAAGAACGGTGTTCACGCCGTCCTGTAGGGCAATGTGCGCTTTTTGTAGTTGGCTGCATGGTCAAAGACTGCGGATGCTGCACATCATACACTTTCTTCTAAGTATTGCCACCGATTGGCCTGRYRRYWYKRARGCAYRYCTTAGTTCCTAATGGCGATCGTCTGTCCCCGCCATGCACGGAGATGCGTGTAATCTCTCGTAGCCGTATTGTATTACGAGGTGCCCGGTAACGTGCACGTCGACGTGGCCCGTAGTAGTAGCAATTTTCGCGCTAGGTCTTGGAAAAGATTAGGATCTATCAACACTGGTACRGATTACGCCGAGTGTCTGGTGTTCCGTAACCTGAACGTCTAAGGGTCCGGGTGGCCCGACACCAAAGTCTGAAATCGTATTTGTATGAGGATGAAGTCGCTCAGCTAAGGTACAGCCTATATACGTTCCGTTCCACGATCCCATCATGAGTTATGGGAGTTGTATCTTCAAAACTATCCCTCATATATTACTTCAATGCGTCAAAAATAGTGGCAATTGGCATCCTATGAAAGCGTAAACAACTCACTGGCGATAAAATCCAGGAAAGCTAATTAAGTAGCTTGACACGGGCAAATTTCTCAGATGAATCCCATAACGTAATTTTTTTAGTCTYYRYRCGRAAARMRYCCACCCTCGAGCATGTTACGCATAGAGTGCGCACAACTATCTTGAAGTCAGTGGGACTTTGTATGTGCGATTATGGACTTGGACAAACTGYGCGAGCAGCTGTTTGATTTCGGAGATAGCTCCGAAYACTTCCCCGAGGAGGCGGTCAGTTTCACCCGAAATGGGAACATCCGTGCGGGCCAGCGGGYAAGARMMYKTAGCCGCACSMYCCCCCGTRYYCKRYYKRYSYYRAKGTYRYYMYGAMYGCKCMYWSYMSGSGRTTGTGCARTRRWCCYAGAGRWYGTYTRGCTGAMKYRSSRRTCACTAGAAGTAATTCATTCCGACCCTAAAGAATCATTGCCMACTAGGTGCACAGGACCAAGRMWRYCYRCAAKKYKKYKRCSRASCAGTTGTAGGTCSAYTRGRAGCGGTAGWYRWRRCCWCAYAYTRRWAWYGGAGTACATATCATCCGTTGCTAATCTTCCTCTAAGAYAATTTAGTGCTARRSYYKRRRGTAACTTGCTGGTCTMRYKTARYRGCMYCTWGMCGTGCYYMYYSTGATAATAAGGTTGCASKAKMMSGYRRTGATACTCAAGGTTGTATGTTCGGAAGGAGGTATGGCTCACTTCCAGGAGGGTTATGATGTGTGACCTAATCAATCACTCCCTCCTAGATAAAATATTCTGGAACCTATATCGTGAGAGACCCAGAGCTCAGGATTGGGGTTGCCTCTAGGTTTAATTAAAGTCTGAGTGGTCTGCTGCGGCTATGAGCGGTGCTGTCCTTCTCTCCCAACCGAGCCCTTGTCAATGGTTCGCAAATAAACAGTAAAMMSGCTTAACTTTGTCCTTAACATAAGCYMAGGTGCACTCTTGCGRKKGYSCATTTYTCGTTAGATGGTAAACGAGCAAAGAAGATGCCCGTTGGGTAGGMCGTCCGGCGATACGCAGTGGAATTGGYTTTGTCATTAGACCTCCCACGTATTTCTYSSCATCATYTCRAATGCAATMAGTTYYSCGATAGYKRWGCGTTYTACAGAATAGTTCCCTTCGAGGTACAACGTTTGTAATCAATCGCGCATTTATTTTTTACTCGKRCGRRACTCGTGARACGGGAACGAGCTATAGTAAGATTACTCTATACCCGAGCAAGCTGAATCGTGCGAGCTGCCGGAGTTTTAGAGAGCTGGCTGATAGTGTCCTARYMCRTTGAACAATATGAGAAAGGAAGACATCAGCATTATGCGTCGTCTGATAGAAGCCCTCTACCATTTCGCCGCCTACCAAAAAACAAACTCCGTCCCCCATACACGCTATTCGTCTGTCCACTGAACACGCTTGCAAACATTCTTGCATTTCCGTACGCATGATCGATGCAGACTCCTATATAWACGAGACAATCGTGACATGGATTTAAGTCTTGACAATCGGGCTTAGGACGGTTTATTTACTCGGTGTCCCTCTAAGGCTTAAGGTTAGTTACATGATTACRRSWWRRRCGGTGCGGAAGGAATCCCAGCCAGCCAAGTATCATAGTCCTGGTCCAGTAGGCAATGCTATATCGTTCGAAGCTTTCGGAAGTACCCAGGTTTCTTAGAATACTGGAGATAACCTCTGAGGAAACCATAGTAATCACCCTTATTCAGTCGTGGGCAGAACAGGTACAAGGTCCCTGAACACGCATTGCCCTGAGCCTCGMGGTGAGACYRRMSYYGTATGAARRSYCATCTGMCATACGGTAYGRCCAGTTGGTGGATAACGTACAGACTSGAGCTTAAGTACCACGAACAACCAAGATGTGGCATGGCCAATTGACAAGGGAGTAGGAACCTAATCTAAGACAGGTTTGCCGCAGCTGTACCCGGGGCTGCAACTCCTCAGCCTTCGCCCCTTAGTAACAAGCAGATACATGATGTGTAAGCGGGTTGGATTCGCTTCGCGTGTGCTAGGGAAACCCTTTCAAGATCTAACCCTAGGTAAAAGGCTCTTCGGTGACTCATCTCCCATGAGGAAATCACATAGCGTCAGACGAACAGTTGATTTTTATCGGACCTGGTGTCTCCCCTCAACTTACCCATTTTAGTCAGCCCTAGCTTATAGAACGAAGTTATGTGACTCTACACTGCGACCTTGTCCTGAACTCATGCCGACGATGCTAGGTTAACGTCAAATGTATGAACGGCAAAAGGGGTCTGTTATTGAGTAGGTTTCAGCTCCGATGCTTGCGCCAAGTATTGCTACTGTGGGTTCATTCCCCAGTTCTTCACGCCGTCGATTCCTGGGGCTATACTGAGACCTGCCATCGATTTCAAATCCCTTAGATCCGAGAGATTCCTGCTAGACGCGGAATGTGTTAGTGAAATTTCGTCTTTCTTAATTACTTGTGCAACTCAATTTTAATCCTCCGTAGACCTGGATGTTACAGCCTATTGAGTAAACATGGAAGCCGYACATGACCTGTTTGGGATTCGCTACGCGACCACCTTCCGCGACTAGAAATCTCCATGGTGCCTAGCCGGCAGCATCTATWYAGGTACCCAAAAAGCACTATTTTAAAATGGTTGATGCTCTCTCCTTTTGGGATGAGCCGGCCAGTCATTGGTGCCCRACCTGYKGCTYAGGGYWGYTAGCACAGGGTCCGGTAGGTACTGCTATTGTCCCTTTCGGGGTTCACWATGATCGTGAGACCAGCACAACGCCTTTCTAACGGRCCACTTTCGGACCGCTGCGAGGGTCCAAGTGGCCTGCCATCCCTATTGAATTCACATATATGTGTTTCGCTGGGGGGACGTCGCCTTCGTTGCGGATGGCTGCCAATCTGGGACTTAATGTGGGTAGCGATGCGAGTACGCGCTAGAATATGCCTGTCT
GPE020940  AATACCTATCTCGAGAAATGGAGTAAATTCATTTCTCTCATAGATGGTCGTCTCGGACGCGGCAGAACGAACGGTCTGTCGAGGGACCGAATCTGAAGGCCCCAACTTTCCGCTACAAAGGAGCGCTAGCTTGGCGCTCGTCATTGGCCGCTGGTGAGCYGTCAAAACTGTCAAACGGTGTCTGTACTGATGGGTTTAACGCTTCTACCGATATAGGGGGATCGGGGGTTATGAGTATTCATAAAATTCAGCTGATAATAATCATCCAACGACAGGCGGAACTGACACGGTACTGTTCGCTCCGAGGTCCCACATACGTACACACGAACCCTGTCTAGCAGTGTGGTCTTAAGCCTTTGACTAACACTGCCCACGGCAATAGCCTGTCCGCGAGTGATCTCCTATACGCCCGTAATGCGGACCATTTTCTCGCTGAATCACAAGGGAGTCGACTATTCACTAAAACGCTTCCGTGCCGCGTCTGCTATGTGGAAAAGCCTTCCACCGCATCTTAAAAACGATACCAGTATAGTAACCGGCTAAATGCGATTTGTAGAGTCATCCGTAACACCAACTGCAGACTGGATGATGGTACCGGTAGTGTTATTACGGAGCCCAATTTGTCCAGCAGTTGCGCCGAGCAGCGCCACGTTTGTATGTAGCCCCCTGCGGGCGAGTAGGAACCCTAGAGTGCGCTGAGGTGATGTTAGGTCCCACAGAGCACTAGAGTAACCGTGCCACTAATACCAATAGATAGATGAGTAGGAGTTCTAMGCTTCTAGAACAGATACTCGTGCACCACCGCAATCTCTACTACCTAGAGTAGGGCTTCACGCCAACTAGGAACCCGTTTGAACTTACGCCTACGCTCTTTCATTAGGCGCAGTTATATCCGATAGCTCCGGGTCTGCTGACGGGCACAAGGCAGCGTACCCTTTTGAATGGCTTGATAATTGAAATGTTGCCGCGATATCATGGCAGGACAGACTGGTTGAATCTTCTATGTAGTGGAYCCTGGGTTCCAGGATACCGCAAGCGGAAAATACACTACCAAACCAGGTTTCCATCGATAATTGGCCGAAACCCACAACTATAGATTATCCCCTACCTGACACCGAAAGAACGGCATTCACAAGATCCTGTAGAATGGTGTGCGCTTATTGCACACTAGGGCATGGTCAATAGTCAAACCTGCACTTTGATACACATCTTTATCTTAGTATTGCCACCGATTGTTTCTATAGCATTGAAGCACATCTTAGTTCCTAATGGCGATCGTCTGTCCCCGCCATGCACGGAGATGCGTGTAATCTCTCGTAGCCGTATTKTATTACGAGACCTGGACCGGTAGACACGTCGACGTGGCCCGTAGTAGTAGCAATTTTCGCGCTAGGTCTTGGAAAAGATTAGGATCTATCGGCATCGGTAAGAATTGCACCGAGTGTCTGGCGTTACGTCACCTGAACGTCTAAGGGTCCAGGTSGTTAAGCACCACTGGTCGACAACGTATTTGTATGAGGATGAACCCGTTTAACTAAGGTGAAGCCTATCTACGTTCCGTTCCACGATCTGGTCGCATACGGCCTAGACCGCGCCCGTAAAACTGTCCCTCGCGTATTACTTGGATGGTACGAAGATAGGGGCAATTGGCGCTAAATGACTACACCTGCCACCTACTGGCGACTGTATTTCAAAAAGCTACATAAGCAGCTTGGCATACAGGGGTTTCTCAGATGATGCCTGCCGTCTATGCGCCGCCAGCTCCGTACGGAAAGCATCCACCCTCGAGCATGTTACGCATAAAGCGCACACAGTGGTACTAAAACTGCCGGGACTCAACGTAAACGATTATGGACTTTGACAAACTGYATTAAAGTTCAACCAGCCCGTTTAGCAGAATTGAATACTTCCCCGGATAGGCGGTCAGTTTCACCCGAAGTGAGATTATCCGTGCGGGCCAGCGGGCAAGAGAATTTAGCCGCACCCCCCCCCGTATCTGATCGATGCCGAGGTTGCCATCAATGCTCCTACTACGCGGTTGTGCAGTGATCCTAGAGATTGTCTGGCTGACGCGCGGRCCACAAGAAACGATGCATTATGATCCTAAAAAAGCRATCCCAACTAGGTGCACAGGATTGGGGCAACCTGCAAGGCTTCGGCCGACTCGTTGGAGGCGCACTAGGAGCGGTAGTCGTGACCACAYACTGGAAATGGAGTACATATCATCCGTTGCTAATCTTCCTCTAAGACAATTTAGTGCTAAGCTCGGAAGTAACTTGCTGGAGCCGTTTAACAGCACCTAGCCGTGCTTATTCTGATAATAARGTTGCACGAGAACGTAATGATACTCAAGGTTGTATGTTCGGAAGGAGGTATGGCTCACTTCCAGTAAACCGATGATGGGTGATCTAATCAATCACTCCCTCCTAGATAAAATATTCTGGAACCTATATCGTGAGGAACCTAGAGCTCAGGATTGGGGTTGCCTCTAGGCCTAATTAAAGTCTGAGTGGTCTGCTGCGATCATGAGACGTTATGTAGTCTTTTGCTGCTTTCAGCGTTGTCAATAGTTCGCAGATAAACAGTAAACCGGCTTAACCGTGTTCTTAACATAAGCTCAGGTGCACTCTTGCGAGGGTGCATTTCTCGTTAGATGGTAAACGAGCAAAGAAGATGCCCGTTGGGTAGGCCGTCCGGCGATACGCAGTGGAATTGTTCACCCACCCAGACCCTTTGTGTACCTCTCGGCATCTCCGTGTATGCAATAAGTTCTGCGATAGCTGTGCGTTTTACAGAATAGTTCCCTTCGAGGTACAACGTTTGTAATCAATCGCGCATTTATTTTTTACTCGGGCGAGACTCGTGAGACGGGAACGAGCTATAGTAAGATTACTCTATACCCGAGCAAGCTGAATCGTGCGAGCTGCCGGAGTCGTAGAGAGCTGGCTGTTATCGTCCTGGCCCATCGATTAATATAGGAAGGGAAGGTATCGACATTATGCGTCGTCCGATAGAAGCCCCTCACCATTTTCTTTCCTACCAAAAAACAAACTAAGTAAATAGTACACGCCACGTGACTGTCCACTGCACACCGTTGCAAACACGCTTGCATATCTACTGACATGATCGAAACAGACTGTCGCATATAAGAGACAATTACAGCGGAGATCCGGGTTGTGGTAATCGGGCTTAGGATAGTTTAATTACTCCGAAGTTTTCCCGAGCTTGAGGTTAGCTACATGATTACGGGTAGAGCGGAATAAGTAGAATCCCAGCCAAGTAAATATCATATTTCTGGTCCAGTAGGCAACGCTATATCAAGTATGGCTTTCGTGCATCTCCGGGCTTCAGCGGATACCGAAGATACCCTTTGAGGTAACCTTAGTAATCACCCTTATTCAGTCGTAGGTGATCCAATTGAGGAACATTAAACGTTATGACGTCCTGAGTTCTCCGGTAGCGCCGGCCCTGTATGAAGGCCCATCTGCCATACGGTATGACCAGTTGATGGATATATGACGGACCGAAGCTCAAGTACCAAAGGCAACCGGTACGTGGCATGGCCAATTGACAATGGAGTARGAAAGTAATCTAAGACAGGTTTGCCGTAGCTGTACCCGGGGCTGCAACTCCTTAGCCTTCGCCCCTTTGTAACGAGTAGGAACATAAAGTTAATACGGGTTGGATTCGCTTCGCGTGTGCTAGGGAAAATTCTCCAAGATCTAACCCTAGGTAAAAGGCTCTTCGGTGACTCGCCCCCCATGAGGAAAACACATTGCGCCAGACGAACAGTTGATTTTTATCGGACCTGGTTTCTCCCCTCAACTTACCCATTTTAGTCAAACCTAGCTTATAGGCCGAGGTTATGTGGGTCTACACTGTGACCTTGTCCTGAACTCATGCCGACGATGCCAGGCTAACGTCAAATGTATGAACGGCAAAAGGGGTCTGTTATTGAGTAGGTTTCAGCTCCGATGCTTGCGCCAAGTATTGCTACTGTGGGTCTATTCCCCTGAAGTTCGAGCCGTCGATTCCTGGGGCTATACTGAGACCCGTTGGTTATCTCGTCTTCCTCGGGTCCGAGAGACTCCAATGCAGAGTGGAGTAATCCGATTTGACCCAGTCATCCCTATTTACTTGTATGTACTGCTGGCGGCTTCTTACGTGTCTGGATGTCTTGCTGTATTGAGTAAACGCAGAAGCCGTACACGATCTGTTTGGGCCCCACTACGCGACCGATTTCCACAGTTAGAAATCTCCACGGCACCTAGTCGGCAGCATTCGCATAGGTACTCAGATTCAACTACTTCAAAACGGTTGATGCACCTCCCGCTTGGGATGAGCTGGCCAGTCATTCGTGCCCGACCTGTTGCGCAGGGCTGTTAGCACAGGGTCCGGTAGGTACTGCTATTGTCCCTTATGGAGTTCACAATGATCGTGAGACCAGCACAACGCCTTTCTAACGGACCACTTTCGGACCGCTGCGAGGGTCCAAGTGGCATGCCATCCCTATTGAATTCACACCGGTGTGTTTCGCTGGGGGGACGTCGCTCCCGTTGCGGATGGCTGCCAATCTGGGATATAATGTGGGTAGCGATGCGAGTACGCGCTAGAATATGCCTGTCT
GPE021000  AATACCTATCTCGAGAAATGGAGTAAATTCATTTCTTCAGGAGGCAACGCTCTCTGCTGCGCTAGAGTAAACGGTCTGTCGAGGGACCGAATCTGAAGGCCCCAACTTTCCGCTACAAAGGAGCGCTAGCTTGGCGCTCGTCATTGGCCGCTGGTGAGCTGTCAAAACTGTCAAACGGTGTCTGTACTGATGGGTTTAACGCTTCTACCGATATAGGGGGATAGGGGGTTATGAGTATTCATAAAATTCAGCTGATAATAATCATCCAACGACAGGCGGAACTGACACGGTACTGTTCGCTCCGAGGTCCCACATACGTACACACGAACCCTGTCTAGCAGTGTGGTCTTAAGCCTTTGACTAACACTGCCCACGGCAATAGCCTGTCCGCGAGTGATCTCCTATACGCCCGTAATGCGGACCATTTTCTCGCTGAATCACAAGGGAGTCGACTATTCACTAAAACGCTTCCGTGCCGCGTCTGCCATGTGGAAAAGCCTTCCACCGCATCTTAAAAACGATACCAGTATAGTAACCGGCTAAATGCGATTTGTAGAGTCATCCGTAACACCAACTGCAGACTGGATGATGGTACCGGTAGTGTTAATATACAGCCCAACTTGTCCAGCAGTTGCGCCGAGCAGCGCCGCGTTTGTATGTAGCCCCCTGCGGGAGAGTAGGTGGCCTAGAGTGCGCTGAGGTGATGTTAGGTCCCACAGAGCACTAGAGTAACCGTGCCACTAATACCAATAGATAGATGAGTAGGAGTTCTAWGCTTCTAGAACAGATACTCGTGCACCACCGCAATCTCTACTACCTAGAGTAGGGCTTCACGCCAACTAGGAACCCGTTTGAACTTACGCCTACGCTCTTTCATTAGGCGTCGTTTCATCCGATAGCTCCGGGTCTGCTGACGGGCAAGAGGCAGCGTACCCTTTTGAATGGCTTGATAATTGAAATGTTGCCGCGATATCATGATAGGACAGACTGGCTGAATCTTCTATGTAGTGGATCCTGGGTTCCAGGATACCGCAAGCGGAAAATACACTACCAAACCAGGTTTCCATCGATAATTGGCCGAATCCTACAACTATAGATTATCCCCTACCCGACACCGAAAGAACGGCATTCACGCCGTCCTGTAGAATGGTGTGCGCTTAGTGCACACTAGGGTGTGGTCAATAGTCAAACCTGCACCATGTCATACATCTTTATCTTAGTATTGCCACCGATTGTTCTGATAGCATTGAAGCACATCTTAGTTCCTAATGGCGATCGTCTGTCCCCGCCATGCACGGAGATACGTGTAATCTCTTGTAGCCGTATTGTATTACGAGGTGCCCGGTAACGTGCACAATAGTATCTCCCGTGCTAGTAGTAATTTTCGCGCTAGGTCTTGGAAAAGATTAGGATCTATCAACATCGGTAAGAATTGCGCCGAGTGTCTGGTGTTACATCACCGAGACGTCTAAGGGTCCAGGTSGTTAAGCACCACTGGTCGACAACGTATTTGTATGAGGATGAACCCGTTTAACTAAGGTGAAGCCTATCTACGTTCCGTTCCACGATCTGGTCGCATACGGCCTAGACCGCGCCCGTAAAACTGTCCCTCGCGTATTACTTGGATGGTACGAAGATAGGGGCAATTGGCGCTAAATGACTACACCTGCCACCTTCTGCTATCTGTATTTCAAAAAGCTTCATAAGCAGCTTGGCATACAGGGGTTTCTCAGATGATGCCTGCCGTCTATGCGCCGCCAGCTTTACACGGAAAAAGCCCACCCTCGAGCATGTTACGCATAGAGCGCACACAATGGTACTAAAACTGCCGGGACTCAACGTAAACGATTATAGATCCTGACAAACTGYATTAAAGTTCAACCAGCCCGTTTAGCGGAATTGAATACTTCCCCGGATAGGCGGTCAGTTTCACCCGAAGTGAGATTATCCGTGCGGGCCAGCGGGCAAGAGAATTTAGCCGCACCCCCCCCCGTATCTGATCGATGTTAATGCCGTTCCGGCTGCTCCTACTACGCGATTGTGCAGTGATCCTAGAGATTGTTTGGCTGACGCGCGGRCCACAAGAAACGATGCATTATGATCCTAAAAAAGCGTTGTTMGCTAGGTGCACAGGATTGGGGCAACCTGCAAGGCTTCGGCCGACTCGTTGGAGGTGCACTAGGAGCGGTAGTCGTGACCACACACTGGAAATGGAG-ACATATCATCCGTTGCTAATCTTCCTCTAAGACAATTTAGTGCTAAGCTCGGAAGTAACTTGCTGGAGCCGTTTAACAGCACCTAGCCGTGCTTATTCTGATAATAAGGTTGCACGAGAACGTAATGATACTCAAGGTTGTATGTTCGGAAGGAGGTATGGCTCACTTCCAGGAGGGTTATGATGGGTGATCTAATCAATCACTCCCTCCTAGATAAAATATTCTGGAACCTATATCGTGAGGAACCTAGAGCTCAGGATTGGGGTTGCCTCTAGGTTTAATTAAAGTCTGAGTGGTCTGCTGCGATTATGAGACGTTATGTAGTCTTTTGCTGCTTTCAGCGTTGTCAATAGTTCGCAGATAAACAGTAAAAACAATTAATCGTGTTGATAACCTATCTCAAGGTGCACTCTTGCGAGGGTGGGTTTTTCGTTAGATGGTAAACGAGCAAAGAAGATGCCCGTTGGGTAGGCCGTCCGGCGATACGCAGTGGAATTGTTCACCCACCCAGACCCTTTGTGTATTTCTCGGCATCATTTCGAATGCAATAAGTTCTGCGATAGCTGTGCGTTTTACAGAATAGTTCCCTTCGTGGTACAACAGCTGCAATCAATCGCGCATTTATTCCGAGTCTAGGGAGAAACTGTGAGACGGGAACGAGCTATGGTAAGATTACTCTATACCCGAGCAAGCTGAATCGTGCGAGCTGCCGGAGCTTTAGGGAGCTGGCTGTTAGTATCCTAACCCATCGATTAATATAGGAAGGGAAGGTATCGACATTATGCGTCGTCCGATAGAAGCCCCTCACCATTTTCTTTCCTACCAAAAAACAAACTAAGTAAATAGTACACGCCACGTGACTGTCCACTGCACACCGTTGCAAACACGCTTGCATATCTACTGACATGATCGAAACAGACTGTCGCATATAAGAGACAATTACAGCGGAGATCCGGGTTGTGGTAATCGGGCTTAGGATAGTTTAATTACAAGATGTTTTTCCCGAGCTTGAGGTTAGCTACATGATTACGGGTAGAGCGGTGCGGAAGGAATCCCAGCCAAGTAAATATCATATTTCTGGTCCAGCAGGCAACACTATATCAAGTATGGCTTTCGTGCATCTCCGGGCTTCAGCGGATACCGGAGATACCCTCTGAGGTAACCATAGTAATCACCCTTATTCAGTCGTAGGTGATCCAATTGAGGAACATTAAACGTTATGACGTCCTGAGTTCTCCGGTAAGACCGGCCCTGTATGAAGGCCCATCTGCCATACGGTATGACCAGTTGATGGATATATGACGGACCGAAGCTTAAGTACCACGAACAACCAAGATGTGGCATGGCCAATTGACAAGGGAGTAGGAACCTAATCTAAGACAGGTTTGCCGCAGCTGTACCCGGGGCTGCAACYCCTCAGCCTTCGCCCCTTTGTAACGAGTAGGAACATGATGTGTAAGCGGGTTGGATTCGCTTCGCGTGTGCTAGGGAAACCCTTTCAAGATCTAACCCTAGGTAAAAGGCTCTTCGGTGACTCATCTCCCATGAGGAAATCACATAGCGTCAGACGAACAGTTGATTTTTATCGGACCTGGTGTCTCCTTCTAACTTACCCATTTTAGTCAAACCTAGCTTATAGAACGAAGTTATGTGGGTCTACACTGCGACCTTGTCCCGAACTCATGCCGACGATGCTAGGTTAACGTCGGGTGTATGAACGGCAAAAGGGGTCTGTTATTGAGTAGGTTTCAGCTCCGATGCTTGCGCCAAGTATTGCTACTGTGGGTTCATTCCCCAGTTCTTCGAGCCACCGATATATTAAAGTATACTAAGACCCGTTGGTTATCTCRTCTTCCTCGGGTCCGAGAGACTCCAATGCAGAGTGGAGTAATCCGATTTGACCCAGTCATCCCTATTTACTTGTATGTACTGCTGGCGGCTTCTTACGTGTCTGGATGTCTTGCTGTATCTAGTAAACGCAGAAGCCGTACACGATCTGTTTGGGCCCCACTACGCGACCGATTTCCGCGACTAGAAATCTCCATGGTGCCTAGCCAGTGATACCTATATAGGTACTCAGATTCAACTACTTCAAAACACCAGATGCACCTCCCGCTTGGGATGAGCTGGCCAGTCATTCGTGCCCGACCTGTTGCTCAGGGCTGTTAGTACAGGAATTAACGGACGTCATCGACAATTTCGATGGAAGCGGGTTGACCTACAGAGTTACTCATGTATTACGGCTCCCAGATGTAGCTCCGACAACTTGGCACCGTCTACGGCCTGCCATCCCTGTTGAATTCACATATATGTGTTTCGCTGGGGGGACGTCGCCTTCGTTGCGGATGGCTGCCAATCTGGGATATAATGTGGGTAGCGATGCGAGTACGCGCTAGAATATGCCTGTCT
GPE021010  AATACCTATCTCGAGCAATGGAGTAAATTCATTTCTCTCATAGATGGTCGTCTCGGACGCGGCAGAGTAAGCGGTCTGTCGAGGGACCGAATCTGGTAATTCTGACTTTCCGCTACAAAGTAGCGCTGGTTTGACGCTCGTCATTGGCCGCTGGTGAGCTGTCAAAGTCGTCAAACGTTGTCTGTACTGATGGGTTTAACGCTTCTACCACCCTAGGGGGATCGGGAGCCCTAGTCATTCTCAAAATTCAGCTGATAATGATCATCCAACGACAGGCGGAACTGGCACGGTACTGTACGCTCCGAGGGTCCACATACGTACGTATGAAAGCTGTCTAGCAGAGTGGTCTCGAGCTTTTGACTAACACTGCCCACGGCGATAGCCTGTCTGCGAGTGACCTCCGGTACACCCGTTATGCAATTTGTTTTCTCGCTGAATCACAAGGGAGTCGACTATCCACATAAGCACTTCCGTGCCGCGTCTACTATGTGGAAAAGCATTACACCGCATCTTGAAAACGATACCAGTATAGTAACCGGCTAAATGCGATTTGTAGAGTCATCCGTAACACCAACTGCGCCCTGGATGATGCTACCGGTAGTGTTAATATACAGCCCAATTTGTCCAGCAGGTGCGGCGGGCAGCGCCGTGTTTGTATGTAGCCCCGTGCGGGAGAGTGTATGCCCTAGAGTGCGCTGAGGTGATGTTAGGTCCCACAGAGCACTAGAGTAACCGTGCCACTAATAAGGATAGATAGATGAGTAGGAGTTCTAAGCTTCTTGGGTGACCCTGTGTGCACCACCGCGGTCTCTACTACCTAGAGTCGACCTTCACGCCAACCGCGAAACCGTTTGAACTTACGCCTACGCTCTTTCATTAGGCGTCATTACATGTGATAGCTCTAAATCTGCTGACGGGGACAAGGCAGCGTACCCTTTTGAATGATTTGGCCGGCCGAATGTTGCCGTGATATCATGGCAAGACAGACTGGCTGAATCTTCTATGTAGTGGATCCTGAATTCCAGGATACCGCAAGCGGAAAATACATTACAGAATCTCGTTTTCAATGATAATTGGCCGAGACCCACAACTATAGATTATCCCCTACCCGACACCGAAAGAACGGTGTTCACGCCGTCCCAGAGAATGGTGTGCAGCCAGTGCACACTAGGGTGTGGTCAATAGTCAAACCTGCACTTTGATACACATCTTTATCTTAGTATTGCCACCGATTGTTTCTATAGCATTGAAGCACATCTTAGTTCCTAATGGCGATCGTCTGTCCCCGCCATGCACGGAGATACGTGTAATCTTATGTAGCCGTATTGTATTACGAGGTGCCCGGTAACGTGCACAATAGTATCTCCCGTGCTAGTAGTAATTTTCGCGCTAGGTCTTGGAAAAAGGTGGGATTTATCGACATCGGTAAGAATTGCGCCGAGTGTCTGGTGTTACGTCGCCTAGACGTCTAAGGGTCCAGGTSGTTAAGCATATAAAGTCATAATCGTATTTGTATGAGGATGAAGTTACTCAATTAAGGTACAGCCTATATACGTTCCGTTCCACGATCCCATCGCATACGGCCTAGACTGCGCCCGTAAAACTGATTCTCGCGTATTACTTGGGAAGTACAAAGATGGGGGCAATTGGCGCTAAATACCTACACCTGCCACCTTCTGCTATCTGTATTTCAAAAAGCTTCATAAGTGCTCTGGCATACAGGGGTTTCTCAGATGAATCCCGCCGTCTATGCGCCGCCAGCTCCGTGCGAAAAGCATTCACCCTCGAGCAACGCTCTCATAGAGCGCRCACAGTGGTACTGAAACTGCCGGGACTTTGTATAAGTGATTATAGATCCTGACAAACTGYATTAAAGTTCAACCAGCCCGTTTAGCAAAATTGAATACTTCCCCGGATAGGCGACTCAGACTACCCGAAGTGAGATTATCCGTGCGGGCCAGCGGGCAAGAGAATTTAGCCGCACCCCGCCCCGTATCTGATCGATGTTAATGCCGTTCCGGCCGCGGACAGCCCGCGGTTGTGCAATGATCCTAGAGATTGTCTGGCTGACGCGCGGRCCACAAGAAACGATTCATTCCAGTCCTAAAGGGGCGTTGCCAGCTAGGTGCACAGGATTGAGGCAGCCTACAAGGTGGCGGTCGCCCAGTTGGAGGTGCATTGGAAGCCGTAGTCGTGATTTCATACCAAAAATGGAGTACATATCATCCGTTGCTAATCTTCCTCTAAGACAATTTAGTGCTAAGCTCGGAATGGACTTGCTGGTCTCGTTTAACAGCACCTTGCCGTGCTTATTCTGATAATAAGGTTGCACGAGAACGTAATGATACTCAAGGTTGTATGTTCGGAAGGAGGTATGGCTCACTTTCAGGAGGGTTAAGATGGGTGATCTAATCAATCACTCTTTCCTTGATAAAATATTCTGGAACCTATATAGAGAGGAACCCAGAGCTCAGGATTGGGGTTGCCTCTAGGTTTAATTAAAGTCTGAGTGGTCTGCTGCGATCATGAGACGTGCTGTAGTCTTTTGCTGCTTTCAGCGTTGTCAATAACCAGCGGACAAACAGTAAACCGGCTTAATCGTGTCCTTAGAATAAGCTCAGGTGCACTCTTGTGAGTGCCCATTTCCTGTTAGATGGTAGTCGGTGGGCGAAGATACCCGTTGGGTAGGAGCATAACCGATACGCAGTGGACTTGTTCACCCCATTAGACCTTTCATGTACCTCTCGGCATCATTTCGAATGCAATAAGTTCTGCGATAGCTGTGCTACCTACAGAATAGCACCCTTCGAAACGTTGTAGCTGCAATCAATCGCGCATTTATTCCGAGTCTAGGGAGAAACTACAAGACGGGAACGAGCTATGGTAAGATTAATCTATACCCGAGCAAGCTGAATCGTGCGAGCTGCCGGGACTTTAGGGAGCTGGTCATTATCGTCCTGGCCCGTCGATTAATATAAGAGGGGAAGGCATCGACATTATGCGTCGTCCGATAGAAGCCGCTCACCATTTTCTTTCCTACCAAAAAACAAACTAAGTAAATAGTACACGCCACGTGACTGTCCACTGAATACCGTTGCAAACATTCTTCCATATCTACTGGTATGATCGAAACAGACTGTCACATATAAGAGACAATTACAGCATGAGGTTAATGCTTGGTAATCGGGCTTAGGATGGTTTGATTACAAGATAGTTTTCTAAGAATTGAGGTTAGCTACATGATTACGGGTAGAGCGGTGCGGAAGGAATCCCAGCCGAGTAAATATCATGGTTTTGGTCCAGTAGGCAACGCTATATCAAGTATAGCTTTCGTAAATCTCCGAGTTTCAGCGGATACCGGAGATAACCTCTGAGGTAACCATAGTAATCACCCTTATTCAGTCGTGGGCAGAACAGTTGAGGAACATTAAACGTTATGTCGTCCTGAGTTCTCCGGTAAGACTAGCCCTGTATGAAAAGTCATTCACCATACGGTATAGCTTGTTGAATGATAACGTACGGACCGAAGCTCAGACCTAAAAAACAACCAGTATGTGGCATGGCCAATTGACTTGGGAGTAGGAACCTAATCTAAGACAGGTTTATCGTAGCTGTACCCGGGGCTGCAACTCCTCAGCCTTCGCCCCTTAGCTCTAAACAGATATGTAAAGTTAGTATAAACCAAGCGATCTTCGCGTGTGCTAGGGAAACCTCTTCAAGTTCTAACCCTAGGTAAAAGGCTCTTCGGTGACTCATCTCCCATGAGGAAATCACATAGCGTCAAACGAACTGTGAATTTTTATCGGACCTGGTGTCTCCTTCTAACTTACCTATTTTAGTCAGCCCTAGCTTATAGAACGAGAGAATGTGGGCTGGAACTGCGACCTCATCCTGAACTTGCTACAGTGATGCCGAGTTAACGTCAAATGTATGAACGGCAAAAGGGGTCTGTTATTGAGTAGGTTTCAGCTCCGATGCTTGCGCCAAGTATTGCTACTGTGGGTCTATTCCCCTGTTCTTCACGCTACCGATTCCTGGGGCTATATTGAGACCCGTTGGTTATCTCAACTTCCTCGGGTCCCAGAGACTCCAATGCAGAGTGGAGTATTTTGATGAAACCCAGTCTTCCCTATTTACTTGTATGTACTGCTGGCGGCTTCTTACGTGTCTGGATGTCTTGCTGTATCTAGTAAACGCAGAAGCCGTACACGACCTCGCTTCACCCCGCTACGCACTCGATTTCCGCGACTAGAAATCTCCACGGCACCTAGCCAGTGATACCTATATAGGTTACCAGATTCAACTACCTCAAAACGGTTGATGGACCTTCCTCCTGGGATGAGCTGGCCAGTCATTCGTGCCCGACCTGTTGCGCAGGGCTGTTGGTACAGGGTCCGGCGGACGTCATCGACAATTTCGATGAAAGCGGGTTGACTCGCAGAGTTACTCATGTATTACGGCACCCAGATGTAGCTCCGACAACTTGGCACCGTCTACGGCCTGCCATCCCTGTTGAATTCACACCGGTGTGTTTCGCTGGGGGGACGTCGCCTTCTTTGCGGCAGGCTGCCAATCTGAAACTTAATATAGGTAGCGATGCGAGTACGCGCTAGAATGCGCGTGTCT
GPE021040  AATACCTATCTCGAGCAATGGAGTAAATTCATTTCTCTCATAGATGGTCGTCTCGGACGCGGCAGAACGAACGGTCTGTCGAGGGACCGAATCTGAAGGCCCCAACTTTCCGCTACAAAGGAGCGCTAGCTTGGCGCTCGTCATTGGCCGCTGGTGAGCTGTCAAAACTGTCAAACGGTGTCTGTACTGATGGGTAAAACGCTTCTACTAATACAGGGGGATCGGGGGTTATGAGTACACTTAAAATTCAGTGGGTAATAATCATCCAACGACAGGCGGAACTGACACGGTACTGTTCGCTCCGAGGTCCCACATACGTACACACGAACCCTGTCTAGCAGTGTGGTCTTAAGCCTTTGACTAACACTGCCCACGGCAATAGCCTGTCCGCGAGTGATCTCCTATACGCCCGTAATGCGGACCATTTTCTCGCTGAATCACAAGGGAGTCGACTATTCACTAAAACGCTTCCGTGCCGCGTCTGCTATGTGGAAAAGCCTTCCACCGCATCTTAAAAACGATACCAGTATAGTAACCGGCTAAATGCGATTTGTAGAGTCATCCGTAACACCAACTGCAGACTGGATGATGGTACCGGTAGTGTTATTACGGAGCCCAATTTGTCCAGCAGTTGCGCCGAGCAGCGCCACGTTTGTATGTAGCCCCCTGCGGGCGAGTAGGAACCCTAGAGTGCGCTGAGGTGATGTTAGGTCCCACAGAGCACTAGAGTAACCGTGCSACTAATACCAATAGATAGATGAGTAGGAGTTCTAAGCTTCTAGAACAGATACTCGTGCACCACCGCAATCTCTACTACCTAGAGTAGGGCTTCACGCCAACTAGGAACCCGTTTGAACTTACGCCTACGCTCTTTCATTAGGCGCAGTTATATCCGATAGCTCCGGGTCTGCTGACGGGCACAAGGCAGCGTACCCTTTTGAATGGCTTGATAATTGAAATGTTGCCGCGATATCATGGCAGGACAGACTGGTTGAATCTTCTATGTAGTGGATCCTGGGTTCCAGGATACCGCAAGCGGAAAATACACTACCAAACCAGGTTTCCATCGATAATTGGCCGAAACCCACAACTATAGATTATCCCCTACCTGACACCGAAAGAACGGCATTCACAAGATCCTGTAGAATGRTGTGCGCTTATTGCACACTAGGGCATGGTCAATAGTCAAACCTGCWSCATGTCATACATCTTTATCTTAGTATTGCCACCGATTGTTCTGATAGCATTGAGTGCCATCTTAGTTCCTAATATCGATCGTCTGTCCCCGCCATGCACGGAGATACGTGTAATCTCTCGTAGCCGTATCTCATTACGAGACCTGGACCGGTAGACACGTCGACGTGGCCCGTAGTAGTAGCAATTTTCGCGCTAGGTCTTGGAAAAGAGTGGGATCTATCAACATCGGTAAGAATTGCGCCGAGTGTCTGGTGTTACATCACCTGAACGTCTAAGGGTCCAGGTSGTTAAGCACCACTGGTCGACAACGTATTTGTATGAGGATGAACCCGTTTAACTAAGGTGAAGCCTATCTACGTTCCGTTCCACGATCTGGTCGCATACGGCCTAGACCGCGCCCGTAAAACTGTCCCTCGCGTATTACTTGGATGGTACGAAGATAGGGGCAATTGGCGCTAAATGACTACACCTGCCACCTACTGGCGACTGTATTTCAAAAAGCTTCATAAGCAGCTTGGCATACAGGGGTTTCTCAGATGATGCCTGCCGTCTATGCGCCGCCAGCTCCGTACGGAAAGCATCCACCCTCGAGCATGTTACGCATAAAGCGCACACAGTGGTACTAAAACTGCCGGGACTCAACGTAAACGATTATGGACTTTGACAAACTGYATTAAAGTTCAACCAGCCCGTTTAGCAGAATTGAATACTTCCCCGGATAGGCGGTCAGTTTCACCCGAAGTGAGATTATCCGTGCGGGCCAGCGGGCAAGAGAATTTAGCCGCACCCCCCCCCGTGCTCTGCCGATGCCGAGGTTGCCATCAATGCTCCTACTACGCGGTTGTGCAGTGATCCTAGAGATTGTCTGGCTGACGCGCGGRCCACAAGAAACGATGCATTATGATCCTAAAGAAGCRATCCCAACTAGGTGCACAGGATTGGGGCAACCTGCAAGGCTTCGGCCGACTCGTTGGAGGCGCACTAGGAGCGGTAGTCGTGACCACACACTGGAAATGGAGTACATATCATCCGTTGCTAATCTTCCTCTAAGACAATTTAGTGCTAAGCTCGGAAGTAACTTGCTGGAGCCGTTTAACAGCACCTAGCCGTGCTTATTCTGATAATAAGGTTGCACGAGAACGTAATGATACTCAAGGTTGTATGTTCGGAAGGAGGTATGGCTCACTTCCAGTAAACCGATGATGGGTGATCTAATCAATCACTCCCTCCTAGATAAAATATTCTGGAACCTATATCGTGAGGAACCTAGAGCTCAGGATTGGGGTTGCCTCTAGGCCTAATTAAAGTCTGAGTGGTCTGCTGCGATCATGAGACGTTATGTAGTCTTTTGCTGCTTTCAGCGTTGTCAATAGTTCGCAGATAAACAGTAAACCGGCTTAACCGCACCCTTAACATAAGCTCAGGTGCACTCTTGCGAGGGTGCATTTCTCGTTAGATGGTAAACGAGCAAAGAAGATGCCCGTTGGGTAGGCCGTCCGGCGATACGCAGTGGAATTGTTCACCCACCCAGACCTCCTGTGTATTTCTCGGCATCATTTCGAATGCAATAAGTTCTGCGATAGCTGTGCGTTTTACAGAATAGTTCCCTTCGAGGTACAACGTTTGTAATCAATCGCGCATTTATTTTTTACTCGGGCGAGACTCGTGAGACGGGAACGAGCTATAGTAAGATTACTCTATACCCGAGCAAGCTGAATCGTGCGAGCTGCCGGAGTCGTAGAGAGCTGGCTGTTATCGTCCTGGCCCATCGATTAATATAGGAAGGGAAAATATCGACATTATGCGTCGTCCGATAGAAGCCCCTCACCATTTTCTTTCCTACCAAAAAACAAACTAAGTAAATAGTACACGCCACGTGACTGTCCACTGCACACCGTTGCAAACACGCTTGCATATCTACTGACATGATCGAAACAGACTGTCGCATATAAGAGACAATTACAGCGGAGATCCGGGTTGTGGTAATCGGGCTTAGGATAGTTTAATTACTCCGAAGTTTTCCCGAGCTTGAGGTTAGCTACATGATTACGGGTAGAGCGGTGCGGAAGGAATCCCAGCCAAGTAAATATCATATTTCTGGTCCAGTAGGCAACGCTATATCAAGTATGGCTTTCGTAAATCTCCGGGCTTCAGCGGATACCGAAGATACCCTTTGAGGTAACCTTAGTAATCACCCTTATTCAGTCGTAGGTGATCYAATTGAGGAACATTAAACGTTATGATCTTCTGAGTTCTCCGGTAGCGCCGGCCCTGTATGAAGGCCCATCTGCCATACGGTATGACCAGTTGATGGATATATGACGGACCGAAGCTTAAGTACCAAAGGCAACCAGTACGTGGCATGGCCAATTGACAATGGAGTAGGAAAGTAATCTAAGACAGGTTTGCCGTAGCTGTACCCGGGGCTGCAACTCCTTAGCCTTCGCCCCTTTGTAACGAGTAGATACATAAAGTTAATACGGGTTGGATTCGCTTCGCGTGTGCTAGGGAAACCCTTCCAAGATCTAACCCTAGGTAAAAGGCTCTTCGGTGACTCGCCCCCCATGAGGAAAACACATTGCGCCAGACGAACAGTTGATTTTTATCGGACCTGGTTTCTCCCCTCAACTTACCCATTTTAGTCAAACCTAGCTTATAGGCCGAGGTTATGTGGGTCTACACTGCGACCTTGTCCTGAACTCATGCCGACGATGCCAGGCTAACGTCAAATGTATGAACGGCAAAAGGGGTCTGTTATTGAGTAGGTTTCAGCTCCGATGCTTGCGCCAAGTATTGCTACTGTGGGTCTATTCCCCTGAAGTTCGAGCCGTCGATTCCTGGGGCTATATTGAGACCCGTTGGTTATCTCGTCTTCCTCGGGTCCCAGAGACTCCAATGCAGAGTGGAGTAATCCGATTTGACCCAGTCATCCCTATTTACTTGTATGTACTGCTGGCGGCTTCTTACGTGTCTGGATGTCTTGCTGTATTGAGTAAACGCAGAAGCCGYACACGATCTGTTTGGGCCCCACTACGCGACCGATTTCCACAGTTAGAAATCTCCACGGCACCTAGTCGGCAGCATTCGCATAGGTACTCAGATTCAACTACTTCAAAACGGTTGATGCACCTCCCGCTTGGGATGAGCTGGCCAGTCATTCGTGCCCGACCTGTTGCTCAGGGCTGTTAGTACAGGAATTAACGGACGTCATCGACAATTTCGATGGAAGCGGGTTGACCTACAGAGTTACTCATGTATTACGGCTCCCAGATGTAGCTCCGACAACTTGGCACCGTCTACGGCCTGCCATCCCTGTTGAATTCACACCGGTGTGTTTCGCTGGGGGGACGTCGCTCCCGTTGCGGATGGCTGCCAATCTGGGATATAATGTGGGTAGCGATGCGAGTACGCGCTAGAATATGCCTGTCT
GPE021050  AATACCTATCTCGAGAAATGGAGTAAATTCATTTCTCTCATAGATGGTCGTCTCGGACGCGGCAGAACGAACGGTCTGTCGAGGGACCGAATCTGAAGGCCCCAACTTTCCGCTACAAAGGAGCGCTAGCTTGGCGCTCGTCATTGGCCGCTGGTGAGCTGTCAAAACTGTCAAACGGTGTCTGTACTGATGGGTTTAACGCTTCTACCGATATAGGGGGATCGGGGGTTATGAGTATTCATAAAATTCAGCTGATAATAATCATCCAACGACAGGCGGAACTGACACGGTACTGTTCGCTCCGAGGTCCCACATACGTACACACGAACCCTGTCTAGCAGTGTGGTCTTAAGCCTTTGACTAACACTGCCCACGGCAATAGCCTGTCCGCGAGTGATCTCCTATACGCCCGTAATGCGGACYATTTTCTCGCTGAATCACAAGGGAGTCGACTATTGGCAAAAACGCTTCCGTGCCGCGTCTGCTATGTGGAAAAGCCTTCCACCGCATCTTAAAAACGATACCAGTATAGTAACCGGCTAAATGCGATTTGTAGAGTCATCCGTAACACCAACTGCAGACTGGATGATGGTACCGGTAGTGTTATTACGGAGCCCAATTTGTCCAGCAGTTGCGCCGAGCAGCGCCACGTTTGTATGTAGCCCCCTGCGGGCGAGTAGGAACCCTAGAGTGCGCTGAGGTGATGTTAGGTCCCACAGAGCACTAGAGTAACCGTGCCACTAATACCAATAGATAGATGAGTAGGAGTTCTAAGCTTCTAGAACAGATACTCGTGCACCACCGCAATCTCTACTACCTAGAGTAGGGCTTCACGCCAACTAGGAACCCGTTTGAACTTACGCCTACGCTCTTTCATTAGGCGCAGTTATATCCGATAGCTCCGGGTCTGCTGACGGGCACAAGGCAGCGTACCCTTTTGAATGGCTTGATAATTGAAATGTTGCCGCGATATCATGGCAGGACAGACTGGTTGAATCTTCTATGTAGTGGATCCTGGGTTCCAGGATACCGCAAGCGGAAAATACACTACCAAACCAGGTTTCCATCGATAATTGGCCGAAACCCACAACTATAGATTATCCCCTACCTGACACCGAAAGAACGGCATTCACAAGATCCTGTAGAATGATGTGCAGCCATTGCACACTAGGGCATGGTCAATAGTCAAACCTGCTGCATGTCATACATCTTTATCTTAGTATTGCCACCGATTGTTTCTATAGCATTGAAGCACATCTTAGTTCCTAATGGCGATCGTCTGTCCCCGCCATGCACGGAGATGCGTGTAATCTCTCGTAGCCGTATTGTATTACGAGACCTGGACCGGTAGACACGTCGACGTGGCCCGTAGTAGTAGCAATTTTCGCGCTAGGTCTTGGAAAAGATTAGGATCTATCGGCATCGGTAAGAATTGCACCGAGTGTCTGGCGTTACATCACCTGAACGTCTAAGGGTCCAGGTSGTTAAGCACCACTGGTCGACAACGTATTTGTATGAGGATGAACCCGTTTAACTAAGGTGAAGCCTATCTACGTTCCGTTCCACGATCTGGTCGCATACGGCCTAGACCGCGCCCGTAAAACTGTCCCTCGCGTATTACTTGGATGGTACGAAGATAGGGGCAATTGGCGCTAAATGACTACACCTGCCACCTACTGGCGACTGTATTTCAAAAAGCTACATAAGCAGCTTGGCATACAGGGGTTTCTCAGATGATGCCTGCCGTCTATGCGCCGCCAGCTCCGYACGGAAARMRYCCACCCTCGAGCATGTTACGCATAAAGCGCACACAGTGGTACTAAAACTGCCGGGACTCAACGTAAACGATTATGGACTTTGACAAACTGYATTAAAGTTCAACCAGCCCGTTTAGCAGAATTGAATACTTCCCCGGATAGGCGGTCAGTTTCACCCGAAGTGAGATTATCCGTGCGGGCCAGCGGGCAAGAGAATTTAGCCGCACCCCCCCCCGTATCTGATCGATGYCGAGGTTGCCATCAATGCTCCTACTACGCGGTTGTGCAGTGATCCTAGAGATTACTTGGCTGACGCGCGGRCCACAAGAAACGATGCATTATGATCCTAAAGAAGCRATCCCAACTAGGTGCACAGGATTGGGGCAACCTGCAAGGCTTCGGCCGACTCGTTGGAGGCGCACTAGGAGCGGTAGTCGTGACCACACACTGGAAATGGAGTACATATCATCCGTTGCTAATCTTCCTCTAAGACAATTTAGTGCTAAGCTCGGAAGTAACTTGCTGGAGCCGTTTAACAGCACCTAGCCGTGCTTATTCTGATAATAAGGTTGCACGAGAACGTAATGATACTCAAGGTTGTATGTTCGGAAGGAGGTATGGCTCACTTCCAGTAAACCGATGATGGGTGATCTAATCAATCACTCCCTCCTAGATAAAATATTCTGGAACCTATATCGTGAGAGACCCAGAGCTCAGGATTGGGGTTGCCTCTAGGTTTAATTAAAGTCTGAGTGGTCTGCTGCGATCATGAGACGTTATGTAGTCTYTTGCTGCTTTCAGCGTTGTCAATAGTTCGCAGATAAACAGTAAACCGGCTTAACCGTGTTCTTAACATAAGCTCAGGTGCACTCTTGCGAGKGCCCATTTCTCGTTAGATGGTAAACGAGCAAAGAAGATGCCCGTTGGGTAGGCCGTCCGGCGATACGCAGTGGAATTGTTCACCCACCCAGACCTCCTGTGTATTTCTCGGCATCATTTCGAATGCAATAAGTTCTGCGATAGCTGTGCGTTTTACAGAATAGTTCCCTTCGAGGTACAACGTTTGCAATCAATCGCGCATTTATTTTTTACTCGGGCGAGACTCGTGAGACGGGAACGAGCTATAGTGGGATTACTCTATACCCGAGCAAGCTGAATCGTGCGAGCTGCCGGAGTCGTAGAGAGCTGGCTGTTATCGTCCTGGCCCATCGATTAATATAGGAAGGGAAGGTATCGACATTATGCGTCGTCCGATAGAAGCCCCTCACCATTTTCTTTCCTACCAAAAAACAAACTAAGTAAATAGTACACGCCACGTGACTGTCCACTGCACACCGTTGCAAACACGCTTGCATATCTACTGACATGATCGAAACAGACTGTCACATATAAGAGACAATTACAGCGGAGATCCGGGTTGTGGTAATCGGGCTTAGGATAGTTTAATTACTCCGAAGTTTTCCCGAGCTTGAGGTTAGCTACATGATTACGGGTAGAGCGGAATAAGTAGAATCCCAGCCAAGTAAATATCATATTTCTGGTCCAGTAGGCAACGCTATATCAAGTATGGCTTTCGTGCATCTCCGGGCTTCAGCGGATACCGAAGATACCCTTTGAGGTAACCTTAGTAATCACCCTTATTCAGTCGTAGGTGATCCAATTGAGGAACATTAAACGTTATGACGTCCTGAGTTCTCCGGTAGCGCCGGCCCTGTATGAAGGCCCATCTGCCATACGGTATGACCAGTTGATGGATATATGACGGACCGAAGCTCAAGTACCAAAGGCAACCGGTACGTGGCATGGCCAATTGACAATGGAGTARGAAAGTAATCTAAGACAGGTTTGCCGTAGCTGTACCCGGGGCTGCAACTCCTCAGCCTTCGCCCCTTTGTAACGAGTAGGAACATAAAGTTAATACGGGTTGGATTCGCTTCGCGTGTGCTAGGGAATATTCTCCAAGATCTAACCCTAGGTAAAAGGCTCTTCGGTGACTCGCCCCCCATGAGGAAAACACATTGCGCCAGACGAACAGTTGATTTTTATCGGACCTGGTTTCTCCCCTCAACTTACCCATTTTGGTCAAACCTAGCTTATAGGCCGAGGTTATGTGGGTCTACACTGTGACCTTGTCCTGAACTCATGCCGACGATGCCAGGCTAACGTCAAATGTATGAACGGCAAAAGGGGTCTGTTATTGAGTAGGTTTCAGCTCCGATGCTTGCGCCAAGTATTGCTACTGTGGGTCTATTCCCCTGAAGTTCGAGCCGTCGATTCCTGGGGCTATACTGAGACCCGTTGGTTATCTCRTCTTCCTCGGGTCCGAGAGACTCCAATGCAGAGTGGAGTAATCCGATTTGACCCAGTCATCCCTATTTACTTGTATGTACTGCTGGCGGCTTCTTACGTGTCTGGATGTCTTGCTGTATTGAGTAAACGCAGAAGCCGTACACGATCTGTTTGGGCCCCACTACGCGACCGATTTCCGCAGTTAGAAATCTCCACGGCACCTAGTCGGCAGCATTCGCATAGGTACTCAGATTCAACTACTTCAAAACGGTTGATGCACCTCCCGCTTGGGATGAGCTGGCCAGTCATTCGTGCCCGACCTGTTGCGCAGGGCTGTTAGCACAGGGTCCGGTAGGTACTGCTATTGTCCCTTATGGAGTTCACAATGATCGTGAGACCAGCACAACGCCTTTCTAACGGACCACTTTCGGACCGCTGCGAGGGTCCAAGTGGCATGCCATCCCTATTGAATTCACACCGGTGTGTTTCGCTGGGGGGACGTCGCTCCCGTTGCGGATGGCTGCCAATCTGGGATATAATGTGGGYAGCGATGCGAGTACGCGCTAGAATATGCCTGTCT
GPE021060  AATATCTATCACGAGCAATGGAGTAAATTCATTTCTCTCATAGATGGTCGTCTCGGACGCGGCAGAACGAACGACTCGTCGAGGGACCGCATCATGTGGCCCCAGTTTCATGCGGCTAGGTAGCCTTGGTCCAACGTATACCATTGGCGGCTAACGAGCCATCAAAGTCGTCAAGTAGTGTCTGTGTAATGCAGTTTAACGCTTCTACCACCCCAGGGGGATCGGGAGTTCAAGTCTCACTCAAACTTCAGTGGATAATGATCATCTGGCCACAGGCGGAGCAGGCACGGTACTGTTCGCTCCGAGGGTTCGTGGGAAGATGTATGGGCCTTGATACGCAGTTCACGTGCGAGCTACCGCTCGATACTGCCCACGGCAATAGCCTGTCCGAGACTGACTCTAGGCCTACCTTTAATGCAATTTGTCTTCGCGCTGAATCACAAGGGAGTCGACTATTCACATAGACACTTCCGTGCCGCGTCTACTATGTGGAAAAGCCTTACACCGCATCTTAAAAACGATACCAGTATAGTAACCGGCTAAATGCGATTTGTAGAGTCATCCGTAACACCAGTCACAGACTCAGTGATGGTTACGGTAGTGTTATTATACCGTGAGGTCTATCCAGCAGTGATAGTAGCAAACTTTATATTTGCACATCATATCGCCGCAGCGAGCGTAAACCCCAATTAATATAGGATGTATTTTAAGTCCCACAGAGCACTAGAGTAACCGTGCCATTAATACCATCAGATAGATGAGTAGGAGTTCTAAGCTTCTTGGGTGACCCTGCGTGCACCACCGCAATCTCTACTACCTAGAGTAGACCTTCACGCCAAACGCGAACCCGTTTGAAAGTACGCCTACGCTCTTTCATTAGGCGCCATTATGACTAGTAGTTTCAGGCCTATCATATAAGGCACAGCAGCGTATCCCGCCAGGCCGCTTGATAATTGAATCATCACCGTAATATCATGATTACACTGASTGGCTGAATCTTCTATGTAGTGGATCCTGAATTCTAGGATACCGCAAGCGGAAAATACACTACCAAACCAGCTTTCCATCGATAATTGGCCGAGACCCATGGTTATAGATTATCCCCTACCCGACACTAAAAGAACGGTGTTCACGAGATCCCGTAAGGCAATGTGCAGTTTGTGTAGTTGGCTGTGTGGTCAATAGTCAAACCTGCACTTTGATACACATCTTTATCTTAGTATTGCCACCGATTGTTTCTATAGCATTGAAGCACATCTTAGTTCCTAATGGCGATCGTCTGTCCCCGCCGTGCCTAGAGATGTGTGTGTTCTCTCGTAACCCTATTGTGCGACGAGGTGCCCGGTAACGTGCACAATAGTAGCTTTATCGCCGACGGCCGCGTTTGCGCTGCGTACCACTGCGGATTGCAATCTATCGGCATCGGTAAGAATTGCACCGAGTGTCTGGCGTTACATCACCGGAACGTCTAAGGGTCCAGGTSGTTAAGCATATAAAGCTGTAATCGTATTTGTATGAGGAGAGCGTTACTCAACTAAGGGACACATGGCCCTCGTTCCGTCAGGACGCTCGATCACGAGTTATGGGAGTTGTATCTTTTAGCTGATCCTGTGCGAGGCAACTGGGAAGTACGAAGACATTGGCAATTGGCATCCAATACCTACACCTGCCACCTTCTGCTATCTGTATTTCAAAAAGCTAATGGGGCAGCTTGGCATACAGGAGACATCGAAATGATGCCCGCCGCGCGTTCGCCGCCAGCTTTACGCGAAAAAAGCCCGTCCTCGCATATCGTATGTATAAGATAGGCACAATGGTATTAAAGTCAGTGGGACTTTGTATGTGCGATTATAGATCCTGACAAATTGTGCGAGCAGCTGTTTGATTTCGGAGATAGCTCCGAATACTTCTCTCAGGAGGCGGTCAGTTTCACCCGAAATGATGTCATCCGTGCGGGCCAGCGGGCAAGAGAATTTAGCTACACCCCGCCCCGTATCTGATTTGCGCCGAGGTTGCCATCAATACTCCTACTACGCGATTGTGCAGTGATCCTAGAAGTTACTTGGCTGGCTTAGCGRTCACTAGAAGTAATTCGCTATGATCCTAAAGAATCATTGCCMACTAGGTGCACAGGACCAAGGCAACCTGCAAGGCTTCGGCCGACCAGTTAGAGGCGCATTGGAAGCGGTAGTCGTGACCACACACTGGAAATGGAGTACATATCGGAAAGGATTAATCTTCCTCTAAGATAATTTAGTGCTAAGCTCGGAATGGACTTGCTGGTCTAACGCAGTGGCCTCTTACTGTGATCCCCGCAAATATGGAATTGCAGTATCCGGCGGTGATACTATAGGTTGTATCTTCGGAGTCCAAGGCATTTAACTTTCGGTGAACCGATGAAGTGTGATCTAATCGCTCCCTCCTCCGTAGATTAAATGTTCCGGAACCTATAACCTGGAAGGTTTGTCACTCAGGATTGGGGCTGCCTCTAGGTTTAATTAAAGTCTGAGTGGTCTGCTGCGATTATCCGCGGTTATGTAGTCTTTTGCTAATTTCAGCGTTGTCAATAACCAGCAGATAAACAGTAAGAACGCTTAACTTTGTCCTTAACATAAGCCAAGGTGCACTCTTGCGGTTGCCCATTTTTCGTTAGATGGTAAACGAGCAAAGAAAGCACGCTTTGGGTAGGACGTCCGGCGATACGCAGTGGACACGTTCTTGTCATTAGACCTCCCATGTATTTCTTCCCATCATCTCAAATGCAATCAGTTTCCCGATAGTGAAGCTACTTGTGCGTCTACATCCTTCGAAACGTTGTAGCTGCAATCAATCGCGCATTTATTCCGAGTCTAGGGAGAAACTACAAGACGGGAGCGAGCTATGGTAAGATTACTCCATACCCGAGCAAGCTGAATCGTGCGAGCTGCCGAAGTCGTTAGGAGCTTGCTGATAGTGTCCTAGTATGTTGATTAATATAAGAAAGGAAAGCATCAGCATTACGCGTCGTCTGATAGAAGCCCTCTACCATTTCGCCGCCTACCAAAAAACAAACTCCGTCCCCCATACACGCTATTCGTCTGCCCTTGCAATACGGCTGCAAATGTTCCTGCATATCCGTACGTATGATCGAAACAGACTCCTATGCATACGAGACAATCGTAGCGGAGATCCGGGTCGTGGTAATCGGGCTTAGGATAGTTTAATTACAAGATGTTTTTCCCGAGCTTGAGGTTAGCTACATGATTCTGGGTAGAGCGGAATAAGTAGAATCCCAGCCGAGTAAATATCATGGTTTTGGTCCAGCAGGCAACACTATATCAAGTATAGCTTTCGTGCGTACCCAAGCTTCTTAGGCGCTCGGGGATACTCTCTGAGGTAAACTTAGTAATCACCCTTATTCAGTCGTGGGCAGAACAATTGAGGAACATCTGAACACGCAATGTTACCAGTTCTCCGGTGGCGCCGACCCTGTATGAAAAGTCATCTGACATACGGTACGGCCAGTTGATGGATATATTACGGGCCCGAGCGTGGACCTAAAAAACAACCAGTATGTGGCGTGGCCAATTGACAATCGAGTAGGAAAGTAATCTAAGACAGGTTTGCCGCAGCTGTACCCGGGGCTGTGACTGCTCAGCCTTCACTGTTTAGTAACAAACAGATATGTAAAGTTAGTATAAACCAAGCGATCTTCGCGTGTGCTAGGGAATCCCCTTTGCGATCTAACCCTAGGTAAAAGGCTCTTCAGTGACTCATCTCCCATGAGGAAATCACATAGCGTCAGACGAACTGTTGATTTTTATCGGACCTGGTGTCTCCTTCTAACTTACCTACTTCACCCAAACCTAGCTTATAGAATGGGGTTATGTGGGCCTACACTGCGACTTCGCTCCGAACTTGCTACAGTGATGTTAGGCTAGAGTCGAACACGTGAACGGCGAAAGGGGCTGATTATCAAGTAGGTTTCAGCTCCGATGCTTGCGCCAAGTATTGCTACTGTGGGTCTATTCGTGAGAAGTTTGAGCTATCGATATATTAAAGTATACTGGGACCCGTTGGCTATCTCGTCTTCCTCGGGTCCCAGAGACTCCAATGCAGCATGGAATGTGTTAGTGAAATTTAGTCTCTTTCAAATACTGAAATGTACTACTTTTAGCTTCTTACGTGTCTGGATGTCTTGCCCTATTGAGTAAACATGGAAGCCGYACACGACCTGTTTGGGCCCCATCGTATGACCGATTTCCACGGTTAGAAATCTCCATGGTGCCTAGCCAGTGATACCTATTCAGGTACCCAAAAAGCACTATTTTAAAATGGTTGATGCACCTTCCTTCTAGGATGAGTCAACCCTCTATTCGTGCCCGAATCATTGCGCAGGGCTGTCGGTACAGGGTCCGGTAGGTACTGCTATTGTCCCTTACGGGGTTCACAATGATCGTGAGACCAGCACAACGCCTTTCTAACGGACCACTTTCGGACCGCTGCGAGGGTCCAAGTGGCATGCCATCCMTATTGAATTCACACCGGTGTGTTTCGCTGGGGGGACGTCGCTCCCGTTGCGGATGGCTGCCAATCTGGGATATAATGTGGGYAGCGATGCGAGCACGCGCTAGAATGCGCCTGTCT
GPE021080  AATACCCATCACAAGCAATAGACCAAATTCATTTCTTCAGGAGGCAACGCTCTCTGCTGTGCTTAAGTAAGCGGTCTGTCGAGGGACCGAATCTGAAGGCCCCAGTTTCATTATATATGAGGAGCTAAGCCCAACGCATACCATTGGCGGCTAACGAGCCATCAAAGTCGTCAAGTAGTGTCTATACTGATGGGTTAAACATCTCTATCACCCCAGGGGGATCCGGGGTTATAGTCACAAACAAAATTCAGTGGGTAATGATCATCCAGCCACAGGCGGAACTGGCACGGTACTGTTCGCTCCGAGAGTCTATGGACGTACGTATGGGCCTTGTTACGCAGTTCACGTGCGAGCTACCGCTCGATACTGCCCACGGCAATAGCCTGTCCGAGACTGACTCTAGGCCTACCTTTAATGCAATTTGTCTTCTCGCTGAATCACAAGGGGTCTATAGGATGGCAAGGGAATCCTCGGGCCGCGTCTACCATGCGGAAAAGTAGTATAAAAAACTCAGAAGCAAATACCAGTATGGAAAGCGCCTAAATGCGATTTGTAGAGTCATCCGTAACACCAACTGCAGACTGGATGATGGTACCGGTAGTGTTATTACGGAGCCCAATTTGTCCAGCAGTTGCGCCGAGCAGCGCCACGTTTGTATGTAGCCCCGTGCGGGAAAGCAGGAACCCTAGAGTGCGTAGGATGTATTTTAGAAATTATGAGATGTACTGCGGGTTACATGTCGGGTAAGATCAGATAGATGAGTAGGAGTTCTAAGCTTCTTGGACAGATACTTGTMTACCCCAGCGGTCTTCCCCACCTAGATCAGACCTTCACGCCAAACGCAGGCCCGTTTGAAAGTACGCCTACGCTCTTTCATTAGGCGCCATTATGACTAGTAGTTTCAGGCCTATCATATAAGGCACAGCAGCGTATCCCGCCAGGCCGCTTGATAATTGAATCATTGCCGTGATATCATGGCAAGACAGASCGTTTGCATATTCTAGTAAGAAAATTCTGGACTCCAGGGTAATGCAAGAGGAGGATACACTATCAAACTACGTTTCCATCGATAATTGGCCGAGACCCACAACTATAGATTATCCCCTACCCGACACTAAAAGAACGGTGTTCACGCCGTCCTGTAGGGCAATGTGCGCTTTTTGTAGTTGGCTGTGTGACCAAAGACTGCGGCGATACTTCAATACTTCCTGTCTAGTAAGTATTGCCACCGATTGGCCTGGCGATTCGAAGGCATGCCTTAGTTCCTGCAGGCGATCGTCTGTCCCCGCGGTGAACGAAGATGCCCATAATCTCTCGTAGCCCTATTGTGCGACGAGGTGCCCGGTAACGTGCACAATAGTATCTCCCGTGCTAGTGGCCGCGCTCGCACTAGGTACCACTGCGGATTGGGATCTATCAACACTGGTACAGATTACGCCGAGTGTCTGGTGTTCCGTAACCTGAACGTCTAAGGGTCCGGGTGGCCCGACATATAAAGCTGTAGACGTATTTGTATGAGGATGAAGTTACTCAGCTAAGGGACAGCCTATATACGTTCCGTTCCACGATCCCATCATGAGTTATGGGAGTTGTATCTTCAAAACTATCCCTCATATATTACTTCAATGCGTCAAAAATAGTGGCAATTGGCATCCTATGAAAGCGTAAACAACTCACTGGCGATAAAATCCAGGAAAGCTAATTAAGTAGCTCCACCCAGGCGAGACATCGAGATGAATCCCATAACGTAATTTTTTTAGTCTCCGTGCGAAAAGCATCCACCCTCGAGCATGTTACGCATAGAGTGCGCACAACTATCTTGAAGTCAGTGGGACTTTGTATGTGCGATTATGGACTTGGACAAACTGYGCGAGCAGCTGTTTGATTTCGGAGATAGCTCCGAATACTYCTCTCGGGAGGCGGTCAGTTTCACCCTAGATGGGAACATTCGGACAGTTTAACGAATAAGAACCCGTAGCCGCACGATCCCCCGTATCCGATTTGCCTTAATGTTACCATGACCGCGCACTGCCGGGGGCCACATAATGATCCCAGAAGTCGTCCGATCAGCGCGCGGRTCACTAGAAGTAATTCATTCCGACCCTAAAGAATCATTGCCMACTAGGTGCACAGGACCAAGAATGTCCACAATTTGGTTACGAAGCAGTTGTAGGTCGATTGGAAGCGGTAGATAAAGCCTCATATTAATATCGGAGTACATATCATCCGTTGCTAATCTTCCTCTAAGATAATTTAGTGCTAAGCTCGGAATGGACTTGCTGGTCTAACGCAGTGGCCTCTTACTGTGATCCCCGCAAATATGGAATTGCAGTATCCGGCGGTGATACTCTAGGTTGTATCTTCGGAAGGAGGTATGGCGAATCGTCGGTGAACCGATGAAGTGTCGCTAGATCAATCACTCTTTCCTTGATAAAATGTTCCGGAACCTATATCGTGAGAGACCCAGAGCTTAGGATTGGGGTTGCCTCTAGGTTTAATTAAAGTCTGAGTGGTCTGCTGCGGCTATGAGCGGTGCTGTCCTTCTCTCCCAACCGAGCCCTTGTCAATGGTTCGCAAATAAACAGTAAGAACGCTTAACTTTGTCCTTAACATAAGCCAAGGTGCACTCTTGCGGTTGCCCATTTTTCGTTAGATGGTAAACGAGCAAAGAAAGCACGCTTTGGGTAGGACGTCCGGCGATACGCAGTGGAATTGGCTTTGTCATTAGACCTCCCACGTATTTCTTCCCATCATCTCAAATGCAATCAGTTTCCCGATAGTGAAGCGTTCTACAGAATAGTTCCATTCGAAACACAACGTTCGCAATCAATCCTCCATTTATCTTTTACCTGTACGAAACTCGTGAAGTAGGAATAGACTATAGTGGGATTACTCTATACCCGAGCAAGCTGAATCTTGCGAGCTGCCGAAGTCGTTAGGAGCTTGCTGATAGTGTCCTAGTATGTTGATTAATATAAGAAAGGAAAACATCAGCATTATGCGTCGTCTGATAGAAGCCCTCTACCATTTCGCCGCCTACCAAAAAACAAACTCCGTCCCCCATACACGCTATTCGTCTGCCCTTGCAATACGGCTGCAAATGTTCCTGCATATCCGTACGTATGATCGAAACAGACTCCTATGCATACGAGACAATCGTGACATGGATTTAAGTCTTGACAATCGGGCTTAGCGCGGTTTATTTACTCGGTATCCCCATAAGAATTGGAGTTAGCAGTATGATTCTAACATAGATTATGCGGAAGGAATCCCAGCCAGCCAAGTATCATAGTCCTGGTTCGGCAAAAGGCGCATTATCGTTCGAAGCTTTCGGAAGTACCCAGGTTTCTTAGAATACTGGAGATAACCTCTGAGGAAACCATAGTAATCACCCTTATTCAGTCGTGGGCAGAACAGGTACAAGGTCCCTGAACACGCATTGCCCTGAGCCTCGAGGTGAGACTAGAGTCGTATGAAAAGTCATCTGACATACGGTACGGCCAGTTGATGGATATATTACGGGCCCGAGCGCAAACCTAAAAAACAACCAGTATGTGGCATGGCCAATTGACTTGGGAGTAGGAAAGTAATCTAAGACAGGTTTACCGTTGCCGTGGCTAAAACTACAACTCCTCAGCCGTSGTTGTTTTATAACAAACAGATATGGAAAGTGTAAACGAGCCGAGCTCGCCCTATATGTACGGATAGATCTTCTCCAAGTTCTAACCCTAGATAAGAGGCTCATCAGTAGTCCGCTCACGGCTGTCGGGTTGAGCTATACTGGACGAACWGTTGACAGGCAGTATGTTCTACTCGGACCCCTAACTTGTATATTTTGGTCAGACCTAGCTTATAGGCTGGGGTTATGTGGGTTGGAACCGCAACCTCACTCCGAACTTGCTACAGTGATGTTAGGCTAACGTCAAATGTATGAACGGCAAAAGGGGTCTGTTATTGAGTAGGTTTCAGCTCCGATGCTTATATTAAGTATTGCTACCACCATATCATTCCCCAGTTCCTCACGCCGTCGATTCCTGGGGCTATACTGGTGTGTTTTATCGATCTCGAATTCCTTAAACTCGAAAGACTCCAATGCAACATGGAATGTGTTAGTGAAATTTAGTCTCTTTTATTTACTTGTGCAACTCAATTTTAATCCTCCGTAGACCTGGRTGTTACAGCCTATTGAGTAAACATGGAAGCCGTACATGACATCTTTGGAATTCGCTACGTKCTAGCCACGAATGACTAGAAATCTCTATGTCATTCGTTCGGCAGCATCTATTCAGGTACCCAAAAAGCACTATTTTAAAATGGTTGATGCTCTCTCCTTTTGGGATGAGCTGGCCAGTCATTGGTGCCCAAATCACGTTGTAGGGTAGCTAACACAGGGTCCGGTAGGTACTGCTATTGTCCCTTATGAAGTTCACAATGATCGTGAGACCAGCACAACGCCTTTCTAACGGACCACTTTCGGACCGCTGCGAGGGTCCAAGTGGCATGCCATCCCTATTGAATTCATACCGGTGCACTTCGCGACTGGGACGTCGCCTTCTTTGCTAATGGCGAAGGGTTCAAGATATAGTATGGGTAGCGATGCGAGTACGCGCTAGAATATCCGTGTCT
GPE021110  AATACCCATCACAAGCAATAGACCAAATTCATTTCTTCAGGAGGCAACGCTCTCTGCTGTGCTTAAGTAAGCGGTCTGTCGAGGGACCGAATCTGAAGGCCCCAGTTTCATTATATATGAGGAGCTAAGCCCAACGCATACCATTGGCGGCTAACGAGCCATCAAAGTCGTCAAGTAGTGTCTATACTGATGGGTTAAACATCTCTATCACCCCAGGGGGATCGGAAATTATAGTCACAAACAAAATTCAGTGGGTAATGATCATCCAGCCACAGGCGGAACTGGCACGGTACTGTTCGCTCCGAGAGTYYRTGGRMRKACGTATGGGCCTTGTTACGCAGTTCACGTGCGAGCTACCGCTCGATACTGCCCACGGCAATAGCCTGTCYGMRACTGATCTCCTATACAYCYKTAATGCGGACCATTTTCTCGCTGAATCACAAGGGAGTCGACTATTCACTAAAACGCTTCCGTGCCGCGTCTGCTATGTGGAAAAGCCTTCTACCGCATCTTAAAAACGATACCAGTATAGTAACCGGCTAAATGCGATTTGTAGAGTCATCCGTAACACCAACTGCAGACTGGATGATGGTACCGGTAGTGTTATTACGGAGCCCAATTTGTCCAGCAGTTGCGCCGAGCAGCGCCGCGTTTGTATGTAGCCCCGTGCGGGAAAGYAGGTGGCCTAGAGTGCGCTGAGGTGATGTTAGGTCCCAYRRRRYRYWMKRSKRRYYRYRYSWCKRRTAMSATCAGATAGATGAGTAGGAGTTCTAWGCTTCTWGRACAGATACTYGTRYACCMCMGCGGTCTTCCCCACCTAGATCAGGGCTTCACGCCAAACGCGAAACCTTTTGAACTTACGCCTACGCTCTTTCATTAGGCGTCGTTTCATCCGATAGCTCCAGGTCTGCTGACGGGCAAGAGGCAGCGTACCCTTTTGAATGGCTTGATAATTGAAATGTTGCCGTGATATCATGGCAAGACAGASCGTTTGCATATTCTATGTAGAAAATTCTGGACTCCAGGATACCGCAAGCGGAGGATACACTATCAAACYACGTTTCCATCGATAATTGGCCGAGACCCAYAACTATAGATTATCCCCTACCCGACACTAAAAGAACGGTGTTCACGCCGTCCCGTAGAATGATGTGCGCTTATTGCAGTTGGCTGTGTGACCAAAGACTGCGGCGATACTTCAATACTTCCTGTCTAGTAAGTATTGCCACCGATTGTTTCTATAGCATTGAAGCATGCCTTAGTTCCTAATGGCGATCGTCTGTCCCCGCCATGCACGRAGATGCSCATAATCTTATGTWRSYSTRKCTCRYKACGAGGTGCCCGGTAACGTGCACAATAGTATCTCCCGTGCTAGTRGYMRYKCTCGCRCTAGGTMYYRSWRMRGATTGGRRCYTAYYRRCATYGGTAAGAMYWGCGYMRRRKGYCYRRYGTTACGTAGCCGGAATACGTAAGGGTCCAGGTSGCCCGACATATAAAGCTGTAGACGTATTTGTATGAGGATGAAGTTACTCARCTAAGGGACAGCCTATATACAAGATATTCCACGATCTGGTCGCATACGGCCTAGACCGCATGTTCAAAACTATCCCTCATATATTACTTCAATGCGTCAAAAATAGTGGCAATTGGCATCCTATGAAAGCGTAAACAACTCACTGGCGATAAAATCCAGGAAAGCTAATTAAGTAGCTCCACCCAGGCGAGACATCGAGATGAATCCCATAACGTAATTTTTTTAGTCTTTATGCAAAAAGCACCAACCCTCGAGCATGTTACGCATAGAGTGCGCACAACTATCTTGAAGTCAGTGGGACTTTGTATGTGCGATTATGGACTTGGACAAACTGYGCGAGCAGCTGTTTGATTTCGGAGATRGMWYYGAATACTYCYCYSGRKAGGCGGTCAGTTTCWYCCKARRTGRGAWYATYCGKRCRGKYYARCGRRYAAGARMMYKTAGCYRCACSMYSCCCCGTATCYGATTTGCSYYRAKGYTRYCAYGRCCGCKCMYWSYMSGSGGYYRYRYAATGATCYYAGARRTYGTCYGRYYRRCGCGCGGRCCACTAGAAGTAATTCATTCCGACCCTAAAGAATCATTGCCMACTAGGTGCACAGGACCAAGGCAACCCACAAGGCTTCG-CCGACCAGTTGGAGGCGCACCGCGGGGGGTAGTCGTGACTTCATACTGAAAATAGAGTACATATCATCCGTTGCTAATCTTCCTCTAAGATGATCCGACAGCGAAGCTTAGGGTAACTTGCTGGTCTAACGCAGTGGCCTCTTACTGTGATCCCCGCAAATATGGAATTGCAGTATCCGGCGGTGATACTCTAGGTTGTATCTTCGGAAGGAGGTATGGCGAATCGTCGGTGAACCGATGAAGTGTCGCTAGATCAATCACTCTTTCCTTGATAAAATGTTCCGGAACCTATATCGTGA-AGACCCAGAGCTTAGGATTGGGGTTGCCTCTAGGTTTAATTAAAGTCTGAGTGGTCTGCTGCGATCATGAGACGTTATGTAGTCTTTTGCTGCTTTCAGCGTTGTCAATAGTTCGCAGATAAACAGTAAAAACAATTAACCGTGTTGATAACATATCTCAAGGTGCACTCTTGCGGTTGCCCATTTTTCGTTAGATGGTAAACGAGCAAAGAAGATGCCCGTTAAACTCACSSWYMRSCGATACGCAGTGGAATTGGCTTTGTCATTAGACCTCCCACGTATTTCTTCCCATCATTTCGAGTGCAATCTAGTCTGTAGCGACKGTGCGTTTTACAGAATAGTTCCCTTCGAGGTACAACGTTTGCAATCAATCGCGCATTTATTTTTTACTCGGGCGAGACTCGTGAGACGGGAACGAGCCGTAAAAAGATTACTCTATACCCGAGCAAGCTGAATCGTGCGAGCTGCCGAAGTCGTTAGGAGCTTGCTGATAGTGTCCTAGTATGTTGATTAATATAAGAAAGGAAAACATCAGCATTATGCGTCGTCTGATAGAAGCCCTCTACCATTTCGCCGCCTACCAAAAAACAAACTCCGTCCCCCATACACGCTATTCGTCTGCCCTTGCAATACGGCTGCAAATGTTCCTGCATATCTACTGACATGATCGAAACAGACTGTCGCATATAAGAGACAATTACAGCGGAGATCCGGGTTGTKGTAATCGGGCTTAGSRYGGTTTRWTYRSTCCGWRKYYYTCYMRRGCTTRAGGTTAGYTACATGATTACRRSWWRRGCGGWATAAGTARRRTCCCAGCYRAGTRRATATCATRGTTTTGGTCCAGTAGGCAACGCTATATCRWKYRWAGCTTKMRKAAGTACCCAGGTTTCWKMGRATACYGRAGATACCCTCTGAGGTAACCATAGTAATCACCCTTATTCAGTCGTAGGTGATCCAATTGAGGAACATTAAACGTTATGTCGTCCTGAGTTCTCCGGTAAGACCGGCCCTGTATGAAGAGTCATCTGACATACGGTACGGCCAGTTGATGGATATATGACGGACTGAAGCTCGGACCTAAAAAACAACCAGTACGTGGCAGAACAGATTA-TTTGGGACCAGAGGACCAGTTTGAGACAGGTTTACCGTTGCTGTACCCGGGGCTACAACTCCTCAGCCGTCGTTGTTTTATAACAAACAGATATGGAAAGTGTAAACGAGCCGAGCTCGCCCTATATGTACGGATAGATCTTCTCCAAGTTCTAACCCTAGATAAGAGGCTCATCAGTAGTCCGCTCCCGGTGAGGAAAACACATTGCGCCAGACGAACAGTTGATTTTTATCGGACCTGGTTTCTCCCCCTAACTTGTATATTTTGGTCAGACCTAGCTTATAGGCTGGGGTTATGTGGGTTGGAACCGCAACCTCACTCCGAACTTGCTACAGTGATGTTAGGCTAACGTCAAATGTATGAACGGCAAAAGGGGTCTGTTATTGAGTAGGTTTCAGCTCCGATGCTTGCGCCAAGTATTGCTACTGTGGGTCTATTCCCCTGAAGTTCGAGCCACCGATTCCTGGGGCTATACTGGTGTGTTTTATCGATCTCGAATTCCTTAAACTCGAAAGATTCCTGCTAGACGCGGCATGAGTCAGWGAAACCYMGTCWTCCCTATTTACTTGTATGTATCACTTTTAGCTTCTTACGTGTCCAGRTGTTACAGCGTATCTAG-ATGTACGACAGACGYACACGATCTGTTTGGGATTCACTACGTGCTAGCCACGAATAGTCGGAAATCTCTATGTCACCTATCTGACAGCGTTCGCTCAGGTTACCAGATTCAAATACCTCAAAACGGTTGATGCWCYYYCCGCTTGGGATGAGCTGGCCAGTCATTGGTGCCCAAATCACGTCTTAGGGTAGCTAGTACAGGGTCCGGTAGGTACTGCTATTGTCCCTTATGGAGTTCACAATGATCGTGAGACCAGCACAACGCCTTTCTAACGGACCACTTTCGGACCGCTGCGAGGCCGTCTGTGGCCCAACATCCAAGTAGAATTCATACCGGTGCACTTCGCGACTGGGACGTCGCCTTCTTTGCTAATGGCGAAGGGTTCAAGATATAGTATGGGTAGCGATGCGAGTACGCGCTAGAATATCCGTGTCT
GPE021130  AATACCCATCACAAGCAATAGACTAAATTCATTTCTCTCATAGATGGTCGTCTCGGACGCGGCAGAGTAAGCGGTCTGTCGAGGGACCGAATCTGGTAATTCTGACTTTCCGCTACAAAGTAGCGCTGGTTTGACGCTCGTCATTGGCCGCTGGTGAGCTGTCAAAGTCGTCAAACGTTGTCTGTACTGATGGGTTTAACGCTTCTACCACCCTAGGGGGATCGGGAGCCCTGGGTATTAACAAAATTCAGCTGATAATGATCATCCAGCCACAGGCAGAACTGGCACGGTACTGTACGCTCCGAGGTCCTATGGACGTACACACGAAAGCTGACTAGCAGTGTGGTCTTAAGCCTTTGACTAACACTGCACAGCACGATAGTCTGTCCGCGAGTGACTCTAGGTACGCCCGTTATGCAAWTTGTTTTCTCGCTGAATCACAAGGGGTCTATAGGATCACATAAAAATCCTTGGGCCGCGTCTACCATGTGGAAAAGCATTACACCGCATCTTAAAAACGATACCAGTATAGTAACCGGCTAAATGCGATTTGTAGAGTCATCCGTAACACCAACTGCAGACTGGATGATGCTACCGGTAGTGTTAATATACAGCCAAATTTGTCCAGCAGGTGCGCCGAGCAGCGCCACGTTTGTATGTAGCCCCGTGCGGGAGAGTGTATGCCCTAGAGTGCGCTGAGGTGATGTTAGGTCCCACAGAGCACTAGAGTAACCGTGCCACTAATACCGATAGATAGATGAGTAGGAGTTCTAAGCTTCTATGACAGATACGTGTGCACCACCGCAATCTCTACTACCTAGAGTAGACCTTCACGCCAAACGCAGGCACGTTTGAACTTACGCCTACGCTCTTTCATTAGGCGCAGTTTCGACTAGTAGTTTCAGGCCTATCATATAAGGCACAGCAGCGTACCCTTTTGAATGGCTTGGTAATTGAAATGTTGCCGTGATATCATGATTACGCAGASCGTTTGCATATTCTAGTAAGWAAATTCTGGACTCCAGGATAATGCAAGAGGAGGATACACTATCAAACTACGTTTCCATCGATAATTGGCCGAGACCCACAACTATAGATTATCCCCTACCCGACACCGAAAGAACGGTATTCACAAGATCCCGTAGGGCAATGTGCAGTTATTGTAGTTGGCTGTGTGACCAAAGACTGCGGCGATACTTCAATACTTCCTGTCTAGTAAGTATTGCCACCGATTGGCCTGGCGATTCGAAGGCATGCCTTAGTTCCTGCAGGCGATCGTCTGTCCCCGCCATGCACGGAGATACGTGTAATCTTATGTAGCCGTATTGTATTACGAGGTGCCCGGTAACGTGCACAATAGTATCTCCCGTGCTAGTAGTAATTTTCGCGCTAGGTCTTGGAAAAAGGTGGGATTTATCGGCACTGGTACAGATTACGCCGAGTGTTCAACGTTACGTAGCCTAGACGTCTAAGGGTCCGGGTGGTTAAGCATATAAGGTCGACATCGTATTTGTATGAGGATGAAGTTACTCAGCTAAGGGACAGCCTATATACGTTCCGTTCCACGATCTGGTCGCGAGTTATGGGAACTGCGCCCGTAAAACTGTCCCTCATATATTACTTCAATGCGTCAAAAATAGTGGCAATTGGCATCCTATGAAAGCGTCTGCAGTTCACTGGCGATTGAATCCAGGAAAGCTAATTAAGTAGCTCCACCCAGGCGAGACATCGAGATGAATCCCATAACGTAATTTTTTTAGTCTCCGCGCGAAAAAAGTCCACCCTCGAGCAACGCTCTCATAGAGTGCGCACAACTATCTTGAAGTCAGTGGGACTTTGTATGTGTGATTATAGATCCTGACAAATTGYGCGAGCAGCTGTTTGATTTCGGAGATAGCTCCGAATACTYCTCTCGGGAGGCGGTCAGTTTCACCCKAGATGATGTTATCCGTGCGGGCCAGCGGGCGAGAGAATTTAGCCGCACCCCGCCCCGTGCTCTGCCGATGTTAATATTACCATCGCCGCGGACAGCCCGCGGTTGTGCAATGATCCCAGAARTTGTCTGGCTGRCGCGCGGRCTCTAAGAAACGATGCATTCCAGTCCTAAAGAATCRTTGTTRACTGGAGGCACATAGCCAGGAATGCCTACAAGGTGGCGGTCGCCTCGTTGGAGGTGCATTGGAAGCCGTAGTCGTGATTTCATACCAAAAACGGAGTACATATCATCCGTTGCTAATCTTCCTCTAAGATAATTTAGTGCTAAGCTCGGAATGGACTTGCTGGTCTAACGCAGTGGCCTCTTACTGTGATCCCCGCGATAATAAGGTTGCAGTATCACGTAATGATACTCAAGGTTGTATGTTTAGAAGGAGGTATGGCTCACTTTCGGTGAACCGAAGATGGGTGATCTAATCAATCACTCTTTCCTTGATAAAATATTCTGGAACCTATATAGAGAGGAACCCAGAGCTCAGGATTGGGGTTGCCTCTAGGCCTAATTAAAGTCTGAGTGGTCTGCTGCGATCATGAGCGGTGCTGTAGTTCTCTCCCGCTTTCAGCGTTGTCAATGGTTCGCGGATAAACRATAAGAACGCTGAACTTTGTCCTTAAAATAAGCCAAGGTGCACTCTTGCGGTTGCCCATTTTTCGTTAGATGGTAAACGAGCAAAGAAAGCACGCTTTGGGTAGGACGTCCGGCGATACGCAGTGGAATTGGCTTTGTCATTAGACCTCCCACGTACCTCTCGGCATCTTTTCGAGTGCAATAAGTTTCCCGATAGCTGTGCGTTCTACAGAATAGTTCCATTCGTGGTACAACGTTCACAATCAATCCTCCATTTATCTTTTACCTGTACGAAACTCGTGAAGTAGGAACAGACTAGGGTAAGATTACTCTATACCCGAGCAAGCTGAATCGTGCGAGCTGCCGAAGTCGTTAGGAGCTKGTCATTAGCGTCCTGGCCCGTCGATTAATATAAGAAGGGAAAACATCAACATTATGCGTCGTCCGATAGAAGCTGCTCACCATTTTCTTTCCTACCAAAAAACAAACTAAGTAAATAGTACACGCCACGTGACTGCCCTTGCAATACGGCTGCAAATGTTCTTCCATATCTACTGGTATGATCGAAACAGACTGTCACATATAAGAGACAATTACAGCATGGATTTAAGTTGTGACAATCGGGCTTAGCGCGGTTTATTTACTCGGTATCCCCATAAGAATTGAGGTTAGCTACATGATTACAACATAGATTATACGGAAGGAATCCCAGCCGAGTAAATATCATGGTTCTGGTCCAGTAGGCAACGCTATATCAAGTATAGCTTTCGTAAATCCCCGGGTTTCTTCAGATACCGAAGATACTCTCTGAGGTAACCATAGTAATCACCCTTATTCAGTCGTGGGCAGAACAGTTGAGGAACATTAAACGTTATGTCGTCACCAGTTCTCCCTTGAGACTAGCCCCGTATGAAAAGTCATCTGACATACGGTACGGCCAGTTGATGGATGTCTGACAAACCSAAGCTCAAGTACCAAAGGCAACCGGTACGTGGCATGGCCAATTGACAATGGAGTAGGAAAGCAATCTAAGACAGGTTTGCCGCAGCTGTACCCGGGGCTGCAACTCCTCAGCCTTCGCCCCTTTATAACAAACAGATATGGAAAGTGTAAACGAGCCGAGCTCGCTTCGCGTGAGCTAGGGAAACCTCTCCAAGTTCTAACCCTAGGTAAAAGGCTCTTCGGTGACTCATCTCCCATGAGGAAAACACATAGCGTCAGGTAGGTATCGAATTTTTATCGGACCTGGTGTCTCCTTYTAACTTACCCATTTTGGTCGAACCTAGCTTATAGGCCGAGGTTATGTGGGTCTACACTGCGACCTCACTCCGAACTTGCTACAGTGATGTTAGGCTAACGCCGGGTGTATGAACGGCAAAAGGGGTCTGTTATTGAGTAGGTTTCAGCTCCGATGCTTGCGCCAAGTATTGCTACTACCATATCATTCCCCAGTTCYTCACGCCGTCGATATATTAAAGTATACTGAGACCCGTTGGCTATYTCRTCTTCCTTAGATCCGAGAGACTCCAATGCAGAGTGGAGTATTTTAGTGAAACCCAGTCTTTCTCATTTACTTGTATGTACTGCTGGCGGCTTCTTACGTGTCTGGRTGTCTTGCTGTATCTAGTAAACGCAGAAGCCGTACACGACCCCGCAGCACTCCATCACGCGACCGATTTCCGCGACTAGAAATCTCCACGGCAYTCRTTCGGCAGCATCTAYTCAGGTACCCAAAAAGCACTATTTTAAGCTACCAAATGGACCTCCCTTTTGGGATGAGCTGGCCAGTCATTCGTGCCCGAATCATTGCGCAGGGCTGTCGGTACAGGGTCCGGCGGACGTCATCGACAATTTCGTTGAAAGCGGGTTGACTCGCAGAGTTACTCATGTATTACGGCACCCAGATGTAGCTCCGACAACTTGGCACCGTCTACGGCATGCCATCCCTGTTGAATTCACACCGGTGTGTTTCGCTGGGGGGACGTCGCCTTCTTTGCGGAAGGCTGCCAATCTGGGATATAATGTAGGTAGCGATGCGAGTACGCGCTAGAATGCGCGTGTCT
GPE021140  AATACCTATCTCGAGAAAYGGAGTAAATTCATTTCTCTCATAGATGGTCGTCTCGGACGCGGCAGAACGAACGGTCTGTCGAGGGACCGAATCTGAAGGCCCCAACTTTCCGCTACAAAGGAGCGCTAGCTTGGCGCTCGTCATTGGCCGCTGGTGAGCTGTCAAAACTGTCAAACGGTGTCTGTACTGATGGGTTTAACGCTTCTACCGATATAGGGGGATCGGGGGTTATGAGTATTCATAAAATTCAGCTGATAATAATCATCCAACGACAGGCGGAACTGACACGGTACTGTTCGCTCCGAGGTCCCACATACGTACACACGAACCCTGTCTAGCAGTGTGGTCTTAAGCCTTTGACTAACACTGCCCACGGCAATAGCCTGTCCGCGAGTGATCTCCTATACGCCCGTAATGCGGACCATTTTCTCGCTGAATCACAAGGGAGTCGACTATTSRCTAAAACGCTTCCGTGCCGCGTCTGCTATGTGGAAAAGCCTTCCACCGCATCTTAAAAACGATACCAGTATAGTAACCGGCTAAATGCGATTTGTAGAGTCATCCGTAACACCAACTGCAGACTGGATGATGGTACCGGTAGTGTTATTACGGAGCCCAATTTGTCCAGCAGTTGCGCCGAGCAGCGCCACGTTTGTATGTAGCCCCCTGCGGGCGAGTAGGAACCCTAGAGTGCGCTGAGGTGATGTTAGGTCCCACAGAGCACTAGAGTAACCGTGCCACTAATACCAATAGATAGATGAGTAGGAGTTCTAAGCTTCTAGAACAGATACTCGTGCACCACCGCAATCTCTACTACCTAGAGTAGGGCTTCACGCCAACTAGGAACCCGTTTGAACTTACGCCTACGCTCTTTCATTAGGCGCAGTTATATCCGATAGCTCCGGGTCTGCTGACGGGCAAGAGGCAGCGTACCCTTTTGAATGGCTTGATAATTGAAATGTTGCCGCGATATCATGGCAGGACAGACTGGTTGAATCTTCTATGTAGTGGATCCTGGGTTCCAGGATACCGCAAGCGGAAAATACACTACCAAACCAGGTTTCCATCGATAATTGGCCGAAACCCACAACTATAGATTATCCCCTACCTGACACCGAAAGAACGGCATTCACAAGATCCTGTAGAATGGTGTGCGCTTATTGCACACTAGGGCATGGTCAATAGTCAAACCTGCACTTTGATACACATCTTTATCTTAGTATTGCCACCGATTGTTCTGATAGCATTGAAGCACATCTTAGTTCCTAATGGCGATCGTCTGTCCCCGCCATGCACGGAGATRCGTGTAATCTCTCGTAGCCGTATTKTATTACGAGACCTGGACCGGTAGACACGTCGACGTGGCCCGTAGTAGTAGCAATTTTCGCGCTAGGTCTTGGAAAAGATTAGGATCTATCGGCATCGGTAAGAATTGCACCGAGTGTCTGGCGTTACATCACCTGAACGTCTAAGGGTCCAGGTSGTTAAGCACCACTGGTCGACAACGTATTTGTATGAGGATGAACCCGTTTAACTAAGGTGAAGCCTATCTACGTTCCGTTCCACGATCTGGTCGCATACGGCCTAGACCGCGCCCGTAAAACTGTCCCTCGCGTATTACTTGGATGGTACGAAGATAGGGGCAATTGGCGCTAAATGACTACACCTGCCACCTACTGGCGACTGTATTTCAAAAAGCTACATAAGCAGCTTGGCATACAGGGGTTTCTCAGATGATGCCTGCCGTCTATGCGCCGCCAGCTTTACACGGAAAAAGCCCACCCTCGAGCATGTTACGCATAAAGCGCACACAGTGGTACTAAAACTGCCGGGACTCAACGTAAACGATTATGGACTTTGACAAACTGYATTAAAGTTCAACCAGCCCGTTTAGCAGAATTGAATACTTCCCCGGATAGGCGGTCAGTTTCACCCGAAGTGAGATTATCCGTGCGGGCCAGCGGGCAAGAGAATTTAGCCGCACCCCCCCCCGTATCTGATCGATGCCGAGGTTGCCATCAATGCTCCTACTACGCGGTTGTGCAATAGACCTAGAGATTGTCTGGCTGACGCGCGGRCCACAAGAAACGATGCATTATGATCCTAAAAAAGCGTTGTTMGCTAGGTGCACAGGATTGGGGCAACCTGCAAGGCTTCGGCCGACTCGTTGGAGGCGCACTAGGAGCGGTAGTCGTGACCACACACTGGAAATGGAGTACATATCATCCGTTGCTAATCTTCCTCTAAGATAATTTAGTGCTAAGCTCGGAAGTAACTTGCTGGTCTCGTTTAACAGCACCTAGCCGTGCTTATTCTGATAATAAGGTTGCACGAGAACGTAATGATACTCAAGGTTGTATGTTCGGAAGGAGGTATGGCTCACTTCCAGKARRCCGATGATGGGTGATCTAATCAATCACTCCCTCCTAGATAAAATRTTCCGGAACCTATATCGTGAGGAACCTAGAGCTCAGGATTGGGGTTGCCTCTAGGCCTAATTAAAGTCTGAGTGGTCTGCTGCGATCATGAGACGTTATGTAGTCTTTTGCTAACCGAGCCCTTGTCAATAGTTCGCAGATAAACAGTAAAAACAATTAATCGTGTTGATAACCCATCTCAAGGTGCACTCTTGCGAGGGTGCATTTTTCGTTAGATGGTAAACGAGCAAAGAAGATGCCCGTTGGGTAGGCCGTCCGGCGATACGCAGTGGAATTGTTCACCCACCCAGACCTCCTGTGTATTTCTCGGCATCATTTCGAATGCAATAAGTTCTGCGATAGCTGTGCGTTTTACAGAATAGTTCCCTTCGAGGTACAACGTTTGTAATCAATCGCGCATTTATTTTTTACTCGGGCGAGACTCGTGAGACGGGAACGAGCTATAGTAAGATTACTCTATACCCGAGCAAGCTGAATCGTGCGAGCTGCCGGAGTTTTAGAGAGCTGGCTGTTAGTATCCTAACCCATCGATTAATATAGGAAGGGAARRTATCGACATTATGCGTCGTCCGATAGAAGCCCCTCACCATTTTCTTTCCTACCAAAAAACAAACTAAGTAAATAGTACACGCCACGTGACTGTCCACTGCACACCGTTGCAAACACGCTTGCATATCTACTGACATGATCGAAACAGACTGTCGCATATAAGAGACAATTACAGCRKRRRKYYRRKKYKTGGTAATCGGGCTTAGGATAGTTTAATTACTCCGTAGTTTTCCCGAGCTTGAGGTTAGCTACATGATTACGGGTAGAGCGGWRYRRRWRGAATCCCAGCCAAGTAAATATCATATTTCTGGTCCAGTAGGCAACGCTATATCAAGTATGGCTTTCGTAAATCCCCAGGTTTCAGCGGATACCGAAGATACCCTTTGAGGTAACCTTAGTAATCACCCTTATTCAGTCGTAGGTGATCCAATTGAGGAACATTAAACGTTATGACGTCCTGAGTTCTCCGGTAGCGCCGGCCCTGTATGAAGGCCCATCTGCCATACGGTATGACCAGTTGATGGATATATGACGGACCGAAGCTCAAGTACCAAAGGCAACCGGTACGTGGCATGGCCAATTGACAATGGAGTAGGAAAGTAATCTAAGACAGGTTTGCCGTAGCTGTACCCGGGGCTGCAACTCCTTAGCCTTCGCCCCTTTGTAACGAGTAGGAACATAAAGTTAATACGGGTTGGATTCGCTTCGCGTGTGCTAGGGAATATTCTCCAAGATCTAACCCTAGGTAAAAGGCTCTTCGGTGACTCGCCCCCCATGAGGAAAACACATTGCGCCAGACGAACAGTTGATTTTTATCGGACCTGGTTTCTCCCCTCAACTTACCCATTTTAGTCAAACCTAGCTTATAGGCCGAGGTTATGTGGGTCTACACTGTGACCTTGTCCTGAACTCATGCCGACGATGCCAGGCTAACGTCAAATGTATGAACGGCAAAAGGGGTCTGTTATTGAGTAGGTTTCAGCTCCGATGCTTGCGCCAAGTATTGCTACTGTGGGTCTATTCCCCTGAAGTTCGAGCCGTCGATTCCTGGGGCTATACTGAGACCCGTTGGTTATCTCRTCTTCCTCGGGTCCGAGAGACTCCAATGCAGAGTGGAGTAATCCGATTTGACCCAGTCATCCCTATTTACTTGTATGTACTGCTGGCGGCTTCTTACGTGTCTGGRTGTCTTGCTGTATTGAGTAAACGCAGAAGCCGTACACGATCTGTTTGGGCCCCACTACGCGACCGATTTCCGCAGTTAGAAATCTCCACGGCACCTAGTCGGCAGCATTCGCATAGGTACTCAGATTCAACTACTTCAAAACGGTTGATGCACCTCCCGCTTGGGATGAGCTGGCCAGTCATTCGTGCCCGACCTGTTGCKCAGGGCTGTTAGYACAGGRWYYRRYRGRYRYYRYYRWYRWYYYYKATGGARKYSRSWWKRMYYRYRRRRYYASYMMWRYRYYWYKSYWMCSRRMYRYWKYYSSRMCRMYKYGRSRSYSYMWRYGGCCTGCCATCCCTRTTGAATTCACACCGGTGTGTTTCGCTGGGGGGACGTCGCTCCCGTTGCGGATGGCTGCCAATCTGGGACTTAATGTGGGTAGCGATGCGAGTACGCGCTAGAATATGCCTGTCT
GPE021170  AATACCTATCTCGAGCAATGGGCCGCATTCATTTCTCTCATAGATGGTCGTCTCGGACGCGGCAGAAYGAACGGTCTGTCGAGGGACCACATGATGTGGCCCCAGTTTCATGCGATATGGTAGCGTTGGTCCAACGCTCGTCATTGGCCGCTGGTGAGCTGTTGGAGTCGTCAAACGTTGTCTGTACTGATGGGTTTAACGCTTCTACCACCCTAGGGGGATCCGGGGTTCAAGTCATTCTCAAAATTCAGCTGATAATGATCATCCAACGACAGGCGGAACTGACACGGTACTGTTCGCTCCGAGGTCCCACATACGTACACACGAACCCTGTCTAGCAGTGTGGTCTTAAGCCTTTGACTAACACTGCCCACGGCAATAGCCTGTCCGCGAGTGACCTCCGGTACACCCGTTATGCAATTTGTTTTCTCGCTGAATCACAAGGGAGTCGACTATCCACAAGAAAATCTCCGGGCCGCGTCTGCTATGTGGAAAAGCCTTCCACCGCATCTTAAAAACGATACCAGTATAGTAACCGGCTAAATGCGATTTGTAGAGTCATCCGTAACACCAACTGCAGACTGGATGATGGTACCGGTAGTGTTAATATACAGCCCAACTTGTCCAGCAGTTGCGCCGAGCAGCGCCGTGTTTGCATGTAGCCCCGTGCGGGAAAGTAGGTGGCCTAGAGTGCGCTGAGGTGATGTTAGGTCCCACAGAGCACTAGAGTAACCGTGCSACTAATACCAATAGATAGATGAGTAGGAGTTCTAAGCTTCTAGAACAGATACTCGTGCACCACCGCAATCTCTACTACCTAGAGTAGGGCTTCACGCCAACCGCAGACCCGTTATGGCTTACGCCTACGCTCTTTCATTAGGCGCCATTACATGTGATAGCTCTAAATCTGCTGACGGGGACAAGGCAGCGTATCCTTTTGAATGATCGCGCCGGCCGAATGTTGCCGTGATATCATGGCAAGACAGASCGTCTGCATCTTCTATGTAGTGGACCCTGGGTTCCAGGATAACGCAAGCGGAAGATACACTACCGAACCAGGTTTCCATCGATAATTGGCCGARACCCACAACTATAGATTATCCCCTMSCYGMCACCGAAAGAACGGYRTTCACRAGAWYCTGTWGRRTGRTGTGCRSYYATTGYASWYKGCTGTGTGACCAAAGACTGCGGCGATACTTCGATACTTCCTGTCTAGTAAGTATTGCCACCGATTGTTTCTATAGCATTGAAGCATGCCTTAGTTCCTAATGGCGATCGTCTGTCCCCGCCATGCACGGAGATGCGCATAATCTTATGTAGCCGTATTKTATTACGAGGTGCCCGGTAACGTGCACAATAGTATCTCCCGTGCTAGTGGCCGCGCTCGCACTAGGTACCACAAAAAATCGGGATTTAYCRACATCGGTAAGAATTGMGCCGAGTGTCTGGTGTTACRTCRCCKRGRCGYSYWWSRRYMCRRRKSGYYMRRCAYMTAARGYYGWMRWCGTATTTGTATGAGGATGAAGTTACTCAATTAAGGTACAGCCTATATACGTTCCGTTCCACGATCCCATCATGAGTTATGGGAGTCATATCTTTTAAACTAATTCTCGCGTATTACTTGGATGGTACAAAGATGGTGGCAATTGGCGCTAAATACCTACGTCTGCAGTTCACTGGCGACAAAATTTCAGGTAG-GTCTGGGGCAGCTCGGCCTACAGGGGACATCGAAATGAAGTACGTAACCCGTTCGCCGCCAGCTCTATGCGAAAAGCGCTCACCCTCGAGCAWSGCTCKCATAGAGCGCGCACAGTGGTACTGAAACTGCCGGGACTTTGTATAAGTGATTATAGATCCTGACAAATTGYATTAAAGTTCAACCAGCCCGTTTAGCAAAATTGAATACTTCCCCGGATGGGCGACTCAGACTACCCGAAGTGATGTTATCCGTGCGGGCCAGCGGGCAAGAGAATTTAGCCGCACCCCCTCCCGTATCTGATCGATGTTAATGCTGTCACGGCCGCGGACTGCCGGCGGTTGTGCAGTGATCCTAGARRWTGTCTRGCTGRMKYRSSRRCCACAAGAAACGATTCATTCCRRTCCTAAAAAAGCGTTGTTMGCTAGGTGCACAGGATTGGGGCAACCTGCAAGGCTTCGGCCGACTAGTTGGAGGTGCACTAGGAGCGGTAGTCGTGACCACACACTGGAAATGGAGTACATATCATCCGTTGCTAATCTTCCTCTAAGACAATTTAGTGCTAAGCTCGGAAGTAACTTGCTTCAGCCGTTTGACAGCACCTAGCTGTGCTTATTCCAATAATAAGGTTGCACGATCACGTAAAGATACGCAAGGTTGTATGTTTGGAAGGAGGTATGGCTCACTTTCAGGAGGGTTATGAWGTRTGACCTAATCAATCACTCYYTCCTWGATAAAATGTTCYGGAACCTATATCGTRRGAGRYCCAGAGCTCAGGATTGGGGTTGCCTCTAGGTTTAATTAAAGTCTGAGTGGTCTGCTGCGATCATGAGACGTKMTGTAGTCTTTTGCTGCTTTCAGCGTTGTCAATAGTTCGCAGACAAACAGTAAACCGGCTTAACTTTGTTCTTAGCACAAGCTCAGGTGCACTCTTGCGAGGGTGCATTTCCTGTTAGATGGTAGTCGGTGGGCGAAGATACCCGTTGGGTAGGAGCATAACCGATACGCAGTGGACTTGTTCACCCACCCAGACCCTTTGTGTAYCTCTCGGCATCTCCGTGTATGCAATAAGTTCTGCGATAGCTGTGCGTTTTACAGAATAGTTCCCTTCGAGGTACAACGTTTGCAATCAATCGCGCATTTATTTTTTACTCGGGCGAGACTCGTGAGACGGGAACGAGCTGTAAAAAGATTACTCTATACCCGAGCAAGCTGAATCGTGCGAGCTGCCGAAGTCGTTGGGAGCTGGCTGTTAGTGTCCTGGCCCGTCGATTAATATAGGAAGGGAAGGCATCGACATTATGCGTCGTCCGATAGAAGCCCCTCACCATTTTCTTTCCTACCAAAAAACAAACTAAGTAAATAGTACACGCCACGTGACTGTCCACTGCACACCGTTGCAAACACGCTTGCATATCTACTGGTATGATCGAAACAGACTGTCGCATATAAGAGACAATTACAGCGGAGATCCGGGTTGTGGTAATCGGGCTTAGCGCGGTTTGATTACTCCGAAGTTTTCCCGAGCTTGAGGTTAGCTACATGATTMYGGGTAGAGCGGTGCGGAAGGAATCCCAGCCGAGTAAATATCATGGTTCTGGTCCAGTAGGCAGCACTATCCTAAGTATAATCTTCGTACGTCTCCGGGCTTCAGCGGATACCGAAGATACCCTCTGAGGTAACCATAGTAATCACCCTTATTCAGTCGTAGGTGATCCAATTGAGGAACATTAAACGTTATGTCGTCCTGAGTTCTCCGGTGAGACCGACCCTGTATGAAGAGTCATTCACCATACGGTATGACCAGTTGATGGATATATGACGGACCGAAGCTTAAGTACCACGAACAACCAAGACGTGGCAGAACCAATTGACAAGGGAGTARGAACCTAATCTAAGACAGGTTTACCGTAGCCGTACCCGGGGCTGYRACTSCTCAGCYTGGGTTGTTTWGYWMYAAACARAWATGKAAWGTTAGWAYRAGCTGGATTCGCCCTACATGTACTAGGGAATATTCTCCAAGATCTAACCCTAGGTAAAAGGCTCTTCGGTGACTCATCTCCCATGAGGAAATCACATAGCGTCAGGTAGGTATCGAATTTTTATCGGACCTGGTGTCTCCCCTCAACTTACCTATTTTAGTCAGCCCTAGCTTATAGAACGAGAGAATGTGGGCTGGAACTGCGACCTCATCCTGAACTTGTGCTGACGATATTAGGTTAACGTCAAATGTATGAATAAGAAAAGGGGCTGAACCCTGAGTAGGTTTCAGCTCCGATGCTTGCGCCAAGTATTGCTACTGTGGGTCCGGCTGTGAGAAGTTCACGCCGTCGATATATGGGGCTAGAYTGAGACCCGTTGGTTATCTYRWCTTCCTCGGGTCCSAGAGACTCCAATGCAGAGTGGARTAWKTTAGAGAAACCCAGTCTTCCCTATTTACTTGTATGTACTGCTTGCGGCTTCTTACGTGTCTGGATGTCTTGCTGTATCTAGTAAACGCAGAAGCCGYACACACCCTCGCTTGGCTCCGCTACGCGCTCGATTTCCGCGACTAGAAATCTCCATGTCATTCGGTCGGCAGCATCTATATAGGTTACAAAAATCAAATACCTCGAGCTGGTTGACAGACCCCTCTCCTAGGATGAGCCGGCCAGTCGCCGGTGCCCGACCTRTTGCGTAGGGTAGCTAGTACAGGGTCCGGCGGACGTCATCGACAATTTCGATGAAAGCGGGTTGACTCGCAGAGTTACTCATGTATTACGGCACCCAGATGTAGCTCCGACAACTTGGCACCGTCTACGGCCTGCCATCCCTGTTGAATTCAYRCCGGTGYRYTTCGCKRSKSKRWYRTCKYCTYCTTTGCKGMWSGCTGCCAATCTGRGACTTAATRTRGGTAGCGATGCGAGYACGCGCTAGAATATGCGTGYYT
GPE021180  AATATCTATCACGAGCAATGGAGTAAATTCATTTCTCTCATAGATGGTCGTCTCGGACGCGGCAGAACGAACGACTCGTCGAGGGACCGCATCATGTGGCCCCAGTTTCATGCGGCTAGGTAGCCTTGGTCCAACGTATACCATTGGCGGCTAACGAGCCATCAAAGTCGTCAAGTAGTGTCTGTGTAATGCAGTTTAACGCTTCTACCACCCCAGGGGGATCGGGAGTTCAAGTCTCACTCAAACTTCAGTGGATAATGATCATCTGGCCACAGGCGGAGCAGGCACGGTACTGTTCGCTCCGAGGGTTCGTGGGAAGATGTATGGGCCTTGATACGCAGTTCACGTGCGAGCTACCGCTCGATACTGCCCACGGCAATAGCCTGTCCGAGACTGACTCTAGGCCTACCTTTAATGCAATTTGTCTTCGCGCTGAATCACAAGGGAGTCGACTATTCACATAGACACTTCCGTGCCGCGTCTACTATGTGGAAAAGCCTTACACCGCATCTTAAAAACGATACCAGTATAGTAACCGGCTAAATGCGATTTGTAGAGTCATCCGTAACACCAGTCACAGACTCAGTGATGGTTACGGTAGTGTTATTATACCGTGARGTCTATCCAGCAGTGATAGTAGCAAACTTTATATTTGCACATCATATCGCCGCAGCGAGCGTAAACCCCAATTAATATAGGATGTATTTTAAGTCCCACAGAGCACTAGAGTAACCGTGCCATTAATACCATCAGATAGATGAGTAGGAGTTCTAAGCTTCTTGGGTGACCCTGCGTGCACCACCGCAATCTCTACTACCTAGAGTAGACCTTCACGCCAAACGCGAACCCGTTTGAAAGTACGCCTACGCTCTTTCATTAGGCGCCATTATGACTAGTAGTTTCAGGCCTATCATATAAGGCACAGCAGCGTATCCCGCCAGGCCGCTTGATAATTGAATCATCACCGTAATATCATGATTACACTGASTGGCTGAATCTTCTATGTAGTGGATCCTGAATTCTAGGATACCGCAAGCGGAAAATACACTACCAAACCAGCTTTCCATCGATAATTGGCCGAGACCCATGGTTATAGATTATCCCCTACCCGACACTAAAAGAACGGTGTTCACGAGATCCCGTAAGGCAATGTGCAGTTTGTGTAGTTGGCTGTGTGGTCAATAGTCAAACCTGCACTTTGATACACATCTTTATCTTAGTATTGCCACCGATTGTTTCTATAGCATTGAAGCACATCTTAGTTCCTAATGGCGATCGTCTGTCCCCGCCGTGCCTAGAGATGTGTGTGTTCTCTCGTAACCCTATTGTGCGACGAGGTGCCCGGTAACGTGCACAATAGTAGCTTTATCGCCGACGGCCGCGTTTGCGCTGCGTACCACTGCGGATTGCAATCTATCGGCATCGGTAAGAATTGCACCGAGTGTCTGGCGTTACATCACCGGAACGTCTAAGGGTCCAGGTSGTTAAGCATATAAAGCTGTAATCGTATTTGTATGAGGAGAGCGTTACTCAACTAAGGGACACATGGCCCTCGTTCCGTCAGGACGCTCGATCACGAGTTATGGGAGTTGTATCTTTTAGCTGATCCTGTGCGAGGCAACTGGGAAGTACGAAGACATTGGCAATTGGCATCCAATACCTACACCTGCCACCTTCTGCTATCTGTATTTCAAAAAGCTAATGGGGCAGCTTGGCATACAGGAGACATCGAAATGATGCCCGCCGCGCGTTCGCCGCCAGCTTTACGCGAAAAAAGCCCGTCCTCGCATATCGTATGTATAAGATAGGCACAATGGTATTAAAGTCAGTGGGACTTTGTATGTGCGATTATAGATCCTGACAAATTGTGCGAGCAGCTGTTTGATTTCGGAGATAGCTCCGAATACTTCTCTCAGGAGGCGGTCAGTTTCACCCGAAATGATGTCATCCGTGCGGGCCAGCGGGCAAGAGAATTTAGCTACACCCCGCCCCGTATCTGATTTGCGCCGAGGTTGCCATCAATACTCCTACTACGCGATTGTGCAGTGATCCTAGAAGTTACTTGGCTGGCTTAGCGRTCACTAGAAGTAATTCGCTATGATCCTAAAGAATCATTGCCMACTAGGTGCACAGGACCAAGGCAACCTGCAAGGCTTCGGCCGACCAGTTAGAGGCGCATTGGAAGCGGTAGTCGTGACCACACACTGGAAATGGAGTACATATCGGAAAGGATTAATCTTCCTCTAAGATAATTTAGTGCTAAGCTCGGAATGGACTTGCTGGTCTAACGCAGTGGCCTCTTACTGTGATCCCCGCAAATATGGAATTGCAGTATCCGGCGGTGATACTATAGGTTGTATCTTCGGAGTCCAAGGCATTTAACTTTCGGTGAACCGATGAAGTGTGATCTAATCGCTCCCTCCTCCGTAGATTAAATGTTCCGGAACCTATAACCTGGAAGGTTTGTCACTCAGGATTGGGGCTGCCTCTAGGTTTAATTAAAGTCTGAGTGGTCTGCTGCGATTATCCGCGGTTATGTAGTCTTTTGCTAATTTCAGCGTTGTCAATAACCAGCAGATAAACAGTAAGAACGCTTAACTTTGTCCTTAACATAAGCCAAGGTGCACTCTTGCGGTTGCCCATTTTTCGTTAGATGGTAAACGAGCAAAGAAAGCACGCTTTGGGTAGGACGTCCGGCGATACGCAGTGGACACGTTCTTGTCATTAGACCTCCCATGTATTTCTTCCCATCATCTCAAATGCAATCAGTTTCCCGATAGTGAAGCTACTTGTGCGTCTACATCCTTCGAAACGTTGTAGCTGCAATCAATCGCGCATTTATTCCGAGTCTAGGGAGAAACTACAAGACGGGAGCGAGCTATGGTAAGATTACTCCATACCCGAGCAAGCTGAATCGTGCGAGCTGCCGAAGTCGTTAGGAGCTTGCTGATAGTGTCCTAGTATGTTGATTAATATAAGAAAGGAAAGCATCAGCATTACGCGTCGTCTGATAGAAGCCCTCTACCATTTYGCCGCCTACCAAAAAACAAACTCCGTCCCCCATACACGCTATTCGTCTGCCCTTGCAATACGGCTGCAAATGTTCCTGCATATCCGTACGTATGATCGAAACAGACTCCTATGCATACGAGACAATCGTAGCGGAGATCCGGGTCGTGGTAATCGGGCTTAGGATAGTTTAATTACAAGATGTTTTTCCCGAGCTTGAGGTTAGCTACATGATTCTGGGTAGAGCGGAATAAGTAGAATCCCAGCCGAGTAAATATCATGGTTTTGGTCCAGCAGGCAACACTATATCAAGTATAGCTTTCGTGCGTACCCAAGCTTCTTAGGCGCTCGGGGATACTCTCTGAGGTAAACTTAGTAATCACCCTTATTCAGTCGTGGGCAGAACAATTGAGGAACATCTGAACACGCAATGTTACCAGTTCTCCGGTGGCGCCGACCCTGTATGAAAAGTCATCTGACATACGGTACGGCCAGTTGATGGATATATTACGGGCCCGAGCGTGGACCTAAAAAACAACCAGTATGTGGCGTGGCCAATTGACAATCGAGTAGGAAAGTAATCTAAGACAGGTTTGCCGCAGCTGTACCCGGGGCTGTGACTGCTCAGCCTTCACTGTTTAGTAACAAACAGATATGTAAAGTTAGTATAAACCAAGCGATCTTCGCGTGTGCTAGGGAATCCCCTTTGCGATCTAACCCTAGGTAAAAGGCTCTTCAGTGACTCATCTCCCATGAGGAAATCACATAGCGTCAGACGAACTGTTGATTTTTATCGGACCTGGTGTCTCCTTCTAACTTACCTACTTCACCCAAACCTAGCTTATAGAATGGGGTTATGTGGGCCTACACTGCGACTTCGCTCCGAACTTGCTACAGTGATGTTAGGCTAGAGTCGAACACGTGAACGGCGAAAGGGGCTGATTATCAAGTAGGTTTCAGCTCCGATGCTTGCGCCAAGTATTGCTACTGTGGGTCTATTCGTGAGAAGTTTGAGCTATCGATATATTAAAGTATACTGGGACCCGTTGGCTATCTCGTCTTCCTCGGGTCCCAGAGACTCCAATGCAGCATGGAATGTGTTAGTGAAATTTAGTCTCTTTCAAATACTGAAATGTACTACTTTTAGCTTCTTACGTGTCTGGATGTCTTGCCCTATTGAGTAAACRYGGAAGCCGYACACGACCTGTTTGGGCCCCATCGTATGACCGATTTCCACGGTTAGAAATCTCCATGGTGCCTAGCCAGTGATACCTATTCAGGTACCCAAAAAGCACTATTTTAAAATGGTTGATGCACCTTCCTTCTAGGATGAGTCAACCCTCTATTCGTGCCCGAATCATTGCGCAGGGCTGTCGGTACAGGGTCCGGTAGGTACTGCTATTGTCCCTTACGGGGTTCACAATGATCGTGAGACCAGCACAACGCCTTTCTAACGGACCACTTTCGGACCGCTGCGAGGGTCCAAGTGGCATGCCATCCMTATTGAATTCACACCGGTGTGTTTCGCTGGGGGGACGTCGCTCCCGTTGCGGATGGCTGCCAATCTGGGATATAATGTGGGTAGCGATGCGAGCACGCGCTAGAATGCGCCTGTCT
GPE021200  AATAYCTATMWCGAGCAATGGAGTAAAYYCATTTCTCTCATAGATGGTCGTCYCKGMYGYKSYAGARYRAACGRYYYGTCGAGGGACCGCATCWTGWGGCYCCARYTTYMYGCKRCWARGKAGCSYTRGYYYRRCKYWYRYCATTGGCSGCTRRYKAGCYRTCAAARYYGTCAARYRGTGTCTRTRYWRWKSRRTTTAACRCTTCTACCRMYMYAGRGGRATCSRGRGTYMWRRKYWYWCWYAAAMTYCAGYKGATMRTRATCATCYRRCSACAGGCGGARCWGRSAYSSTACTGTTCSCYCCGARGKYYYRYRKRMRKAYRYWCGARCCCTGTCTAGYAGTKTRGTCKTAAGCCTTTGACTARCACWGCCCACSGCAATAGCCTGTCCGCGAGTGATYYCCTATACGCCCGTAATGCGGACCRTTTTCTCGCTGAATYWCAAGGGAKTCGAMTATTSRCWWARACRCTTCCGTGCCGCGTCKGYTATGTGGAAAAGCCTTMCACCGCATCTTAAAAACGATACCAGTATAKTAACCGGCTAWATKCRATTTGYAGAGTCATSCGTWRYMCCARYYRCAGACTSRRTGATGSTWMCGGTRGTRTTAWTAYRSMGYSMRRTYTRYCCAGCAGTKRYRSYRRSMARCTTYAYRTTTGYAYRTMRYMYCGYSSSRRMRAKYRKRWRSCYYARWKWRYRYWGRRKKKATKTTARGTCCCACAGAGCACTAGRGTAACCGTGCSAYTARYACSAAYAGMTAGATGAGTAGGAGTTCTAAGYTTCTWGGRYRRMYMYKCGTGCACYACCGCAATCTCTACTACCWARAGTMGACCTTCACRCCAAMYRSGRRCMCGTTTGAAMKTMCGCCTACGCTCTTTCATTAGGCGCMRTTATRWSYRRTAGYTYCRGGYCTRYYRWMKRRSRCAMRGCARCRTAYCCYKYYRRRYSRCTTGATARTTGRAWYRTYRCCGYRAYATCATGRYWRSACWGASTGGCTGAATCTTMTATGTAGTGGATCCTGRRTTCYAGGAYRCCGCAAGCGGARRATACACTACCRAACCWGSTTYCCATCSWTAATTGRCCGARWCCCATGGTTATAGATTAYCCCCTACYYGACACTAAAAGAACGGYRYTCACRASRTCCYGTARRRYRRYGTGCRSTTWKTGYASWYKRSKGYRTSGTCAATAGYCAMACMTGCACYTTGATACACATCTTTAWCTTARTATTGSMACYGATTGTTTCTATAGCWTTGAAGCMCATCTTAGTYCCTAATGGCGATCGTCKGTCCCCGYSRTGMMYRGAGAKRTGYGTRTTCTCTCGTARCCSTATTKTGCGACGAGGTGYCCGGTAACGTGCACAAYAGYRGCTTTATCGCCGACRGCCGYKTTTGCGCTGSGTMYCACWGCGGRTTGCAATCTATCGRCATCGGTAARRATTGCWCCGAGTGTCYGGCGTTACATCRCCKGARCRTCTWAGGGTCCAGGTSGTTARGCAYMWMWRGYYGWMAWCRTATTTGTMTGAGGAKRRMSYYRYTYAACTRAGGKRMASMYKRYMYWCGTTCCGTYMSRMSRYYYSRTYRYRWRYKRYSKRRRYYGYRYCYKTWARMYKRTCCYKYRCGWRKYAMYTSGRWRGKACGAAGATRGGGGYMATTGGCRYYMAATRMCTACACCWGCCACYTWSTKSYRWCTRTWTTTMAAAAAGCKAMWKRRGCAGCYTGGCATACRGGRGWYWYYSARATGAWGCCYGYCRYSYRWKCGCCGCCAGCTYYRYRCGRAAARMRYYMRYCCTCGMRYATSKTAYGYATAARRYRSRCACARTGGTAYTAAARYYRSYGGSACTYWRYRTRWGCGAYTATAGATCCKGACAAATTGYGCGAGCAKYTGTTTGATTTCGGARRTAGMTYCGAAYAYTTCYCTSAGGAGGYGGTCARTTYCACCCKAAATGRKRTCRTYCGTGSGKGCCAGYGGGCAAGAGAMTTTAGCTACACCCCGCCCCGTRTCYKATTTGCGCCRAKGTTGYCATCAATRCTSCTACYACGSGGTTGTGCRRTGAWCCTASARATYGTCYGGCTGACGCGSGGRYCACAAGAAACGATGSATYMYRAYCCTAAAAAAKCRATSCCMGSTAGGKGCACAKRATTRGGGMAACCTGCAAGGCKKCKGCCGASTCSTTGGAGGYGCAYTRSRAGCGGTAGTCGWGACYWCACACTRGAAATGGAGTRCATATCRTCCGTTGCTAATCTTYCTCTARGAYAAYTTRGTRCTAAGCTCGGAAKKRACTTGSTGGWSYMRYKYARYRGYMYCTWRCYGTGMTYMYYSYRAWWATRRRRTTGCASKAKMMSKYRRWGAKACTCAAGGTTGTAYSTTCGGAAGSAGGTATGGCTCACTTYCAGKARRCCGATGATGGGTGRTYTRAKCAATYACTYYYTCCTAGAYAAAATGTTCCRGAACYTATAWCSWGRRRRRYYTRKMRCTCAGGATYGGGRYTGCCTCTAGGYYTAATTAAAGKCTGARTGGTCTGCTGCGRTYATSMRMSKTTMWGTASYCTTTTGCTRMTTKCRGCGTTGWCAATARYYMRYAGATAAACAGTARRACGGCTTMACCGTGYTCTTAACATAAGCTMAGGTGCACTCWTGYGRKKGYSCATTYCTCGTTARATGGTARWYGAGSAAMRAAGRYRCSCGTWGGRTAGGCCSTCCGGCGAWACGCARYGGAATTGTTCAYCCMCCYAGACCYTTYGTGTATTTCTCGGCATCWCCGYGWATGCAATMAGTTYTSCGATRGCKGTGCKWYYTRYRSRWYWRYWYCCTTYGARRYRYWRYRKYTGYAATCAATCGYGCATKTATTYYKWRYYYRGGSRRRAMYYRYRAGACGGGARCGRRYTATRGWAAGATTMCTYYATACCCGAGCAAGCTGAATCGTGCGAGCTGCCGRRGTCGKWRRGAGCTKGCTRTTAKYGTCCTARYMYRTCGATTAATATAAGAARGGAARGYATCRACATTATGCGTMGYCCGATAGAAGCCCCTCACCATTTTSTTTCCTACCAAAARACAAMCTAMGTAAMTAGTWCAYGCYACGTGACTGTCCAYTGCACRCCGTTGCAAACACGCYTGCAYATCYACTGRCAWGATCGAAACAGACYGTCRCATATAAGAGACAMTYRCAGCRKRRRKYYRRKKCTTGRTAATCGRGCTYAGGATAGTTTRAYTACWMSRTRKTTTTCYCGAGCTTGAGGTTAGCTACAYKATYMYRGGTAGRRYKRWATRAGTAGRATCCCRGCCRRSTAAATATCAKRKTTYTGGTCYAGYAGGCAAYRCTATATCAAGTATRGCTTKCGTGMRTMYCCRRGCTTCWKMGGMKMYCGRRRATACYCTYTGAGGWAAMCWTAGTARTCACCCTTATTCAGTCGTAGGTRRTCCARTTRAGRAACATYWRAMSWYRYRWYGTYMYSAGTTCYCCGKYRGCGCCGRCCCTGTATGAARRSYMATCTGMCATACGGTAYGRCCAGTTGATGGATAWATKACGGRYCSRAGYKYRRRYMYMAAARRCAACCRRTAYRTGGCRTGRYCAATTGACWATSGAGTAGRAAAGTAATCWAAGACAGGTTTGCCGYAGCTGTRCCCGGRRCTGYRRCTSCTYAGCCTTCRCYSYTYWRTAACRARTAGRAACAKAWAGTTAAWACGRGTTGRRYKMKCTTCGCRTKTRCTAGGGAATMYYCTYYRMGATCYAACCCTAGGYAAAARGCTCTTCRGTGACTCRYCYCCCATGAGGAARWCACATWGCGYCAGACGAACWGTTGATTTTYATCGGACCTGGTKTSTCCYYYYAACTTACCYAYTTYASYCARMCCYAGCTTATAGGCYGAGGTTATGTGGGTCTACACYGTGACCTTRTYCTGAACTCATGCCRAYGATGCCAGGCTAACGTCAARTGTATGRACGGCAAAAGGGGYCTGTTATYGAGTAGKYTTYAGCTCCGATGCTKGCRCCAAGTAYTGCTACYGTGGGTCYATTCCCCTGAWGTTCGAGCCGTYGATTCCTGGGGCTATRCTGRGACCCGTTGKYKATCYCRWCTTYCTCGGRYCCSAGARACTCCAAYGCARMRTRGARYRWKYYRRTKWRAYYYAGTCWYYYYYAWWTAYTKRWATGTACTRCTKKYRGCTTCTTACGTGTCYGGRTGTCTTGSYSTATTGAGTWAAYRYRRAAGCCGYRCWCGACCTGKTTGGGCCCCRYYGTATGMCCGAYTTCCRCGGTYAGAAWTCTCYATGGTGCCTAKYCAGYGRTACCTATWYAGGTACYCARAWWSMACTAYTTYRARAYGGTTGATGCACCTYYCKYYTRRGATGRGYYRRCCMKYYATTCGTGCCCGAMYYRTTGCKCAGGGCTGTYRGTACRGGRWYYRRYRGRYRYYRYYRWYRWYYYYKAYGGRRKYSRSWWKRMYYRYRRRRYYASYMMWRYRYYWYKSYWMCSRRMYRYWKYYSSRMCRMYKYGRSRSYSYMWRYGGCMYGCCATCCMTRTTGAAWTYRCRCMGGTGYGYTTCRCTGGKGGGWCGTCGCTYCCGTTGYGGATGRCTGCCAAKCTGGGMYWTAATGTGRGTAGCGATGCGARTACGYGYTAGAATAYSCCYGTCT
GPE021230  AATACCTATCTCAAGCAATAGACCAAATTCATTTCTTCAGGAGGCAACGCTCTCTGCTGTGCTTAAGTAAGCGGTCTGTCGAGGGACCACATCTGGTAATTCTGACTKCATGCTACAAAGTAGCGCTGGTCCARCGCWYRCCATTGGCSGCTRRYKAGCCATCAAAGTCGTCAAGTAGTGTCTATACTGATGGGTTAAACATCTCTATCACCCCAGGGGGATCCGGGGTTATAGTCACAAACAAAATTCAGTGGGTAATGATCATCCAGCCACAGGCAGAACTGACACGGTACTGTTCGCTCCGAGGGTTCGTGGGAAGATGTATGGGCCTTGATACGCAGTTCACGYGCGAGCYWYYGMYYRAYACTGCCCACGGCAATAGCCTGTCYGMGASTGACTCTAGGYMYACCYKTAATGCAATTYRTYTTCTCGCTGAATCACAAGGGGTCYRWAGGATGGCAARRRMAYYYYCGKGYCRMRTCTACYATGCGGAAAAGTAGTAYAAAAAACTCAGAAGCAAATACCAGTATGGAAAGCGCCTAAATGCGATTTGTAGAGTCATCCGTAACACCAACTGCAGACTGGATGATGGTACCGGTAGTGTTATTACGGAGCCMAATYWRTCCARCAGKKRCGSYRRSMAGCGCCRCRYYYRYRYRWAGCCCCSYSCSRRAAAGYAGGWACYYYAGAGTGCGYWGRRKKKATTTTAGAAATTATGAGATGTACTGCGGGTTACAYGTCGGGTAAGATCAGATAGATGAGTAGGAGTTCTAWGCTTCTTGGACAGATACTTGTATACCCCAGCGGTCTTCCCCACCTAGATCAGACCTTCACGCCAAACGCAGGCCCGTTTGAAAGTACGCCTACGCTCTTTCATTAGGCGCCATTATGACTGATAGCCTCAGGTCTATCATATAAGACACGGCAGCGTATCCCGCCAGGCCGCTTGATAATTGAATCATTGCCGTGGCGACGAAGTAGGATTGACTGGTTGCATATTCTATGTAGTAGATCCTGAACGACAGGGCACTGCAAGCAKARGRWRSRYTAYMARAYYWCGTTTYYRWYGATAATTGGCCGARACCCAYAACTATAGATTRYYMYYKMSCYGACACTAAAAGAACGGTGTTCACGCCGTCCTGTAGGGCAATGTGCAGCCTTTGCTGTTGGCTGCATGGTCAAAGACTGCGGCGATACTTCAATACTTCCTGTCTAGTAAGTATTGCCACCGATTGGCCTGGCGATTCGAAGGCATGCCTTAGTTCCTGCAGGCGATCGTCTGTCCCCGCGGTGAACGAAGATGCCCATAATCTCTCGTAGCCCTATTKTGCGACGAGRYSYSSRSYRRYRKRCACRWYRRYRTSTCCCGTGCTAGTRGCCGCGCTYGCRCTAGGTMYYRSWRMRGATTGGRRYCTATCGACATCGGTAAGAATTGCGCCGAGTGTCTGGTGTTCCGTAGCCGAAACGTCTAAGGGTCCAGGTGGYYCGACAYMWAARKCTGWARACGTATTTGTATGAGGATGAAGTTACYCRRCTRMRRGACAGCCTATMYWYRWKMYRTTCCACGATCCCATYATGAGTTATGGGAGTTRYATGTTTTGGCTGAATTCTCATATATTACTTGGGAAGTACAAAGATATGGGCAATTGGCGCTAAATGCCTACACCTGCCACCTTCTGCTAACAGAATTTCAGAAAGCTACAGGAGTAGCTCCACCCAGGCGAGWYWYYSAAWYSAAGCCYRTAAYSYRWTYKYYKYMRKSTCCGTGCGAAAAGCATTCACCCTCGAGCATGTTACGCATAGAGCGCAAACAGTGGTATTGAAACTGCCGGGACTCTGTATAAACGATTATGGACTTGGAATAACGGYGCGGAAGTTCAACCAGCCCGTTTAATGACTTTGAATACTTCTCCGGATAGACGACTCAGACTACCCGTGGTGATGTTATCCGTGCAGTTCAGCGAATAAAAGCATTTAGCCGCACCCCGTTTSGTGCTCTGCCGATCTTAATGCCGTTCCGGCCGCGGACAGCCCACGACCACATAATGATCCCAGAAGTTGTCCGATCAGCGCGCGGRYCACTAGAAGTAATTCATTCCGACCCTAAAGAATCATTGCCMACTAGGTGCACAGGACCAAGAATGTCCACAATTTGGTTACGAAGTCGTTGGAGGCGCATTGGAAGCGGTAGATAAAGCCTCATATTAATATCGGAGTACATATCATCCGTTGCTAATCTTCCTCTAAGATAATTTAGTGCTAAGCTCGGAATGGACTTGCTGGTCTAACGCAGTGGCCTCTTACTGTGATCCCCGCAAATATGGAATTGCAGTATCCGGCGGTGATACTCTAGGTTGTATCTTCGGAAGGAGGTATGGCGAATCGTCGGTGAACCGATGAAGTGTCGCTAGATCAATCACTCTTTCCTTGATAAAATGTTCCGGAACCTATATCGTGA-AGACCCAGAGCTTAGGATTGGGGTTGCCTCTAGGTTTAATTAAAGTCTGARTGRTCWSYYRMSGCTATGAGCGGTGCTGTCCTTCTCTCCCAACCGAGCCCTTGTCAATARYYMGCRAAYAAACAGTAAACCGGCTTAACTTTGYCCTTARCATAWSYYMAGGTGCACTCTTGCGAGGGTGGGTTTCYYGTTAGATGGTARWCGRKSRRMGAAGATRCCCGTTRRRYWSRMGCATAACCGATACGCMRYRSRCACGTTYWYCCMCYCMKMTACTTTGTTCAYYTCTCSSMATCWYCKYRWGTRCARYMWRTTCTGCGATAGCTGTGCKTTYYACAGAWYAGTTYYCTTCGWGGTACAACGTTYRYAAWCAATCSYSMRTKTRKYTYKWRYTCRGGSRRRAMYYRYRARRYGGGAAYRRRCTAKRGTGRGATTAMTCTATACCCGAGCAAGCTGAATCGKKSRRRYYKYYRRAGTYKTWRRGAGCTKGCTGATAGTGTCCTARYMYRTTGATTAATATAAGAAAGGAAAACATCAGCATTATGCGTCGTCTGATAGAAGCCCTCTACCATTTCGCCGCCTACCAAAAAACAAACTCCGTCCCCCATACACGCTATTCGTCTGCCCTTGCAATACGGCTGCAAATGTTCCTGCATATCCGTACGTATGATCGAAACAGACCGTCACRTATAAGAGACAATTACAGCGGAGATCCGGGTTGTGACAATYRRRSYTAGSRTAGTTTGATTACTCSGWAKYYYYMYMRRRMTTGAGGTTAGYTACATGATTACAACATAGATTATGCGGAAGGAATCCCAGCCRRSYAAGTATCATATTTTTGGTCCAGTAGGCAACACATTATCGTTCATGGCTTTCGGAAGTACCCAGGTTTCTTAGAATACTGGAGATAACCTCTGAGGAAACCATAGTAATCACCCTTATTCAGTCGTRGGYRRWMCARKTRMRRRRYMYTAAACGTTATGACGTCCTGAGTTCTCCGGTAGCGCCGGCCCTGTATGAAGAGTCATTCACCATACGGTATGACCAGTTGGTGAGAAACGTACAGACTSAMGCTCAAGTACCACGAACAACCAGTATGTGGCATGGCCAATTGACTTGGGAGTAGGAAAGTAATCTAAGACAGGTTTRCCGTWGCCGTGGCTRRRRCTRCAACTCCTCAGCCKTCGYYSYTTTATAACAAACRGRWAYRGAAAGTGTAAACGARCCRAGCKMKCYYYRYRTGWRCKRRKRRAWCYTCTYYRMGWTCTAACCCTAGRTAARAGGCTCWTCAGTRRYYCRYYYMSSRYKRKSRRRTYRMRYWRYRYYRGRYRRRYWKYKRAYWGKYWKYRKRYYYKRYKYSKACYYYYAACTTGTATATTTTGGTCAGMCSYRSYYKRTAGRMYGAAGTWMKRYRACYYKRMACTGCRMCCTTGTTCTGCATACATGCCGAYRRTACCGGGCCAGAGTCGGGTGTACAGTTGGCGTGGATGGCTGAACCCTGGGTAGGTTTCAGCTCCGATGCTTGCGTTAAGTATTGCTACCACCATATCATTCCCCAGTTCCTCACGCCATCAGTATATGGGGCTATAYTGGTGTSTTTTRKCKRTCYYRWMTTCCTTARAYYCSARAGACTCCAATGCARMRTGGARTRWGYYRRTKWRAYYTAGTCTYYYYYMWWTACTTGTGCAACTCAATTTTAATCCTCCGTAGACCTGGATGTTACASCCTATTGAGTAAACATGGAAGCCGTACATGACATCTTTGGAATTCGCTACGTGCTAGCCACGAATGACTAGAAATCTCTATGTCATTCGTTCGGCAGCATCTATTCRRRYAMCMRRAWWSMMMTATTTYAAAATGGTTGATGCTCTCTCCTYTKAGCCTGAGTCAATTAGTCATTGGTGCCCAAATCACGTTGCAGGGCTGTTAACACAGGGTCCGGTAGGTACTGCTATTGTCCCTTWYGRAGTTCACAATGATCGTGAGACCAGCACAACGCCTTTCTAACGGACCACTTTCGGACCGCTGCGAGGGTCCAAGTGGCATGCCATCCCTATTGAATTCATACCGGTGCACTTCGCGACTGGGACGTCGCCTTCTTTGCTAATGGCGAAGGGTTCAAAATACAATATRGGTAGCGATGCGAGTACGCGCTAGAATATCCGTGTCT
GPE021270  AATACCCATCACAAGCAATAGACCAAATTCATTTCTTCAGGAGATGGTCGTCTCGGACGCGGCAGAACGAACGACTCGTCGAGGGACCGAATCTGAAGGCCCCAGTTTCATTATATATGAGGAGCTAAGCCCAACGCATACCATTGGCGGCTAACGAGCCATCAAAGTCGTCAAGTAGTGTCTGTGTAATGCAGTTTAACGCTTCTACCACCCCAGGGGGATAGGGGGTTCAAGTCTCACTCAAACTTCAGTGGATAATGATCATCCAGCCACAGGCGGAGCAGGCACGGTACTGTTCGCTCCGAGAGTTTGTGGGAAGATGTATGGGCCTTGATACGCAGTTCACGTGCGAGCTACCGCTCGATACTGCCCACGGCAATAGCCTGTCCGAGACTGACTCTAGGCCTACCTTTAATGCAATTTGTCTTCGCGCTGAATCACAAGGGAGTCGACTATTCACATAGACACTTCCGTGCCGCGTCTACTATGTGGAAAAGCCTTATACCGCATCTTAAAAACGATACCAGTATAGTAACCGGCTAAATGCGATTTGTAGAGTCATCCGTAACACCAGTCACAGACTCAGTGATGGTTACGGTAGTGTTATTATACCGTGAGGTCTATCCAGCAGTGATASTAGCAAACTTTATATTTGCACATCATATCGCCGCAGCGAGCGTAAACCCCAATTAATATAGGATGTATTTTAAGTCCCATGAGATGTACTGCGGGTTACATGTCGGGTAAGATCAGATAGATGAGTAGGAGTTCTAAGCTTCTATAGTGACCCTGCGTATACCCCAGCAATCTCTACTACCTAGAGTCGACCTTCACGCCAACTAGGAACCCGTTTGAAAGTACGCCTACGCTCTTTCATTAGGCGCCATTATGACTAGTAGTTTCAGGCCTATCATATAAGGCACAGCAGCGTATCCCGCCAGGCCGCTTGATAATTGAATCATTGCCGTGATATCATGGCAAGACAGASCGTTTGCATATTCTAGTAAGWAAATTCTGGACTCCAGGGTAATGCAAGAGGAGGATACACTATCAAACTACGTTTCCATCGATAATTGGCCGAGACCCACAACTATAGATTATCCCCTACCCGACACTAAAAGAACGGTGTTCACGCCGTCCCAGAAGGCAATGTGCAGCCAGTGTAGTTGGCTGTGTGGTCAATAGTCAAACCTGCACTTTAATACACATCTTTATCTTAGTATTGCCACCGATTGTTTCTATAGCATTGAAGCATGCCTTAGTTCCTGCAGGCGATCGTCTGTCCCCGCGGTGAACGAAGATGCCCATAATCTCTCGTAGCCCTATTKTGCGACGAGGTGCCCGGTAACGTGCACAATAGTAGCTTTATCGCCGACGGCCGCGTTCGCACTAGGTACCACTGCGGATTGGGATCTATCAACACTGGTAAGAATTGCACCGAGTGTCTGGTGTTCCGTCACCGGAACGTCTAAGGGTCCAGGTSGTTAAGCATATAAAGCTGTAATCGTATTTGTATGAGGAGAGCGTTACTCAGCTAAGGGACACATKGCCCTCGTTCCGTCAGGACGCTCGATCACGAGTTATGGGAGTTGTATCTTTTAGCTGATCCTGTGCGAGGCAACTGGGAAGTACGAAGACATTGGCAATTGGCATCCTATGAAAGCGTAAACAACTCACTGCTATTTGTATTTCAAAAAGCTTCATAAGTAGCTCCATCCAGGCGAAACATCGAGATGAATCCCATAACCCGTTCGCCGCCAGCTCCGTGCGAAAAGCATCCACCCTCGCATATCGTATGTATAAGATAGGCACAATTGTACTAAAGTCAGTGGGACTTTGTATGTGCGATTATAGATCCTGACAAATTGTGCGAGCAGCTGTTTGATTTCGGAGATAGCTCCGAAYACTTCTCTCAGGAGGCGGTCAGTTTCACCCGAAATGATGTCATCCGTGCGGGCCAGCGGGCAAGAGAATTTAGCTACACCCCGCCCCGTATCTGATTTGCGCCGAGGTYGCCATCAATACTCCTACTACGCGATTGTGCAGTGATCCTAGAAGTTACTTGGCTGGCTTAGCGRTCACTAGAAGTAATTCGCTATGATCCTAAAGAATCATTGCCMACTAGGTGCACAGGACCAAGGCAACCTGCAAGGCTTCGGCCGACCAGTTAGAGGCGCATTGGAAGCGGTAGTCGTGACCACACACTGGAAATGGAGTACATATCGGAAAGGATTAATCTTCCTCTAAGATAATTTAGTGCTAAGCTCGGAATGGACTTGCTGGTCTAACGCAGTGGCCTCTTACTGTGATCCCCGCAAATATGGAATTGCAGTATCCGGCGGTGATACTCTAGGTTGTATCTTCGGAAGGAGGTATGGCGAATCGTCGGTGAACCGATGAAGTGTCGCTAGATCGCTCCCTCCTCCGTAGATTAAATGTTCCGGAACCTATAACCTGGAAGGTTTGTCACTCAGGATTGGGGCTGCCTCTAGGTTTAATTAAAGTCTGAGTGGTCTGCTGCGATTATCCGCGGTTATGTAGTCTTTTGCTAACCGAGCCCTTGTCAATGGTTCGCAAATAAACAGTAAGAACGCTTAACTTTGTCCTTAACATAAGCCAAGGTGCACTCTTGCGGTTGCCCATTTTTCGTTAGATGGTAAACGAGCAAAGAAAGCACGCTTTGGGTAGGACGTCCGGCGATACGCAGTGGACACGTTCTTGTCATTAGACCTCCCATGTACCTCTCGGCATCTTTTCGAGTGCAATAAGTTCTGCGATAGTGAAGCTACTTGTGCGTCTACATCCTTCGAAACGTTGTAGCTGCAATCAATCGCGCATTTATTCCGAGTCTAGGGAGAAACTACAAGACGGGAGCGAGCTATGGTAAGATTACTCCATACCCGAGCAAGCTGAATCGTGCGAGCTGCCGAAGTCGTTAGGAGCTTGCTGATAGTGTCCTAGTATGTTGATTAATATAAGAAAGGAAAGCATCAGCATTACGCGTCGTCTGATAGAAGCCCTCTACCATTTCGCCGCCTACCAAAAAACAAACTCCGTCCCCCATACACGCTATTCGTCTGCCCTTGCAATACGGCTGCAAATGTTCCTGCATATCCGTACGTATGATCGAAACAGACTCCTATGCATACGAGACAATCGTAGCGGAGATCCGGGTCGTGGTAATCGGGCTTAGGATAGTTTAATTACAAGATGTTTTTCCCGAGCTTGAGGTTAGCTACATGATTCTGGGTAGAGCGGAATAAGTAGAATCCCAGCCAGCCAAGTATCATGGTTTTGGTCCAGCAGGCAACACTATATCAAGTATAGCTTTCGTGCGTACCCAAGCTTCTTAGGCGCTCGGGGATACTCTCTGAGGTAAACTTAGTAATCACCCTTATTCAGTCGTGGGCAGAACAATTGAGGAACATCTGAACACGCAATGTTACCAGCCTCGAGGTGAGACTAGAGTCGTATGAAAAGTCATCTGACATACGGTACGGCCAGTTGATGGATATATTACGGGCCCGAGCGCAAACCTAAAAAACAACCAGTATGTGGCATGGCCAATTGACTTGCGAGTAGGAAAGTAATCTAAGACAGGTTTGCCGCAGCTGTACCCGGGGCTGTGACTGCTCAGCCTTCGTTGTTTAGTAACAAACAGATATGTAAAGTTAGTATGAGCCGAGCTCGCCCTATATGTACGGATAGATCTTCTCCAAGTTCTAACCCTAGATAAGAGGCTCATCAGTAGTCCGCTCACGGCTGTCGGGTTGAGCTATACTGGACGAACTGTTGACAGGCAGTATGTTCKACTCGGACCCCTAACTTGTATATTTTGGTCAAACCTAGCTTATAGAATGGGGTTATGTGGGCCTACACTGCGACTTCGCTCCGAACTTGCTACAGTGATGTTAGGCTAGAGTCGAACACGTGAACGGCGAAAGGGGCTGATTMTCAAGTAGGTTTCAGCTCCGATGCTTGCGCCAAGTATTGCTACTGTGGGTCTATTCGTGAGAAGTTTGAGCYATCGATATATTAAAGTATACTGGTGYGTTTTATCGATCTCGAATTCCTTAAACTCGAAAGACTCCAATGCAACATGGAATGTGTTAGTGAAATTTAGTCTCTTTCAAATACTTGTGCAACTCAATTTTAATCCTCCGTAGACCTGGATGTTACAGCCTATTGAGTAAACATGGAAGCCGYACATGACATCTTTGGAATTCGCTGTATGACAGCCACGAATGACTAGAAATCTCTATGTCATTCGTTCGGCAGCATCTATTCAGGTACCCAAAAAGCACTATTTTAAAATGGTTGATGCACCTTCCTTTTGGGATGAGCTGGCCAGTCATTGGTGCCCAAATCACGTTGTAGGGTAGTCGACACAGGGTCCGGTAGGTACTGCTATTGTCCCTTACGGGGTTCACWATGATCGTGAGACCAGCACAACGCCTTTCTAACGGACCACTTTCGGACCGCTGCGAGGGTCCAAGTGGCATGCCATCCMTATTGAATTCATACCGGTGCACTTCGCGACTGGGACGTCGCCTTCTTTGCTAATGGCGAAGGGTTCAAGATATAGTGTGGGTAGCGATGCGAGCACGCGCTAGAATGCGCCTGTCT
GPE021300  AATACCTATCTCGAGAAATGGAGTAAATTCATTTCTCTCATAGATGGTCGTCTCGGACGCGGCAGAGTAAACGGTCTGTCGAGGGACCGAATCTGAAGGCCCCAACTTTCCGCTACAAAGGAGCGCTAGCTTGGCGCTCGTCATTGGCCGCTGGTGAGCTGTCAAAACTGTCAAACGGTGTCTGTACTGATGGGTTTAACGCTTCTACCGATATAGGGGGATCGGGGGTTATGAGTATTCATAAAATTCAGCTGATAATAATCATCCAACGACAGGCGGAACTGACACGGTACTGTTCGCTCCGAGGTCCCACATACGTACACACGAACCCTGTCTAGCAGTGTGGTCTTAAGCCTTTGACTAACACTGCCCACGGCAATAGCCTGTCCGCGAGTGATCTCCTATACGCCCGTAATGCGGACCATTTTCTCGCTGAATCACAAGGGAGTCGACTATTGGCAAGAACGCTTCCGTGCCGCGTCTGCTATGTGGAAAAGCCTTCCACCGCATCTTAAAAACGATACCAGTATAGTAACCGGCTAAATGCGATTTGTAGAGTCATCCGTAACACCAACTGCAGACTGGATGATGCTACCGGTAGTGTTAATATACAGCCCAATTTGTCCAGCAGTTGCGCCGAGCAGCGCCACGTTTGTATGTAGCCCCGTGCGGGCGAGTAGGTGCCCTAGAGTGCGCTGAGGTGATGTTAGGTCCCACAGAGCACTAGAGTAACCGTGCCACTAATACCAATAGATAGATGAGTAGGAGTTCTAAGCTTCTAGAACAGATACTCGTGCACCACCGCAATCTCTACTACCTAGAGTAGGGCTTCACGCCAACTAGGAACCCGTTTGAACTTACGCCTACGCTCTTTCATTAGGCGCCGTTTCATCCGATAGCTCCGGGTCTGCTGACGGGCAAGAGGCAGCGTACCCTTTTGAATGGCTTGATAATTGAAATGTTGCCGTGATATCATGATAAGACAGACTGGTTGAATCTTCTATGTAGTGGATCCTGAATTCCAGGATACCGCAAGCGGAAAATACACTACCAAACCAGGTTTCCATCGATAATTGGCCGAATCCTTTAACTATAGATTATCCCCTACCCGACACCGAAAGAACGGCATTCACGCCGTCCCAGAGAATGGTGTGCAGCCAGTGCACACTAGGGTGTGGTCAATAGTCAAACCTGCACTTTGATACACATCTTTATCTTAGTATTGCCACCGATTGTTCTGATAGCATTGAGTGCCATCTTAGTTCCTAATGGCTCTCGTCTGTCCCCGCCATGCACGGAGATGCCCATAATCTCTCGTAACCCTATCTCATTACGAGGTGCCCGGTAACGTGCACAATAGTATCTCCCGTGCTAGTAGTAATTTTCGCGCTAGGTCTTGGAAAAGATTAGGATCTATCGGCATCGGTAAGAATTGCACCGAGTGTCTGGCGTTACGTCGCCTAGACGTCTAAGGGTCCAGGTSGTTAAGCACCACTGGTCGACAACGTATTTGTATGAGGATGAACCCGTTTAACTAAGGTGAAGCCTATCTACGTTCCGTTCCACGATCCCATCATATACGGCCTAGACCGCGCCCGTAAAACTGTCCCTCGCGTATTACTTGGATGGTACGAAGATAGGGGCAATTGGCGCTAAATGACAACACCTGCCACCTACTGGCGACTGAATCCAGGAAAGCTACATAAGCGCTCTGGCATACAGGGGTTTCTCAGATGATGCCTGCCGTCTATGCGCCGCCAGCTTTACACGGAAAAAGCCCACCCTCGAGCATGTTACGCATAAAGCGCACACAGTGGTACTAAAACTGCCGGGACTCAACGTAAACGATTATAGATCCTGACAAACTGYGCGAAAGTTCAACCAGCCCGTTTAGTGGAATTGAATACTTCCCCGGATAGGCGGTCAGTTTCTTCCGAAGTGAGATTATCCGTGCGGGCCAGCGGGCAAGAGAATTTAGCTACACCCCGCCCCGTATCTGATCGATGTTAATGCCGTTCCGGCCGCTCCTACTACGCGATTGTGCAGTGATCCTAGAGATTGTTTGGCTGACGCGCGGRCCACAAGAAACGATGCATTATGATCCTAAAAAAGCGTTGTTMGCTAGGTGCACAGGATTGAGGCAACCTGCAAGGCTTCGGCCGACTCGTTGGAGGCGCACTAGGAGCGGTAGTCGTGACCACACACTGGAAATGGAGYACATATCATCCGTTGCTAATCTTCCTCTAAGACAATTTAGTGCTAAGCTCGGAAGTAACTTGCTGGAGCCGTTTAACAGCACCTAGCCGTGCTTATTCTGATAATAAGGTTGCACGAGAACGTAATGATACTCAAGGTTGTATGTTCGGAAGGAGGTATGGCTCACTTCCAGGAGGGTTATGATGTGTGACCTAATCAATCACTCCCTCCTAGATAAAATATTCTGGAACCTATATCGTGAGGAACCTAGAGCTCAGGATTGGGGTTGCCTCTAGGCCTAATTAAAGTCTGAGTGGTCTGCTGCGACCATGAGACGTTATGTAGTCTTTTGCTGCTTTCAGCGTTGTCAATAGTTCGCAGATAAACAGTAAAAACAATTAACCGTGTTGATAACATATCTCAAGGTGCACTCTTGCGAGGGTGCATTTTTCGTTAGATGGTAAACGAGCAAAGAAGATGCCCGTTGGGTAGGCCGTCCGGCGATACGCAGTGGAATTGTTCACCCACCCAGACCTCCTGTGTACCTCTCGGCATCTCCGTGTATGCAATAAGTTCTGCGATAGCTGTGCGTTTTACAGAATAGTTCCCTTCGAGGTACAACGTTTGTAATCAATCGCGCATTTATTTTTTACTCGGGCGAGACTCGTGAGACGGGAACGAGCTATAGTAAGATTACTCTATACCCGAGCAAGCTGAATCGTGCGAGCTGCCGGAGTTTTAGGGAGCTGGCTGTTAGTGTCCTAACCCATCGATTAATATAGGAAGGGAAAATATCGACATTATGCGTCGTCCGATAGAAGCCCCTCACCATTTTCTTTCCTACCAAAAAACAAACTAAGTAAATAGTACACGCCACGTGACTGTCCACTGCACACCGTTGCAAACACGCTTGCATATCTACTGACATGATCGAAACAGACTGTCGCATATAAGAGACAATTACAGCGGAGATCCGGGTTGTGGTAATCGGGCTTAGGATAGTTTAATTACAAGATGTTTTTCCCGAGCTTGAGGTTAGCTACATGATTACGGGTAGAGCGGTGCGGAAGGAATCCCAGCCAAGTAAATATCATATTTCTGGTCCAGCAGGCAACACTATATCAAGTATGGCTTTCGTAAATCTCCGGGCTTCAGCGGATACCGGAGATAACCTCTGAGGTAACCTTAGTAATCACCCTTATTCAGTCGTAGGTGATCCAGTTGAGGAACATTAAACGTTATGTCGTCCTGAGTTCTCCGGTAGCGCCGGCCCTGYATGAAAAGTCATTCACCATACGGTATGACCAGTTGATGGATATATGACGGACCGAAGCTTAAGTACCAAAGGCAACCGGTACGTGGCATGGCCAATTGACAATGGAGTAGGAAAGTAATCTAAGACAGGTTTGCCGTAGCTGTACCCGGGGCTGCAACTCCTTAGCCTTCGCCGTTTTGTAACGAGTAGGAACAGAAAGTTAATATAGGCTGGATTAGCCCTACGTGTGCTAGGGAAACCCTTTTGCGATCTAACCCTAGGTAAAAGGCTCTTCGGTGACTCGCCCCCCATGAGGAAAACACATTGCGCCAGACGAACAGTTGATTTTTATCGGACCTGGTTTCTCCTTCTAACTTACCCATTTTGGTCGGCCCTAGCTTATAGAACGAAGTTATGTGACTCTACACTGCGACCTTGTCCTGAACTTGTGCTGACGATACCAGGCTAACGTCAAATGTATGAACGGCAAAAGGGGTCTGTTATTGAGTAGGTTTCAGCTCCGATGCTTGCGCCAAGTATTGCTACTGTGGGTTCATTCCCCAGTTCTTCACGCCGTCGATATATTAAAGTATATTGAGACCCGTTGGTTATCTCGTCTTCCTCGGGTCCCAGAGACTCCAATGCAGAGTGGAGTATTTTAGTGAAGCCCAGTCATCCCTATTTACTTGTATGTACTGCTGGCGGCTTCTTACGTGTCTGGATGTCTTGCTGTATCTAGTAAACGCAGAAGCCGTACACGATCTGTTTGGGCCCCACTACGCGACCGATTTCCGCGACTAGAAATCTCCACGGTGCCTAGCCAGTGATACCTATATAGGTACTCAGATTCAACTACCTCAAAACGGTTGATGCACCTCCCGCTTGGGATGAGCTGGCCAGTCATTCGTGCCCGACCTGTTGCGCAGGGCTGTTAGCACAGGGTCCGGTAGGTACTGCTATTGTCCCTTATGGAGTTCACAATGATCGTGAGACCAGCACAACGCCTTTCTAACGGACCACTTTCGGACCGCTGCGAGGGTCCAAGTGGCATGCCATCCCTGTTGAATTCACACCGGTGTGTTTCGCTGGGGGGACGTCGCCTTCTTTGCGGATGGCTGCCAATCTGGAACTTAATATAGGTAGCGATGCGAGTACGCGCTAGAATGCGCCTGTCT
GPE021310  AATACCTATCTCGAGAAATGGAGTAAATTCATTTCTCTCATAGATGGTCGTCTCGGACGCGGCAGAGTAAACGGTCTGTCGAGGGACCGAATCTGAAGGCCCCAACTTTCCGCTACAAAGGAGCGCTAGCTTGGCGCTCGYCATTGGCCGCTGGTGAGCTGTCAAAACTGTCAAACGGTGTCTGTACTGATGGGTTTAACGCTTCTACCGATATAGGGGGATCGGGGGTTATGAGTATTCATAAAATTCAGCTGATAATAATCATCCAACGACAGGCGGAACTGACACGGTACTGTTCGCTCCGAGGTCCCACATACGTACACACGAACCCTGTCTAGCAGTGTGGTCTTAAGCCTTTGACTAACACTGCCCACGGCAATAGCCTGTCCGCGAGTGATCTCCTATACGCCCGTAATGCGGACCATTTTCTCGCTGAATCACAAGGGAGTCGACTATTCACTAAAACGCTTCCGTGCCGCGTCTGCCATGTGGAAAAGCCTTCCACCGCATCTTAAAAACGATACCAGTATAGTAACCGGCTAAATGCGATTTGTAGAGTCATCCGTAACACCAACTGCAGACTGGATGATGGTACCGGTAGTGTTATTACGGAGCCCAATTTGTCCAGCAGTTGCGCCGAGCAGCGCCACGTTTGTATGTAGCCCCGTGCGGGCGAGTAGGTGGCCTAGAGTGCGCTGAGGTGATGTTAGGTCCCACAGAGCACTAGAGTAACCGTGCCACTAATACCAATAGATAGATGAGTAGGAGTTCTAAGCTTCTAGAACAGATACTCGTGCACCACCGCAATCTCTACTACCTAGAGTCGACCTTCACGCCAAACGCAGACCCGTTTGAACTTACGCCTACGCTCTTTCATTAGGCGCCGTTTCATCCGATAGCTCCGGGTCTGCTGACGGGCAAGAGGCAGCGTACCCTTTTGAATGGCTTGATAATTGAAATGTTGCCGTGATATCATGATAAGACAGACTGGTTGAATCTTCTATGTAGTGGATCCTGAATTCCAGGATACCGCAAGCGGAAAATACACTACCAAACCAGGTTTCCATCGATAATTGGCCGAATCCTTTAACTATAGATTATCCCCTACCCGACACCGAAAGAACGGCATTCACGCCGTCCCAGAGAATGGTGTGCAGCCAGTGCACACTAGGGTGTGGTCAATAGTCAAACCTGCACTTTGATACACATCTTTATCTTAGTATTGCCACCGATTGTTCTGATAGCATTGAGTGCCATCTTAGTTCCTAATATCTCTCGTCTGTCCCCGCCATGCACGGAGATGCCCATAATCTCTCGTAACCCTATCTCATTACGAGGTGCCCGGTAACGTGCACAATAGTATCTCCCGTGCTAGTAGTAATTTTCGCGCTAGGTCTTGGAAAAGATTAGGATCTATCGGCATCGGTAAGAATTGCACCGAGTGTCTGGCGTTACGTCGCCTAGACGTCTAAGGGTCCAGGTSGTTAAGCACCACTGGTCGACAACGTATTTGTATGAGGATGAACCCGTTTAACTAAGGTGAAGCCTATCTACGTTCCGTTCCACGATCTGGTCGCATACGGCCTAGACCGCGCCCGTAAAACTGTCCCTCGCGTATTACTTGGATGGTACGAAGATAGGGGCAATTGGCGCTAAATGACAACACCTGCCACCTACTGGCGACTGTATTTCAAAAAGCTTCATAAGTGCTCTGGCATACAGGGGTTTCTCAGATGATGCCTGCCGTCTATGCGCCGCCAGCTTTACACGGAAAAAGCCCACCCTCGAGCATGTTACGCATAAAGCGCACACAGTGGTACTAAAACTGCCGGGACTCAACGTAAACGATTATAGATCCTGACAAACTGYGCGAAAGTTCAACCAGCCCGTTTAGTGGAATTGAATACTTCCCCGGATAGGCGGTCAGTTTCTTCCGAAGTGAGATTATCCGTGCGGGCCAGCGGGCAAGAGAATTTAGCTACACCCCGCCCCGTATCTGATCGATGTTAATGCCGTTCCGGCCGCTCCTACTACGCGATTGTGCAGTGATCCTAGAGATTGTTTGGCTGACGCGCGGRCCACAAGAAACGATGCATTATGATCCTAAAAAAGCGTTGTTCGCTAGGTGCACAGGATTGAGGCAACCTGCAAGGCTTCGGCCGACTCGTTGGAGGCGCACTAGGAGCGGTAGTCGTGACCACACACTGGAAATGGAGTACATATCATCCGTTGCTAATCTTCCTCTAAGACAATTTAGTGCTAAGCTCGGAAGTAACTTGCTGGAGCCGTTTAACAGCACCTAGCCGTGCTTATTCTGATAATAAGGTTGCACGAGAACGTAATGATACTCAAGGTTGTATGTTCGGAAGGAGGTATGGCTCACTTCCAGGAGGGTTATGATGTGTGACCTAATCAATCACTCCCTCCTAGATAAAATATTCTGGAACCTATATCGTGAGGAACCTAGAGCTCAGGATTGGGGTTGCCTCTAGGCCTAATTAAAGTCTGAGTGGTCTGCTGCGACCATGAGACGTTATGTAGTCTTTTGCTGCTTTCAGCGTTGTCAATAGTTCGCAGATAAACAGTAAAAACAATTAACCGTGTTGATAACATATCTCAAGGTGCACTCTTGCGAGGGTGCATTTTTCGTTAGATGGTAAACGAGCAAAGAAGATGCCCGTTGGGTAGGCCGTCCGGCGATACGCAGTGGAATTGTTCACCCACCCAGACCTCCTGTGTACCTCTCGGCATCTCCGTGTATGCAATAAGTTCTGCGATAGCTGTGCGTTTTACAGAATAGTTCCCTTCGAGGTACAACGTTTGTAATCAATCGCGCATTTATTTTTTACTCGGGCGAGACTCGTGAGACGGGAACGAGCTATAGTAAGATTACTCTATACCCGAGCAAGCTGAATCGTGCGAGCTGCCGGAGTTTTAGAGAGCTGGCTGTTAGTGTCCTAACCCATCGATTAATATAGGAAGGGAAAATATCGACATTATGCGTCGTCCGATAGAAGCCCCTCACCATTTTCTTTCCTACCAAAAAACAAACTAAGTAAATAGTACACGCCACGTGACTGTCCACTGCACACCGTTGCAAACACGCTTGCATATCTACTGACATGATCGAAACAGACTGTCGCATATAAGAGACAATTACAGCGGAGATCCGGGTTGTGGTAATYRRRSYTAGSRYRGTTTAATTACAAGATGTTTTTCCCGAGCTTGAGGTTAGCTACATGATTACGGGTAGAGCGGTGCGGAAGGAATCCCAGCCAAGTAAATATCATATTTCTGGTCCAGCAGGCAACACTATATCAAGTATGGCTTTCGTGCATCTCCGAGCTTCTGCGGATACCGGAGATAACCTCTGAGGTAACCWTAGTAATCACCCTTATTCAGTCGTAGGTGATCCAGTTGAGGAACATTAAACGTTATGTCGTCCTGAGTTCTCCGGTAGCGCCGGCCCTGTATGAAGGCCCATCTGCCATACGGTATGACCAGTTGATGGATATATGACGGACCGAAGCTTAAGTACCAAAGGCAACCGGTACGTGGCATGGCCAATTGACAATGGAGTAGGAAAGTAATCTAAGACAGGTTTGCCGTAGCTGTACCCGGGGCTGCAACTCCTTAGCCTTCGCCSYTTTGTAACGAGTAGGAACAGAAAGTTAATATAGGCTGGATTAGCCCTACGTGTGCTAGGGAATATTCTCCAAGATCTAACCCTAGGTAAAAGGCTCTTCGGTGACTCGCCCCCCATGAGGAAAACACATTGCGCCAGACGAACAGTTGATTTTTATCGGACCTGGTTTCTCCTTCTAACTTACCCATTTTGGTCGGCCCTAGCTTATAGAACGAAGTTATGTGACTCTACACTGCGACCTTGTCCCGAACTCATGCCGACGATACCAGGCTAACGTCAAATGTATGAACGGCAAAAGGGGTCTGTTATTGAGTAGGTTTCAGCTCCGATGCTTGCGCCAAGTATTGCTACTGTGGGTTCATTCCCCAGTTCTTCACGCCGTCGATTCCTGGGGCTATATTGAGACCCGTTGGTTATCTCRWCTTCCTCGGGTCCCAGAGACTCCAATGCAGAGTGGAGTATTTTARTKWRRCCCAGTCATCCCTATTTACTTGTATGTACTGCTGGCGGCTTCTTACGTGTCTGGRTGTCTTGCTGTATCTAGTAAACGCAGAAGCCGTACACGATCTGTTTGGGCCCCACTACGCGACCGATTTCCGCGACTAGAAATCTCCACGGTGCCTAGCCAGTGATACCTATATAGGTACTCAGATTCAACTACTTCAAAACGGTTGATGCACCTCCCGCTTGGGATGAGCTGGCCAGTCATTCGTGCCCGACCTGTTGCGCAGGGCTGTTAGCACAGGGTCCGGTAGGTACTGCTATTGTCCCTTATGGAGTTCACAATGATCGTGAGACCAGCACAACGCCTTTCTAACGGACCACTTTCGGACCGCTGCGAGGGTCCAAGTGGCATGCCATCCCTGTTGAATTCACACCGGTGTGTTTCGCTGGGGGGACGTCGCCTTCTTTGCGGATGGCTGCCAATCTGGGACTTAATATAGGTAGCGATGCGAGTACGCGCTAGAATGCGCGTGTCT
GPE021330  AATACCTATCTCGAGCAATGGAGTAAATTCATTTCTCTCATAGATGGTCGTCTCGGACGCGGCAGAACGAACGACTCGTCGAGGGACCGAATCATGTGGCCCCAGTTTCATGCGGCTAGGTAGCCTTGGTCCAACGTATACCATTGGCGGCTAACGAGCCATCAAAGTCGTCAAGTAGTGTCTGTGTAATGCAGTTTAACGCTTCTACCACCCCAGGGGGATCGGGAGTTCAAGTCTCACTCAAACTTCAGTGGATAATGATCATCTGGCCACAGGCGGAGCTGGCACGGTACTGTTCGCTCCGAGAGTCTATGGACGTATGTATGGGCCTTGATACGCAGTTCACGTGCGAGCTACCGCTCGATACTGCCCACGGCAATAGCCTGTCCGAGACTGACTCTAGGCCTACCTTTAATGCAATTTGTCTTCTCGCTGAATCACAAGGGGTCTATATATCCACAAAAACACTTCCGTGCCGCGTCTACTATGTGGAAAAGTAGTACACCGCATCTTGAAAACGATACCAGTATAGTAACCGGCTAAATGCGATTTGTAGAGTCATCCGTAACACCAGTCACAGACTCAGTGATGGTTACGGTAGTGTTATTACAGCGTGAGGTCTATCCAGCAGTGATAGTAGCAAACTTTATATTTGCACATCATATCGCCGCAGCGAGCGTAAACCCCAATTAATATAGGATGTATTTTAAGTCCCATGAGATGTACTGCGGGTTACATGTCGGGTAAGATCAGATAGATGAGTAGGAGTTCTAAGCTTCTTGGACAGATACTTGTATACCCCAGCAATCTCTACTACCTAGAGTCGACCTTCACGCCAACTAGGAACCCGTTTGAAAGTACGCCTACGCTCTTTCATTAGGCGCCATTATGACTAGTAGTTTCAGGCCTATCATATAAGGCACAGCAGCGTATCCCGCCAGGCCGCTTGATAATTGAATCATCACCGTAATATCATGATTACACTGASTGGCTGAATCTTCTAGTAAGTGGATCCTGAATTCCAGGGTAATGCAAGAGGAGGATACACTATCAAACTACGTTTCCATCGATAATTGGCCGAGACCCACAACTATAGATTATCCCCTACCCGACACTAAAAGAACGGTGTTCACGCCGTCCCAGAAGGCAATGTGCAGCCAGTGTAGTTGGCTGTGTGGTCAATAGTCAAACCTGCACTTTGATACACATCTTTATCTTAGTATTGCCACCGATTGTTTCTATAGCATTGAAGCACATCTTAGTTCCTGCAGGCGATCGTCTGTCCCCGCGGTGAACGAAGATGCCCATGTTCTCTCGTAACCCTATTGTGCGACGAGGTGCCCGGTAACGTGCACAATAGTAGCTTTATCGCCGACGGCCGCGTTTGCGCTGCGTACCACTGCGGATTGCAATCTATCGGCATCGGTAAGAATTGCACCGAGTGTCTGGCGTTACATCACCTAGACGTCTAAGGGTCCAGGTSGTTAAGCATATAAAGCTGTAATCGTATTTGTATGAGGATGAAGTTACTCAGCTAAGGGACAGCCTATACTCGTTCCGTCAGGACGCTCGATCACGAGTTATGGGAGTTGTATCTTTTAGCTGATCCTGTGCGAGGCAACTGGGAAGTACGAAGACATTGGCAATTGGCATCCTATGAAAGCGTAAACAACTCACTGCTATTTGTATTTCAAAAAGCTAATTAAGTAGCTCCACCCAGGCGAGACATCGAGATGAATCCCATAACGCGTTCGCCGCCAGCTTTACGCGAAAAAAGCCCGTCCTCGCATATCGTATGTATAAGATAGGCACAATKGTAYTAAAGTCAGTGGGACTTTGTATGTGCGATTATAGATCCTGACAAATTGTGCGAGCAGCTGTTTGATTTCGGAGATAGCTCCGAATACTTCTCTCAGGAGGCGGTCAGTTTCACCCGAAATGGGAACATTCGGGCGGGCCAGCGGGCAAGAGAATTTAGCTACACCCCGCCCCGTATCTGATTTGCGCCGAGGTTGCCATCAATACTCCTACTACGCGATTGTGCAGTGATCCTAGAAGTTACTTGGCTGGCTTAGCGRTCACTAGAAGTAATTCGCTATGATCCTAAAGAATCATTGCCMACTAGGTGCACAGGACCAAGGCAACCTGCAAGGCTTCGGCCGACCAGTTAGAGGCGCATTGGAAGCGGTAGTCGTGACCACACACTGGAAATGGAGTACATATCGGAAAGGATTAATCTTCCTCTAAGATAATTTAGTGCTAAGCTCGGAATGGACTTGCTGGTCTAACGCAGTGGCCTCTTACTGTGATCCCCGCAAATATGGAATTGCAGTATCCGGCGGTGATACTCTAGGTTGTATCTTCGGAAGGAGGTATGGCGAATCGTCGGTGAACCGATGAAGTGTCGCTAGATCAATCACTCTTTCCTTGATAAAATATTCTGGAACCTATATCGTGAGGAACCCAGAGCTTAGGATTGGGGTTGCCTCTAGGCCTAATTAAAGTCTGAGTGGTCTGCTGCGATTATCCGCGGTTATGTAGTCTTTTGCTAATTTCAGCGTTGTCAATAACCAGCAGATAAACAGTAAGAACGCTTAACTTTGTCCTTAACATAAGCCAAGGTGCACTCTTGCGGTTGCCCATTTTTCGTTAGATGGTAAACGAGCAAAGAAAGCACGCTTTGGGTAGGACGTCCGGCGATACGCAGTGGACACGTTCTTGTCATTAGACCTCCCATGTATTTCTTCCCATCATCTCAAATGCAATCAGTTTCCCGATAGCTGTGCGTTTTACAGAATAGTTCCCTTCGAGGTACAACGTTCGCAATCAATCGCGCATTTATTTTTTACTCGGGCGAGACTCGTGAGACGGGAATAGACTATAGTGGGATTACTCTATACCCGAGCAAGCTGAATCTTGCGAGCTGCCGAAGTCGTTAGGAGCTTGCTGATAGTGTCCTAGTATGTTGATTAATATAAGAAAGGAAAGCATCAGCATTACGCGTCGTCTGATAGAAGCCCTCTACCATTTCGCCGCCTACCAAAAAACAAACTCCGTCCCCCATACACGCTATTCGTCTGCCCTTGCAATACGGCTGCAAATGTTCCTGCATATCCGTACGTATGATCGAAACAGACTCCTATGCATACGAGACAATCGTAGCGGAGATCCGGGTCGTGGTAATCGGGCTTAGGATAGTTTAATTACAAGATGTTTTTCCCGAGCTTGAGGTTAGCTACATGATTCTGGGTAGAGCGGAATAAGTAGAATCCCAGCCGAGTAAATATCATGGTTTTGGTCCAGCAGGCAACACTATATCAAGTATAGCTTTCGTGCGTACCCAAGCTTCTTAGGCGCTCGGGGATACTCTCTGAGGTAAACTTAGTAATCACCCTTATTCAGTCGTGGGCAGAACAATTGAGGAACATCTGAACACGCAATGTTACCAGTTCTCCGGTGGCGCCGACCCTGTATGAAAAGTCATCTGACATACGGTACGGCCAGTTGATGGATATATTACGGGCCCGAGCGTGGACCTAAAAAACAACCAGTATRYRRYATGGCCAATTGACTTGCGACCCAAGGACTAGTTTAGAACAGGTTTGCCGCAGCTGTACCCGGGGCTGTGACTGCTCAGCCTTCACTGTTTAGTAACAAACAGATATGTAAAGTTAGTATAAACCAAGCGATCTTCGCGTGTGCTAGGGAATCCCCTTTGCGATCTAACCCTAGGTAAAAGGCTCTTCAGTGACTCATCTCCCATGAGGAAATCACATAGCGTCAGACGAACTGTTGATTTTTATCGGACCTGGTGTCTCCTTCTAACTTACCTACTTCACCCAAACCTAGCTTATAGAATGGGGTTATGTGGGCCTACACTGCGACTTCGCTCCGAACTTGCTACAGTGATGTTAGGCTAGAGTCGAACACGTGAACGGCGAAAGGGGCTGATTATCAAGTAGGTTTCAGCTCCGATGCTTGCGCCAAGTATTGCTACTGTGGGTCTATTCGTGAGAAGTTTGAGCTATCGATATATTAAAGTATACTGGTGTGTTTTATCGATCTCGAATTCCTTAAACTCGAAAGACTCCAATGCAACATGGAATGTGTTAGTGAAATTTAGTCTCTTTCAAATACTGAAATGTACTACTTTTAGCTTCTTACGTGTCTGGRTGTCTTGCCCTATTGAGTAAACATGGAAGCCGYACACGACCTGTTTGGGCCCCATCGTATGACCGATTTCCACGGTTAGAAATCTCCAYGGTGCCTAGCCAGTGATACCTATTCAGGTACCCAAAAAGCACTATTTTAAAATGGTTGAYRCACCTCCCTTCTAGGATGAGTCAACCCTCTATTCGTGCCCGAATCATTGCGCAGGGCTGTCGGTACAGGGTCCGGTAGGTACTGCTATTGTCCCTTACGGGGTTCACAATGATCGTGAGACCAGCACAACGCCTTTCTAACGGACCACTTTCGGACCGCTGCGAGGGTCCAAGTGGCATGCCATCCMTATTGAATTCACRYMKRTGTGTGGTGCTGCGGGGACGTCGCTCCCGTTGCGGATGGCTGCCAATCTGGGATATAATGTGGGTAGCGATGCGAGTACGCGCTAGAATGCGCSTGTCT
GPE021350  AATACCTATCTCGAGAAATGGAGTAAATTCATTTCTCTCATAGATGGTCCCTTCGGCCGCGGCAGAACGAACGGTCTGTCGAGGGACCGAATCWKRWGGCCCCARYTTCMTKMKRCWARGTAGCSYTGGYCCAACGTATACCATTGGCGGCTAACGAGCCATCAAAGTCGTCAAGTAGTGTCTGTGTAATGCAGTTTAACGCTTCTACCACCCCAGGGGGATCCGGGGTTCAAGTCTCACTCAAACTTCAGTGGATAATGATCATCCAGCCACAGGCGGAACTGGCACGGTACTGTTCGCTCCGAGAGTCTATGGACGTATGTATGGGCCTTGATACGCAGTTCACGTGCGAGCTACCGCTCGATACTGCCCACGGCAATAGCCTGTCCGAGACTGACTCTAGGCCTACCTTTAATGCAATTTGTCTTCTCGCTGAATCACAAGGGGTCTATAGGATGGCAAGGGAATCCTCGGGCCGCGTCTACCATGCGGAAAAGTAGTAYAAAAAACTCAGAAGCAAATACCAGTATGGAAAGCGCCTAAATGCGATTTGTAGAGTCATCCGTWRYAMYRRYYRSAGACTGGATGATGGTACCGGTAGTGTTAATATACAGCCCAATTTGTCCAGCAGTTGCGCCGAGCAGCTTTATRTTTGCACATCATATCGCCGCAGCGAGCGTAAACCCCAATTAATATAGGATGTATTTTAAGTCCCACAGAGCACTAGAGTAACCGTGCCACTAATACCATCAGATAGATGAGTAGGAGTTCTAAGCTTCTAGGACAGATACTCGTGCACCACCGCRRTCTYYMCYACCTAGAKYMGACCTTCACGCCAACTAGGAACCCGTTTGAAAGTACGCCTACGCTCTTTCATTAGGCGCCATTATGACTAGTAGTTTCAGGCCTATCATATAAGGCAAGGCAGCGTATCCCGCCAGGCCGCTTGGTAATTGAATCATTGCCGTGATATCATGGCAAGACAGASCGTTTGCATATTCTAGTAAGAAAATTCTGGACTCCAGGGTAATGCAAGAGGAGGATACACTATCAAACTACGTTTCCATCGATAATTGGCCGAGACCCACAACTATAGATTATCCCCTACCCGACACTAAAAGAACGGTGTTCACGCCGTCCCAGAAGGCAATGTGCAGCCAGTGTAGTTGGCTGTGTGGTCAATAGTCAAACCTGCACTTTGATACACATCTTTATCTTAGTATTGCCACCGATTGGCCTGGCGATTCGAAGGCATGTCTTAGTTCCTGCAGGCGATCGTCTGTCCCCGCGGTGAACGAAGATGCCCATAATCTCTCGTAGCCCTATTGTGCGACGAGGTGCCCGGTAACGTGCACAATAGTATCTCCCGTGCTAGTGGCCGCGCTCGCACTAGGTACCACTGCGGATTGGGATCTATCGGCACTGGTACAGATTACACCGAGTGTCTGGCGTTACATCACCGGAACGTCTAAGGGTCCAGGTSGTTAAGCATATAAAGCTGTAATCGTATTTGTATGAGGATGAAGTTACTCAGCTAAGGGACAGCCTATATACGTTCCGTTCCACGATCCCATCATGAGTTATGGGAGTTGTATCTTCAAAACTATCCCTCATATATTACTTCAATGCGTCAAAAAYAKKGGCAATTGGCGCTAAATGCCTACGTAAACAACTCACTGGCGATTGTATTTCAAAAAGCTTMWTAAGTAGCTCCACCCAGGCGAGACATCGAGATGAATCCCATAACGCGTTCGCCGCCAGCTTTACACGGAAAAAGCCCACCCTCGCATATCGTATGTATAAGATAGGCACAATTGTACTGAAGTCAGTGGGACTTTGTATGTGCGATTATAGATCCTGACAAATTGTGCGAGCAGCTGTTTGATTTCGGAGATAGCTCCGAATACTYCTCTCGGGAGGCGGTCAGTTTCACCCTAGATGGGAACATTCGGACAGTTTAACGAATAAGAACCCGTAGCCGCACGATCCCCCGTATCCGATTTGCCTTAATGTTACCATGACCACTCCTACTACGCGATTGTGCAGTGATCCTAGAAGTCACTTGGCTGGCTTAGCGRTCACTAGAAGTAATTCATTCCGACCCTAAAGAATCATTGCCMACTAGGTGCACAGGACCAAGAATGTCCACAATTTGGTTACGAAGCAGTTGTAGGTCGATTGGAAGCGGTAGATAAAGCCTCATATTAATATCGGAGTACATATCATCCGTTGCTAATCTTCCTCTAAGATAATTTAGTGCTAAGCTCGGAATGGACTTGCTGGTCTAACGCAGTGGCCTCTTACTGTGATCCCCGCAAATATGGAATTGCAGTATCCGGCGGTGATACTCTAGGTTGTATCTTCGGAAGGAGGTATGGCGAATCGTCGGTGAACCGATGAAGTGTCGCTAGATCAATCACTCTTTCCTTGATAAAATGTTCCGGAACCTATATCGTGAGAGACCCAGAGCTTAGGATTGGGGTTGCCTCTAGGTTTAATTAAAGTCTGAGTGGTCTGCTGCGGCTATGAGCGGTGCTGTCCTTCTCTCCCAACCGAGCCCTTGTCAATGGTTCGCAAATAAACAGTAAACCGGCTTAACCGTGTTGATAACATATCCCAAGGTGCACTCTTATGAGTGCCCATTTCCTGTTAGATGGTAGTTAGTGGGCGAAGATACGTTTTGGGTAGGMCGTCCGGCGATAYGCAGTGGAMWYGKYYTTGTCATTAGACCTCCCATGTACCTCTTCCCATCATCTCAAATGCAATCAGTTTCCCGATAGTGAAGCGTTCTACAGAATAGTTCCATTCGAAACACAACGTTCGCAATCAATCCTCCATTTATCTTTTACCTGTACGAAACTCGTGAAGTAGGAATAGACTATAGTGGGATTACTCTATACCCGAGCAAGCTGAATCGTGCGAGCTGCCGAAGTCGTTAGGAGCTTGCTGATAGTGTCCTAGTATGTTGATTAATATAAGAAAGGAAAACATCAGCATTATGCGTCGTCTGATAGAAGCCCTCTACCATTTCGCCGCCTACCAAAAAACAAACTCCGTCCCCCATACACGCTATTCGTCTGCCCTTGCAATACGGCTGCAAATGTTCCTGCATATCCGTACGTATGATCGAAACAGACTCCTATGCATACGAGACAATCGTAGCGGAGATCCGGGTCGTGGTAATCGGGCTTAGGATAGTTTAATTACAAGATGTTTTTCCCGAGCTTGGAGTTAGCAGTATGATTCTRRSWWRRRYKRWRYRRRWRGAATCCCAGCCAGCCAAGTATCATAGTCCTGGTTCGGCAAAAGGCGCATTATCGTTCGAAGCTTTCGGAAGTACCCAAGCTTCTTAGGCGCTCGGGGATACTCTCTGAGGAAACCATAGTAATCACCCTTATTCAGTCGTGGGCAGAACAGGTACAAGGTCCCTGAACACGCATTGCCCTGAGCCTCGAGGTGAGACCGACCCTGTATGAAGAGTCATCTGCTATACAATATAGCCAGTTGATGGATATATTACGGGCCCGAGCGYRRACCTAAAAAACAACCAGTATACAATATGGCCAATTGACTTGCGACCCAAGGACTAGTTTAGAACAGGTTTGCCGCAGCTGTACCCGGGGCTGTGACTGCTCAGCCTTCACTGTTTAGTAACAAACAGATATGTAAAGTTAGTATAAACCAAGCGATCTTCGCGTGTGCKRRKRRATCTTCTYYRMGWTCTAACCCTAGRTAARAGGCTCWTCAGTRRYYCRYYYMCSRYKRKSRRRTYRMRYWRYRYYRGACGAACTGTTGAYWKKYAKYRKRYYYKRYKYSKMCYYCTAACTTRYMTAYTTYRSYCAGACCTAGCTTATAGGCTGGGGTTATGTGGGYYKRMACYGCAACCTCACTCCGAACTTGCTACRGTGATGTTAGGCTAACGTCAAATGTATGAACGGCAAAAGGGGTCTGTTATTGAGTAGGTTTCAGCTCCGATGCTTRYRYYAAGTATTGCTACYACCATATCATTCCCCAGTTCCTCACGCCGTCGATTCCTGGGGCTATACTGGTGTGTTTTATCGATCTCGAATTCCTTAAACTCGAAAGACTCCAATGCAACATGGAATGTGTTAGTGAAACCCAGTCATCCCTATTTACTTGTGCAACTCAATTTTAATCCTCCGTAGACCTGGATGTTACAGCCTATTGAGTAAACATGGAAGCCGYACATGACATCTTTGGAATTCGCTACGTGCTAGCCACGAATGGTTAGAAATCTCCATGGTGCCTAGCCAGTGATACCTATTCAGGTACTCAAAAAGCACTATTTTAAAATGGTTGATGCACCTCCCGCTTGGGATGAGCTGGCCAGTCATTGGTGCCCGACCTGTTGCTCAGGGCTGTCGGTACAGGAATTAACGGACGTCATCGACAATTTCGATGAAAGCGGGTTGACCTACAGAGTTACTCATGTATTACGGCTCCCAGATGTAGCTCCGACAACTTGGCACCGTCTACGGCATGCCATCCCTATTGAATTCACGTATATGTGTGGTGCTGCGGGGACGTCGCTCCCGTTGCGGATGGCTGCCAATCTGGGATATAATRTGGGTAGCGATGCGAGTACGCGCTAGAATRYSCGTGTCT
GPE021370  AATACCTATCTCGAGAAATGGAGTAAATTCATTTCTCTCATAGATGGTCGTCTCGGACGCGGCAGAACGAACGGTCTGTCGAGGGACCGAATCTGAAGGCCCCAACTTTCCGCTACAAAGGAGCGCTAGCTTGGCGCTCGTCATTGGCCGCTGGTGAGCTGTCAAAACTGTCAAACGGTGTCTGTACTGATGGGTTTAACGCTTCTACCGATATAGGGGGATCGGGGGTTATGAGTATTCATAAAATTCAGCTGATAATAATCATCCAACGACAGGCGGAACTGACACGGTACTGTTCGCTCCGAGGTCCCACATACGTACACACGAACCCTGTCTAGCAGTGTGGTCTTAAGCCTTTGACTAACACTGCCCACGGCAATAGCCTGTCCGCGAGTGATCTCCTATACGCCCGTAATGCGGACCATTTTCTCGCTGAATCACAAGGGAGTCGACTATTGGCTAAAACGCTTCCGTGCCGCGTCTGCTATGTGGAAAAGCCTTCCACCGCATCTTAAAAACGATACCAGTATAGTAACCGGCTAAATGCGATTTGTAGAGTCATCCGTAACACCAACTGCAGACTGGATGATGGTACCGGTAGTRTTATTACGGAGCCCAATTTGTCCAGCAGTTGCGCCGAGCAGCGCCACGTTTGTATGTAGCCCCCTGCGGGCGAGTAGGAGGCCTAGAGTGCGCTGAGGTGATGTTAGGTCCCACAGAGCACTAGAGTAACCGTGCCACTAATACCAATAGATAGATGAGTAGGAGTTCTAAGCTTCTAGAACAGATACTCGTGCACCACCGCAATCTCTACTACCTAGAGTMGRSCTTCACGCCAACTAGGAACCCGTTTGAACTTACGCCTACGCTCTTTCATTAGGCGCAGTTATATCCGATAGCTCCGGGTCTGCTGACGGGCAMRAGGCAGCGTACCCTTTTGAATGGCTTGATAATTGAAATGTTGCCGCGATATCATGGCAGGACAGACTGGTTGAATCTTCTATGTAGTGGATCCTGGGTTCCAGGATACCGCAAGCGGAAAATACACTACCAAACCAGGTTTCCATCGATAATTGGCCGAAACCCACAACTATAGATTATCCCCTACCTGACACCGAAAGAACGGCATTCACAAGATCCTGTAGAATGGTGTGCGCTTATTGCACACTAGGGCATGGTCAATAGTCAAACCTGCACTTTGATACACATCTTTATCTTAGTATTGCCACCGATTGTTTCTATAGCATTGAAGCACATCTTAGTTCCTAATGGCGATCGTCTGTCCCCGCCATGCACGGAGATGCGTGTAATCTCTCGTAGCCGTATYKYATTACGAGACCTGGACCGGTAGACACGTCGACGTGGCCCGTAGTAGTAGCAATTTTCGCGCTAGGTCTTGGAAAAGATTAGGATCTATCGGCATCGGTAAGAATTGCACCGAGTGTCTGGCGTTACATCACCTGAACGTCTAAGGGTCCAGGTSGTTAAGCACCACTGGTCGACAACGTATTTGTATGAGGATGAACCCGTTTAACTAAGGTGAAGCCTATCTACGTTCCGTTCCACGATCTGGTCGCATACGGCCTAGACCGCGCCCGTAAAACTGTCCCTCGCGTATTACTTGGATGGTACGAAGATATTGGCAATTGGCGCTAAATGACAACACCTGCCACCYACTGGCGACTGTATTTCAAAAAGCTTCATAAGCAGCTTGGCATACAGGGGTTTCTCAGATGATGCCTGCCGTCTATGCGCCGCCAGCTCCGTACGGAAAGCATCCACCCTCGAGCATGTTACGCATAAAGCGCACACAGTGGTACTAAAACTGCCGGGACTCAACGTAAACGATTATGGACTTTGACAAACTGYATTAAAGTTCAACCAGCCCGTTTAGCAGAATTGAATACTTCCCCGGATAGGCGGTCAGTTTCACCCGAAGTGAGATTATCCGTGCGGGCCAGCGGGCAAGAGAATTTAGCCGCACCCCCCCCCGTATCTGATCGATGCCGAGGTTGCCATCAATGCTCCTACTACGCGGTTGTGCAATAGACCTAGAGATTGTCTGGCTGACGCGCGGRCCACAAGAAACGATGCATTATGATCCTAAAAAAGCGTTGTTMGCTAGGTGCACAGGATTGGGGCAACCTGCAAGGCTTCGGCCGACTCGTTGGAGGCGCACTAGGAGCGGTAGTCGTGACCACACACTGGAAATGGAGTACATATCATCCGTTGCTAATCTTCCTCTAAGACAATTTAGTGCTAAGCTCGGAAGTAACTTGCTGGAGCCGTTTAACAGCACCTAGCCGTGCTTATTCTGATAATAAGGTTGCACGAGAACGTAATGATACTCAAGGTTGTATGTTCGGAAGGAGGTATGGCTCACTTCCAGGAGGCCGATGATGGGTGATCTAATCAATCACTCCCTCCTAGATAAAATGTTCYGGAACCTATATCGTGAGGAACCTAGAGCTCAGGATTGGGGTTGCCTCTAGGCCTAATTAAAGTCTGAGTGGTCTGCTGCGATCATGAGACGTTATGTAGTCTTTTGCTAACCGAGCCCTTGTCAATAGTTCGCAGATAAACAGTAAAAMSRMTTAAYCGTGTTSWTAACMYAWSYYMAGGTGCACTCTTGCGAGGGTGCATTTYTCGTTAGATGGTAAACGAGCAAAGAAGATGCCCGTTGGGTAGGCCGTCCGGCGATACGCAGTGGAATTGTTCACCCACCCAGACCYYYTGTGTATTTCTCGGCATCWYYKYGWATGCAATAAGTTCTGCGATAGCTGTGCGTTTTACAGAATAGTTCCCTTCGAGGTACAACGTTTGTAATCAATCGCGCATTTATTTTTTACTCGGGCGAGACTCGTGAGACGGGAACGAGCTATAGTAAGATTACTCTATACCCGAGCAAGCTGAATCGTGCGAGCTGCCGGAGTCGTAGAGAGCTGGCTGTTATCGTCCTGGCCCATCGATTAATATAGGAAGGGAAGGTATCGACATTATGCGTCGTCCGATAGAAGCCCCTCACCATTTTCTTTCCTACCAAAAAACAAACTAAGTAAATAGTACACGCCACGTGACTGTCCACTGCACACCGTTGCAAACACGCTTGCATATCTACTGACATGATCGAAACAGACTGTCGCATATAAGAGACAATTACAGCGGAGATCCGGGTTGTGGTAATCGGGCTTAGGATAGTTTAATTACTCCGTAGTTTTCYCGAGCTTGAGGTTAGCTACATGATTACGGGTAGAGCGGTGCGGAAGGAATCCCAGCCAAGTAAATATCATATTTCTGGTCCAGTAGGCAACGCTATATCAAGTATGGCTTTCGTRMATCYCCRGGYTTCAGCGGATACCGAAGATACCCTTTGAGGTAACCATAGTAATCACCCTTATTCAGTCGTAGGTGATCCAATTGAGGAACATTAAACGTTATGACGTCCTGAGTTCTCCGGTAGCGCCGGCCCTGTATGAAGGCCCATCTGCCATACGGTATGACCAGTTGATGGATATATGACGGACCGAAGCTCAAGTACCAAAGGCAACCGGTACGTGGCATGGCCAATTGACAATGGAGTAGGAAAGTAATCTAAGACAGGTTTGCCGTAGCTGTACCCGGGGCTGCAACTCCTTAGCCTTCGCCCCTTTGTAACGAGTAGATACATAAAGTTAATACGGGTTGGATTCGCTTCGCGTGTGCTAGGGAAAATTCTCCAAGATCTAACCCTAGGTAAAAGGCTCTTCGGTGACTCGCCCCCCATGAGGAAAACACATTGCGCCAGACGAACAGTTGATTTTTATCGGACCTGGTTTCTCCTTCTAACTTACCCATTTTAGTCAAACCTAGCTTATAGGCCGAGGTTATGTGGGTCTACACTGTGACCTTGTCCTGAACTCATGCCGACGATGCCAGGCTAACGTCAAATGTATGAACGGCAAAAGGGGTCTGTTATTGAGTAGGTTTCAGCTCCGATGCTTGCGCCAAGTATTGCTACTGTGGGTCTATTCCCCTGAAGTTCGAGCCGTCGATTCCTGGGGCTATACTAGTGTGTTTTGGTTATCTCRTCTTCCTCGGGTCCGAGAGACTCCAATGCAGAGTGGAGTAATCCGATTTGACCCAGTCATCCCTATTTACTTGTATGTACTGCTGGCGGCTTCTTACGTGTCTGGRTGTCTTGCTGTATTGAGTAAACGCAGAAGCCGYACACGATCTGTTTGGGCCCCACTACGCGACCGATTTCCRCAGTTAGAAATCTCCACGGCACCTAGTCGGCAGCATTCGCATAGGTACTCAGATTCAACTACTTCAAAACGGTTGATGCACCTCCCGCTTGGGATGAGCTGGCCAGTCATTCGTGCCCGACCTGTTGCKCAGGGCTGTTAGYACAGGRWYYRRYRGRYRYYRYYRWYRWYYYYKATGGARKYSRSWWKRMYYRYRRRRYYASYMMWRYRYYWYKSYWMCSRRMYRYWKYYSSRMCRMYKYGRSRSYSYMWRYGGCCTGCCATCCCTRTTGAATTCACACCGGTGTGTTTCGCTGGGGGGACGTCGCTCCCGTTGCGGATGGCTGCCAATCTGGGACTTAATGTGGGYAGCGATGCGAGTACGCGCTAGAATATGCCTGTCT
GPE021380  AATACCTATCTCGAGAAATGGAGTAAATTCATTTCTCTCATAGATGGTCGTCTCGGACGCGGCAGAGTAAGCGGTCTGTCGAGGGACCGAATCTGAAGGCCCCAGTTGCATTATATATGAGGAGCTAAGCCCAACGCATACCATTGGCGGCTAACGAGCCATCAAAGTCGTCAAGTAGTGTCTATACTGATGGGTTAAACATCTCTATCACCCCAGGGGGATCCGGGGTTATAGTCACAAACAAAATTCAGTGGGTAATGATCATCCAGCCACAGGCAGAACTGACACGGTACTGTTCGCTCCGAGGGTTCGTGGGAAGATGTATGGGCCTTGATACGCAGTTCACGTGCGAGCTACCGCTCGATACTGCCCACGGCAATAGCCTGTCCGAGACTGACTCTAGGCCTACCTTTAATGCAATTTGTTTTCTCGCTGAATCACAAGGGAGTCGACTATCGGCAAGAAAATCTCCGGGCCGCGTCTGCCATGCGGAAAATCAGCATACCGCATCTTGAAAACGATACCAGTATAGTAAGCGGCTAAATGCGATTTGTAGAGTCATCCGTAACACCAACTGCAGACTGGATGATGGTACCGGTAGTGTTATTACGGAGCCCAATTTGTCCAGCAGTTGCGCCGAGCAGCGCCACGTTTGCGCAAAGCCCCCCCCCAAAAAGTAGGTACTTCAGAGTGCGCTGAGGTGATTTTAGAAATTATGAGATGTACTGCGGGTTACATGTCGGGTAAGATCAGATAGATGAGTAGGAGTTCTAAGCTTCTTGGACAGATACTTGTATACCCCAGCGGTCTTCCCCACCTAGATCAGACCTTCACGCCAAACGCAGGCCCGTTTGAAAGTACGCCTACGCTCTTTCATTAGGCGCCATTATGACTAGTAGTTTCAGGCCTATCATATAAGGCACAGCAGCGTATCCCGCCAGGCCGCTTGATAATTGAATCATTGCCGTGGCGACGAAGTAGGATTGACTGGTTGCATATTCTATGTAGTAGATCCTGAACGCCAGGGTAATGCAAGAGGAGGATACACTATCAAACTACGTTTCCATCGATAATTGGCCGAAACCCATAACTGCAGAACGCTATTGCGCTACTATCGAAAGAACGGCGCCTCTAAGAATTCAGAGAATGGCGCATGCTTTTCGCACACTAGGGTGTGGTCAATAGTCAAACCTGCTGCATATCATTTATCGTTTTCTTAGTATTGCAACCGATTGTTTCTATAGCATTGAAGCACATCTTATTTCCTGCAGGCGATCGTCTGTCCCCGCGGTGAACGAAGATGCCCATAATCTCTCGTAGCCCTATTGTGCGACGAGGTGCCCGGTAACGTGCACAATAGTATCTCCCGTGCTAGTAGCCGCGCTTGCGCTAGGTCTTGGAAAAGATTGGGATCTATCAACACTGGTACAGATTACGCCGAGTGTCTGGTGTTCCRTAACCTGAATATCTAAGGGTCCAGGTGGTTCGACACCAAAGTCTGAAAACGTATTTGTATGAGGATGAAGTTACCCAGCTGCAAGACAGCCTATCCTTAAGATATTCCACGATCCCATTATGAGTTATGGGAGTTACATGTTTTGGCTGAATTCTCATRTAKYMMYTSRRWRSKWCAAARATAKTGGCAATTGGCATCCTATGAAAGCGTAAACAACTCACTGGCGATTGTATTTCAGAAAGCTAMWKRAGTAGCTCCACCCAGGCGAGACATCGAGATGAATCCCATAACGTAATTTTTTTAGTCTCCGTGCGAAAAGCATTCACCCTCGAGCATGTTACGCATAGAGCGCAAACAGTGGTATTGAAACTGCCGGGACTTTGTATAAACGATTATGGACTTGGAATAACGGYGCGGAAGTTCAACCAGCCCGTTTAATGACTTTGAATACTTCTCCGGATAGACGACTCAGACTACCCGTGGTGATGTTATCCGTGCAGTTCAGCGGGCAAGAGAATTTAGCCGCACCCCCCCCCGTATCCGATTTGCCTTAATGTTACCATGACCGCGCACTGCCGGCGACCACATAATGATCCCAGAAGTTGTCCGATCAGCGCGCGGRCCACTAGAAGTAATTCATTATGATCCTAAAGAATCATTGCCMACTAGGTGCACAGGACCAAGAATGTCCACAATTTGGTTACGAAGCAGTTGTAGGTCCATTGGAACCGGTAGATAAAGCCTCATATTAATATCGGAGTACATATCATCCGTTGCTAATCTTCCTCTAAGATAATTTAGTGCTAGAGCTTAGGTGGACTTGCTGGAGCCGTGCGACAGCACCTAGCCGTGCTTATTCCAAATATGGAATTGCACGAGAACGTAATGATACTCTAGGTTGTATCTTCGGAAGGAGGTATGGCTCACTGCCAATGAACCGAAAGTAGGTCACCAGCTCAATCACTCTTTCCTTGATAAAATGTTCCGGAACCTATATCGTGAGAGACCCAGAGCTTAGGATTGAAGTTGCCTCTCGGCTTAATTAAAGTCTGAATGATCACTCAACGCTATGAGCGGTGCTGTCCTTCTCTCCCAACCGAGCCCTTGTCAATAGTTCGCAAACAAACAGTAAACCGGCTTAACTTTGTCCTTAACATAAGCTCAGGTGCACTCTTGCGAGGGTGGGTTTCTCGTTAGATGGTAAACGAGCAAAGAAGATGCCCGTTAAACTCACGCATAACCGATACGCCACACGCACGTTCACCCACCCCTCTACTTTGTTCATTTCTCCCAATCATCTCAAGTACAGCCTATTCTGCGATAGCTGTGCTTTCCACAGATCAGTTTTCTTCGTGGTACAACGTTCACAAACAATCCTCAGTGTGGCTCGAGTTCAGGGAGAAACTACAAAGTGGGAATAGACTAGAGTGAGATTAATCTATACCCGAGCAAGCTGAATCGGTGAGATCTTTAAAGTCGTTAGGAGCTTGCTGATAGTGTCCTAGTATGTTGATTAATATAAGAAAGGAAAACATCAGCATTATGCGTCGTCTGATAGAAGCCCTCTACCATTTCGCCGCCTACCAAAAAACAAACTCCGTCCCCCATACACGCTATTCGTCTGCCCTTGCAATACGGCTGCAAATGTTCCTGCATATCCGTACGTATGATCGAAACAGACCGTCACATATAAGAGACAATTACAGCGGAGATCCGGGTTGTGACAATTAAAGCTAGCGTAGTTTGATTACTCGGTATCCCCATAAGAATTGAGGTTAGCTACATGATTACAACATAGATTATGCGGAAGGAATCCCAGCCGAGTAAGTATCATAGTCCTGGTTCGGCAGGCAACACTATATCAAGTGAAGCTTTCGGAAGTACCCGGGCTTCAGCGAATACTAGGGAAAACCTCTGAGGAAACCATAGTAATCACCCTTATTCAGTCGTGGGCAGAACAGGTACAAGGTCCCTGAACACGCATTGCCCTGAGCCTCGAGGTGAGACTAGAGTCGTATGAAAAGTCATCTGACATACGGTATGACCAGTTGATGGATATATTACGGGCCCGAGCGCAAACCTAAAAAACAACCAGTATGTGGCATGGCCAATTGACTTGGGAGTAGGAAAGTAATCTAAGACAGGTTTGCCGCTGCCGTACCCGGGGCTATGGGCGCTTAGCTTTCGCCCCTTTGTAACAAACGGGAACAGAAAGTGTAAACGAACCAAGCGATCTTCGCGTGAGCTGATAGATCTTCTCCAAGTTCTAACCCTAGGTAAAAGGCTCATCAGTGACTCATCTCCGGTGAGGAAATCACATAGCGTCAGGTAGGTATCGAATTGTTTTCGGACCTGGTGTCTACTTTCAACTTGTATATTTTGGTCAGACGCGCTCGGTAGGCTGAAGTACGACAACCTGGAACTGCACCCTTGTTCTGCATACATGCCGATAGTACCGGGCCAGAGTCGGGTGTACAGTTGGCGTGGATGGCTGAACCCTGGGTAGGTTTCAGCTCCGATGCTTGCGTTAAGTATTGCTACCACCATATCATTCCCCAGTTCCTCACATTACCAGTATATGGGGCTATATTGGTGTCTTTTGGCTGTCCTATCTTCCTTAGATCCCAGAGACCGTTGCTAGACACGGAGTAAGCCGGTTTGACCTAATCTTCCCCCAATACTTGTATGTATCACTTTCGGCTTCTTACGTGTTTGGAACCCTCGCTGTATCTGACATGTGCAACCGATGCATACACTATSTTTGGRATCCACTACACGCTCGCCACGCGTGACTAGAAATCTCTATGGCATTCGTTCGGCAGCATCTATATGAACAACAGGATTCACATATTTCAAAACGGTTGATGGACCCTCCTCTGAGCCTGAGTCAATTAGTCGCCCGTGCCCAAATCACGTTGTAGGGTAGCTAACACAGGGTCCGGTAGGTACTGCTATTGTCCCTTTCGGAGTTCACAATGATCGTGAGACCAGCACAACGCCTTTCTAACGGACCACTTTCGGACCGCTGCGAGGGTCCAAGTGGCMTGCCATCCCTAYWKRWWTCGTGCCGGTGCATTTCGCTGGTGGGACGTCGCCTTCTTTGCTAATGGCGAAGGGTTCAAGATATAGTATGGGYAGCGATGCGAGTACGCGCTAGAATATCCGTGTCT
GPE021430  AATACCTATCTCGAGAAATGGAGTAAATTCATTTCTTCAGGAGGYAACGCTCTCTGCTGCGCTAGAGTAAACGGTCTGTCGAGGGACCGAATCTGAAGGCCCCAACTTTCCGCTACAAAGGAGCGCTAGCTTGGCGCTCGTCATTGGCCGCTGGTGAGCTGTCAAAACTGTCAAACGGTGTCTGTACTGATGGGTTTAACGCTTCTACCGATATAGGGGGATAGGAAATTATAGGTACACTTAAAATTCAGCTGATAATGATCATCCAACGACAGGCGGAACTGACACGGTACTGTTCGCTCCGAGGTCCCACATACGTACACACGAACCCTGTCTAGCAGTGTGGTCTTAAGCCTTTGACTAACACTGCCCACGGCAATAGCCTGTCCGCGAGTGATCTCCTATACGCCCGTAATGCGGACCATTTTCTCGCTGAATCACAAGGGAGTCGACTATTCACAAAAACGCTTYCGTGCCGCGTCTGCCATGTGGAAAAGCCTTCCACCGCATCTTAAAAACGATACCAGTATAGTAACCGGCTAAATGCGATTTGTAGAGTCATCCGTAACACCAACTGCAGACTGGATGATGGTACCGGTAGTGTTAATATACAGCCCAACTTGTCCAGCAGTTGCGCCGAGCCGYGCCGTGTTTGTATGTAGCCCCCTGCGGGAAAGCAGGTGGCCTAGAGTGCGCTGAGGTGATGTTAGGTCCCACAGAGCACTAGAGTAACCGTGCCACTAATACCAATAGATAGATGAGTAGGAGTTCTAAGCTTCTAGAACAGATACTCGTGCACCACCGCAATCTCTACTACCTAGAGTCGACCTTCACGCCAACTAGGAACCCGTTTGAACTTACGGCTACGCTCTTTCATTAGGCGTCGTTTCATCCGATAGCTCCGGGTCTGCTGACGGGCAAGAGGCAGCGTACCCTTTTGAATGGCTTGGTAATTGAAATGTTGCCGCGAYATCATGATAGGACAGACTGGTTGAATCTTCTATGTAGTGGATCCTGGGTTCCAGGATACCGCAAGCGGAAAATACACTACCAAACCAGGTTTCCATCGATAATTGGCCGAAACCCACAACTATAGATTATCCYCTCGCTGCCACCGAAAGAACGGCATTCACAAGATCCTGTAGAATGGTGTGCGCTTAGTGCACACTAGGGTATGGTCAATAGTCAAACCTGCACTTTGATACACATCTTTATCTTAGTATTGCCACCGATTGTTCTGATAGCATTGAGTGCCATCTTAGTTCCTAATGGCGATCGTCTGTCCCCGCCATGCACGGAGATACGTGTAATCTCTTGTAGCCGTATTGTATTACGAGAYCTGGACCGGTAGACACGWCGACGTGTCCCGTGCTAGTAGTAATTTTCGCGCTAGGTCTTGGAAAAGATTAGGATCTATCAACATCGGTAAGAATTGCGCCGAGTGTCTGGTGTTACATCACCGGAACGTCTAAGGGTCCAGGTSGTTAAGCACCACWGGTCGACAACGTATTTGTATGAGGATGAACCCGTTTAACTAAGGTGAAGCCTATCTACGTTCCGTTCCACGATCTGGTCGCATACGGCCTAGACCGCGCCCGTAAAACTGTCCCTCGCGTATTACTTGGATGGTACGAAGATAGGGGCAATTGGCGCTAWATGACTACAYCTGCCACCTTCTGCTATCTGTATTTCAAAAAGCTTCATAAGCAGCTTGGCATACAGGGGTTTCTCAGATGATGCCTATAACCCGTTCGCCGCCAGCTTTACACGGAAAAAGCCCACCCTCGAGCATGTTACGCATAAAGCGCACACAGTGGTACTGAAACTGCCGGGACTCAACGTAAACGATTATAGATCCTGACAAACTGYATTAAAGTTCAACCAGCCCGTTTAGCGGAATTGAATACTTCCCCGGATAGGCGGTCAGTTTCACCCGAAGTGAGATTATCCGTGCGGGCCAGCGGGCAAGAGAATTTAGCCGCACCCCGCCCCGTRTYTGATCGATGTTAATGCCGTTCCGGCCGCTSCTACTACGCGGTTGTGCAATGATCCTAGAGATTGTCTGGCTGACGCGCGGRCCACAAGAAACGATGCATTATGATCCTAAAAAAGCGTTGTTMGCTAGGTGCACAGGATTGAGAATGCCTACAAGGTGGCGGTCGCCTCGTTGGAGGTGCACTAGGAGCCGTAGTCGTGACCTCATACTAAAAATGTAGTACATATCATCCGTTGCTAATCTTCCTCTAAGACAATTTRGTGCTAAGCTCGGAAGTAACTTGCTGGAGCCGTTTAACAGCACCTAGCCGTGCTTATTCTGATAATAAGGTTGCACGAGAACGTAATGATACTCAAGGTTGTATGTTCGGAAGGAGGTATGGCTCACTTCCAGGAGGGTTATGATGTGTGACCTAATCAATCACTCCCTCCTAGATAAAATGTTCCGGAACCTATATCGTGAGAGACCCAGAGCTCAGGATTGGGGTTGCCTCTAGGTTTAATTAAAGTCTGAGTGGTCTGCTGCGACCATGAGACGTTATGTAGTCTTTTGCTGCTTTCAGCGTTGTCAATAGTTCGCAGATAAACAGTAAACCGGCTTAACCGCACCCTTAACATAAGCTCAGGTGCACTCTTGCGAGGGTGCATTTCTCGTTAGATGGTAAACGAGCAAAGAAGATGCCCGTTGGGTAGGCCGTCCGSCGATACGCAGTGGAATTGTTCACCCACCCAGACCCTTTGTGTACCTCTCGGCATCATTTCGAATGCAATAAGTTCTGCGATAGCTGTGCGTTTTACAGAATAGTTCCCTTCGAGGTACAACGTTTGTAATCAATCGCGCATTTATTTTTTACTCGGGCGAGACTCGTGAGACGRGAGCGAGCCGTAAAAAGATTACTCTATACCCGAGCAAGCTGAMTCGTGCGAGCTGCCGGAGTTTTAGAGAGCTGGCTGTTATCGTCCTAACCCATCGATTAATATAGGAAGGGAAAATATCGACATTATGCGTCGTCCGATAGAAGCCCCTCACCATTTTCTTTCCTACCAAAAAACAAACTAAGTAAATAGTACACGCCACGTGACTGTCCACTGCACACCGTTGCAAACACGCTTGCATATCTACTGACATGATCGAAACAGACTGTCGCATATAAGAGACAATTACAGCGGAGATCCGGGTTGTGGTAATCGGGCTTAGCGCGGTTTGATTACTCCGAAGTTTTCCCGAGCTTGAGGTTAGCTACATGATTACGGGTAGAGCGGTGCGGAWGGAATCCCAGCCAAGTAAATATCATATTTCTGGTCCAGCAGGCAACACTATATCAAGTATGGCTTTCGTAAGTCTCCGGGCTTCAGCGGATACCGAGGGTACCCTTTGAGGTAGCCATAGTAATCACCCTTATTCAGTCGTGGGTGATCCAATTGAGGAACATTAAACGTTATGTCGTCCTGAGTTCTCCGGTGAGACCGACCCTGTATGAAGAGTMATTCACCATACGGTATGACCAGTTGATGGATATATGACGGACCGAAGCTCAGACCTAAAAGGCAACCAATACGTGGCAGAACCAATTGACAAGGGAGTAGGAACCTAATCTAAGACAGGTTTGCCGTAGCTGTACCCGGGGCTGCAACTCCTTAGCCTTCGCCGTTTTGTAACGAGTAGGAACAGAAAGTGTAAGCGAGCCAAGCGCGCTTCACATGTGCTRGGGAATATTCTCCAMGATCTAACCCTAGGTAAAAGGCTCTTCGGTGACTCGCCCCCCATGAGGAAAACACATTGCGCCAGACGAACAGTTGATTTTTATCGGACCTGGTTTCTCCCCTCAACTTACCCATTTTAGTCAGCCCTAGCTTATAGAACGAAGTTATGYGACTCTACACTGCGACCTTGTCCTGAACTTGC-ACGACGATGCCGAGTTAACGTCGGGTGTATGAACGGCAAAAGGGGTCTGTTATTGAGTAGGTTTCAGCTCCGATGCTTGCGCCAAGTATTGCTACYGTGGGTTCATTCCCCAGTTCTTCACGCCGTCGATTCCTGGGGCTATACTGAGACCCGTTGGTTATCTCRTCTTCCTCGGGTCCGAGAGACTCCAATGCAGAGTGGAGTAATCCGATTTGACCCAGTCATCCCTATTTACTTGTATGTACTGCTGGCGGCTTCTTACGTGTCTGGRTGTCTTGCTGTATCTAGTAAACGCAGAAGCCGTACACGATCTGTTTGGGCCCCACTACGCGACCGATTTCCGCGACTAGAAATCTCCATGGCACCTAGTCGGTGATACCTATATAGGTTACCAGATTCAAMTACCTCAAAACACCARATGCACCTCCCGCTTGGGATGAGCTGGCCAGTCATTCGTGCCCGACCTGTTGCTCAGGGCTGTTAGTACAGGAATTAACGGACGTCATCGACAATTTCGATGGAAGCGGGTTGACCTACAGAGTTACTCATGTATTACGGCTCCCAGATGTAGCTCCGACAACTTGGCACCGTCTACGGCCTGCCATCCCTGTTGAATTCACATATATGTGTTTCGCTGGGGGGACGTCGCTCCCGTTGCGGCAGGCTGCCAATCTGAGACTTAATGTAGGYAGCGATGCGAGTACGCGCTAGAATATGCCTGTCT
GPE021470  AATACCTATCTCGAGCAATGGAGTAAATTCATTTCTCTCATAGATGGTCGTCTCGGACGCGGCAGAACGAACGACTCGTCGAGGGACCGAATCATGTGGCCCCAGTTTCATGCGGCTAGGTAGCCTTGGTCCAACGTATACCATTGGCSGCTAACGAGCCATCAAAGTCGTCAAGTAGTGTCTGTGTAATGCAGTTTAACGCTTCTACCACCCCAGGGGGATCCGGGGTTCAAGTCTCACTCAAACTTCAGTGGATAATGATCATCCAGCCACAGGCGGAACTGGCACGGTACTGTTCGCTCCGAGAGTCTATGGACGTATGTATGGGCCTTGATACGCAGTTCACGYGCGAGCTACCGCTCGATACTGCCCACGGCAATAGCCTGTCCGMGACTGACTCTAGGCCTACCTTTAATGCAATTTGTCTTCTCGCTGAATCACAAGGGGTCTATATATCCACAAAAACACTTCCGTGCCGCGTCTACCATGCGGAAAAGTAGTACACCGCATCTTGAAAACGATACCAGTATAGTAACCGGCTAAATGCGATTTGTAGAGTCATCCGTAACACCAGTCACAGACTCAGTGATGGTTACGGTAGTGTTATTACAGCGYGAGRTCTATCCAGCAGTGATAGTAGCAAACTTTACGTTTGTATGTAGCCCCGTGCGGGAAAGCAGGAACCCCAATTAATATAGGATGTATTTTAAGTCCCACAGAGCACTAGAGTAACCGTGCCATTAATAAGATCAGATAGATGAGTAGGAGTTCTAAGCTTCTATAGTGACCCTGCGTGCACCACCGCAATCTCTACTACCTAGAGTCGACCTTCACGCCAACTAGGAACCCGTTTGAAAGTACGCCTACGCTCTTTCATTAGGCGCCATTATGACTAGTAGTTTCAGGCCTATCAWATAAGGCACAGCAGCGTATCCCGCCAGGCCGCTTGATAATTGAATCATCACCGTAATATCATGATTACACTGASTGGCTGAATCTTCTAGTAAGTGGATCCTGAATTCCAGGGTAATGCAAGAGGAGGATACACTATCAAACTACGTTTCCATCGATAATTGGCCGAGACCCACAACTATAGATTATCCCCTACCCGACACTAAAAGAACGGTGTTCACGCCGTCCCAGAAGGCAATGTGCAGCCAGTGTAGTTGGCTGTGTGGTCAATAGTCAAACCTGCACTTTGATACACATCTTTATCTTAGTATTGCCACCGATTGTTTCTATAGCATTGAAGCACATCTTAGTTCCTGCAGGCGATCGTCTGTCCCCGCGGTGAACGAAGATGCCCATGTTCTCTCGTAACCCTATTKTGCGACGAGGTGCCCGGTAACGTGCACAATAGTAGCTTTATCGCCGACGGCCGCGTTTGCGCTGCGTMCCACTGCGGATTGCAATCTATCGGCATCGGTAAGAATTGCACCGAGTGTCTGGCGTTACATCACCGGAACGTCTAAGGGTCCRGGTSGTTAAGCATATAAAGCTGTAATCGTATTTGTATGAGGAGAGCGTTACTCAGCTAAGGGACACATGGCCCTCGTTCCGTCAGGACGCTCGATCACGAGTTATGGGARTTGTATCTTTTAGCTGATCCTGTGCGAGGCAACTGGGAAGTACGAAAACATTGGCAATTGGCATCCTATGAAAGCGTAAACAACTCACTGCTATTTGTATTTCAAAAAGCTTCATAAGTAGCTCCATCCAGGCGAGACATCGAGATGAATCCCATAACGCGTTCGCCGCCAGCTTTACGCGAAAAAAGCCCACCCTCGCATATCGTATGTATAAGATAGGCACAATTGTACTAAAGTCAGTGGGACTTTGTATGTGCGATTATAGATCCTGACAAATTGTGCGAGCAGCTGTTTGATTYCGGAGATAGCTCCGAATACTTCTCTCAGGAGGCGGTCAGTTTCACCCGAAATGATGTCATCCGTGCGGGCCAGCGGGCAAGAGAATTTAGCTACACCCCGCCCCGTGCTCTGCTTGCGCCGAGGTTGCCATCAATACTCCTACTACGCGGTTGTGCAATGATCCCAGAAGTTACTCGATCAGCGCGCGGRTCACTAGAAGTAATTCGCTATRATCCTAAAGAATCATTGCCMACTAGGTGCACAGGACCAAGAATGTCCACAATTTGGTTACGAAGCAGTTGTAGGTCGATTGGAAGCGGTAGATAAAGCCTCATATTAATATCGGAGTACATATCATCCGTTGCTAATCTTCCTCTAAGATAATTTAGTGCTAAGCTCGGAATGGACTTGCTGGTCTAACGCAGTGGCCTCTTACTGTGATCCCCGCAAATATGGAATTGCAGTATCCGGCGGTGATACTCTAGGTTGTATCTTCGGAAGGAGGTATGGCGAAYCGTCGGTGAACCGATGAAGTGTCGCTAGATCAATCACTCTTTCCTTGATAAAATGTTCCGGAACCTATATCGTGAGAGACCCAGAGCTCAGGATTGGGGCTGCCTCTAGGTTTAATTAAAGTCTGAGTGGTCTGCTGCGATTATCCGCGGTTATGTAGTCTTTTGCTAATTTCAGCGTTGTCAATAACCAGCAGATAAACAGTAAGAACGCTTAACTTTGTCCTTAACATAAGCCAAGGTGCACTCTTGCGGTTGCCCATTTTTCGTTAGATGGTAAACGAGCAAAGAAAGCACGCTTTGGGTAGGACGTCCGGCGATACGCAGTGGACACGTTCTTGTCATTAGACCTCCCATGTACCTCTCGGCATCTTTTCGAGTGCAATAAGTTCTGCGATAGCTGTGCGTTTTACAGAATAGTTCCCTTCGAAACGTTGTAGYTGCAATCAATCGCGCATTTATTTTTTACTCGGGCGAGACTCGTGAGACGGGAATAGACTATAGTGGGATTACTCTATACCCGAGCAAGCTGAATCTTGCGAGCTGCCGAAGTTTTAGAGAGCTGGCTGATAGTGTCCTAGTATGTTGATTAATATAAGAAAGGAAAACATCAGCATTATGCGTCGTCTGATAGAAGCCCTCTACCATTTCGCCGCCTACCAAAAAACAAACTCCGTCCCCCATACACGCTATTCGTCTGCCCTTGCAATACGGCTGCAAATGTTCCTGCATATCCRTACGTATGATCGAAACAGACTCCTATGCATACGAGACAATCGTAGCGKAGATCCGGGTCGTGGTAATCGGGCTTAGGATAGTTTAATTACAAGATGTTTTTCCCGAGCTTGAGGTTAGCTACATGATTCTGGGTAGAGCGGAATAAGTAGAATCCCAGCCGAGTAAATATCATGGTTTTGGTCCAGCAGGCAACACTATATCAAGTATAGCTTTCGTGCGTACCCAAGCTTCTTMGGCGCTCGGGGATACTCTCTGAGGTAAACTTAGTAATCACCCTTATTCAGTCGTGGGCAGAACAATTGAGGAACATCTGAACACGCAATGTTACCAGTTCTCCGGTGGCGCCGACCCTGTATGAAAAGTCATCTGACATACGGTACGGCCAGTTGATGGATATATTACGGGCCCGAGCGTGGACCTAAAAAACAACCAGTATACAATATGGCCAATTGACTTGCGACCCAAGGACTAGTTTAGAACAGGTTTGCCGCAGCTGTACCCGGGGCTGTGACTGCTCAGCCTTCACTGTTTAGTAACAAACAGATATGTAAAGTTAGTATAAACCAAGCGATCTTCGCGTGTGCTAGGGAATCCCCTTTGCGATCTAACCCTAGGTAAAAGGCTCTTCAGTGACTCATCTCCCATGAGGAAATCACATAGCGTCAGACGAACTGTTGATTTTTATCGGACCTGGTGTCTCCCCCTAACTTGTATACTTCACCCAAACCTAGCTTATAGAATGGGGTTATGTGGGCCTACACTGCGACTTCGCTCCGAACTTGCTACARTGATGTTAGGCTAGAGTCGAACACGTGAACGGCGAAAGGGGCTGATTATCAAGTAGGTTTCAGCTCCGATGCTTGCGCCAAGTATTGCTACTGTGGGTTCATTCCCCAGTTCCTCACGCCGTCGATATATTAAGCTATACTGAGACCCGTTGGCTATCTCGTCTTCCTCGGGTCCGAGAGACTCCAATGCAGAGTGGAGTGTGTTGATTTGACCCAGTCATCCCTATTTACTGAAATGTACTACTTTTAACTTCTTACGTGTCTGGATGTCTTGCCCTATTGAGTAAACATGGAAGCCGTACACGACCTGTTTGGGCCCCATCRTATGACCGATTTCCACGGTTAGAAATCTCCATGGTGCCTAGCCAGTGATACCTATTCAGGTACCCAAAAAGCACTAYTTTAAAATGGTTGATGCACCTCCCTTCTAGGATGAGCTGGCCAGTCATTGGTGCCCGACCTGTTGCTCAGGGCTGTCGGTACAGGAATTAACGGACGYCATCGACAATTTCGATGGAAGCGGGTTGACCTACAGAGTTACTCATGTATTACGGCTCCCAGATGTAGCTCCGACAACTTGGCACCGTCTACGGCATGCCATCCMTATTGAATTCACGTATATGTGTGGTGCTGSGGGGACGTCGCTCCCGTTGCTGCAGGCTGCCAATCTGGGATATAATGTGGGTAGCGATGCGAGTACGCGCTAGAATGCGCGTGTCT
GPE021490  AATACCCATCACAAGCAATAGACCAAATTCATTTCTTCAGGAGATGGTCGTCTCGGACGCGGCAGAACGAACGACTCGTCGAGGGACCGAATCTGAAGGCCCCAGTTTCATTATATATGAGGAGCTAAGCCCAACGCATACCATTGGCGGCTAACGAGCCATCAAAGTCGTCAAGTAGTGTCTGTGTAATGCAGTTTAACGCTTCTACCACCCCAGGGGGATAGGGGGTTCAAGTCTCACTCAAACTTCAGTGGATAATGATCATCCAGCCACAGGCGGAGCAGGCACGGTACTGTTCGCTCCGAGAGTTTGTGGGAAGATGTATGGGCCTTGATACGCAGTTCACGTGCGAGCTACCGCTCGATACTGCCCACGGCAATAGCCTGTCCGAGACTGACTCTAGGCCTACCTTTAATGCAATTTGTCTTCGCGCTGAATCACAAGGGAGTCGACTATTCACATAGACACTTCCGTGCCGCGTCTACTATGTGGAAAAGCCTTATACCGCATCTTAAAAACGATACCAGTATAGTAACCGGCTAAATGCGATTTGTAGAGTCATCCGTAACACCAGTCACAGACTCAGTGATGGTTACGGTAGTGTTATTATACCGTGAGGTCTATCCAGCAGTGATAGTAGCAAACTTTATATTTGCACATCATATCGCCGCAGCGAGCGTAAACCCCAATTAATATAGGATGTATTTTAAGTCCCATGAGATGTACTGCGGGTTACAYGTCGGGTAAGATCAGATAGATGAGTAGGAGTTCTAWGCTTCTATAGTGACCCTGCGTATACCCCAGCAATCTCTACTACCTAGAGTCGACCTTCACGCCAACTAGGAACCCGTTTGAAAGTACGCCTACGCTCTTTCATTAGGCGCCATTATGACTAGTAGTTTCAGGCCTATCATATAAGGCACAGCAGCGTATCCCGCCAGGCCGCTTGATAATTGAATCATTGCCGTGATATCATGGCAAGACAGASCGTTTGCATATTCTATGTAGTGAATTCTGGACTCTAGGGTAATGCAAGAGGAGGATACACTATCAAACTACGTTTCCATCGATAATTGGCCGAGACCCACAACTATAGATTATCCCCTACCCGACACTAAAAGAACGGTGTTCACGCCGTCCCAGAAGGCAATGTGCAGCCAGTGTAGTTGGCTGTGTGGTCAATAGTCAAACCTGCACTTTAATACACATCTTTATCTTAGTATTGCCACCGATTGTTTCTATAGCATTGAAGCATGCCTTAGTTCCTGCAGGCGATCGTCTGTCCCCGCGGTGAACGAAGATGCCCATAATCTCTCGTAGCCCTATTGTGCGACGAGGTGCCCGGTAACGTGCACAATAGTAGCTTTATCGCCGACGGCCGCGTTCGCACTAGGTACCACTGCGGATTGGGATCTATCAACACTGGTAAGAATTACGCCGAGTGTCTGGTGTTCCGTCACCGGAACGTCTAAGGGTCCAGGTSGTTAAGCATATAAAGCTGTAATCGTATTTGTATGAGGAGAGCGTTACTCAGCTAAGGGACACATGGCCCTCGTTCCGTCAGGACGCTCGATCACGAGTTATGGGAGTTGTATCTTTTAGCTGATCCTGTGCGAGGCAACTGGGAAGTACGAAGACATTGGCAATTGGCATCCTATGAAAGCGTAAACAACTCACTGCTATTTGTATTTCAAAAAGCTTCATAAGTAGCTCCATCCAGGCGAAACATCGAGATGAATCCCATAACCCGTTCGCCGCCAGCTCCGTGCGAAAAGCATCCACCCTCGCATATCGTATGTATAAGATAGGCACAATTGTACTAAAGTCAGTGGGACTTTGTATGTGCGATTATAGATCCTGACAAATTGTGCGAGCAGCTGTTTGATTTCGGAGATAGCTCCGAATACTTCTCTCAGGAGGCGGTCAGTTTCACCCGAAATGATGTCATCCGTGCGGGCCAGCGGGCAAGAGAATTTAGCTACACCCCGCCCCGTATCTGATTTGCGCCGAGGTTGCCATCAATACTCCTACTACGCGATTGTGCAGTGATCCTAGAAGTTACTTGGCTGGCTTAGCGRTCACTAGAAGTAATTCGCTATGATCCTAAAGAATCATTGCCMACTAGGTGCACAGGACCAAGAATGTCCACAATTTGGTTACGAAGCAGTTGTAGGTCGATTGGAAGCGGTAGATAAAGCCTCATATTAATATCGGAGTACATATCATCCGTTGCTAATCTTCCTCTAAGATAATTTAGTGCTAAGCTCGGAATGGACTTGCTGGTCTAACGCAGTGGCCTCTTACTGTGATCCCCGCAAATATGGAATTGCAGTATCCGGCGGTGATACTATAGGTTGTATCTTCGGAGTCCAAGGCATTTAACTTTCGGTGAACCGATGAAGTGTGATCTAATCGCTCCCTCCTCCGTAGATTAAATGTTCCGGAACCTATAACCTGGAAGGTTTGTCACTCAGGATTGGGGCTGCCTCTAGGTTTAATTAAAGTCTGAGTGGTCTGCTGCGATTATCCGCGGTTATGTAGTCTTTTGCTAATTTCAGCGTTGTCAATAACCAGCAGATAAACAGTAAGAACGCTTAACTTTGTCCTTAACATAAGCCAAGGTGCACTCTTGCGGTTGCCCATTTTTCGTTAGATGGTAAACGAGCAAAGAAAGCACGCTTTGGGTAGGACGTCCGGCGATACGCAGTGGACACGTTCTTGTCATTAGACCTCCCATGTACCTCTCGGCATCTTTTCGAGTGCAATAAGTTCTGCGATAGTGAAGCTACTTGTGCGTCTACATCCTTCGAAACGTTGTAGCTGCAATCAATCGCGCATTTATTCCGAGTCTAGGGAGAAACTACAAGACGGGAGCGAGCTATGGTAAGATTACTCCATACCCGAGCAAGCTGAATCGTGCGAGCTGCCGAAGTCGTTAGGAGCTTGCTGATAGTGTCCTAGTATGTTGATTAATATAAGAAAGGAAAGCATCAGCATTACGCGTCGTCTGATAGAAGCCCTCTACCATTTCGCCGCCTACCAAAAAACAAACTCCGTCCCCCATACACGCTATTCGTCTGCCCTTGCAATACGGCTGCAAATGTTCCTGCATATCCGTACGTATGATCGAAACAGACTCCTATGCATACGAGACAATCGTAGCGGAGATCCGGGTCGTGGTAATCGGGCTTAGGATAGTTTAATTACAAGATGTTTTTCCCGAGCTTGAGGTTAGCTACATGATTMTAACATAGATTATGCGGAAGGAATCCCAGCCAGCCAAGTATCATGGTTTTGGTCCAGCAGGCAGTGCATTATCGTTCATAGCTTTCGTGCGTACCCAAGCTTCTTAGGCGCTCGGGGATACTCTCTGAGGTAAACTTAGTAATCACCCTTATTCAGTCGTGGGCAGAACAATTGAGGAACATCTGAACACGCAATGTTACCAGCCTCGAGGTGAGACTAGAGTCGTATGAAAAGTCATCTGACATACGGTACGGCCAGTTGATGGATATATTACGGGCCCGAGCGCAAACCTAAAAAACAACCAGTATGTGGCATGGCCAATTGACTTGCGAGTAGGAAAGTAATCTAAGACAGGTTTGCCGCAGCTGTACCCGGGGCTGTGACTGCTCAGCCTTCGTTGTTTAGTAACAAACAGATATGTAAAGTTAGTATGAGCCGAGCTCGCCCTATATGTACGGATAGATCTTCTCCAAGTTCTAACCCTAGATAAGAGGCTCATCAGTAGTCCGCTCACGGCTGTCGGGTTGAGCTATACTGGACGAACTGTTGACAGGCAGTATGTTCTACTCGGACCCCTAACTTGTATATTTTGGTCAAACCTAGCTTATAGAATGGGGTTATGTGGGCCTACACTGCGACTTCGCTCCGAACTTGCTACAGTGATGTTAGGCTAGAGTCGAACACGTGAACGGCGAAAGGGGCTGATTATCAAGTAGGTTTCAGCTCCGATGCTTGCGCCAAGTATTGCTACTGTGGGTCTATTCGTGAGAAGTTTGAGCTATCGATATATTAAAGTATACTGGTGTGTTTTATCGATCTCGAATTCCTTAAACTCGAAAGACTCCAATGCAACATGGAATGTGTTAGTGAAATTTAGTCTCTTTTATTTACTTGTGCAACTCAATTTTAATCCTCCGTAGACCTGGRTGTTACAGCCTATTGAGTAAACATGGAAGCCGTACATGACATCTTTGGAATTCGCTGTATGACAGCCACGAATGACTAGAAATCTCTATGTCATTCGTTCGGCAGCATCTATTCAGGTACCCAAAAAGCACTATTTTAAAATGGTTGATGCACCTTCCTTTTGGGATGAGCTGGCCAGTCATTGGTGCCCAAATCACGTTGTAGGGTAGTCGACACAGGGTCCGGTAGGTACTGCTATTGTCCCTTATGAAGTTCACWATGATCGTGAGACCAGCACAACGCCTTTCTAACGGACCACTTTCGGACCGCTGCGAGGGTCCAAGTGGCATGCCATCCMTATTGAATTCATACCGGTGCACTTCGCGACTGGGACGTCGCCTTCTTTGCTAATGGCGAAGGGTTCAAGATATAGTGTGGGTAGCGATGCGAGCACGCGCTAGAATGCGCCTGTCT
GPE021510  AATACCTATCTCGAGCAATGGAGTAAATTCATTTCTCTCATAGATGGTCGTCTCGGACGCGGCAGAACGAACGACTCGTCGAGGGACCGAATCATGTGGCCCCAGTTTCATGCGGCTAGGTAGCCTTGGTCCAACGTATACCATTGGCGGCTAACGAGCCATCAAAGTCGTCAAGTAGTGTCTGTGTAATGCAGTTTAACGCTTCTACCACCCCAGGGGGATCCGGGGTTCAAGTCTCACTCAAACTTCAGTGGATAATGATCATCCAGCCACAGGCGGAACTGGCACGGTACTGTTCGCTCCGAGAGTCTATGGACGTATGTATGGGCCTTGATACGCAGTTCACGTGCGAGCTACCGCTCGATACTGCCCACGGCAATAGCCTGTCCGAGACTGACTCTAGGCCTACCTTTAATGCAATTTGTCTTCTCGCTGAATCACAAGGGGTCTATATATCCACAAAAACACTTCCGTGCCGCGTCTACCATGCGGAAAAGTAGTACACCGCATCTTGAAAACGATACCAGTATAGTAACCGGCTAAATGCGATTTGTAGAGTCATCCGTAACACCAGTCACAGACTCAGTGATGGTTACGGTAGTGTTATTACAGCGTGAGGTCTATCCAGCAGTGAYAGTAGCAAACTTTATATTTGCACATCATATCGCCGCAGCGAGCGTAAACCCCAATTAATATAGGATGTATTTTAAGTCCCACAGAGCACTAGAGTAACCGTGCCATTAATAAGATCAGATAGATGAGTAGGAGTTCTAWGCTTCTATAGTGACCCTGCGTGCACCACCGCAATCTCTACTACCTAGAGTCGACCTTCACGCCAACTAGGAACCCGTTTGAAAGTACGCCTACGCTCTTTCATTAGGCGCCATTATGACTAGTAGTTTCAGGCCTATCATATAAGGCACAGCAGCGTATCCCGCCAGGCCGCTTGATAATTGAATCATCACCGTAATATCATGATTACACTGASTGGCTGAATCTTCTAGTAAGTGGATCCTGAATTCCAGGGTAATGCAAGAGGAGGATACACTATCAAACTACGTTTCCATCGATAATTGGCCGAGACCCACAACTATAGATTATCCCCTACCCGACACTAAAAGAACGGTGTTCACGCCGTCCCAGAAGGCAATGTGCAGCCAGTGTAGTTGGCTGTGTGGTCAATAGTCAAACCTGCACTTTGATACACATCTTTATCTTAGTATTGCCACCGATTGTTTCTATAGCATTGAAGCACATCTTAGTTCCTGCAGGCGATCGTCTGTCCCCGCGGTGAACGAAGATGCCCATGTTCTCTCGTAACCCTATTKTGCGACGAGGTGCCCGGTAACGTGCACAATAGTAGCTTTATCGCCGACGGCCGCGTTTGCGCTGCGTACCACTGCGGATTGCAATCTATCGGCATCGGTAAGAATTGCACCGAGTGTCTGGCGTTACATCACCGGAACGTCTAAGGGTCCAGGTSGTTAAGCATATAAAGCTGTAATCGTATTTGTATGAGGATGAAGTTACTCAGCTAAGGGACAGCCTATATACGTTCCGTTCCACGATCCCATCATGAGTTATGGGAGTTGTATCTTCAAAACTATCCCTCATATATTACTTCAATGCGTCAAAAACATTGGCAATTGGCATCCTATGAAAGCGTAAACAACTCACTGCTATTTGTATTTCAAAAAGCTAATTAAGTAGCTCCATCCAGGCGAAACATCGAGATGAATCCCATAACCCGTTCGCCGCCAGCTTTACACGGAAAAAGCCCACCCTCGCATATCGTATGTATAAGATAGGCACAATTGTACTAAAGTCAGTGGGACTTTGTATGTGCGATTATAGATCCTGACAAATTGTGCGAGCAGCTGTTTGATTTCGGAGATAGCTCCGAAYACTTCTCTCAGGAGGCGGTCAGTTTCACCCGAAATGATGTCATCCGTGCGGGCCAGCGGGCAAGAGAATTTAGCTACACCCCGCCCCGTGCTCTGCTTGCGCCGAGATTACCACGAATGCGGACAGCCGGCGGTTGTGCAATGATCCCAGAAGTTACCCGATCAGCGCGCGGRTCACTAGAAGTAATTCATTCCGACCCTAAAGAATCATTGCCMACTAGGTGCACAGGACCAAGAATGTCCACAATTTGGTTACGAAGCAGTTGTAGGTCGATTGGAAGCGGTAGATAAAGCCTCATATTAATATCGGAGTACATATCATCCGTTGCTAATCTTCCTCTAAGATAATTTAGTGCTAAGCTCGGAATGGACTTGCTGGTCTAACGCAGTGGCCTCTTACTGTGATCCCCGCAAATATGGAATTGCAGTATCCGGCGGTGATACTCTAGGTTGTATCTTCGGAAGGAGGTATGGCGAATCGTCGGTGAACCGATGAAGTGTCGCTAGATCAATCACTCTTTCCTTGATAAAATGTTCCGGAACCTATATCGTGAGAGACCCAGAGCTTAGGATTGGGGTTGCCTCTAGGTTTAATTAAAGTCTGAGTGGTCTGCTGCGATTATCCGCGGTTATGTAGTCTTTTGCTAATTTCAGCGTTGTCAATAACCAGCAGATAAACAGTAAGAACGCTTAACTTTGTCCTTAACATAAGCCAAGGTGCACTCTTGCGGTTGCCCATTTTTCGTTAGATGGTAAACGAGCAAAGAAAGCACGCTTTGGGTAGGACGTCCGGCGATACGCAGTGGACACGTTCTTGTCATTAGACCTCCCATGTACCTCTCGGCATCTTTTCGAGTGCAATAAGTTCTGCGATAGCTGTGCGTTTTACAGAATAGTTCCCTTCGAAACACAACGTTCGCAATCAATCGCGCATTTATTTTTTACTCGGGCGAGACTCGTGAGACGGGAATAGACTATAGTGGGATTACTCTATACCCGAGCAAGCTGAATCTTGCGAGCTGCCGAAGTCGTAGAGAGCTGGCTGATAGTGTCCTAGTATGTTGATTAATATAAGAAAGGAAAGCATCAGCATTACGCGTCGTCTGATAGAAGCCCTCTACCATTTCGCCGCCTACCAAAAAACAAACTCCGTCCCCCATACACGCTATTCGTCTGCCCTTGCAATACGGCTGCAAATGTTCCTGCATATCCGTACGTATGATCGAAACAGACTCCTATGCATACGAGACAATCGTAGCGGAGATCCGGGTCGTGGTAATCGGGCTTAGGATAGTTTAATTACAAGATGTTTTTCCCGAGCTTGAGGTTAGCTACATGATTCTGGGTAGAGCGGAATAAGTAGAATCCCAGCCGAGTAAATATCATGGTTTTGGTCCAGCAGGCAACACTATATCAAGTATAGCTTTCGTGCGTACCCAAGCTTCTTAGGCGCTCGGGGATACTCTCTGAGGTAAACTTAGTAATCACCCTTATTCAGTCGTGGGCAGAACAATTGAGGAACATCTGAACACGCAATGTTACCAGTTCTCCGGTGGCGCCGACCCTGTATGAAAAGTCATCTGACATACGGTACGGCCAGTTGATGGATATATTACGGGCCCGAGCGTGGACCTAAAAAACAACCAGTATACAATATGGCCAATTGACTTGCGACCCAAGGACTAGTTTAGAACAGGTTTGCCGCAGCTGTACCCGGGGCTGTGACTGCTCAGCCTTCACTGTTTAGTAACAAACAGATATGTAAAGTTAGTATAAACCAAGCGATCTTCGCGTGTGCTAGGGAATCCCCTTTGCGATCTAACCCTAGGTAAAAGGCTCTTCAGTGACTCATCTCCCATGAGGAAATCACATAGCGTCAGACGAACTGTTGATTTTTATCGGACCTGGTGTCTCCTTCTAACTTACCTACTTCACCCAAACCTAGCTTATAGAATGGGGTTATGTGGGCCTACACTGCGACTTCGCTCCGAACTTGCTACAGTGATGTTAGGCTAGAGTCGAACACGTGAACGGCGAAAGGGGCTGATTATCAAGTAGGTTTCAGCTCCGATGCTTGCGCCAAGTATTGCTACTGTGGGTTCATTCCCCAGTTCCTCACGCCGTCGATTCCTGGGGCTATACTGAGACCCGTTGGCTATCTCGTCTTCCTCGGGTCCGAGAGACTCCAATGCAGAGTGGAGTAATCCGGTGAAACCCAGTCATCCCTATTTACTGAAATGTACTACTTTTAACTTCTTACGTGTCTGGATGTCTTGCCCTATTGAGTAAACATGGAAGCCGTACACGACCTGTTTGGGCCCCATCGTATGACCGATTTCCACGGTTAGAAATCTCCATGGTGCCTAGCCAGTGATACCTATTCAGGTACCCAAAAAGCACTATTTTAAAATGGTTGATGCACCTCCCTTCTAGGATGAGTCAACCCTCTATTGGTGCCCGACCTGTTGCTCAGGGCTGTCGGTACAGGAATTAACGGACGTCATCGACAATTTCGATGGAAGCGGGTTGACCTACAGAGTTACTCATGTATTACGGCTCCCAGATGTAGCTCCGACAACTTGGCACCGTCTACGGCATGCCATCCCTATTGAATTCACGTATATGTGTGGTGCTGCGGGGACGTCGCTCCCGTTGCTGCAGGCTGCCAATCTGGGATATAATGTGGGTAGCGATGCGAGTACGCGCTAGAATGCGCGTGTCT
GPE021530  GTAGTTTGGATAGGAAGGCGAGGCGCGCCTGCACACTTCGGACGCGGCGCCTCTGACCTTTGCTGCACGGAGAACTCCATACAATTTTACT-GATGTGGCCTCGACGGTCCGCGGCTAGGGAGCGCTGGTTTGGTTTTTATACCKAATGAACAACTTCGTGCCAGCACTGCCTGGTGTTGGTGAAGTTAAGCGAGATGGGATCTCTATCAACCCGAAAAAGTCCAAAACCCAAGGTTCACTCGGCCCCTGATGAGGYGGGCGCCCCCAAT-GTTAATGAGGGTAGGGTCCGGGCCGATCCYTGCCAAGTCTATGTACGTTTATTCAGAACTGAATTAATTCATTACTTGCGTTTCTCCAATCAGTCTACTACTGCACGGCAGTTCATTTCCAACGGATTCCATATACGCTCACACTACGGACCAACCCTTYAAAAGTCTTAGGAAAGTCTAAAGGACCGCATGGAAATCCTTGGATTRAACAGATCCGATRT-CGATCCGCATGAAGAGCTCAGGCGCCAGCGTCGACGAGTAGCGTACTGGTGCTGATCCGACACGTCAGAGCG-TGTCATGACTGCGCCTCCGGGCCAACCTC-GGAGCCAGCGACGCGGAACGAAATCTGCCAGATAAGGACGCTGGCCCGCGTCGTATCTGCGTATCACCTGGCCGCAAAAGTTGGGAGGTTCAGAGTGCGCTAGGTTTGCTCAGGGACTTTTAGAGCGTTAGGGGAGCCGTACGACTGGCTAGGTCGACCTCTGAGCCWTTCCCGAAGYATCCTCTGGGTAAACATGCCAM-CTTAMCGTAACGACTCTTACCAGA-TCATGCTCCCGCATCGTACGGGAGCAGTCCTTGGCGCCGACTGGAATCTCCCTGGCGCATATCGCCTCGAGTGGCGATCTCAAGCTCGTTATATAAGGCGCACTGATACGCTTCGCCAGGTCATCGCACCGTCCGGACGGCAATACAGCGATGAGGCAGCACAGTGTTGCCGAGGACTATGTTATTTGGGTCTGAAGCGCCCAAACGACATCCACGGGGGAAACACCGCAAAGTCTGGCTCCTTWTCTTTGACCATAAGATCCTTTGGTTACGTGTCGCCATCTACTTGCTGCTACGGAGGYACCGCTCACACCGTCTTGTAGAATGACTCATGCTTATTACTCTCTAGGTCGCCGTGGGAAACTGCACAGGCTCCACGTTGTACCTCGTCTAGCAGAGGCCAGAACTGATCAGTCTGATAACTTG-GAGCTTATGCGGTGCCCCACTGTTTCAAGATGGCTGGTCTCGCAACTAGCCGGATGCGCGTCTGCTCAATGGTGAAGCGTGCGATGGGGTGTCCAGTAACGTGTGTAACAGCGGCGTTATCGCCGACATTCATTTGTATGTCGGATCTCAGAGCGAGGTGCAGTTAGCCGATCCTGGCACAGATAGATCCAAGTGCCCGGTAACCCGCAGCCGRAGCACGCTTCAGCCGAAGGCCCCCGAGGCCACAGGCCATAGAAAGGCCCCACTCGCAGGAGCCCCGCCCGACCGCGGGACCCCTTACCCTTAGTCCGCTCCACCGTTCCAGTACAAATGGCGTGAGTCACATCCTCAGGCCGATCTTGTACAAGTCCACGCAAAGCGTCACGGTCGTGAATCCCAAAGGTTCTTCACCAACATAAGYAATTCTGATGCGACAAATCCCAGGGTGATGACTGGGACGGTCCCGCCCGAGGAAGACAC-GGATCCGATTACATAACCCGTTCGCTGCCGGCACCRTACGGTCGGCGCTAGTCTTCGCGCGACGCTCTTGAGAGATAGATCGCGCTGTATCGCCGCTAGTAGCTTACTGTGCGTATGCCAGAAAGCCTGGTAATTTGACATGAGCATTTGTTTAAACGCGGAAACAACTTCGGGCCTTCTCTTGGGGAAGTGGTCAAGACTACCCTTAAGGGGAATGTTAAGAGGTGCTGGTAGATAGGGAMCTGCTTTCGTGCTCCGCCCGAAATCCTATTTGCGCCGATGCTGTCCTCGATGCTGACACCCCGGAGTCATGCGACGATCTCACTARTCATCCGGTCGACGTAGCGACTCTACAGGGTGGCGGACCCCAGCCCAAAGGAAGTATCGCCAGGCGAAGTTATTTAGTTAAAGATATTTGACGTGKGGCTGCCGAGTACCCAGARATGGGCCGCGGGGGTGGATCGAGATTTATCGCCGGAGATGGRACGTCTAGTGTACGTTGCCGCCTCGTAGTCGGACTGGCCCGAC-GTGAGCCTGAGRGTAGACGAGGTCAGCCGTGCGACACTACCTTGCTACGCTCCTCGCGAAAGGGAAAGAGCACGAGCCGTTGAAGTGGCGGTGCCCTGTCCGGCTAAGGTCCAGTACATTTCCTTTTTAGGAGAGCTGAAGTGGGACGCTAGCGAGCCTCGCTCC-AGTTTGCACGGTGAGTCAAAGTTGGCGAAGAAAGAGGTTTGTCATGCTTATGCAAAACCATTCACCAATCCGGTAGTGTGYGTAATGGGTACTTGCGGCCGTGCACGTCGCACCACCTTYTGGTCGCCCGAGCCCACAAAAGTAGCTCATAAACAAACAACGGGACGAAAGCGTCTTGCCTTAGACCTGTGCTCGCAACTTCGAACGTGATTA-GCGCTCCCCACCGAGCAACGGTTGAGCAGCATCAGCGAGTTCAAAACACACGCTTAACAGGAGTACCACACGATAATCCACGCGCTCCGCCCTCCCGTGCGCTCCTCCCACAAACTGCGAGGATCGT-TAGCCTCTAGCGACGGTGCGTCCTACGCATCTACATTCTCTATAGTGCAGTGGTCACTCACGGTTCTGCGCGGGGCCCGTGCTCGTGCAGAGATTACGAAGTAAGTACAGATCGTAAAAACGACCAATTTGGGAGTGATGGATCAGCCTTGTGGGACCTCTGGGACTTGTAATTCSAGTCTAATCTCATTGCGGTATGCCAGACGGAAGGAAGAGCACTGATGCAAATGCCGTRTCCAACGCTCCAAGCAGCCCTCTTCTCCCTGCCGTACTATGAGGGGCTGCGGACAACACCCGCTAGTCTCGCGCGATCTTTTATGCCATGTCCTAAT-GGCGCGACCCTGCTAACGTTCGCGAATCGCATGTGAGTCGTTGTGTWAGAAGGGTTCACGCGAGATGGGGCTAATTCTCTATAATTAAGCTCCCGACAATCCGACCGGTAGGTGGTYCTATCAGACCCACGACCTACAACGCTGGCATGGGAT-GATTAAATAGAAAAGGCCCTGAGTGGSTGGAGCTTGGGTACCGAACCTGATAAGCAGTGCTACCCTGAGTATGATCAGAAGGCGCCCTTAACCCCAAGCAACGCCTAGGAGAGACCCTCARAAAGGATTCGATTGGAACCGTTACTTGTGCGTAATTGATCTCGGTATAAGGCCCTTGTACTTGTGTTGCCCTGCCTCTCCCCTCGGCATTAGCGCTGCGCAGGAGCCAGCTCACTTCTTAAGACAAGCTGGTAGTGAGAGACGTAGGGGTTGAAATGTAAGTACAGCAGATCAGGGAGGCATAGCGTAATAGATAATTTATCAGCCCAAGGACTAGCTAAGACTCAACCCACCGCTATCAAGGTTGGAATCATGGCTGACCGTTCGGGACCGTCCTATACCATGTGAAAGCRGATTTGGTAAACGAATTGAATTCGTCCTGCAATTATGGATGGGACCCTCCCGCGTCTCGGTTGCGTGCGAARAATCYTCGGACGGTCTGCCCACCGTGGTCAAGTTGAACTGCGCCAAACGGATAGTTGGTTGGCATCGGRCTTGGCTCGTCACCCTCGCCGGCCTGCAACACCAAACTGCGATTGGGCTGATAGAGTAAGGCGGGCCTACTTCC-ACTYCCATTTTGCCTTTACGCCAGTGAGACTGATCCGACCCCGAGCACGCAGTTAAGGTAAATGCCCGGACATCGGTGTGTCTTTAGGCCCTCAAATGGCATCACGGTCCATATGCATCGGTTCGGCTCCGAAATCTCCAAACTGTTGAATCCATAAGCAGTGTGG-TATCTGCCATCGGGTCTAAACCTACCAGACTGCTAGAGTCGCAACTAAAAAYAACACAATCCGATTTGGTTTCGCTATTCTCATACCTGGATGCATCTTGCTGGCGATCCC-CGTGTGCCCATRACCCTTGGCCCTGTGAACTTGTGCGACCCATGCGTTCGACACGGCAGCAACCTGCCGTATGACAACCTTGCGTGGTCGAGGTCAATTGTTGTGCCTGTCCGGTAGCACCTATTCGAGTAC-AAGGAAGACAAGCTCCGGGATGGTAAGTGGTCTTCTCTTCTAACCGGG-CCGRCCCTTCGCCGGTGTATAGCCCACGA-TTAAAACTATTGGTCTGGCAATCAACAGACGCCACCAACATTTCCGACGGGAGCCAGTTGGCCTACGAARC-AGTCAAGTATCATGCCTTCCGGCTACATTCGCGCCGMTTCGGCACTCCCAACTTGCCAACGACTAAGCATAAACTGCGCAGAAACRCGTTATTGCTGTATCGGTTCTTCCGGCGTTGCTGATTGCCAGGTTAGGCCTCGACATGATYGCTAGCCTAGATGTTTATCAGTATATCGCCACTC
GPE021560  GTAGTTTGGATAGGAAGGCGAGGCGCGCCTGCACACTTCGGACGCGGCGCCTCTGACCTTTGCTGCACGGAGAACTCCATACAATTTTACTGGATGTGGCCTCGACGGTCCGCGGCTAGGGAGCGCTGGTTTGGTTTTTATACCGAATGAACAACTTCGTGCCAGCACTGCCTGGTGTTGGTGAAGTTAAGCGAGATGGGATCTCTATCAACCCGAAAAAGTCCAAAACCCAAGGTTCACTCGGCCCCTGATGAGGYGGGCGCCCCCAATCGTTAATGAGGGTAGGGTCCGGGCCGATCCCTGCCAAGTCTATGTACGTTTATTCAGAACTGAATTAATTCATTACTTGCGTTTCTCCAATCAGTCTACTACTGCACGGCAGTTCATTTCCAACGGATTCCATATACGCTCACACTACGGACCA-CCCTTTAAAAGTCTTAGGAAAGTCTAAAGGACCGCATGGAAATCCTTGGATTAAACAGATCCGATATGCG-TCCGCATGAAGAGCTCAGGCGCCAGCGTCGACRAGTAGCGTACTGGTGCTGATCCGACGCGTCAGAGCGTTGTCATGACTGCGCCTGCGGGCCAACCTCTGGAGCCAGCGACGCGGAACGAAATCTGCCAGATAAGGACGCTGGCCCGCGTCGTATCTGCGTATCACCTGGCCGCAAAAGTTGGGAGGTTCAGAGTGCGCTAGGTTTGCTCAGGGACTTTTAGAGCGTTAGGGGAGCCGTACGACTGGCTAGGTCGACCTCTGAGCCTTTCCCGAWGMATCCTCTGGGTAAACATGCCAMTCTTAACGTAACGACTCTTACCAGA-TCATGCTCCCGCATCGTACGGGAGCAGTCCTTGGCGCCGACTGGAATCTCCCTGGCGCATATCGCCTCGAGTGGCGATCTCAAGCTCGTTATATAAGGCGCACTGATAYGCTTCGCCAGGTCATCGCACCGTCCGGACGGCAATACAGCGATGAGGCAGCACAGTGTTGCCGAGGACTATGTTATTTGGGTCTGAAGCGCCCAAACGACRTCCACGGGGGAAACACCGCAAAGTCTGGCTCCTTATCTTTGACCATAAGATCCTTTGGTTACGTGTCGCCATCTACTTGCTGCTACGGAGGTACCGCTCACACCGTCTTGTAGAATGACTCATGCTTATTACTCTCTAGGTCGCCGTGGGAAACTGCACAGGCTCCACGTTGTACCTCGTCTAGCAGAGGCCAGAACTGATCAGTCTGATAACTTGCGAGCTTATGCGGTGCCCCACTGTTTCAAGATGGCTGGTCTCGCAACTAGCCGGATGCGCGTCTGCTCAATGGTGAAGCGTGCGATGGGGTGTCCAGTAACGTGTGTAACAGCGGCGTTATCGCCGACATTCATTTGTATGTCGGATCTCAGAGCGAGGTGCAGTTAGCYGATCCTGGCACAGATAGATCCAAGTGCCCGGTAACCCGCAGCCGGAGCACGCTTCAGCCGAAGGCCCCCGAGGCCACAGGCCATAGAAAGGCCCCACTCRCAGGAGCCCCGCCCGACCGCGGGACCCCTTACCCTTAGTCCGCTCCACCGTTCCAGTACAAATGGCGTGAGTCACATCCTCAGGCCGATCTTGTACAAGTCCACGCAAAGCGTCACGGTCGTGAATCCCAAAGGTTCTTCACCAACATAAGTAATTCTGATGCGACAAATCCCAGGGTGATGACTGGGACGGTCCCGCCCGAGGAAGACACCGGATCCGATTACATAACCCGTTCGCTGCCGGCACCRTACGGTCGGCGCTAGTCTTCGCGCGACGCTCTTGAGAGATAGATCGCGCT-TATCGCCGCTAGTAGCTTACTGTGCGTATGCCAGAAAGCCTGGTAATTTGACATGAGCATTTGTTTAAACGCGGAAACAACTTCGGGYCTTCTCTTGGGGAAGTGGTCAAGACTACCCTTAAGGGGAATGTTAAGAGGTGCTGGTAGATAGGGACCTGCTTTCGTGCTCCGCCCGAAATCCTATTTGCGCCGATGCTGTCCTCGATGCTGACACCCCGGAGTCATGCGACGATCTCACTARTCATCCGGTCGACGTAGCGACTCTACAGGGTGGCGGACCCCAGCCCAAAGGAAGTATCGCCAGGCGAAGTTATTTAGTTAAAGATATTTGACGTGTGGCTGCCGAGTACCCAGARATGGGCCGCGGGGGTGGATCGAGATTTATCGCCGGAGATGGRACGTCTAGTGTACGTTGCCGCCTCGTAGTCGGACTGGCCCGACAGTGAGCCTGAGGGTAGACGAGGTCAGCCGTGCGACACTACCTTGC-ACGCTCCTCGCGAAAGGGAAAGAGCACGAGCCGTTGAAGTGGCGGTGCCCTGTCCGGCTAAGGTCCAGTACATTTCCTTTTTAGGAGAGCTGAAGTGGGACGCTAGCGAGCCTCGCTCC-AGTTTGCACGGTGAGTCAAAGTTGGCGAAGAAAGAGGTTTGTCATG-TTATGCAAAACCATTCACCAAYCCGGTAGTGTGTGTAATGGGTACTTGCGGCCGTGCACGTCGCACCACCTTYTGGTCGCCCGAGCCCACAAAAGTAGCTCATAAACAAACAACGGGACGAAAGCGTCTTGCCTTAGACCTGTGCTCGCAACTTCGAACGTGATTATGCGCTCCCCACCGAGCAACGGTTGAGCAGCATCAGCGAGTTCAAAACACACGCTTAACAGGAGTACCACACGATAATCCACGCGCTCCGCCCTCCCGTGCGCTCCTCCCACAAACTGCGAGGATCGTCTAGCCTCTAGCGACGGTGCGTCCTACGCATCTACATTCTCTATAGTGCAGTGGTCACTCACGGTTCTGCGCGGGGCCCGTGCTCGTGCAGAGATTACGAAGTAAGTACAGATCGTAAAAACGACCAATTTGGGAGTGATGGATCAGCCTTGTGGGACCTCTGGGACTTGTAATTCGAGTCTAATCTCATTGCGGTATGCCAGACGGAAGGAAGAGCACTGATGCAAATGCCGTATCCAACGCTCCAAGCAGCCCTCTTCTCCCTGCCGTACTATGAGGGGCTGCGGACAACACCCGCTAGTCTCGCGCGATCTTTTATGCCATGTCCTAATRGGCGCGACCCTGCTAACGTTCGCGAATCGCATGTGAGTCGTTGTGTAAGAAGGGTTCACGCGAGATGGGGCTAATTCTCTATAATTAAGCTCCCGACAATCCGACCGGTAGGTGGTCCTATCAGACCCACGACCTACAACGCTGGCATGGGATAGATTAAATAGAAAAGGCCCTGAGTGGSTGGAGCTTGGGTACCGAACCTGATAAGCAGTGCTACCCTGAGTATGATCAGAAGGCGCCCTTAACCCCAAGCAACGCCTAGGAGAGACCCTCARAAAGGATTCGATTGGAACCGTTACTTGTGCGTAATTGATCTCGGTATAAGGCCCTTGTACTTGTGTTGCCCTGCCTCTCCCCTCGGCATTAGCGCTGCGCAGGAGCCAGCTCACTTCTTAAGACAAGCTGGTAGTGAGAGACGTAGGGGTTGAAATGTAAGTACAGCAGATCAGGGAGGCATAGCGTAATAGATAATTTATCARCCCAAGGACTAGCTAAGACTCAACCCACCGCTATCAAGGTTGGAATCATGGCTGACCGTTCGGGACCGTCCTATACCATGTGAAAGCGGATTTGGTAAACGAATTGAATTCGTCCTGCAATTATGGATGGGACCCTCCCGCGTCTCGGTTGCGTGCGAAAAATCTTCGGACGGTCTGCCCACCGTGGTCAAGTTGAACTGCGCCAAACGGATAGTTGGTTGGCATCGGRCTTGGCTCGTCACCCTCGCCGGCCTGCAACACCAAACTGCGATTGGGCTGATAGAGTAAGGCGGGCCTACTTCSTACTTCCATTTTGCCTTTACGCCAGTGAGACTGATCCGACCCCGAGCACGCAGTTAAGGTAAATGCCCGGACA-CGGTGTGTCTTTAGGCCCTCAAATGGCATCACGGTCCATATGCATCGGTTCGGCTCCGAAATCTCCAAACTGTTGAATCCATAAGCAGTGYGGATATCTGCCATCGRGTCTAAACCTACCAGACTGCTAGAGTCGCAACTAAAAAYAACACAATCCGATTTGGTTTCGCTATTCTCATACCTGGATGCATCTTGCTGGCGATCCCTYGTGTGCCCATRACCCTTGGCCCTGTGAACTTGTGCGACCCATGCGTTCGACACGGCAGCAACCTGCCGTATGACAACCTTGCGTGGTCGAGGTCAATTGTTGTGCCTGTCCGGTAGCACCTATTCGAGTAC-AAGGAAGACAAGCTCCGGGATGGTAAGTGGTCTTCTCTTCTAACCGGGACCGGCCCTTCGCCGGTGTATAGCCCACGACTTAAAACTATTGGTCTGGCAATCAACAGACGCCACCAACATTTCCGACGGGAGCCAGTTGGCCTACGAAACCAGTCAAGTATCATGCCTTCCGGCTACATTCGCGCCGCTTCGGCACTCCCAACTTGCCAACGACTAAGCATAAACTGCGCAGAAACRCGTTATTGCTGTATCGGTTCTTCCGGCGTTGCTGATTGCCAGGTTAGGCCTCGACATGATYGCTAGCCTAGATGTTTATCAGTATATCGCCACTC
GPE021580  GTCGTTTGGATA-GAAGGCGAGGCGCGCCTGCACAC-TCGGA-GCGGCGCCTCTGACCTTTGCTGCACGGAGAACTYCATACAATTTTACTGG-TGTGGCCTCGACGGTCCGCGGCTAGGGAGCGCTGGTT-GRTTTTTATACCKAATG-AC-ACTTCGTGCCAGCACTGCCTGGTGTTGGTGAAATTAAGSGAGATGGGATCTCTA-CAACCCGAAAAAGTCCAAAACCCAAGGTTCACTCGGCCCCTGATGAGGCGGGCGCCCCCAATCGTTAATGAGGGTAGGGTCCG-GCCGATCCCTGCCA-GTCTATGTACGT-TATT-AGAACCG-ATT-AT-CATTACTYGCGTTTCTCCAATCAGTCTACTACTGCACG-CAGTTCACTTCCAASGGATTCCATATACGTTCACACT-CGGACCA-CCCTT-AAAAGTCTTAGGAAAGTCTAAAGGACCGCATGRAAATCCTTGGA-TAAACTGATT-GACGTGCGGTCCGCATGAAGAG-TCAG-CG-WAG-GT-GACGAGTAGCGTACTGGTGCTGA-CCG-CGCGTCAGAGCGTTGTCATGAGTGCGCCTGCGGGCCAACCTCTGGAGCAAGCGACG-GGAACSAAATCTGCCAGATGAGGACG-TGGCCC-CGTCGTATCTGCGTATCACCTGGCCGCAAAAGTT-GGAGGTTTAAAGTGCGYTAGGTTTGCTCAGGGACTTTTAAAGC-TTAGGG-AGCCGTACRACTGGCTAGATCGAYCTCTGA-GCTTTCSCAAAGAATCTTCTGGGTAGACATGTCACTMTTAACGTAACG-CTCTTACCAGATTYATGCTCCCGTATCGTACGGGAGCAGCTCTTGGCGCCGACTGGAATCTCCCTGTCGCATATCGCCTCGAGTGGCGATCTCAGGCTCGTTATATAAGGCGC-CTGATACGCTTCGCCGGGTCATCGCAC-GTTCGGACGGCAATACAGCGATGAGGC-GCAC-GTGTT-CCGAGGACTATGTTATTTGGGTCTG-AGTGCCCAAATGA-ATCCAKGGAGGAAAC-CCACA-AA-CTG-CTCC--ATCTTTGAC-ATAAGATCCTTTGGTTACGTGT-GCTATCTACTTGCTGCTACG-AGGTACC-CTCACACCGTCTTG-AGAATGACTCATGCTTAT-ACWTTCTAGGTCGCCGTGGGAAACTGCACAGGCT-CACGTTGYACCTCG-CTAGCAGAGACCAGAACTGATCAGTCTGATAACTTGGGAGCATATGC-GTGCCCCACTGTTTCAAGATGGCTGGTCTCGCGACTAGCCGGATGCGCGTCTGCTCAATGGTGAAGCGTGCGATG-GGTGTCCAGTAACGTGTGTAACAGCGGCGTTA-CGCCGACATTCATTTGTATGTCGGATCTCAGAGCGAGGTGCAGTT-GCCGATCC-GGCACA-ATAGATCCAA-TGCCCGGTAACCCG-A-CCGGAG-ACGCTTCAGCCGAAGAACC-CGAGGCC-CAGGCCATAGAAA-G-TCCACT-GCARGAGCCCCG--CGA-TGCGGGACCCCTTACCC-TATTCCGCTCCA-CGTTCCAGTACAAATGGCGTGGGTCACATCCTCWGGCCGATCTTGTACAAGTCCACGCACAGCGTCACAGTCGTGAATCCCAAAGGTTCTTCACCAACATAAG-AGTTCTGATGCGACAAATCCCAGG-TGATGACTGGGACGGTC-CG-CCGGGGAAGACACCGGATCCGATTACATAACCCGTTCGCTGC-GGCA-CGTACGGTCGGCGC-AGTCTTCGCGCGACGCTCTCGAGAGATAG-CCGCGCTGTATCGCCGCTAGTAGCTTACTGTGCGTATGCCAGAAAGCCTGGTAAT-TGACAYAAGMATTTGTTTAATCGCG-AAACAAC-TC-GGYCTTCTCTTG-GGAAG-GATCAAGACTACCCTTAAGGGG-ACGTTAAGAGGTGCTGGTAGATAGGGRCCTGATTTCGTGCCCCGCCCGAAATCCTATTTGTGCCGATG-TGTCCTCG-TGCTGACACCCCGGAGTCATGCGACGATCTCGCTAATCATCCG-TCGACGTAGCGACTCCAC-GGGTGGCGGACCCCAGCCC-AAGGAAGTATCGGTRGGCGAAGTTATTTAGTTGAAGATATCTG-C-TGGGGCTGCCGAGTACC-AGAGRTGGACCGCGGGGGTGGATCGAGATTTATCGCCGGAGATG-RACGTCTAGTGTACGTTACY-CCTCKTAGTCGGACTGGCCCGACAGTGAGCCTGAGGGTAGACGAGGTCAGCCGTGCGACACTA-CTTGCTACGCTC-TCGCGAAAGGGAAAGAGCACGAGCCGTTGAAGTGGCGGTGCCCTGCCCGGCTAAGGTCCAGTAYATTTCCTTTTTAG-AGAGCTRAAGTGGGACGCTAGCGAGCCTCGCTCCCAGTTTGCA-GGTGACTCAAAGTTGGCGAAGAAAGAGGTTTGTCATGCATATGCAAAACCATTCACC-ATCCGGTAGTGTGTGTAATGGGTACTTTCGGCCGTGCACGKCGCACCACCTTCTGGTCGCCCGAGCC-ACAAAAGTAGCTCATAAACACACAA-RGGACGAAAGCGTCTTGCCT-AGACC-GTGCCCGCAACTTCGAACGTGATTAT-CGCTCC-CACCAAGTAACGGTTGAGCAACGTCAGTGAGTTCAAAACA-GCGCTT-ACAGG-GCACCACACGATTATCCACGCGCTCCKCTCTACCGTGC-CTCCTCCCACAAAC-GCGAGGATCGTCTAGTCTCT-GCGACGGAACGTCCTACGCATCTACATTCTCTATAG-GCAGTGGTCACTCACGGCTCTGCACGGGG-CCGTGC-CGTGCAGAGATTACGAAGT-AGTACAGACCGTAAAAACGACCAATT-GGGAGTGATRGATCAGCCTTGTGGGACCTCTG-GACYTGTAATTCCAGTCT-ATCTCATTGCGGT-TGCCAGACGGTAGGAAG-GCACTGAY-CAAATGCCGTATCCAACGCTCCAAGCAGCC-TCTTCTCCCTGY-GTACTATGAGGGGCTG-GGAC-TCACCCGTTAGTCTCGCGCGATCTTTTATGCCATGTCCTAAY-G-C-CKAC-ST-TTAACGTT-GC-AA-C-CATGTGGGTCGTTGTGTAAAAAGGGTTCACGCGAGRTAGGACTAATTCTCTATAATGAAGCTCCCAACAAT-CGACCGGTAGGTGGTCCTAT-AGACCCAGGACCTACAACGCTGGCATA-GATAGATTAAATAGAAAAGGCCCTGAGTGGGT-GAGCTTGGATACCGGACCTGATAAGCAGTGTTACCCTGAGT-TGATCAGAA-RCGCCCTTAACCCCAAGCAACGCCTAGG-GAGACCCTCA-AAAGGATTCGATTGGAACC-TTACTTGTG-GTAATTGAT-TCGGCATGAG-CCCTTGTACTTGTGTTG-CCTGCCTCTCCCCTCGGCATTAGAGCYGCGTAGGAGCCAGCTCACTTTTTAAGATA-GCTGGTAGTGAGAGACGTAGGGGTTGAMATGTAAGTACAGCAGATCAGGGAG-CATAGCGTAATAGATAATTTATCAGMCCAAGGACTARCTAAGACTCAACCCACCGCTATCAAGGTTGGAATCATGGCTGACCATTCGGGACCGTCCTATACCATGTGRAAGCGGATTTGKTAAACG-ATTGAATTCGTCCTGCAATTATGGATAGGA-CCTCCCGCGTYTCGGTTGC-TGCGGARAATC-TCGGACGGTTTGCCCACCGTGGT-AAGTTGAACTGCGCCAAACGGATAGTT-RTTGGCATTG-GCTT-GCTCGTCACCCTCGCCGGCCTGCAACACCAAGCTGCCATTGGGCTGATAGAGTAATGCGGGCCTACTTCCTAATTCCACTTTGCCTTTACGCCAGTGAGACTGATCCGACCCCGASCACGCAGTTAAGGTAAATGCC-GGACATC-GTGTGTCTTTAGGACCCCAAATGGCATCACGGTCCATATGCATGGGTTCGGCTCCGAAATCTCCAAATTG-TGAATCCATAAGCAGTGTGGATAACTGCC-TCGGGTCTAAACCTACCAGACTGGTAGAGTCGCAACTAAAAACAACACAATCCRATTTGGTTTCACTACTCTCATACCTGGAAGC-TCTTGCTGGCGGTCYCTCRTGTGCCCATRACCCTTGGCSCTGTGAACTTGTGCGACCCATGCGTTCGACACGGCAGCAACCTGCCGT-CGACAACCATGCGTGGCCGAGCTCAATTGTTGTGCCTGTCCGGTAGCACCTATTCGAGTACTAAGG-AGACAAGCTCCGGGATGGTAAGTGGTCTTCTCTTTTAACCGAGACCGGTCCTTCGCCGGTGTATAG-CCACGACT-CAAACTATTGGTCTG-CAATCAACAGACGCCACCAACATTTCCGACGGGAGCCAGT-GGCCTACGAAACCAGT-AAGTAT-ATGCTTTCCGGCTACATT-GTGCCGCTT-GGCACTCCCAACTTGCCAACGATTAAG-ATAAACTGCGCAGAA-CGCGGTATT-CTGTATCGGTTCTTCCGGCGTTGCTGATTGCCAGGTTAGTCCTCGACATGATTGCTAGCCT-GATKTTTATCAGTAT-TCGCCACTC
GPE021630  GTCGTTTGGATA-GAAGGCGAGGCGCGCCTGCACAC-TCGGACGCGGCGCCTCTGACCTTTGCTGCACGGAGAACTCCATACAATTTTACTGG-TGTGGCCTCGACKGTCCGCGGCTAGGGAGCGCTGGTT-GGTTTTTATACCKAATG-A-GACTTCGTGCCAACACTGCCTGGTGTTGGTGAA-TTA-GCGAGATGGGATCTCTA-CAACCCGAAAAAGTCCAAAACCCAAGGTTCACTCGRCCCCTGATGAGGCGGGCGCCCCCAAYCGTTAATGAGGGTAGGGTCCGAGCCGATCCCTGCCAGGTCTATGTACGTTTATT-AGAAC-G-ATTAAT-CATTACTTGCGTTTCTCCA-TCAGTCTACTACTGCACGACAGTTCACTTCCAACGGATTCCA-ATACGTTCACACTACGGACCA-CCCTT-AAAAGTCTTAGGAAAGTCTAAAGGACCGCATGGAAATCCTTGGA-TAAACTGATT-GACGTGCGGTCCGCATGAAGAG-TCAG--GAWAGCGT-GACGAGTAGCGTACTGGTGCTGA-CCG-CGCGTCAGAGCGTTGTCATG-GTGCGC-TGCGGGCCAACCTCTGGAGCAAGCGACGCGGAACGAAATCTGCCAGATGAGGACGCTGGCCCACGTCGTATCTGCGTATCACCTGGCCGCAAAAGTT-GGAGGTTTA-AGTGCGYTAGGTTTGCTCAGGGACTTTTAAAGC-TTAGGG-AGCCGTACRACTGGCTAGATCGAYCTCTGAACCTTTCCCWAAGMATCTTCTGGGTAGACATGTCAC-CTTAMCGTAAYG-CTCTTACC-GATTCATGCTCCCGTATCGTACGGGAGCAGCCCTTGGCGCCGACTGGAATCTCCCTGTCGCA-ATCGCCTCGAGTGGCGATC-CA-GCTCGTTATATAAGGCGC-CTGATACGCTTCGCC-GGTCATCGCAC-GT-CGGACGGCAATACAGCGATGAGGCAGCACWGTGTT-CCGAGGACTATGTTATTTGGGTYTG-AGTGCCCAAACGA-ATCCAKGGGGGAAAC-CCACA-AATCTG-C-CC--ATCTTTGAY-ATAAGA-CCTTTGGTTA-GTGTCGCTATCTACYTGCTGCT-CGAAGGTACC-CTCACACCGTCTTG-AGAATGACTCATGCTTAT-ACTTTCTAGGTCGCCGTGGGAAACTGCACAGGCT-CACGTTGTACCTCG-C-AGCAGAGACCAGAACTGATCAGTCTGATAACTTG-GAGCATATGC-GTGCCCCACTGTTTCAAGATGGCTGGTCTCGCGACTAGCCGGATGCGCGTCT-CTCAATGGTGAAGCGTGCGATGGGGTGTCCAGTAACGTGTGTAACAGCGGCGTTA-CGCCGRCATTCATTTGTATGTCGGATCTCAGAGCGAGGTGCAGTT-GCC-ATCC-GGCACA-ATAGATCCAAR-GCCCGGTAACCCG-A-CCGGAG-ACGCTTCAGCCGAAGAACC-CGAGGCCTCAGGCCATAGAAAKGC-CCACT-GCAGGAGCCCCGCCCGA--GCGGGACCCCTTAC-C-TATTCCGCTCCACCGTTCCAGTACAAATGGCGTG-GTCACATCCTC-GGCCGATCTTGTACAAGTCCACGCACAGCGTCAC-GTCGTGAATCCCAAAGGTT-TTCACCAACATAAG-AGTTCTGATGCGACAAATCCCAGG-TGATGACTGGGACRGTC-CG-CCGGGGAAGACACCGGATCCGATTACATAACCCGTTCGCTGC-GGCA-CGTACGGTCGGCGC-AGTCTTCGCGCGACGCTCTTGAGAGATAGACCGCGCTGTATCGCCGCTAGTAGCTTACTGTGCGTATGCCAGAAAGCCTGGTAATTTGACATGAGCATTTGTTTAATCGCG-AAACAAC-TC-GGCCTTCTCTTGGGGAAG-GATCAAGACTACCCTTAAGGRG-ACGYTAAGRGGTGCTGGTARATAGGGACCTKATTTCGTGCCCCGCCCGAAATCCTATTTGTGCCGATGCTGTCCTCG-TGCTGACACCCCGGAGTCATGCGACGATC-CGCTAATCATCCGGTCGACGTAGCGACTCCACAGGGTGGCGGACCCCAGCCC-AAGGAAGTATCGCCRGGCGAAGTTATTTAGTTGAAGATAT-TG-CATGKGGCTGCCGAGTACC-AGAGATGGACCGCRG-GGTGGATCGAGATTTATCGCCGGAGATG-RACGTCTAGTGTACGTTACC-C-TCGTAGTCGGACTGGCCCGACAG-GAGCCTGAGGGTAGACGAGGTCAGCCGTGCGACACTA-CTTGCTACGCTC-YC-CGAAAGGGAAAGAGCACGAG-CGTTGAAGTGGCGGTGCCCTGYCCGGCTAAGGTCCAGTACATTTCCYTTTTAG-AGAGCTGAAGTGGGACGCTAGCGAGCCTCGCTCCCAGTTTGCACGGTGAGTCAAAGTTGGCGAAGAAAGAGGTTTGTCATGCATATGCAAAACCATTCACCAATCCGGTAGTGTGTGTAATGGGTACTTTCGGCCGTGCACGTCGCACCACCTTCTGGTCGCCCGAGCCCACAAAAGTAGCTCATAAACACACAA-GGGACGAAWGCGTCTTGCCTTARACC-GTGC-CGCAACTTCGAACGTGATTAT-CGCTCC-CACYAAG-AACGGTTGAGCRACATMAGTGAGTTCAAAACA-GCGCTTAACAGG-G-ACCACACGATTATYCACGCGCTCCGCTCTACCGTGC-CTCCTCCCACAAAC-GCGAGGATCGTCTAGTCTCTRGCGACGGAACGTCCTACGCATCTACATTCTCTATAGTGCAGTGGTCACTMACGGCTCTGC-CGGGGTCCGTGC-CGTGCAGAGATTACGAAGT-AGTACAGACYGTAAAAACGACCAATTTGGGASTGAT-GATCAGCCTTGTGGGACCTCTG-GACTTGWAATTC-AGTCT-ATCTCATTGCGGT-TGCCAGACGGTAGGA-G-GCACTGATGCAAATGCCGTATCCAACGCTCCAAGCAGCC-TCTTCTCCCTGCCGTACTATGAGGGGCTGCGGAC--CACCCGTTAGTCTCGCGCGATCTTTTATGCCATGTCCTAAT-G-C-CGAC-CT--TAACGTT-GC-AA-CCCATGTGGGTCGTTGTGTA-AAAGGGTTCACGCGAGATAGGACTAATTCTCTATAATGAAGCTCCCAACAAT-CGACCGGTAGGTGG-CCTATCAGACCCAGGACCTACAACGCTGGCAT--GATAGATTAAATAGAAAAGGCCCTGAGTGGGTGGAGCTTGGATACCGGACCTGATAAGCAGTGTTACCCTGAGTATGATC-KAA-GCGCCCTTAACCCCAAGCAACGCCTAGGGGAGACCCTCA-AAAGGATTCGATTGGAACC-TTACTT-TG-GTAATTGAT-TCG-CATGAG-CCCTTGTACTTGTGTTG-CCTGCCTCTCCCCTCGGCATTAGAGCTGCGTAGGAGCCAGYTCACTTTTTARGATA-GCTGGTAGTGAGAGACGTAGGGGTTGAAATGTAAGTACAGCAGATCAGGGAGGCATAGCGTAATAGATAATTTATCAGCCCAAGGACTA-CTAAGACTCAACCCACCGCTATCAAGGTTGGAATCATGGCTGAYCATTCGGGACCGTCCTATACCATGTGAAAGCGGAT-TGGTAAACG-ATTGAATTCGTCCTGCAATTATGGATAGGA-CCTCCCGCGT-TCGGTTSC-TGCGRAGAATYCTCGGACGGTTTGCCCACCGTGGT-AAGTTGAACTGCGCCAAACGGATAGTT-GTTGGCATTGGGCTT-GCTCGTCACCCTCGCCGGCCTGCAACACCAAGCTGCCATTGGGCTGATAGAG-AATGCGGGCCTACTTCCTAMTTCCACTTTGCCTTTACGCCAGTGAGACTGATCCGACCCCGACCACGCAGTTAAGGTAAATGCC-GGACATC-GTGTGTCTTTAGGACCCCAAATGGCATCACGGTCCATATGCATGGGTTCGGCTCCGAAATCTCCAAATTGTTGAATCCATAAGCAGTGTGGATAACTGCC-TCGGGTCTAAACCTACCAGACTG-TAGAGTCGCAACTAAAAACAACACAATCCGATTTGGTTTCACTACTCTCATACCTGGAAGYGTCTTGCTGGCGGTC-CTCGTGTGCCCATRACCCTTGGCCCTGTGAACTTGT--GACCCATGCGTTCGACACGGCAGCAACCTGCCGTA-GACAACCATGCGTGGCCGAGCTCAATTGTTGTGCCTGTCCGGTAGCACCTATTCGAG-ACTAAGGAAGACAAGCTC-GGGATGGTAAG-GGTCTTCTCTTTTAACCGAGACCGGTCCTTCGCCGGTG-ATAG-CCACGACTTCAAACTATTGGTCTG-CAATC-ACAGACGCCACCAACATTTCCGACGGGAGCCAGTTGGCCTACGAAACYAGT-AAGTAT-WTGCTTTCCGGCTACATT-GTGCCGCTT-GGCACTCCCAACTTGCCAACGATYAAG-ATAAACTGCGCAGAAGCGCGGTATT-CTG-ATCGGTTCTTCCGGCGTTGCTGATTGCCAGGTT-GTCCTCGACATGATTGCTAGCCT-GATKTTTATCAGTATGTCGCCACTC
GPE021640  GTAGTTTGGATAGGAAGGCGAGGCGCGCCTGCACACTTCGGACGCGGCGCCTCTGACCTTTGCTGCACGGASAACTCCATACAATTTTACTGGATGTGGCCTCGACGGTCCGCGGCTAGGGAGCGCTGGTTTGGTTTTTATACCGAATGAACAACTTCGTGCCAGCACTGCCTGGTGTTGGTGAAGTTAAGCGAGWTGGGATCTCTATCAACCCGAAAAAGTCCAAAACCCAAGGTTCACTCGGCCCCTGATGAGGYGGGCGCCCCCAATCGTTAATGAGGGTAGGGTCCGGGCCGATCCCTGCCAAGTCTATGTACGTTTATTCAGAACTGAATTAATTCATTACTTGCGTTTCTCCAATCAGTCTACTACTGCACGGCAGTTCATTTCCAACGGATTCCATATACGCTCACACTAYGGACCAACCCTT-AAAAGTCTTAGGAAAGTCTAAAGGACCGCATGGAAATCCTTGGATTAAACAGATCCGATATGCG-TCCGCATGAAGAGCTCAGGCGCCAGCGTCGACGAGTAGCGTACTGGTGCTGATCCGACGCGTCAGAGCGTTGTCATGACTGCGCCTGCGGGCMAACCTCTGGAGCCAGCGACGCGGAACGAAATCTGCCAGATAAGGACGCTGGCCCGCGTCGTATCTGCGTATCACCTGGCCGCAAAAGTTGGGAGGTTCAGAGTGCGCTAGGTTTGCTCAGGGACTTTTAGAGCGTTAGGGGAGCCGTACGACTGGCTAGGTCGACCTCTGAGCCTTTCCCGAAGMATCCTCT-GGTAAACATGCCA--CTTAACGTAACGACTCTTACCAGATTYATGCTCCCGCATCGTACGGGAGCAG-CCTTGGCGCCGACTGGAATCTCCCTGGCGCATATCGCCTCGAGTGGCGATCTCAAGCTCGTTATATAAGGCGCACTGATA-GCTTCGCCAGGTCATCGCACCGTCCGGACGGCAATACAGCGATGAGGCAGCACAGTGTTGCCGAGGACTATGTTATTTGGGTCTGAAGCGCCCAAACGACATCCRCGGGGGAAACACCGCAAARTCTGGCTCCTTATCTTTGACCATAAGATCCTWTGGTTACGTGTCGCCATCTACTTGCTGCTACGGAGGTACCGCTCACACCGTCTTGTAGAATGACTCATGCTTATTACTCTCTAGGTCGCCGTGGGAAACTGCACAGGCTCCACGTTGTACCTCGTCTAGCAGAGGCCAGAACTGATCAGTCTGATAACTTGSGAGCTTATGCGGTGCCCCACTGTTTCAAGATGGCTGGTCTCGCAACTAGCCGGATGCGCGTCTGCTCAATGGTGAAGCGTGCGATGGGGTGTCCAGTAACGTGTGTAACAGCGGCGTTATCGCCGRCATTCATTTGTATGTCGGATCTCAGAGCGAGGTGCAGTTAGCCGATCCTGGCACAGAYAGATCCAAGTGCCCGGYAACCCGCAGCCGGAGCACGCTWCAGCCGAAGGCCCCCGAGGCCACAGGCCATAGAAAGGCCCCACTCGCAGGAGCCCCGCYCGACCGCGGGACCCCTTACCCTTAGTCCGCTCCACCGTTCCAGTACAAATGGCGTGAGTCACATCCTCAGGCCGATCTTGTACAAGTCCACGCAAAGCGTCACGGTCGTGAATCCCAAAGGTTCTTCACCAACATAAGTAATTCTGATGCGACAAATCCCAGGGTGATGACTKGGACGGTCCCGCCCGAGGAAGACACCGGATCCGATTACAT-ACCCGTTCGCTGCCGGCACCRTACGGTCGGCGCTARTCTTCGCGCGACGCTCTTGAGAGATAGATCGCGCTGTATCGCCGCTAGTAGCTTACTGTGCGTATGCCAGAAAGCCTGGTAATTTGACATGAGCATTTGTTTAAACKCGGAAAYAACTTCGGGCCTTCTCTTGGGGAAGTGGTCAAGACTACCCTTAAGGGGAATGTTAAGAGGTGCTGGTAGATAGG-ACCTGCTTTCGTGCTCCGCCCGAAATCCTATTTRCGCCGATGCTGTCCTCGATGCTGACACCCCGGAGTCATGCGACGATCTCACTARTCATCC-GTCGACGTAGCGACTCTACAGGGTGGCGGACCCCAGCCCAAAGGAAGTATCGCC-GGCGAAGTTATTTAGTTAAAGATATTTGACGTGTGGCTGCCGAGTACCCAGARATGGGCCGCGGGGGTGGATCGAGATTTATCGCCGGAGATGGAACGTCTAGTGTACGTTGCCGCCTCGTAGTCGGACTGGCCCGACAGTGAGCCTGAGGGTAGACGAGGTCAGCCGTGCGACACTACCTTGC-RCGCTCCTCGCGAAAGGGAAAGAGCACGAGCCGTTGAAGTGGCGGTGCCCTGTCCGGCTAAGGTCCAGTACATTTCCYTTTTAGGAGAGCTGAAGTGGGACGCTAGCGAGCCTCGCTCC-AGTTTGCACGGTGAGTCAAAGTTGGCGAAGAAAGAGGTTTGTCATG--TATGCAAAACCATTCACCAATCCGGTAGTGTG-GTAATGGGTACTTGCGGCCGTGCACGTCGCACCACCTTYTGGTCGCCCGAGCCCACAAAAGTAGCTCATAAACAAACAACGGGACGAAAGCGTCTTGCCTTAGACCTGTGCTCGCAACTT-GAACGTGATTATGCGCTCCCCRCCGAGCAACGGTTGAGCAGCATCAGCGAGTTCAAAACACACGCTTAACAGGAGTACCACACGATAATCCACGCGCTCCGCCCTYCCGTGCGCTCCTCCCACAAACTGCGAGGATCGT-TAGCCTCTAGCGACGGTGCGTCCTACGCATCTACATTCTCTATAGTGCAGTGGTCACTCACGGTTCTGCGCGGGGCCCGTGCTCRTGCAGAGATTACGAAGTAAGTACAGATCGTAAAAACGACCAATTTGGGAGTGATGGATCAGCCT-GTGGGACCTCTGGGACYTGTAATTCGAGTCTAATCTCATTGC-GTATGYCAGACGGAAGG-AGAGCACTGATGCAAATGCCGTATCCAACGCTCCAAGCRGCCCTCTTCTCCCTGCCGTACTATGAGGGGCTGCGGACAACACCCGCTAGTCTCGCGCGATCTTTTATGCCATGTCCTAATAGGCGCGACCCTGCTAACGTTCGCGAATCGCATGTGAGTCGTTGTGTAAGAAGGGTTCACGCGAGATGGGGCTAATTCTCTATAATTAAGCTCCCGACAATCCGACCGGTAGGTGGTCCTATCAGACCCACGACCTACAACRCTGGCATGGGATAGATTAAATAGAAAAGGCCCTGAGTGGSTGGAGCTTGGGTACCGAACCTGATAAGCAGTGCTACCCTGAGTATGATCAGAAGGCGCCCTTAACCCCAAGCAACGCCTAGGAGAGACCCTCAGAAAGGATWCGATTGGAACCGTTACTTGTGCGTAATTGATCTCGGTATAAGGCCCTTGTACTTGTGTTGCCCTGCCTCTCCCCTCGGCATTAGCGCTGCGCAGGAGCCAGCTCACTTCTTAAGACAAGCTGGTAGTGAGAGACGTAGGGGTTGAAATGTA-GTACAGCAGATCAGGGAGGCATAGCGTAATAGATAATTTATCAACCCAAGGACTAGCTAAGACTCAACCCACCGCTATCAARGTTGGAATCATGGCTGACCGTTCGGGACCGTCCTATACCATGTGRAAGCRGATTTGGTAAACGAATTGAATTCGTCCTGCAATTATGGATGGGACCCTCCCGCGTCTCGGYTGCGTGCGAAAAATCTTCGGACGGTCTGCCCACCGTGGTSAAGTTGAACTGCGCCAAACGGAT-GTTGGTTGGCAT-GGRCTTG-CTCGTCACCCTCGC-GGCCTGCAACACCAAACTGCGATTGGGCTGATAGAGTAAGGCGGGCCTACTTCCTACTTCCATTTTGCCTTTACGCCAGTGAGACTGATCCGACCCCGAGCACGCAGTTAAGGTAAATGCCCGGACA-CGGTG-GTCTTTAGGCCCTCAAATGGCATCACGGTCCATATGCATCGGTTCGGCTCCGAAATCTCCAAACTGTTGAATCCATAAGCAGTGTGGATATCTGCCATCGRGTCTAAACCTACCAGACTGCTAGAGTCGCAACTAAAAAYAACACAATCCGATTTGGTTTCGCYATTCTCATACMTGGATGCATCTTGCTGGCGATCCC-CGTGTGCCCATGACCCTTGGCCCTGTGAA-TTGTGCGACCCATGCGTTCGACACGGCAGCAACCTGCCGT-TGACAACCTTGCGTGGTCGAGGTCAATTGTTGTGCCTGTCCGGTAGCACCTATTCGAGTACTAAGGAAGACAAGCTCCGGGATGGTAAGTGGTCTTCTCTTCTAACCGGGACCGGCCCTTCGCCGGTGTATAGCCCACGACTTAAAACTATTGGTCTGGCAATCAACAGACGCCACCAACATTTCCGACGGGAGCCAGTTGGCCTACGAAAC-AGTCAAGTATCATGCCTTCCGGCTACATTCGCGCCGCTTCGGCACTCCCAACTKGCCAMCGACTAAGCATAAACTGCGCAGAAAC-C-TTATTGCTGTATCGGTTCTTCCGGCGTTGCTGATTGCCAGGTTAGGCCTCGACATGATTGCTAGCCTAGATGTTTATCAGTATATCGCCACTC
GPE021650  GTCGCTTATCTCGAGCAATGGAGTAAGCCTGCACCTCTCATTCGCGGCGCCTTCGGCCGCGGCAGCACGAACGGTCTCATACGATTTTACAGCATGTGGCCCCAGTTTCCTTATACAAAGTAGCCTTGCTCCAACTCTTACCATTGGCCGCTGGTTAGCTGCCAAAGTCGCCTGGTGTTGGCGAAATTAATGGAGTTAACGCTTCTACTAATACAGGGGGATCCAGGGCCCAAGGTTCAGTCGGCCCCTGATTAGTAATGATCATCCGGCCACAGGCAGAGCTGGCACGGTACTGTTCGCTCCGCAAGTCTGTGGACGTTTGTATGGGCCCTGTCTAGCAGTGTGGTCTTAAGCTATTAATCAGTACTCCCCACGGTGACAGCCTGTCTGCGACGAGCTCTAGGTACACCCTTTATGTAATTTGTCTTCTCGCTGAATCACAAGGGAGTCGACTATTCACAAGGGCACTTCCGTGTTAAATCTACCATGCGGAAAAGCAGTACAAAGCATCTTGAAGACGATACCAGTATAGTAACCGGCTAAATGCGATTTGTAGAGTCATCCGTAGCACCAACTGGAGATGCAATGATAGTTCCAGTGGTGTTATTATGCAGCCAAGTCAGTCCAGTGATGGCGGTAGGAAGCGCCATACCCACGTGTCACACCCTGCCAAAGAGCGTGAACCCTAATTTGTACTGAGGTGATTCTAAGTCCCACAGAGCACTAGAGTAACCGTGCCACTAATAAGGATAGATAGATGAGTAGGAGTTCTAAGCTTCTTGGACAGATACTTGTSCACCACCGTGGTCTTCCCCACCTAGATCCGACCTTGACGCCGTATGCAGGCACGTTTGAACGTACGGCGACGCTCTTTTGTTGCATGCAGTTATATCCGATGATCTCAAATTTGTCATATAGCACAAAGCAGCGTACTTTTTTGAACCGCTTGACCGGCCGATCATCAATACGATGATGAGGTAAGATTATSTGGTTGAAGATTCTATTAAGAAGATCCTGAACGCCAGGGCAATGTAAGCGGAGAATACACCACCAAACCAGCTTTCCATCGTTAATTCGCCGAATTGTTTAGTTATAGATTGCTATTGCGCTGACACCGAAAGAATGGCGCTCACGCCGATCCAGAAAACAATGTGCGCTTTGTACTGTTGGCTGTGTGGTCAATAGTCAAGGCTGCTGCATGTCACTCCTTTTTTAGTTAGTATTGCAGTTTATTGTTCTGGCGATTCGAAGTCCTGCCTTATTCTCCGAAGGCGATCGTCTGTTCCCCCCGTAAACGGAGATGCGTGTGTTCGCTCGATGGCCTAGCTCATGATGAGGTGCCCGGTAACGTGCACAATAGTATCGTTATTACTAGTAGCCGCGTTTGCGCTAGGTACCACTGCGAGTTGCAGCCTGCCGATCTCGGCGAGAATAGCGTAAGAGGCTCAATGTTACGTCATCTAAATACGCTTCAGCCCAAGGSGTTCGGGGCCACTGGCCATAGAAAGGCCCCACTCACAG-GACCC-GCCCAACCGCGGGACCCCTTACCCTTAAGATGCTCCACGATCCCAGTATGTACGGCCTGAGTTGTGTCTGTAAAACTGATTTGTATATAGCCACTCAGTGCTACGAAGATGGTGGCAATTGGCATCATATGACAGCGTAAACAACCCACTTCCGTTTGAATTTCAGGTGACTACATAAGCAGCTTGGCACGGGCAAATTTCTGAGATGAATCCTATAACCCGTTCGCCGCCAGCTTTATGCGATCAGCACTAACCCTCTCATGTCGTACTCATAGAGCGGGCACAATGGTATTGAAGTCAGTGGGTTATTGTATAAACGCCAATGGACTTGGACAAACTGCATTAAAGTTCAACCAGCCCGTGAAATAGCTCCGAATACTTCTCTCAGGGAGTTGTCAGTTTCACTTTAGATGATGTCATCAAGACATTTTAGTAAATAAGAGACCTTAGCCGCACCCCCTTTGGTGCTCTGCCGATCTTGAGGCTGTCATCACCGCGCACTGCCCGGGATCATGCAACAGAGTTAGAAGTTGTCCGATCAGCTTAGGGRCTCTAAGAAACGATGCATTCCAATCCTAGAGAGGCRATCCCAAGCAGGTGTTCAGGATCAAGGCAGCCTACAAGGTGGCGGTCGCCCCGTTAGTAGCGGATTGGAAGCCGTAGTCGTGATTTCATACCAAAAATGGAGTACCCTGCGTCCGTTGCCAATCTTCCTTCAAACTAGTTTAGTGCTAAGCTCGGAATGGACTTGCTGCAGCCGTTTAGTGCTATCTAGCTGTGCTCATTCCAATTGGAAGGTTGCACGAGAACGTAAAAATACGCAGGGTTGTATGTTCGGAAGCCGAGACAGCTCACTTTCAGTAAACCGATGATGGGTCACCAGATCAATCACTCCCCAGTAGATAAAATGTTCCAATGTCGGCATCCTAGGAGACCCAGAACGTAGGATTGGGGCTGTTTCCCGGCCTAATTAAATGCTTTGTGGTCACTTGCGGCTATGAGACGTTAACTAGTCTTTTCCTGACCGAGCCCACATCAAAAGCTCGCAAACGGGAGATGGAAACAAATAACTTCACCGATAGCATATGCTCAGGTGCACTCTTGCGGGTGTCCATTTTTCGTCGGATGACAAATGAGCAAAGAAGATGAGCTTTGAACACGAGCATAACAAAAGCGTCACACGAACATTCTTGTCCTCCTCTACTTTGTTCGTTTCTCCGCAACATCGTGTGTGCAGCCTAGTTCCCGATGGCTGTTTGTTCTGTGCGTCTACACTATCTATGGTACAACGTTTATAATCAATCCTCAATTTATTCCGAACTCAGAGAGAACTCGCAAGACGGGAATAGACTATAGTAGGATTACTCTATACCCGAGCAAGCTGAATTTTGCGGGCTTCCGAAGCCTTTRAGAGCTTTCTGATAGTATCCTGACCCGCTGATTAATATGAAGAGCACAGGCATAAACATTATGCGTCGCGCGATAGAAGGCCTCTTTATCCCTCTTTTACTATGGGGGGTTGCCTAAGTCACCCATACACGCCACGCGACTTTTCACTGAATACCGTTGCAAACATTACTGCATTTCTACTGGTATGATCGATGCAGGTCGTCGTGCATAAGAGACAATTACGGCGGAGATCCGGGTCTTTGTGATTAAGCTTAGCGCGGTTTGTCTGCAAGATATCCTTCCCGAGCTTGGAGCTAGTAGTATGATTCTAACATAGACTGAATAAGTAGAATCCCAAGTGGCCAAATATCGGGGTTCTGGTTCAATAGGCAACGCATTATCGTTCATAGCTTTCGTGAGTACCCAAGCTTCAGCGACTACCGGAGATAACCTTCAGGGTAAACTTAAATGGATTTGCCGCCTGTGYGTGGGCAGAACAAGCAAGGAACATCTGAACACGCATTGTTACCAGTTCTCCCGTGAGACTAGCCCTGTATGAGAAGTAATTCACCATACGGTACGACCTGTTGGTGGATGTATGAGGGGCCGRMGCTCGGACCTCAAAGGCAACCAAGACATAGCAGAACCAATTATTTTGGGAGTAGGAGACTAATCTGAGACAGGTTTACTGTAGCCAAGGCCAAAATTACAACTCCTCGTTCTGGATTGTCCTGTAACAAACGGAAACGGAAAGTGAATATAAACCAAGCGATCCCCGCATGAGCGAGGGAGTCCCTTCTGCGATCTAACCCTAGGTAAAAGGCTCTTCAGTGACTCATCTCCCATGGTGAGGTCGAGCTGCGTCAAGTAGGTATCGAATTGTTAGTATGTTCTATGTCGCCTTTCAACTTACCCATTTTAGTCAGCCCTAGCTTATAGACTGGGGTTATGTGGGTTGGAACTCCGCCCTCGTCCCGAACTCATGCCAGTGATACTAGGTTAGAGCCAGGTGTATGAACAAGAAAAAGGGCCGAACCCTGGGTAGGTTTCAGCTCCGATGCTTATACTGCATACCGCTACCGTGGGTCCATCTGTGAATTCCCCGAATTGCCGATATATGGGGCTAGACTGAGACCTGCCATCGGTTTCGTCTCTACTAGATCCGTAGAGTCGCTGCTAAACATGGAACAATCCGRAGAAGCCTAGTCTCTCTTAAATACTGATATGTACTGCTTTTAGCTTCTTACGTGTCCAGAACCCTCGCCGTATTGAGTAAACGCAGAACCCACACTCGATCTCGCTTCACTCCGCTGTGTRCTAGCCACGAACAACTAAGGTTATCTGTGGCATTTAGCTGACAGCGTTCGCATAGGTAATAGAAAAGCCAAGCTCCGAAATGGTTGGTGGTCTCCCCGCCTGAGATGAGCCGGTTAGTCGCCCTCGCCCAACCTGCGGCTCAGAGCTGTTGGTCTGAGAATTAACGGACGTCATCGACAATTTCGACGGGAGCGGGTTGACCTACAGAGTTACTCATGTATTACGGCTCCCAGATGTAGCTCCGACAACTTGGCACCGTCTACGGCACGCCATCCCTATAGAATTCGCATATATGCACTTCGCTGGTGTAACGGCTTTCCCTTTGCTGCAGGCTGCCGGGCTGAAGCTCGATATAGGYAGCGATGCGAGTGCGTGCTAGAATACGGC-ACTC
GPE021690  GTAGTTTGGATAGGAAGGCGAGGCGCGCCTGCACACTTCGGACGCGGCGCCTCTGACCTTTGCTGCACGGAGAACTCCATACAATWTTACTGGATGTGGCCTCGACGGTCCGCGGCTAGGGAGCGCTGGTTTGGTTTTTATACCKAATGAACAACTTCGTGCCAGCACTGCCTGGTGTTGGTGAAGTTAAGCGAGATGGGATCTCTATCAACCCGAAAAAGTCCAAAACCCAAGGTTCACTCGGCCCCTGATGAGGCGGGCGCCCCCAATCGTTAATGAGGGTAGGGTCCGGGCCGATCCCTGCCAAGTCTATGTACGTTTATTCAGAACTGAATTAATTCATTACTTGCGTTTCTCCAATCAGTCTACTACTGCACGGCAGTTCATTTCCAACGGATTCCATATACGCTCACACTACGGACCAACCCTTTAAAAGTCTTAGGAAAGTCTAAAGGACCGCATGGAAATCCTTGGATTAAACAGATCCGATATGCGATCCGCATGAAGAGCTCAGGCGCCAGYGTC-ACGAGTAGCGTACTGGTGCTGATCCGACRCGTCAGAGCG-TGTCATGACTGCGCCTGCGGGCCAACCTCTGGAGCCAGCGACGCGGAACGAAATCTGCCAGATAAGGACGCTGGCCCGCGTCGTATCTGCGTATCACCTGGCCGCAAAAGTTGGGAGGTTCAGAGTGCGCTAGGTTTGCTCAGGGACTTTTAGAGCGTTAGGGGAGCCGTACGACTGGCTAGGTCGACCTCTGAGCCWTTCCCGAWGCATCCTCTGGGTAAACATGCCACTCTTAMCGTAACGACTCTTACCAGATTYATGCTCCCGCATCGTACGGGAGCAGTCCTTGGCGCCGACTGGAATCTCCCTGGCGCRTATMGCCTCGAGTGGCGATCTCAAGCTCGTTATATAAGGCGCACTGATACGCTTCGCCAGGTCATCGCACCGTCCGGACGGCAATACAGCGATGAGGCAGCACAGTGTTGCCGAGGACTATGTTATTTGGGTCTGAAGCGCCCAAACGACATCCA-GGGGGAAACACCGCAAAGTCTGGCTCCTTATCTTTGACCATAAGATCCTTTGGTTACGTGTCGCCATCTACTTGCTGCTACGGAGGTACCGCTCACACCGTCTTGTAGAATGACTCATGCTTATTACTCTCTAGGTCGCCGTGGGAAACTGCACAGGCTCCACGTTGTACCTCGTCTAGCAGAGGCCAGAACTGATCAGTCTGATAACTTG-GAGCTTATGCGGTGCCCCACTGTTTCAAGATGGCTGGTCTCGCAACTAGCCGGATGCGCGTCTGCTCAATGGTGAAGCGTGCGATGGGGTGTCCAGTAACGTGTGTAACAGCGGCGTTATCGCCGACATTCATTTGTATGTCGGATCTCAGAGCGAGGTGCAGTTAGCCGATCCTGGCACAGATAGATCCAAGTGCCCGGTAACCCGCAGCCGGAGCACGCTTCAGCCGAAGGCCCCCGAGGCCACAGGCCATAGAAAGGC-CCACTCGCAGGAGCCCCGCYCGACCGCGGGACCCCTTACCCTTAGTCCGCTCCACCGTTCCAGTACAAATGGCGTGAGTCACATCCTCAGGCCGATCTTGTACAAGTCCACGCAAAGCGTCACGGTCGTGAATCCCAAAGGTTCTTCACCAACATAAGTAATTCTGATGCGACAAATCCCAGGGTGATGACTGGGACGGTCCCGCCCGAGGAAGACACCGGATCCGATTACAT-ACCCGTTCGCTGCCGGCACCGTACGGTCGGCGCTAGTCTTCG-GCGACGCTCTTGAGAGATAGATCGCGCTGTATCGCCGCTAGTAGCTTACTGTGCGTATGCCAGAAAGCCTGGTAATTTGACATGAGCATTTGTTTAAAC-CGGAAACAACTTCGGGYCTTCTCTTGGGGAAGTGGTCAAGACTACCCTTAAGGGGAATGTTAAGAGGTGCTGGTAGATAGGGACCTGCTTTCGTGCTCCGCCCGAAATCCTATTTGCGCCGATGCTGTCCTCGATGCTGACACCCCGGAGTCATGCGACGATCTCACTARTCATCCGGTCGACGTAGCGACTCTACAGGGTGGCGGACCCCAGCCCAAAGGAAGTATCGCCAGGCGAAGTTATTTAGTTAAAGATATTTGACGTGTGGCTGC-GAGTACCCAGARATGGGCCGCGGGGGTGGATCGAGATTTATCGCCGGAGATGGRACGTCTAGTGTACGTTGCCGCCTCGTAGTCGGACTGGCCCGACAGTGAGCCTGAGGGTAGACGAGGTCAGCCGTGCGACACTACCTTGCTACGCTCCTCGCGAAAGGGAAAGAGCACGAGCCGTTGAAGTGGCGGTGCCCTGTCCGGCTAAGGTCCAGTACATTTCCTTTTTAGGAGAGCTGAAGTGGGACGCTAGCGAGCCTCGCTCCCAGTTTGCACGGTGAGTCAAAGTTGGCGAAGAAAGAGGTTTGTCATGCTTATGCAAAACCATTCACCAA-CCGGTAGTGTGTGTAATGGGTACTTGCGGCCGTGCACGKCGCACCACCTTYTGGTCGCCCGAGCCCACAAAAGTAGCTCATAAACAAACAACGGGACGAAAGCGTCTTGCCTTAGACCTGTGCTCGCAACTTCGAACGTGATTATGCGCTCCCCACCGAGCAACGGTTGAGCAGCATCAGCGAGTTCAAAACACACGCTTAACAGGAGTACCACACGATAATCCACGCGCTCCGCCCTCCCGTGCGCTCCTCCCACAAACTGCGAGGATCGTCTAGCCTCTAGCGACGGTGCGTCCTACGCATCTACATTCTCTATAGTGCAGTGGTCACTCACGGTTCTGCGCGGGGCCCGTGCTCGTGCAGAGATTACGAAGTAAGTACAGATCGTAAAAACGACCAATTTGGGAGTGATGGATCAGCCT-GTGGGACCTCTGGGACTTGTAATTCGAGTCTAATCTCATTGCGGTATGCCAGACGGAAGGAAGAGCACTGATGCAAATGCCGTATCCAACGCTCCAAGCAGCCCTCTTCTCCCTGCCGTACTATGAGGGGCTGCGGACAACACCCGCTAGTCTCGCGCGATCTTTTATGCCATGTCCTAATARGCGCGACCCTGCTAACGTTCGCGAATCGCATGTGAGTCGTTGTGTAAGAAGGGTTCACGCGAGATGGGGCTAATTCTCTATAATTAA-CTCCCGACAATCCGACCGGTAGGTGGTCCTATCAGACCCACGACCTACAACGCTGGCATGGGAT-GATTAAATAGAAAAGGCCCTGAGTGGSTGGAGCTTGGGTACCGAACCTGATAAGCAGTGCTACCCTGAGTATGATCAGAAGGCGCCCTTAACCCCAAGCAACGCCTAGGAGAGACCCTCAGAAAGGATTCGATTGGAACCGTTACTTGTGCGTAATTGATCTCGGTATAAGGCCCTTGTACTTGTGTTGCCCTGCCTCTCCCCTCGGCATTAGCGCTGCGCAGGAGCCAGCTCACTTCTTAAGACAAGCTGGTAGTGAGAGACGTAGGGGTTGAAATGTAAGTACAGCAGATCAGGGAGGCATAGCGTAATAGATAATTTATCAACCCARGGACTAGCTAAGACTCAACCCACCGCTATCAAGGTTGGARTCATGGCTGACCGTTCGGGACCGTCCTATACCATGTGAAAGCGGATTTGGTAAACGAATTGAATTCGTCCTGCAATTATGGATGGGACCCTCCCGCGTCTCGGTTGCGTGCGAAAAATCYTCGGACGGTCTGYCCACCGTGGTCAAGTTGAACTGCGCCAAACGGATAGTTGGTTGGCATCGGRCTTGGCTCGTCACCCTCGCCGGCCTGCAACACCAAACTGCGATTGGGCTGATAGAGTAAGGCGGGCCTACTTCCTACTTCCATTTTGCCTTTACGCCAGTGAGACTGATCCGACCCCGAGCACGCAGTTAAGGTAAATGCCCGGACA-CGGTG-GTCTTTAGGCCCTCAAATGGCATCACGGTCCATATGCATCGGTTCGGCTCCGAAATCTCCAAACTGTTGAATCCATAAGCAGTGTGGATATCTGCCATCGRGTCTAAACCTACCAGACTGCTAGAGTCGCAACTAAAAAYAACACAATCCGATTTGGTTTCGCTATTCTCATACCTGGATGCATCTTGCTGGYGATCCCTCGTGTGCCCATRACYCTTGGCSCTGTGAACTTGTRCRACCCATGCGTTCGACACGGCAGCAACCTGCCGTATGACAACCTTGCGTGGTCGAGGTCAATTGTTGTGCCTGTCCGGTAGCACCTATTCGAGTAC-AAGGAAGACAAGCTCCGG-ATGGTAAGTGGTCTTCTCTTCTAACCGGGACCGGCCCTTCGCCGGTGTATAGCCCACGACTTAAAACTATTGGTCTGGCAATCAACAGACGCCACCAACATTTCCGACGGGAGCCAGTTGGCCTACGAAACCAGTCAAGTATCATGCCTTCCGGCTACATTCGCGCCGCTTCGGCACTCCCAACT-GCCAACGACTAAGCATAAACTGCGCAGAAAC-CGTTATTGCTGTATCGGTTCTTCCGGCGTTGCTGATTGCCAGGTTAGGCCTCGACATGATTGCTAGCCTAGATGTTTATCAGTATATCGCCACTC
GPE021700  GTAGTTTGGATAGGAAGGCGAGGCGCGCCTGCACACTTCGGACGCGGCGCCTCTGACCTTTGCTGCACGGAGAACTCCATACAATTTTACTGGATGTGGCCTCGACGGTCCGCGGCTAGGGAGCGCTGGTTYGGTTTTTATACCKAATGAACAACTTCGTGCCAGCACTGCCTGGTGTTGGTGAAGTTAAGCGAGATGGGATCTCTATCAACCCGAARAAGTCCAAAACCCAAGGTTCACTCGGCCCCTGATGAGGYGGGCGCCCCCAATCGTTAATGAGGGTAGGGTCCGGGCCGATCCYTGCCAAGTCTATGTACGTTTATTCAGAACTGAATTAATTCATTACTTGCGTTTCTCCAATCAGTCTACYACTGCACGGCAGTTCATTTCCRACGGATTCCATATACGCTCACACTAYGGWCCAACCCTTTRAAAGTCTTAGGAAAGTCTAAAGGACCGCATGGAAATCCTTGGATTRAACAGATCCGATAKGCGATCCGCATGAAGAGYTCAGGCGCCAGCGTC-ACRAGTAGCGTACTGGTGCTGATCCGACGCGTCAGAGCGTTGTCATGACTGCGCCTGCGGGCCAACCTCTGGAGCCAGCGACGCGGAACGAAATCTGCCAGATAAGGACGCTGGCCCGCGTCGTATCTGCGTATCACCTGGCCGC-AAARTTGGGAGGTTCAGAKTGCGCTAGGTTTGCTCAGGGACTTTTAGAGCGTTAGGGGAGCCGTACGACTGGCTAGGTCRACCTCTGAGCCTTTCCCGAAGMATCCTTTGGGTARACATGCCACTCTTAACGTAACGACTCTTACCAGAWTCATGCTCCCGCATCGTACGGGAGCAGTCCTTGGCGCCGACTGGAATCTCCCTGGCGCATATCGCCTCGAGTGGCGATCTCAAGCTCGTTATATAAGGCGCACTGATACGCTTCGCCAGGTCATCGCACCGTCCGRACGGCAAYACAGCGATGAGGCAGCAYAGTGTTGCCGAGGACTATGTTATTTGGGTCTGAAGCGCCCAAACGMCATCCASGGGGGAAACACCGCAAAGTCTGGCTCCTTATCTTTGACCATAAGATCCTTTGGTTACGTGTCGCCATCTACTTGCTGCTACGGAGGTACCGCTCACACCGTCTTGTAGAATGACTCATGCTTATTACTCTCTAGGTCGCCGTGGGAAACTGCACAGGCTCCACGTTGTACCTCGTCTAGCAGAGGCCAGAACTGATCAGTCTGATAACTTGCGAGCTTATGCGGTGCCCCACTGTTTCAAGATGGYTGGTCTCGCAACTAGCCGGATGCGCGTCTGCTCAATGGTGAAGCGTGCGATGGGGTGTCCAGTAACGTGTGTAACAGCGGCGTTATCGCCRACATTCATTTGTATGTCGGATCTCAGAGCGAGGTGCAGTTAGCCGATCCTGGCACAGATAGATCCAAGTGCCCGGTAACCCGCAGCCGGAGCACGCTTCAGCCGAAGGCCCCCGAGGCCACAGGCCATAGAAAGGYCCCACTCGCAGGAGCCCCGCCCGACCGCGGGACCSCTTACCCTTAGTCCGCTCCACCGTTCCAGTACAAATGGCGTGAGTCACATCCTCAGGCCGATCTTGTACAAGTCCACGCAAAGCGTCACGGTCGTGAATCCCAAAGGTTCTTCACCAACATAAGTAATTCTGATGCGACAAATCCCAGGGT-ATGACTGGGACGGTCCCGCCCGAGGAAGACACTGGATCCGATTACAT-ACCCGTTCGCTGCCGGCACCGTACGGTCGGCGCTAGTCTTCGCGCGACGCTCTTGAGAGATAGATCGCGCTGTATYGCCGCTAGTAGCTTACTGTGCGTATGCCAGAAAGCCTGGTAATTTGACATGAGCATTTRTTTAAACGCGGAAACAACTTCGGGYCTTCTCTTGGGGAAGTGGTCAAGACTACCCTTAAGGGGAATGTTAAGAGGTGCTGGTAGATAGGGACCTGCTTTCGTGCTCCGCCCGAAATCCTATTTGCGCCGATGCTGTCCTCGATGCTGACACCCCGGAGTCATGCGACGATCTCACTAATCATCCGGTCGACGTAGCGACTCTACAGGGTGGCGGACCCCAGCCCAAAGGAAGTATCGCCAGGCGAAGTTATTTAGTTAAAGATATTTGACGTGTGGCTGCCGAGTACCCAGARATGGGCCGCGGGGGTGGATCGAGATTTATCGCCGGAGATGGRACGTCTAGTGTACGTTGCCGCCTCGTAGTCGGACTGGCCCGACAGTGAGCCTGAGGGTAGACGAGGTCAGCCGTGCGACACTACCTTGCTACGCTCCTCGCGAAAGGGAAAGAGCACGAGCCGTTGAAGTGGCGGTGCCCTGTCCGGCTAAGGTCCAGTACATTTCCTTTTTAGGAGAGCTGAAGTGGGACGCTAGCGAGCCTCGCTCCTAGTTTGCACGGTGAGTCAAAGTTGGCGAAGAAAGAGGTTTGTCATGCTTATGCAAAACCATTCACCAATCCGGTAGTGTGTGTAATGGGTACTTGCGGCCGTGCACGTCGCACCACCTTYTGGTCGCCCGAGCCCACAAAAGTAGCTCATRAACAAACAACGGGACGAAAGCGTCTTGCCTTAGACCTGTGCTCGCAACTTCGAACGTGATTA-GCGCTCCCCACYGAGCAACGGTTGAGCAGCAWCAGCGAGTTCAAAACACACGCTTAACAGGAGTACCACACGATAATCCACGCGCTCCGCCCTCCCGTGCGYTCCTCCCACAAACTGCGAGGATCGTMTAGCCTCTAGCGACGGTGCGTCCTACGCATCTACATTCTCTATAGTGCAGTGGTCACTCACGGTTCTGCGCGGGGCCCGTGCTCGTGCAGAGATTACGAAGTAAGTACAGATCGTAAAAACGACCAATTTGGGAGTRATGGATCAGCCT-GTGGGACCTCTGGGACTTGTAATTCGAGTCTAATCTCATTGCGGTATGCCAGACGGAAGGAAGAGCACTGATGCAAATGCCGTATCCAACGCTCCAAGCRGCCCTCTTCTCCCTGCCGTACTATGAGGGGCTGCGGAMAACACCCGCTAGTCTCGCGCGATCTTTTATGCCATGTCCTAATGGGCGCGACCCTGCTAACGTTCGCGAATCGCATGTGAGTCGTTGTGTAAGAAGGGTTCACGCGAGATGGGGCTAATTCTCTATAATTAAGCTYCCGACAATCCGACCGGTAGGTGGTCCTATCAGACCCACGACCTACAACGCTGGCATGGGATAGATTAAATAGAAAAGGCCCTGAGTGGSTGGAGCTTGGGTACCGAACCTGATAAGCAGTGCTACCCTGAGTATGATCAGAAGGCGCCCTTAACCCCAAGCAACGCCTAGGAGAGACCCTCAGAAAGGATTCGATTGGAACCGTTACTTGTGCGTAATTGATCTCGGTATAAGGCCCTTGTACTTGTGTTGCCCTGCCTCTCCCCTCGGCATTAGCGCTGCGCAGGAGCCAGCTCACTTCTTAAGACAAGCTGGTAGTGAGAGACGTAGGGGTTGAAATGTAAGTACAGCAGATCAGGGAGGCATAGCGTAATAGATAAWTTATCAGSCCARGGACTAGCTAAGACTCAACCCACCGCTATCAAGGTTGGAATCATGGCTGACCGTTCGGGACCGTCCTATACCATGTGAAAGCGGATTTGGTAAACGAATTGAATTCGTCCTGCAATTATGGATGGGACCCTCCCGCGTCTCRGTTGCGTGCGAARAATCYTCGGACGGTCTGCCCACCGTGGTCAAGTTGAACTGCGCCAAACGGATAGTTGGTTGGCATCGGRCTTGGCTCGTCACCCTCGCCGGCCTGCAACACCAAACTGCGRTTGGGCTGATAGAGTAAGGCGGGCCTACTTCCTACTTCCATTTTGCCTTTACGCCAGTGAGACTGATCCGACCCCGAGCACGCAGTTAAGGTAAATGCCCGGACATCGGTGTGTCTTTAGGCCCTCAAATGGCATCACGGTCCATATGCATCGGTTCGGCTCCGAAATCTCCAAACTGTTGAATCCATAAGCAGTGTGGATATCTGCCATCGRGTCTAAACCTACCAGACTGCTAGAGTCGCAACTAAAAAYAACACAATCCGATTTGGTTTMGCTATTCTCATACCTKGATGCATCTTGCTGGCGATCCC-YGTGTGCCCATRACCCTTGGCCCTGTGAACTTGTGCGACCCATGCGTTCGACACGGCAGCAACCTGCCGTATGACAACCTTGCGTGGTCGAGGTCAATTGTTGTGCCTGTCCGGTAGCACCTATTCGAGTAC-AAGGAAGACAAGCTCCGGGATGGTAAGTGGTCTTCTCTTCTAACCGGGACCGGCCCTTCGCCGGTGTATAGCCCACGACTTAAAACTATTGGTCTGRCAATCAACAGACGCCACCAACATTTCCGACGGGAGCCAGTTGGCCTACGAARCCAGTCAAGTATCATGCCTTCCGGCTACATTCGCGCCGMTTCGGCACTCCCAACTTGCCAACGACTAAGCATAAACTGCGCAGAAAC-CGTTATTGCTGTATCGGTTCTTCCGGCGTTGCTGATTGCCAGGTTAGGCCTCGACATGATYGCTAGCCTAGATGTTTATCAGTATATCGCCACTC
GPE021750  GTAGTTTGGATAGGAAGGCGAGGCGCGCCTGCACACTTCGGACGCGGCGCCTCTGACCTTTGCTGCACGGAGAACTCCATACAATTTTACTGGATGTGGCCTCGACGGTCCGCGGCTAGGGAGCGCTGGTTTGGTTTTTATACCKAATGAACAACTTCGTGCCAGCACTGCCTGGTGTTGGTGAAGTTAAGCGAGATGGGATCTCTATCAACCCGAAAAAGTCCAAAACCCAAGGTTCACTCGGCCCCTGATGAGGYGGGCGCCCCCAATCGTTAATGAGGGTAGGGTCCGGGCCGATCCCTGCCAAGTCTATGTACGTTTATTCAGAACTGAATTAATTCATTACTTGCGTTTCTCCAATCAGTCTACTACTGCACGGCAGTTCATTTCCAACGGATTCCATATACGCTCACACTACGGACCAACCCTTTAAAAGTCTTAGGAAAGTCTAAAGGACCGCATGGAAATCCTTGGATTRAACAGATCCGATATGCGATCCGCATGAAGAGCTCAGGCGCCAGCGTCGAC-AGTAGCGTACTGGTGCTGATCCGACRCGTCAGAGCGTTGTCATGACTGCGCCTGCGGGCCAACCTCTGGAGCC-GCGACGCGGAACGAAATCTGCCAGATAAGGACGCTGGCCCGCGTCGTATCTGCGTATCACCTGGCCGCAAAAGTTGGGAGGTTCAGAGTGCGCTAGGTTTGCTCAGGGACTTTTAGAGCGTTAGGGGAGCCGTA-GACTGGCTAGGTCGACCTCTGAGCCWTTCCCGAAGYATCCTYTGGGTARACATGCCACTCTTAACGTAACGACTCTTACCAGAWTYATGCTCCCGCATCGTACGGGAGCAGTCCTTGGCGCCGACTGGAATCTCCCTGGCGCATATCGCCTCGAGTGGCGATCTCAAGCTCGTTATATAAGGCGCACTGATACGCTTCGCCAGGTCATCGCACCGTCCGGACGGCAATACAGCGATGAGGCAGCACAGTGTTGCCGAGGACTATGTTATTTGGGTCTGAAGCGCCCAAACGACATCCASGGGGGAAACACCGCAAAGTCTGGCTCCTTATCTTTGACCATAAGATCCTTTGGTTACGTGTCGCCATCTACTTGCTGCTACGGAGGTACCGCTCACACCGTCTTGTAGAATGACTCATGCTTATTACTCTCTAGGTCGCCGTGGGAAACTGCACAGGCTCCACGTTGTACCTCGTCTAGCAGAGGCCAGAACTGATCAGTCTGATAACTTGGGAGCTTATGCGGTGCCCCACTGTTTCAAGATGGCTGGTCTCGCAACTAGCCGGATGCGCGTCTGCTCAATGGTGAAGCGTGCGATGGGGTGTCCAGTAACGTGTGTAACAGCGGCGTTATCGCCGACATTCATTTGTATGTCGGATCTCAGAGCGAGGTGCAGTTAGCCGATCCTGGCACAGATAGATCCAAGTGCCCGGTAACCCGCAGCCGGAGCACGCTTCAGCCGAAGGCCCCCGAGGCCACAGGCCATAGAAAGGCCCCACTCGCAGGAGCCCCGCCCGACCGCGGGACCCCTTACCCTTAGTCCGCTCCACCGTTCCAGTACAAATGGCGTGAGTCACATCCTCAGGCCGATCTTGTACAAGTCCACGCAAAGCGTCACGGTCGTGAATCCCAAAGGTTCTTCACCAACATAAG-AATTCTGATGCGACAAATCCCAGGGTRATGACTGGGACGGTCCCGCCCGAGGAAGACACCGGATCCGATTACATAACCCGTTCGCTGCCGGCACCGTACGGTCGGCGCTAGTCTTCGCGCGACGCTCTTGAGAGATAGATCGCGCT-TATYGCCGCTAGTAGCTTACTGTGCGTATGCCAGAAAGCCTGGTAATTTGACATGAGCATTTRTTTAAACGCGGAAACAACTTCGGGCCTTCTCTTGGGGAAGTGGTCAAGACTACCCTTAAKGGGAATGTTAAGAGGTGCTGGTAGATAGGGACCTGCTTTCGTGCTCCGCCCGAAATCCTATTTGCGCCGATGCTGTCCTCGATGCTGACACCCCGGAGTCATGCGACGATCTCACTARTCATCCGGTCGACGTAGCGACTCTACAGGGTGGCGGACCCCAGCCCAAAGGAAGTATCGCCAGGCGARGTTATTTAGTTAAAGATATTTGACGTGTGGCTGCCGAGTACCCAGARATGGGCCGCGGGGGTGGATCGAGATTTATCGCCGGAGATGGRACGTCTAGTGTACGTTGCCGCCTCGTAGTCGGACTGGC-CGACAGTGAGCCTGAGGGTAGACGAGGTCAGCCGTGCGACACTACCTTGCTACGCTCCTCGCGAAAGGGAAAGAGCACGAGCCGTTGAAGTGGCGGTGCCCTGTCCGGCTAAGGTCCAGTACATTTCCTTTTTAGGAGAGCTGAAGTGGGACGCTAGCGAGCCTCGCTCC-AGTTTGCACGGTGAGTCAAAGTTGGCGAAGAAAGAGGTTTGTCATGCTTATGCAAAACCATTCACCAATCCGGTAGTGTGYGTAATGGGTACTTGCGRCCGTGCACGTCGCACCACCTTYTGGTCGCCCGAGCCCACAAAAGTAGCTCATAAACAAACAACRGGACGAAAGCGTCTTGCCTTAGACCTGTGCTCGCAACTTCGAACGTGATTATGCGCTCCCCACCGAGCAACGGTTGAGCAGCATCAGCGAGTTCAAAACACACGCTTAACAGGAGTACCACACGATAATCCACGCGCTCCGCCCTCCCGTGCGCTCCTCCCACAAACTGCGAGGATCGT-TAGCCTCTAGCGACGGTGCGTCCTACGCATCTACATTCTCTATAGTGCAGTGGTCACTCACGGTTCTGCGCGGGGCCCGTGCTCGTGCAGAGATTACGAAGTAAGTACAGATCGTAAAAACGACCAATTTGGGAGTGATGGATCAGCCTTGTGGGACCTCTGGGACTTGTAATTCGAGTCTAATCTCATTGCGGTATGCCAGACGGAAGGAAGAGCACTGATGCAAATGCCGTATCCAACGCTCCAAGCAGCCCTCTTCTCCCTGCCGTACTATGAGGGGCTGCGGACAACACCCGCTAGTCTCGCGCGATYTTTTATGCCATGTCCTAATAGGCGCGACCCTGCTAACGTTCGCGAATCGCATGTGAGTCGTTGTGTAAGAAGGGTTCACGCGAGATGGGGCTAATTCTCTATAATTAAGCTCCCGACAATCCGACCGGTAGGTGGTCCTATCAGACCCACGACCTACAACGCTGGCATGGGATAGATTAAATAGAAAAGGCCCTGAGTGGSTGGAGCTTGGGTACCGAACCTRATAAGCAGTGCTACCCTGAGTATGATCAGAAGGCGCCCTTAACCCCAAGCAACGCCTAGGAGAGACCCTCAGAAAGGATTCGAT-GGAACCGTTACTTGTGCGTAATTGATCTCGGTATAAGGCCCTTGTACTTGTGTTGCCCTGCCTCTCCCCTCGGCATTAGCGCTGCGCAGGAGCCAGCTCACTTCTTAAGACAAGCTGGTAGTGAGAGACGTAGGGGTTGAAATGTAAGTACAGCAGATCAGGGAGGCATAGCGTAATAGATAATTTATCAACCCARGGACTAGCTAAGACTCAACCCACCGCTATCAAGGTTGGAATCATGGCTGACCGTTCGGGACCGTCCTATACCATGTGAAAGCGGATTTGGWAAACGAATTGAATTCGTCCTGCAATTATGGATGGGACCCTCCCGCGTCTCGGTTGCGTGCGAA-AATCTTCGGACGGTCTGYCCACCGTGGTCAAGTTGAACTGCGCCAAACGGATAGTTGGTTGGCATCGGRCTTGGCTCGTCACCCTCGCCGGCCTGCAACACCAAACTGCGRTTGGGCTGATAGAGTAAGGCGGGCCTACTTCCTACTTCCATTTTGCCTTTACGCCAGTGAGACTGATCCGACCCCGAGCACGCAGTTAAGGTAAATGCCCGGACATCGGTGTGTCTTTAGGCCCTCAAATGGCATCACGGTCCATATGCATCGGTTCGGCTCCGAAATCTCCAAACTGTTGAATCCATAAGCAGTGTGGATATCTGCCATCGRGTCTAAACCTACCAGACTGCTAGAGTCGCAACTAAAAAYAACACAATCCGATTTGGTTTCGCTATTCTCATACCTGGATGCATCTTGCTGGCGATCCCTYGTGTGCCCATRAC-CTTGGCCCTGTGAACTTGTGCGACCCATGCGTTCGACACGGCAGCAACCTGCCGTATGACAACCTTGCGTGGTCGAGGTCAATTGTTGTGCCTGTCCGGTAGCACCTATTCGAGTACTAAGGAAGACAAGCTCCGGAATGGTAAGTGGTCTTCTCTTCTAACCGGGACCGGCCCTTCGCCGGTGTATAGCCCACGACTTAAAACTATTGGTCTGGCAATCAACAGACGCCACCAACATTTCCGACGGGAGCCAGTTGGCCTACGAAACCAGTCAAGTATCATGCCTTCCGGCTACATTCGCGCCGCTTCGGCACTCCCAACTTGCCAACGACTAAGCATAAACTGCGCAGAAAC-CKTTATTGCTGTATCGGTTCTTCCGGCGTTGCTGATTGCCAGGTTAGGCCTCGACATGATTGCTAGCCTRGATGTTTATCAGTATRTCGCCACTC
GPE021760  GTAGTTTGGATAGGAAGGCGAGGCGCGCCTGCACACTTCGGACGCGGCGCCTCTGACCTTTGCTGCACGGAGAACTCCATACAATTTTACTGGATGTGGCCTCGACGGTCCGCGGCTAGGGAGCGCTGGTTYGGTTTTTATACCKAATGAACAACTTCGTGCCAGCACTGCCTGGTGTTGGTGAAGTTAAGCGAGATGGGATCTCTATCAACCCGAAAAAGTCCAAAACCCAAGGTTCACTCGGCCCCTGATGARGYGGGCGCCCCCAATCGTTAATGAGGGTAGGGTCCGGGCCGATCCCTGCCAAGTCTATGTACGTTTATTCAGAACTGAATTAATTCATTACTYGCGTTTCTCCAATCAGTCTACTACTGCACGGCAGTTCATTTCCAACGGATTCCATATACGCTCACACTACGGACCAACCCTTTAAAAGTCTTAGGAAAGTCTAAAGGACCGCATGGAAATCCTTGGATTAAACAGATCCGATATGCGATCCGCAYGAAGAGCTCAGGCGCCAGCGTCAACGAGTAGCGTACTGGTGCTGATCCGACGCGTCMGAGCG-TGTCATGACTGCGCCTGCGGGCCAACCTCTGGAGCCAGCGACGCGGAACGAAATCTGCCAGATAAGGACGCTGGCCCGCGTCGTATCTGCGTATCACCTGGCCSCAAAAGTTGGGAGGTTCAGAGTGCGCTAGGTTTGCTCAGGGACTTTTAGAGCGTTAGGGGAGCCGTACGACTGGCTAGGTCGACCTCTGAGCCTTTCCCGAAGYATCCTCTGGGTAAACATGCCA-TCTTAACGTAACGACTCTTACCAGA-TCATGCTCCCGCATCGTACGGGAGCAGTCCTTGGCGCCGACTGGAATCTCCCTGGCGCATATCGCCTCGAGTGGCGATCTCAAGCTCGTTATATAAGGCGCACTGATACGCTTCGCCAGGTCATCGCACCGTCCGGACGGCAATACAGCGATGAGGCAGCACAGTGTTGCCGAGGACTATGTTATTTGGGTCTGAAGCGCCMAAACGACATCCASGGGGGAAACACCGCAAAGTCTGGCTCCTTATCTTTGACCATAAGATCCTTTGGTTACGTGTCGCCATCTACTTGCTGCTACGGAGGTACCGCTCACACCGTCTTGTAGAATGACTCATGCTTATTACTCTCTAGGTCGCCGTGGGAAACTGCACAGGCTCCACGTTGTACCTCGTCTAGCAGAGGCCAGAACTGATCAGTCTGATAACTTGGGAGCTTATGCGGTGCCCCACTGTTTCAAGATGGCTGGTCTCGCAACTAGCCGGATGCGCGTCTGCTCAATGGTGAAGCGTGCGATGGGGTGTCCAGTAACGTGTGTAACAGCGGCGTTATCGCCGACATTCATTTGTATGTCGGATCTCAGAGCGAGGTGCAGTTAGCYGATCCTGGCACAGATAGATCCAAGTGCCCGGTAACCCGCAGCCGGAGCACGCTTCAGCCGAAGGCCCCCGAGGCCACAGGCCATAGAAAGGCCCCACTCGCAGGAGCCCCGCCCGACCGCGGGACCCCTTACCCTTAGTCCGCTCCACCGTTCCAGTACAAATGGCGTGAGTCACATCCTCAGGCCGATCTTGTACAAGTCCACGCAAAGCGTCACGGTCGTGAATCCCAAAGGTTCTTCACCAACATAAGTAATTCTGATGCGACAAATCCCAGGGT-ATGACTGGGACGGTCCCGCCCGAGGAAGACACCGGATCCGATTACATAACCCGTTCGCTGCCGGCACCGTACGGTCGGCGCTAGTCTTCGCGCGACGCTCTTGAGAGATAGATCGCGCTGTATCGCCGCTAGTAGCTTACTGTGCGTATGCCAGAAAGCCTGGTAATTTGACATGAGCATTTGTTTAAACGCGGAAACAACTTCGGGYCTTCTCTTGGGGAAGTGGTCAAGACTACCCTTAAGGGGAATGTTAAGAGGTGCTGGTAGATAGG-ACCTGCTTTCGTGCTCCGCCCGAAATCCTATTTGCGCCGATGCTGTCCTCGATGCTGACACCCCGGAGTCATGCGACGATCTCACTAATCATCCGGTCGACGTAGCGACTCTACAGGGTGGCGGACCCCAGCCCAAAGGAAGTATCGCCAGGCGAAGTTATTTAGTTAAAGATATTTGACGTGTGGCTGCCGAGTACCCAGARATGGGCCGCGGGGGTGGATCGAGATTTATCGCCGGAGATGGAACGTCTAGTGTACGTTGCCGCCTCGTAGTCGGACTGGCCCGACAGTGAGCCTGAGGGTAGACGAGGTCAGCCGTGCGACACTACCTTGCTACGCTCCTCGCGAAAGGGAAAGAGCACGAGCCGTTGAAGTGGCGGTGCCCTGTCCGGCTAAGGTCCAGTACATTTCCTTTTTAGGAGAGCTGAAGTGGGACGCTAGCGAGCCTCGCTCCCAGTTTGCACGGTGAGTCAAAGTTGGCGAAGAAAGAGGTTTGTCATGCTTATGCAAAACCATTCACCAATCCGGTAGTGTGTGTAATGGGTACTTGCGGCCGTGCACGTCGCACCACCTTYTGGTCGCCCGAGCCCACAAAAGTAGCTCATAAACAAACAACGGGACGAAAGCGTCTTGCCTTAGACCTGTGCTCGCAACTTCGAACGTGATTATGCGCTCCCCACCGAGCAACGGTTGAGCAGCATCAGCGAGTTCAAAACACACGCTTAACAGGAGTACCACACGATAATCCACGCGCTCCGCCCTCCCGTGCGCTCCTCCCACAAACTGCGAGGATCGTCTAGCCTCTAGCGACGGTGCGTCCTACGCATCTACATTCTCTATAGTGCAGTGGTCACTCACGGTTCTGCGCGGGGCCCGTGCTCGTGCAGAGATTACGAAGTAAGTACAGATYGTAAAAACGACCAATTTGGGAGTGATGGATCAGCCT-GTGGGACCTCTGGGACTTGTAATTCGAGTCTAATCTCATTGCGGTATGCCAGACGGAAGGAAGAGCACTGATGCAAATGCCGTATCCAACGCTCCAAGCAGCCCTCTTCTCCCTGCCGTACTATGAGGGGCTGCGGACAACACCCGCTAGTCTCGCGCGATCTTTTATGCCATGTCCTAATAGGCGCGACCCTGCTAACGTTCGCGAATCGCATGTGAGTCGTTGTGTAAGAAGGGTTCACGCGAGATGGGGCTAATTCTCTATAATTAAGCTCCCGACAATCCGACCGGTAGGTGGTCCTATCAGACCCACGACCTACAACGCTGGCATGGGAT-GATTAAATAGAAAAGGCCCTGAGTGGSTGGAGCTTGGGTACCGAACCTGATAAGCAGTGCTACCCTGAGTATGATCAGAAGGCGCCCTTAACCCCAAGCAACGCCTAGGAGAGACCCTCAGAAAGGATTCGATTGGAACCGTTACTTGTGCGTAATTGATCTCGGTATAAGGCCCTTGTACTTGTGTTGCCCTGCCTCTCCCCTCGGCATTAGCGCTGCGCAGGAGCCAGCTCACTTCTTAAGACAAGCTGGTAGTGARAGACGTAGGGGTTGAAATGTA-GTACAGCAGATCAGGGAGGCATAGCGTAATAGATAATTTATCAACCCAAGGACTAGCTAAGACTCAACCCACCGCTATCAAGGTTGGAATCATGGCTGACCGTTCGGGACCGTCCTATACCATGTGAAAGCGGATTTGGTAAACGAATYGAATTCGTCCTGCAATTATGGATGGGACCCTCCCGCGTYTCGGTTGCGTGCGAA-AATCTTCGGACGGTCTGCCCACCGTGGTCAAGTTGAACTGCGCCAAACGGATAGTTGGTTGGCATCGGGCTTGGCTCGTCACCCTCGCCGGCCTGCAACACCAAACTGCGATTGGGCTGATAGAGTAAGGCGGGCCTACTTCCTACTTCCATTTTGCCTTTACGCCAGTGAGACTGATCCGACCCCGAGCACGCAGTTAAGGTAAATGCCCGGACA-CGGTGTGTCTTTAGGCCCTCAAATGGCATCACGGTCCATATGCATCGGTTCGGCTCCGAAATCTCCAAACTGTTGAATCCATAAGCAGTGTGGATATCTGCCATCGRGTCTAAACCTACCAGACTGCTAGAGTCGCAACTAAAAAYAACACAATCCGATTTGGTTTCGCTATTCTCATACCTGGATGCATCTTGCTGGCGATCCCTCGTGTGCCCATRACCCTTGGCCCTGTGAACTTGTGCGACCCATGCGTTCGACACGGCAGCAACCTGCCGTATGACAACCTTGCGTGGTCGAGGTCAATTGTTGTGCCTGTCCGGTAGCACCTATTCGAGTACTAAGGAAGACAAGCTCCGG-ATGGTAAGTGGTCTTCTCTTCTAACCGGGACCGGCCCTTCGCCGGTGTATAGCCCACGACTTAAAACTATTGGTCTGGCAATCAACAGACGCCACCAACATTTCCGACGG-AGCCAGTTGGCCTACGAAACCAGTCAAGTATCATGCCTTCCGGCTACATTYGCGCCGCTTCGGCACTCCCAACTTGCCAACGACTAAGCATAAACTGCGCAGAAACGCGTTATTGCTGTATCGGTTCTTCCGGCGTTGCTGATTGCCAGGTTAGGCCTCGACATGATTGCTAGCCTAGATGTTTATCAGTATATCGCCACTC
GPE021780  GTAGTTTGGATAGGAAGGCGAGGCGCGCCTGCACACTTCGGACGCGGCGCCTCTGACCTTTGCTGCACGGAGAACTCCATACAATTTTACTGGATGTGGCCTCGACGGTCCGCGGCTAGGGAGCGCTGGTTTGGYTTTTATACCKAATGAACAACTTCGTGCCAGCACTGCCTGGTGTTGGTGAAGTTAAGCGAGATGGGATCTCTATCAACCCGAAAAAGTCCAAAACCCAAGGTTCACTCGGCCCCTGATGAGGYGGGCGCCCCCAATCGTTAATGAGGGTAGGGTCCGGGCCGATCCCTGCCAAGTCTATGTACGTTTATTCAGAACTGAATTAATTCATTACTTGCGTTTCTCCAATCAGTCTACTACTGCACGGCAGTTCATTTCCAACGGATTCCATATACGCTCACACTAYGGACCAACCCTTTAAAAGTCTTAGGAAAGTCTAAAGGACCGCATGGAAATCCTTGGATTAAACAGATCCGATATGCG-TCCGCATGAAGAGCTCAGGCGCCAGCGTCAACGAGTAGCGTACTGGTGCTGATCCGACACGTCAGAGCG-TGTCATGACTGCGCCTGCGGGCCAACCTCTGGAGCCAGCGACGCGGAACGAAATCTGCCAGATAAGGACGCTGGCCCGCGTCGTATCTGCGTATCACCTGGCCGC-AAAGTTGGGAGGTTCAGAGTGCGCTAGGTTTGCTCAGGGACTTTTAGAGCGTTAGGGGAGCCGTACGACTGGCTAGGTCGACCTCTGAGCCTTTCCCGAAGCATCCTCTGGGTAAACATGCCACTCTTAACGTAACGACTCTTACCAGATTCATGCTCCCGCATCGTACGGGAGCAGTCCTTGGCGCCGACTGGAATCTCCCTGGCGCATATCGCCTCGAGTGGCGATCTCAAGCTCGTTATATAAGGCGCACTGATACGCTTCGCCAGGTCATCGCACCGTCCGGACGGCAATACAGCGATGAGGCAGCACAGTGTTGCCGAGGACTATGTTATTTGGGTCTGAAGCGCCMAAACGACATCCASGGGGGAAACACCGCAAAGTCTGGCTCCTTAYCTTTGACCATAAGATCCTTTGGTTACGTGTCGCCATCTACTTGCTGCTACGGAGGTACCGCTCACACCGTCTTGTAGAATGACTCATGCTTATTACTCTCTAGGTCGCCGTGGGAAACTGCACAGGCTCCACGTTGTACCTCGTCTAGCAGAGGCCAGAACTGATCAGTCTGATAACTTGGGAGCTTATGCGGTGCCCCACTGTTTCAAGATGGCTGGTCTCGCAACTAGCCGGATGCGCGTCTGCTCAATGGTGAAGCGTGCGAYGGGGTGTCCAGTAACGTGTGTAACAGCGGCGTTATCGCCGACATTCATTTGTATGTCGGATCTCAGAGCGAGGTGCAGTTAGCCGATCCTGGCACAGATAGATCCAAGTGCCCGGTAACCCGCAGCCGGAGCACGCTTCAGCCGAAGGCCCCCGAGGCCACAGGCCATAGAAAGGC-CCACTCGCAGGAGCCCCGCCCGACCGCGGGACCCCTTACCCTTAGTCCGCTCCACCGTTCCAGTACAAATGGCGTGAGTCACATCCTCAGGCCGATCTTGTACAAGTCCACGCAAAGCGTCACGGTCGTGAATCCCAAAGGTT-TTCACCAACATAAGTAATTCTGATGCGACAAATCCCAGGGTGATGACTGGGACGGTCCCGCCCGAGGAAGACACCGGATCCGATTACAT-ACCCGTTCGCTGCCGGCACCGTACGGTCGGCGCTAGTCTTCG-GCGACGCTCTTGAGAGATAGATCGCGCTGTATTGCCGCTAGTAGCTTACTGTGCGTATGCCAGAAAGCCTGGTAATTTGACATGAGCATTTGTTTAAACGCGGAAACAACTTCGGGCCTTCTCTTGGGGAAGTGGTCAAGACTACCCTTAAGGGGAATGTTAAGAGGTGCTGGTAGATAGGGACCTGCTTTCGTGCTCCGCCCGAAATCCTATTTGCGCCGATGCTGTCCTCGATGCTGACACCCCGGAGTCATGCGACGATCTCACTARTCATCC-GTCGACGTAGCGACTCTACAGGGTGGCGGACCCCAGCCCAAAGGAAGTATCGCCAGGCGAAGTTATTTAGTTAAAGATATTTGACGTGKGGCTGCCGAGTACCCAGARATGGGCCGCGGGGGTGGATCGAGATTTATCGCCGGAGATGGRACGTCTAGTGTACGTTGCCGCCTCGTAGTCGGA-TGGCCCGACAGTGAGCCTGAGGGTAGACGAGGTCAGCCGTGCGACACTACCTTGCTACGCTCCTCGCGAAAGGGAAAGAGCACGAGCCGTTGAAGTGGCGGTGCCCTGTCCGGCTAAGGTCCAGTACATTTCCTTTTTAGGAGAGCTGAAGTGGGACGCTAGCGAGCCTCGCTCC-AGTTTGCACGGTGAGTCAAAGTTGGCGAAGAAAGAGGTTTGTCATG-TTATGCAAAACCATTCACCAATCCGGTAGTGTGTKTAATGGGTACTTGCGGCCGTGCACGTCGCACCACCTTYTGGTCGCCCGAGCCCACAAAAGTAGCTCATAAACAAACAACRGGACGAAAGCGTCTTGCCTTAGACCTGTGCTCGCAACTTCGAACGTGATTATGCGCTCCCCACCGAGCAACGGTTGAGCAGCATCAGCGAGTTCAAAACACACGCTTAACAGGAGTACCACACGATAATCCACGCGCTCCGCCCTCCCGTGCGCTCCTCCCACAAACTGCGAGGATCGTCTAGCCTCTAGCGACGGTGCGTCCTACGCATCTACATTCTCTATAGTGCAGTGGTCACTCACGGTTCTGCGCGGGGCCCGTGCTCGTGCAGAGATTACGAAGTAAGTACAGATYGTAAAAACGACCAATTTGGGAGTGATGGATCAGCCT-GTGGGACCTCTGGGACTTGTAATTCSAGTCTAATCTCATTGCGGTATGCCAGACGGAAGGAAGAGCACTGATGCAAATGCCGTATCCAACGCTCCAAGCAGCCCTCTTCTCCCTGCCGTACTATGAGGGGCTGCGGACAACACCCGCTAGTCTCGCGCGATCTTTTATGCCATGTCCTAAT-GGCGCGACCCTGCTAACGTTCGCGAATCGCATGTGAGTCGTTGTGTAAGAAGGGTTCACGCGAGATGGGGCTAATTCTCTATAATTAAGCTCCCGACAATCCGACCGGTAGGTGGTCCTATCAGACCCACGACCTACAACGCTGGCATGGGATAGATTAAATAGAAAAGGCCCTGAGTGGSTGGAGCTTGGGTACCGAACCTGATAAGCAGTGCTACCCTGAGTATGATCAGAAGGCGCCCTTAACCCCAAGCAACGCCTAGGAGAGACCCTCAGAAAGGATTCGATTGGAACCGTTACTTGTGCGTAATTGATCTCGGTATAAGGCCCTTGTACTTGTGTTGCCCTGCCTCTCCCCTCGGCATTAGCGCTGCGCAGGAGCCAGCTCACTTCTTAAGACAAGCTGGTAGTGAGAGACKTAGGGGTTGAAATGTAAGTACAGCAGATCAGGGAGGCATAGCGTAATAGATAATTTATCAGCCCAAGGACTAGCTAAGACTCAACCCACCGCTATCAAGGTTGGAATCATGGCTGACCGTTCGGGACCGTCCTATACCATGTGAAAGCGGATTTGGTAAACGAATTGAATTCGTCCTGCAATTATGGATGGGACCCTCCCGCGTCTCGGTTGCGTGCGAARAATCYTCGGACGGTCTGCCCACCGTGGTCAAGTTGAACTGCGCCAAACGGATAGTTGGTTGGCATCGGGCTTGGCTCGTCACCCTCGCCGGCCTGCAACACCAAACTGCGRTTGGGCTGATAGAGTAAGGCGGGCCTACTTCCTACTTCCATTTTGCCTTTACGCCAGTGAGACTGATCCGACCCCGAGCACGCAGTTAAGGTAAATGCCCGGACATCGGTG-GTCTTTAGGCCCTCAAATGGCATCACGGTCCATATGCATCGGTTCGGCTCCGAAATCTCCAAACTGTTGAATCCATAAGCAGTGTGGATATCTGCCATCGRGTCTAAACCTACCAGACYGCTAGAGTCGCAACTAAAAAYAACACAATCCGATTTGGTTTCGCTATTCTCATACCTGGATGCATCTTGCTGGCGATCCC-CGTGTGCCCATRACCCTTGGCCCTGTGAACTTGTGCGACCCATGCGTTCGACACGGCAGCAACCTGCCGTATGACAACCTTGCGTGGTCGAGGTCAATTGTTGTGCCTGTCCGGTAGCACCTATTCGAGTAC-AAGGAAGACAAGCTCCGG-ATGGTAAGTGGTCTTCTCTTCTAACCGGGACCGGCCCTTCGCCGGTGTATAGCCCACGACTTAAAACTATTGGTCTGGCAATCAACAGACGCCACCAACATTTCCGACGGGAG-CAGTTGGCCTACGAAACCAGTCAAGTATCATGCCTTCCGGCTACATTCGCGCCGCTTCGGCACTCCCAACTTGCCAACGACTAAGCATAAACTGCGCAGAAAC-CGTTATTGCTGTATCGGTTCTTCCGGCGTTGCTGATTGCCAGGTTAGGCCTCGACATGATYGCTAGCCTAGATGTTTATCAGTATATCGCCACTC
GPE021790  GTAGTTTGGATAGGAAGGCGAGGCGCGCCTGCACACTTCGGACGCGGCGCCTCTGACCTTTGCTGCACGGAGAACTCCATACAATTTTACTGGATGTGGCCTCGACGGTCCGCGGCTAGGGAGCGCTGGTTTGGTTTTTATACCKAATGAACAACTTCGTGCCAGCACTGCCTGGTGTTGGTGAAGTTAAGCGAGATGGGATCTCTATCAACCCGAAAAAGTCCAAAACCCAAGGTTYACTCGGCCCCTGATGAGGYGGGCGCCCCCAATCGTTAATGAGGGTAGGGTCCGGGCCGATCCCTGCCAAGTCTATGTACGTTTATTCAGAACTGAATTAATTCATTACTTGCGTTTCTCCAATCAGTCTACYACTGCACGGCAGTTCATTTCCAACGGATTCCATATACGCTCACACTAYGGACCAACCCTTTAAAAGTCTTAGGAAAGTCTAAAGGACCGCATGGAAATCCYTGGATTAAACAGATCCGATATGCGATCCGCATGAAGAGCTCAGGCGCCAGCGTCGAC-AGTAGCGTACTGGTGCTGATCCGACGCGTCAGAGCGTTGTCATGACTGCGCCTGCGGGCCAACCTCTGGAGCCAGCGACGCGGAACGAAATCTGCCAGATAAGGACGCTGGCCCGCGTCGTATCTGCGTATCACCTGGCCGCAAAAGTTGGGAGGTTCAGAGTGCGCTAGGTTTGCTCAGGGACTTTTAGAGCGTTAGGGGAGCCGTACGACTGGCTAGGTCGACCTCTGAGCCTTTCCCGAAGMATCCTCTGGGTARACATGCCASTCTTAACGTAACGACTCTTACCAGATTCATGCTCCCGCATCGTACGGGAGCAGTCCTTGGCGCCGACTGGAATCTCCCTGGCGCATATCGCCTCGAGTGGCGATCTCAAGCTCGTTATATAAGGCGCACTGATACGCTTCGCCAGGTCATCGCACCGTCCGGACGGCAATACAGCGATGAGGCAGCACAGTGTTGCCGAGGACTATGTTATTTGGGTYTGAAGCGCCCAAACGACATCCASGGGGGAAACACCGCAAAGTCTGGCTCCTTATCTTTGACCATAAGATCCTTTGGTTACGTGTCGCCATCTACTTGCTGCTACGGAGGTACCGCTCACACCGTCTTGTAGAATGACTCATGCTTATTACTCTCTAGGTCGCCGTGGGAAACTGCACAGGCTCCACGTTGTACCTCGTCTAGCAGAGGCCAGAACTGATCAGTCTGATAACTTGCGAGCTTATGCGGTGCCCCACTGTTTCAAGATGGCTGGTCTCGCAACTAGCCGGATGCGCGTCTGCTCAATGGTGAAGCGTGCGATGGGGTGTCCAGTAACGTGTRTAACAGCGGCGTTATCGCCGACATTCATTTGTATGTCGGATCTCAGAGCGAGGTGCAGTTAGCCGATCCTGGCACAGATAGATCCAAGTGCCCGGTAACCCGCAGCCGGAGCACGCTTCAGCCGAAGGCCCCCGAGGCCACAGGCCATAGAAAGGCCCCACTCRCARGAGCCCCGCCCGACCGCGGGACCCCTTACCCTTAGTCCGCTCCACCGTTCCAGTACAAATGGCGTGAGTCACATCCTCAGGCCGATCTTGTACAAGTCCACGCAAAGCGTCACGGTCGTGAATCCCAAAGGTTCTTCACCAACATAAGTAATTCTGATGCGACAAATCCCAGGGTGATGACTGGGACGGTCCCGCCCGAGGAAGACACCGGATCCGATTACATAACCCGTTCGCTGCCGGCACCGTACGGTCGGCGCTAGTCTTCGCGCGACGCTCTTGAGAGATAGATCGCGCTGTATCGCCGCTAGTAGCTTACTGTGCGTATGCCAGAAAGCCTGGTAATTTGACATGAGCATTTGTTTAAACGCGGAAACAACTTCGGGYCTTCTCTTGGGGAAGTGGTCAAGACTACCCTTAAGGGGAATGTTAAGAGGTGCTGGTAGATARGGACCTGCTTTCGTGCTCCGCCCGAAATCCTATTTGCGCCGATGCTGTCCTCGATGCTGACACCCCGGAGTCATGCGACGATCTCACTARTCATCCGGTCGACGTAGCGACTCTACAGGGTGGCGGACCCCAGCCCAAAGGAAGTATCGCCAGGCGAAGTTATTTAGTTAAAGATATTTGACGTGTGGCTGCCGAGTACCCAGARATGGGCCGCGGGGGTGGATCGAGATTTATCGCCGGAGATGGRACGTCTAGTGTACGTTGCCGCCTCGTAGTCGGACTGGCCCGACAGTGAGCCTGAGGGTAGACGAGGTCAGCCGTGCGACACTACCTTGCTACGCTCCTCGCGAAAGGGAAAGAGCACGAGCCGTTGAAGTGGCGGTGCCCTGTCCGGCTAAGGTCCAGTACATTTCCTTTTTAGGAGAGCTGAAGTGGGACGCTAGCGAGCCTCGCTCC-AGTTTGCACGGTGAGTCAAAGTTGGCGAAGAAAGAGGTTTGTCATGCTTATGCAAAACCATTCACCAATCCGGTAGTGTGTGTAATGGGTACTTGCGGCCGTGCACGTCGCACCACCTTYTGGTCGCCCGAGCCCACAAAAGTAGCTCATAAACAAACAACGGGACGRAAGCGTCTTGCCTTAGACCTGTGCTCGCAACTTCGAACGTGATTATGCGCTCCCCAYCGAGCAACGGTTGAGCAGCATCAGCGAGTTCAAAACACACGCTTAACAGGAGTACCACACGATAATCCACGCGCTCCGCCCTCCCGTGCGYTCCTCCCACAAACTGCGAGGATCGTCTAGCCTCTAGCGACGGTGCGTCCTACGCATCTACATTCTCTATAGTGCAGTGGTCACTCACGGTTCTGCGCGGGGCCCGTGCTCGTGCAGAGATTACGAAGTAAGTACAGATCGTAAAAACGACCAATTTGGGAGTGATGGATCAGCCTKGTGGGACCTCTGGGACTTGTAATTCGAGTCTAATCTCATTGCGGT-TGCCAGACGGAAGGAAGAGCACTGATGCAAATGCCGTATCCAACGCTCCAAGCAGCCCTCTTCTCCCTGCCGTACTATGAGGGGCTGCGGACAACACCCGCTAGTCTCGCG-GATCTTTTATGCCATGTCCTAAT-GGCGCGACCCTGCTAACRTTCGCGAATCGCATGTGAGTCGTTGTGTAAGAAGGGTTCACGCGAGATGGGGCTAATTCTCTATAATTAAGCTCCCGACAATCCGACCGGTAGGTGGTCCTATCAGACCCACGACCTACAACGCTGGCATGGGAT-GATTAAATAGAAAAGGCCCTGAGTGGSTGGAGCTTGGGTACCGAACCTGATAAGCAGTGCTACCCTGAGTATGATCAGAAGGCGCCCTTAACCCCAAGCAACGCCTAGGAGAGACCCTCARAAAGGATTCGATTGGAACCGTTACTTGTGCGTAATTGATCTCGGTATAAGGCCCTTGTACTTGTGTTGCCCTGCCTCTCCCCTCGGCATTAGCGCTGCGCAGGAGCCAGCTCACTTCTTAAGACAAGCTGGTAGTGAGAGACGTAGGGGTTGAAATGTAAGTACAGCAGATCAGGGAGGCATAGCGTAATAGATAATTTATCAACCCAAGGACTAGCTAAGACTCAACCCACCGCTATCAAGGTTGGAATCATGGCTGACCGTTCTGGACCGTCCTATACCATGTGAAAGCGGATTTGGTAAACGAATTGAATTCGTCCTGCAATTATGGATGGGACCCTCCCGCGTCTCGGTTGCGTGCGAAAAATCTTCGGACGGYCTGCCCACCGTGGTCAAGTTGAACTGCGCCAAACGGATAGTTGGTTGGCATCGGRCTTGGCTCGTCACCCTCGCCGGCCTGCAACACCAAACTGCGRTTGGGCTGATAGAGTAAGGCGGGCCTACTTCCTACTTCCATTTTGCCTTTACGCCAGTGAGACTGATCCGACCCCGAGCACGCAGTTAAGGTAAATGCCCGGACA-CGGTGTGTCTTTAGGCCCTCAAATGGCATCACGGTCCATATGCATCGGTTCGGCTCCGAAATCTCCAAACTGTTGAATCCATAAGCAGTGTGGATATCTGCCATCGRGTCTAAACCTACCAGACTGCTAGAGTCGCAACTAAAAAYAACACAATCCGATTTGGTTTCGCTATTCTCATACCTGGATGCATCTTGCTGGCGATCCCTCGTGTGCCCATRACCCTTGGCCCTGTGAACTTGTRCGACCCATGCGTTCGACACGGCAGCAACCTGCCRTATGACAACCTTGCGTGGTCGAGGTCAATTGTTGTGCCTGTCCGGTAGCACCTATTCGAGTAC-AAGGAAGACAAGCTCCGGGATGGTAAGTGGTCTTCTCTTCTAACCGGGACCGGCCCTTCGCCGGTGTATAGCCCACGACTTAAAACTATTGGTCTGGCAATCAACAGACGCCACCAACATTTCCGACGGGAGCCAGTTGGCCTACGAAACCAGTCAAGTATCATGCCTTCCGGCTACATTCGCGCCGCTTCGGCACTCCCAACTTGCCAACGACTAAGCATAAACTGCGCAGAAACRCGTTATTGCTGTATCGGTTCTTCCGGCGTTGCTGATTGCCAGGTTAGGCCTCGACATGATTGCTAGCCTAGATGTTTATCAGTATATCGCCACTC
GPE021800  GTAGTTTGGATAGGAAGGCGAGGCGCGCCTGCACACTTCGGACGCGGCGCCTCTGACCTTTGCTGCACGGAGAACTCCATACAATTTTACTGGATGTGGCCTCGACGGTCCGCGGCTAGGGAGCGCTGGTTTGGTTTTTATACCGAATGAACAACTTCGTGCCAGCACTGCCTGGTGTTGGTGAAGTTAAGCGAGATGGGAYCTCTATCAACCCGAAAAAGTCCAAAACCCAAGGTTCACTCGGCCYCTGATGAGGCGGGCGCCCCCAATCGTTAATGAGGGTAGGGTCCGGGCCGATCCCTGCCAAGTCTATGTACGTTTATTCAGAACTGAATTAATTCATTACTTGCGTTTCTCCAATCAGTCTACTACTGCACGGCAGTTCATTTCCAACGGATTCCATATACGCTCACACTACGGACCAACCCTTTAAAAGTCTTAGGAAAGTCTAAAGGACCGCATGGAAATCCTTGGATTRAACAGATCCGATATGCGATCCGCATGAAGAGCTCAGGCGCCAGCGTCGACGAGTAGCGTACTGGTGCTGATCCGACGCGTCAGAGCGTTGTCATGACTGCGCCTGCGGGCCAACCTCTGGAGCCAGCGACGCGGAACGAAATCTGCCAGATAAGGACGCTGGCCCGCGTCGTATCTGCGTATCACCTGGCCGCAAAAGTTGGGAGGTTCAGAGTGCGYTAGGTTTGCTCAGGGACTTTTAGAGCGTTAGGGGAGCCGTACGACTGGCTAGGTCGACCTCTGAGCCTTTCCCGAWGMATCCTCTGGGTARACATGCCAATCTTAACGTAACGACTCTTACCAGATTYATGCTCCCGCATCGTACGGGAGCAGTCCTTGGCGCCGACTGGAATCTCCCTGGCGCATATCGCCTCRAGTGGCGATCTCAAGCTCGTTATATAAGGCGCACTGATAYGCTTCGCCAGGTCATCGCACCGTCCGGACGGCAATACAGCGATGAGGCAGCACAGTGTTGCCGAGGACTATGTTATTTGGGTCTGAAGCGCCCAAACGACATCCASGGGGGAAACACCGCAAAGTCTGGCTCCTTATCTTTGACCATAAGATCCTTTGGTTACGTGTCGCCATCTACTTGCTGCTACGGAGGTACCGCTCACACCGTCTTGTAGAATGACTCATGCTTATTACTCTCTAGGTCGCCGTGGGAAACTGCACAGGCTCCACGTTGTACCTCGTCTAGCAGAGGCCAGAACTGATCAGTCTGATAACTTG-GAGCTTATGCGGTGCCCCACTGTTTCAAGATGGCTGGTCTCGCAACTAGCCGGATGCGCGTCTGCTCAATGGTGAAGCGTGCGATGGGGTGTCCAGTAACGTGTGTAACAGCGGCGTTATCGCCGACATTCATTTGTATGTCGGATCTCAGAGCGAGGTGCAGTTAGCYGATCCTGGCACAGATAGATCCAAGTGCCCGGTAACCCGCAGCCGGAGCACGCTTCAGCCGAAGGCCCCCGAGGCCACAGGCCATAGAAAGGCCCCACTCRCAGGAGCCCCGCCCGACCGCGGGACCCCTTACCCTTAGTCCGCTCCACCGTTCCAGTACAAATGGCGTGAGTCACATCCTCAGGCCGATCTTGTACAAGTCCACGCAAAGCGTCACGGTCGTGAATCCCAAAGGTTCTTCACCAACATAAGTAATTCTGATGCGACAAATCCCAGGGTGATGACTGGGACGGTCCCGCCCGAGGAAGACACTSGATCCGATTACATAACCCGTTCGCTGCCGGCACCGTACGGTCGGCGCTAGTCTTCGAGCGACGCTCTTGAGAGATAGATCGCGCTGTATTGCCGCTAGTAGCTTACTGTGCGTATGCCAGAAAGCCTGGTAATTTGACATGAGCATTTGTTTAAACGCGGAAACAACTTCGGGYCTTYTCTTGGGGAAGTGGTCAAGACTACCCTTAAGGGGAATGTTAAGAGGTGCTGGTAGATAGGRACCTGCTTTCGTGCTCCGCCCGAAATCCTATTTGCGCCGATGCTGTCCTCGATGCTGACACCCCGGAGTCATGCGACGATCTCACTARTCATCCGGTCGACGTAGCGACTCTACAGGGTGGCGGACCCCAGCCCAAAGGAAGTATCGCCAGGCGAAGTTATTTAGTTAAAGATATTTGACRTGTGGCTGCCGAGTACCCAGAGRTGGGCCGCGGGGGTGGATCGAGATTTATCGCCGGAGATGGRACGTCTAGTGTACGTTGCCGCCTCGTAGTCGGACTGGC-CGACAGTGAGCCTGAGGGTAGACGAGGTCAGCCGTGCGACACTACCTTGCTACGCTCCTCGCGAAAGGGAAAGAGCACGAGCCGTTGAAGTGGCGGTGCCCTGTCCGGCTAAGGTCCAGTACATTTCCTTTTTAGGAGAGCTGAAGTGGGACGCTAGCGAGCCTCGCTCCCAGTTTGCACGGTGAGTCAAAGTTGGCGAAGAAAGAGGTTTGTCATG-TTATGCAAAACCATTCACCAATCCGGTAGTGTGTGTAATGGGTACTTGCGGCCGTGCACGTCGCACCACCTTYTGGTCG-CCGAGCCCACAAAAGTAGCTCATAAACAAACAACGGGACGAAAGCGTCTTGCCTTAGACCTGTGCTCGCAACTTCGAACGTGATTATGCGCTCCCCACCGAGCAACGGTTGAGCAGCATCAGCGAGTTCAAAACACACGCTTAACAGGAGTACCACACGATAATCCACGCGCTCCGCCCTYCCGTGCGCTCCTCCCACAAACTGCGAGGATCGT-TAGCCTCTAGCGACGGTGCGTCCTACGSATCTACATTCTCTATAGTGCAGTGGTCACTCACGGTTCTGCGCGGGGCCCGTGCTCGTGCAGAGATTACGAAGTAAGTACAGATCGTAAAAACGACCAATTTGGGAGTGATGGATCAGCCTTGTGGGACCTCTGGGACTTGTAATTCGAGTCTAATCTCATTGCGGTATGCCAGACGGAAGG-AGAGCACTGATGCAAATGYCGTATCCAACGCTCCAAGCAGCCCTCTTCTCCCTGCCGTACTATGAGGGGCTGCGGACAACACCCGCTAGTCTCGCGCGATCTTTTATGCCATGTCCTAAT-GGCGCGACCCTGCTAACGTTCGCGAATCGCATGTGAGTCGTTGTGTAAGAAGGRTTCACGCGAGATGGGGCTAATTCTCTATAATTAAGCTCCCGACAATCCGACCGGTAGGTGGTCCTATCAGACCCACGACCTACAACGCTGGCATGGGAT-GATTAAATAGAAAAGGCCCTGAGTGGSTGGAGCTTGGGTACCGAACCTGATAAGCAGTGCTACCCTGAGTATGATCAGAAGGCGCCCTTAACCCCAAGCAACGCCTAGGAGAGACCCTCAGAAAGGATTCGATTGGAACCGTTACTTGTGCGTAATTGATCTCGGTATAAGGCCCTTGTACTTGTGTTGCCCTGCCTCTCCCCTCGGCATTAGCGCTGCGCAGGAGCCAGYTCACTTCTTAAGACAAGCTGGTAGTGAGAGACGTAGGGGTTGAAATGTAAGTACAGCAGATCAGGGAGGCATAGCGTAATAGATAATTTATCAACCCAAGGACTAGCTAAGACTCAACCCACCGCTATCAAGGTTGGAATCATGGCTGACCGTTCGGGACCGTCCTATACCATGTGAAAGCGGATTTGGTAAACGAATTGAATTCGTCCTGCAATTATGGATGGGACCCTCCCGCGTCTCGGTTGCGTGCGAA-AATCCTCGGACGGTCTGCCCACCGTGGTSAAGTTGAACTGCGCCAAACGGATAGTTGGTTGGCATCGGRCTTGGCTCGTCACCCTCGCCGGCCTGCAACACCAAACTGCGRTTGGGCTGATAGAGTAAGGCGGGCCTACTTCCTACTTCCATTTTGCCTTTACGCCAGTGAGACTGATCCGACCCCGAGCACGCAGTTAAG-TAAATGCCCGGACATCGGTGTGTCTTTAGGCCCTCAAATGGCATCACGGTCCATATGCATCGGTTCGGCTCCGAAATCTCCAAACTGTTGAATCCATAAGCAGTGTGGATATCTGCCATCGRGTCTAAACCTACCAGACTGCTAGAGTCG-AACTAAAAAYAACACAATCCGATTTGGTTTMGCTATTCTCATACCTGGATGCATCTTGCTGGCGATCCCTCGTGTGCCCATRAC-CTTGGCCCTGTGAACTTGTGCGACCCATGCGTTCGACACGGCAGCAACCTGCCGT-TGACAACCTTGCGTGGTCGAGGTCAATTGTTGTGCCTGTCCGGTAGCACCTATTCGAGTACTAAGGAAGACAAGCTCCGGGATGGTAAGTGGTCTTCTCTTCTAACCGGGACCGGCCCTTCGCCGGTGTATAGCCCACGACTTARAACTATTGGTCTGGCAATCAACAGACGCCACCAACATTTCCGACGGGAGCCAGTTGGCCTACGAAACCAGTCAAGTATCATGCCTTCCGGCTACATTCGCGCCGCTTCGGCACTCCCAACTTGCCAACGACTAA-CATAAACTGCGCAGAAAC-C-TTATTGCTGTATCGGTTCTTCCGGCGTTGCTGATTGCCAGGTTAGGCCTCGACATGATTGCTAGCCTAGATGTTTATCAGTATATCGCCACTC
GPE021840  GTAGTTTGGATAGGAAGGCGAGGCGCGCCTGCACACTTCGGACGCGGCGCCTCTGACCTTTGCTGCACGGAGAACTCCATACAATTTTACTGGATGTGGCCTCGACGGTCCGCGGCTAGGGAGCGCTGGTTYGGTTTTTATACCGAATGAACAACTTCGTGCCAGCACTGCCTGGTGTTGGTGAAGTTAAGCGRGATGGGATCTCTATCAACCCGAAAAAGTCCAAAACCCAAGGTTCACTCGGCCCCTGATGAGGYGGGCGCCCCCAATCGTWAATGAGGGTAGGGTCCGGGCCGATCCCTGCCAAGTCTATGTACGTTTATTCAGAACTGAATTAATTCATTACTYGCGTTTCTCC-ATCAGTCTACTACTGCACGGCAGTTCATTTCCAACGGATTCCATATACGCTCACACTACGGACCAACCCTTYAAAAGTCTTAGGAAAGTCTAAAGGACCGCATGGAAATCCTTGGATTAAACAGATCMGATATGCGATCCGCATGAAGAGCTCAGGCGCCAGCGTCGACGAGTAGCGTACTGGTGCTGATCCGACGCGTCAGAGCG-TGTCATGACTGCGCCTGCGGGCCAACCTCTGGAGCCAGCGACGCGGAACGAAATCTGCCAGATAAGGACGCTGGCCCGCGTCGTATCTGCGTATCACCTGGCCGCAAAAGTTGGGAGGTTCAGAGTGCGCTAGGTTTGCTCAGGGACTTTTAGAGCGTTAGGGGAGCCGTA-GACTGGCTAGGTCGACCTCTGAGCCTTTCCCGAAGYATCCTCTGGGTAAACATGCCAATCTTAACGTAACGACTCTTACCAGA-TCATGCTCCCGCATCGTACGGGAGCAGTCCTTGGCGCCGACTGGAATCTCCCTGGCGCATATCGCCTCGAGTGGCGATYTCAAGCTCGTTATATAAGGCGCACTGATACGCTTCGCCAGGTCATCGCACCGTCCGGACGGCAATACAGCGATGAGGCAGCACAGTGTTGCCGAGGACTATGTTATTTGGGTCTGAAGCGCCCAAACGACATCCASGGGGGAAACACCGCAAAGTCTGGCTCCTTATCTTTGACCATAAGATCCTTTGGTTACGTGTCGCCATCTACTTGCTGCTACGGAGGTACCGCTCACACCGTCTTGTAGAATGACTCATGCTTATTACTCTCTAGGTCGCCGTGGGAAACTGCACAGGCTCCACGTTGTACCTCGTCTAGCAGAGGCCAGAACTGATCAGTCTGATAACTTG-GAKCTTATGCGGTGCCCCACTGTTTCAAGATGGCTGGTCTCGCAACTAGCCGGATGCGCGTCTGCTCAATGGTGAAGCGTGCGATGGGGTGTCCAGTAACGTGTGTAACAGCGGCGTTATCGCCGACATTCATTTGTATGTCGGATCTCAGAGCGAGGTGCAGTTAGCCGATCCTGGCACAGATAGATCCAAGTGCCCGGTAACCCGCAGCCGGAGCACGCTTCAGCCGAAGGCCCCCGAGGCCACAGGCCATAGAAAGGCCCCACTCGCAGGAGCCCCGCCCGACCGCGGGACCCCTTACCCTTAGTCCGCTCCACCGTTCCAGTACAAATGGCGTGAGTCACATCCTCAGGCCGATCTTGTACAAGTCCACGCAAAGCGTCACGGTCGTGAATCCCAAAGGTTCTTCACCAACATAAGTAATTCTGATGCGACAAATCCCAGGGTRATGACTGGGACGGTCCCGCCCGAGGAAGACAC-GGATCCGATTACATAACCCGTTCGCTGCCGGCACCGTACGGTCGGCGCTAGTCTTCGCGCGACGCTCTTG-GAGATAGATCGCGCTGTATTGCCGCTAGTAGCTTACTGTGCGTATGCCAGAAAGCCTGGTAATTTGACATGAGCATTTGTTTAAACGCGGAAACAACTTCGGGYCTTCTCTTGGGGAAGTGGTCAAGACTACCCTTAAGGGGAATGTTAAGAGGTGCTGGTAGATAGG-ACCTGCTTTCGTGCTCCGCCCGAAATCCTATTTGCGCCGATGCTGTCCTCGATGCTGACACCCCGGAGTCATGCGACGATCTCACTARTCATCCGGTCGACGTAGCGACTCTACAGGGTGGCGGACCCCAGCCCAAAGGAAGTATCGCCAGGCGAAGTTATTTAGTTAAAGATATTTGACGTGTGGCTGCCGAGTACCCAGARATGGGCCGCGGGGGTGGATCGAGATTTATCGCCGGAGATGGAACGTCTAGTGTACGTTGCCGCCTCGTAGTCGGACTGGC-CRACAGTGAGCCTGAGGGTAGACGAGGTCAGCCGTGCGACACTACCTTGCTACGCTCCTCGCGAAAGGGAAAGAGCACGAGCCGTTGAAGTGGCGGTGCCCTGTCCGGCTAAGGTCCAGTACATTTCCTTTTTAGGAGAGCTGAAGTGGGACGCTAGCGAGCCTCGCTCCCAGTTTGCACGGTGAGTCAAAGTTGGCGAAGAAAGAGGTTTGTCATGCTTATGCAAAACCATTCACCAA-CCGGTAGTGTGTGTAATGGGTACTTGCGGCCGTGCACGTCGCACCACCTTYTGGTCGCCCGAGCCCACAAAAGTAGCTCATAAACAAACAACRGGACGAAAGCGTCTTGCCTTAGACCTGTGCTCGCAACTTCGAACGTGATTATGCGCTCCCCACCGAGCAACGGTTGAGCAGCATCAGCGAGTTCAAAACACACGCTTAACAGGAGTACCACACGATAATCCACGCGCTCCGCCCTCCCGTGCGCTCCTCCCACAAACTGCGAGGATCGTCTAGCCTCTAGCGACGGTGCGTCCTACGCATCTACATTCTCTATAGTGCAGTGGTCACTCACGGTTCTGCGCGGGGCCCGTGCTCGTGCAGAGATTACGAAGTAAGTACAGATCGTAAAAACGACCAATTTGGGAGTGATGGATCAGCCTGGTGGGACCTCTGGGACTTGTAATTCGAGTCTAATCTCATTGCGGTATGCCAGACGGAAGGARGAGCACTGATGCAAATGCCGTATCCAACGCTCCAAGCAGCCCTCTTCTCCCTGCCGTACTATGAGGGGCTGCGGACAACACCCGCTAGTCTCGCGCGATCKTTTATGCCATGTCCTAATAGGCGCGACCCTGCTAACGTTCGCGAATCGCATGTGAGTCGTTGTGTAAGAAGGGTTCACGCGAGATGGGGCTAATTCTCTATAATTAAGCTCCCGACAATCCGACCGGTAGGTGGTCCTATCAGACCCACGACCTACAACGCTGGCATGGGATAGATTAAATAGAAAAGGCCCTGAGTGGSTGGAGCTTGGGTACCGAACCTGATAAGCAGTGCTACCCTGAGTATGATCAGAAGGCGCCCTTAACCCCAAGCAACGCCTAGGAGAGACCCTCAGAAAGGATTCGATTGGAACCGTTACTTGTGCGTAATTGATCTCGGTATAAGGCCCTTGTACTTGTGTTGCCCTGCCTCTCCCCTCGGCAYTAGCGCTGCGCAGGAGCCAGCTCACTTCTTAAGACAAGCTGGTAGTGAGAGACGTAGGGGTTGAAATGTAAGTACAGCAGATCAGGGAGGCATAGCGTAATAGATAATTTATCAGCCCAAGGACTAGCTAAGACTCAACCCACCGCTATCAAGGTTGGAATCATGGCTGACCGTTCGGGACCGTCCTATACCATGTGAAAGCGGATTTGGTAAACGAATTGAATTCGTCCTGCAATTATGGATGGGACCCTCCCGCGTCTCGGTTGCGTGCGAAAAATCTTCGGACGGTCTG-CCACCGTGGTCAAGTTGAACTGCGCCAAACGGATAGTTGGTTGGCATCGGRCTTGGCTCGTCACCCTCGCYGGCCTGCAACACCAAACTGCGRTTGGGCTGATAGAGTAAGGCGGGCCTACTTCCTACTTCCATTTTGCCTTTACGCCAGYGAGACTGATCCGACCCCGAGCACGCAGTTAAGGTAAATGCCCGGACA-CGGTGTGTCTTTRGGCCCTCAAATGGCATCACGGTCCATATGCATCGGTTCGGCTCCGAAATCTCCAAACTGTTGAATC-ATAAGCAGTGTGG-TATCTGCCATCGRGTCTAAACCTACCAGACTGCTAGAGTCG-AACTAAAAAYAACACAATCCGATTTGGTTTCGCTATTCTCATACCTGGATGCATCTTGCTGGCGATCCCTCGTGTGCCCATSACCCTTGGCCCTGTGAACTTGTGCGACCCATGCGTTCGACACGGCAGCAACCTGCCGTATGACAACCTTGCGTGGTCGAGGTCAWTTGTTGTGCCTGTCCGGTAGCACCTATTCGAGTACTAAGGAAGACAAGCTCCGGGATGGTAAGTGGTCTTCTCTTCTAACCGGGACCGGCCCTTCGCCGGTGTATAGCCCACGACTTAAAACTATTGGTCTGGCAATCAACAGACGCCACCAACATTTCCGACGGGAGCCAGTTGGCCTACGAAAC-AGTCAAGTATCATGCCTTCCGGCTACATTYGCGCCGCTTCGGCACTCCCAACTKGCCAACGACTAAGCATAAACTGCGCAGAAACRC-TTATTGCTGTATCGGTTCTTCCGGCGTTGCTGATTGCCAGGTTAGGCCTCGACATGATTGCTAGCCTAGATGTTTATCAGTATATCGCCACTC
GPE021860  GTAGTTTGGATAGGAAGGCGAGGCGCGCCTGCACACTTCGGACGCGGCGCCTCTGACCTTTGCTGCACGGAGAACTCCATACAATTTTACTGG-TGTGGCCTCGACGGTCCGCGGCTAGGGAGCGCTGGTTTGGTTTTTATACCKAATGAACAACTTCGTGCCAGCACTGCCTGGTGTTGGTGAAGTTAAGCGAGATGGGATCTCTATCAACCCGAAAAAGTCCAAAACCCAAGGTTYACTCGGCCCCTGATGAGGYGGGCGCCCCCAATCGTTAATGAGGGTAGGGTCCGGGCCGATCCCTGCCAAGTCTATGTACGTTTATTCAGAACTGAATTAATTCATTACTTGCGTTTCTCC-ATCAGTCTACTACTGCACGGCAGTTCATTTCCAACGGATTCCATATACGCTCACACTACGGACCAACCCTTTAAAAGTCTTAGGAAAGTCTAAAGGACCGCATGGAAATCCTTGGATTAAACAGATCCGATAKGCGATCCGCATGMAGAGCTCAGGCGCCAGCGTCGACGAGTAGCGTACTGGTGCTGATCCGACGCGTCMGAGCGTTGTCATGACTGCGCCTGCGGGCCAACCTCTGGAGCC-GCGACGCGGAACGAAATCTGCCAGATAAGGACGCTGGCCCGCGTCGTATCTGCGTATCACCTGGCCGCAAAAGTTGGGAGGTTCAGAGTGCGCTAGGTTTGCTCAGGGACTTTTAGAGCGTTAGGGGAGCCGTACGACTGGCTAGGTCGACCTCTGAGCCTTTCCCGAWGMATCCTCTGGGTAAACATGCCACYCTTAACGTAACGACTCTTACCAGATTCATGCTCCCGCATCGTACGGGAGCAGTCCTTGGCGCCGACTGGAATCTCCCTGGCGCATATCGCCTCGAGTGGCGATCTCAAGCTCGTTATATAAGGCGCACTGATACGCTTCGCCAGGTCATCGCACCGTCCGGACGGCAATACAGCGATGAGGCAGCACAGTGTTGCCGAGGACTATGTTATTTGGGTCTGAAGCGCCCAAACGACATCCASGGGGGAAACACCGCAAAGTCTGGCTCCTTATCTTTGACCATAAGATCCTTTGGTTACGTGTCGCCATCTACTTGCTGCTACGGAGGTACCGCTCACACCGTCTTGTAGAATGACTCATGCTTATTACTCTCTAGGTCGCCGTGGGAAACTGCACAGGCTCCACGTTGTACCTCGTCTAGCAGAGGCCAGAACTGATCAGTCTGATAACTTG-GAGCTTATGCGGTGCCCCACTGTTTCAAGATGGCTGGTCTCGCAACTAGCCGGATGCGCGTCTGCTCAATGGTGAAGCGTGCGATGGGGTGTCCAGTAACGTGTGTAACAGCGGCGTTATCGCCGACATTCATTTGTATGTCGGATCTCAGAGCGAGGTGCAGTTAGCCGATCCTGGCACAGATAGATCCAAGTGCCCGGTAACCCGCAGCCGGAGCACGCTTCAGCCGAAGGCCCCCGAGGCCACAGGCCATAGAAAGGCCCCACTCGCAGGAGCCCCGCCCGACCGCGGGACCCCTTACCCTTAGTCCGCTCCACCGTTCCAGTACAAATGGCGTGAGYCACATCCTCAGGCCGATCTTGTACAAGTCCACGCAAAGCGTCACGGTCGTGAATCCCAAAGGTTCTTCACCAACATAAGTAATTCTGATGCGACAAATCCCAGGGTGATGACTGGGACGGTCCCGCCCGAGGAAGACAC-GGATCCGATTACATAACCCGTTCGCTGCCGGCACCRTACGGTCGGCGCTAGTCTTCGCGCGACGCTCTTG-GAGATAGATCGCGCTGTATTGCCGCTAGTAGCTTACTGTGCGTATGCCAGAAAGCCTGGTAATTTGACATGAGCATTTGTTTAAACGCGGAAACAACTTCGGGYCTTCTCTTGGGGAAGTGGTCAAGACTACCCTTAAGGGGAATGTTAAGAGGTGCTGGTAGATAGGGACCTGCTTTCGTGCTCCGCCCGAAATCCTATTTGCGCCGATGCTGTCCTCGATGCTGACACCCCGGAGTCATGCGACGATCTCACTARTCATCCGGTCGACGTAGCGACTCTACAGGGTGGCGGACCCCAGCCCAAAGGAAGTATCGCCAGGCGAAGTTATTTAGTTAAAGATATTTGACGTGTGGCTGCCGAGTACCCAGARRTGGGCCGCGGGGGTGGATCGAGATTTATCGCCGGAGATGGAACGTCTAGTGTACGTTGCCGCCTCGTAGTCGGACTGGCCCGACAGTGAGCCTGAGGGTAGACGAGGTCAGCCGTGCGACACTACCTTGCTACGCTCCTCGCGAAAGGGAAAGAGCACGAGCCGTTGAAGTGGCGGTGCCCTGTCCGGCTAAGGTCCAGTACATTTCCTTTTTAGGAGAGCTGAAGTGGGACGCTAGCGAGCCTCGCTCCCAGTTTGCACGGTGAGTCAAAGTTGGCGAAGAAAGAGGTTTGTCATGCTTATGCAAAACCATTCMCCAATCCGGTAGTGTGTGTAATGGGTACTTGCGGCCGTGCACGTCGCACCACCTTYTGGTCGCCCGAGCCCACAAAAGTAGCTCATAAACAAACAACGGGACGAAAGCGTCTTGCCTTAGACCTGTGCTCGCAACTTCGAACGTGATTATGCGCTCCCCACCGAGCAACGGTTGAGCAGCATCAGCGAGTTCAAAACACACGCTTAACAGGAGTACCACACGATAATCCACGCGCTCCGCCCTCCCGTGCGCTCCTCCCACAAACTGCGAGGATCGTCTAGYCTCTAGCGACGGTGCGTCCTACGCATCTAC-TTCTCTATAGTGCAGTGGTCACTCACGGTTCTGCGCGGGGCCCGTGCTCGTGCAGAGATTACGAAGTAAGTACAGATCGTAAAAACGACCAATTTGGGAGTGATGGATCAGCCT-GTGGGACCTCTGGGACTTGTAATTCGAGTCTAATCTCATTGCGGT-TGCCAGACGGAAGGAAGAGCACTGATGCAAATGCCGTATCCAACGCTCCAAGCAGCCCTCTTCTCCCTGCCGTACTATGAGGGGCTGCGGACAACACCCGCTAGTCTCGCGCGATCTTTTATGCCATGTCCTAATARGCGCGACCCTGCTAACGTTCGCGAATCGCATGTGAGTCGTTGTGTAAGAAGGGTTCACGCGAGATGGGGCTAATTCTCTATAATTAAGCTCCCGACAATCCGACCGGTAGGTGGTCCTATCAGACCCACGACCTACAACGCTGGCATGGGATAGATTAAATAGAAAAGGCCCTGAGTGGSTGGAGCTTGGGTACCGAACCTAATAAGCAGTGCTACCCTGAGTATGATCAGAAGGCGCCCTTAACCCCAAGCAACGCCTAGGAGAGACCCTCAGAAAGGATWCGATTGGAACCGTTACTTGTGCGTAATTGATCTCGGTATAAGGCCCTTGTACTTGTGTTGCCCTGCCTCTCCCCTCGGCATTAGCGCTGCGCAGGAGCCAGCTCACTTCTTAAGACAAGCTGGTAGTGAGAGACGTAGGGGTTGAAATGTAAGTACAGCAGATCAGGGAGGCATAGCGTAATAGATAATTTATCAGCCCAAGGACTAGCTAAGACTCAACCCACCGCTATCAAGGTTGGAATCATGGCTGACCGTTCGGGACCGTCCTATACCATGTGAAAGCGGATTTGGTAAACGAATTGAATTCGTCCTGCAATTATGGATGGGACCCTCCCGCGTCTCGGTTGCGTGCGAAAAATCYTCGGACGGTCTGCCCACCGTGGTCAAGTTGAACTGCGCCAAACGGATAGTTGGTTGGCATCGGGCTTGGCTCGTCACCCTCGCCGGCCTGCAACACCAAACTGCGRTTGGGCTGATAGAGTAAGGCGGGCCTACTTCCTACTTCCATTTTGCCTTTACGCCAGTGAGACTGATCCGACCCCGAGCACGCAGTTAAGGTAAATGCCCGGACATCGGTGTGTCTTTAGGCCCTCAAATGGCATCACGGTCCATATGCATCGGTTCGGCTCCGAAATCTCCAAACTGTTGAATC-ATAAGCAGTGTGGATATCTGCCATCGRGTCTAAACCTACCAGACTGCTAGAGTCG-AACTAAAAAYAACACAATCCGATTTGGTTTCGCTATTCTCATACCTGGATGCATCTTGCTGGCGATCCC-YGTGTGCCCATRACCCTTGGCCCTGTGAACTTGTRCGACCCATGCGTTCGACACGGCAGCAACCTGCCGTATGACAACCTTGCGTGGTCGAGGTCAATTGTTGTGCCTGTCCGGTAGCACCTATTCGAGTACTAAGGAAGACAAGCTCCGGGATGGTAAGTGGTCTTCTCTTCTAACCGGGACCGGCCCTTCGCCGGTGTATAGCCCACGACTTAAAACTATTGGTCTGGCAATCAACAGACGCCACCAACATTTCCGACGGGAGCCAGTTGGCCTACGAAACCAGTCAAGTATCATGCCTTCCGGCTACATTCGCGCCGCTTCGGCACTCCCAACTTGCCAACGACTAAGCATAAACTGCGCAGAAACRCTTTATTGCTGTATCGGTTCTTCCGGCGTTGCTGATTGCCAGGTTAGGCCTCGACATGATTGCTAGCCTAGATGTTTATCAGTATATCGCCACTC
GPE021870  AATACCCATCACAAGCAATAGACCAAATTCATTTCTTCAGGAGGCAACGCTCTCTGCTGTGCTTAAGTAAGCGGTCTGTCGAGGGACCGAATCTGAAGGCCCCAGTTTCATTATATATGAGAGCGTAGGTCCAACGCTCGTCATTGGCCGCTGGTTAGCCATCAAAGTCGTCAAACGGTGTCTGTACTGATGGGTAAGGGATCTCTATCGATACAGGGGGATCCGGGGTTATAGTCACAAACAAAATTCAGTGGATAATGATCATCCAGCCACAGGCGGAACTGGCACGGTACTGTTCGCTCCGAGAGTCTATGGACGTATGTATGGGCCTTGTTACGCAGTTCACGTGCGAGCTACCGCTCGATACTGCCCACGGCAATAGCCTGTCCGAGACTGACTCTAGGCCTACCTTTAATGCAATTTGTCTTCTCGCTGAATCACAAGGGAGTCGACTATTCACATGGGAATCCTCGGGCCAAATCTACTATGTGGAAAAGCCTTCTACCGCATCTTAAAAACGATACCAGTATAGTAACCGGCTAAATGCGATTTGTAGAGTCATCCGGAATAATGGTCAGAGACTCAATGATGGTACCAGTAGTATTATTATACAGCCAAACCAGTCCAGCAGTTGCGCCAAGCAGCGCCACATCTGCGTATAGTACCCCCCCGAAAAGCGTGAACCCTAGAGTGCGTTGGATGTATTTTAGAAATTATGAGATGTACTGCGGGTTACATGTCGGGTAAGATCAGATAGATGAGTAGGAGTTCTAAGCTTCTTGGACAGATACTCGTATACCCCAGCAGTCTCTACTACCTAGAGTCGGCCCTCACGCTGTACGCGAAACCGTTTGAACTTCGGGCTACGCTCTTTCATTAGGCGCAGCCTCGACTGATAGTCCTAGGTTCATCATCTGGCACACGGCAGCGTGTTTTTTTGAATGATCGCATAATTCAATCATCACCGTAATATCATGATTACACTGASCGTTTGAATCTTCTAGTAAGAAAATTCTGGACTCCAGGGTGCTGCAAGAGGAGGATACACTATCAAACTACGTTTCCATCGATAATTGGCCGAGACCCACAACTATAGATTATCCCCTACCCGACACTAAAAGAACGGTGTTCACGCCGTCCTGTAGGGCAATGTGCGCTTTTTGTAGTTGGCTGTGTGACCRATAGTCAAGGATGCTGCATGTCATACATTTTTTAGTTGGTATTGCCACCGATTGGCCTGGCGATTCGAAAGCATGCCTTATTTCCTAAAGGCGATCGTCTGTCCCCGCGGTGACTAGAGATGCCCATAATCGCTCGTAGCCGTATTKTATTACGAGGTGCCCGGTAACGTGCACAATAGTATCTCCCGTGCTAGTGGCCGCGCTCGCACTAGGTACCACTGCGGGGTGCGATCTATCAACATCGGTAAGAATTGCGCCGAGTGTCTGGTGTTACATAACCTGAACGTCTAAGGGTCCGGGTGGCCCGACATATAAAGCTGTAGACGTATTTGTATGAGGATGAACCCGCTCAGCTAAGGTACCGCCTATACACGTTCCGTTCCACGGCCCCATCATGAGTTATGGGAGTTGCATCTTCAAAACTATCCTGTATATATTACTTGGGAAGTACAAAGATATTGGCAATTGGCATCCTATGAAAGCGTAAACAACTCACTGGCGATAAAATCCAGGAAAGCTAATTAAGTAGCTCCACCCAGGCGAGACATCGAGATGAATCCCATAACCCGTTCGCCGCCAGCTTTACGCGAACGACGCCAACCTTTTCATGTCGTATTTATAGGGTAGACACAATTATCTTGAAGTCAGTGGGACTTTGTATGTGCGATTATGGACTTGGACAAACTGYGCGAGCAGCTGTTTGATTTCGGAGATAGCTCCGAATACTYCTCTCGGGAGGCGGTCAGTTTCACCCTAGATGGGAACATTCGGACAGTTTAACGAATAAGAACCCGTAGCCGCACCCCGCCCCGTGCTCTGCCGATCTTAATGTTACCATGACCGCGCACTGCCGGGGGCCACATAATGATCCCAGAGGACGTCTAGCTGAATTAGCAGCCACAAGAAACGATGCATTCCGATCCTAAGAAGTCATTGCCMACTAGATGCTCAGGACCAAGGCAACCTACAAGGCTTCGGTCGACTAGTTATAGGTCGACTGGGAGCGGTAGTCGTGATTTCATGTCAAAAATGGAGTACATATCATCCGTTATTAACCTTCCTCTAAGATAGTTTAGTGCTAGAGCTTAGGTGAACCTGCTGGAGCAACTTAGTGGCCTCTTACTGTGCTCATTCTGAAAATAAAAGAAGGCGAGAACGTAAAAATACTCAAGGTTGTATGTTTGGAAGGAGAGGCAGCTCATCGTCGGTGAACCGAAGAAGTATGACCTAATCGATCCCTCCCTCCTTGATTAAGTGTTCCGGTGTCGGCATCGAGAGAGGTTCAGAGTGCAGATGTGGGGCTGCCTCTAGGCCTAACAGAAGTCTTAATGATCTGCTGCGGCTATGAGCGGTGCTGTCCTTCTCTCCCAACCGAGCCCTTGTCAATGGTTCGCAAATAAACAGTAAAAACGCTTAACTTTGTTCTTAACATAAGCCAAGGTGCACTCTTGCGGTTGCCCATTTTTCGTTAGATGGTAAACGAGCAAAGAAGATACCCGTTGGGTAGGAGCATAACCGATATGCAGTGGACACGTTCTTGTCCTCCTCTACCCCACGTATTTCTTCCCATCATCTCAAATGCAATAAGTTCTGCGATGACGGTGTGTTCTACAGAATAGTTCCATTCGAAACACAACGTTCGCAATCAATCCTCCATTTATCTTTTACCTGTACGAAACTCGTGAAGTAGGAATAGACTATAGTGGGATTACTCTATACCCGAGCAAGCTGAATCGTGCGAGCTGCCGGAGTCGTAGAGAGCTGGCTGAACGTGTCCTGGCCCGCTGATTAATATAAGAGACACAAACATCAGCATTATGCGTCGTCTGATAGAAGCCCTCTACCATTTCGCCGCCTACCAAAAAACAAACTCCGTCCCCCATACACGCTATTCGTCTGCCCTTGCAATACGGCTGCAAATGTTCCTGCATATCTACTGGTATGATCGAAACAGACTGTCACATATACGAGACAATCGTGACATGGATTTAAGTCTTGACAATCGGGCTTAGCGCGGTTTATTTACTCGGTATCCCCATAAGAATTGGAGTTAGCAGTATGATTCTAACATAGATTATATAAGTAAAGTCCCAGCCAGCCAAGTATCATAGATCTGGCCCAGTTGGCAACGCAATATCGTTCGAGGCTTTCGGAAGTACCCAGGTTTCTTAGACTACCGGAGATAACCTTCGAGGTAACCTTAAATGGATTTGCCGCCTGTGTCAAATCAGTCCAATTGAGGAACATTTGTCCATGTATTGCTACCCCCCTCCCCTTGAGACTAGAGCTGTATGAAAAGTCATCTGACATACGGTACGGCCAGTTGATGGATATATTACGGGCCCGAGCGTGGACCTAAAAGGCAACCAATATGTGGCATGGCCAATTGACTTGGGAGTAGGAAAGTAATCTAAGACAGGTTTACCGTTGCCGTGGCTAAAACTATGGGCGCTTAGCCGTCGCCCCCCTGTAACATACGGGAACGGAATTTTAATATGGGCTAAGCGCGCTTCGCGTGTGCGGATAGATATCTTTCAAGTTCTAACCCTAGATAAGAGGCTCATCAGTAGTCCGCTCACGGCTGTCGGGTTGAGCTATACTGGACGAACTGTTGACAGGCAGTATGTTCTACTCGGACCCCTAACTTACCCATTTTGGTCAGACCTAGCTTATAGGATGGGGTTCGACGGGTCTACACTGCAACCTCATCTCGAACTTGCTACAGTGATGTTAGGCTAGAGTCGGGTGTATGAATAACATAAGGGGCCGAACCCTGGGTAGGTTTCAGCTCCGATGCTTGCATTAAGTATTGCTACCACCATACCATTCCTGAATTCCCCGAGCTACCAGTTYCATAAGCTAGACTGGGACCCGTTGGCTATCTCGTCTTCCTCGGGTCCGAGAGACTCCAATGCAGAGTGGAGTAATCCGATTTGACCCAGTCATCCCTATTTACTTGTGCAACTCAATTTTAATCCTCCGTAGACCTGGATGTTACAGCCTATTGAGTAAACATGGAAGCCGTACATGACATCTTTGGAATTCGCTACGTGCTAGCCACGAACGACTAGAAATCTCCATGGCATTCGTTCGGCGATACCTATATAGGTACCCAAAAAGCACTATTTTAAAATGGTTGATGCTCTCTCCTTTTAGGATGAGTCAATTCTCTATTGGTGCCCAAATCACGTCGCAGGATAGCTAACACAGGGTCCGGTAGGTACTGCTATTGTCCCTTATGGAGTTCACAATGATCGTGAGACCAGCACAACGCCTTTCTAACGGACCACTTTCGGACCGCTGCGAGGGTCCAAGTGGCCTGCCATCCCTATTGAATTCACATATATGTGTGGTGCTGCTGGGACGTCGCTCCCGTTGCTGATGGCGAACGGGCCGGGACTTAATATAGGYAGCGATGCGAGTACGTGCTAGTATACGCGTGCTT
GPE021890  GTAGTTTGGATAGGAA-GCGAGGCGCGCCTGCACACTTCGGACGCGGCGCCTCTGACCTTTGCTGCACGGAGAACTCCATACAATTTTACTGGATGTGGCCTCGACGGTCCGCGGCTAGGGAGCGYTGGTTTGGTTTTTATACCKAATGAACAACTTCGTGCCAGCACTGCCTGGTGTTGGTGAAGTTAAGCGAGATGGGAYCTCTATCAACCCGAAAAAGTCCAAAACCCAAGGTTCACTCGGCCCCTGATGAGGYGGGCGCCCCCAATCGTTAATGAGGGTAGGGTCCGGGCCGATCCCTGCCAAGTCTATGTACGTTTATTCAGAACTGAATTAATTCATTACTTGCGTTTCTCCAATCAGTCTACTACTGCACGGCAGTTCATTTCCAACGGATTCCATATACGCTCACACTAYGGACCAACCCTTTAAAAGTCTTAGGAAAGTCTAAAGGACCGCATGGAAATCCTTGGATTAAACAGATCCGATRTRCGATCCGCATGAAGAGCTCAGGCGCCAGCGTCGACGAGTAGCGYACTGGTGCTGATCCGACGCGTCAGAGCGTTGTCATGACTGCGCCYGCGGGCCAACCTCTGGAGCCAGCGACGCGGAACGAAATCTGCCAGAYAAGGACGCTGGCCCGCGTCGTATCTGCGTATCACCTGGCCGC-AAAGTTGGGAGGTTCAGAGTGCGCTAGGTTTGCTCAGGGACTTTTAGAGCGTTAGGGGAGCCGTACGACTGGCTAGGTCGACCTCTGAGCCWTTCCCGAAGYATCCTCT-GGTARACATGCCACYCTTAACGTAACGACTCTTACCAGATTCATGCTCCCGCATCGTACGGGAGCAGTCCTTGGCGCCGACTGGAATCTCCCTGGCGCATATCGCCTCRAGTGGCGATCTCAAGCTCGTTATATAAGGCGCACTGATACGCTTCGCCAGGTCATCGCACCGTCCGGACGGCAATACAGCGATGAGGCAGCACAGTGTTGCCGAGGACTATGTTATTTGGGTCTGAAGCGCCCAAACGACATCCA-GGRGGAAACACCGCAAAGTCTGGCTCCTTATCTTTGACCATAAGATCCTTTGGTTACGTGTCGCCAYCTACTTGCTGCTACGGAGGTACCGCTCACACCGTCTTGTAGAATGACTCATGCTTATTACTCTCTAGGKCGCCGTGRGAAACTGCACAGGCTCCACGTTGTACCTCGTCTAGCAGAGGCCAGAACTGATCAGTCTGATAACTTGCGAGCTTATGCGGTGCCCCACTGTTTCAAGATGGCTGGTCTCGCAACTAGCCGGATGCGCGTCTGCTCAATGGTGAAGCGTGCGATGGGGTGTCCAGTAACGTGTGTAACAGCGGCGTTATCGCCGACATTCATTTGTATGTCGGATCTCAGAGCGAGGTGCAGTTAGCCGATCCTGGCACAGATAGATCCAAGTGCCCGGTAACCCGCAGCCGGAGCACGCTTCAGCCGAAGGCCCCCGAGGCCACAGGCCATAGAAAGGCCYCACTCRCAGGAGCCCCGCCCGACCGCGGGACCCCTTACCCTTAGTCCGCTCCACCGTTCCAGTACAAATGGCGTGAGTCACATCCTCAGGCCGATCTTGTACAAGTYCACGCAAAGCGTCACGGTCGTGAATCCCAAAGGTTCTTCACCAACATAAG-AATTCTGATGCGACAAATCCCAGGGT-ATGACTGGGACGGTCCCGCCCGAGGAAGACAC-GGATCCGATTACATAACCCGTTCGCTGCCGGCACCRTACGGTCGGCGCTAGTCTTCGCGCGACGCTCTTGAGARATAGATCGCGCTGTATCGCCGCTAGTAGCTTACTGTGCGTATGCCAGAAAGCCTGGTAATTTGACATGAGCATTTGTTTAAACGCGGAAACAACTTYGGGYCTTCTCTTGGGGAAGTGGTCAAGACTACCCTTAAGGGGAATGTTAAGAGGTGCTGGTAGATAGGGACCTGCTTTCGTGCTCCGCCCGAAATCCTATTTGCGCCGATGCTGTYCTCGMTGCTGACACCCCGGAGTCATGCGACGATCTCACTARTCATCCGGTCGWCGTAGCGACTCTACAGGGTGGCGGACCCCAGCCCAAAGGAAGTATCGCCAGGCGAAGTTATTTAGTTAAAGATATTTGACGTGTGGCTGCCGAGTACCCAGAR-TGGGCCGCGGGGGTGGATCGAGATTTATCGCCGGAGATGGRACGTCTAGTGTACGTTGCCGCCTCGTAGTCGGACTGGCCCGACAGTGAGCCTGAGGGTAGACGAGGTCAGCCGTGCGACACTACCTTGCTACGCTCCTCGCGAAAGGGAAAGAGCACGAGCCGTTGAAGTGGCGGTGCCCTGTCCGGCTAAGGTCCAGTACATTTCCTTTTTAGGAGAGCTGAAGTGGGACGCTAGCGAGCCTCGCTCC-AGTTTGCACGGTGAGTCAAAGTTGGCGAAGAAAGAGGTTTGTCATG-TTATGCAAAACCATTCACCAATCCGGTAGTGTGTGTAATGGGTACTTGCGGCCGTGCACGTCGCACCACCTTYTGGTCGCCCGAGCCCACAAAAGTAGCTCATAAACAAACAACGGGACGA-AGCGTCTTGCCTTAGACCTGTGCTCGCAACTTCGAACGTGATTATGCGCTCCCCACCGAGCAACGGTTGAGCAGCATCAGCGAGTTCAAAACACACGCTTAACAGGAGTACCACACGATAATYCACGCGCTCCGCCCTCCCGTGCGYTCCTCCCACAAACTGCGAGGATCGTCTAGCCTCTAGCGACGGTGCGTCCTACGCATCTACATTCTCTATAGTGCAGTGGTCACTCACGGTTCTGCGCGGGKCCCGTGCTCGTGCAGAGATTACGAAGTAAGTACAGATCGTAAAAACGACCAATTTGGGMGTGATGGATCAGCCTTGTGGGACCTCTGGGACTTGTAATTCGAGTCTAATCTCATTGCGGTATGCCAGACGGAAGGRAGAGCACTGATGCAAATGCCGTATCCAACGCTCYAAGCAGCCCTCTTCTCCCTGCCGTACTATGAGGGGCTGCGGACAACACCCGCTAGTCTCGCGCGATCTTTTATGCCATGTCCTAATAGGCGCGACCCTGCTAACGTTCGCGAATCGCATGTGAGTCGTTGTGTAAGAAGGGTTCACGCGAGATGGGGCTAATTCTCTATAATTAAGCTCCCGACAATCCGACCGGTAGGTGGTCCTATCAGACCCACGACCTACAACGCTGGCATGGGAT-GATTAAATAGAAAAGGCCCTGAGTGGSTGGAGCTTGGGTACCGAACCTAATAAGCAGTGCAACCCTGAGTATGATCAGAAGGCGCCCTTAACCCCAAGCAACGCCTAGGAGAGACCCTCAGAAAGGATTCGATTGGAACCGTTACTTGTGCGTAATTGATCTCGGTATAAGGCCCTTGTACTTGTGTTGCCCTGCCTCTCCCCTCGGCATTAGCGCTGCGCAGGAGCCAGCTCACTTCTTAAGACAAGCTGGTAGTGAGAGAMGTAGGGGTTGAAATGTAAGTACAGCAGATCAGGGAGGCATAGCGTAATAGATAATTTATCAACCCARGGACTAGCTAAGACTCAACCCACCGCTATCAAGGTTGGRATCATGGCTGACCGTTC-GGACCGTCCTATACCATGTGAAAGCGGATTTGGTAAACGAATTGAATTCGTCCTGCAATTATGGATGGGACCCTCCCGCGTYTCGGTTGCGTGCRAARAATCCTCGGACGGTCTGCCCACCGTGGTCAAGTTGAACTGCGCCAAACGGATAGTTGGTTGGCATCGGGCTTGGCTCGTCACCCTCGCCGGCCTGCAACACCAAACTGCGRTTGGGCTGATAGAGTAAGGCGGGCCTACTTCCTACTYCCATTTTGCCTTTACGCCAGTGAGACTGATCCGACCCCGAGCACGCAGTTAAGGTAAATGCCCGGACA-CGGTGTGTCTTTAGGCCCTCAAATGGCATCACGGTCCATATGCATCGGTTCGGCTCCGAAATCTCCAAACTGTTGAATCCATAAGCAGTGTGGATATCTGCCATCGRGTCTAAACCTACCAGACTGCTAGAGTCGCAACTAAAAAYAACACAATCCGATTTGGTTTMGCTATTCTCATACCTGGATGCATCTTGCTGGCGATCCC--GTGTGCCCATRACCCTTGGYSCTGTGAACTTGTGCRACCCATGCGTTCGACACGGCAGCAACCTGCCGTATGACAACCTTGCGTGGTCGAGGTCAATTGTTGTGCCTGTCCGGTAGCACCTATTCGAGTACTAAGGAAGACAAGCTCCGGGATGGTAAGTGGTCTTCTCTTCTAACCGGG-CCGGCCCTTCGCCGGTGTATAGCCCACGACTTAAAACTATTGGTCTGGCAATCAACAGACGCCACCAACATTTCCGACGGGAGCCAGTTGGCCTACGAAAC-AGTCAAGTATCATGCCTTCCGGCTACATTCGCGCCGCTTCGGCACTCCCAACTTGCCAACGACTAAGCATAAACTGCGCAGAAAC-C-TTATTGCTGTATCGGTTCTTCCGGCGTTGCTGATTGCCAGGTTAGGCCTCGACATGATTGCTAGCCTAGATGTTTATCAGTATATCGCCACTC
GPE021950  GTCGTTTGGATA-GAAGGCGAGGCGCGCCTGCACAC-TCGGACGCGGCGCCTCTGACCTTTGCTGCACGGAGAACTCCATACAATTTTACTGG-TGTGGCCTCGACGGTCCGCGGCTAGGGAGCGCTGGTT-GGTTTTTATACCGAATG-M--ACTTCGTGCCA-CA-TGCCTGGTGTTGGTGAA-TTA-GCGAGATGGGATCTCTA-CAACCCGAAAAAGTCC-AA-CCCAAGGTTCACTCGGCCCCTGATGAGGCGGGCGCCCCCAATCGTTAATGAGGGTRGGGTCCG-GCCGATCCCTGCCAGGTCTATGTACGT-TATT-AGAACTG-ATTAAT-CATTACTTGCGTTTCTCCAATCAGTCTACTACTGCACG-CAGTTCACTTCCAA-GGATTCCATATACGTTCACACT-CGGACCAACCCTT-AAAAGTCTTAGGAAAGTCTAAAGGACCGCATGGAAATCCTTGGA-TAAACTGATTCGAC-TGCGGTCCGCATGMAGAG-TCAGA-G-WAGTGT-GACGAGTAGCGTACTGGTG-TGA-CCG-CGCGTCMRASCGTTGTCATGAGTGCGCCTGCGGGCCAACCTCTGGAGCAAGCGACGCGGAACGAAATCTGCCAGATGAGGACG-TGGCCCGC-TCGTATCTGCGTATCACCTGGCCGCAAAAGTT-GGAGGTTTA-AGTGCGCTAGGTTTGCTCAGGGACTTTTAAAGC-YTAGGG-AGCCGTACRACTGGYTAGATCGAYCTCTKR--CTTTCCCAAAGAATCTTCTGGGTAGACATGTCACTCTTAACGTARCS-CTC-TACCAGATTCATGCTCCCGTATCGTACGGGAGCAGCCCTTGGCGCCGACTGGAATCTCCCTGTCGCATATCGCC-CGAGTGGCGATCTCA-GCTCGTTATATAAGGCGC-CTGATACGCTTCGCC-GGTCATCG-AC-GT-CGGACGGCAATACAGCGATGAGGC-GCACAGTGTT-CCGAGGACTATGTTATTTGGGTCTG-A-TGCCCAAA-GA-ATCCAYGGGGGAAAC-CCACAAAATCTG-CTCC--ATCTTWGAC-ATAAGATCCTTTGGTTACGTGT-GCTATCTACTTGCTGCTRCG-AGGTACC-CTCACACCGTCTTG-AGAATGACTCATGCTTAT-ACTTTCTAGGTCGCCGTGGGAAACTGCACAGGCT-CACGTTGTACCTCG-C-ASCAGAGACCAGAACTGATCAGTCTGATAACTTG-GAGCATATGC-GTGCCCCAMTGTTTCAAGATGGCTGGTCTCGCGACTAGCCGGATGCGCGTCT-CTCAATGGTGAAGCGTGCGATG-GGTGTCCAGTAACGTGTGTAACAGCGGCGTTA-CGCCGACATTCATTTGTATGTCGGATCTCAGAGCGAGGTGCAGTT-GCCGATCC-GGCACAAAT-GATCCAAGTGCCCGGTAACCCG-A-CCGGAG-ACGCTTCAGCCGAAGAACC-CGAGGCC-CAGGCCATAGAAAKGC-CCACT-RCAGGAGCCCCGC-CGA--GCGGGACCCCTTACCC-TATTCCGCT-CA-CGTTCCAGTACAAATGGCGTG-GTCACATCCTC-GGCCGATCTTGTACAAGTCCACGCACAGCGTCRC-GTCGTGAATCCCAAAGGTT-TTCACCAACATAAGTAGTTCTGATGCGACAAATCCCAGGATGATGACTGGGACGGTC-CG-CCGGGGAAGACACCGGATCCGATTACATAACCCGTTCGCTGC-GGCATCGTACGGTCGGCGC-AGTCTTCGCGCGACGCTCTTGAGAGATAG-CCGCGCTGTATCGCCGCTAGTRGCWTACTGTGCGTATGCCAGAAAGCCTGGTAAT-TGACATAAGCATTTGTTTAATCGCG-AAACAAC-TC-GGYCTTCTCYTGGGGAAG-GATCAAGACTACCCTTAAGGGG-ACGTTAAGAGGTGCTGGTAGATAGGGRCCTGATTTCGTGCCCCGCCCGAAATCCTATTTGTGCCGATGCTGTCCTCG-TGCTGACACCCCGGAGTCATGCGACGATCTCGCTAATCATCCG-TCGACGTAGCGACTCCACAGGGTGGCGGACCCCAGCCC-AAGGAAGTATCGGTRGGCGAAGTTATTTAGTTGAAGATA-TTG-C-TGGGGCTGCCGAGTACC-AGAGATGGACCGCGGGGGTGGATCGAGATTTATCGCCGGAGATG-RACGTCTAGTGTACGTTACC-CCTCGTAGTCGGACTGGCCCGACAGTGAGCCTGAGGGTAGACGAGGTCAGCCGTGCGACACTA-CTTGCTACGCTC-TC-CGAAAGGGAAAGAGCACGAG-CGTTGAAGTGGCGGTGCCCTGCCCGGCTAAGGTCCAGTACATTTCCTTTTTAGCAGAGCTGAAGTGGGACGCTAGCGAGCCTCG-TCCCAGTTTGCACGGTGAGTCAAAGTTGGCGAAGAAAGAGGTTTGTCATGCATATGCAAAACCATTCACCAATCCGGTAGTGTGTGTAATGGGTACTTTCGG-CGTGCACGKCGCACCACCTTCTGGTCGCCCGAGCC-ACAA-AGTAGCTCATAAACACACAA-GGGACGAAAGCGTCTTGCCT-AGACC-GTGC-CGCAACTTCGAACGTGATTAT-CGCTCC-CACC-AGTAACGGTTGAGCAACATCAGTGAGTTCAA-ACA-GCGCTT-ACAGGTG-ACCACACGATTATCCACGCGCTCCGCTCTACCGTGC-CTCCTCCCACAAACTGCGAGGATCGTCTAGTCTCT-GCGACGGAACGTCCTACGCATCTACATTCTCTATAGTGCAGTGGTCACTCACGGCYCTGC-CGGGG-CCGTGCTCGTGCAGAGATTACGAAGT-AGTACAGACCGTAAAAACGACCAAYTAGGGAGTGATGGATCAGCCYTGTGGGACCTCTG-GACTTGTAATTS-AGTCT-ATCTCATTGCGGT-TGCCAGACGGTAGGAAG--CACTGAT-CAAATRCCGTATCCAACGCTC-AAGCAGCC-TCTTCTCCCTGYTGTACTATGAGGGGCTGCGGAC--CACCCGTTAGTCTCGCGCGATCTTTTATGCCATGTCCTAATGR-CGCGMC-CT-TTAACGTT-GC-AAAC-CATGTGGGTCGTTGTGTAAAAAGGGTTCACGCGAGRTAGGACTAATTCTCTATAATGAAGCTCCCAACAAT-CGACCGGTAGGTGGTCCTAT-AGACCCAGGACCTACAACGCTGGCAT--GATAGATTAAATAGAAAAGGCCCTGAGTGGGTGGAGCTTGGATACCGGA-CTGATAAGCAGTGTTACCCTGAGT-TGATC-GAA-GCGCCCTTAACYCCAAGCAACGCCTAGGRGAGACCCTCA-AAAGGATTCGATTGGAACC-TTACTTGTG-GTAATTGAT-TCG-CATAAG-CCCTTGTACTTGTGTTGTCCTGCCTCTCCCCTCGGCATTAGAGCTGCGTAGGAGCCAGCTCACTTTTTAAGATA-GCTGGTAGTGAGAGACGTAGGGGTTGAAATGTAAGTACAGCAGATCAGGGAGGCATAGCGTAATAGATAATTTATCAGCCCAAGGACTAGCTAAGACTCAACCCACCGCTATCAAGGTTGGAATCATGGCTGACCATTCGGGACCGTCCTATACCATGTGRAARCGGAT-TGGTAAACG-ATTGARTTCGTCCTGCAATTATGGATAGGA-CCTCCCGCGTCTCRGTTSC-TGCGGAGAATC-T-GGACGGT-TGCCCACCGTGGT-AAGTTGAACTGCGCCAAACGGATAGTT-GTTGGCATYG-GCTT-GCTCGTCACCCTCGCCGGCCTGCAACACC-AGCTGCCATTGGGCTGATAGAG-AATGCGGGCCTACTTCCTAATTCCACT-TGCCTTTACGCCAGTGAGACTGATCCGACCCCGASYACRCAGTTAAGGTAAATGCC-GGACATC-GTGTGTCTTTAGGACCCCAAATGGCATCACGGTCCATATGCATGGGTTCGGCTCCGAAATCTCCAAATTGTTGAATCCATAAGCAGTGTGGATAACTGCC-TCGGGTCTAAACCTACCAGACTGGTAGAGTCGCAACTAAAAACAACACAATCCGATTTGGTTTCACTACTCTCATACCTGGAAGC-TCTTGC-GGCGGTC-CTCGTGTGCCCATRACCCTTGGCCCWKTGAACTTGT--GACCCATGCGTTCGACACGGCAGCAACCTGCCGT--GACAACCATGCGTGGCCGAGCTCAATTGTTGTGCCTGTCCGGTAGCACCTATTCGAGTACTAAGG-AGACAAGCTC-GGGATGGTAAG-GGTCTTCTCTTTTAAC-GAGACCGGTCCTTCGCCGGTG-ATAG-CCACGACT-AAAACTATTGGTCTG-CAATCAACAGACGCCACCAACATTTCCGACGGGAGCCAGT-GGCCTACGAAACCAGT-AAGTAT-ATGCTTTCCGGCTACATT-GTGCCGCTT-GGCACTCCCAA-TTGCCAACGATTAAG-A-AAACTGCGCAGAA-CGCGGTATT-CTGKATCGGTTCTTCCGGCGTTGCTGATTGCCAGGTT-GTCCTCGACATGATYGCTAGCCT-GATKTTTATCAGTAT-TCGCCACTC
GPE022000  GTAGTTTGGATAGGAAGGCGAGGCGCGCCTGCACMCTTCGGACGCGGCGCCTCTGACCTTTGCTGCACGGAGAACTCCATACAATWTTACTGGATGTGGCCTCGACGGTCCGCGGCTAGGGAGCGCTGGTTTGGTTTTTATMCCKAATGAACAACTTCGTGCCAGCACTGCCTGGTGTTGGTGAAGTTAAGCGAGATGGGATCTCTATCAACCCGAAAAAGTCCAAAACCCAAGGTTCACTCGGCCCCTGATGAGGYGGGCGCCCCCAATCGTTAATGAGGGTAGGGTCCGGGCCGATCCCTGCCAAGTCTATGTACGTTTATTCAGAACTGAATTAATTCATTACTTGCGTTTCTCCAATCAGTCTACTACTGCACGGCAGTTCATTTCCAACGGATTCCATATACGCTCACACTAYGGACCAACCCTTTAAAAGTCTTAGGAAAGTCTAAAGGACCGCATGGAAATCCTTGGATTAAACAGATCCGATATGCG-TCCGCATGAAGAGCTCAGGCGCCAGCGTC-ACGAGTAGCGTACTGGTGCTGATCCGACGCGTCAGAGCGTTGTCATGACTGCGCCTGCGGGCCAACCTC-GGAGCCAGCGACGCGGAACGAAATCTGCCAGAYAAGGACGCTGGCCCGCGTCGTATCTGCGTATCACCTGGCCGSAAAAGTTGGGAGGTTCAGAGTGCGCTAGGTTTGCTCAGGGACTTTTAGAGCGTTAGGGGAGCCGTACGACTGGCTAGGTCGACCTCTGAGCCWTTCCCGAAGMATCCTCTGGGTAAACATGCCAMTCTTAACGTAACGACTCTTACCAGATTCATGCTCCCGCATCGTACGGGAGCAGTCCTTGGCGCCGACTGGAATCTCCCTGGCGCATATCGCCTCGAGTGGCGATCTCAAGCTCGTTATATAAGGCGCACTGATACGCTTCGCCAGGTCATCGCACCGTCCGGACGGCAATACAGCGATGAGGCAGCACAGTGTTGCCGAGGACTATGTTATTTGGGTCTGAAGCGCCCAAACGACATCCASGGGGGAAACACCGCAAAGTCTGGCTCCTTATCTTTGACCATAAGATCCTTTGGTTACGTGTCGCCATCTACTTGCTGCTACGGAGGTACCGCTCACACCGTCTTGTAGAATGACTCATGCTTATTACTCTCTAGGTCGCCGTGGGAAACTGCACAGGCTCCACGTTGTACCTCGTCTAGCAGAGGCCAGAACTGATCAGTCTGATAACTTGSGAGCTTATGCGGTGCCCCACTGTTTCAAGATGGCTGGTCTCGCAACTAGCCGGATGCGCGTCTGCTCAATGGTGAAGCGTGCGATGGGGTGTCCAGTAACGTGTRTAACAGCGGCGTTATCGCCGACATTCATTTGTATGTCGGATCTCAGAGCGAGGTGCAGTTAGCCGATCCTGGCACAGATAGATCCAAGTGCCCGGTAACCCGCAGCCGGAGCACGCTTCAGCCGAAGGCCCCCGAGGCCACAGGCCATAGAAAGGYCCCACTCRCARGAGCCCCGCCCGACCGCGGGACCCCTTACCCTTAGTCCGCTCCACCGTTCCAGTACAAATGGCGTGAGTCACATCCTCAGGCCGATCTTGTACAAGTCCACGCAAAGCGTCACGGTCGTGAATCCCAAAGGTTCTTCACCAACATAAGTAATTCTGATGCGACAAATCCCAGGRTGATGACTGGGACGSTCCCGCCCGAGGAAGACACCGGATCCRATTACAT-ACCCGTTCGCTGCCGGCACCRTACGGTCGGCGCTAGTCTTCGCGCGACGCTCTTGAGAGATAGATCGCGCTGTATTGCCGCTAGTAGCTTACTGTGCGTATGCCAGAAAGCCTGGTAATTTGACATGAGCATTTGTTTAAACGCGGAAACAACTTCGGGYCTTCTCTTGGGGAAGTGGTCAAGACTACCCTTAAGGGGAATGTTAAGAGGTGCTGGTAGATAGG-ACCTGCTTTCGTGCTCCGCCCGAAATCCTATTTGCGCCGATGCTGTCCTCGATGCTGACACCCCGGAGTCATGCGACGATCTCACTARTCATCCGGTCGWCGTAGCGACTCTACAGGGTGGCGGACCCCAGCCCAAAGGAAGTATCGCCAGGCGAAGTTATTTAGTTAAAGATATTTGACGTGTGGCTGCCGAGTACCCAGARATGGGCCGCGGGGGTGGATCGAGATTTATCGCCGGAGATGGAACGTCTAGTGTACGTTGCCGCCTCGTAGTCGGACTGGCCCGACAGTGAGCCTGAGGGTAGACGAGGTCAGCCGTGCGACACTACCTTGCTACGCTCCTCGCGAAAGGGAAAGAGCACKAGCCGTTGAAGTGGCGGTGCCCTGTCCGGCTAAGGTCCAGTACATTTCCTTTTTAGGAGAGCTGAAGTGGGACGCTAGCGAGCCTCGCTCCYAGTTTGCACGGTGAGTCAAAGTTGGCGAAGAAAGAGGTTTGTCATG-TTATGCAAAACCATTCACCAATCCGGTAGTGTGTKTAATGGGTACTTGCGGCCGTGCACGTCGCACCACCTTYTGGTCGCCCGAGCCCACAAAAGTAGCTCATAAACAAACAACRGGACGAMAGCGTCTTGCCTTAGACCTGTGCTCGCAACTTCGAACGTGATTATGCGCTCCCCACCGAGCAACGGTTGAGCAGCATCAGCGAGTTCAAAACACACGCTTAACAGGAGTACCACACGATAATYCACGCGCTCCGCCCTCCCGTGCGCTCCTCCCACAAACTGCGAGGATCGT-TAGCCTCTAGCGACGGTGCGTCCTACGCATCTACATTCTCTATAGTGCAGTGGTCACTCACGGTTCTGCGCGGGGCCCGTGCTCGTGCAGAGATTACGAAGTAAGTACAGATCGTAAAAACGACCAATTTGGGAGTGATGGATCAGCCTTGTGGGACCTCTGGGACTTGTAATTC-AGTCTAATCTCATTGCGGTMTGCCAGACGGAAGGAAGAGCACTGATGCAAATGCCGTATCCAACGCTCCAAGCAGCCCTCTTCTCCCTGYCGTACTATGAGGGGCTGCGGACAACACCCGCTAGTCTCGCGCGATCTTTTATGCCATGTCCTAATAGGCGCGACCCTGCTAACGTTCGCGAATCGCATGTGAGTCGTTGTGTAAGAAGGGTTCACGCGAGATGGGGCTAATTCTCTATAATTAAGCTCCCGACAATCCGACCGGTAGGTGGTCCTATCAGACCCACGACCTACAACGCTGGCATGGGATAGATTAAATAGAAAAGGCCCTGAGTGGSTGGAGCTTGGGTACCGAACCTGATAAGCAGTGCTACCCTGAGTATGATCAGARGGCGCCCTTAACCCCAAGCAACGCCTAGGAGAGACCCTCAGAAAGGATTCGATTGGAACCGTTACTTGTGCGTAATTGATCTCGGTATAAGGCCCTTGTACTTGTGTTGCCCTGCCTCTCCCCTCGGCAYTAGCGCTGCGCAGGAGCCAGCTCACTTCTTAAGACAAGCTGGTAGTGAGAGACGTAGGGGTTGAAATGTAAGTACAGCAGATCAGGGAGGCATAGCGTAATAGATAATTTATCAGCCCAAGGACTAGCTAAGACTCAACCCACCGCTATCAAGGTTGGRATCATGGCTGACCGTTCGGGACCGTCCTATACCATGTGAAAGCGGATTTGGTAAACGAATTGAATTCGTCCTGCAATTATGGATGGGACCCTCCCGCGTCYCGGTTGCGTGCGAAAAATCTTCGGACGGTCTGCCCACCGTGGTCAAGTTGAACWGCGCCAAACGGATAGTTGGTTGGCAT-GGRCTTGGCTCGTCACCCTCGCCGGCCTGCAACACCAAACTGCGRTTGGGCTGATAGAGTAAGGCGGGCYTACTTCCTACTTCCATTTTGCCTTTACGCCAGTGAGACTGATCCGACCCCGAGCACGCAGTTAAGGTAAATGCCCGGACATCGGTG-GTCTTTAGGCCCTCAAATGGCATCACGGTCCATATGCATCGGTTCGGCTCCGAAATCTCCAAACTGTTGAATCCATAAGCAGTGTGGATATCTGCCATCGRGTCTAAACCTMCCAGACTGCTAGAGTCGCAACTAAAAAYAACACAATCCGATTTGGTTTCGCTATTCTCATACCTGGATGCATCTTGCTGGCGATCCCTCGTGTGCCCATRAC-CTTGGCCCTGTGAACTTGTGCGACCCATGCGTTCGACACGGCAGCAACCTGCCGTATGACAACCTTGCGTGGTCGAGGTCAATTGTTGTGCCTGTCCGGTAGCACCTATTCGAGTACTAAGGAAGACAAGCTCCGGGATGGTAAGTGGTCTTCTCTTCTAACCGGG-CCGGCCCTTCGCCGGTGTATAGCCCACGACTTAAAACTATTGGTCTGGCAATCAACAGACGCCACCAACATTTCCGACGGGAGCCAGTTGGCCTACGAAACCAGTCAAGTATCATGCCTTCCGGCTACATTCGCGCCGCTTCGGCACTCCCAACTTGCCAACGACTAAGCATAAACTGCGCAGAAAC-CGTTATTGCTGTATCGGTTCTTCCGGCGTTGCTGATTGCCAGGTTAGGCCTCGACATGATTGCTAGCCTAGATGTTTATCAGTATATCGCCACTC
GPE022040  GTAGTTTGGATAGGAAGGCGAGGCGCGCCTGCACACTTCGGACGCGGCGCCTCTGACCTTTGCTGCACGGAGAACTCCATACAATTTTACTGGATGTGGCCTCGACGGTCCGCGGCTAGGGAGCGCTGGTTTGGTTTTTATACCKAATGAACAACTTCGTGCCAGCACTGCCTGGTGTTGGTGAAGTTAAGCGAGATGGGATCTCTATCAACCCGAAAAAGTCCAAAACCCAAGGTTCACTCGGCCCCTGATGAGGYGGGCGCCCCCAATCGTTAATGAGGGTAGGGTCCGGGCCGATCCCTGCCAAGTCTATGTACGTTTATTCAGAACTGAATTAATTCATTACTTGCGTTTCTCCAATCAGTCTACTACTGCACGGCAGTTCATTTCCAACGGATTCCATATACGCTCACACTACGGACCAACCCTTTAAAAGTCTTAGGAAAGTCTAAAGGACCGCATGGAAATCCTTGGATTRAACAGATCCGATAKGCGATCCGCATGAAGAGCTCAGGCGCCAGCGTCGACRAGTAGCGTACTGGTGCTGATCCGACGCGTCAGAGCG-TGTCATGACTGCGCCTGCGGGCCAACCTC-GGAGCCAKCGACGCGGAACGAAATCTGCCAGATAAGGACGCTGGCCCGCGTCGTATCTGCGTATCACCTGGCCGC-AAAGTTGGGAGGTTCAGAGTGCGCTAGGTTTGCTCAGGGACTTTTAGAGCGTTAGGGGAGCCGTACGACTGGCTAGGTCGRCCTCTGAGCCTTTCCCGAAGYATCCTCTGGGTAAACATGCCAMTCTTAACGTAACGACTCTTACCAGATTCATGCTCCCGCATCGTACGGGAGCAGTCCTTGGCGCCGACTGGAATCTCCCTGGCGCATATCGCCTCGAGTGGCGATCTCAAGCTCGTTATATAAGGCGCACTGATAYGCTTCGCCAGGTCATCGCACCGTCCGGACGGCAATACAGCGATGAGGCAGCACAGTGTTGCCGAGGACTATGTTATTTGGGTCTGAAGCGCCCAAACGACATCCA-GGGGGAAACACCGCAAAGTCTGGCTCCTTATCTTTGACCATAAGATCCTTTGGTTACGTGTCGCCATCTACTTGCTGCTACGGAGGTACCGCTCACACCGTCTTGTAGAATGACTCATGCTTATTACTCTCTAGGTCGCCGTGGGAAACTGCACAGGCTCCACGTTGTACCTCGTCTAGCAGAGGCCAGAACTGATCAGTCTGATAACTTGSGAGCTTATGCGGTGCCCCACTGTTTCAAGATGGCTGGTCTCGCAACTAGCCGGATGCGCGTCTGCTCAATGGTGAAGCGTGCGATGGGGTGTCCAGTAACGTGTGTAACAGCGGCGYTATCGCCGACATTCATTTGTATGTCGGATCTCAGAGCGAGGTGCAGTTAGCCGATCCTGGCACAGATAGATCCAAGTGCCCGGTAACCCGCAGCCGGAGCACGCTTCAGCCGAAGGCCC-CGAGGCCACAGGCCATAGAAAGGCCCCACTCGCAGGAGCCCCGCC-GACCGCGGGACCCCTTACCCTTAGTCCGCTCCACCGTTCCAGTACAAATGGCGTGAGTCACATCCTCAGGCCGATCTTGTACAAGTCCACGCAAAGCGTCACGGTCGTGAATCCCAAAGGTTCTTCACCAACATAAGTAATTCTGATGCGACAAATCCCAGGGTGATGACTGGGACGGTCCCGCCCGAGGAAGACAC-GGATCCGATTACATAACCCGTTCGCTGCCGGCACCRTACGGTCGGCGCTAGTCTTCGCGCGACGCTCTTGAGAGATAGATCGCGCTGTATCGCCGCTAGTAGCTTACTGTGCGTATGCCAGAAAGCCTGGTAATTTGACATGAGCATTTGTTTAAACGCGGAAACAACTTCGGGCCTTCTCTTGGGGAAGTGGTCAAGACTACCCTTAAGGGGAATGTTAAGAGGTGCTGGTAGATAGG-ACCTGCTTTCGTGCTCCGCCCGAAATCCTATTTGCGCCGATGCTGTCCTCGATGCTGACACCCCGGAGTCATGCGACGATCTCACTARTCATCCGGTCGWCGTAGCGACTCTACAGGGTGGCGGACCCCAGCCCAAAGGAAGTATCGCCAGGCGAAGTTATTTAGTTAAAGATATTTGACGTGTGGCTGCCGAGTACCCAGARATGGGCCGCRGGGGTGGATCGAGATTTATCGCCGGAGATGGAACGTCTAGTGTACGTTGCCGCCTCGTAGTCGGACTGGC-CGACAGTGAGCCTGAGGGTAGACGAGGTCAGCCGTGCGACACTACCTTGCTACGCTCCTCGCGAAAGGGAAAGAGCACGAGCCGTTGAAGTGGCGSTGCCCTGTCCGGCTAAGGTCCAGTACATTTCCTTTTTAGGAGAGCTGAAGTGGGACGCTAGCGAGCCTCGCTCC-AGTTTGCACGGTGAGTCAAAGTTGGCGAAGAAAGAGGTTTGTCATG-TTATGCAAAACCATTCACCAATCCGGTAGTGTGTGTAATGGGTACTTGCGGCCGTGCACGTCGCACCACCTTYTGGTCG-CCGAGCCCACAAAAGTAGCTCATAAACAAACAAC-GGACGAAAGCGTCTTGCCTTAGACCTGTGCTCGCAACYTCGAACGTGATTATGCGCTCCCCACYGAGCAACGGTTGAGCAGCATCAGCGAGTTCAAAACACACGCTTAACAGGAGTACCACACGATAATCCACGCGCTCCGCCCTCCCGTGCGCTCCTCCCACAAACTGCGAGGATCGT-TAGCCTCTAGCGACGGTGCGTCCTACGCATCTACATTCTCTATAGTGCAGTGGTCACTMACGGTTCTGCGCGGGGCCCGTGCTCGTGCAGAGATTACGAAGTAAGTACAGATYGTAAAAACGACCAATTTGGGAGTGATGGATCAGCCT-GTGGGACCTCTGGGACTTGTAATTCGAGTCTAATCTCATTGCGGT-TGCCAGACGGAAGGAAGAGCACTGATGCAAATGCCGTATCCAACSCTCCAAGCASCCCTCTTCTCCCTGCCGTACTATGAGGGGCTGCGGACAACACCCGCTAGTCTCGCGCGATCTTTTATGCCATGTCCTAAYARGCGCGACCCTGCTAACGTTCGCGAATCGCATGTGAGTCGTTGTGTAAGAAGGG-TCACGCGAGATGGGGCTAATTCTCTATAATTAAGCTCCCGACAATCCGACCGGTAGGTG-TCCTATCAGACCCACGACCTACAACGCTGGCATGGGATAGATTAAATAGAAAAGGCCCTGAGTGGSTGGAGCTTGGGTACCGAACCTGATAAGCAGTGCTACCCTGAGTATGATCAGAAGGCGCCCTTAACCCCAAGCAACGCCTAGGAGAGACCCTCAGAAAGGATTCGATTGGAACCGTTACTTGTGCGTAATTGATCTCGGTATAAGRCCCTTGTACTTGTGTTGCCCTGCCTCTCCCCTCGGCATTAGCSCTGCGCAGGAGCCAGCTCACTTCTTAAGACAAGCTGGTAGTGAGAGACGTAGGGGTTGAAATGTAAGTACAGCAGATCAGGGAGGCATAGCGTAATAGATAATTTATCAACCCAAGGACTAGCTAAGACTCAACCCACCGCTATCAAGGTTGGAATCATGGCTGACCGTTC-GGACCGTCCTATACCATGTGAAAGCGGATTTGGWAAACGAATTGAATTCGTCCTGCAATTATGGATGGGACCCTCCCGCGTCTCGGTTGCGTGCGAA-AATC-TCGGACGGTCYGCCCACCGTGGTCAAGTTGAACTGCGCCAAACGGATAGTTGGTTGGCAT-GGGCTTGGCTCGTCACCCTCGCCGGCCTGCAACACCAAACTGCGRTTGGGCTGATAGAGTAAGGCGGGCCTACTTCCTACTTCCATTTTGCCTTTACGCCAGTGAGAC-GATCCGACCCCGAGCACGCAGTTAAGGTAAATGCCCGGACATCGGTGTGTCTTTAGGCCCTCAAATGGCATCACGGTCCATATGCATCGGTTCGGCTCCGAAATCTCCAAACTGTTGAATCCATAAGCAGTGTGGATATCTGCCATCGRGTCTAAACCTACCAGACTGCTAGAGTCGCAACTAAAAACAACACAATCCGATTTGGTTT-GCTACTCTCATACCTGGATGCATCTTGCTGGCGATCCC-CGTGTGCCCATRACCCTTGGCCCTGTGAACTTGTGCGACCCATGCGTTCGACACGGCAGCAACCTGCCGTATGACAACCTTGCGTGGTCGAGGTCAATTGTTGTGCCTGTCCGGTAGCACCTATTCGAGTAC-AAGGAAGACAAGCTCCGG-ATGGTAAGTGGTCTTCTCTTCTAACCGGG-CCGGCCCTTCGCCGGTGTATAGCCCACGACTTAAAACTATTGGTCTGGCAATCAACAGACGCCACCAACATTTCCGACGGGAGCCAGTTGGCCTACGAAACCAGTCAAGTATCATGCCTTCCGGCTACATTCGCGCCGCTTCGGCACTCCCAACTTGCCAACGACTAAGCATAAACTGCGCAGAAAC-CGTTATTGCTGTATCGGTTCTTCCGGCGTTGCTGATTGCCAGGTTAGGCCTCGACATGATYGCTAGCCTAGATGTTTATCAGTATATCGCCACTC
GPE022060  GTARTTTGGATAGGAAGGCGARGCGCGCCTGCACMCTTCGGASGCGGCGCCTCYGRCCTTTGCTGCACGGAGAACTCCATRCAATTTTACWKGATGWGGCCTCGACGGTCCGCGGCTAGGGAGCGCTGGTTTGGTTTTTATACCKAATGAACAACTTCGTGCCAGCACTGCCTGGTGTTGGTGAAGTTAAKCGAGATGGGATCTCTATCAACCCGAARAAGTCCAAAACCCAAGGTTCACTCGGCCCCTGATGAGGYGGGCGCCCCCAATCGTWAATGAGGGTAGGGTCCGGGCCGATCCYTGCCAAGTCTATGTACGTTTATTCAGAACTGAAYTAATTCATTACTTGCGTTTCTCCAATCAGTMTACYACTGCACGGCAGTTCATTTCCAACGGATTCCATATACGCTCACACTACGGACCAACCCTTTAAAAGTCTTAGGAAAGTCTAAAGGACCGCATGRAAATCCTTGGATTAAACAGATCCGATRTGCGATCCGCATGAAGAGCTCAGGCGCCAGCGTCGACRAGTAGCGTACTGGTRCTGATCCGACGCGTCMRAGCGTTGTMATGACTGCGCMTGCGGGCCAACCTCTGGAGCCAGCGACGCRGAACGAAATCTRCCAGATAAGGACGCTGGCCCGCGTCGTATCTGCGTATCACCTGGCCGCRAARGTTGGGAGGTTCAGAGTGCGCTAGGTTTGCKCAGGGACTTTTAGAGCGTTAGGGGAGCCGTACGACTGGCTAGGTCGACCTCTGRGCCWTTCCCGAWGCATCCTCTGGGTAAACATGCCAMYCTTAMCGTAACGACTCTTACCAGAATCATGCTCCCGCATCGTMCGGGAGCAGTCCTTRGCGCCGACTGGAATCTCYCTGGCGCRTATCGCCTCGAGTGGCGATYTCAAGCTCGTTATATAAGGCGCACTGATACGCTTCKCCAGGTCATCGCACCGTCCGGACGGCAATACAGCGATGAGGCAGCACAGTGTKGCCGAGGACTATGTTATTTGGGTCTGAAGCGCCCAAACGACATCCASGGGGGAAACACCGCAAARTCWGGCTCCTTATCTTTGAYCATAAGATCCTWTGGTTACGTGTYGCCATCTACTTGCTGCTACGGAGGTACCGCTCACACCGTCTTGKAGAATGACTCATGCTTATTACTCTCTAGGTCGCCGTGGGAAACTGCACAGGCTCCACGTTGTACCTCGTCTAGCAGAGGCCAGAACTGATYAGTCTGATAACTTGSGAGCTTATGCGGTGCCCCACTGTTTCAAGATGGCTGGTCTCGCAACTAGCCGGATGCGCGTCTGCTCAATGGTGWAGCGTGCGATGGGGTGTCCAGTAACGTGTRTAACAGCGGCGTTATCGCCGACATTCATTTGTATGTCGGATCTCAGAGCGAGGTGCAGTTAGCCGATCCYGGCACAGATAGATCCAAGTGCCCGGTAACMCGCAGCCGGAGCACGCTTCAGCCGAAGGCCCCCGAGGCCACAGGCCATAGAAAGGC-CCACTCRCAGGAGMCCCGCCCGACCGCGGGACCCCTTACCCTTAGTCCGCTCCACCGTTCCAGTACAAATGGCGKGAGTCACATCCTCAGGCCGATCTTGYACAAGTCCACGCAAAGCGTCACGGTCGTGAATCCCAAAGGTTCTTCACCAACRTAAG-AATTCTGATGCGACAAATCCCAGGGTGATGACTGGGACGGTCCCGCCCGAGGAAGACACYGGATCCGATTACAT-ACCCGTTCGCTGCCGGCACCGTACGGTCGGCGCTAGTCTTCGCGCGACGCTCTTGAGAGATAGATCSCGCTGTATCGCCGCTASTAGCTTACTGTGCGTATGCCAGAAAGCCTGGTAATTTGACATGAGCATTTGTTTAAACGCGGAAAYAACTTCGGGYCTTCTCTTGGGGAAGTGGTCAAGACTACCCTTAAGGGGAATGTTAAGAGGTGCTGGTAGATARG-AMCTGCTTTCGTGCTCCGCCCGAAATCCTATTTGCGCCGATGCTGTCCTCGATGCTGACACCCCGGAGTCATGCGACGATCTCACTARTCATCCGGTCGACGTAGCGACTCTACAGRGTGGCGGACCCCAGCCCAAAGGAAGTATCGCCAGGCGAAGTTATTTAGTTAAAGATATTTGACGTGTGGCTGCCGAGTACCCAGARGTGGGCCGCGGGGGTGGATCGAGATYTATCGCCGGAGATGGRACGTCTAGTGTACGTTGCYGCCTCGTAGTCGGACTGGCTCRACAGTGAGCCTGAGGGTAGACGAGGTCAGCCGTGCGACACTACCTTGCTACGCTCCTCGCGAAAGGGAAAGAGCACGAGCMGTTGAAGTGRCGGTGCCCTGTCCGGCTARGGTCCAGTACATYTCCTTTTTAGGAGAGCTRAAGTGGGACGCTAGCGAGCCTCGCTCCCAGTTTGCACGGTGAGTCAAAGTTGGCGAAGAAAGAGGTTTGTCATGYTTATGCAAAACCATTCACCAATYCGGTAGTGTGYGTAATGGGTACTTGCGGCCGTGCACGTCGCACCACCTTYTGGTCGMCCGAGCCCACAAAAGTAGCTCATAAACAAACAACGGGACGRAAGCGTCTTGCCTTAGACCTGWGCTCGCRACYTCGAACGTGATTATGCGCTCCCCACYRAGCAACGGTTGAGCAGCATMAGCGAGYTCAAAACACRCGCTTAACAGGAGTACCACACGATAATCCAYGCGCTCCGCCCTCCCGTGCGCTCCTCCCACAAACTGCGAGGATCGTCTAGYCTCTAGCGACGGTGCGTCCTACGCATCTACATTCTCTATAGTGCAGTGGTCACTCACGGTTCTGCRYGGGKYCCGTGCTCGTGCAGAGATTACGAAGTAAGTACARATYGTAAAAACRACYAATTTGGGAGTGATGGATCAGCCTTGTGGGACCTCTGGGACYTGTAATTCSAGTCTAATCTCATTGCRGTMTGCCAGACGGAAGGAAGAGCACTGAYGCAAATGCCGTAYCCAACGCTCCAAGCRGCCCTCTTCTCCCTGCCGTACTATGAGGGGCTGCGGACRACACCCGCTAGTCTCGCGCGATCTTTTATGCCATGTCSTAATARGCGCGACCCTGCTAACRTTCGCGAATCGCATGTGAGTCGTTGTGTAAGAAGGGTTCACGCGAGATGGGGCTAATTCTYTATAATTAAGCTCCCGACAATCCGACCGGTAGGTGGTCCTATCAGACCCACGACCWACAACRCTGGCATGGGATAGATTAAATAGAAAAGGCCCTGASTGGSTGGAGCTTGGGKACCGAACCTAATAAGCAGTGCTACCCTGAGTATGATCAGAAGGCGCCCTTAACCCCAAGCAACGCCTAGGAGAGACCCTCAGAAAGGATTCGATTGGAACCGTTACTTGTGCGTAAKTGATCTCGGTATAAGRCCCTTGTACTTGTGTTGCCCTGCCTCTCCCCTCGGCATTAGCGCTGCGCAGGAGCCARCTCACTTYTTARGACAAGCTGGTAGTGARAGACGTAGGGGTTGAAATGTAAGTACAGCAGATCAGGGAGGCATAGCGTAATAGATAATTTATCAACCCAAGGACTARCTAAGACTCAACCCACCGCTATCAAGGTTGGRATCATGGCTGACCGKTC-GGACCGTCCTATACCATGTGRAARCGGATTTGGTAAACGAAYTGAATTCGTCCTGCAATTATGGATGGGACCCTCCCGCGTCTCGGTYGCGKGCGAAAAATCYTCGGACGGTYTGYCCACCGTGGTSAAGTTGAACTGCGCCAAACGGATTGTTGGTTGGCATCGGRCTTGGCTCGTCAYCCTCGCCGGCCTGCAACACCAAACTGCGRTTGGGCTGATAGAGTAAGGCGGGCCTACTYCCTACTTCCATTTTGCCTTTACGCCAGTGAGACTGATCCGACCCCGAGCACGCAGTTARGATAAATGCCCGGACATCGGTGWGTCTTTAGGCCCTCARATGGCATCACGGTCCATATGCATCGGTTCGGCTCCGAAATCTCCAMACTGTTGAATC-ATAAGCWGTGTGGATATCTGCCATCGRKTCTAAACCTACCAGACTGCTAGAGTCGCAACTAAAAAYAACACAATCCRATTTGGTTTMGCTATTCTCATACCTGGATGCATCTTGCTGGCGATCCCTYGTGTGCCCATRWCCCTTGGCCCTGTGAACTTGTRCGACCCATGCGTTCGACACGGCAGCAACCTGCCGTATGACAACCTTGCGTGGTCGAGGTCAATTGYKGTGCCTGTCCGGTAGCACCTATTCGAGTAC-AAGGAAGACAAGCTCCGGRATGGTAAGTGGTCTTCTCTTCTAACCGGGRCCGGCCCTTCGCCGGTGTATAGCCCACGACTTAAAACTATTGGTCTGGCAATCAACAGACGCCACCAACATTTCCGACGGRAGYCAGTTGGCCTRCGAAACCAGTCAAGTATCATGCCTTCCGGCTACATTCGCGCCGCTTCGGCACTCCCAACTTGCCAACGACTAAGCATAAACTGCGCAGAAACRCGTTATTGCTGTATCGGTTCTTCCGGCGTTGCTGATTGCCAGGTTARGCCWCGAYATGATYGCTAGCCTAGATGTTTATCAGTATRTCGCCACTC
GPE022100  AATACCTATCACGAGCAATGGAGTAAATTCATTTCTTCAGGTGATGGTCGTCTCGGACGCGGCAAAGTAAGGAGTCTGTCGAGGGACCGAATCTGAAAATTCTGACTTCCTTATACAAAGTAGCGCTGCTCCAACGCTCGTCATTGGCCGCTGGTTAGCCATCAAAGTCGTCAAACGGTGTCTGTACTGATGGGTAAGGGGCTTCTACCACCCTAGGGGGATCGGGAGCCCTAGGTACACTTAAAATTCAGTGGATAATGATCATCCAGCCACAGGCAGAACAGGCACGGTACTGTTCGCTCCGAGGTCCTATGGACGTACGTATGAAAGCTGACTAGCAGTGTGGTCTTAAGCTTTTGACTAACACTGCCCACGGCAATAGCCTGTCCGCGAGTGATCTCCTATACGCCCGTAATGCGGACCATTTTCTCGCTGAATCACAAGGGAGTCGACTATTCACAAAAACGCTTCCGTGCCGCGTCTGCCATGTGGAAAAGCCTTACACCGCATCTTAAAAACGATACCAGTATAGTAACCGGCTAAATGCGATTTGTAGAGTCATCCGTAACACCAACTGCAGACTGGATGATGGTACCGGTAGTGTTATTATRCAGCCCAATTTGTCCAGCAGTTGCGCCGAGCAGCGCCGTGTTTGTATAAAGTCCCGTGCGGGCGAGTGTAAGGCCTAATTAATATAGAGGTGATTTTAGGTCTTATGAGATGTACTGCGGGTTACATGTCGGGTAAGAATAGATAGATGAGTAGGAGTTCTAAGCTTCTTGGACAGATACTTGTATACCCCAGCGGTCTTCCCCACCTAGATCAGACCTTCACGCCAAACGCAGACCCGTTTGAAAGTACGCCTACGCTCTTTCATTAGGCGCCATTATGACTAGTAGTTTCAGGCCTATCATATAAGGCACAGCAGCGTATCCCGCCAGGCCGCTTGATAATTGAATCATTGCCGTGATATCATGGCAAGACAGASCGTTTGCATATTCTAGTAAGAAAATTCTGGACTCCAGGGTAATGCAAGAGGAGGATACACTATCAAACTAGGTTTCCATCGATAATTGGCCGAATCCTACAACTATAGATTATCCCCTACCCGACACTAAAAGAACGGTGTTCACGAGATCCCGTTGAATGATGTGCGCTTATTGCACACTAGGGCATGGTCAATAGTCAAACCTGCACTTTAATACACATCTTTATCTTAGTATTGCCACCGATTGGCCTGGCGATTCGAAGGCATGCCTTAGTTCCTGCAGGCGATCGTCTGTCCCCGCGGTGAACGAAGATGCCCATAATCTCTCGTAGCCCTATTKTGCGACGAGGTGCCCGGTAACGTGCACAATAGTATCTCCCGTGCTAGTGGCCGCGCTCGCACTAGGTACCACTGCGGATTGGGATCTATCGACATCGGTAAGAATTGCACCAAGGCCTCAATGTTCCGTAACCTGAACGTCTAAGGGTCCGGGTSGTTAAGCATAACTGGTCATAGACGTATTTGTATGAGGATGAACCCGTTTAGCTAAGGTGAAGCCTATCTACGTTCCGTTCCACGATCTGGTCGCATACGGCCTAGACCGCGCCCGTAAAACTGTCCCTCGCGTATTACTTCAATGCGTCAAAAATAGTGGCAATTGGCATCCTATGAAAGCGTAAACAACTCACTGGCGATAAAATCCAGGAAAGCTAATTGGGCGCTCTGGCATACGCGAGACATCGAGATGAATCCCATAACGTAATTTTTTTAGTCTCCGTGCGAAAAGCATCCACCCTCGAGCATGTTACGCATAGAGTGCGCACAACTATCTTGAAGTCAGTGGGACTTTGTATGTGCGATTATGGACTTGGACAAACTGYGCGAGCAGCTGTTTGATTTCGGAGATAGCTCCGAATACTYCTCTCGGGAGACGACTCAGACTACCCTAGATGATGTTATCCGTGCGGTTCGGCAGGCGAAAGAATTTAGCTACACCCCGCCCCGTGCTCTGCCGATCTTGAGGTTGTTCCGGCCGCGGACAGCCCGCAGTTGTGCAATAGACTTAGAGGATGTCTAGCTGAATTAGCAGCTCTAAGAAGTAATGCATTCCAGTCCTAAAGGGGCRTTGTTRACTGGAGGCACATAGCCAGGAATGTCCACAATTTGGTTACGAAGCAGTTGTAGGTCGATTGGAAGCGGTAGATAAAGCCTCATATTAATATCGGAGTACATATCATCCGTTGCTAATCTTCCTCTAAGATAATTTAGTGCTAAGCTCGGAATGGACTTGCTGGAGCCGTTTAACACTACCTTGCTGTGCTTATTCTGAATGGAAGGTTGCACGAGAACGTAATGTGACTCAAGGTTGTATGTTCGGAAGGAGGTATGGCTCACTTTCAGTAAACCTATGATGGGTGGCTAGATCAATCACTCTTTCCTTGATAAAATGTTCCGGAACCTATATCGTGAGAGACCCAGAGCTTAGGATTGGGGTTGCCTCTAGGTTTAATTAAAGTCTGAGTGGTCTGCTGCGATCATGAGACGTTATGTAGTCTTTTGCTGCTTTCAGCGTTGTCAATAGTTCGCAAATAAACAGTAAAAACAATTAACCGTGTCCTTAACATAAGCCAAGGTGCACTCTTGCGGTTGCCCATTTTCTGTTAGATGGTAGTCGGTGGGCGAAGATGCGTTCTGGACTCACCGTCCGGCGATACGCAGTGGAATTGGCTTTGTCATTAGACCTCCCACGTATTTCTTCCCATCATCTCAAATGCAATAAGTTCTGCGATAGCTGTGCGTTTTACAGAATAGTTCCATTCGAAACACAACGTTCGCAATCAATCCTCCATTTATCTTTTACCTGTACGAAACTCGTGAAGTAGGAATAGACTATAGTGGGATTACTCTATACCCGAGCAAGCTGAATCTTGCGAGCTGCCGGAGTTTTAGAGAGCTGGCTGTTAGTGTCCTGGCCCATCGATTAATATAAGAAAGGAAAATATCGACATTATGCGTCGTCCGATAGAAGCCCCTCACCATTTTCTTTCCTACCAAAAAACAAACTAAGTAAATAGTACACGCCACGTGACTGTCCACTGCACACCGTTGCAAACACGCTTGCATATCTACTGACATGATCGAAACAGACTGTCACGCATACGAGACAATCGTGACATGGATTTAAGTCTTGACAATCGGGCTTAGCGCGGTTTATTTACTCGGTATCCCCATAAGAATTGAGGTTAGCTACATGATTACAACATAGATTATGCGGAAGGAATCCCAGCCAGCCAAGTATCATAGTCCTGGTTCGGCAAAAGGTGCATTATCGTTCGAAGCTTTCGGAAGTCTCCGGGCTTCAGCGGATACCGAAGATACCCTCTGAGGTAGCCATAGTAATCACCCTTATTCAGTCGTGGGTGATCCAATTGAGGAACATTAAACGTTATGTCGTCCTGAGTTCTCCGGTGAGACCGACCCTGTATGAAGAGCAATCTGCCATACGGTACGGCCAGTTGATGGATATATTACGGGCCCGAGCGCAAACCTAAAAAACAACCAGTATGTGGCAGAACCAATTGACTTGGGAGTAGGAAAGTAATCTGGGACAGGTTTACCGTTGCCGTACCCGGGGCTGCAACTCCTTGGCCTTCGCCCCTTTATACTAAATAGGTATGTGATTTGTAAACGAGCCGAGCTCGCCCTATATGTGCTAGGGAAACCTCTTTGCGATCTAACCCTAGGTAAAAGGCTCTTCAGTGACTCATCTCCCATGAGGAAAACACATAGCGTCAAACGAACTGTTGATTTTTATCGGACCTGGTGTCTCCTTCTAACTTACCCATTTTGGTCGGCCCTAGCTTATAGAACGAAGTTATGTGACTCTACACTGCGACCTCATCCCGAACTTGCTACGACGATGCCGAGTTAACGTCGGGTGTATGAACGGCAAAAGGTCCCTGTTATTGAGTAGGTTTCAGCTCCGATGCTTATATTAAGTATTGCTACCACCATATCATTCCCCAGTTCCTCACGCCGTCGATTCCTGGGGCTATACTGGTGTGTTTTATCGATCTCGAATTCCTCGGGTCCGAAAGACTCCAATGCAACATGGAATGTGTTAGTGAAACCCAGTCATCCCTATTTACTTGTGCAACTCAATTTTAATCCTCCGTAGACCTGGRTGTTACAGCCTATTGAGTAAACRTGGAAGCCGTACATGACATCTTTGGAATTCGCTACGCGACCGATTTCCGCGACTAGAAATCTCCACGGCATTCGTCCAGTGATACCTATATAGGTACCCAGATTCACATACCTCGAAACACCAAACACTCTCTCCTTTTGGGATGAGCTGGCCAGTCATTGGTGCCCAAATCACGTTGCAGGGCTGTCGACACAGGGTCCGGTAGGTACTGCTATTGTCCCTTATGAAGTTCACAATGATCGTGAGACCAGCACAACGCCTTTCTAACGGACCACTTTCGGACCGCTGCGAGGGTCCAAGTGGCATGCCATCCCTATTGAATTCATACCGGTGCACTTCGCGACTGGGACGTCGCCTTCTTTGCTAATGGCGAAGGGTTCAAGATATAGTGTGGGTAGCGATGCGAGCACGCGCTAGAATGCGCCTGTCT
GPE022130  AATACCTATCTCGAGCAATGGAGTAAATTCATTTCTCTCATAGATGGTCGTCTCTGCTGCGCTAAAACGAACGGTCTGTCGAGGGACCGAATCTGAAAATTCTGACTTCCTTATACAAAGTAGCGCTAGCCCAACGCTCGTCATTGGCCGCTGGTTAGCCATCGGAACTGTCAAACGGTGTCTGTACTGATGGGTAAAACGCTTCTACCACCCTAGGGGGATAGGAAATTATAGGTACACTTAAAATTCAGTGGATAATGATCATCCAGCCACAGGCAGAACAGGCACGGTACTGTACGTTCCGAGGTCCCACATACGTACGTATGAAAGCTGACTAGCAGTGTGGTCTTAAGCTTTTGACTAACACTGCCAAGCACAATAGCCTGTCTGCGGGTGATCTCCTATACGCCCGTTATGCAATTTGTTTTCGCGCTGAATCACAAGGGAGTCGACTATCGGCAAGAACACTTCCGTGCCAAATCTACCATGTGGAAAAGCCTTACACCGCATCTTAAAAACGATACCAGTATAGTAACCGGCTAAATGCGATTTGTAGAGTCATCCGTAACACCAACTGCAGACTGGATGATGCTACCGGTAGTGTTAATATACAGCCCAACTTGTCCAGCAATTGCGCCAGGCAGCGCCGTGTTTGTATAAAGTCCCCTGCGGGCGAGTGTGAACCCTAATTAATATAGAGGTGATTTTAGAAATTACAGAGCACTAGAGTAACCGTGCSACTAATACCGATAGAYAGATGAGTAGGAGTTCTAWGCTTCTAGAGTGACCCTGCGTGCACCACCGCAATCTCTACTACCTAGAGTAGACCTTCACGCCAAACGCAGGCACGTTTGAACTTACGCCTACGCTCTTTCATTAGGCGCAGTTATATCCGATAGCTCCGGGTCTGCTGACGAGGACAAGGCAGCGTACCCTTTTGAATGGCTTGATAATTGAAATGTTGCCGTGATATCATGATTACGTTAACTGGTTGCATCTACAATGTAGTGGACCCTGGGTTCTAAAATGCCGCAAGCGGAGGATACACTATCGAACTAGCTTTCCATCGATAATTGGCCGAGACCCACAACTATAGATTATCCCCTACCCGACACCGAAAGAACGCTATTCACGAGATCCCAGAGGGCAATGTGCAGCCTTTGCACACTAGGGCATGGTCAATAGTCAAACCTGCACTTTGATACACATCTTTATCTTAGTATTGCCACCGATTGTTCTGATAGCATTGAGTGCCATCTTAGTTCCTAATGGCGATCGTCTGTCCCTGCCATGCACGGAGATACGTGTAATCTCTCGTAGCCGTATCTCATTACGAGACCTGGACCGGTAGACATGACAGTATGGCCCGTAGTAGTGGCCGCGCTCGCACTAGGTCTTGGAACGGATTAGGATCTATCAACATCTACGAGAATAGCGCCGAGTGCTCAATGTTACGTCACCGGAACGTCTAAGGGTCCAGGTGGTTAAGCATATAAAGTCATAATCGTATTTGTATGAGGATGAAGTTACCCAATTAAAATGAAGCCTATATACGTTCCGTTCCACGATCCCATCATATACGGCCTAGACTGCGCCCGTAAAACTGTCCCTCGCGTATTACTTCAATGGGTTGAAGATAGGGGCAATTGGCGCTAAATGCCTACACCTGCCACCTTCTGCTATCTGTATTTCAAAAAGCTTATGGGGCGCTCTGGCATACAGGAGACATCGAAATGATGCCTGTAACCTATGCGCCGCCAGCTCCGTGCGAAAAGCATCCACCCTCGAGCATGGCTCTCATAGAGCGCGCACAGTGGTACTAAAACTGCCGCGACTCAGTATAAACGATTATAGATCCTGACAAATTGYATTAAAGTTCAACCAGCCCGTTTAGCAAAATTGAATACTTCCCTCGATAGACGGTCAGTTTCTTTTTAAGTGAGATTATCCGTGCGGTTCGGCAGGCAAAAGAATTTAGCTACACCCCGCCCCGTGCTCTGCCGATGTTATTGCCGTTCCGGCCGCGGACTGCCCGCGGTTGTGCAATAGACTTAGAGGTTGTCCGGCTGACGCGCGGRCTCTAAGAAACGATGCATTCCAGTCCTAAAAAGGCRTTGTTRACTGGAGGCACAGGATTGGGGCAACCTGCAAGGCTTCGGCCGACTACCCAGTAACGCATTGGAAGCGGTAGTCGTGACCACACACTGGAAATGGAGTACATATCGGAAAGGATTAATCTTCCTCTAAGACAATTTAGTGCTAAGCTCGGAATTAACTTGCTGGTCTCGTTTAACAGCACCTAGCTGTGCTTATTCTGATTGGAARGTTGCACGGTCACGTAATGTGACTCAAGGTTGTATGTTTAGAAGGAGGTATGGCTCACTTTCAGGAGGGTTAAGATGGGTGATCTAATCAATCACTCTTTCCTAGATAAAATATTCTGGAACCTATATCGTGAGGAACCCAGAGCTCAGGATTGGGGTTGCCTCTAGGCCTAATTAAAGTCTGAGTGGTCTGCTGCGATCATGAGACGTTATGTAGTCTTTTGCTGCTTTCAGCGTTGTCAATAGTTCGCGAACAAACGATAAACCGGCTTAACTTTGTCGATAGAATATCCCAAGGTGCACTCTTATGAGTGCCGATTTCCTGTTAGATGGTAGTTAGTGGGCGAAGATACCCGTTGGGTAGGCGCATAACCGATATGCAGTGGAATTGGCTTTGTCATTAGACCTCCCATGTACCTCTCGGCATCTCCTCGAGTGCAATAAGTTTCCCGATAGCTGTGCGTTTCACAGAATAGCACCCTTCGAAACGTTGTAGCTGCAATCAATCGCGCATTTATTCCGAGTCTAGGGAGAAACTACAAGACGGGAATAGATCGTAAAAAGATTACTCTATACCCGAGCAAGCTGAATCGTGCGAGCTGCCGGAGTCGTAGAGAGCTGGTCATTATCGTCCTGGCCCATCGATTAATATAAGAGACACTAATATCAACATTATGCGTCGTCCGATAGAAGCTGCTCACCATTTTCTTTCCTACCAAAAAACAAACTAAGTAAATAGTACACGCCACGTGACTGTCCACTGAGTACCGCAATGGGTGTTCTTGCATATCTACTGACATGATCGAAACAGACTGTTACATATAAAGGACAATTACAGCATGAGGTTAATGTTTTACGGGTAAAGCTAGGATAATTTGATTACTCCGAAGTTTTCCCGAGCTTGAGGTTAGCTACATGATTACAACATAGATTATACGGAAGGAATCCCAGCCGAGTAAATATCATAGTTTTGGTCCAGTAGGCAACACTATATCAAGTATAGCTTTCGTAAATCTCCGAGCTTCAGCGGATACCGAAGATACTCTCTGAGGTAACCATAGTAATCACCCTTATTCAGTCGTGGGCAGAACAGTTGAGGAACATTAAACGTTATGTCGTCACCAGTTCTCCCTTAACGCTGACCCTGTATGAAGACCAATCTGACATACGGTACAGCCAGTTGATGGATGTATGAGGGACCGAAGTGCGGACCTCAAAGGTCTGCGGTACGTGGCGTGGCCAATTGACAATGGAGTAGGAAAGTAATCTAAGACAGGTTTGCCGCAGCTGTACCCGGGGCTGCAACTCACCAGCCTTCGCCGTTTTACTCTGAACAGATATGTGATTGGTATATAGGCTGGATTAGCTTCGCGTGTGCTAGGGAAACCTCTTTGCGATCTAACCCTAGGTAAAAGGCTCTTCAGTGACTCATCTCCCATGAGGAAAACACATAGCGTCAAACGAACTGTTGATTTTTATCGGACCTGGTGTCTCCTTCTAACTTACCCATTTTGGTCGAACCTAGCTTATAGGCCGAAGTTATGTGGGTCTACACTGCGACCTTGTCCCGAACTTGCTACGACGATGCCGAGTTAACGTCGGGTGTATGAACGGCAAAAGGTCCCTGTTATTGATGAGGTTTCAGCTCCGATGCTTGCGCCAAGTATTGCTACTGTGGGTCTATTCGTGAGAAGTTTGAGCTGTCGATTCCTGGGGCTAGACTAAGACCCGTTGGCTATCTCGTCTTCCTCGGGTCCCAGAGACTCCAATGCAGAGTGGAGTAAGCCGATTTGGCCCAGTCTTTCTCCAATACTTGTATGTACTGCTGGCGGCTTCTTACGTGTCTGGRTGTCTTGCTGTATCTAGTAAACGCAGAAGCCGYACACACCCTCGCAGCACTCCGTCACGCRCTCGATTTCAACGACTAGAAATCTCCACGGTGCCTAGCCAGTGATACCTATATAGGTAACCAGATTCAACTACCTCGAGACACCAAACACAACCCTCTCTTGGGATGAGCTGGCCAGTCATTCGTGCCCGAATCATTGTTTCAGACTATCGGCACAGGGTCCGGTAGGTACTGCTATTGTCCCTTTCAAAGTTCACAATGATCGTGAGACCAGCACAACGCCTTTCTAACGGACCACTTTCGGACCGCTGCGAGGGTCCAAGTGGCATGCCATCCCTATTGAATTCACACCGGTGTGTTTCGCTGGGCGGACGTCGTCTTCTTTGCGGCACATGAACAATCTGAAATATAATGTGGGTAGCGATGCGAGTACGTGCTAGTATGCGCGTGTCT
GPE022160  AATATCTATCACGAGCAATGGAGTAAATTCATTTCTTCAGGTGATGGTCGTCTCGGACGCGGCAGAGTAAGGAGTCTGTCGAGGGACCGAATCTGAAAATTCTGACTTCCTTATACAAAGTAGCGCTGCTCCAACGCTCGTCATTGGCCGCTGGTTAGCCATTGGAACTGTCAAACGGTGTCTGTACTGATGGGTAAGGGGCTTCTACCACCCTAGGGGGATCGGGAATTATAGGTACACTTAAAATTCAGTGGATAATGATCATCCAGCCACAGGCAGAACAGGCACGGTACTGTTCGTTCCGAGGTCCTATGGACGTACACACGAACCCTGTCTAGCAGTGTGGTCTTAAGCTTTTGACTAACACTGCACACGGCAATAGCCTGTCTGCGAGTGACTCTAGGTACGCCCGTTATGCAATTCATTTTCGCGCTGAATCACAAGGGAGTCGACTATTCACATAAACACTTCCGTGCCGCGTCTGCCATGTGGAAAAGCCTTACACCGCATCTTAAAAACGATACCAGTATAGTAACCGGCTAAATGCGATTTGTAGAGTCATCCGTAACACCAACTGCAGACTGGATGATGGTTCCGGTAGTGTTAATATACAGCCCAACTTGTCCAGCAGTTGCGCCAGGCAGCGCCGTGTTTGTATAAAGTCCCCTGCGGGAGAGTGTAAACCCTAATTAATATAGAGGTGATTTTAGGTCTTACAGAGCACTAGAGTAACCGTGCCACTAATACCGATAGATAGATGAGTAGGAGTTCTAAGCTTCTATGGTGACCCTGCGTGCACCACCGCAATCTCTACTACCTAGAGTAGACCTTCACGCCAAATGCAGACCCGTTTGAACTTACGCCTACGCTCTTTCATTAGGCGCAGTTACATCCGATAGCTCCAGGTCTGCTGACGAGGACAAGGCAGCGTACCCTTTTGAATGGCTTGGTAATTGAAATGTTGCCGTGATATCATGATTACGTAGACTGGTTGAATCTTCAATGTAGTGGACCCTGGGTTCTAGGATACCGCAAGCGGAGGATACATTATAGAATCTGGTTTTCAATGATAATTGGCCGAGACCCACAACTATAGATTATCCCCTACCCGACATCGAAAGAACGGTGTTCACGAGATCCCGTTGAATGGTGTGCGCTTTTTGCACACTAGGGTGTGGTCAATAGTCAAACCTGCACTTTGACACACCCTTCCTAGTTAGTATTGCCACCGATTGTTCTGATAGCATTGAGTGCCATCTTAGTTCCTAATGGCGATCGTCTGTCCCCGCCATGCACGGAGATGCCCATAATCTCTCGTAGCCGTATTTCATTACGAGGTGTCCAGTAGCATGTGTGACAGTATGTCCCGTAGTAGTAGCCGCGCTCGCACTAGGTCTTGGAAAAAGGTGGGATCTATCGACATCTACGAGAATAGCGCCGAGTGCTCAATGTTACGTCACCGAGACGTCTAAGGGTCCAGGTGGTTAAGCATATAAGGTCATAATCGTATTTGTATGAGGATGAAGTTACCCAATTAAAATGAAGCCTATATACGTTCCGTTCCACGATCCCATCATATACGGCCTAGACTGCGCCCGTAAAACTGTCCCTCGCGTATTACTTGGATGGTACGAAGATAGGGGCAATTGGCGCTAAATGCCTACACCTGCCACCTTCTGCTATCTGAATTTCAGAAAGCGTATGAGGCAGCTTGGCATACAGGAGACATCGAAATGATGCCCGCCGTCCGTTCGCCGCCAGCACCGCGCGAAAAGCATCCGCCCTCGAGCAACGCTCTCATAAAGCGCGCACAATGGTATTGAAACTGCCGCGACTTTGTATAAACGATTATAGATCCTGACAAATTGYATTAAAGTTCAACCAGCCCGTTTAGCAAAATTGAATACTTCCCTCGATAGACGACTCAGACTACTTTAGGTGATGTTATCCGTGCGGTTCGGCAGGCGAAAGAATTTAGCTACACCCCGCCCCGTGCTCTGCCGATCTTGAGGTTGTTCCGGCCGCGGACAGCCCGCGGTTGTGCAATAGACTTAGAGGATGTCTGGCTGACGCGCGGRCTCTAAGAAACGATGCATTCCAGTCCTAAAGAAGCRTTGTCAACTAGGGGCATATAGCCAGGACAGCCTACAAGGTGGCGGTCGCCTAGTTGGAGGCGCATTGGAAGCCGTAGTCGTGATTTCATACCAAAAACGGAGTACATATCATCCGTTGCTAATCTTCCTCTAAGATAATTTAGTGCTAAGCTCTAGGGTAACTTGCTGGAGCCGTTTAACACTACCTTGCTGTGCTTATTCTGAATGGAAGGTTGCACGAGAACGTAATGTGACTCAAGGTTGTATGTTCGGAAGGAGGTATGGCTCACTTTCAGGAGGGTTAAGATGGGTGATCTAATCAATCACTCCCTCCTAGATAAAATGTTCTGATGTTGGCATCGAAGGGAACCCAGAGCTTAGGATTGGGGTTGCCTCTAGGCCTAATTAAAGTCTTAGTGGTCTGCTGCGATCATGAGACGTTATGTAGTCTTTTGCTGCTTTCAGCGTTGTCAATAGTTCGCAGATAAACGATAAGCCGGCTTAACCGCACTCTTAGAATAAGCTCAGGTGCACTCTTGTGAGTGCCGATTTCCTGTTAGATGGTAGTCGGTGGGCGAAAGCACGTTCTGGACTCACCGTCCGGCGATACGCAGTGGACACGGCTTTGTCATTAGACCTCCCATGTAYCTCTCGGCATCTCCTCGAGTGCAATAAGTTTCCCGATAGCTGTGCGTTTCACAGAATAGCACCCTTCGAAACGTAACGTTCGCAATCAATCGCGCATTTATTCCGAGTCTAGGGAGAAACTACAAGACGGGAACGAGCTATGGTAAGATTAATCTATACCCGAGCAAGCTGAATCGTGCGAGCTGCCGGAGTCGTAGAGAGCTGGTCATTAGTGTCCTGGCCCACCGATTAATATAAGAGACACTGGTATCAACATTATGCGTCGTCCGATAGAAGCTGCTCACCATTTTCTTTCCTACCAAAAAACAAACTAAGTAAATAGTACACGCCACGTGACTGTCCACTGAGTACCGTTGCAAACATTCTTGCATATCTACTGGCATGATCGAAACAGACTGTCACATATAAGAGACAATTACAGCGGAGATCCGGGTTGTGGTAATTAAAGCTAGGATAGTTTGATTACAAGATAGTTTTCCCGAGCTTGAGGTTAGCTACATGATTACAACATAGATTATACGGAAGGAATCCCAGCCGAGTAAATATCATGGTTTTGGTCCAGTAGGCAACACTATATCAAGTATAGCTTTCGTAAGTCTCCAGGCTTCTTCAGATACCGGAGATACTCTCTAGAATAGCCATAGTAATCACCCTTATTCAGTCGTAGGTGAAACAGTTGAGGAACATTAAACGTTATGTCGTCACCAGTTCTCCGGTGACGCCGACCCCGTATGAAAGCCAATCTGCCATACGGTACAGCCAGTTGATGGATGTCTGAGGGACCGACGTGTGGACCTCAAAGGTCTGCGGTACGTGGCGGAACCAATTGACAATCGAGTARGAAAGTAATCTAAGACAGGTTTGCCGCAGCTGTACCCGGGGCTGCAACTCCTTGGCCTTCGCCCCTTAGTAACAAACAGAAATGTGATTTGTGTATAGGTTGGATTCGCTTCGCGTGTGCTAGGGAAACCTCTTTGCGATCTAACCCTAGGTAAAAGGCTCTTCAGTGACTCATCTCCCATGAGGAAAACACAYAGCGTCAAACGAACTGTTGATTTTTATCGGACCTGGTGTCTCCTTCTAACTTACCCATTTTGGTCGACCCTAGCTTATAGGCCGAGGTTATGTGGGTCTACACTGCGACCTCATCCCGAACTTGCTACGACGATGCCGAGTTAACGTCGGGTGTATGAACGGCAAAAGGTCCCTGTTATTGAGTAGGTTTCAGCTCCGATGCTTGCGCCAAGTATTGCTACTGTGGGTCCATTCCCCAGTTCCCTGAGCTACCGATATATTAAGGTAGACTGGGACCCGTTGGCTATCTCRTCTTCCTCGGGTCCCAGAGACTCCAATGCAGAGTGGAGTAAGCCGATTTGGCCCAGTCTTTCTCCAATACTTGTATGTACTGCTGGCGGCTTCTTACGTGTCTGGRTGTCTTGCTGTATCTAGTAAACGCAGAAGCCGTACACACCCTCGCAGCACTCCGTCACGCRCTCGATTTCCGCGACTAGAAATCTCCATGGTGCCTAGCCAGTGATACCTATATAGGTAACCAGATTCAACTACCTCGAGACACCAAACACAACCCCCTCTTAGGATGAGCCGGCCAGTCATTCGTGCCCGACCTATTGCGCAGGGCTATCGGTACAGGGTCCGGTAGGTACTGCTATTGTCCCTTACGAAGTTCACAATGATCGTGAGACCAGCACAACGCCTTTCTAACGGACCACTTTCGGACCGCTGCGAGGGTCCAAGTGGCATGCCATCCCTATTGAATTCACACCGGTGTGTTTCGCTGGGGGGATATCTTCTTCTTTGCGGCAGGCGAACAATCTGAGACTTAATGTGGGTAGCGATGCGAGCACGCGCTAGAATGCGCCTGTCT
GPE022180  AATACCTATCTCGAGCAATGGGCCGCATTCATTTCTCTCATAGATGGTCGTCTCGGACGCGGCAGAACGAACGGTCTGTCGAGGGACCACATGTGGTAATTCTGACTTCATGCTACATGGTGAGGTTGGTCCAACGCTCGTCATTGGCCGCTGGTTAGCCATCAAAGTCGTCAAACGTTGTCTGTACTGATGGGTATAACGCTTCTACCACCCTAGGGGGATCCGAAATTATAGGTACACTTAAAATTCAGTGGATAATGATCATCCAGCCACAGGCGGAGCTGGCACGGTACTGTACGCTCGCCGGGCCCACATACGTACACACGAACCCTGTCTAGCAGTGTGGTCGCGAGCTACCGCTCGATACTGCCCACGGCAATAGCCTGTCCGAGACTGATCTCCTACCTACCTTTAATGCAATTCATTTTCTCGCTGAATCACAAGGGGTCTATAGGATGGCAAGAGAACTTCCGTGCTAAATCTACCATGTGGAAAAGCCTTCCACCGCATCTTAAAAACGATACCAGTATAGTAACCGGCTAAATGCGATTTGTAGAGTCATCCGTAACACCAACTGCAGACTGGATGATGGTACCGGTAGTGTTAATATACAGCCCAACTTGTCCAGCAGTTGTACCGGGCCGTGCCGTGTTTGTATAAAGTCCCGTGCGGGCGGTCAGGAACCCTAGAGTGCGTAGAGGTGATTTTAGAAATTACAGAGCACTAGAGTAACCGTGCCACTAATACCGTCAGATAGATGAGTAGGAGTTCTAAGCTTCTAGAACAGATACTTCAGCACCACCGCGATCTCTACTACCTAGAGTAGGGCTTCACGCCAACTAGGAACCCGTTTGAACTTACGCCTACGCTCTTTCATTAGGCGCAGTTACATCCGATAGCTCCAGGTCTGCTGACGGGCACAAGGCAACGTGCCCTTTTGAATGGCTTGATAATTGAAATGTTGCCGTGATATCATGATAAGATTAACTGGTTGCATCTTCTATGTAGTGGATCCTGGGTTCCAGGATACCGCAAGCGGAAAATACACTACCGAACCAGGTTTCCATCGATAATTGGCCGAGACCCACAACTATAGATTATCCCCTACCCGACACTAAAAGAACGGCATTCACAAGATCCTGTAGAATGATGTGCGCTTATTGTAGTTGGCTGTGTGACCAAAGACTGCGGCTGCACTTCGATACACATCTTTATCTTAGTATTGCCACCGATTGGCCTGGCGATTCGAAGTGCCATCTTAGTTCCTAATATCTCTCGTCTGTCCCCGCCATGCACGGAGATGCCCATAATCTCTCGTAACCCTATTKTGCGACGAGGTGCCCGGTAACGTGCACATCGACGTGTCCCGTGCTAGTAGTAATTTTCGCGCTAGGTCTTGGAAAAGATTAGGATCTATCGGCATCGGTAAGAATTGCACCGAGTGTCTGGCGTTACATCACCGGAACGTCTAAGGGTCCAGGTSGTTAAGGGCCAAAGTCTGAAGACGTATTTGTATGAGGATGAAGTTACTCAACTAAGGGACACATGGCCCTCGTTCCGTCAGGAGATCTGGTCACGAGTTATGGGAGTTGCGCCCTCAAAACTGTCCCTCATATATTACTTCAATGCGTCAAAAATGGTGGCAATTGGCGCTATATGAAAGCGTAAACAACTCACTGGCGATTGAATCCAGGAAAGCTACATAAGTGCTCTGGCCCAGGCGAGTTTCTCAGATGATGCCTATAACCCGTTCGCCGCCAGCTTTACACGGAAAAAGCCCACCCTCGAGCATGTTACGCATAAAGCGCACACAGTGGTACTAAAACTGCCGGGACTCAACGTAAACGATTATAGATCCTGACAAACTGYGCGAAAGTTCAACCAGCCCGTTTAGTGGAATTGAAYACTTCCCCGGATAGACGACTCAGACTATCCGAAGTGATGTCGCTAGTGCGGTTTAACGAATAAGAACCCGTAGCCGCACCCCCTCCCGTATCTGATTTGCGCCGAGGTTGCCATCAATACTCCTACTACGCGATTGTGCAGTGATCCTAGAAGTTACTTGGCTGGCTTAGCGRCTCCAAGAAACGATTCATTCCGATCCTAAAAGGTCRTTGTTAACTGGGTGCACATAGCCAAGAATGCCTACAAGGTGGCGGTCGCCCAGTTGGAGGTGCACTAGGAGCGGTAGTCGTGACCTCATACTAAAAATGTAGTACATATCGGAAAGGGCCGACCTTCCTCTAAGATAATTTAGTGCTAGAGCTTAGGGTAACTTGCTGGAGCCGTTTAACAGCACCTAGCTGTGATCCCCGCGAATGGAAGGTTGCAGTATCCGGCGGTGATACTCTAGGTTGTATGTTTAGAAGGAGGTATGGCTCACTTTCAGTAAACCGATGATGGGTGATCTAATCAATCACTCCCTCCTAGATAAAATGTTCCGAAACCTATATCGTAGGAGACCCAGAGCTTAGGATTGGGGTTGCCTCTAGGCCTAATTAAAGTCTGAGTGGTCTGCTGCGATCATGAGCGGTGCTGTCCTTCTCTCCCGCTTTCAGCGTTGTCAATAGTTCGCAGATAAACAGTAAGCCGGCTGCACCGTGTTGATAACATATCTCAAGGTGCACTCTTGCGGTTGCCCATTTCCTGTTAGATGGTAGTCGGTGGGCGAAAGCACGTTCTGGGTAGGCCGTCCGGCGATATGCAGTGGAATTGGCTTTGTCATCCTCTACTTCATGTATTTCTTCCCATCTCCTCAAATGCAATAAGTTCTGCGATAGCTGTGCGTTTTACAGAATAGTTCCCTTCGAGGTACAACGTTTGTAATCAATCGCGCATTTATTTTTTACTCGGGCGAGACTCGTGAGACGGGAACGAGCTATAGTGGGATTACTCTATACCCGAGCAAGCTGAATCGTGCGAGCTGCCGGAGTTTTAGAGAGCTGGCTGTTAGTGTCCTGGCCCGTCGATTAATATAGGAAGGGAAAATATCGACATTATGCGTCGTCCGATAGAAGCCCCTCACCATTTTCTTTCCTACCAAAAAACAAACTAAGTAAATAGTACACGCCACGTGACTGTCCACTGAATACCGTTGCAAACATTACTGCATATCTAYTGGTATGATCGAAACAGACTGTCGCATATAAGAGACAATTACAGCGGAGATCCGGGTCGTGGTAATCGGGCTTAGGATAGTTTATCTACAAGATAGTTTTCCCGAGCTTGAGGTTAGCAACATGATTACGGGTAGAGCGGTGCGGAAGGAATCCCAGCCAAGTAAATATCATATTTCTGGTCCAGCAGGCAACACTATATCAAGTATGGCTTTCGTAAATACCCGGGTTTCTTCAGATACCGAAGGTACTTCTTAGAATAGCCTTAGTAATCACCCTTATTCAGTCGTGGGCAGAACAGTTGAGGAACATCTGTACACGTAATCTTCTGAGTTCTCCGGTGAGACCGACCCTGTATGAAAAGTCATCTGACATACGGTACGGCCAGTTGATGGATATATGACGGACCGAAGCTCAAGTACCAAAGGCAACCGGTATGTGGCATGGCCAATTGACTTGGGAGTAGGAACCTAATCTAAGACAGGTTTACCGTAGCCGTACCCGGGGCTGTGACTGACCAGCCTGGGCCGTTTTGTAACAAACAAAAATGTGATTGGTAAACGAGCCGAGCTCGCCCTACGTGTGCTAGGGAAACCCTTCCAAGATCTAACCCTAGGTAAAAGGCTCTTCGGTGACTCGCCCCCCATGAGGAAAACACATTGCGCCAGGTAGGTATCGAATTTTTATCGGACCTGGTTTCTCCTTCTAACTTACCCATTTTGGTCGGCCCTAGCTTATAGGCCGAGGTTATGTGGGTCTACACTGCGACCTTGTCCTGAACTTGTGCTGACGATGCCGAGTTAACGCCGGGTGTATGAACGGCAAAAGGGGTCTGTTATTGATGAGGTTTCAGCTCCGATGCTTGCGCCAAGTATTGCTACTGTGGGTCCGGCTGTGAGAAGTTCACGCTACCGATATATGGGGCTAGATTGAGACCCGTTGGTTATCTTAACTTCCTCGGGTCCGAGAGACTCCAATGCAGAGTGGAATAAGTTAGAGAAACCCAGTCATCCCCCAATACTTGTATGTACTGCTTTTAGCTTCTTACGTGTCCAGAACCCTCAGCCCTGTGAGCAAACATGGAAGCCGTACACACCCTCGCTTGGACCCGCTACGCGCTCGATTTCCGTGGTTAGAAATCTCTATGTCATTCGTCCAGTGATACCTATTCAGGTACTCAAAAAGCACTATTTTAAAACGGTTGATGGACCCTTCGCTTAGGATGAGCCGATTAGCTATTGGTGCCCAAATCACGGCGTCAGGCTGTTGGTACAGGAATTAACGGACGTCATCGACAATTTCGATGGAAGCGGGTTGACCTACAGAGTTACTCATGTATTACGGCTCCCAGATGTAGCTCCGACAACTTGGCACCGTCTACGGCATGCCATCCCTATTGAATTCATACCGGTGTGTGGTACTGCGGGGATATCTCTCCCGTTGCGGATGGCTGCCAATCTGAAATATAATGTAGGTAGCGATGCGAGTACGCGCTAGAATGCCCCTGTCT
GPE022190  AATACCTATCACGAGCAATGGACCGCATTCATTTCTCTCATAGATGGTCGTCTCGGACGCGGCAGAGTAAGCGGTCTGTCGAGGGACCGAATCTGAAGGCCCCAGTTTCATTATATATGAGGAGCTAAGCCCAACGCATACCATTGGCGGCTAACGAGCCATCAAAGTCGTCAAGTAGTGTCTATACTGATGGGTTAAACATCTCTATCACCCCAGGGGGATCGGGGGTTATAGTCACAAACAAAATTCAGTGGGTAATGAGACCTTAGCCACAGGCGGAACTGGCACGGTACTGTTCGCTCCGAGGGTCCACATACGTACGTATGGGCCTTGTCACATTCATCACTCTCAAGCCTTTAATCGGCACTGCCCACGGCAATAGCCTGTCCGAGACTGATCTCCTACCTGCCCGTAATGCGATTTGTTTTCGCGCTGAATCACAAGGGGTCTATAGGATCACAAGAACACTTCCGTGCCAAATCTACCATGTGGAAAAGTAGTATACAGCATCTTAAAAACGATACCAGTATAGTAACCGGCTAAATGCGATTTGTAGAGTCATCCGTTGTAATGGTCAGAGACTCAGTGATGGTACCGGTAGTGTTAATATACAGCCCAATTTGTCCAGCAGTTGCGCCGAGCAGCGCCACGTTTGTATGTAGCCCCGTGCGGGAAAGCAGGAACCCTAGAGTGCGTAGGATGTATTTTAGAAATTATGAGATGTACTGCGGGTTACATGTCGGGTAAGATCAGATAGATGAGTAGGAGTTCTAAGCTTCTTGGGTGGATATGTCAATACCCCAGCGATCTCTACTACCTAGATCATGGCTTCACGCCAACCGCGAAACCGTTTGAAATTACGCCTACGCTCTTTCATTAGGCGCCATTATGAGTGATAGCTTCAGGTCTATCATATAAGACACGGCAGCGTATCCTTTTGAATGGCTTGATAATTGAATCATTGCCGTGATATCATGGCAAGACAGASCGTTTGCATATTCTAGTAAGAAAATTCTGGACTCCAGGGTAATGCAAGAGGAGGATACACTATCAAACTACGTTTCCATCGATAATTGGCCGAGACCCACAACTATAGATTATCCCCTACCCGACACTAAAAGAACGGTGTTCACGCCGTCCTGTAGGGCAATGTGCGCTTTTTGTAGTTGGCTGCATGGTCAAAGACTGCGGATGCTGCACATCATACACTTTCTTCTAAGTATTGCCACCGATTGGCCTGGCGATTCGAAGGCATGCCTTAGTTCCTGCAGGCGATCGTCTGTCCCCGCGGTGAACGAAGATACCCATAATCTCACGTAACCCTATTGTATGATGAGGTGCCCGGTAACGTGCACAATGACGTCGTTATCGCCGACAGTAATTTTCGCGCTAGGTCTTGGAACAGATTGGGATCTATCAACACTGGTACAGATTACGCCGAGTGTCTGGTGTTCCGTAACCTGAACGTCTAAGGGTCCGGGTGGCCCGACATATAAAGCTGTAGACGTATTTGTATGAGGATGAAGTTACTCAGCTAAGGGACAGCCTATATACGTTCCGTTCCACGATCCCATCATGAGTTATGGGAGTTGTATCTTCAAAACTATCCCTCATATATTACTTCAATGCGTCAAAAATAGTGGCAATTGGCATCCTATGAAAGCGTAAACAACTCACTGGCGATAATATCCAGGAAAGCGTATTAAGTAGCTCCACCCAGGCGAGACATCGAGATGAATCCCATAACGTAATTTTTTTAGTCTCCGTGCGAAAAGCATCCACCCTCGAGCATGTTACGCATAGAGTGCGCACAACTATCTTGAAGTCAGTGGGACTTTGTATGTGCGATTATGGACTTGGACAAACTGYGCGAGCAGCTGTTTGATTTCGGAGATAGCTCCGAATACTYCTCTCGGGAGGCGGTCAGTTTCACCCTAGATGAGATCGTCCGTGCGGTTCAGCGGGCAAGAGAATTTAGCCGCACCCCGCCCGGTATCTGATTTGCGTTAATATTACCATCACCGCGCCTACTACGCGGCCATATAATGATCCCAGAAGTTGTCCGATCARCGCGCGGRTCACTAGAAGTAATTCATTCCGACCCTAAAGAATCATTGCCMACTAGGTGCACAGGACCAAGAATGTCCACAATTTGGTTACGAAGCAGTTGTAGGTCGATTGGAAGCGGTAGATAAAGCCTCATATTAATATCGGAGTACATATCATCCGTTGCTAATCTTCCTCTAAGATAATTTAGTGCTAAGCTCGGAATGGACTTGCTGGTCTAACGCAGTGGCCTCTTACTGTGATCCCCGCAAATATGGAATTGCAGTATCCGGCGGTGAKACTCTAGGTTGTATCTTCGGAAGGAGGTATGGCGAATCGTCGGTGAACCGATGAAGTGTCGCTAGATCAATCACTCCCCAGCTGATTAAATGATCCGGAACCTATGTCGTGAAAGGTCCAGAGCTTAGGATTGGGGTTGCCTCTAGGTTTAATTAAAGTCTGAGTGGTCTGCTGCGGCTATGAGCGGTGCTGTCCTTCTCTCCCAACCGAGCCCTTGTCAATGGTTCGCAAATAAACAGTAAGAACGCTTAACTTTGTCCTTAACATAAGCCAAGGTGCACTCTTGCGGTTGCCCATTTTTCGTTAGATGGTAAACGAGCAAAGAAAGCACGCTTTGGGTAGGACGTCCGGCGATACGCAGTGGAATTGGCTTTGTCATTAGACCTCCCACGTATTTCTTCCCATCATCTCAAATGCAATCAGTTTCCCGATAGTGAAGCGTTCTACAGAATAGTTCCATTCGAAACACAACGTTCGCAATCAATCCTCCATTTATCTTTTACCTGTACGAAACTCGTGAAGTAGGAATAGACTATAGTGGGATTACTCTATACCCGAGCAAGCTGAATCTTGCGAGCTGCCGAAGTCGTTAGGAGCTTGCTGATAGTGTCCTAGTATGTTGATTAATATAAGAAAGGAAAACATCAGCATTATGCGTCGTCTGATAGAAGCCCTCTACCATTTCGCCGCCTACCAAAAAACAAACTCCGTCCCCCATACACGCTATTCGTCTGCCCTTGCAATACGGCTGCAAATGTTCCTGCATATCCGTACGTATGATCGAAACAGACTCCTATGCATACGAGACAATCGTGACATGGATTTAAGTCTTGACAATCGGGCTTAGCGCGGTTTATTTACTCGGTATCCCCATAAGGATTGAGGTTAGTTACATGATTACAACATAGACGGTGCGGAAGGAATCCCAGCCAGCCAAGTATCATAGTCCTGGTCCAGTAGGCAATGCTATATCGTTCGAAGCTTTCGGAAGTACCCAGGTTTCTTAGAATACTGGAGATAACCTCTGAGGAAACCATAGTAATCACCCTTATTCAGTCGTGGGCAGAACAGGTACAAGGTCCCTGAACACGCATTGCCCTGAGCCTCGAGGTGAGACTAGAGTCGTATGAAAAGTCATCTGACATACGGTACGGCCAGTTGATGGATATATTACGGGCCCGAGCGCAAACCTAAAAAACAACCAGTATGTGGCATGGCCAATTGACTTGGGAGTAGGAAAGTAATCTAAGACAGGTTTACCGTTGCCGTGGCTAAAACTACAACTCCTCAGCCGTSGTTGTTTTATAACAAACAGATATGGAAAGTGTAAACGAGCCGAGCTCGCCCTATATGTACGGATAGATCTTCTCCAAGTTCTAACCCTAGATAAGAGGCTCATCAGTAGTCCGCTCACGGCTGTCGGGTTGAGCTATACTGGACGAACTGTTGACAGGCAGTATGTTCTACTCGGACCCCTAACTTGTATATTTTGGTCAGACCTAGCTTATAGGCTGGGGTTATGTGGGTTGGAACCGCAACCTCACTCCGAACTTGCTACAGTGATGTTAGGCTAACGTCAAATGTATGAACGGCAAAAGGGGTCTGTTATTGAGTAGGTTTCAGCTCCGATGCTTGCGCCAAGTATTGCTACCACCAGTTCATTCCCCAGTTCCTCACGCCGTCGATTCCTGGGGCTATATTGAGACCCGTTGGTTATCTTGTCTTCCTTAAACTCCAGAGACTCCAATGCAGAGTGGAATGTGTTAGTGAAATTTAGTCTCTTTCCAATACTTGTGCAACTCAATTTTAATCCTCCGTAGACCTGGRTGTTACAGCCTATTGAGTAAACATGGAAGCCGTACACGACCTGTTTGGGCTCCACTACGTACTCGATACCCGCAGTTAGAAATCTCCATGGCATTCGTTCGACAGCGTTCGCTCAGGTACCCAAAAAGCACTATTTTAAAATGGTTGATGCTCTCTCCTTTTGGGATGAGCTGGCCAGTCATTGGTGCCCAAATCACGTTGTAGGGTAGCTAACACAGGGTCCGGTAGGTACTGCTATTGTCCCTTATGAAGTTCACAATGATCGTGAGACCAGCACAACGCCTTTCTAACGGACCACTTTCGGACCGCTGCGAGGGTCCAAGTGGCATGCCATCCCTATTGAATTCATACCGGTGCACTTCGCGACTGGGACGTCGCCTTCTTTGCTAATGGCGAAGGGTTCAAGATATAGTATGGGTAGCGATGCGAGTACGCGCTAGAATATCCGTGTCT
GPE022220  AATACCTATCTCGAGCAATGGAGTAAATTCATTTCTCTCATAGATGGTCGTCTCGGACGCGGCAGAGTAAGCGGTCTGTCGAGGGACCGAATCTGGTAATTCTGACTTTCCGCTACAAAGTAGCGCTGGTTTGACGCTCGTCATTGGCCGCTGGTGAGCTGTCAAAGTCGTCAAACGTTGTCTGTACTGATGGGTTTAACGCTTCTACCACCCTAGGGGGATCGGGAGCCCTAGTCATTCTCAAAATTCAGCTGATAATGATCATCCAACGACAGGCGGAACTGGCACGGTACTGTACGCTCCGAGGGTCCACATACGTACGTATGAAAGCTGTCTAGCAGAGTGGTCTCGAGCTTTTGACTAACACTGCCCACGGCGATAGCCTGTCTGCGAGTGACCTCCGGTACACCCGTTATGCAATTTGTTTTCTCGCTGAATCACAAGGGAGTCGACTATCCACATAAGCACTTCCGTGCCGCGTCTACTATGTGGAAAAGCATTACACCGCATCTTGAAAACGATACCAGTATAGTAACCGGCTAAATGCGATTTGTAGAGTCATCCGTAACACCAACTGCGCCCTGGATGATGCTACCGGTAGTGTTAATATACAGCCCAATTTGTCCAGCAGGTGCGGCGGGCAGCGCCGTGTTTGTATGTAGCCCCGTGCGGGAGAGTGTATGCCCTAGAGTGCGCTGAGGTGATGTTAGGTCCCACAGAGCACTAGAGTAACCGTGCSACTAATAAGGATAGATAGATGAGTAGGAGTTCTAAGCTTCTTGGGTGACCCTGTGTGCACCACCGCGGTCTCTACTACCTAGAGTCGACCTTCACGCCAACCGCGAAACCGTTTGAACTTACGCCTACGCTCTTTCATTAGGCGTCATTACATGTGATAGCTCTAAATCTGCTGACGGGGACAAGGCAGCGTACCCTTTTGAATGATTTGGCCGGCCGAATGTTGCCGTGATATCATGGCAAGACAGACTGGCTGAATCTTCTATGTAGTGGATCCTGAATTCCAGGATACCGCAAGCGGAAAATACATTACAGAATCTCGTTTTCAATGATAATTGGCCGAGACCCACAACTATAGATTATCCCCTACCCGACACCGAAAGAACGGTGTTCACGCSGTCCCAGAGAATGGTGTGCAGCCAGTGCACACTAGGGTGTGGTCAATAGTCAAACCTGCACTTTGATACACATCTTTATCTTAGTATTGCCACCGATTGTTTCTATAGCATTGAAGCACATCTTAGTTCCTAATGGCGATCGTCTGTCCCCGCCATGCACGGAGATACGTGTAATCTTATGTAGCCGTATTKTATTACGAGGTGCCCGGTAACGTGCACAATAGTATCTCCCGTGCTAGTAGTAATTTTCGCGCTAGGTCTTGGAAAAAGGTGGGATTTATCGACATCGGTAAGAATTGCGCCGAGTGTCTGGTGTTACGTCGCCTAGACGTCTAAGGGTCCAGGTSGTTAAGCATATAAAGTCATAATCGTATTTGTATGAGGATGAAGTTACTCAATTAAGGTACAGCCTATATACGTTCCGTTCCACGATCCCATCGCATACGGCCTAGACTGCGCCCGTAAAACTGATTCTCGCGTATTACTTGGGAAGTACAAAGATGGGGGCAATTGGCGCTAAATACCTACACCTGCCACCTTCTGCTATCTGTATTTCAAAAAGCTTCATAAGTGCTCTGGCATACAGGGGTTTCTCAGATGAATCCCGCCGTCTATGCGCCGCCAGCTCCGTGCGAAAAGCATTCACCCTCGAGCAACGCTCTCATAGAGCGCGCACAGTGGTACTGAAACTGCCGGGACTTTGTATAAGTGATTATAGATCCTGACAAACTGYATTAAAGTTCAACCAGCCCGTTTAGCAAAATTGAATACTTCCCCGGATAGGCGACTCAGACTACCCGAAGTGAGATTATCCGTGCGGGCCAGCGGGCAAGAGAATTTAGCCGCACCCCGCCCCGTATCTGATCGATGTTAATGCCGTTCCGGCCGCGGACAGCCCGCGGTTGTGCAATGATCCTAGAGATTGTCTGGCTGACGCGCGGRCCACAAGAAACGATTCATTCCAGTCCTAAAGGGGCGTTGCCAGCTAGGTGCACAGGATTGAGGCAGCCTACAAGGTGGCGGTCGCCCAGTTGGAGGTGCATTGGAAGCCGTAGTCGTGATTTCATACCAAAAATGGAGTACATATCATCCGTTGCTAATCTTCCTCTAAGACAATTTAGTGCTAAGCTCGGAATGGACTTGCTGGTCTCGTTTAACAGCACCTTGCCGTGCTTATTCTGATAATAAGGTTGCACGAGAACGTAATGATACTCAAGGTTGTATGTTCGGAAGGAGGTATGGCTCACTTTCAGGAGGGTTAAGATGGGTGATCTAATCAATCACTCTTTCCTTGATAAAATATTCTGGAACCTATATAGAGAGGAACCCAGAGCTCAGGATTGGGGTTGCCTCTAGGTTTAATTAAAGTCTGAGTGGTCTGCTGCGATCATGAGACGTGCTGTAGTCTTTTGCTGCTTTCAGCGTTGTCAATAACCAGCGGACAAACAGTAAACCGGCTTAATCGTGTCCTTAGAATAAGCTCAGGTGCACTCTTGTGAGTGCCCATTTCCTGTTAGATGGTAGTCGGTGGGCGAAGATACCCGTTGGGTAGGAGCATAACCGATACGCAGTGGACTTGTTCACCCCATTAGACCTTTCATGTACCTCTCGGCATCATTTCGAATGCAATAAGTTCTGCGATAGCTGTGCTACCTACAGAATAGCACCCTTCGAAACGTTGTAGCTGCAATCAATCGCGCATTTATTCCGAGTCTAGGGAGAAACTACAAGACGGGAACGAGCTATGGTAAGATTAATCTATACCCGAGCAAGCTGAATCGTGCGAGCTGCCGGGACTTTAGGGAGCTGGTCATTATCGTCCTGGCCCGTCGATTAATATAAGAGGGGAAGGCATCGACATTATGCGTCGTCCGATAGAAGCCGCTCACCATTTTCTTTCCTACCAAAAAACAAACTAAGTAAATAGTACACGCCACGTGACTGTCCACTGAATACCGTTGCAAACATTCTTCCATATCTACTGGTATGATCGAAACAGACTGTCACATATAAGAGACAATTACAGCATGAGGTTAATGCTTGGTAATCGGGCTTAGGATGGTTTGATTACAAGATAGTTTTCTAAGAATTGAGGTTAGCTACATGATTACGGGTAGAGCGGTGCGGAAGGAATCCCAGCCGAGTAAATATCATGGTTTTGGTCCAGTAGGCAACGCTATATCAAGTATAGCTTTCGTAAATCTCCGAGTTTCAGCGGATACCGGAGATAACCTCTGAGGTAACCATAGTAATCACCCTTATTCAGTCGTGGGCAGAACAGTTGAGGAACATTAAACGTTATGTCGTCCTGAGTTCTCCGGTAAGACTAGCCCTGTATGAAAAGTCATTCACCATACGGTATAGCTTGTTGAATGATAACGTACGGACCGAAGCTCAGACCTAAAAAACAACCAGTATGTGGCATGGCCAATTGACTTGGGAGTAGGAACCTAATCTAAGACAGGTTTATCGTAGCTGTACCCGGGGCTGCAACTCCTCAGCCTTCGCCCCTTAGCTCTAAACAGATATGTAAAGTTAGTATAAACCAAGCGATCTTCGCGTGTGCTAGGGAAACCTCTTCAAGTTCTAACCCTAGGTAAAAGGCTCTTCGGTGACTCATCTCCCATGAGGAAATCACATAGCGTCAAACGAACTGTGAATTTTTATCGGACCTGGTGTCTCCTTCTAACTTACCTATTTTAGTCAGCCCTAGCTTATAGAACGAGAGAATGTGGGCTGGAACTGCGACCTCATCCTGAACTTGCTACAGTGATGCCGAGTTAACGTCAAATGTATGAACGGCAAAAGGGGYCTGTTATTGAGTAGGTTTCAGCTCCGATGCTTGCGCCAAGTATTGCTACTGTGGGTCTATTCCCCTGTTCTTCACGCTACCGATTCCTGGGGCTATATTGAGACCCGTTGGTTATCTCAACTTCCTCGGGTCCCAGAGACTCCAATGCAGAGTGGAGTATTTTGATGAAACCCAGTCTTCCCTATTTACTTGTATGTACTGCTGGCGGCTTCTTACGTGTCTGGRTGTCTTGCTGTATCTAGTAAACGCAGAAGCCGYACACGACCTCGCTTCACCCCGCTACGCRCTCGATTTCCGCGACTARAAATCTCCACGGCACCTAGCCAGTRATACCTATATAGGTTACCAGATTCAACTACCTCAAAACGGTTGATGGACCTTCCTCCTGGGATGAGCTGGCCAGTCATTCGTGCCCGACCTGTTGCGCAGGGCTGTTGGTACAGGGTCCGGCGGACGTCATCGACAATTTCGATGAAAGCGGGTTGACTCGCAGAGTTACTCATGTATTACGGCACCCAGATGTAGCTCCGACAACTTGGCACCGTCTACGGCCTGCCATCCCTGTTGAATTCACACCGGTGTGTTTCGCTGGGGGGACGTCGCCTTCTTTGCGGCAGGCTGCCAATCTGAAACTTAATATAGGTAGCGATGCGAGTACGCGCTAGAATGCGCGTGTCT
GPE022290  AATACCCATCACAAGCAATAGGCCGCGTTCATTTACCCAGGAGGCAACGCTCTCTGCTGTGCTTAAGTAAGCGGTCCGTCGAGGGACCGCATCTGGTGGCCCCAGTTTCATKMTAYAWRRGAGCGTAGGTCCARCGCTCGTCATTGGCCGCTGGTKAGCYRTCAAARYYGTCAARYRGTGTCTRTACTGATGGGTTTAACGCTTCTACCRMYMYAGGGGGATMGGGGGTTMWRRKYWYWCWYAAAMTTCAGYKGATAATRATCATCCARCSACAGGCGGARCWGRCACGGTACTGTTCGCTCCGAGGKYYCRYRKRMRKAYRYAYGRRCCYTGWYWMGCAGTKYRSTCTYAAGCCTTTRAYYRRCACTGCCCACGGCAATAGCCTGTCCGMGASTGATCTCCTAYMYGCCCGTAATGCGRWYYRTTTTCGCGCTGAATCACAAGGGGTCTATAGGATCACAAGAACACTTCCGTGYCRMRTCTRCCATGTGGAAGAGCCTTACACCGCATCTTGAAGACGATACCAGTATGGTAAGCAGCTAAATGCGATTTGTAGAGTCATCCTGTGTAATGGTCAGGCCCGGAATGATGGTACTAGTAGTGTTATCACACAGCCAAACCAGTCCAGCAGTTGCGCCAAGCAGCGCCACGTTTGTATGTAGCCCCGTGCGGGAAAGYAGGWRCCCTAGAGTGCGYWGRRKKKATKTTAGRWMYYACAGAGCACTAGAGTAACCGTGCSACTAATAAGAACAGATAGATGAGTAGTCGTTCTAAGCTTCTTKRRYRRMYMYKYGTGCACCACCAYRRTCTCTACTACCTAGAKYMKRSCTTCACGCCAACYRSGAAMCCGTTTGAACTTACGCCTACGCTCTTTCATTAGGCGCAGTTATATCCGATAGCTCCGGGTCTGCTGACGGGCAAGAGGCAGCGTACCCTTTTGAATGGCTTGATAATTGAAATGTTGCCGTGATATCATGGCAAGACAGASCGKYTGMATMTTCTATGTAGTGGATCCTGGGTTCCAGGATACCGCAAGCGGAGGATACACTATCAAACTACGTTTCCATCGATAATTGGCCGAGACCCACAACTATAGATTATCCCCTACCCGACACTAAAAGAACGGTGTTCACGCCGTCCTGTAGGGCAATGTGCGCTTTTTGTAGTTGGCTGCATGGTCAAAGACTGCGGATGCTGCACATCATACACTTTCTTCTAAGTATTGCCACCGATTGGCCTGRYRRYWYKRARGCAYRYCTTAGTTCCTAATGGCGATCGTCTGTCCCCGCCATGCACGGAGATGCGTGTAATCTCTCGTAGCCGTATTGTATTACGAGGTGCCCGGTAACGTGCACGTCGACGTGGCCCGTAGTAGTAGCAATTTTCGCGCTAGGTCTTGGAAAAGATTAGGATCTATCAACACTGGTACAGATTACGCCGAGTGTCTGGTGTTCCGTAACCTGAACGTCTAAGGGTCCGGGTGGCCCGACACCAAAGTCTGAAATCGTATTTGTATGAGGATGAAGTCGCTCAGCTAAGGTACAGCCTATATACGTTCCGTTCCACGATCCCATCATGAGTTATGGGAGTTGTATCTTCAAAACTATCCCTCATATATTACTTCAATGCGTCAAAAATAGTGGCAATTGGCATCCTATGAAAGCGTAAACAACTCACTGGCGATAAAATCCAGGAAAGCTAATTAAGTAGCTTGACACGGGCAAATTTCTCAGATGAATCCCATAACGTAATTTTTTTAGTCTYYRYRCGRAAARMRYCCACCCTCGAGCATGTTACGCATAGAGTGCGCACAACTATCTTGAAGTCAGTGGGACTTTGTATGTGCGATTATGGACTTGGACAAACTGYGCGAGCAGCTGTTTGATTTCGGAGATAGCTCCGAATACTTCCCCGAGGAGGCGGTCAGTTTCACCCGAAATGGGAACATCCGTGCGGGCCAGCGGGYAAGARMMYKTAGCCGCACSMYCCCCCGTRYYCKRYYKRYSYYRAKGTYRYYMYGAMYGCKCMYWSYMSGSGRTTGTGCARTRRWCCYAGAGRWYGTYTRGCTGAMKYRSSRRTCACTAGAAGTAATTCATTCCGACCCTAAAGAATCATTGCCMACTAGGTGCACAGGACCAAGRMWRYCYRCAAKKYKKYKRCSRASCAGTTGTAGGTCSAYTRGRAGCGGTAGWYRWRRCCWCAYAYTRRWAWYGGAGTACATATCATCCGTTGCTAATCTTCCTCTAAGAYAATTTAGTGCTARRSYYKRRRGTAACTTGCTGGTCTMRYKTARYRGCMYCTWGMCGTGCYYMYYSTGATAATAAGGTTGCASKAKMMSGYRRTGATACTCAAGGTTGTATGTTCGGAAGGAGGTATGGCTCACTTCCAGGAGGGTTATGATGTGTGACCTAATCAATCACTCCCTCCTAGATAAAATATTCTGGAACCTATATCGTGAGAGACCCAGAGCTCAGGATTGGGGTTGCCTCTAGGTTTAATTAAAGTCTGAGTGGTCTGCTGCGGCTATGAGCGGTGCTGTCCTTCTCTCCCAACCGAGCCCTTGTCAATGGTTCGCAAATAAACAGTAAAMMSGCTTAACTTTGTCCTTAACATAAGCYMAGGTGCACTCTTGCGRKKGYSCATTTYTCGTTAGATGGTAAACGAGCAAAGAAGATGCCCGTTGGGTAGGMCGTCCGGCGATACGCAGTGGAATTGGCTTTGTCATTAGACCTCCCACGTATTTCTYSSCATCATYTCRAATGCAATMAGTTYYSCGATAGYKRWGCGTTYTACAGAATAGTTCCCTTCGAGGTACAACGTTTGTAATCAATCGCGCATTTATTTTTTACTCGKRCGARACTCGTGARACGGGAACGAGCTATAGTAAGATTACTCTATACCCGAGCAAGCTGAATCGTGCGAGCTGCCGGAGTTTTAGAGAGCTGGCTGATAGTGTCCTARYMCRTTGAACAATATGAGAAAGGAAGACATCAGCATTATGCGTCGTCTGATAGAAGCCCTCTACCATTTCGCCGCCTACCAAAAAACAAACTCCGTCCCCCATACACGCTATTCGTCTGTCCACTGAACACGCTTGCAAACATTCTTGCATTTCCGTACGCATGATCGATGCAGACTCCTATATATACGAGACAATCGTGACATGGATTTAAGTCTTGACAATCGGGCTTAGGACGGTTTATTTACTCGGTGTCCCTCTAAGGCTTAAGGTTAGTTACATGATTACRRSWWRRRCGGTGCGGAAGGAATCCCAGCCAGCCAAGTATCATAGTCCTGGTCCAGTAGGCAATGCTATATCGTTCGAAGCTTTCGGAAGTACCCAGGTTTCTTAGAATACTGGAGATAACCTCTGAGGAAACCATAGTAATCACCCTTATTCAGTCGTGGGCAGAACAGGTACAAGGTCCCTGAACACGCATTGCCCTGAGCCTCGMGGTGAGACYRRMSYYGTATGAARRSYCATCTGMCATACGGTAYGRCCAGTTGGTGGATAACGTACAGACTSGAGCTTAAGTACCACGAACAACCAAGATGTGGCATGGCCAATTGACAAGGGAGTAGGAACCTAATCTAAGACAGGTTTGCCGCAGCTGTACCCGGGGCTGCAACTCCTCAGCCTTCGCCCCTTAGTAACAAGCAGATACATGATGTGTAAGCGGGTTGGATTCGCTTCGCGTGTGCTAGGGAAACCCTTTCAAGATCTAACCCTAGGTAAAAGGCTCTTCGGTGACTCATCTCCCATGAGGAAATCACATAGCGTCAGACGAACAGTTGATTTTTATCGGACCTGGTGTCTCCCCTCAACTTACCCATTTTAGTCAGCCCTAGCTTATAGAACGAAGTTATGTGACTCTACACTGCGACCTTGTCCTGAACTCATGCCGACGATGCTAGGTTAACGTCAAATGTATGAACGGCAAAAGGGGTCTGTTATTGAGTAGGTTTCAGCTCCGATGCTTGCGCCAAGTATTGCTACTGTGGGTTCATTCCCCAGTTCTTCACGCCGTCGATTCCTGGGGCTATACTGAGACCTGCCATCGATTTCAAATCCCTTAGATCCGAGAGATTCCTGCTAGACGCGGAATGTGTTAGTGAAATTTCGTCTTTCTTAATTACTTGTGCAACTCAATTTTAATCCTCCGTAGACCTGGATGTTACAGCCTATTGAGTAAACATGGAAGCCGTACATGACCTGTTTGGGATTCGCTACGCGACCACCTTCCGCGACTAGAAATCTCCATGGTGCCTAGCCGGCAGCATCTATWYAGGTACCCAAAAAGCACTATTTTAAAATGGTTGATGCTCTCTCCTTTTGGGATGAGCCGGCCAGTCATTGGTGCCCRACCTGYKGCTYAGGGYWGYTAGCACAGGGTCCGGTAGGTACTGCTATTGTCCCTTTCGGGGTTCACAATGATCGTGAGACCAGCACAACGCCTTTCTAACGGACCACTTTCGGACCGCTGCGAGGGTCCAAGTGGCCTGCCATCCCTATTGAATTCACATATATGTGTTTCGCTGGGGGGACGTCGCCTTCGTTGCGGATGGCTGCCAATCTGGGACTTAATGTGGGYAGCGATGCGAGTACGCGCTAGAATATGCCTGTCT
[truncated: 1,558,369 more chars]
