# Supplementary material for: Single Primer Enrichment Technology (SPET) for High-Throughput Genotyping in Tomato and Eggplant Germplasm
Source: Front Plant Sci. 2019 Aug 7;10:1005. doi: 10.3389/fpls.2019.01005 (PMC6693525; doi:10.3389/fpls.2019.01005)
Supplement: Supplementary file 3 [file Data_Sheet_2.zip › Tomato_ALL_SNPs.phy]

400 11290
GPT123000  GCAACGCACGTTAATGGGAACGTTTCAACTACGACAGGACCCGACGACGGGAGAATAATATCTAAACTTTATACATGCCCTCCCGCTTGCCAACTCGCCTGTACAGCGCATTATGAATTCAGATATCTTTGAAGTGATATGTGGGAACCTGAAAGTGGTCGGGCGGATGCATATCTCTGGCTATGTGGATTTGGACCGCCCATATTTTTGTACTCACGAGGCACCTTGTTCGCAGCATCCGATTGATCAATTCTGATTCGCCTCTACTTGCCAATGGGTAACATTTATACTTCTCCTGTCCGCGCTTATTTTTGCAGTGATATATCACAGTGTACGCGAATATGACTTTGAAGTGTAGAGATACGTGCAAATTAAGTACTGATCACTAACTTGTGGCCTTCACGTCCCCATCTGTACATGGGGACGAGAAATTGCCAAAAAACTGAAGAATTACAATACTTCAATAAGTTGGAGTATCTGGATATTACGTGCAGGGAGGTTAGCTTCTGCTGGGGTGTCATAAAGTGCACGGTGGCCGGCTGGCGATAACCACCCCGGCGGACTGTATGGGTTTCCGACATAAGCGATTTCCTGTTTGTATACTGCATGTCGAGGAACTTAACTGAGTATCTGAGCATCCTGCAATTATGATGTGTCCGCCTAACAAATGCTTTTTTACAAGGCGTCAGCATTATTATGTCCAAAGGGCGCGTGCTGTTTTGGCACACGCCTTGTTTTTTGCACGAAGTACTCAATTGAATCCATCTGGGGACACGGACTAGCTTCCACCTATAGCGTAAGTACTACTGGAGAATAGCCGCCTAGCCCTGGCAGTTTGTCTCGAACCCCATACACCATACTCCAATCGACCAGCGTGATAGAACAATCGCTGGTTGCTCGAATGAACTATGCTCGTCACCAATGCTGCTGCCTTTATTCGGCTGATGGTGCTAATTCAGGGAATTGCAGAACGTAACGCAGGGCTAAACTATGCCGGACTCCTTTTTTTCCGGTCGGATACAGCTAGAAAGAGCAGTGCAATTCGCTTATCAGCGGGCCTGATCAACCCCCAAAGTATCATCACTACTGATTTACATTGAATATAAACAAAGTAGATAGCCACTATGTACGAATGGTGCCATTCCATCCAACATTCTCGTCGCGCAGGCCGTTAAGGGCCGCTCGACAGATTTACTACTGGATTTCGGACCCATGCATCGAAACCTTGTACCCGATCGTAAGCGTGCATCCTAAGAGTTCTTCCTGACAGAGCGGCACGCCTATGGTCTTGCAACCTCAGGTGGGCATCCGACGAGGAGGAGGTCTTCTTGTGCCTAAGCATGTTGTGGGTTCGCCTGTCTGACCCTGTTTGGTGATGGCCGTGTATAGCCAAAGGGATACGAGGAATCTAAAACCTGTCGTGGTTCGGAAGTATTGTTTTGCTCGCCCAATAGGGGTTACACATGCCTCAACCACTCGTCAAGGAACTCAACTATCTATGATGAGCGAACCATGGGACCGAATAAATTTCCCGCCAGCATAATCGTTTAGAACCAGGGTGGAGGCAAGTGCGTTTACACCAGTGAAGGTGCCTTGAACTAAGTTCAAGTGCTTTGATAGTTCACTGGCTACAACATTTGCACCTCGTATAACTGTTAATAGGCTAGCTAACGTATTGCCGTACTGAATATAAACCAGGCASSMYCRAACGTAAACTTCTAAACAAGCGACCTAGCCTTTCGCTCGTCATAGCAAATTACGTCATATGACGGGGACGTCACGGGTATATAAGAGTTATTGCAGGTAACATAAGGCTTCAAGTYATCCCTGCCCCGGATCATTAGGTGGGCGCGATATTCCCAATATGAGTTGTTTGAATTAATTCCGTAACTGAGAGCAGATTAACAGGCCGTGATCCGTCAACAAACGTGCTCCCTGCTCAAACACTGTATCACATCCATCCATATGTTGTCATCACCTTGCAAAACGTCGTCCAACAATAGCTCAGTTTAACCATGGTAAGAGGGGGCAAAAAACCGACGCGTACCGAATACCCGGATAGCATATGATCTTCGAATCCGTGTTAGTTGCTATCCTATGTGTCCCACCCTACACATTAATAAGCCGTAAGGAAACCCCAGCACATTCCCGGAAGCCTGTCACCCTAAGTGTAATAACGTCGAAGTTGGTCACAGAACGATCATAATTTGTCGAATCAGTTTGTCCGAGTAGCAACTTTCTTTGCGAGTGCAAATTCTAAGGCGGTTTTTGGCTATTAAAGGTCCCCCGCTAAATCTGTCGTAGCACTCAGGCTGAAATCTATTACGTGGAAGGGCGTAATAAACGCTCCGTAGAGTTGTCCCTTCATTATAGGGGTCTTGGGCGTATTTTAGCTAACTAAACAGTCAGAGGGGAAGGGTTGTGGTCCGGTCAGCTGGCGGTACTTCCAACAGAAACGACTTCACGCTCGCTATTATGTTATAACTGTTASGTCAAAAGGGCATGTCAACGATCAGTCAGGGGGCCCCTTAGCAACCGAGACACTCACGGCACAGCGCATTGCTATTGTCTGAATTCAGCATAATCAGCTCCTGAAGCGTCTGAATTGTAGTCAACTGCCAACCACTACGCAGGTCTGTTGATCCTTAAGAACTATACGCAATGCTTCCACCGAGTGCAYTTTMATTAGCGAGAACCACAGTCCATTAAAGTAAGAATACGTCCAAGGCTCGATAATGGTCTCGAATGGGCCGACCTTGAGGCTCACTGAGAACGTGAGAAGAATGTGATCAAATCACGAAGCGCGGCCAGTGATGGTGCCTAATGCCGCGATCTAGGTTGTCGCCATGCACTTCTAGGAGGAGCAAATATCGCATCGCCCTTCATCATTGCTGGGTTCTACCCGAGAATAGTCGTGACCATTGCAACACTTGTTAAAGTATTCTTATCCGTCGGCGAGTCAGGACCTTGTGTGAAGATTTACTTTCTCTCCTGATTCTAACATATAAGGTTGGAAAACTGGAAGATTACGGAGTTCGCCAATGAACACGATGCTTGCCAGCCCTTCTGGCAGCGACCGACAATTCAGACCTCCGTGTAAATTTTGTCCTACTTAAACGAATAGAACGGCAGAWAATTATATAACGAGATTGCCGCATTATAGGCTTGTTCCTGCTCTCCTTGACTTATTATTGGACTTAAGATAGCTTAGCCTGTTGAGTATGATTACGAGCGTGATTTACATTGTTACTCCTCTACCCGGAGGTACTTCACACTGACCGCCGGCCTGATAATCTCCTATCCCTTGGGTTCCCTCTGAAGAAGGTCTAGCTTTGCCAGAAGTGATCAGGCTGGTTAAACATGGCAGTATCGGTGCTCCACGCTGGGGACACATTGTCTCCTCTTGAATCTCCCTGATACGTGTCCTTGGTCTTCGAGAGGTAGAGGACGATATTTGTTCTGTGTCTATCGAAATCTGACCTCGCCCCGTCTTTAATTTGCAGTTAGTGGACTACTTCCTGTAGATGTGCGGACCCGGCCAAACCATTGAGCGGGGAATTAAGTCGCGTTTAGCCAGAGATCGGGGCGTCTATACGCTCATGCCACAGGACTAAGAGCATCTTGTGTGAAGCCGAGATCGTCGAAGCATGCAACACAAACTAGTCGTGTCTACGTTAGTCTTCTAGCACTACCACGACGTTCCGGTACCCAATTTATGAGACCAAGGAGTCTCACCYCYATTTTCACGTAAATCTCTGACCAAAAGAGCATGACAGGTGCAAATAAGCATCTCCGGTCGGGTTCGGACGGAGATGTATGCGGCTTCGGTCCTCTATTTTACATAGTGGAACTGCGCTCGACTCTAATGCTCTGATAAAGTTATATCCCTTCATTTCCTGGCAGCTGGATACTAGCAGACCAGAAACTACCTTAAAGAAGTTAGTTAAGGGAGAGGGCGCGGCATCTGACGCGATTTCGCGCYCTCAMAGCGTTMTAAYTARARGTGGTCMTMRACTCGACCTCATAGTGAGTATTCTTCTACTCATATAGGTTCCAGCTAAACGTTTCCGCCTTACGGACAGCTATCAAACTGCTACGTTTAGGTAACATTRACGAAYATAGACTGRCTTGATGGAAAGAAACCTGTTAATATGGCGGCTTTGCTGAACTATCCAAATGCCAGGACCGCGCTTGAAATAAACATTACGTCCAGTAGGAGCAGTTTATATCTGCGCACCAACCGCAAAGAAATGGAGAAGTAACATTTCGCAAGAATATCCCTCCCTCTGAAGACTGGCGGTCGCCCCCTGCGTGACCGATTGAAGGCAGCCAATGCGATCAYGCTGTATGATATTAAAACGGAATTATCGTGGACTCAAGTAAGCATGGTGTAGCAAAGTGTTATGGGTCATTAGGCAGAACAGACACGGGCTTTGGCAGTCCTAAGCCKTTAGGCATTACGTCTAATTTGTGGGTTTGCGATATACATTGGATAGTACCCTAACAGGACAAACTCTGACTAGTACATACAGGAATGARGTGTYAGATCGGGGGCATGCTCTAAAGCAGCCAGCGCCGTGGTTATCATAAGAATAAAATGCTTGGAGTATAGCCTCCAAGTGATCTTCCAGCATCCAACTACTATATATGCCCTACGTACGTACCGGGCATAATAGTGCTGACACGTTTGAAACCGATTAAGTGGGGCCTTTTTATCGTTTTATCCCTACCTTAGGTCGCAAGAGGTGTGCGGCGTCGTCTCGCACTGCATAACCTAAATTAAGGTAGCTGTGGATTCGTCTTGGGTAGTGTCGTTGAGTATTCTTGTCTATAGATCACGGTGCATCTCGCGGATAACCCTCTCCTCGATACACATCCGTCTCTACAACTTTGTGGAAAGGCGCGTCCAGAAGTGAGCGAAATATTCTGCAAACATAAGCTCATCATTAGAGAAAATCTTTACGGTCGTTTGATTTGCCCATTGTATCTAGTTGATAGCCATGATGCACGACTGTTGCCTTCCGTTACACCATGGACATAGTCGCTACGAGATGTACGCGGAGATTGTTGGATCAGCAAAACTTGACCGGGTTMTTCATCTAAGTCTTCGCAATGCGGTATAACAAAACATGATCCGGGGCTCGGGTTAAAGCTGTCATGTCTATGGCTCTCAGGTGTGGGACTAAGCCTTGTAGTATTGCGATCACATAGACAGGAGTTATCACCTATATTAGTAGACTATAACACTTGTCGTACCGAGGTCGACATGGATCCATATACGTAGCCAAGATGATAGGCAACTAATGCGAATATCTACTTTACTTGTGCTGTTTTGGTCCAGCAAATGATATRTATATTATTTCTGTTCTCCTGCGGTTTTCAGGGAATCCTTGCGGTAGGCCCCGTTTGAGTGGGTGCATACTGTGAAACATCGAATTAGTATAGTCGCCCTCACGAGAGTAATTGCTACTCGAAAGATGAGTCCTTGCGAAGATTTTGGGCGCGTTCCATTACTCATGAGGCTATGTCCAAGAGCTAATTAGCAAGCTGTGCCCTTTATAGATCGTTTTGCAAAAAACGCAGTGTTCTGTACAGCCCTGATCTCAGTAACGCGCAGCACTTTAGTGCGATTTAAACGTGTTTGCCGCTCAGTGGAAAAAGTTATGCCGGACGCTCATACGATCTGCCGTCAGAAAGTAAGTGTCAGTAACAGGGGTAGAACTGTAGCGCCAGTTATTATCTTTACCTCACAGAATTCAGCAACTGCGCCGAACTCCTCATATGATACAGAATTGACGAYRCRRTTACCAACGACATCGCCACTATACTCCCCACACTATACAATAGATTCATGATATCTGGCAGGTGCCTGAATTTTTGATTGCATTCAGGATGAAGTCTGTAAAGATGAAGGGAACACCACGCCCATCGCCGTGAGTGTGCGTTTCAGGAAACATCCCTATCGCCCAAACAGGATCTGTGCGAGCTTTCGTGGTGTTGCTAACAGAATGCACCAACCATAGGGACGCCCACTGACGTACCGTCTTATGATTCGCGTGCTCATGGTCAACAATAAACGGCGGGTCGGTTTTGCATATGTGTCTCTAAATTCTGTGCCCTCTCATAGATTAAGTGCTCATGGGTGGTGAAAGATTAGGCTGAGTAAAGCTGCATGCCTTCTTTTTTCACTCCCGACCATTGGCCGCGCTGCCCGTCTTCTGTCCAGGGGTGCGTGAAGATAAGTTCCAATGAGCGCCGTCGGTCCTGGTCTAAAGTAAGCTGAAACGAGGATATGCGCACATAGGATCTCATGCGCCGAACGCGGTAGTGGCGAACTACAGTCCATTCGCGTGTCTCAAATAAGCAATACAAAGACTAGCTTATTGACMCGTCAGCTTTCGTGGGACCTCTAACACAGATATGCTAACGGATGATGCTGTCACGTATCCCCCTTATCCGGCACGGCCCCGTCTACCATCTCGAACTCTTTAACATTAAACGGATACTGTTGGTAACAATACACTTGAGAGTACTGAGATCATCGAGAGTCGAAGACTTCGACCACCCCCCGAGAAACGTACTCGCGGGAATTGGTTCGATTYTCGCAGATGCACCCAATGGCCGGGCGCACACGTATCCGTAGCTAAGCTTCCAACARATACCATGGAAGCAAAACGGCTTATTTCATGCATCGTGCGTGGTATACCCATAACGGTAAAGAGTGGTACTCTGGCCACACCCTGTAAAAGTAGCTAATCAAGAATAGAAACTGAGRTTTTGATTAGTTCCGAGAGGTTGAGGTGTCTGGGGAGCGACTAGGTCACTATCGTTGAACTCTTCCTGACGCGAGGTGAAGTCAAATGCATTTACTGTACCCAGGAATGTTCGTCATAGGTGGCGTTATTGCCGTAAAACCCTAAAATTGTGTCGACCAGTTCAAAGACGCAGCCACTCACAGATCCTCTAACTTTGTGTTGGATTCCAACCTATTGTACTGCATTATTGACGAGCTTTGCTAGGGGGATCACGGCTGAACAATGGCCCATATAGTTAGCTACATKRTAATGACTGCACTCTATCATGTTGTGCTGCAGCGTAGAATTTGGGCAAAGTGTATGGGGGTGCGTAGACCTACAGCATGCCCACAAAGCTACAGAACAATCGCCCGGTTATGCATCGATTTCTATGGCGTCTGGGAGGTTTCGTTACATTAGTAACAAAGTTCTCGCCGTTGAGCAATCGTAGCGATTAGCCAGAACATCATGCAATATTTATTTAGGTTTGCCTCCTTAATATCACGCTAGACCGGGGCACGTGGTCCGGTTTAGATTGCCGGGTTCATGAGTAATCTTGCTATAGATTTGCAGAGGTAGTTCCGGTCCTCTGTCTCTCCGTAGCCATCAGACAAGGTATTACGAGGAGACACCACGGGCTAAGGGAGCGCAAAACGATCGTGTTGCCCGATTTCCAGTAACCACGACCGTTTGAGCTCCAGRACRAGCGCCATTCCACGTATTCTTGAAGTGACATCGCGCATTATGATTTCGTTAGTGCACCTTTCGTTTTGTCTTCAACCGAGTGAGCAGCCTCCTGTACCTGTGCCGACCCACTGCCGAGGTTTCCGGCGTTATCGCAGAGTTGTCATAGGCTTGGTTGCAGCGATACGTGCCCGTAGGCCATAATTCTCAGAAATTTTGTAACGCTAAGCCCTTATAACTCCTCGTTAGTGACTGCACTAACATCAGTTATGGGATACCCACACTGTCGCAAGGGCTACTTCTTTTATCCCATGGGACTTTAGCCCGGATAGGGRCTTTGAAACTTACGWRRRCCTACGGTGCAAACCCGTCGTGTAAYAACTAAGTTCCAGGMGTTMAGAGTACCSCGGGCGTCCTATCTCAGTTACGGCGTTTCCCGCGCTAAGGGTCTTTTTCAGAATACTGTAACAGAGTGGGGTAAGATTTAGCGGATCATGAGGAGGAAAAGCTTTTTGAAGGCCGTTATGCCCAATTTATACAAAACGTCCCTTAACCACATCGCGCTCCATCGCGRAAGTTGACGCWTTRYCTRGCGTATAYTAGCGTGAAATAAACAGAGATTTGACAACTGTAGATTTCAATCTACRRCCCGGYACAAGCAGACATGACARTTGGTAAGCCCGCGATTCTCTTTCAGTTTCCTATCCGGAACTTACACGGACAAATAATCCCTTCTATGTCTTTTATTCTTAGAGTGTCAATGGCTGCATCCGTCGTGGTTACGGCCTATAGAGGTGCATTCCCCCTTCGTGCAGACTCACTTCTAAGATGGTAGCGCCTACCAACCAGAACCTCTTTGCCAACTTGATCCCCGGTTGTGGAGCGTGGTCCGAAAGCGTCTATTCCACCTAAACTTCCAGCTGACTGATCTGCATAAGATTGTAGGAGCGGTTTCGCCATCAGAGTCTCGTATACTGTGGCGCTAGACAGTGCAATCAAGGCTGAACGAATGATGAGTACTAGAGGTGTAGGTGACCCGAAGGACAGCTGGCCTGTCATGTCATCGGGGGCTCAATGATTTGGGGGATGCAATACTCAGCCACAGAAATTGTCCTTTGGCCTGAATACAGCGCGGGTTGTCTTGTCTTATTTCAATACTCTTCGTGTCTTCAGAGAATTTTATCATGGATCCTCCATGAAGAATCCCATGCCATATATGACCAGAATGTTGAGGCTACGACGGGAGCTGGTTCTGAGGCATGACTCAGCCAAATGCGGTGGCAAACATTCCTATTGTGTGACATCAAACGGATACATTTCTCAACTTTCGGTAATCAGTCTTGCAATGATAGCAAGGCCTTAATTGGAACAGCCACCGGAAGTCTATGCCCGAGCTCTACTTTGCCTGCGTCACCATCCCCTGGAGTGCAGGCATATAATTATCGTCTGTCATCCAACGCATCCTGAGGGCTTTAAATTGGGACTCGGGTAAGGCCGAGCTGCGGTGTAGTTCTCTTCCAATGCTGATCAGTCTTACCCTAAACTCCGTCTCCAGCAAGTGCAAGTCAAGTCATGTAGAACTTATCAAAACGCACTATACGCATTCAGTACAAGACCTTCAATCCACGCTTACTTTGCGACGTGTAGAGTATAGCAATAGGATGTCGATTACTTGTCATTCATGCGAGGCCATTTCAAAGCTCGATACAGCGGCTCCAGACCAGACCCTGTTGTGCACCTTAACTTTATTTTAGTAGTGCAACTCAACGAACTATCATATATCTATGGTTTATAAAGCTAATCGTATTACGTTCAACAGGGTCGTGCCACCCGACTATTCGTGTGCTACGGAGACGCCCTTAACTAAAAAGGCCTGTGTACATACCGCGCCGCCGCTGCAGTATGTGATCTAACAGTTAAATATTCCAACTGAAGACATAAATGATCGGTAATCCGCAGGGCGTTGGGCCCTGCATACCAGGACACTTAGATGGGTGGCCCGAGCAATTGTCTTTATGTGAGACCCTGATGTCTATTTCCACGGACATGTCCCTGCGATGGGGACAGTCTTCCGTCAATAATGAAAGCCTTGGTGCCGGTTCGCGTGGCAACGCAATAATAATCCCAAGTCCTCTTATCTGGGCTGTAATTCTCGGGTCTATGTTATGAATCAGTTCAGCTTGGATGAGAGCCATCTCTTTGCGTGCCTCCTTAGTTTGAGCCGTAGGGATCAAAAATTCGTGACTATGTTGGGCAC-GTATGGTAGCGCTCTGATTGGGTATAACAGATGATTAGCAGCGCAAACTATTCACGCGCACAGGGCAGTGCCCCGTAGTCAAACTTAACACGCTAGGGTGCGAACGACCGTCCTAATGCTACGCGCCTGATAGTATTACCCAATCAATCCTGACATTGAGCACTCTCAAGTGCGGGATCCTATCCCTTCTCGAATATTAGCGGCCAAAAGGCGGGWTTTTTTAACAGGAGAGGTCCACAAATCACAAATACTGTCCTGCGCCTTAAAAGCTACTAGGATGCTCAAGTTAATCTGGTGTGCCTTAGCTAATTGTTGGAGTCGCACTTCCTACAATTTACAATCTCCATGGTCACCTTTAAGTAGCGTCGGCAGTGAGTAGCTTCATAACGCCAATGTCAATCGTCACTACTCGTATTGTGTGTGCCACCTTCAATCGACAGTCGAAGTTGGTATGGTTTAGGCACACTTTATTTTTAGTTAAAGTTGAGAGTATTAAACTGGCTTAGACTACCGACCGGTCCCCGGCTTCCTTGTGGCAATAAAGGCTCTTGATGAACTTCGCACAATGCGGTAGCCTACTTGGTAGGTATTWCATATCACTGTCAACTGCAGAAGCAAGAGTCTCCATCGAATTCCGTAGAGGAAAAGCATGTAAACGCATGAGCGTCGTCAGGAGGGGAAACGGTCACGACTTCCATACGCAGTTTAACTAGTTCTTTATACTATGCTTTTTCAACATTTAAGTACTTGACTGCAAGATTTCGTAAAAGCTTCTTCAGTCCTGACCTCGACCATAAGAAGATCGATACATCAACTCCCTGACAACA-TTTTACGCTTCGGTTTACATAACGATGCAATTCCGACACGATAGCTGGAGACCTTTTGTTTGCTGAGGTGCTGTCCGATTCGCATAGCATCACAGGCTGTGCAGAGATTACTAGTTGAGTTTCACGTTCATGCTTAAACATTACGGCCCGGATACCAGGTTTGATACGCGTTCGACTATACATAGATGGATCTCTCTACAAAGGGCGCATGAGGTAGCTCTCTATAATAATATTATCATTGAAGGTACAAAAATCCCCCGCAAATTGTGTAGGTAGTGCATTTGAACTTCACCGTCACTCTAGTAGTCCAATATAAGCTTACTTCGTAAGCATTTGCCACCGGTGCGTCCCTCAAGTGGAAATGTCGATCCCTACCAGACAGCTCCATAGGCTTACTGTGTCATCCAACTTCTTTTTTAATTACGGATCGACAGATCCAACCCTTCAGTTACTTGAAGGTTAGGAGAAGCGTTTAACGGTCTTAAGGTTATGCTGGAATTTGACGTTACTGTGCGTGACGCAGTGACTACGAGCCACGCGGTCGACTTGATCAGACACTCTCTATGGAACATATYWGATTYAAGTGTACAGGATTTCATAACGGCTCCACGGGTCCCGTGGGTATTCGTGTCGTTTCGTTACGCGCTTACAATAAAGAGCCCCTTTGTGCAGTAACTCACTCAGCAAATCTAGACGTAACTCTACGAACATGCCTCTCTTTGTCAA
GPT123160  GCAACGCACGTTAATGGGAACGTTTCAACTACGACAGGACCTGACGACGGGAGGATAATATCTAAAATTTATACATGCCCTCCCGCTTGCCAACTCGCCTGTACAGCGCATTATGAATTCAGATATCTTTGAAGTGATATGTGGGAACCTGAAAGTGGTCGGGCGGATGCATATCTCTGGCTATGTGGATTTGGACCGCCCATATTTTTGTACTCACGAGGCACCTTGTTCGCAGCATCCGATTGATCAATTCTGATTCGCCTCTACTTGCCAATGGGTAACATTTATACTTCTCCTGTCCGCGCTTATTTTTGCAGTGATATATCACAGTGTACGCGAATATGACTTTGAAGTGTAGAGATACGTGCAAATTAAGTACTGATCACTAACTTGTGGCCTTCACGTCCCCATCTGTACATGGGGACGAGAAATTGCCAAAAAACTGAAGAATTACAATACTTCAATAAGTTGGAGTATCTGGATATTACGTGCAGGGAGGTTAGCTTCTGCTGGGGTGTCATAAAGTGCACGGTGGCCGGCTGGCGATAACCACCCCGGCGGACTGTATGGGTTTCCGACATAAGCGATTTCCTGTTTGTATACTGCATGTCGAGGAACTTAGCTGAGTATCTGAGCATCCTGCAATTATGATGTATCCGCCTAACAAATGCTTTTTTACAGAGCGTCAGCATTATTATGTCCAAAGGGCGCGTGCTGTTTTGGCACACGCCTTGTTTTTTGCACGAAGTACTCAATTGAATCCAGCTGGGGACTCGGACTAGCTTCCACCTATAGCGTAAGTACTACTGGAGAATAGCCGCCTAGCCCTGGCAGTTTGTCTCGAACCCCATACACCATACTCCAATCGACCAGCGTGATAGAACAATCGCTGGTTGCTCGAATGAACTAGGCTCGTAACCAATGCTGCTGCCTTTATTCGGCTGATGGTGCTAATTCAGGGAATTGCAGAACGTAACGCAGGGCTAAACTATGCCGGACTCCTTTTTTTCCGGTCGGATACAGCTAGAAAGAGCAATGCAATTCGCTTATCAGCGGGCTTGATCAACCCCCAAAGTATCATCACTACTGATTTACATTGAATATAAACAAAGTAGATAGCCACTATGTACGAATGGTGCCATTCCATCCAACATTCTCGTCGCGCAGGCCGTTAAGGGCCGCTCGACAGATTTACTACTGGATTTCGGACCCATGCATCGAAACCTTGTACCCGATCGTAAGCGTGCATCCTCAGAGTTCTTCCTGACAGAGCGGCACGCCTATGATCCTGCAACCTCAGGTGGGCATCCGACGAGGAGGAGGTCTTCTTGTGCCTAAGCATGTTGTGGGTTCGCCTGTTAGACCCTGTTTGGTGATGGCCGTGTATAGCCAAAGGGATACGAGGAATCTAAAACCTGTCGTGGTTCGGAAGTATTGTTTTGCTCRYYCAATAGGGGTTACACATGCCTCAACCACTCGTCAAGGAACTCAACTATCTATGATGAGCGAACCATGGGACCGAATAAATTTCCCGCCAGCATAATCGTTTAGAACCAGGGTGGAGGCAAGTGCGTTTACACCAGTGAAGGTGCCTTGGACTAAGTTCAAGTGCTTTGATAGTTCACTGGCTACAACATTTGCACCACGTATAACTGTTAATAGGCTAGCTAACGTATTGCCGTACTGAATATAAACCAGGCASSMYCRAACGTAAACTTCTAAACAAGCGACCTAGCCTTTCGCTCGTCACAGAAAATTACACCATACGACGGGGACGTCACGGGTATATAAGAGTCATTGCAGGTAACATACGGATGCAAGCCACCCCTGCCACGGATCATTAGGTGGGCGCGATATTCCCAACATGAGTTGTTTGAATTAATTCCGTAACTGAGAGCAGATTAACAGGCCGTGATCCATCAACAAGCGTGCTCCCTGCTCAAACACTGTATCACATCCATCCATATGTTGTCATCACCTTGCAAAACGTCGTCCAACAATAGCTCAGTTTAACCATGGTAAGAGGGGGCAAAAAACCGACGCGTACCGTATACCCGGACATCATATGATCTTCGAATCCGTGTTAGTTGCTATCCTATGTGTCCCACCCTACACATTAATAAGCCGTAAGGAAACCCCAGCTCATTCCCGGAAGCCTGTCACCCTAAGAGTAATAACGTCGAAGTTGGTCACAGAACGATCATAATTTGTCGAATCAGTTTGTCCGAGTAGCAACTTTCTTTGCGAGTGCAAATTCTAAGGCGGTTTTTGGCTATTAAAGGTCCCCCGCTAAATCTGTCGTAGCACTCAGGCTGAAATCTATTACGTGGAAGGGCGTAATAAACGCTCCGTAGAGTTGTCCCTTCATTATAGGGGTCTTGGGCGTATTTTAGCTAACTAAACAGTCAGAGGGGAAGGGTTGTGGTCCGGTCAGCTGGCGGTACTTCCAACAGAAACGACTTCACGCTCGCTATTATGTTATAACTGTTACGTCAAAAGGGCATGTCAACGATCAGTCAGGGGGCCCCTTAGCAACCGAGACACTCACGGCACAGCGCATTGCTATTGTCTGAATTCAGCATAATCAGCTCCTGAAGCGTCTGAATTGTAGTCAACTGCCAACCAAAACGTAGGTCTGTTGATCCTTAAGAACTACACGCAATGCTTCCACCGAGTGCATTTTAATTAGCGAGAACCACAGTCCATTAAAGTAAGAATACGTCCAAGGCTTAATAATGGTCTCGAATGGGCCGGCCTTTW-GCTCACTAAGAACGTGAGAAGAATGTGATCAAATCACGAAGCGCGGCCAGTGATGGTGCCTAATGCCGCGATCTAGGTTGTCGCCATGCACTTCTAGGACGAGCAAATATCGCATCGCCCTTCATCATTGCTGGGTTCTACCCGAGAATAGTCGTGACCATTGCAACACTTGTTAAAGTATTCTTATCCGTCGGCGAGTCAGGACCTTGTGTGAAGATTTACTTTCTCTCCTGATTCTAACACATAAGGTTGGGAAGCTGGAAGATCACGGAGTTCGCCAATGAACACGATGCTTGCCAGCCCTTCTGGCAGCGACCGACAATTCAGACCTCCGTGTAAATTTTGTCCTACTTAAATGAATAAAACGGCAGATAATTATATAACGAGATTGCCGCATTATAGGCTTGTTCCTGCTCTCCTTGACTTATTATTGGACTTAAGATGGCTTAGCCTGTTGAGTATGATTACGAGCGTGATTTATATTGTTACTCCTCTACCCGGAGGTACTTCACACTGACCGCCGGCCTGATAATCTCYYATCCCTTGAGTTCCCTCTGAAGAAGGTCTAGCTTTGCCAGAAGTGATCAGGCTGGTTAAACATGGCAGTATCGGTGCTCCACGCTGGGGACACATTGTCTCCTCTTGAATCTTCCTGAAACCCATCCTTGGTCTTCGAGAGGTAGGGGGTGATCTTTGAGCTGTGTCTATCGAGTCCCGGTTACTTCCCGTCTTTAATTTGCAGTTAGTGGACTACTTCCTGTAGATGTGCGGACTCGGCCGAACCATTGAGCGGGGAATTAAGTCGCGTTTAGCCAGAGATCGGGGCGTCTATACGCTCATGCCACAGGACTAAGAGCATCTTGTGTGAAGCCGAGATCGTCGAAGCATGCAACACAAACTAGTCGTGTCTACGTTAGTCTTCTAGCACTACCACGACGTTCCGGTACCCAATTTATAAGACCAATTAGTCTCACCCCTATTTTCACGTAAATCTCTGACCAAAAGAATGCGACAAGTGCAAATAAGCATCTCCGGTCGGGTTTGGACGGAGATGTATGCGGCTTCGGTCCTCTATTTTTCATAGTGGAACTGCGCTCGACTCTAATGCTCTGATAAAGTTATATCCCTTCATTTCCTGGCAGCTGGATACTAGCAGACCAGAAACTACCTTAAAGAAGTTAGCCGCTGGAGAGGGCGCGGCATCTGACGCGATTTCGCGCTCTCACAGCGTTCTAACTAAAGGTGGTCCTAAACTCGACCTCATAGTGAGTATTCTTCTACTCATATAGGTTCCAGCTAAACGTTTCCGCCTTACGGACAGCTATCAAACTGCTACGTTTAGGTAACATTAACGAATATAGACTGACTTGATGGAAAGAAACCTGTTAATATGGCGGCTTTGCTGAACTATCCAAATGCCAGGACCGCGCTTGAAATAAACATTACGTCCAGTAGGAGCAGTTTATATCTGCGCACCAACCGCAAAGAAATGGAGAAGTAACATTTCGCAAGAATATCCCTCCCTCTGAAGACTGGCGGTCGCCCCCTGCGTGACCGATTGAAGGCAGCCAATGCGATCACGCTGTATGATATTAAAACGGAATTATCGTGGACTCAAGTAAGCATGGTGTAGCAAAGTGTTATGGGTCATTAGGCAGAACAGACACGGGCTTTGGCAGTCCTAAGCCGTTAGGCATTACGTCTAATTTGTGGGTTTGCGATATACATTGGATAGTACCCTAACAGGACAAACTCTGACTAGTACATACAGGAATGAGGTGTTAGATCGGGGGCATGCTCTAAAGCAGCCAGCGCCGTGGTTATCATAAGAATAAAATGCTTGGAGTATAGCCTCCAAGTGATCTTCCAGCATCCAACTACTATATATGCCCTACGTACGTACCGGGCATAATAGTGCTGACACGTTTGAAACCGATTAAGTGGGGCCTTTTTATCGTTTTATCCCTACCTTAGGTCGCAAGAGGTGTGCGGAGTCGTCTCGCACTGCATAACCTAAATTAAGGTAGCTGTGGATTCGTCTTGGGTAGTGTCGTTGAGTATTCTTGTCTATAGATCACGGTGCATCTCGCGGATAACCCTCTCCTCGATACACATCCGTCTCTACAACTTTGTGGAAAGGCGCGTCCAGAAGTGAGCGAAATATTCTGCAAACATAAGCTCATCATTAGAGAAAATCTTTACGGTCGTTTTATCTGCCCATTGTATCTAGTTGATAGCCATGATGCACGACTGTTGCCTTCCGTTACATCATGGACGTAGTCGCTATGAGATGTACGCGGAGATTGTTGGATAAGCAAAACTTGACCGGGTTMTTCATCTAAGTCTTCGCAATGCGGTATAACAAAACATGATCCGGGGCTCGGGTTAAAGCTGTCATGTCTATGGCTCTCAGGTGTGGGACTAAGCCTTGTAGTATTGCGATCACATAGCCAGGAGGTATCACCTATATTAGTAGGCTATAACACTTGTCGTACCGAGGTCGACATGGATTCATATACGTGGCTAAGATGATAGGCAACTAATGCGAATATCTACTTTACTTGTGCTGTTTTGGTCCAGCAAATGATATGTATATTATTTCTGTTCTCCTGCGGTTTTCAGGGAATCCTTGCGGTAGGCCCCGTTTGAGTGGGTGCATACTGTGAAACATCGAATTAGTATAGTCGCCCTCACGAGAGTAATTGCTACTCGAAAGATGAGTCCTTGCGAAGATTTTGGGCGCGTTCCATTACTCATGAGGCTATGTCCAAGAGCTAATTAGCAAGCTGTGCCCTTCATAAATAGTTTTGCAATAAACGCAGTGTTCTGTACAGCCCTGATCTCAGTAACGCGCAGCACTTTAGTGCGATTTAAACGTGTTTGCCCCTCAGTGGAAAAAGTTATGCCGGACGCTCATACGATCTGCCGTCAGAAAGTAAGTGTCAGTAACAGGGGTAGAACTGTAGCGCCAGTTATTATCTTGACCTCACAGAATTCAGCAACTGCGCCGAACTCCTCATATGATACAGAATTGACGATGCRRTTACCAACGACATCGCCACTATACTCCCCACACTATACAATAGATTCATGATATCTGGCAGGTGCCTGAATTTTTGATTGCATTCAGGATGAAGTCTGTAAAGATGAAGGGAACACCACGCCCATCGCCGTGAGTGTGCGTTTCAGGAAACATCCCTATCGCCCAAACAGGATCTGTGCGAGCTTTCGTGGTGTTGCTAACAGAATGCACCAACCATAGGGACGCCCACTGACGTACCGTCTTATGATTCGCGTGCTCATGGTCAACAATAAACGGCGGGTCGGTTTTGCATATGTGTCTCTAAATTCTGTGCCCTCTCATAGATTAAGTGCTCATGGGTGGTGAAAGATTAGGTTGAGTAAAGCTGCATGCCTTCTTTTTTCACTCCCGACCATTGGCCGCGCTGCCCGTCTTCTGTCCAGGGGTGCGTGAAGATAAGTTCCAATGAACGCTGTTGGTCCTGGACTAAGGTAAGCTGAAACGAGGATATGCGCACATAGGATCCCATGCGCCGAACGCGGTAGTGGCGAACTGCAGTCCATTCGCGTGTCTCAAATAAGCAATACAAAGACTAGCTTATTGACCCGTTAGCTTTCGTGGGACCTCTAACACGAATATGCTAACAGATGACGCTGTCACGCATCCCCCTTATCCGGCACGGCCCCGTCTACCATCTCGAACTCTTTAACATTAAACGGATACTGTTGGTAACAATACACTTGAGAGTACTGAGATCATCGAGAGTCGAAGACTTCGACCACCCCCCGAGAAACGTACTCGCGGGAATTGGTTCGATTCTCGCAGATGCACCCAATGGCCGGGCGCACACGTATCCGTAGCTAAGCTTCCAACAGATACCATGGAAGCAAAGCGGCTTATTTCATGCATCGTGCGTGGTATACCCATAACAGTAAAGAGTGGTACTCTGGCCACACCCTGTAAAAGTAGCTAATCAAGAATAGAAACTGAGRTTTTGATTAGTTCCGAGAGGTTGAGGTGTCTGGGGAGCGACTAGGTCACTATCGTTGAACTCTTCCTGACGCGAGGTGAAGTCAAATGCATTTACTGTACCCAGGAATGTTCGTCATAGGTGGCGTTATTGCCGTAAAACCCTAAAATTGTGTCGACCAGTTCAAAGACGCAGCCACTCACAGATCCTCTAACTTTGTGTTGGATTCGAACCTATTGTACTGCATTATTGACGAGCTTTGCTAGGGGGATCACGGCTGAACAATGGCCCATATAGTTAGCTACATKRTAATGACTGCACTCTATCATGTTGTGCTGCAGCGTAGAATTTGGGCAAAGTGTATGGGGGTGCGTAGACCTACAGCATGCCCACAAAGCTACAGAACAATCGCCCGGTTATGCATCGATTTCTATGGCGTCTGGGAGGTTTCGTTACATTAGTAACAAAGTTCTCGCCGTTGAGCAATCGTAGCGATTAGCCAGAACATCATGCAATATTTATTTAGGTTTGCCTCCTTAATATCACGCTAGACCGGGGCGCGTGGTCCGGTTTAGATTGCCGGGTTCATGAGTAATCTTGCTATAGATTTGCAGAGGTAATTCCGGTCCTCTGTCTCTCCGTAGCCATCAGACAAGGTATTACGAGGAGACACCACGGGCTAAGGGATCGCAAAACGATCGTGTTGCCCGATTTCCAGTAACCACGACCGTTTGAACTCCAGGACGAGCGCCATTCCACGTATTCTTGAAGTGACATCGCGCATTACGATTTCGTTAGTGCACCTTTCGTTTTGTCTTCAACGGAGTGAGCAGCCTCCTGTACCTGTGCCGACCCACTGCCGAGGTTTCCGGCGTTATCGCAGAGTTGTCATAGGCTTGGTTGCAGCGATACGTGCCCGTAGGCCATAATTCTCAGAAATTTTGTAACGCTAAGCCCTTATAACTCCTCGTTAGTGACTGCACTAACATCAGTTATGGGCTACCCACCCTGTCGCAAGGGCTACTTCTTTTATCCCATGGGACTTTAGCCCAGATAGGGGCTTTGAACCTTGCGTAGGCCTACGGTGCAAACCCGTCGTGTAATAACTAAGTTCCAGGAGTTCAGAGTACCCCGGACGCCCTATCTCAATTACGGCGTTTCCCGCGCTAAGGGTCTTTTTCAGAATACTGTAACAGAGTGGGGTAAAACTTAGCGGTTCATGAGGAGGAAAAGCTTTTTGAAGGCCGTTATGCCCAATTTATACAAAACGTCCCTTAACCACATCGCGTTCCATCGCGAAAGTTGACGCATTGTCTAGCGTATACTAGCTTGATTTAAACAGAGATTTGACAACTGTAGATTTCAATCTACAACCCGGTACAAGCAGGCATGACAATTGGTAAGCCCGTGATTCGCTTTTAGTTTCCTATCCGGAACTTACACGGACAAATAATCCCTTCTATGTCTTTTATTCTTAGAGTGTCAATTGCTGCATCCGTC-TGGTTACGGCCTATAGAGGTGCATTCCCCCTTCGTGCAGACTCACTTCTAAGATGGTAGCGCCTACCAACGAGAACCTCTTTGCCAACTTGATCCCCGGTTGTAGAGCGTGGTCCGAAAGCGTCTATTCCACCTAAACTTCCAGCTGACTGATCTGCATAAGATTGTAGGAGCGGTTTCGCCATCAGAGTCTCGTATACTGTGGCGCTAGACAGTGCAATCAAGGCTGAACGAATGATGAGTACTAGAGGTGTAGGTGACCCGAAGGACAGCTGGCCTGTCAGGTCATCGGGGGCTCAATGATTTGGGGGATGCAATACTCAGCCACAGAAATTGTCCTTTGGCCTGAATACAGCGCGGGTTGTCTTGTCTTATTTCAATACTCTCCGTGTCTTCAGAGAATTTTATCATGGATCCTCCATGAAGAATCCCATGCCATATATGACCAGAATGTTGAGGCTACGACGGGAGCTGGTTCTGAGGCATGACTGAGCCAAATGCGGTGGCAAACATTCCAATTGTGTGACATCAAACGGATACATTTCTCCACTTTCGGTAATCAGTCTTGCAATGATAGCAAGGCCTTAATTGGAACAGCCACCGGAAGTCTATGCCCGAGCTCTACTTTGCCTGCGTCACCATCCCCTGGAGTGCAGGCATATAATTATCGTCTGTCATCCAACGCATCCTGAGGGCTTTAAATTGGGACTCGGGTAAGGCCGAGCTGCGGTGTAGTTCTCTTCCAATGCTGATCAGACTTACCCTAAACTCCGTCTCCAGCAAGTGCAAGTCAAGTCATGTAGAACTCATCAAAACGCACTATACGCATTCAGTACAAGACTTTCAATCCACGCTTACTTTGCGACGTGTAGAGTATAGCAATAGGATGTCGATTACTTGTCATTCATGCGAGGGCATTTCAAAGCTCGATACAGCGGCTCCAGACCAGACCCTGTTGTGCACCTTAACTTTATTTTAGTAGTGCAACTCAACGAACTATCATATATCTATGGTTTATAAAGCTAATCGTATTACGTTCAACAGGGTCGTGCCACCCGACTATTCGTGTGCTACGGAGACGCCCTTAACTAAAAAGGCCTGTGTACATACCGCGCCGCCGCTGCAGTATGTGATCTAACAGTTAAATATTCCAACTGAAGACATAAATGATCGGTAATCCGCAGGGCGTTGGGCCCTGCATACCAGGACACTTAGATGGGTGGCCCGAGCAATTGTCTTTATGTGAGACCCTGATGTCTATTTCCACGGACATGTCCCTGCGATGGGGACAGTCTTCCGTCAATAATGAAAGCCTTGGTGCCGGTTCGCGTGGCAACGCAATAATAATCCCAAGTCCCCTTATCTGGGCTGTAATTCTCGGGTCTATGTTATGAATCAGTTCAGCTTGGATGAGAGCCATCTCTTTGCGTGCCTCCTTAGTTTGAGCCGCAGGGATCAAAAATTCGTGACTATGTTGAGCATTGTATGGTTGCGATCTGATCAGGTATAACAGATGATTAGCAGCGCAAACTATTCACGCGCACAGGGCAGTGCCCCGTAGTCAAACTTAACACGCTAGGGTGCGAACGACCGTCCTAATGCTACGCGCCTGATAGTATTACCCAATCAATCCTGACATTGAGCACTCTCAAGTGCGGGATCCTATCCCTTCTCGAATATTAGCGGGCAAAAGGCGGGTTTTTTTAACAGGAGAGGTCCACAAATCACAAATACTGTCCTGCGCCTTAAAAGCTACTAGGATGCTCAAGTTAATCTGGTGTGCCTTAGCTAATTGTTGGAGTCGCACTTCCTACAATTTACAATCTCCATGGTCACCTTTAAGTAGCGTCGGCAGTGAGTAGCTTCATAACGCCAATGTCAATCGTCACTACTCGTATTGTGTGTGCCACCTTCAATCGACAGTCGAAGTTGGTATGGTTTAGGCACACTTTATTTTTAGTTAAAGTTGAGAGTATTAAACTGGCTTAGACTACCGACCGGTCCCCGGCTTCCTTGTGGCAATAAAGGCTCTTGATGAACTTCGCACAATGCGGTAGCCTACTTGGTAGGTATTWCATATCACTGTCAACTGCAGAAGCAAGAGTCTCCATCGAATTCCGTAGAGGAAAAGCATGTAAACGCATGAGCGTCGTCAGGAGGGGAAACGGTCACGACTTCCATACGCAGTTTAACTAGTTCTTTATACTATGCTTTTTCAACATTTAAGTACTTGACTGCAAGATTTCGTAAAAGCTTCTTCAGTCCTGACCTCGACCATAAGAAGATCGATACATCAACTCCCTGACAACATTTTTACGCTTCGGTTTACATAACGATGCAATTCCGACACGATAGCTGGAGACCTTTTGTCTGCTGAGGTGCTGTCCGATTCGCATAGCATCACAGGCTGTGCAGAGATTACTAGTTGAGTTTCACGTTCATGCTTAAACATTACGGCCCGGATACCAGGTTTGATACGCGTTCGACTATACATAGATGGATCTCTCTACAAAGGGCGCATGAGGTAGCTCTCTATAATAATATTATCATTGAAGGTACAAAAATCCCCCGCAAATTGTGTAGGTAGTGCATTTGAACCTCACCGTCACTCTAGTAGTCCAATATAAGCTTACTTCGTAAGCATTTGCCACCGGTGCGTCCTTCAAGTGGAAATGTCGATCCCTACCAGACAGCTCCATAGGCTTACTGTGTCATCCAACTTCTTTTTTAATTACGGATCGACAGATCCAACCCTTCMGTTACTTGAAGGTTAGGAGAAGCGTTTAACGGTCTTAAGGTTATGCTGGAATTTGACGTTACTGTGCGTGACGCAGTGACTACGAGCCACGCGGTCGACTTGATCAGACACTCTCTATGGAACATATCTGATTTAAGTGTACAGGATTTCACAACGGCTCCACGGGTCCCGTGGGTATTCGTGTCGTTTCGTTACGCGCTTACAATAAAGAGCCCCTTTGTGCAGTAACTCACTCAGCAAATCTAGACGTAACTCTACGAACATGCCTCTCTTTGTCAA
GPT123880  GCAACGCACGTTGATGGGAACGTTTCAACTACGACAGGACCCGACGACGGGAGGATAATATCTAAAATTTATACATGCCCTCCCGCTTGCCAACTCGCCTGTACAGCGCATTATGAATTCAGATATCTTTGAAGTGATATGTGGGAACCTGAAAGTGGTCGGGCGGATGCATATCTCTGGCTATGTGGATTTGGACCGCCCATATTTTTGTACTCACGAGGCACCTTGTTCGCAGCATCCGATTGATCAATTCTGATTCGCCTCTACTTGCCAATGGGTAACATTTATACTTCTCCTGTCCGCGCTTATTTTTGCAGTGATATATCACAGTGTACGCGAATATGACTTTGAAGTGTAGAGATACGTGCAAATTAAGTACTGATCACTAACTTGTGGCCTTCACGTCCCCATCTGTACATGGGGACGAGAAATTGCCAAAAAACTGAAGAATTACAATACTTCAATAAGTTGGAGTATCTGGATATTACGTGCAGGGAGGTTAGCTTCTGCTGGGGTGTCATAAAGTGCACGGTGGCCGGCTGGCGATAACCACCCCGGCGGACTGTATGGGTTTCCGACATAAGCGATTTCCTGTTTGTATACTGCATGTCGAGGAACTTAGCTGAGTATCTGAGCATCCTGCAATTATGATGTGTCCGCCTAACAAATGCTTTTTTACAAGGCGTCAGCATTATTATGTCCAAAGGGCGCGTGCTGTTTTGGCACACGCCTTGTTTTTTGCACGAAGTACTCAATTGAATCCAGCTGGGGGCTCGGACTAGCTTCCACCTATAGCGTAAGTACTACTGGAGAATAGCCGCCTAGCCCTGGCAGTTTGTCTCGAACCCCATACACCATATTCCAATCGACCAGCGTGATAGAACAATCGCTGGTTGCTCGAATGAACTATGCTCGTCACCAATGCTGCTGCCTTTATTCGGCTGATGGTGCTAATTCAGGGAATTGCAGAACGTAACGCAGGGCTAAACTATGCCGGACTCCTTTTTTTCCGGTCGGATACAGCTAGAAAGAGCAATGCAATTCGCTTATCAGCGGGCTTGATCAACCCCCAACGTATCATCACTACTGATTTACCTTGAATATAAACAAAGTAGACAGCCACTATGTACGAATGGTGCCATTCCATCCAACATTCTCGTCGCGCAGGCCGTTAAGGGCCGCTCGACAGATTTACTACTGGATTTCGGACCCATGCATCGAAACCTTGTACCCGATCGTAAGCGTGCATCCTCAGAGTTCTTCCTGACAGAGCGGCACGCCTATGGTCTTGCAACCTCAGGTGGGCATCCGACGAGGAGGAGGTCTTCTTGTGCCTAAGCATGTTGTGGGTTCGCCTGTCTGACCCTGTTTGGTGATGGCCGTGTAAAGCCAAAGGGATACGAGGAATCTAAAACCTGTCGTGGTTCGGAAGTATTGTTTTGCTCRYYCAATAGGGGTTACACATGCCTCAACCACTCGTCAAGGAACTCAACTATCTATGATGAGCGAACCATGGGACCGAATAAATTTCCCGCCAGCATAATCGTTTAGAACCAGGGTGGAGGCAAGTGCGTTTACACCAGTGAAGGTGCCTTGGACTAAGTTCAAGTGCTTTGATAGTTCACTGGCTACAACATTTGCACCACGTATAACTGTTAATAGGCTAGCTAACGTATTGCCGTACTGAATATAAACCAGGCASSMYCRAACGTAAACTTCCAAACAAGCGACCTAGCCTTTCGTTCGTCACAGAAAATTACGTCATACGACGCGGACGTCACAGGTATATAAGAGTCATTGCAGGTAACATAAGGCTTCAAGTTATCCCTGCCCCGGATCATTAGGTGGGYGCGATATTCCCAACATGAGTTGTYTGAATTAATTCCGTAACTGAGAGCAGATTAACAGGCCGTGATCCATCAACAAGCGCGCTCCCTGCTCAAATACTGTATCACATCCATCCATATGTTGTCATCACGTTGCAAAACGTCGTCCAACAATAGCTCAGTTTAACCATGGTAAGAGGGGGCAAAAAACCGACGCGTACCGAATACCCGGATAGCATATGATCTTCGAATCCGTGTTAGTTGCTATCCTATGTGTCCCACCCTACACATTAATAAGCCGTAAGGAAACCCCAGCACATTCCCGGAAGCCTGTCACCCTAAGTGTAATAACGTCGAAGCTGGTCACAGAATGATCATMATTTGTCGAATCAGTTTGTCCGAGTAGCAACTTTCTTTGCGAGTGCAAATTCTAAGGCGGTTTTTGGCTATTAAAGGTCCCCCGCTAAATCTGTCGTAGCACTCAGGCTGAAATCTATTACGTGGAAGGGCGTAATAAACGCTCCGTAGAGTTGTCCCTTCATTATAGGGGTCTTGGGCGTATTTTAGCTAACTAAACAGTCAGAGGGGAAGGGTTGTGGTCCGGTCAGCTGGCGGTACTTCCAACAGAAACGACTTCACGCTCGCTATTATGTTATAACTGTTACGTCAAAAGGGCATGTCAACGATCAGTCAGGGGGCTCCTTAGCGACCGAGACACTCACGGCACAGCGCATTGCTATTGTCTGAATTCAGCATAATCAGCTCCTGAAGCGTCTGAATTGTAGTCAACTGCCAACCAAAACGTAGGTCTGTTGATCCATAAGAACTATACGCAATGCTTCCACCGAGTGCATTTTAATTAGCGAGAACCACAGTCCATTAAAGTAAGAATACGTATAAGGCTCGATAATGGTCTCGAATGGGCCGACCTTGAGGCTCACTGAGAACGTGAGAAGAATGTGATCAAATCACGAAGCGCGGCCAGTGATGGTGCCTAATGCCGCGATCTAGGTTGTCGCCATGCACTTCTAGGAGGAGCAAATATCGCATCGCCCTTCATCATTGCTGGGTTCTACCCGAGAATAGTCGTGACCATTGCAACACTTGTTAAAGTATTCTTATCCGTCGGCGAGTCAGGACCTTGTGTGAAGATTTACTTTCTCTCCTGATTCTAACATATAAGGTTGGAAAACTGGAAGATTACGGAGTTCGCCAATGAACACGATGCTTGCCAGCCCTTCTGGCAGCGACCGACAATTCAGACCTCCGTGTAAATTTTGTCCTACTTAAATGAATAAAACGGCAGATAATTATATAACGAGATTGCCGCATTATAGGCTTGTTCCTGCTCTCCTTGACTTATTATTGGACTTAAGATGGCTTAGCCTGTTGAGTATGATTACGAGCGTGATTTACAATTTTACTCCTCTACCCGGAGGTACTTCACACTGACCGCCGGCCTGATAATCTCCTATCCCTTGGGTTCCCTCTGAAGAAGGTCTAGCTTTGCCAGAAGTGATCAGGCTGGTTAAACATGGCAGTATCGGTGCTCCACGCTGGGGACACATTGTCTCCTCTTGAATCTTCCTGAAACCCATCCTTGGTCTTCGAGAGGTAGGGGGTGATCTTTGAGCTGTGTCTATCGAGTCCCGGTTACTTCCCGTCTTTAATTTGCAGTTAGTGGACTACTTCCTGTAGATGTGCGGACCCGGCCAAACCATTGAGCGGGGAATTAAGTCGCGTTTAGCCAGAGATCGGGGCGTCTATACGCTCATGCCACAGGACTAAGAGCATCTTGTGTGAAGCCGAGATCGTCGAAGCATGCAACACAAACTAGTCGTGTCTACGTTAGTCTTCTAGCACTACCACGACGTTCCGGTACCCAATTTATGAGATCAAGTAGTCTCACCCCCATTTTCACGTAAATCTCTGACCAAAAGAGCATGACAGGTGCAAATAAGCATCTCCGGTCGGGTTTGGACGGAGGTGTATGCGGCTTCGGTCCTCTATTTTACATAGTGGAACTGCGCTCGACTCTAATGCTCTGATAAAGTTATATCCCTTCATTTCCTGGCAGCTGGATACTAGCAGACCAGAAACTACCTTAAAGAAGTTAGTTAAGGGAGAGGGCGCGGCATCTGACGCGATTTCGCGCTCTCACAGCGTTCTAACTAAAGGTGGTCCTAAACTCGACCTCATAGTGAGTATTCTTCTACTCATATAGGTTCCAGCTAAACGTTTCCGCCTTACGGACAGCTATCAAACTGCTACGTTTAGGTAACATTAACGAATATAGACTGACTTGATGGAAAGAAACCTGTTAATATGGCGGCTTTGCTGAACTATCCAAATGCCAGGACCGCGCTTGAAATAAACATTACGTCCAGTAGGAGCAGTTTATATCTGCGCACCAACCGCAAAGAAATGGAGAAGTAACATTTCGCAAGAATATCCCTCCCTCTGAAGACTGGCGGTCGCCCCCTGCGTGACCGATTGAAGGCAGCCAATGCGATCACGCTGTATGATATTAAAACGGAATTATCRTRKACTCAAGTAAGCATGGTGTAGCAAAGTGTTATGGGTCATTAGGCAGAACAGACACGGGCTTTGGCAGTCCTAAGCCTTTAGGCATTACGTCTAATTTGTGGGTTTGCGATATACATTGGATAGTACCCTAACAGGACAAACTCTGACTAGTACATACAGGAATGAGGTGTTAGATCGGGGGCATGCTCTAAAGCAGCCAGCGCCGTGGTTATCATAAGAATAAAATGCTTGGAGTATAGCCTCCAAGTGATCTTCCAGCATCCAACTACTATATATGCCCTACGTACGTACCGGGCATAATAGTGCTGACACGTTTGAAACCGATTAAGTGGGGCCTTTTTATCGTTTTATCCCTACCTTAGGTCGCAAGAGGTGTGCGGCGTCGTCTCGCACTGCATAACCTAAATTAAGGTAGCTGTGGATTCGTCTTGGGTAGTGTCGTTGAGTATTCTTGTCTATAGATCACGGTGCATCTCGCGGATAACCCTCTCCTCGATACACATCCGTCTCTACAACTTTGTGGAAAGGCGCGTCCAGAAGTGAGCGAAATATTCTGCAAACATAAGCTCATCATTAGAGAAAATCTTTACGGTCGTTTGATTTGCCCATTGTATCTAGTTGATAGCCATGATGCACGACTGTTGCCTTCCGTTACACCATGGACATAGTCGCTACGAGATGTACGCGGAGATTGTTGGATCAGCAAAACTTGACCGGGTTMTTCATCTAAGTCTTCGCAATGCGGTATAACAAAACATGATCCGGGGCTCGGGTTAAAGCTGTCATGTCTATGGCTCTCAGGTGTGGGACTAAGCCTTGTAGTATTGCGATCACATAGACAGGAGTTATCACCTATATTAGTAGACTATAACACTTGTCGTACCGAGGTCGACATGGATTCATATACGTGGCTAAGATGATAGGCAACTAATGCGAATATCTACTTTACTTGTGCTGTTTTGGTCCAGCAAATGATATATATATTATTTCTGTTCTCCTGCGGTTTTCAGGGAATCCTTGCGGTAGGCCCCGTTTGAGTGGGTGCATACTGTGAAACATCGAATTAGTATAGTCGCCCTCACGAGAGTAATTGCTACTCGAAAGATGAGTCCTTGCGAAGATTTTGGGCGCGTTCCATTACTCATGAGGCTATGTCCAAGAGCTAATTAGCAAGCTGTGCCCTTTATAGATCGTTTTGCAAAAAACGCAGTGTTCTGTACAGCCCTGATCTCAGTAACGCGCAGCACTTTAGTGCGATTTAAACGTGTTTGCCCCTCAGTGGAAAAAGTTATGCCGGACGCTCATACGATCTGCCGTCAGAAAGTAAGTGTCAGTAACAGGGGTAGAACTGTAGCGCCAGTTATTATCTTGACCTCACAGAATTCAGCAACTGCGCCGAACTCCTCATATGATACAGAATTGACGATGCGATTACCAACGACATCGCCACTATACTCCCCACACTATACAATAGATTCATGATATCTGGCAGGTGCCTGGATTTTTGATTGCATTCAGGATGAAGTCTGTAAAGATGAAGGGAACACCACGCCCATCGCCGTGAGTGTGCGTTTCAGGAAACATCCCTATCGCCCAAACAGGATCTGTGCGAGCTTTCGTGGTGTTGCTAACAGAATGCACCAACCATAGGGACGCCCACTGACGTACCGTCTTATGATTCGCGTGCTCATGGTCAACAATAAACGGCGGGTCGGTTTTGCATATGTGTCTCTAAATTCTGTGCCCTCTCATAGATTAAGTGCTCATGGGTGGTGAAAGATTAGGCTGAGTAAAGCTGCATGCCTTCTTTTTTCACTCCCGACCATTGGCCGCGCTGCCCGTCTTCTGTCCAGGGGTGCGTGAAGATAAGTTCCAATGAGCGCCGTCGGTCCTGGTCTAAGGTAAGCTGAAACGAGGATATGCGCACATAGGATCTCATGCGCCGAACGCGGTAGTGGCGAACTGCAGTCCATTCGCGTGTCTCAAGTAAGCAATACAAAGACTAGCTTATTGACMCGTCAGCTTTCGTGGGACCTCTAACACGAATATGCTAACAGATGACGCTGTCACGTATCCCCCTTATCCGGCACGGCCCCGTCTACCATCTCGAACTCTTTAACATTAAACGGATACTGTTGGTAACAATACACTTGAGAGTACTGAGATCATCGAGAGTCGAAAACTTCGACCACCCCCCGAGAAACGTACTCGCGGGAATTGGTTCGATTCTCGCAGATGCACCCAATGGCCGGGTGCACACGTATCCGTAGCTAAGCTTCCAACAAATACCATGGAAGCAAAGCGGCTTATTTCATGCATCGTGCGTGGTATACCCATAACAGTAAAGAGTGGTACTCTGGCCACACCCTGTAAAAGTAGCTAATCAAGAATAGAAACTGAGRTTTTGATTAGTTCCGAGAGGTTGAGGTGTCTGGGGAGCGACTAGGTCACTATCGTTGAACTCTTCCTGACGCGAGGTGAAGTCAAATGCATTTACTGTACCCAGGAATGTTCGTCATAGGTGGCGTTATTGCCGTAAAACCCTAAAATTGTGTCGGCCAGTTCAAAGACGCAGCCACTCACAGATCCTCTAACTTTGTGTTGGATTCCAACCCATTGTACTGCATTATTGACGAGATAAAACCGGGGAATCACGGCTGAACAATGGCCCATATAGTTAGCTACATKRTAATGACTGCACTCTATCATGTTGTGCTGCAGCGTAGAATTTGGGCAAAGTGTATGGGGGTGCGTAGACCTACAGCATGCCCACAAAGCTACAGAACAATCGCCCGGTTATGCATCGATTTCTATGGCGTCTGGGAGGTTTCGTTACATTAGTAACAAAGTTCTCGCCGTTGAGCAATCGTAGCGATTAGCCAGAACATCATGCAATATTTATTTAGGTTTGCCTCCTTAATATCACGCTAGACCGGGGCACGTGGTCCGGTTTAGATTGCCGGGTTCATGAGTAATCTTGCTATAGATTTGCAGAGGTAGTTCCGGTCCTCTGTCTCTCCGTAGCCATCAGACAAGGTATTACGAGGAGACACCACGGGCTAAGGGATCGCAAAACGATCGTGTTGCCCGATTTCCAGTAACCACGACCGTTTGAACTCCAGAACAAGCGCCATTCCACGTATTCTTGAAGTGACATCGCGCATTATGATTTCGTTAGTGCACCTTTCGTTTTGTCTTCAACCGAGTGAGCAGCCTCCTGTACCTGTGCCGACCCACTGCCGAGGTTTCCGGCGTTATCGCAGAGTTGTCATAGGCTTGGTTGCAGCGATACGTGCCCGTAGGCCATAATTCTCAGAAATTTTGTAACGCTAAGCCCTTATAACTCCTCGTTAGTGACTGCACTAACATCAGTTATGGGATACCCACACTGTCGCAAGGGCTACTTCTTTTATCCCATGGGACTTTAGCCCAGATAGGGGCTTTGAAACTTACGAGAACCTACGGTGCAAACCCGTCGTGTAACAACTAAGTTCCAGGAGTTCAGAGTACCCCGGGCGTCCTATCTCAGTTACGGCGTTTCCCGCGCTAAGGGTCTTTTTCAGAATACTGTAACAGAGTGGGGTAAAATTTAGCGGATCATGAGGAGGAAAAGCTTTTTGAAGGCCGTTATGCCCAATTTATACAAAACGTCCCTTAACCACATCGCGCTCCATCGCGAAAGTTGACGCATTGTCTGGCGTATATTAGCGTGAAATAAACAGAGATTTGACAACTGTAGATTTCAATCTACAACCCGGTACAAGCAGRCATGACARTTGGTAAGCCCGYGATTCKCTTTYAGTTTCCTATCCGGAACTTACACGGACAAATAATCCCTTCTATGTCTTTTATTTTCAGAGTGKCAATTATCATATCCGTCCTGGTTCCAGCCTATAGAGGTGCATTCCCCCTTCGTGCAGACTCACTTCTAAGATGGTAGCGCCTACCAACCAGAACCTCTTTGCCAACTTGATCCCCGGTTGTAGAGCGTGGTCCGAAAGCGTCTATTCCACCTAAACTTCCAGCTGACTGATCTGCATAAGATTGTAGGAGCGGTTTCGCCATCAGAGTCTCGTATACTGTGGCGCTAGACAGTGCAATCAAGGCTGAACGAATGATGAGTACTAGAGGTGTAGGTGACCCGAAGGACAGCTGGCCTGTCAGGTCATCGGGGGCTTAATGATTTGGGGGATGCAATACTCAGCCACAGAAATTGTCCTTTGGCCTGAATACAGCGCGGGTTGTCTTGTCTTATTTCAACACTCTCCGTGTCTTCAGAGAATTTTATCATGGATCCTCCATGAAGAATCCCATGCCATATATGACCAGAATGTTGAGGCTACGACGGGAGCTGGTTCTGAGGCATGACTGAGCCAAATGCGGTGGCAAACATTCCAATTGTGTGACATCAAACGGATACATTTCTCAACTTTCGGTAATCAGTCTTGCAATGATAGCAAGGCCTTAATTGGAACAGCCACCGGAAGTCTATGCCCGAGCTCTACTTTGCCTGCGTCACCATCCCCTGGAGTGCAGGCATATAATTATCGTCTGTCATCCAACGCATCCTGAGGGCTTTAAATTGGGACTCGGGTAAGGCCGAGCTGCGGTGTAGTTCTCTTCCAATGCTGATCAGTCTTACCCTAAACTCCGTCTCCAGCAAGTGCAAGTCAAGTCATGTAGAACTCATCAAAACGCACTATACGCATTCAGTACAAGACCTTCAATCCACGCTTACTTTGCGACGTGTAGAGTATAGCAATAGGATGTCGATTACTTGTCATTCATGCGAGGCCATTTCAAAGCTCGATACAGCGGCTCCAGACCAGACCCTGTTGTTCACCCTAACTTTATTTTAGTAGTGCAACTCAACGAACTATCATATATCTATGGTTTATAAAGCTAATCGTATTACGTTCAACAGGGTCGTGCCACCCGACTATTCGTGTGCTACGGAGACGCCCTTAACTAAAAAGGCCTGTGTACATACCGCGCCGCCGCTGCAGTATGTGATCTAACAGTTAAATATTCCAACTGAAGACATAAATGATCGGTAATCCGCAGGGCGTTGGGCCCTGCATACCAGGACACTTAGATGGGTGGCCCGAGCAATTGTCTTTATGTGAGACCCTGATGTCTATTTCCACGGACATGTCCCTGCTATGGGGACAGTCTTCCGTCAATAATGAAAGCCTTGGTGCCGGTTCGCGTGGCAACGCAATAATAATCCCAAGTCCTCTTATCTGGGCTGTAATTCTCGGGTCTATGTTATGAATCAGTTCAGCTTGGATGAGAGCCATCTCTTTGCGTGCCTCCTTAGTTTGAGCCGCAGAGATCAAAAATTCGTGACTATGTTGAGCATTGTATGGTTGCGATCTGATCAGGTATAACAGATGATTAGCAGCGCAAACTATTCACGCGCACAGGGCAGTGCCCCGTAGTCAAACTTAACACGCTAGGGTGCGAACGACCGTCCTAATGCTACGCGCCTGATAGTATTACCCAATCAATYCTGACATTGAGCACTCTCAAGTGCGGGATCCTATCCCTTCTCGAATATTAGCGGCCAAAAGGCGGGTTTTTTTAACAGGAGAGGTCCACAAATCACAAATACTGTCCTGCGCCTTAAAAGCTACTAGGATGCTCAAGCGCRTCTGGTGTGCCTTAGCTAATTGTTGGAGTCGCACTTCCTACAATTTACAATCTCCATGGTCACCTTTAAGTAGCGTCGGCAGTGAGAAGCTTCATAACGCCAATGTCAATCGTCACTACTCGTATTGTGTGTGCCACCTTCAATCGACAGTCGAAGTTGGTATGGTTTAGGCACACTTTATTTTTAGTTAAAGTTGAGAGTATTAAACTGGCTTAGACTACCGACCGGTCCCCGGCTTCCTTGTGGCAATAAAGGCTCTTGATGAACTTCGCACAATGCGGTAGCCTACTTGGTAGGTATTWCATAACACTGTCAACTGCAGAAGCAAGAGTCTCCATCGAATTCCGTAGAGAAAAAGCATGTAAACGCATGAGCGTCGTCGGGAGGGGAAACGGTCACGACGTCCATACGCAGTTTAACTAGTTCTTTATACTATGCTTTTTCAACATTTAAGTACTTGACTGCAAGATTTCGTAAAAGCTTCTTCAGTCCTGACCTCGACCATAAGAAGATCGATACATCAACTCCCTGACAACATTTTTACGCCGCGGTTTACATAACGATGCAATTCCGACACGATAGCTGGAGACCTTTTGTTTGCTGTGGTGCTGTCCGATTCGCATAGCATCACAGGCTGTGCAGAGATTACTAGTTGAGTTTCACGTTCATGCTTAAACATTACGGCCCGGATACCAGGTTTGATACGCGTTCGACTATACATAGATGGATCTCTCTACAAAGGGCGCATGAGGTAGCTCTCTATCATAATATTATCATTGATGGTACAATAATCCTTCGCAAATTGTGTAACTTGTGCGTTTGAGCCTTACCGCCACTCTAGAAGTCCAATATAAGCTTACTTCGTAAGCATTTGCCACCGGTGCGTCCTTCAAGTGGAAATGTCGATCCCCACCAGACAGCTCCATAGACTTACTATGCCATCCAACTTCTTCTTTAATGATGGATCTACAGACTCAATCCTTYMGTTACTTGAAGGTTAGGAGAAGCGTTTAACGGTCTTAAGGTTATGCTGGAATTTGACGTTACTGTGCGTGACGCAGTGACTACGAGCCACGCGGTCGACTTGATCAGACACTCTCTATGGAACATATCTGATTTAAGTGTRCAGGATTTCATAACGGCTCCACGGGTCCCGTGGGTATTCGTGTCGTTTCGTTACGCGCTTACAATAAAGAGCCCCTTTGTGCAGTAACTCACTCAGCAAATCTAGACGTAACTCTACGAACATGCCTCTCTTTGTCAA
GPT124930  GCAACGCACGTTGATGGGAACGTCTCGACCACGACAGGACCTGACGACGGGAGAATAATATCTAAAATTTATACATGCCCTCCCGCTTGCCAACTCGCCTGTACAGCGCATTATGAACTTAGAAATCTTTGAAGTGATATGTGGGAACCTGAAAGTGGTCGGGCGGATGCATATCTCTGGCTATGTGGATTTGGACCGCCCATATTTTTGTACTCACGAGGCACCTTGTTCGCAGCATCCGATTGATCAATTCTGATTCGCCTCTACTTGCCAATGGGTAACATTTATACTTCTCCTGTCCGCGCTTATTTTTGCAGTGATATATCACAGTGTACGCGAATATGACTTTGAAGTGTAGAGATACGTGCAAATTAAGTACTGATCACTAACTTGTGGCCTTCACGTCCCCATCTGTACATGGGGACGAGAAATTGCCAAAAAACTGAAGAATTACAATACTTCAATAAGGTGGAGTATCTGGATATTACGTGCAGGGAGGTTAGCTTTTGCTGGGGTGTCATAAAGTGCACGGTGGCCGGCTGGCGATAACCACCCCGGCGGACTGTATGGGTTTCCGACATAAGCGATTTCCTGTTTGTATACTGCATGTCGAGGAACTTAACTGAGTATCTCAGCATCCTGCAATTATGATGTGTCCGCCTAACAAATGCTTTTTTACAAGGCGTCAGCATTATTATGTCCAAAGGGCGCGTGCTGTTTTGGCACACGCCTTGTTTTTTGCACGAAGTACTCAATTGAATCCATCTGGGGACACGGACTAGCTTCCACCTATAGCGTAAGTACTACTGGAGAATAGCCGCCTAGCCCTGGCAGTTTGTCTCGAACCCCATACACTATATTCCAATCGACCAGCGTGATAGAACAATCGCTGGTTGCTCGAATGAACTAGGCTCGTCACCAATGCTGCTGCCTTTATTCGGCTGATGGTGCTAATTCAGGGAATTGCAGAACGTAACGCAGGGCTAAACTATGCCGGACTCCTTTTTTTCCGGTCGGATACAGCTAGAAAGAGCAATGCAATTCGCTTATCAGCGGGCTTGATCAACCCCCAAAGTATCATCACTWCTGATTTACATTGAATATAAACAAAGTAGATAGCCACTATGTACGAATGGTGCCATTCCATCCAACATTCTCGTCGCGCAGGCCGTTAAGGGCCGCTCGACAGATTTACTACTGGATTTCGGACCCATGCATCGAAACCTTGTACCCGATCGTAAGCGTGCATCCTAAGAATTCTTCCTGACAGAGCGGCACGCCTATGGTCCTGCAACCTCAGGTGGGCATCCGACGAGGAAGAGGTCTTCTTGTGCCTATCCATGTTGTGGGTTAGCCTGTCAGACCCTGTTTGGTGATGGCCGTGTATAGCCAAAGGGATACGAGGAATCTAAAATTTGATGTGGYTGAGTGCCMTCAGTCTTCGTACTCGATACGGGCTACACATGCCTCAACCACTCGTCAAGGAACTCAACTATCTATGATGAGCGAACCATGGGACCGAATAAATTTCCCGCCAGCATAATCGTTTAGAACCAGGGTGGAGGCAAGTGCGTTTACACCAGTGAAGGTGCCTTGGACTAAGTTCAAGTGCTTTGATAGTTCACTGGCTACAACATTTGCACCACGTATAACTGTTAATAGGCTAGCTAACGTATTGCCGTACTGAATATAAACCAGGCAGGCCC-AACGTAAACTTCCAAACAAGCGACCTAGCCTTTCGCTCGTCACAGAAAATTACGTCATATGACGGGGACGTCACGGGTATATAAGAGTCATTGCAGGTAACATAAGGCTTCAAGTCATCCCTGCCCCGGATCATTAGGTGGGCGCGATATTCCCAATATGAGTTGTTTGAATTAATTCCGTAACTGAGAGCAGATTAACAGGTCGTGATCCGTCAACAAGCGCGCTCCCTGCTCAAACACTGTATCACATCCATCCATATGTTGTCATCACGTTGCAAAACGTCGTCCAACAATAGCTCAGTTTAACCATGGTAAGAGGGGGCAAAAAACCGACGCGTACCGAATACCCGGATAGCATATGATCTTCGAATCCGTGTTAGTTGCTATCCTATGTGTCCCACCCTACACATTAATAAGCCGTAAGGAAACCCCAGCTCATTCCCGGAAGCCTGTCACCCTAAGAGTAATAACGTCGAAGTTGGTCACAGAACGATCATAATTTGTCGAATCAGTTTGTCCGAGTAGCAACTTTCTTTGCGAGTGCAAATTCTAAGGCGGTTTTTGGCTATTAAAGGTCCCCCGCTAAATCTGTCGTAGCACTCAGGCTGAAATCTATTACGTGGAAGGGCGTAATAAACGCTCCGTAGAGTTGTCCCTTCATTATAGGGGTCTTGGGCGTATTTTAGCTAACTAAACAGTCAGAGGGGAAGGGTTGTGGTCCGGTCAGCTGGCGGTACTTCCAACAGAAACGACTTCACGCTCGCTATTATGTTATAACTGTTACGTCAAAAGGGCATGTCAACGATCAGTCAGGGGGCCCCTTAGCAACCGAGACACTCACGGCACAGCGCATTGCTATTGTCTGAATTCAGCATAATCAGCTCCTGAAGCGTCTGAATTGTAGTCAACTGCCAACCACTACGCAGGTCTGTTGATCCATAAGAACTATACGCAATGCTTCCACCGAGTGCACTTTCATTAGCGAGAACCACAGTCCATTAAAGTAAGAATACGTATAAGGCTCGATAATGGTCTCGAATGGGCCGACCTTGAGGCTCACTGAGAACGTGAGAAGAATGTGATCAAATCACGAAGCGCGGCCAGTGATGGTGCCTAATGCCGCGATCTAGGTTGTCGCCATGCACTTCTAGGACGAGCAAATATCGCATCGCCCTTCATCATTGCTGGGTTCTACCCGAGAATAGTCGTGACCATTGCAACACTTGTTAAAGTATTCTTATCCGTCGGCGAGTCAGGACCTTGTGTGAAGATTTACTTTCTCTCCTGATTCTAACACATAAGGTTGGGAAGCTGGAAGATCACGGAGTTCGCCAATGAACACGATGCTTGCCAGCCCTTCTGGCAGCTACCGACAATTCAGACATCTGTGTAAATTTTGTCCTACTTAAATGAATAAAACGGCAGATAATTATATAACGAGATTGCCGCATTATAGGCTTGTTCCTGCTCTCCTTGACTTATTATTGGACTTAAGATGGCTTAGCCTGTTGAGTATGATTACGAGCGTGATTTATATTGTTACTCCTCTACCCGGAGGTACTTCACACTGACCGCCAGCCTGATAATCTCCTATCCCTTGAGTTCCCTCTGAAGAAGGTCTAGCTTTGCCAGAAGTGATCAGGCTGGTTAAACATGGCAGTATCGGTGCTCCACGCTGGGGACACATTAATCCTTCATGGCACTCTTCGAAACCCATCCTTGGTCTTCGAGAGGTAGGGGGTGATCTTTGAGCTGTGTCTATCGAGTCCCGGTTACTTCCCGTCTTTAATTTGCAGTTAGTGGACTACTTCCTGTAGATGTGCGGACTCGGCCGAACCATTGAGCGGGGAATTAAGTCGCGTTTAGCCAGAGATCGGGGCGTCTATACGCTCATGCCACAGGACTAAGAGCATCTTGTGTGAAGCCGAGATCGTCGAAGCATGCAACACAAACTAGTCGTGTCTACGTTAGTCTTCTMSCACTACSACGACGTTCYGGTAMCCRRWWTWYGRGACCAAKTRRKSYYAMCYCCWTYTYMACGWWARTCTCTKACYMAAAGARCATKACAGGTGCAAATAAGCATCTCCGGTCGGGTTCGGACGGAGATGTATGCGGCTTCGGTCCTCTATTTTTCATAGTGGAACTGCGCTCGACTCTAATGCGCTGATAAAGTTATCTCCCTTCATTTCCTGGCAGCTGGATACTAGCAGACCAGAAACTACCTTAAAGAAGTTAGTTAAGGGAGAGGGCGCGGCATCTGACGCGATTTCGCGCTCTCACAGCGTTCTAACTAAAGGTGGTCCTAAACTCGACCTCATAGTGAGTATTCTTCTACTCATATAGGTTCCAGCTAAACGTTTCCGCCTTACGGACAGCTATCAAACTGCTACGTTTAGGTAACATTGACGAACATAGACTGGTTTGATGGAAAGAAACCTGTTAATATGGCGGCTTTGCTGAACTATCCAAATGCCAGGACCGCGCTTGAAATAAACATTACGTCCAGTAGGAGCAGTTTATATCTGCGCACCAACCGCAAAGAAATGGAGAAGTAACATTTCGCAAGAATATCCCTCCCTCTGAAGACTGGCGGTCGCCCCCTGCGTGACCGATTGGATACAGCCAATGCGATCACGCTGTATGATATTAAAACGGAATTATCGTGGACTCAAGTAAGCATGGTGTAGCAAAGTGTTATGGGTCATTAGGCAGAACAGACACGGGCTTTGGCAGTCCTAAGCCTTTAGGCATTACGTATAATTTGTGGGTTTGCGATATACATTGGATAGTACCCTAATGGGACAAACTCTGACTAGTACATACAGGAATGAAGTGTCAGATCGGGGGCATGCTCTAAAGCAGCCAGCGCCGTGGTTATCATAAGAATAAAATGCTTGGAGTATAGCCTCCAAGTGATCTTCCAGCATCCAACTACTATATATGCCCTACGTACGTACCGGGCATAATAGTGCTGACAGGTTTGAAACCGATTAAGTGGGGCCTTTTTATCGTTTTATCCCTACCTTAGGTCGCAAGAGGTGTGCGGMGTCGTCTCGCACTGCATAACCTAAATTAAGGTAGCTGTGGATTCGTCTTGGGTAGTGTCGTTGAGTATTCTTGTCTATAGATCACGGTGCATCTCGCGGATAACCCTCTCCTCGATACACATCCGTCTCTACAMCKTTGTGGAAAGGCGCGTCCAGAAGTGAGCGAAATATTCTGCAAACATAAGCTCATCATTAGAGAAAATCTTTACGGTCGTTTGATTTGCCCATTGTATCTAGTTGATAGCCATGATGCACGACTGTTGCCTTCCGTTACACCATGGACATAGTCGCTACGAGATGTACGCGGAGATTGTTGGATCAGCAAAACTTGACCGGGTTMTTCATCTAAGTCTTCGCAATGCGGTATAACAAAACATGATCCGGGGCTCGGGTTAAAGCTGTCATGTCTATGGCTCTCAGGTGTGGGACTAAGCCTTGTAGTATTGCGATCACATAGACAGGAGTTATCACCTATATTAGTAGACTATAACACTTGTCGTACCGAGGTCGACATGGATCCATATACGTAGCCAAGATGATAGGCAACTAATGCGAATATCTACTTTACTTGTGCTGTTTTGGTCCAGCAAATGATATGTATATTATTTCTGTTCTCCTGCGGTTTTCAGGGAATCCTTGCGGTAGGCCCCGTTTGAGTGGGTGCATACTGTCAAACATCGAATTAGTATAGTCGCCCTCACGAGAGTAATTGCTACTCGAAAGATGAGTCCTTGCGCAGATTTTGGGCGCGTTCCATTACTCATGAGGCTATGTCCAAGAGCTAATTAGCAAGCTGTGCCCTTTATAGATAGTTTTGCAATAAACGCAGTGTTCTGTACAGCCCTGATCTCAGTAACGCGCAGCACTTTAGTGCGATTTAAACGTGTTTGCCCCTCAGTGGAAAAAGTTATGCCGGACGCTCATACGATCTGCCGTCAGAAAGTAAGTGTCAGTAACAGGGGTAGAACTGTAGCGCCAGTTATTATCTTGACCTCACAGAATTCAGCAACTGCGCCGAACTCCTCATATGATACAGAATTGACGAYRCRRTTACCAACGACATCGCCACTATACTCCCCACACTATACAATAGATTCATGATATCTGGCAGGTGCCTGAATTTTTGATTGCATTCAGGATGAAGTCTGTAAAGATGAAGGGAACACCACGCCCATCGCCGTGAGTGTGCGTTTCAGGAAACATCCCTATCGCCCAAACAGGATCTGTGCGAGCTTTCGTGGTGTTGCTAACAGAATGCACCAACCATAGGGACGCCCACTGACGTACCGTCTTATGATTCGCGTGCTCATGGTCAACAATAAACGGCGAGTCGGTCTCGTGCCTGTGCCTCCAAATTCTGTGCCCTCTCATAGATTAAGTGCTCATGGGTGGTGAAAGATTAGGCTGAGTAAAGCTGCATGCCTTCTTTTTTCACTCCCGACCATTGGCCGCGCTGCCCGTCTTCTGTCCAGGGGTGCGTGAAGATAAGTTCCAATGAGCGCCGTCGGTCCTGGTCTAAGGTAAGCTGAAACGAGGATATGCGCACATAGGATCCCATGTGCCGAACGCGGTAGTGGCGAACTACAGTCCATTCGCGTGTCTCAAATAAGCAATACAAAGACTAGCTTATTGACMCGTCAGCTTTCGTGGGACCTCTAACACAGATATGCTAACGGATGATGCTAACCTGCATCACTCTGRWTCGGCACAGCCCCGTCTACCATCTCGAACTCTTTAACATCAAACGGATACTGTTGGTAACAATACACTTGAGAGTACTGAGATCATCGAGAGTCGAAGACTTCGACCACCCCCCGAGAAACGTACTCGCGGGAATTTGTTCGATTCTCGCAGATGCACCCAATGGCCGGGCGCACACGTATCCGTAGCTAAGCTTCCAACAAATACCATGGAAGCAAAGCGGCTTATTTCATGCATCGTGCGTGGTATACCCATAACAGTAAAGAGTGGTACTCTGGCCACACCCTGTAAAAGTAGCTAATCAAGAATAGAAACTGAGRTTTTGATTAGTTCCGAGAGGTTGAGGTGTCTGGGGAGCGACTAGGTCACTATCGTTGAACTCTTCCTGACGCGAGGTGAAGTCAAATGCATTTACTGTACCCAGGAATGTTCGTCATAGGTGGCGTTATTGCCGTAAAACCCTAAAATTGTGTCGACCAGTTCAAAGACGCAGCCACTCACAGATCCTCTAACTTTGTGTTGTATTCCAACCTATTGTACTGCATTATTGACGAGCTTWGCTAGGGGAATCACGGCTGAACAATGGCCCATATAGTTAGCTACATKRTAATGACTGCACTCTATCATGTTGTGCTGCAGCGTAGAATTTGGGCAAAGTGTATGGGGGTGCGTAGACCTACAGCATGCCCACAAAGCTACAGAACAATCGCCCGGTTATGCATCGATTTCTATGGCGTCTGGGAGGTTTCGTTACATTAGTAACAAAGTTCTCGCCGTTGAGCAATCGTAGCGATTAGCCAGAACATCATGCAATATTTATTTAGGTTTGCCTCCTTAATATCACGCTAGACCGGGGCACGTGGTCCGGTTTAGATTGCCGGGTTCATGAGTAATCTTGCTATAGATTTGCAGAGGTAGTTCCGGTCCTCTGTCTCTCCGTAGCCATCAGACAAGGTATTACGAGGAGACACCACGGGTTAAGGGAGCGCAAAACGATCGTGTTGCCCGATTTCCAGTAACCACGACCGTTTGAACTCCAGAACAAGCGCCATTCCACGTATTCTTGAAGTGACATCGCGCATTATGATTTCGTTAGTGCACCTTTCGTTTTGTCTTCAACCGAGTGAGCAGCCTCCTGTACCTGTGCCGACCCACTGCCGAGGTTTCCGGCGTTATCGCAGAGTTGTCATAGGCTTGGTTGCAGCGATACGTGCCCGTAGGCCATAATTCTCAGAAATTTTGTAACGCTAAGCCCTTATAACTCCTCGTTAGTGACTGCACTAACATCAGTTATGGGATACCCACACTGTCGCAAGGGCTACTTCTTTTATCCCATGGGACTTTAGCCCAGATAGGGGCTTTGAAACTTACGAGAACCTACGGTGCAAACCCGTCGTGTAAYAACTAAGTTCCAGGCGTTAAGAGTMMMGCGGGCGTCCTATCTCAGTTACGGCGTTTCCCGCGCTAAGGGTCTTTTTCAGAATACTGTAACAGAGTGGGGTAAAAYTTAGCGGWTCATGAGGMGGAAAAGCTTTTTGAAGRCCGTTATGCCCAATTTATACAAAAYGTCCCTTAACCAYATCGCGYTCCATCRCGRAAGTTGACGCATTGTCTGGCGTATATTAGCGTGAAATAAACAGAGATTTGACAACTGTAGATTTCAATCTACAACCCGGTACAAGCAGGCATGACAATTGGTAAGCCCGTGATTCGCTTTTAGTTTCCTATCCGGAACTTACACGGACAAATAATCCCTTCTATGTCTTTTATTTTCAGAGTGGCAATTATCATATCCGTCCTGGTTACGGCCTATAGAGGTGCATTCCCCCTTCGTGCAGACTCACTTCTAAGATGGTAGCGCCTACCAACGAGAACCTCTTTGCCAACTTGATCCCCGGTTGTAGAGCGTGGTCCGAAAGCGTCTATTCCACCTAAACTTCCAGCTGACTGATCTGCATAAGATTGTAGGAGCGGTTTCGCCATCAGAGTCTCGTATACTGTGGCGCTAGACAGTGCAATCAAGGCTGAACGAATGATGAGTACTAGAGGTGTAGGTGACCCGAAGGACAGCTGGCCTGTCATGTCATCGGGGGCTCAATGATTTGGGGGATGCAATACTCAGCCACAGAAATTGTCCTTTGGCCTGAATACAGCGCGGGTTGTCTTGTCTTATTTCAATACTCTTCGTGTCTTCAGAGAATTTTATCATGGATCCTCCATGAAGAATCCCATGCCATATATGACCAGAATGTTGAGGCTACGACGGGAGCTGGTTCTGAGGCATGACTGAGCCAAATGCGGTGGCAAACATTCCAATTGTGTGACATCAAACGGATACATTTCTCCACTTTCGGTAATCAGTCTTGCAATGATAGCAAGGCCTTAATTGGAACAGCCACCGGAAGTCTATGCCCGAGCTCTACTTTGCCTGCGTCACCATCCCCTGGAGTGCAGGCATATAACTATCGTCTGTCATCCAACGCATCCTGAGGGCTTTAAATTGGGACTCGGGTAAGGCCGAGCTGCGGTGCAATTCTCTTCCAATGCTGATCAGACTTACCCTAAACTCCGTCTCCAGCAAGTGCAAGTCAAGTCATGTAGTACTCATCAAAACGCACTATACGCATTAAGTACAAGACCTTCAATCCACGCTTACTTTGCGACGTGTAGAGTATAGCAATAGGATGTCGATTACTTGTCATTCATGCGAGGCCATTTCAAAGCTCGATACAGCGGCTCCAGACCAGACCCTGTTGTGCACCTTAACTTTATTTTAGTAGTGCAACTCAATGAATTACTACATTTCTATGGTTTATAAAGCTAATCGTATTACGTTCAACAGGGACGTGCCACCCGACTATTCGTGTGCTACGGAGACGCCCTTAACTAAAAAGGCCTGTGTACATACCGCGCCGCCGCTGCAGTATGTGATCTAACAGTTAAATATTCCAACTGAAGACATAAATGATCGGTAATCCGCAGGGCATTGGGCCCTGCATACCAGGACACTTAGATGGGTGGCACAAGCAACTGTCGTTGTGTGAGGCCCTGGTGTCCAGTTCCACGGACATGTCCCTGCGGTGGGGATAGTCTTCCGTCAACAATGAAACCCTTGATCCCGGTTCGCGTGCCAACGCAATAATAATCCCAAGTCCCCTTATCTGGGCTGTAATTCTCGGGTCTATGTTATGAATCAGTTCAGCTTGGATGAGAGCCATCTCTTTGCGTGCCTCCTTAGTTTGAGCCGCAGGGATCAAAAATTCGTGACTATGTTGAGCATTGTATGGTTGCGATCTGATCAGGTATAACAGATGATTAGCAGCGCAAACTATTCACGCGCACAGGGCAGTGCCCCGTAGTCAAACTTAACACGCTAGGGTGCGAACGACCGTCCTAATGCTACGCGCCTGATAGTATTACCCAATCAATCCTGACATTGAGCACTCTCAAGTGCGGGATCCTATCCCTTCTCGAATATTAGCGGCCAAAAGGCGGGTTTTTTTAACAGGAGAGGTCCACAAATCACAAATACTGTCCTGCGCCTTAAAAGCTACTAGGATGCTCAAGTTAATCTGGTGTGCCTTAGCTAATTGTTGGAGTCGCACTTCCTACAATTTACAATCTCCATGGTCACCTTTAAGTAGCGTCGGCAGTGAGWAGCTTCATAACGCCAATGTCAATCGTCACTACTCGTATTGTGTGTGCCACCTTCAATCGACAGTCGAAGTTGGTATGGTTTAGGCACACTTTATTTTTAGTTAAAGTTGAGAGTATTAAACTGGCTTAGACTACCGACCGGTCCCCGGCTTCCTTGTGGCAATAAAGGCTCTTGATGAACTTCGCACAATGCGGTAGCCTACTTGGTAGGTATTWCATAACACTGTCAACTGCAGAAGCAAGAGTCTCCATCGAATTCCGTAGAGGAAAAGCATGTAAACGCATGAGCGTCGTCAGGAGGGGAAACGGTCACGACTTCCATACGCAGTTTAACTAGTTCTTTATACTATGCTTTTTCAACATGTAAGTGCTTGACTGTCGAATTTCGTAAAAGCTTCTTCAGTCCTGACCTCGAACATAAGAAGATCGATACATCAACTCCCTGACAACATTTTTACGCCGCGGTTTACATAACGATGCAATTCCGACACGATAGCTGGAGACCTTTTGTTTGCTGTGGTGCTGTCCGATTCGCATAGCATCACAGGCTGTGCAGAGATTACTAGTTGAGTTTCACGTTCATGCTTAAACATTACGGCCCGGATACCAGGTTTGATACGCGTTCGACTATACATAGATGGATCTCTCTACAAAGGGCGCATGAGGTAGCTCTCTATAATAATATTATCATTGAAGGTACAATAACCCTCCGCAAATTGTGTAACTAGTACATTTGAGCCTCACCGTCACTCTAGTAGTTCAATATAAGCTTACTTCGTAAGCATTTGCCACCGGTGCGTCCTTCAAGTGGAAATGTCGAGCCCCACCAGACAGCTCCATAGGCTTACTGTGTCATCGAACTTCTTCTTTAATTACGGATCGATAGACCCAATCCTTYMGTTACTTGAAGGTTAGGAGAAGCGTTTAACGGTCTTAAGGTTATGCTGGAATTTGACGTTACTGTGCGTGACGCAGTGACTACGAGCCACGCGGTCGACTTGATCAGACACTCTCTATGGAACATATTAGATTCAAGTGTACAGGATTTCATAACGGCTCCACGGGTCCCGTGGGTATTCGTGTCGTTTCGTTACGCGCTTACAATAAAGAGCCCCTTTGTGCAGTAACTCACTCAGCAAATCTAGACGTAACTCTACGAACATGCCTCTCTTTGTCAA
GPT125000  GCAACGCACGTTAATGGGAACGTTTCAACTACGACAGGACCTGACGACGGGAGGATAATATCTAAAATTTATACATGCCCTCCCGCTTGCCAACTCGCCTGTACAGCGCATTATGAATTCAGATATCTTTGAAGTGATATGTGGGAACCTGAAAGTGGTCGGGCGGATGCATATCTCTGGCTATGTGGATTTGGACCGCCCATATTTTTGTACTCACGAGGCACCTTGTTCGCAGCATCCGATTGATCAATTCTGATTCGCCTCTACTTGCCAATGGGTAACATTTATACTTCTCCTGTCCGCGCTTATTTTTGCAGTGATATATCACAGTGTACGCGAATATGACTTTGAAGTGTAGAGATACGTGCAAATTAAGTACTGATCACTAACTTGTGGCCTTCACGTCCCCATCTGTACATGGGGACGAGAAATTGCCAAAAAACTGAAGAATTACAATACTTCAATAAGTTGGAGTATCTGGATATTACGTGCAGGGAGGTTAGCTTCTGCTGGGGTGTCATAAAGTGCACGGTGGCCGGCTGGCGATAACCACCCCGGCGGACTGTATGGGTTTCCGACATAAGCGATTTCCTGTTTGTATACTGCATGTCGAGGAACTTAACTGAGTATCTCAGCATCCTGCAATTATGATGTGTCCGCCTAACAAATGCTTTTTTACAAGGCGTCAGCATTATTATGTCCAAAGGGCGCGTGCTGTTTTGGCACACGCCTTGTTTTTTGCACGAAGTACTCAATTGAATCCATCTGGGGACACGGACTAGCTTCCACCTATAGCGTAAGTACTACTGGAGAATAGCCGCCTAGCCCTGGCAGTTTGTCTCGAACCCCATACACCATACTCCAATCGACCAGCGTGATAGAACAATCGCTGGTTGCTCGAATGAACTATGCTCGTCACCAATGCTGCTGCCTTTATTCGGCTGATGGTGCTAATTCAGGGAATTGCAGAACGTAACGCAGGGCTAAACTATGCCGGACTCCTTTTTTTCCGGTCGGATACAGCTAGAAAGAGCAGTGCAATTCGCTTATCAGCGGGCCTGATCAACCCCCAAAGTATCATCACTACTGATTTACATTGAATATAAACAAAGTAGATAGCCACTATGTACGAATGGTGCCATTCCATCCAACATTCTCGTCGCGCAGGCCGTTAAGGGCCGCTCGACAGATTTACTACTGGATTTCGGACCCATGCATCGAAACCTTGTACCCGATCGTAAGCGTGCATCCTCAGAGTTCTTCCTGACAGAGCGGCACGCCTATGATCCTGCAACCTCAGGTGGGCATCCGACGAGGAGGAGGTCTTCTTGTGCCTAAGCATGTTGTGGGTTCGCCTGTCTGACCCTGTTTGGTGATGGCCGTGTAAAGCCAAAGGGATACGAGGAATCTAAAACCTGTCGTGGTTCGGAAGTATTGTTTTGCTCGCCCAATAGGGGTTACACATGCCTCAACCACTCGTCAAGGAACTCAACTATCTATGATGAGCGAACCATGGGACCGAATAAATTTCCCGCCAGCATAATCGTTTAGAACCAGGGTGGAGGCAAGTGCGTTTACACCAGTGAAGGTGCCTTGAACTAAGTTCAAGTGCTTTGATAGTTCACTGGCTACAACATTTGCACCTCGTATAACTGTTAATAGGCTAGCTAACGTATTGCCGTACTGAATATAAACTAGGCASSMYCRAACGTAAACTCCCACACAGGCGATCTGGCCTTTCGCTCGTCACAGAAAATTACACCATACGACGGGGACGTCACGGGTATATAAGAGTCATTGCAGGTAACATAAGGCTTCAAGTTATCCCTGCCCCGGATCATTAGGTGGGCGCGATATTCCCAATATGAGTTGTTTGAATTAATTCCGTAACTGAGAGCAGATTAACAGGCCGTGATCCATCAACAAGCGTGCTCCCTGCTCAAACACTGTATCACATCCATCCATATGTTGTCATCACGTTGCAAAACGTCGTCCAACAATAGCTCAGTTTAACCATGGTAAGAGGGGGCAAAAAACCGACGCGTACCGTATACCCGGATAGCATATGATCTTCAAATCCGTGTTAGTTGCTATCCTATGTGTCCCACCCTACACATTAATAAGCCGTAAGGAAACCCCAGCTCATTCCCGGAAGCCTGTCACCCTAAGAGTAATAACGTCGAAGTTGGTCACAGAACGATCATAATTTGTCGAATCAGTTTGTCCGAGTAGCAACTTTCTTTGCGAGTGCAAATTCTAAGGCGGTTTTTGGCTATTAAAGGTCCCCCGCTAAATCTGTCGTAGCACTCAGGCTGAAATCTATTACGTGGAAGGGCGTAATAAACGCTCCGTAGAGTTGTCCCTTCATTATAGGGGTCTTGGGCGTATTTTAGCTAACTAAACAGTCAGAGGGGAAGGGTTGTGGTCCGGTCAGCTGGCGGTACTTCCAACAGAAACGACTTCACGCTCGCTATTATGTTATAACTGTTACGTGAAAAGGGCATGTCAACGATCAGTCAGGGGGCTCCTTAGCGACCGAGACACTCACGGCACAGCGCATTGCTATTGTCTGAATTCAGCATAATCAGCTCCTGAAGCGTCTGAATTGTAGTCAACTGCCAACCACTACGCAGGTCTGTTGATCCTTAAGAACTATACGCAATGCTTCCACCGAGTGCACTTTCATTAGCGAGAACCACAGTCCATTAAAGTAAGAATACGTCCAAGGCTCGATAATGGTCTCGAATGGGCCGACCTTGAGGCTCACTGAGAACGTGAGAAGAATGTGATCAAATCACGAAGCGCGGCCAGTGATGGTGCCTAATGCCGCGATCTAGGTTGTCGCCATGCACTTCTAGGAGGAGCAAATATCGCATCGCCCTTCATCATTGCTGGGTTCTACCCGAGAATAGTCGTGACCATTGCAACACTTGTTAAAGTATTCTTATCCGTCGGCGAGTCAGGACCTTGTGTGAAGATTTACTTTCTCTCCTGATTCTAACATATAAGGTTGGAAAACTGGAAGATTACGGAGTTCGCCAATGAACACGATGCTTGCCAGCCCTTCTGGCAGCGACCGACAATTCAGACCTCCGTGTAAATTTTGTCCTACTTAAATGAATAAAACGGCAGATAATTATATAACGAGATTGCCGCATTATAGGCTTGTTCCTGCTCTCCTTGACTTATTATTGAACTTAAGATAGCTTAGCCTGTTGAGTATGATTACGAGCGTGATTTACATTGTTACTCCTCTACCCGGAGGTACTTCACACTGACCGCCGGCCTGATAATCTCCTATCCCTTGGGTTCCCTCTGAAGAAGGTCTAGCTTTGCCAGAAGTGATCAGGCTGGTTAAACATGGCAGTATCGGTGCTCCACGCTGGGGACACATTGTCTCCTCTTGAATCTCCCTGAAACCCATCCTTGGTCTTCGAGAGGTAGAGGACGATATTTGTTGTACCTCTACCGAGTCCCGGTTACTTCCCGTCTTTAATTTGCAGTTAGTGGACTACTTCCTGTAGATGTGCGGACTCGGCCGAACCATTGAGCGGGGAATTAAGTCGCGTTTAGCCAGAGATCGGGGCGTCTATACGCTCATGCCACAGGACTAAGAGCATCTTGTGTGAAGCCGAGATCGTCGAAGCATGCAACACAAACTAGTCGTGTCTACGTTAGTCTTCTAGCACTACCACGACGTTCCGGTACCCAATTTATAAGACCAATTAGTCTCACCTCCATTTTCACGTAAATCTCTGACCAAAAGAGCATGACAGGTGCAAATAAGCATCTCCGGTCGGGTTCGGACGGAGATGTATGCGGCTTCGGTCCTCTATTTTTCATAGTGGAACTGCGCTCGACTCTAATGCGCTGATAAAGTTATCTCCCTTCATTTCCTGGCAGCTGGATACTAGCAGACCAGAAACTACCTTAAAGAAGTTAGTTAAGGGAGAGGGCGCGGCATCTGACGCGATTTCGCGCCCTCAAAGCGTTATAATTAGAAGTGGTCMTCGACTCGACCTCATAGTGAGTATTCTTCTACTCATATAGGTTCCAGCTAAACGTTTCCGCCTTACGGACAGCTATCAAACTGCTACGTTTAGGTAACATTGACGAACATAGACGGACTTGATGGAAAGAAACATGTTAATATGGCGGCTTTACTGGACTATCCAAATGCCAGGACCGCACTTGAAATAAACATTACTTCCAATAGGAGCAGTTTGTATCTGCGCACCAACCGCAAAGAAATGGAGAAGTAACATTTCGCAAGAATATCCCTCCCTCTGAAGACTGGCGGTCGCCCCCTGCGTGACCGATTGAAGGCAGCCAATGCGATCACGCTGTATGATATTAAAACGGAATTATCATATACTCAAGTAAGCATGGTGTAGCAAAGTGTTATGGGTCATTAGGCAGAACAGACACGGGCTTTGGCAGTCCTAAGCCTTTAGGCATTACGTCGAATTTGTGGGTTTGCGATATACATTGGATAGTACCCTAACAGGACAAACTCTGACTAGTACATACAGGAATGAGGTGTTAGATCGGGGGCATGCTCTAAAGCAGCCAGCGCCGTGGTTATCATAAGAATAAAATGCTTGGAGTATAGCCTCCAAGTGATCTTCCAGCATCCAACTACTATATATGCCCTACGTACGTACCGGGCATAATAGTGCTGACAGGTTTGAAACCGATTAAGTGAGGCCTTTTTATCGTTTTATCCCTACCTTAGGTCGCAAGAGGTGTGCGGAGTCGTCTCGCACTGCATAACCTAAATTAAGGTAGCTGTGGATTCGTCTTGGTTAGTGTCGTTGAGTATTCTTGTCTATAGATCACGGTGCATCTCGCGGATAACCCTCTCCTCGATACACATCCGTCTATACAACTTTGTGGAAAGGCGCGTCCAGAAGTGAGCGAAATATTCTGCAAACATAAGCTCATCATTAGAGAAAATCTTTACGGTCGTTTGATTTGCCCATTGTATCTAGTTGATAGCCATGATGCACGACTGTTGCCTTCCGTTACACCATGGACATAGTCGCTATGAGATGTACGCGGAGATTGTTGGATCAGCAAAACTTGACCGGGTTMTTCATCTAAGTCTTCGCAATGCGGTATAACAAAACATGATCCGGGGCTCGGGTTAAAGCTGTCATGTCTATGGCTCTCAGGTGTGGGACTAAGCCTTGTAGTATTGCGATCACATAGCCAGGAGGTATCACCTATATTAGTAGGCTATAACACTTGTCGTACCGAGGTCGACATGGATCCATATACGTAGCCAAGATGATAGGCAACTAATGCGAATATCTACTTTACTTGTGCTGTTTTGGTCCAGCAAATGATATGTATATTATTTCTGTTCTCCTGCGGTTTTCAGGGAATCCTTGCGGTAGGCCCCGTTTGAGTGGGTGCATACTGTCAAACATCGAATTAGTATAGTCGCCCTCACGAGAGTAATTGCTACTCGAAAGATGAGTCCTTGCGCAGATTTTGGGCGCGTTCCATTACTCATGAGGCTATGTCCAAGAGCTAATTAGCAAGCTGTGCCCTTTATAGATCGTTTTGCAAAAAACGCAGTGTTCTGTACAGCCCTGATCTCAGTAACGCGCAGCACTTTAGTGCGATTTAAACGTGTTTGCCCCTCAGTGGAAAAAGTTATGCCGGACGCTCATACGATCTGCCGTCAGAAAGTAAGTGTCAGTAACAGGGGTAGAACTGTAGCGCCAGTTATTATCTTGACCTCACAGAATTCAGCAACTGCGCCGAACTCCTCATATGATACAGAATTGACGAYRCRRTTACCAACGACATCGCCACTATACTCCCCACACTATACAATAGATTCATGATATCTGGCAGGTGCCTGGATTTTTGATTGCATTCAGGATGAAGTCTGTAAAGATGAAGGGAACACCACGCCCATCGCCGTGAGTGTGCGTTTCAGGAAACATCCCTATCGCCCAAACAGGATCTGTGCGAGCTTTCGTGGTGTTGCTAACAGAATGCACCAACCATAGGGACGCCCACTGACGTACCGTCTTATGATTCGCGTGCTCATGGTCAACAATAAACGGCGGGTCGGTTTTGCATATGTGTCTCTAAATTCTGTGCCCTCTCATAGATTAAGTGCTCATGGGTGGTGAAAGATTAGGCTGAGTAAAGCTGCATGCCTTCTTTTTTCACTCCCGACCATTGGCCGCGCTGCCCGTCTTCTGTCCAGGGGTGCGTGAAGATAAGTTCCAATGAGCGCCGTCGGTCCTGGTCTAAAGTAAGCTGAAACGAGGATATGCGCACATAGGATCTCATGCGCCGAACGCGGTAGTGGCGAACTACAGTCCATTCGCGTGTCTCAAATAAGCAATACAAAGACTAGCTTATTGACMCGTCAGCTTTCGTGGGACCTCTAACACGAATATGCTAACGGATGATGCTGTCACTCATCCCCTTKRWTCGGCACAGCCCCGTCTACCATCTCGAACTCTTTAACATCAAACGGATACTGTTGGTAACAATACACTTGAGAGTACTGAGATCATCGAGAGTCGAAAACTTCGATCACCCCCCGAGAAACGTACTCGCGGGATTTGGTTCGATTTTCGCAGATGCACCCAATGGCCGGGCGCACACGTATCCGTAGCTAAGCTTCCAACAGATACCATGGAAGCAAAACGGCTTATTTCATGCATCGTGCGTGGTATACCCATAACAGTAAAGAGTGGTACTCTGGCCACACCCTGTAAAAGTAGCTAATCAAGAATAGAAACTGAGRTTTTGATTAGTTCCGAGAGGTTGAGGTGTCTGGGGAGCGACTAGGTCACTATCGTTGAACTCTTCCTGACGCGAGGTGAAGTCAAATGCATTTACTGTACCCAGGAATGTTCGTCATAGGTGGCGTTATTGCCGTAAAACCCTAAAATTGTGTCGACCAGTTCAAAGACGCAGCCACTCACAGATCCTCTAACTTTGTGTTGGATTCGAACCTATTGTACTGCATTATTGACGAGCTTTGCTAGGGGGATCACGGCTGAACAATGGCCCATATAGTTAGCTACATKRTAATGATTGCACTCTATCATGTTGTGCTGCAGCGAAGAATTTGGGCAAGATGTATGGGGGTGCGTAGACCTACAGCATGCCCACAAAGCTACAGAACAATCGCCCGGTTATGCATCGATTTCTATGGCGTCTGGGAGGTTTCGTTACATTAGTAACAAAGTTCTCGCCGTTGAGCAATCGTAGCGATTAGCCAGAACATCATGCAATATTTATTTAGGTTTGCCTCCTTAATATCACGCTAGACCGGGGCACGTGGTCCGGTTTAGATTGCCGGGTTCATGAGTAATCTTGCTATAGATTTGCAGAGGTAGTTCCGGTCCTCTGTCTCTCCGTAGCCATCAGACAAGGGATTACGAGGAGACACCACGGGTTAAGGAAGCGCAAAACGATCGTGTTGCCCGATTTCCAGTAACCACGACCGTTTGAACTCCAGAACAAGCGCCATTCCACGTATTCTTGAAGTGACATCGCGCATTATGATTTCGTTAGTGCACCTTTCGTTTTGTCTTCAACCGAGTGAGCAGCCTCCTGTACCTGTGCCGACCCACTGCCGAGGTTTCCGGCGTTATCGCAGAGTTGTCATAGGCTTGGTTGCAGCGATACGTGCCCGTAGGCCATAATTCTCAGAAATTTTGTAACGCTAAGCCCTTATAACTCCTCGTTAGTGACTGCACTAACATCAGTTATGGGATACCCACACTGTCGCAAGGGCTACTTCTTTTATCCCATGGGACTTTAGCCCGGATAGGGACTTTGAAACTTACGTAGGCCTACGGTGCAAACCCGTCGTGTAATAACTAAGTTCCAGGAGTTCAGAGTACCCCGGGCGTCCTATCTCAGTTACGGCGTTTCCCGCGCTAAGGGTCTTTTTCAGAATACTGTAACAGAGTGGGGTAAAATTTAGCGGATCATGAGGAGGAAAAGCTTTTTGAAGGCCGTTATGCCCAATTTATACAAAACGTCCCTTAACCACATCGCGCTCCATCGCGAAAGTTGACGCATTGTCTGGCGTATATTAGCGTGAAATAAACAGAGATTTGACAACTGTAGATTTCAATCTACAACCCGGTACAAGCAGACATGACARTTGGTAAGCCCGCGATTCTCTTTCAGTTTCCTATCCGGAACTTACACGGACAAATAATCCCTTCTATGTCTTTTATTCTCAGAGTGTCAATGGCTGCATCCGTCTTGGTTACGGCCTATAGAGGTGCATTCCCCCTTCGTGCAGACTCACTTCTAAGATGGTAGCGCCTACCAACGAGAACCTCTTTGCCAACTTGATCCCCGGTTGTAGAGCGTGGTCCGAAAGCGTCTATTCCACCTAAACTTCCAGCTGACTGATCTGCATAAGATTGTAGGAGCGGTTTCGCCATCAGAGTCTCGTATACTGTGGCGCTAGACAGTGCAATCAAGGCTGAACGAATGATGAGTACTAGAGGTGTAGGTGACCCGAAGGACAGCTGGCCTGTCAGGTCATCGGGGGCTCAATGATTTGGGGGATGCAATACTCAGCCACAGAAATTGTCCTTTGGCCTGAATACAGCGCGGGTTGTCTTGTCTTATTTCAATACTCTCCGTGTCTTCAGAGAATTTTATCATGGATCCTCCATGAAGAATCCCATGCCATATATGACCAGAATGTTGAGGCTACGACGGGAGCTGGTTCTGAGGCATGACTGAGCCAAATGCGGTGGCAAACATTCCAATTGTGTGACATCAAACGGATACATTTCTCCACTTTCGGTAATCAGTCTTGCAATGATAGCAAGGCCTTAATTGGAACAGCCACCGGAAGTCTATGCCCGAGCTCTACTTTGCCTGCGTCACCATCCCCTGGAGTGCAGGCATATAATTATCGTCTGTCATCCAACGCATCCTGAGGGCTTTAAATTGGGACTCGGGTAAGGCCGAGCTGCGGTGTAGTTCTCTTCCAATGCTGATCAGACTTACCCTAAACTCCGTCTCCAGCAAGTGCAAGTCAAGTCATGTAGAACTTATCAAAACGCACTATACGCATTCAGTACAAGACTTTCAATCCACGCTTACTTTGCGACGTGTAGAGTATAGCAATAGGATGTCGATTACTTGTCATTCATGCGAGGCCATTTCAAAGCTCGATACAGCGGCTCCAGGCCAGACCCTGTTGTGCACCTTAACTTTATTATAGTAGTGCAACGTAACGAACTATCATATATCTATGGTTTATAAAGCTAATCGTATTACGTTCAACAGGGTCGTGCCACCCGACTATTCGTGTGCTACGGAGACGCCCTTAACTAAAAAGGCCTGTGTACATACCGCGCCGCCGCTGCAGTATGTGATCTAACAGTTAAATATTCCAACTGAAGACATAAATGATCGGTAATCCGCAGGGCGTTGGGCCCTGCATACCAGGACACTTAGATGGGTGGCCCGAGCAATTGTCTTTATGTGAGACCCTGATGTCTATTTCCACGGACATGTCCCTGCTATGGGGACAGTCTTCCGTCAATAATGAAAGCCTTGGTGCCGGTTCGCGTGCCAACGCAATAATAATCCCAAGTCCTCTTATCTGGGCTGTAATTCTCGGGTCTATGTTATGAATCAGTTCAGCTTGGATGAGAGCCATCTCTTTGCGTGCCTCCTTAGTTTGAGCCGCAGGGATCAAAAATTCGTGACTATGTTGAGCATTGTATGGTTGCGATCTGATCAGGTATAACAGATGATTAGCAGCGCAAACTATTCACGCGCACAGGGCAGTGCCCCGTAGTCAAACTTAACACGCTAGGGTGCGAACGACCGTCCTAATGCTACGCGCCTGATAGTATTACCCAATCAATCCTGACATTGAGCACTCTCAAGTGCGGGATCCTATCCCTTCTCGAATATTAGCGGGCAAAAGGCGGGWTTTTTTAACAGGAGAGGTCCACAAATCACAAATACTGTCCTGCGCCTTAAAAGCTACTAGGATGCTCAAGTTAATCTGGTGTGCCTTAGCTAATTGTTGGAGTCGCACTTCCTACAATTTACAATCTCCATGGTCACCTTTAAGTAGCGTCGGCAGTGAGTAGCTTCATAACGCCAATGTCAATCGTCACTACTCGTATTGTGTGTGCCACCTTCAATCGACAGTCGAAGTTGGTATGGTTTAGGCACACTTTATTTTTAGTTAAAGTTGAGAGTATTAAACTGGCTTAGACTACCGACCGGTCCCCGGCTTCCTTGTGGCAATAAAGGCTCTTGATGAACTCCGCACAATGCGGTAGCCTACTTGGTAGGTATTWCATATCACTGTCAACTGCAGAAGCAAGAGTCTCCATCGAATTCCGTAGAGGAAAAGCATGTAAACGCATGAGCGTCGTCAGGAGGGGAAACGGTCACGACTTCCATACGCAGTTTAACTAGTTCTTTATACTATGCTTTTTCAACATGTAAGTGCTTGACTGTCGAATTTCGTAAAAGCTTCTTCAGTCCTGACCTCGAACATAAGAAGATCGATACATCAACTCCCTGACAACATTTTTACGCCGCGGTTTACATAACGATGCAATTCCGACACGATAGCTGGAGACCTTTTGTTTGCTGTGGTGCTGTCCGATTCGCATAGCATCACAGGCTGTGCAGAGATTACTAGTTGAGTTTCACGTTCATGCTTAAACATTACGGCCCGGACACCAGGTTTGATACGCGTTCGACTATACATAGATGGATCTCTCTACAAAGGGCGCATGAGGTAGCTCTCTATAATAATATTATCATTGAAGGTACAAAAATCCCCCGCAAATTGTGTAGGTAGTGCATTTGAACTTCACCGTCACTCTAGTAGTCCAATATAAGCTTACTTCGTAAGCATTTGCCACCGGTGCGTCCCTCAAGTGGAAATGTCGATCCCTACCAGACAGCTCCATAGGCTTACTGTGTCATCCAACTTCTTTTTTAATTACGGATCGACAGATCCAACCCTTCAGTTACTTGAAGGTTAGGAGAAGCGTTTAACGGTCTTAAGGTTATGCTGGAATTTGACGTTACTGTGCGTGACGCAGTGACTACGAGCTATGCGGTCGACTTGGCCAGACACTCTCTATGGAACATATTAGATTCAAGTGTACAGGATTTCATAACGGCTCCACGGGTCCCGTGGGTATTCGTGTCGTTTCGTTACGCGCTTACAATAAAGAGCCCCTTTGTGCAGTAACTCACTCAGCAAATCTAGACGTAACTCTACGAACATGCCTCTCTTTGTCAA
GPT125120  GCAACGCACGTTAATGGGAACGTYTCAACTACGACAGGACCTGACGACGGGAGGATAATATCTAAAATTTATACATGCCCTCCCGCTTGCCAACTCGCCTGTACAGCGCATTATGAATTCAGATATCTTTGAAGTGATATGTGGGAACCTGAAAGTGGTCGGGCGGATGCATATCTCTGGCTATGTGGATTTGGACCGCCCATATTTTTGTACTCACGAGGCACCTTGTTCGCAGCATCCGATTGATCAATTCTGATTCGCCTCTACTTGCCAATGGGTAACATTTATACTTCTCCTGTCCGCGCTTATTTTTGCAGTGATATATCACAGTGTACGCGAATATGACTTTGAAGTGTAGAGATACGTGCAAATTAAGTACTGATCACTAACTTGTGGCCTTCACGTCCCCATCTGTACATGGGGACGAGAAATTGCCAAAAAACTGAAGAATTACAATACTTCAATAAGTTGGAGTATCTGGATATTACGTGCAGGGAGGTTAGCTTCTGCTGGGGTGTCATAAAGTGCACGGTGGCCGGCTGGCGATAACCACCCCGGCGGACTGTATGGGTTTCCGACATAAGCGATTTCCTGTTTGTATACTGCATGTCGAGGAACTTAACTGAGTATCTCAGCATCCTGCAATTATGATGTGTCCGCCTAACAAATGCTTTTTTACAAGGCGTCAGCATTATTATGTCCAAAGGGCGCGTGCTGTTTTGGCACACGCCTTGTTTTTTGCACGAAGTACTCAATTGAATCCATCTGGGGACACGGACTAGCTTCCACCTATAGCGTAAGTACTACTGGAGAATAGCCGCCTAGCCCTGGCAGTTTGTCTCGAACCCCATACACCATACTCCAATCGACCAGCGTGATAGAACAATCGCTGGTTGCTCGAATGAACTATGCTCGTCACCAATGCTGCTGCCTTTATTCGGCTGATGGTGCTAATTCAGGGAATTGCAGAACGTAACGCAGGGCTAAACTATGCCGGACTCCTTTTTTTCCGGTCGGATACAGCTAGAAAGAGCAGTGCAATTCGCTTATCAGCGGGCCTGATCAACCCCCAAAGTATCATCACTACTGATTTACATTGAATATAAACAAAGTAGATAGCCACTATGTACGAATGGTGCCATTCCATCCAACATTCTCGTCGCGCAGGCCGTTAAGGGCCGCTCGACAGATTTACTACTGGATTTCGGACCCATGCATCGAAACCTTGTACCCGATCGTAAGCGTGCATCCTCAGAGTTCTTCCTGACAGAGCGGCACGCCTATGATCCTGCAACCTCAGGTGGGCATCCGACGAGGAGGAGGTCTTCTTGTGCCTAAGCATGTTGTGGGTTCGCCTGTCTGACCCTGTTTGGTGATGGCCGTGTATAGCCAAAGGGATACGAGGAATCTAAAACCTGTCGTGGTTCGGAAGTATTGTTTTGCTCGCCCAATAGGGGTTACACATGCCTCAACCACTCGTCAAGGAACTCAACTATCTATGATGAGCGAACCATGGGACCGAATAAATTTCCCGCCAGCATAATCGTTTAGAACCAGGGTGGAGGCAAGTGCGTTTACACCAGTGAAGGTGCCTTGAACTAAGTTCAAGTGCTTTGATAGTTCACTGGCTACAACATTTGCACCTCGTATAACTGTTAATAGGCTAGCTAACGTATTGCCGTACTGAATATAAACTAGGCASSMYCRAACGTAAACTCCCACACAGGCGATCTGGCCTTTCGCTCGTCACAGAAAATTACACCATACGACGGGGACGTCACGGGTATATAAGAGTCATTGCAGGTAACATAAGGCTTCAAGTTATCCCTGCCCCGGATCATTAGGTGGGCGCGATATTCCCAATATGAGTTGTTTGAATTAATTCCGTAACTGAGAGCAGATTAACAGGCCGTGATCCATCAACAAGCGTGCTCCCTGCTCAAACACTGTATCACATCCATCCATATGTTGTCATCACGTTGCAAAACGTCGTCCAACAATAGCTCAGTTTAACCATGGTAAGAGGGGGCAAAAAACCGACGCGTACCGTATACCCGGATAGCATATGATCTTCAAATCCGTGTTAGTTGCTATCCTATGTGTCCCACCCTACACATTAATAAGCCGTAAGGAAACCCCAGCACATTCCCGGAAGCCTGTCACCCTAAGTGTAATAACGTCGAAGTTGGTCACAGAACGATCATAATTTGTCGAATCAGTTTGTCCGAGTAGCAACTTTCTTTGCGAGTGCAAATTCTAAGGCGGTTTTTGGCTATTAAAGGTCCCCCGCTAAATCTGTCGTAGCACTCAGGCTGAAATCTATTACGTGGAAGGGCGTAATAAACGCTCCGTAGAGTTGTCCCTTCATTATAGGGGTCTTGGGCGTATTTTAGCTAACTAAACAGTCAGAGGGGAAGGGTTGTGGTCCGGTCAGCTGGCGGTACTTCCAACAGAAACGACTTCACGCTCGCTATTATGTTATAACTGTTACGTGAAAAGGGCATGTCAACGATCAGTCAGGGGGCTCCTTAGCGACCGAGACACTCACGGCACAGCGCATTGCTATTGTCTGAATTCAGCATAATCAGCTCCTGAAGCGTCTGAATTGTAGTCAACTGCCAACCACTACGCAGGTCTGTTGATCCWTAAGAACTATACGCAATGCTTCCACCGAGTGCACTTTCATTAGCGAGAACCACAGTCCATTAAAGTAAGAATACGTCCAAGGCTCGATAATGGTCTCGAATGGGCCGACCTTGAGGCTCACTGAGAACGTGAGAAGAATGTGATCAAATCACGAAGCGCGGCCAGTGATGGTGCCTAATGCCGCGATCTAGGTTGTCGCCATGCACTTCTAGGAGGAGCAAATATCGCATCGCCCTTCATCATTGCTGGGTTCTACCCGAGAATAGTCGTGACCATTGCAACACTTGTTAAAGTATTCTTATCCGTCGGCGAGTCAGGACCTTGTGTGAAGATTTACTTTCTCTCCTGATTCTAACATATAAGGTTGGRAAACTGGAAGATTACGGAGTTCGCCAATGAACACGATGCTTGCCAGCCCTTCTGGCAGCGACCGACAATTCAGACCTCCGTGTAAATTTTGTCCTACTTAAATGAATAAAACGGCAGATAATTATATAACGAGATTGCCGCATTATAGGCTTGTTCCTGCTCTCCTTGACTTATTATTGAACTTAAGATAGCTTAGCCTGTTGAGTATGATTACGAGCGTGATTTACATTGTTACTCCTCTACCCGGAGGTACTTCACACTGACCGCCGGCCTGATAATCTCCTATCCCTTGRGTTCCCTCTGAAGAAGGTCTAGCTTTGCCAGAAGTGATCAGGCTGGTTAAACATGGCAGTATCGGTGCTCCACGCTGGGGACACATTGTCTCCTCTTGAATCTCCCTGAAACCCATCCTTGGTCTTCGAGAGGTAGAGGACGATATTTGWKGTACSTCTACCGAGTCCCGGTTACTTCCCGTCTTTAATTTGCAGTTAGTGGACTACTTCCTGTAGATGTGCGGACTCGGCCGAACCATTGAGCGGGGAATTAAGTCGCGTTTAGCCAGAGATCGGGGCGTCTATACGCTCATGCCACAGGACTAAGAGCATCTTGTGTGAAGCCGAGATCGTCGAAGCATGCAACACAAACTAGTCGTGTCTACGTTAGTCTTCTAGCACTACCACGACGTTCCGGTACCCAATTTATAAGACCAATTAGTCTCACCTCCATTTTCACGTAAATCTCTGACCAAAAGAGCATGACAGGTGCAAATAAGCATCTCCGGTCGGGTTCGGACGGAGATGTATGCGGCTTCGGTCCTCTATTTTTCATAGTGGAACTGCGCTCGACTCTAATGCGCTGATAAAGTTATCTCCCTTCATTTCCTGGCAGCTGGATACTAGCAGACCAGAAACTACCTTAAAGAAGTTAGTTAAGGGAGAGGGCGCGGCATCTGACGCGATTTCGCGCCCTCAAAGCGTTATAATTAGAAGTGGTCMTCGACTCGACCTCATAGTGAGTATTCTTCTACTCATATAGGTTCCAGCTAAACGTTTCCGCCT-ACGGACAGCTATCAAACTGCTACGTTTAGGTAACATTGACGAACATAGACGGACTTGATGGAAAGAAACATGTTAATATGGCGGCTTTACTGGACTATCCAAATGCCAGGACCGCACTTGAAATAAACATTACTTCCAATAGGAGCAGTTTGTATCTGCGCACCAACCGCAAAGAAATGGAGAAGTAACATTTCGCAAGAATATCCCTCCCTCTGAAGACTGGCGGTCGCCCCCTGCGTGACCGATTGAAGGCAGCCAATGCGATCACGCTGTATGATATTAAAACGGAATTATCATATACTCAAGTAAGCGTGGTGTAGCAAAGTGTTATGGGTCATTAGGCAGAACAGACACGGGCTTTGGCAGTCCTAAGCCTTTAGGCATTACGTCTAATTTGTGGGTTTGCGATATACATTGGATAGTACCCTAATGGGACAAACTCTGACTAGTACATACAGGAATGAAGTGTCAGATCGGGGGCATGCTCTAAAGCAGCCAGCGCCGTGGTTATCATAAGAATAAAATGCTTGGAGTATAGCCTCCAAGTGATCTTCCAGCATCCAACTACTATATATGCCCTACGTACGTACCGGGCATAATAGTGCTGACACGTTTGAAACCGATTAAGTGGGGCCTTTTTATCGTTTTATCCCTACCTTAGGTCGCAAGAGGTGTGCGGAGTCGTCTCGCACTGCATAACCTAAATTAAGGTAGCTGTGGATTCGTCTTGGTTAGTGTCGTTGAGTATTCTTGTCTATAGATCACGGTGCATCTCGCGGATAACCCTCTCCTCGATACACATCCGTCTATACAACTTTGTGGAAAGGCGCGTCCAGAAGTGAGCGAAATATTCTGCAAACATAAGCTCATCATTAGAGAAAATCTTTACGGTCGTTTGATTTGCCCATTGTATCTAGTTGATAGCCATGATGCACGACTGTTGCCTTCCGTTACACCATGGACATAGTCGCTATGAGATGTACGCGGAGATTGTTGGATCAGCAAAACTTGACCGGGTTMTTCATCTAAGTCTTCGCAATGCGGTATAACAAAACATGATCCGGGGCTCGGGTTAAAGCTGTCATGTCTATGGCTCTCAGGTGTGGGACTAAGCCTTGTAGTATTGCGATCACATAGCCAGGAGGTATCACCTATATTAGTAGGCTATAACACTTGTCGTACCGAGGTCGACATGGATCCATATACGTAGCCAAGATGATAGGCAACTAATGCGAATATCTACTTTACTTGTGCTGTTTTGGTCCAACTAATGATATGTATATTATTTCTGTTCTCCTGCGGTTTTCAGGGAATCCTTGCGGTAGGCCCCGTTTGAGTGGGTGCATACTGTCAAACATCGAATTAGTATAGTCGCCCTCACGAGAGTAATTGCTACTCGAAAGATGAGTCCTTGCGAAGATTTTGGGCGCGTTCCATTACTCATGAGGCTATGTCCAAGAGCTAATTAGCAAGCTGTGCCCTTTATAGATCGTTTTGCAAAAAACGCAGTGTTCTGTACAGCCCTGATCTCAGTAACGCGCAGCACTTTAGTGCGATTTAAACGTGTTTGCCGCTCAGTGGAAAAAGTTATGCCGGACGCTCATACGATCTGCCGTCAGAAAGTAAGTGTCAGTAACAGGGGTAGAACTGTAGCGCCAGTTATTATCTTTACCTCACAGAATTCAGCAACTGCGCCGAACTCCTCATATGATACAGAATTGACGATGCGATTACCAACGACATCGCCACTATACTCCCCACACTATACAATAGATTCATGATATCTGGCAGGTGCCTGAATTTTTGATTGCATTCAGGATGAAGTCTGTAAAGATGAAGGGAACACCACGCCCATCGCCGTGAGTGTGCGTTTCAGGAAACATCCCTATCGCCCAAACAGGATCTGTGCGAGCTTTCGTGGTGTTGCTAACAGAATGCACCAACCATAGGGACGCCCACTGACGTACCGTCTTATGATTCGCGTGCTCATGGTCAACAATAAACGGCGGGTCGGTTTTGCATATGTGTCTCTAAATTCTGTGCCCTCTCATAGATTAAGTGCTCATGGGTGGTGAAAGATTAGGCTGAGTAAAGCTGCATGCCTTCTTTTTTCACTCCCGACCATTGGCCGCGCTGCCCGTCTTCTGTCCAGGGGTGCGTGAAGATAAGTTCCAATGAGCGCCGTCGGTCCTGGTCTAAAGTAAGCTGAAACGAGGATATGCGCACATAGGATCTCATGCGCCGAACGCGGTAGTGGCGAACTACAGTCCATTCGCGTGTCTCAAATAAGCAATACAAAGACTAGCTTATTGACMCGTCAGCTTTCGTGGGACCTCTAACACGAATATGCTAACGGATGATGCTGTCACTCATCCCCTTKRWTCGGCACAGCCCCGTCTACCATCTCGAACTCTTTAACATCAAACGGATACTGTTGGTAACAATACACTTGAGAGTACTGAGATCATCGAGAGTCGAAAACTTCGATCACCCCCCGAGAAACGTACTCGCGGGAATTTGTTCGATTCTCGCAGATGCACCCAATGGCCGGGCGCACACGTATCCGTAGCTAAGCTTCCAACARATACCATGGAAGCAAAACGGCTTATTTCATGCATCGTGCGTGGTATACCCATAACAGTAAAGAGTGGTACTCTGGCCACACCCTGTAAAAGTAGCTAATCAAGAATAGAAACTGAGRTTTTGATTAGTTCCGAGAGGTTGAGGTGTCTGGGGAGCGACTAGGTCACTATCGTTGAACTCTTCCTGACGCGAGGTGAAGTCAAATGCATTTACTGTACCCAGGAATGTTCGTCATAGGTGGCGTTATTGCCGTAAAACCCTAAAATTGTGTCGACCAGTTCAAAGACGCAGCCACTCACAGATCCTCTAACTTTGTGTTGKATTCCAACCTATTGTACTGCATTATTGACGAGATATGCTAGGGGGATCACGGCTGAACAATGGCCCATATAGTTAGCTACATKRTAATGATTGCACTCTATCATGTTGTGCTGCAGCGWAGAATTTGGGCAAGATGTATGGGGGTGCGTAGACCTACAGCATGCCCACAAAGCTACAGAACAATCGCCCGGTTATGCATCGATTTCTATGGCGTCTGGGGGGTTTCGTTACATTAGTAACAAAGTTCTCGCCGTTGAGCAATCGTAGCGATTAGCCAGAACATCATGCAATATTTATTTAGGTTTGCCTCCYTAATATCACGCTAGACCGGGGCACGTGGTCCGGTTTAGATTGCCGGGTTCATGAGTAATCTTGCTATAGATTTGCAGAGGTAGTTCCGGTCCTCTGTCTCTCCGTAGCCATCAGACAAGGTATTACGAGGAGACACCACGGGCTAAGGGAGCGCAAAACGATCGTGTTGCCCGATTTCCAGTAACCACGACCGTTTGAACTCCAGAACAAGCGCCATTCCACGTATTCTTGAAGTGACATCGCGCATTATGATTTCGTTAGTGCACCTTTCGTTTTGTCTTCAACCGAGTGAGCAGCCTCCTGTACCTGTGCCGACCCACTGCCGAGGTTTCCGGCGTTATCGCAGAGTTGTCATAGGCTTGGTTGCAGCGATACGTGCCCGTAGGCCATAATTCTCAGAAATTTTGTAACGCTAAGCCCTTATAACTCCTCGTTAGTGACTGCACTAACATCAGTTATGGGATACCCACACTGTCGCAAGGGCTACTTCTTTTATCCCATGGGACTTTAGCCCGGATAGSGRMTTYGAAACTTACGTAGGCCTACGGTGCAAACCCGTCGTGTAATAACTAAGTTCCAGGAGTTCAGAGTACCCCGGGCGTCCTATCTCAGTTACGGCGTTTCCCGCGCTAAGGGTCTTTTTCAGAATACTGTAACAGAGTGGGGKAAAATTTAGCGGATCATGAGGAGGAAAAGCTTTTTGAAGGCCGTTATGCCCAATTTATACAAAACGTCCCTTAACCACATCGCGCTCCATCGCGAAAGTTGACGCATTGYCTGGCGTATATTAGCGTGAAATAAACAGAGATTTGACAACTGTAGATTTCAATCTACAACCCGGTACAAGCAGACATGACAGTTGGTAAGCCCGCGATTCTCTTTCAGTTTCCTATCCGGAACTTACACGGACAAATAATCCCTTCTATGTCTTTTATTCTYAGAGTGTCAATTATCATATCCGTCCTGGTTCCAGCCTATAGAGGTGCATTCCCCCTTCGTGCAGACTCACTTCTAAGATGGTAGCGCCTACCAACGAGAACCTCTTTGCCAACTTGATCCCCGGTTGTAGAGCGTGGTCCGAAAGCGTCTATTCCACCTAAACTTCCAGCTGACTGATCTGCATAAGATTGTAGGAGCGGTTTCGCCATCAGAGTCTCGTATACTGTGGCGCTAGACAGTGCAATCAAGGCTGAACGAATGATGAGTACTAGAGGTGTAGGTGACCCGAAGGACAGCTGGCCTGTCAGGTCATCGGGGGCTCAATGATTTGGGGGATGCAATACTCAGCCACAGAAATTGTCCTTTGGCCTGAATACAGCGCGGGTTGTCTTGTCTTATTTCAATACTCTCCGTGTCTTCAGAGAATTTTATCATGGATCCTCCATGAAGAATCCCATGCCATATATGACCAGAATGTTGAGGCTACGACGGGAGCTGGTTCTGAGGCATGACTCAGCCAAATGCGGTGGCAAACATTCCAATTGTGTGACATCAAACGGATACATTTCTCCACTTTCGGTAATCAATCTTGCAATGATAGCAAGGCCTTAATTGGAACAGCCACCGGAAGTCTATGCCCGAGCTCTACTTTGCCTGCGTCACCATCCCCTGGAGTGCAGGCATATAATTATCGTCTGTCATCCAACGCATCCTGAGGGCTTTAAATTGGGACTCGGGTAAGGCCGAGCTGCGGTGTAGTTCTCTTCCAATGCTGATCAGTCTTACCCTAAACTCCGTCTCCAGCAAGTGCAAGTCAAGTCATGTAGAACTTATCAAAACGCACTATACGCATTCAGTACAAGACCTTCAATCCACGCTTACTTTGCGACGTGTAGAGTATAGCAATAGGATGTCGATTACTTGTCATTCATGCGAGGCCATTTCAAAGCTCGATACAGCGGCTCCAGACCAGACCCTGTTGTTCACCCTAACTTTATTTTAGTAGTGCAACTCAACGAACTATCATATATCTATGGTTTATAAAGCTAATCGTATTACGTTCAACAGGGTCGTGCCACCCGACTATTCGTGTGCTACGGAGACGCCCTTAACTAAAAAGGCCTGTGTACATACCGCGCCGCCGCTGCAGTATGTGATCTAACAGTTAAATATTCCAACTGAAGACATAAATGATCGGTAATCCGCAGGGCGTTGGGCCCTGCATACCAGGACACTTAGATGGGTGGCCCGAGCAATTGTCTTTATGTGAGACCCTGATGTCTATTTCCACGGACATGTCCCTGCGATGGGGACAGTCTTCCGTCAATAATGAAAGCCTTGGTGCCGGTTCGCGTGGCAACGCAATAATAATCCCAAGTCCTCTTATCTGGGCTGTAATTCTCGGGTCTATGTTATGAATCAGTTCAGCTTGGATGAGAGCCATCTCTTTGCGTGCCTCCTTAGTTTGAGCCGTAGGGATCAAAAATTCGTGACTATGTTGGGCACCGTATGGTAGCGCTCTGATTGGGTATAACAGATGATTAGCAGCGCAAACTATTCACGCGCACAGGGCAGTGCCCCGTAGTCAAACTTAACACGCTAGGGTGCGAACGACCGTCCTAATGCTACGCGCCTGATAGTATTACCTAATCAATCCTGACATTGAGCACTCTCAAGTGCGGGATCCTATCCCTTCTCGAATATTAGCGGCCAAAAGGCGGGWTTTTTTAACAGGAGAGGTCCACAAATCACAAATACTGTCCTGCGCCTTAAAAGCTACTAGGATGCTCAAGTTAATCTGGTGTGCCTTAGCTAATTGTTGGAGTCGCACTTCCKACAATTTACAATCTCCATGGTCACCTTTAAGTAGCGTCGGCAGTGAGTAGCTTCATAACGCCAATGTCAATCGTCACTACTCGTATTGTGTGTGCCACCTTCAATCGACAGTCGAAGTTGGTATGGTTTAGGCRCACTTTATTTTTAGTTAAAGTTGAGAGTATTAAACTGGCTTAGACTACCGACCGGTCCCCGGCTTCCTTGTGGCAATAAAGGCTCTTGATGAACTTCGCACAATGCGGTAGCCTACTTGGTAGGTATTWCATAACACTGTCAACTGCAGAAGCAAGAGTCTCCATCGAATTCCGTAGAGGAAAAGCATGTAAACGCATGAGCGTCGTCAGGAGGGGAAACGGTCACGACTTCCATACGCAGTTTAACTAGTTCTTTATACTATGCTTTTTCAACATKTAAGTGCTTGACTGTCGAATTTCGTAAAAGCTTCTTCAGTCCTGACCTCGAACATAAGAAGATCGATACATCAACTCCCTGACAACATTTTTACGCCGCGGTTTACATAACGATGCAATTCCGACACGATAGCTGGAGACCTTTTGTTTGCTGTGGTGCTGTCCGATTCGCATAGCATCACAGGCTGTGCAGAGATTACTAGTTGAGTTTCACGTTCATGCTTAAACATTACGGCCCGGATACCAGGTTTGATACGCGTTCGACTATACATAGATGGATCTCTCTACAAAGGGCGCATGAGGTAGCTCTCTATAATAATATTATCATTGAAGGTACAAAAATCCCCCGCAAATTGTGTAGGTAGTGCATTTGAACTTCACCGTCACTCTAGTAGTCCAATATAAGCTTACTTCGTAAGCATTTGCCACCGGTGCGTCCCTCAAGTGGAAATGTCGATCCCTACCAGACAGCTCCATAGGCTTACTGTGTCATCCAACTTCTTTTTTAATTACGGATCGACAGATCCAACCCTTCAGTTACTTGAAGGTTAGGAGAAGCGTTTAACGGTCTTAAGGTTATGCTGGAATTTGACGTTACTGTGCGTGACGCAGTGACTACGAGCCACGCGGTCGACTTGATCAGACACTCTCTATGGAACATATCTGATTCAAGTGTACAGGATTTCATAACGGCTCCACGGGTCCCGTGGGTATTCGTGTCGTTTCGTTACGCGCTTACAATAAAGAGCCCCTTTGTGCAGTAACTCACTCAGCAAATCTAGACGTAACTCTACGAACATGCCTCTCTTTGTCAA
GPT126540  GCAACGCACGTTAATGGGAACGTTTCAACTACGACAGGACCTGACGACGGGAGGATAATATCTAAAATTTATACATGCCCTCCCGCTTGCCAACTCGCCTGTACAGCGCATTATGAATTCAGAAATCTTTGAAGTGATATGTGGGAACCTGAAAGTGGTCGGGCGGATGCATATCTCTGGCTATGTGGATTTGGACCGCCCATATTTTTGTACTCACGAGGCACCTTGTTCGCAGCATCCGATTGATCAATTCTGATTCGCCTCTACTTGCCAATGGGTAACATTTATACTTCTCCTGTCCGCGCTTATTTTTGCAGTGATATATCACAGTGTACGCGAATATGACTTTGAAGTGTAGAGATACGTGCAAATTAAGTACTGATCACTAACTTGTGGCCTTCACGTCCCCATCTGTACATGGGGACGAGAAATTGCCAAAAAACTGAAGAATTACAATACTTCAATAAGTTGGAGTATCTGGATATTACGTGCAGGGAGGTTAGCTTCTGCTGGGGTGTCATAAAGTGCACGGTGGCCGGCTGGCGATAACCACCCCGGCGGACTGTATGGGTTTCCGACATAAGCGATTTCCTGTTTGTATACTGCATGTCGAGGAGCTTAGCTGAGTATCTCAGCATCCTGCAATTATGTTGTATTCGCCTAACAAATGCTTTTTTACAAGGCGTCAGCATTATTATGTCCAAAGGGCGCGTGCTGTTTTGGCACACGCCTTGTTTTTTGCACGAAGTACTCAATTGAATCCATCTGGGGACACGGACTAGCTTCCACCTATAGCGTAAGTACTACTGGAGAATAGCCGCCTAGCCCTGGCAGTTTGTCTCGAACCCCATACACCATACTCCAATCGACCAGCGTGATAGAACAATCGCTGGTTGCTCGAATGAACTATGCTCGTCACCAATGCTGCTGCCTTTATTCGGCTGATGGTGCTAATTCAGGGAATTGCAGAACGTAACGCAGGGCTAAACTATGCCGGACTCCTTTTTTTCCGGTCGGATACAGCTAGAAAGAGCAATGCAATTCGCTTATCAGCGGGCTTGATCAACCCCCAAAGTATCATCACTACTGATTTACATTGAATATAAACAAAGTAGATAGCCACTATGTACGAATGGTGCCATTCCATCCAACATTCTCGTCGCGCAGGCCGTTAAGGGCCGCTCGACAGATTTACTACTGGATTTCGGACCCATGCATCGAAACCTTGTACCCGATCGTAAGCGTGCATCCTCAGAGTTCTTCCTGACAGAGCGGCACGCCTATGGTCTTGCAACCTCAGGTGGGCATCCGACGAGGAGGAGGTCTTCTTGTGCCTAAGCATGTTGTGGGTTCGCCTGTCTGACCCTGTTTGGTGATGGCCGTGTAAAGCCAAAGGGATACGAGGAATCTAAAACCTGTCGTGGTTCGGAAGTATTGTTTTGCTCGCCCAATAGGGGTTACACATGCCTCAACCACTCGTCAAGGAACTCAACTATCTATGATGAGCGAACCATGGGACCGAATAAATTTCCCGCCAGCATAATCGTCTAGAACCAGGGTGGAGGCAAGTGCGTTTACACCAGTGAAGGTGCCTTGGACTAAGTTCAAGTGCTTTGATAGTTCACTGGCTACAACATTTGCACCACGTATAACTGTTAATAGGCTAGCTAACGTATTGCCGTACTGAATATAAACCAGGCASSMYCRAACGTAAACTTCCAAACAAGCGACCTAGCCTTTCGCTCGTCACAGAAAATTACACCATACGACGGGGACGTCACGGGTATATAAGAGTTATTGCAGGTAACATAAGGCTTCAAGTCATCCCTGCCCCGGATCATTAGGTGGGCGCGATATTCCCAACATGAGTTGTYTGAATTAATTCCGTAACTGAGAGCAGATTAACAGGCCGTGATCCATCAACAAGCGCGCTCCCTGCTCAAATACTGTATCACATCCATCCATATGTTGTCATCACGTTGCAAAACGTCGTCCAACAATAGCTCAGTTTAACCATGGTAAGAGGGGGCAAAAAACCGACGCGTACCGAATACCCGGATAGCATATGATCTTCGAATCCGTGTTAGTTGCTATCCTATGTGTCCCACCCTACACATTAATAAGCCGTAAGGAAACCCCAGCACATTCCCGGAAGCCTGTCACCCTAAGTGTAATAACGTAGAAGTTGGTCACAGAACGATCATAATTTGTCGAATCAGTTTGTCCGAGTAGCAACTTTCTTTGCGAGTGCAAATTCTAAGGCGGTTTTTGGCTATTAAAGGTCCCCCGCTAAATCTGTCGTAGCACTCAGGCTGAAATCTATTACGTGGAAGGGCGTAATAAACGCTCCGTAGAGTTGTCCCTTCATTATAGGGGTCTTGGGCGTATTTTAGCTAACTAAACAGTCAGAGGGGAAGGGTTGTGGTCCGGTCAGCTGGCGGTACTTCCAACAGAAACGACTTCACGCTCGCTATTATGTTATAACTGTTACGTCAAAAGGGCATGTCAACGATCAGTCAGGGGGCCCCTTAGCAACCGAGACACTCACGGCACAGCGCATTGCTATTGTCTGAATTCAGCATAATCAGCTCCTGAAGCGTCTGAATTGTAGTCAACTGCCAACCACTACGCAGGTCTGTTGATCCTTAAGAACTATACGCAATGCTTCCACCGAGTGCACTTTCATTAGCGAGAACCACAGTCCATTAAAGTAAGAATACGTMYAAGGCTYRATAATGGACTCGAATGGGCCGGCCTTTTKKCTCACTGAGAACGTGAGAAGAATGTGATCAAATCACGAAGCGCGGCCAGTGATGGTGCCTAATGCCGCGATCTAGGTTGTCGCCATGCACTTCTAGGACGAGCAAATATCGCATCGCCCTTCATCATTGCTGGGTTCTACCCGAGAATAGTCGTGACCATTGCAACACTTGTTAAAGTATTCTTATCCGTCGGCGAGTCAGGACCTTGTGTGAAGATTTACTTTCTCTCCTGATTCTAACACATAAGGTTGGGAAGCTGGAAGATTACGGAGTTCGCCAATGAACACGATGCTTGCCAGACTTTCTGGCAGCGACCGACAATTCAGACCTCCGTGTAAATTTTGTCCTACTTAAATGAATAAAACGGCAGATAATTATATAACGAGATTGCCGCATTATAGGCTTGTTCCTGCTCTCCTTGACTTATTATTGGACTTAAGATAGCTTAGCCTGTTGAGTATGATTACGAGCGTGATTTACATTGTTACTCCTCTACCCGGAGGTACTTCACACTGACCGCCAGCCTGATAATCTCCTATCCCTTGAGTTCCCTCTGAAGAAGGTCTAGCTTTGCCAGAAGTGATCAGGCTGGTTAAACATGGCAGTATCGGTGCTCCGCGCTGGGGACACATTGTCTCCTTTTGAATCACCCTGAAACCCATCCTTGGTCTTCGAGAGGTAGGGGGTGATCTTTGAGCTGTGTCTATCGAAATCTGACCTCGCCCTGGTTTTAGTACATAGTTAGTGGACTACTTCCTGTAGATGTGCGGACTCGGCCAAACCATTGAGCGGGGAATTAAGTCGCGTTTAGCCAGAGATCGGGGCGTCTATACGCTCATGCCACAGGACTAAGAGCATCTTGTGTGAAGCCGAGATCGTCGAAGCATGCAACACAAACTAGTCGTGTCTACGTTAGTCTTCTAGCACTACCACGACGTTCCGGTACCCAATTTATGAGATGAAGTAGTCTCACCTCCATTTTCACGTAAATCTCTGACCAAAAGAATGCGACAAGTGCAAATAAGCATCTCCGGTCGGGTTTGGACGGAGATGTATGCGGCTTCGGTCCTCTATTTTACATAATGGAACTGCGCTCGACTCTAATGCTCTGATAAAGTTATATCCCTTCATTTCCTGGCAGCTGGATACTAGCAGACCAGAAACTACCTTAAAGAAGTTAGTTAAGGGAGAGGGCGCGGCATCTGACGCGATTTCGCGCTCTCACAGCGTTCTAACTAAAGGTGGTCCTAAACTCGACCTCATAGTGAGTATTCTTCTACTCATATAGGTTCCAGCTAAACGTTTCCGCCTTACGGACAGCTATCAAACTGCTACGTTTAGGTAACATTAACGAATATAGACTGACTTGATGGAAAGAAACCTGTTAATATGGCGGCTTTGCTGAACTATCCAAATGCCAGGACCGCGCTTGAAATAAACATTACGTCCAGTAGGAGCAGTTTATATCTGCGCACCAACCGCAAAGAAATGGAGAAGTAACATTTCGCAAGAATATCCCTCCCTCTGAAGACTGGCGGTCGCCCCCTGCGTGACCGATTGAAGGCAGCCAATGCGATCACGCTGTATGATATTAAAACGGAATTATCGTGGACTCAAGTAAGCACGGTGTAGCAAAGTGTTATGGGTCATTAGGCAGAACAGACACGGGCTTTGGCAGTCCTAAGCCTTTAGGCATTACGTCTAATTTGTGGGTTTGCGATATACATTGGATAGTACCCTAATGGGACAAACTCTGACTAGTACATACAGGAATGAAGTGTCAGATCGGGGGCATGCTCTAAAGCAGCCAGCGCCGTGGTTATCATAAGAATAAAATGCTTGGAGTATAGCCTCCAAGTGATCTTCCAGCATCCAACTACTATATATGCCCTACGTACGTACCGGGCATAATAGTGCTGACACGTTTGAAACCGATTAAGTGGGGCCTTTTTATCGTTTTATCCCTACCTTAGGTCGCAAGAGGTGTGCGGCGTCGTCTCGCACTGCATAACCTAAATTAAGGTAGCTGTGGATTCGTCTTGGGTAGTGTCGTTGAGTATTCTTGTCTATAGATCACGGTGCATCTCGCGGATAACCCTCTCCTCGATACACATCCGTCTCTACAACTTTGTGGAAAGGCGCGTCCAGAAGTGAGCGAAATATTCTGCAAACATAAGCTCATCATTAGAGAAAATCTTTACGGTCGTTTGATTTGCCCATTGTATCTAGTTGATAGCCATGATGCACGACTGTTGCCTTCCGTTACATCATGGACGTAGTCGCTATGAGATGTACGCGGAGATTGTTGGATCAGCAAAACTTGACCGGGTTMTTCATCTAAGTCTTCGCAATGCGGTATAACAAAACATGATCCGGGGCTCGGGTTAAAGCTGTCATGTCTATGGCTCTCAGGTGTGGGACTAAGCCTTGTAGTATTGCGATCACATAGCCAGGAGGTATCACCTATATTAGTAGGCTATAACACTTGTCGTATCGAGGTCGACATGGATTCATATACGTGGCTAAGATGATAGGCAACTAATGCGAATATCTACTTTACTTGTGCTGTTTTGGTCCAGCAAATGATATGTATATTATTTCTGTTCTCCTGCGGTTTTCAGGGAATCCTTGCGGTAGGCCCCGTTTGAGTGGGTGCATACTGTCAAACATCGAATTAGTATAGTCGCCCTCACGAGAGTAATTGCTACTCGAAAGATGAGTCCTTGCGAAGATTTTGGGCGCGTTCCATTACTCATGAGGCTATGTCCAAGAGCTAATTAGCAAGCTGTGCCCTTCATAAATAGTTTTGCAAAAAACGCAGTGTTCTGTACAGCCCTGATCTCAGTAACGCGCAGCACTTTAGTGCGATTTAAACGTGTTTGCCCCTCAGTGGAAAAAGTTATTCCGGACGCTCATACGATCTGCCGTCAGAAGGTAAGTGTCAGTAACAGGGGTAGAACTACAGCGCCAGTTATTATCTTGACCTCAAAGAATTCCGCAACAGCGCCGAACTCCTCATATGATACAGAATTGACGAYRCRRTTACCAACGACATCGCCACTATACTCCCCACACTATACAATAGATTCATGATATCTGGCAGGTGCCTGGATTTTTGATTGCATTCAGGATGAAGTCTGTAAAGATGAAGGGAACACCACGCCCATCGCCGTGAGTGTGCGTTTCAGGAAACATCCCTATCGTCCAAACAGGATCTGTGCGAGCTTTCGTGGTGTTGCTAACAGAATGCACCAACCATAGGGACGCCCACTGACGTACCGTCTTATGATTCGCGTGCTCATGGTCAACAATAAACGGCGGGTCGGTTTTGCATATGTGTCTCTAAATTCTGTGCCCTCTCATAGATTAAGTGCTCATGGGTGGTGAAAGATTAGGCTGAGTAAAGCTGCATGCCTTCTTTTTTCACTCCCGACCATTGGCCGCGCTGCCCGTCTTCTGTCCAGGGGTGCGTGAAGATAAGTTCCAATGARCGCTGTTGGTCCTGGTCTAAGGTAAGCTGAAACGAGGATATGCGCACATAGGATCCCATGTGCCGAACACGGTAGTGGCGAACTGCAGTCCATTCGCGTGTCTCAAATAAGCAATACAAAGACTAGCTTATTGACMCGTCAGCTTTCGTGGGACCTCTAACACGAATATGCTAACGGATGATGCTGTCACTCATCCCCTTKRWTCGGCACAGCCCCGTCTACCATCTCGAACTCTTTAACATTAAACGGATACTGTTGGTAACAATACACTTGAGAGTACTGAGATCATCGAGAGTCGAAGACTTCGACCACCCCCCGAGAAACGTACTCGCGGGAATTGGTTCGATTCTCGCAGATGCACCCAATGGCCGGGTGCACACGTATCCGTAGCTAAGCTTCCAACAAATACCATGGAAGCAAAGCGGCTTATTTCATGCATCGTGCGTGGTATACCCATAACAGTAAAGAGTGGTACTCTGGCCACACCCTGTAAAAGTAGCTAATCAAGAATAGAAACTGAGRTTTTGATTAGTTCCGAGAGGTTGAGGTGTCTGGGGAGCGACTAGGTCACTATCGTTGAACTCTTCCTGACGCGAGGTGAAGTCAAATGCATTTACTGTACCCAGGAATGTTCGTCATAGGTGGCGTTATTGCCGTAAAACCCTAAAATTGTGTCGACCAGTTCAAAGACGCAGCCACTCACAGATCCTCTAACTTTGTGTTGTATTCCAACCTATTGTACTGCATTATTGACGAGATAAAACCGGGGAATCACGGCTGAACAATGGCCCATATAGTTAGCTACATKRTAATGATTGCACTCTATCATGTTGTGCTGCAGCGTAGAATTTGGGCAAAGTGTATGGGGGTGCGTAGACCTACAGCATGCCCACAAAGCTACAGAACGATCGCCCGGTTATGCATCGATTTCTATGGCGTCTGGGAGGTTTCGTTACATTAGTAACAAAGTTCTCGCCGTTGAGCAATCGTAGCGATTAGCCAGAACATCATGCAATATTTATTTAGGTTTGCCTCCTTAATATCACGCTAGACCGGGGCACGTGGTCCGGTTTAGATTGCCGGGTTCATGAGTAATCTTGCTATAGATTTGCAGAGGTAATTCCGGTCCTCTGTCTCTCCGTAGTCATCAGACAAGGTATTACGAGGAGACACCACGGGCTAAGGGAGCGCAAAACGATCGTGTTGCCCGATTTTCAGTAACCACGACCGTTTGAGCTCTAGAACAAGCGCCATTCCACGTATTCTTGAAGTGACATCGCGCATTATGATTTCGTTAGTGCACCTTTCGTTTTGTCTTCAACCGAGTGAGCAGCCTCCTGTACCTGTGCCGACCCACTGCCGAGGTTTCCGGCGTTATCGCAGAGTTGTCATAGGCTTGGTTGCAGCGATACGTGCCCGTAGGCCATAATTCTCAGAAATTTTGTAACGCTAAGCCCTTATAACTCCTCGTTAGTGACTGCACTAACATCAGTTATGGGATACCCACACTGTCGCAAGGGCTACTTCTTTTATCCCATGGGACTTTAGCCCGGATAGGGGCTTTGAAACTTACGTAGGCCTACGGTGCAAAGCTGTCGTGTAACAACTAAGTTCCAGGAGTTCAGAGTACCCCGGGCGTCCTATCTCAGTTACGGCGTTTCCCGCGCTAAGGGTCTTTTTCAGAATACTGTAACAGAGTGGGGTAAAATTTAGCGGTTCATGAGGAGGAAAAGCTTTTTGAAGGCCGTTATGCCCAATTTATACAAAATGTCCCTTAACCATATCGCGCTCCATCGCGAAAGTTGACGCATTGTCTGGCGTATATTAGTGTGAAATAAACAGAGATTTGACAACTGTAGATTTCAATCTACAACCCGGTACAAGCAGGCATGACAATTGGTAAGCCCGTGATTCGCTTTTAGTTTCCTATCCGGAACTTACACGGACAAATAATCCCTTCTATGTCTTTTATTTTCAGAGTGGCAATTATCATATCCGTCCTGGTTCCAGCCTATAGAGGTGCATTCCCCCTTCGTGCAGACTCACTTCTAAGATGGTAGCGCCTACCAACGAGAACCTCTTTGCCAACTTGATCCCCGGTTGTAGAGCGTGGTCCGAAAGCGTCTATTCCACCTAAACTTCCGGCTGACTGATCTGCATAAGATTGTAGGAGCGGTTTCGCCATCCGAGTCTCGGATACTGTGGCGCTAGACAGTGCAGTCAAGGCTGAACGAATGATGAGTACTAGAGGTGTAGGTGACCCGAAGGACAGCTGGCCTGTCAGGTCATCGGAGGCTCAATGATTTGGGGGATGCAATACTCAGCCACAGAAATTGTCCTTTGGCCTGAATACAGCGCGGGTTGTCTTGTCTTATTTCAACACTCTCCGTGTCTTCAGAGAATTTTATCATGGATCCTCCATGAAGAATCCCATGCCATATATGACCAGAATGTTGAGGCTACGACGGGAGCTGGTTCTGAGGCATGACTGAGCCAAATGCGGTGGCAAACATTCCAATTGTGTGACATCAAACGGATACATTTCTCAACTTTCGGTAATCAGTCTTGCAATGATAGCAAAGCCTTAATTGGAACAGCCACCGGAAGTCTATGCCCGAGCTCTACTTTGCCTGCGTCACCATCCCCTGGAGTGCAGGCATATAATTATCGTCTGTCATCCAACGCATCCTGAGGGCTTTAAATTGGGACTCGGGTAAGGCCGAGCTGCGGTGTAGTTCTCTTCCAATGCTGATCAGTCTTACCYYAAACTCCGTCTCCAGCAAGTGCAAGTCAAGTCATGTAGTACTCATCAAAACGCACTATACGCATTAAGTACAAGACCTTCAATCCACGCTTACTTTGCGACGTGTAGAGTATAGCAATAGGATGTCGATTACTTGTCATTCATGCGAGGCCATTTCAAAGCTCGATACAGCGGCTCCAGACCAGACCCWGTTSTKCACCYTAACTTTATTTTAGTAGTGCAACTCAAYGAAYTACTACATTTCTATGSTTTATWAAGCTAATCGTATTACGTTCAACWGGGWCGTGCCACCCKACTATTCGTGTGCYAYGGAGACGCCYTTARCTAMAARGGCCTGKKYWCRTRCCGCGCCGCCGCTGCAGTATGTGAWCTAMCAGTTAWATRTTCCMACYGAAGACRKAAATGATCGGTAATCCGCAGGGCRTTGGGCCCTGCATACCAGGACACTTAGATGGGTGGCMCRAGCAAYTGTCKTTRTGTGAGRCCCTGRTGTCYAKTTCCACGGACATGTCCCTGCKATGGGGACAGTCTTCCGTCAATAATGAAAGCCTTGGTGCCGGTTCGCGTGGCAACGCAATAATAATCCCAAGTCCTCTTATCTGGGCTGTAATTCTCGGGTCTATGTTATGAATCAGTTCAGCTTGGATGAGAGCCATCTCTTTGCGTGCCTCCTTAGTTTGAGCCGCAGGGATCAAAAATTCGTGCCTATGTTGAGCATTGTATGGTTGCGATCTGATCAGGTATAACAGATGATTAGCAGCGCAAACTATTCACGCGCACAGGGCAGTGCCCCGTAGTCAAACTTAACACGCTAGGGTGCGAACGACCGTCCTAATGCTACGCGCCTGATAGTATTACCTAATCAATCCTGACATTGAGCACTCTCAAGTGCGGGATCCTATCCCTTCTCGAATATTAGCGGGCAAAAGGCGGGTTTTTTTAACAGGAGAGGTCCACAAATCACAAATACTGTCCTGCGCCTTAAAAGCTACTAGGATGCTCAAGCGCRTCTGGTGTGCCTTAGCTAATTGTTGGAGTCGCACTTCCTACAATTTACAATCTCCATGGTCACCTTTAAGTAGCGTCGGCAGTGMGTAGCTTCATAACGCCAATGTCAATCGTCACTACTCGTATTGTGTGTGCCACCTTCAATCGACAGTCGAAGTTGGTATGGTTTAGGCACACTTTATTTTTAGTTAAAGTTGAGAGTATTAAACTGGCTTAGACTACCGACCGGTCCCCGGCTTCCTTGTGGCAATAAAGGCTCTTGATGAACTCCGCACAATGCGGTAGCCTACTTGGTAGGTATTWCATAACACTGTCAACTGCAGAAGCAAGAGTCTCCATCGAATTCCGTAGAGGAAAAGCATGTAAACGCATGAGCGTCGTCGGGAGGGGAAACGGTCACGACTTCCATACGCAGTTTAACTAGTTCTTTATACTATGCTTTTTCAACATTTAAGTACTTGACTGCAAGATTTCGTAAAAGCTTCTTCAGTCCTGACCTCGACCATGAGAAGATCAATACATCAACTCCCTGACAACATTTTTACGCCGCGGTTTACATAACGATGCAATTCCGACACGATAGCTGGAGACCTTTTGTTTGCTGAGGTGCTGTCCGATTCGCATAGCATCACAGGCTGTGCAGAGATTACTAGTTGAGTTTCACGTTCATGCTTAAACGTTACGGCCCGGATACCAGGTTTGATACGCGTTCGACTATACATAGATGGATCTCTCTACAAAGGGCGCATGAGGTAGCTCTCTATAATAATATTATCATTGAAGGTACAAAAATCCCCCGCAAATTGTGTAGGTAGTGCATTTGAACCTCACCGTCACTCTAGTAGTCCAATATAAGCTTACTTCGTAAGCATTTGCCACCGGTGCGTCCTTCAAGTGGAAATGTCGATCCCTACCAGACAGCTCCATAGGCTTACTGTGTCATCCAACTTCTTTTTTAATTACGGATCGACAGATCCAACCCTTCMGTTACTTGAAGGTTAGGAGAAGCGTTTAACGGTCTTAAGGTTATGCTGGAATTTGACGTTACTGTGCGTGACGCAGTGACTACGAGCCACGCGGTCGACTTGATCAGACACTCTCTATGGAACATATCTGATTTAAGTGTACAGGATTTCATAACGGCTCCACGGGTCCCGTGGGTATTCGTGTCGTTTCGTTACGCGCTTACAATAAAGAGCCCCTTTGTGCAGTAACTCACTCAGCAAATCTAGACGTAACTCTACGAACATGCCTCTCTTTGTCAA
GPT126770  GCAACGCACGTTAATGGGAACGTTTCAACTACGACAGGACCTGACGACGGGAGGATAATATCTAAAATTTATACATGCCCTCCCGCTTGCCAACTCGCCTGTACAGCGCATTATGAACTTAGAAATCTTTGAAGTGATATGTGGGAACCTGAAAGTGGTCGGGCGGATGCATATCTCTGGCTATGTGGATTTGGACCGCCCATATTTTTGTACTCACGAGGCACCTTGTTCGCAGCATCCGATTGATCAATTCTGATTCGCCTCTACTTGCCAATGGGTAACATTTATACTTCTCCTGTCCGCGCTTATTTTTGCAGTGATATATCACAGTGTACGCGAATATGACTTTGAAGTGTAGAGATACGTGCAAATTAAGTACTGATCACTAACTTGTGGCCTTCACGTCCCCATCTGTACATGGGGACGAGAAATTGCCAAAAAACTGAAGAATTACAATACTTCAATAAGTTGGAGTATCTGGATATTACGTGCAGGGAGGTTAGCTTCTGCTGGGGTGTCATAAAGTGCACGGTGGCCGGCTGGCGATAACCACCCCGGCGGACTGTATGGGTTTCCGACATAAGCGATTTCCTGTTTGTATACTGCATGTCGAGGAACTTAGCTGAGTATCTGAGCATCCTGCAATTATGATGTGTCCGCCTAACAAATGCTTTTTTACAAGGCGTCAGCATTATTATGTCCAAAGGGCGCGTGCTGTTTTGGCACACGCCTTGTTTTTTGCACGAAGTACTCAATTGAATCCAGCTGGGGGCTCGGACTAGCTTCCACCTATAGCGTAAGTACTACTGGAGAATAGCCGCCTAGCCCTGGCAGTTTGTCTCGAACCCCATACACTATATTCCAATCGACCAGCGTGATAGAACAATCGCTGGTTGCTCGAATGAACTATGCTCGTCACCAATGCTGCTGCCTTTATTCGGCTGATGGTGCTAATTCAGGGAATTGCAGAACGTAACGCAGGGCTAAACTATGCCGGACTCCTTTTTTTCCGGTCGGATACAGCTAGAAAGAGCAGTGCAATTCGCTAATCAGCGGGCCTGATCAACCCCCAAAGTATCATCACTACTGATTTACATTGAATATAAACAAAGTAGATAGCCACTATGTACGAATGGTGCCATTCCATCCAACATTCTCGTCGCGCAGGCCGTTAAGGGCCGCTCGACAGATTTACTACTGGATTTCGGACCCATGCATCGAAACCTTGTACCCGATCGTAAGCGTGCATCCTAAGAGTTCTTCCTGACAGAGCGGCACGCCTATGGTCTTGCAACCTCAGGTGGGCATCCGACGAGGAGGAGGTCTTCTTGTGCCTAAGCATGTTGTGGGTTCGCCTGTCTGACCCTGTTTGGTGATGGCCGTGTAAAGCCAAAGGGATACGAGGAATCTAAAACCTGTCGTGGTTCGGAAGTATTGTTTTGCTCGCCCAATAGGGGTTACACATGCCTCAACCACTCGTCAAGGAACTCAACTATCTATGATGAGCGAACCATGGGACCGAATAAATTTCCCGCCAGCATAATCGTTTAGAACCAGGGTGGAGGCAAGTGCGTTTACACCAGTGAAGGTGCCTTGGACTAAGTTCAAGTGCTTTGATAGTTCACTGGCTACAACATTTGCACCACGTATAACTGTTAATAGGCTAGCTAACGTATTGCCGTACTGAATATAAACCAGGCASSMYCRAACGTAAACTTCCAAACAAGCGACCTAGCCTTTCGCTCGTCACAGAAAATTACACCATACGACGGGGACGTCACGGGTATATAAGAGTTATTGCAGGTAACATAAGGCTTCAAGTCATCCCTGCCCCGGATCATTAGGTGGGCGCGATATTCCCAATATGAGTTGTTTGAATTAATTCCGTAACTGAGAGCAGATTAACAGGCCGTGATCCGTCAACAAGCGCGCTCCCTGCTCAAATACTGTATCACATCCATCCATATGTTGTCATCACGTTGCAAAACGTCGTCCAACAATAGCTCAGTTTAACCATGGTAAGAGGGGGCAAAAAACCGACGCGTACCGAATACCCGGATAGCATATGATCTTCGAATCCGTGTTAGTTGCTATCCTATGTGTCCCACCCTACACATTAATAAGCCGTAAGGAAACCCCAGCTCATTCCCGGAAGCCTGTCACCCTAAGAGTAATAACGTCGAAGCTGGTCACAGAATGATCATAATTTGTCGAATCAGTTTGTCCGAGTAGCAACTTTCTTTGCGAGTGCAAATTCTAAGGCGGTTTTTGGCTATTAAAGGTCCCCCGCTAAATCTGTCGTAGCACTCAGGCTGAAATCTATTACGTGGAAGGGCGTAATAAACGCTCCGTAGAGTTGTCCCTTCATTATAGGGGTCTTGGGCGTATTTTAGCTAACTAAACAGTCAGAGGGGAAGGGTTGTGGTCCGGTCAGCTGGCGGTACTTCCAACAGAAACGACTTCACGCTCGCTATTATGTTATAACTGTTAGGTCAAAAGGGCATGTCAACGATCAGTCAGGGGGCCCCTTAGCAACCGAGACACTCACGGCACAGCGCATTGCTATTGTCTGAATTCAGCATAATCAGCTCCTGAAGCGTCTGAATTGTAGTCAACTGCCAACCACTACGCAGGTCTGTTGATCCTTAAGAACTATACGCAATGCTTCCACCGAGTGCACTTTCATTAGCGAGAACCACAGTCCATTAAAGTAAGAATACGTCCAAGGCTCGATAATGGTCTCGAATGGGCCGACCTTGAGGCTCACTGAGAACGTGAGAAGAATGTGATCAAATCACGAAGCGCGGCCAGTGATGGTGCCTAATGCCGCGATCTAGGTTGTCGCCATGCACTTCTAGGACGAGCAAATATCGCATCGCCCTTCATCATTGCTGGGTTCTACCCGAGAATAGTCGTGACCATTGCAACACTTGTTAAAGTATTCTTATCCGTCGGCGAGTCAGGACCTTGTGTGAAGATTTACTTTCTCTCCTGATTCTAACACATAAGGTTGGGAAGCTGGAAGATCACGGAGTTCGCCAATGAACACGATGCTTGCCAGCCTTTCTGGCAGAGACCGACAATTCAGACCTCCGTGTAAATTTTGTCCTACTTAAACGAATAGAACGGCAGAAAATTATATAACGAGATTGCCGCATTATAGGCTTGTTCCTGCTCTCCTTGACTTATTATTGGACTTAAGATAGCTTAGCCTGTTGAGTATGATTACGAGCGTGATTTACATTGTTACTCCTCTACCCGGAGGTACTTCACACTGACCGCCGGCCTGATAATCTCCTATCCCTTGAGTTCCCTCTGAAGAAGGTCTAGCTTTGCCAGAAGTGATCAGGCTGGTTAAACATGGCAGTATCGGTGCTCCACGCTGGGGACACATTGTCTCCTCTTGAATCTTCCTGAAACCCATCCTTGGTCTTCGAGAGGTAGGGGGTGATCTTTGAGCTGTGTCTATCGAAATCTGACCTCGCCCTGGTTTTAATACGCTGTTAGTGGAGCACTTCCTGTAGATGTGCGGACTCGGCCAAACCATTGAGCGGGGAATTAAGTCGCGTTTAGCCAGAGATCGGGGCGTCTATACGCTCATGCCACAGGACTAAGAGCATCTTGTGTGAAGCCGAGATCGTCGAAGCATGCAACACAAACTAGTCGTGTCTACGTTAGTCTTCTAGCACTACCACGACGTTCCGGTACCCAATTTATGAGACCAAGGAGTCTCACCCCTATTTTCACGTAAATCTCTGACCAAAAGAGCATGACAGGTGCAAATAAGCATCTCCGGTCGGGTTCGGACGGAGATGTATGCGGCTTCGGTCCTCTATTTTTCATAGTGGAACTGCGCTCGACTCTAATGCGCTGATAAAGTTATCTCCCTTCATTTCCTGGCAGCTGGATACTAGCAGACCAGAAACTACCTTAAAGAAGTTAGCCGCTGGAGAGGGCGCGGCATCTGACGCGATTTCGCGCCCTCAAAGCGTTATAATTAGAAGTGGTCATCGACTCGACCTCATAGTGAGTATTCTTCTACTCATATAGGTTCCAGCTAAACGTTTCCGCCTTACGGACAGCTATCAAACTGCTACGTTTAGGTAACATTGACGAACATAGACGGACTTGATGGAAAGAAACATGTTAATATGGCGGCTTTACTGGACTATCCAAATGCCAGGACCGCACTTGAAATAAACATTACTTCCAATAGGAGCAGTTTGTATCTGCGCACCAACCGCAAAGAAATGGAGAAGTAACATTTCGCAAGAATATCCCTCCCTCTGAAGACTGGCGGTCGCCCCCTGCGTGACCGATTGAAGGCAGCCAATGCGATCACGCTGTATGATATTAAAACGGAATTATCATATACTCAAGTAAGCGTGGTGTAGCAAAGTGTTATGGGTCATTAGGCAGAACAGACACGGGCTTTGGCAGTCCTAAGCCTTTAGGCATTACGTCTAATTTGTGGGTTTGCGATATACATTGGATAGTACCCTAATGGAACAAACTCTGACTAGTACATACAGGAATGAAGTGTCAGATCGGGGGCATGCTCTAAAGCAGCCAGCGCCGTGGTTATCATAAGAATAAAATGCTTGGAGTATAGCCTCCAAGTGATCTTCCAGCATCCAACTACTATATATGCCCTACGTACGTACCGGGCATAATAGTGCTGACACGTTTGAAACCGATTAAGTGGGGCCTTTTTATCGTTTTATCCCTACCTTAGGTCGCAAGAGGTGTGCGGCGTCGTCTCGCACTGCATAACCTAAATTAAGGTAGCTGTGGATTCGTCTTGGGTAGTGTCGTTGAGTATTCTTGTCTTCAGATCACGGTGCATCTCGCGGATAACCCTCTCCTCGATACACATCCGTCTCTACAACGTTGTGGAAAGGCGCGTCCAGAAGTGAGCGAAATATTCTGCAAACATAAGCTCATCATTAGAGAAAATCTTTACGGTCGTTTGATTTGCCCATTGTATCTAGTTGATAGCCATGATGCACGACTGTTGCCTTCCGTTACATCATGGACGTAGTCGCTATGAGATGTACGCGGAGATTGTTGGATCAGCAAAACTTGACCGGGTTMTTCATCTAAGTCTTCGCAATGCGGTATAACAAAACATGATCCGGGGCTCGGGTTAAAGCTGTCATGTCTATGGCTCTCAGGTGTGGGACTAAGCCTTGTAGTATTGCGATCACATAGCCAGGAGGTATCACCTATATTAGTAGGCTATAACACTTGTCGTACCGAGGTCGACATGAATCCATATACGTAGCCAAGATGATAGGCAACTAATGCGAATATCTACTTTACTTGTGCTGTTTTGGTCCAGCAAATGATATATATATTATTTCTGTTCTCCTGCGGTTTTCAGGGAATCCTTGCGGTAGGCCCCGTTTGAGTGGGTGCATACTGTGAAACATCGAATTAGTATAGTCGCCCTCACGAGAGTAATTGCTACTCGAAAGATGAGTCCTTGCGAAGATTTTGGGCGCGTTCCATTACTCATGAGGCTATGTCCAAGAGCTAATTAGCAAGCTGTGCCCTTCATAAATAGTTTTGCAATAAACGCAGTGTTCTGTACAGCCCTGATCTCAATAACGCGCAGCACTTTAGTGCGATTTAAACGTGTTTGCCCTCCACTAGAAAAAGTTATGCCGGACGCTCATACGATCTGCCGTCAGAAAGTAAGTGTCAGTAACAGGGGTAGAACTGTAGCGCCAGTTATTATCTTGACCTCACAGAATTCAGCAACAGCGCCGAACTCCTCATATGATACAGAATTGACGAYRCRATTACCAACGACATCGCCACTATACTCCCCACACTATACAATAGATTCATGATATCTGGCAGGTGCCTGAATTTTTGATTGCATTCAGGATGAAGTCTGTAAAGATGAAGGGAACACCACGCCCATCGCCGTGAGTGTGCGTTTCAGGAAACATCCCTATCGCCCAAACAGGATCTGTGCGAGCTTTCGTGGTGTTGCTAACAGAATGCACCAACCATAGGGACGCCCACTGACGTACCGTCTTATGATTCGCGTGCTCATGGTCAACAATAAACGGCGGGTCGGTTTTGCATATGTGTCTCTAAATTCTGTGCCCTCTCATAGATTAAGTGCTCATGGGTGGTGAAAGATTAGGCTGAGTAAAGCTGCATGCCTTCTTTTTTCACTCCCGACCATTGGCCGCGCTGCCCGTCTTCTGTCCAGGGGTGCGTGAAGATAAGTTCCAATGAGCGCCGTCGGTCCTGGTCTAAGGTAAGCTGAAACGAGGATATGCGCACATAGGATCTCATGCGCCGAACGCGGTAGTGGCGAACTGCAGTCCATTCGCGTGTCTCAAATAAGCAATACAAAGACTAGCTTATTGACMCGTCAGCTTTCGTGGGACCTCTAACACGAATATGCTAACAGATGACGCTGTCACGTATCCCCCTTATCCGGCACGGCCCCGTCTACCATCTCGAACTCTTTAACATCAAACGGATACTGTTGGTAACAATACACTTGAGAGTACTGAGATCATCGAGAGTCGAAGACTTCGACCACCCCCCGAGAAACGTACTCGCGGGAATTGGTTCGATTCTCGCAGATGCACCCAATGGCCGGGTGCACACGTATCCGTAGCTAAGCTTCCAACAAATACCATGGAAGCAAAACGGCTTATTTCATGCATCGTGCGTGGTATACCCATAACGGTAAAGAGTGGTACTCTGGCCACACCCTGTAAAAGTAGCTAATCAAGAATAGAAACTGAGRTTTTGATTAGTTCCGAGAGGTTGAGGTGTCTGGGGAGCGACTAGGTCACTATCGTTGAACTCTTCCTGACGCGAGGTGAAGTCAAATGCATTTACTGTACCCAGGAATGTTCGTCATAGGTGGCGTTATTGCCGTAAAACCCTAAAATTGTGTCGACCAGTTCAAAGACGCAGCCACTCACAGATCCTCTAACTTTGTGTTGGATTCCAACCTATTGTACTGCATTATTGACGAGATWARMYCGGGGAATCACGGCTGAACAATGGCCCATATAGTTAGCTACATKRTAATGATTGCACTCTATCATGTTGTGCTGCAGCGTAGAATTTGGGCAAAGTGTATGGGGGTGCGTAGACCTACAGCATGCCCACAAAGCTACAGAACAATCGCCCGGTTATGCATCGATTTCTATGGCGTCTGGGAGGTTTCGTTACATTAGTAACAAAGTTCTCGCCGTTGAGCAATCGTAGCGATTAGCCAGAACATCATGCAATATTTATTTAGGTTTGCCTCCTTAATATCACGCTAGACCGGGGCACGTGGTCCGGTTTAGATTGCCGGGTTCATGAGTAATCTTGCTATAGATTTGCAGAGGTAATTCCGGTCCTCTGTCTCTCCGTAGCCATCAGACAAGGTATTACGAGGGGACACCACGGGCTAAGGGAGCGCAAAACGATCGTGTTGCCCGATTTCCAGTAACCACGACCGTTTGAGCTCTAGAACAAGCGCCATTCCACGTATTCTTGAAGTGACATCGCGCATTATGATTTCGTTAGTGCACCTTTCGTTTTGTCTTCAACCGAGTGAGCAGCCTCCTGTACCTGTGCCGACCCACTGCCGAGGTTTCCGGCGTTATCGCAGAGTTGTCATAGGCTTGGTTGCAGCGATACGTGCCCGTAGGCCATAATTCTCAGAAATTTTGTAACGCTAAGCCCTTATAACTCCTCGTTAGTGACTGCACTAACATCAGTTATGGGATACCCACACTGTCGCAAGGGCTACTTCTTTTGTCACATGGGACTTTAGCCCAGATAGSGRMTTYGAAACTTACGTAGGCCTACGGTGCAAACCCGTCGTGTAAYAACTAAGTTCCAGGCGTTAAGAGTACCGCGGGCGTCCTATCTCAGTTACGGCGTTTCCCGCGCTAAGGGTCTTTTTCAGAATACTGTAACAGAGTGGGGTAAAATTTAGCGGTTCATGAGGAGGAAAAGCTTTTTGAAGGCCGTTATGCCCAATTTATACAAAACGTCCCTTAACCACATCGCGCTCCATCGCGAAAGTTGACGCATTGTCTGGCGTATATTAGCGTGAATTGGACACAGATTTGTCAACTGTAGATTTCAATCTACAACCCGGTACAAGCAGGCATGACAATTAGTAAGCCCGTGATTCGCTTTTAGTTTCCTATCCGGAACTTACACGGACAAATAATCCCTTCTATGTCTTTTATTCTCAGAGTGTCAATGGCTGCATCCGTCTTGGTTACGGCCTATAGAGGTGCGTTCCCCCTTCGTGCAGACTCACTTCTAAGATGGTAGCGCCTACCAACCAGAACCTCTTTGCCAACTTGATCCCCGGTTGTAGAGCGTGGTCCGAAAGCGTCTATTCCACCTAAACTTCCAGCTGACTGATCTGCATAAGATTGTAGGAGCGGTTTCGCCATCAGAGTCTCGTATACTGTGGCGCTAGACAGTGCAATCAAGGCTGAACGAATGATGAGTACTAGAGGTGTAGGTGACCCGAAGGACAGCTGGCCTGTCAGGTCATCGGGGGCTCAATGATTTGGGGGATGCAATACTCAGCCACAGAAATTGTCCTTTGGCCTGAATACAGCGCGGGTTGTCTTGTCTTATTTCAACACTCTCCGTGTCTTCAGAGAATTTTATCATGGATCCTCCATGAAGAATCCCATGCCATATATGACCAGAATGTTGAGGCTACGACGAGGGCTGGTTCTGAGGCATGACACAGCCAAATGCGGTGGCAAACATTCCAACTGTGTGACATCAAACGGATACATTTCTCAACTTTCGGTAATCAGTCTTGCAATGATAGCAAGGCCTTAATTGGAACAGCCACCGGAAGTCTATGCCCGAGCTCTACTTTGCCTGCGTCACCATCCCCTGGAGTGCAGGCATATAATTATCGTCTGTCATCCAACGCATCCTGAGGGCTTTAAATTGGGACTCGGGTAAGGCCGAGCTGCGGTGTAGTTCTCTTCCAATGCTGATCAGACTTACCCTAAACTCCGTCTCCAGCAAGTGCAAGTCAAGTCATGTATAACTCATCAAAACGCACTATACGCATTCAGTACAAGACCTTCAATCCACGCTTACTTTGCGACGTGTAGAGTATAGCAATAGGATGTCGATTACTTGTCATTCATGCGAGGCCATTTCAAAGCTCGATACAGCGGCTCCAGACCAGACCCTGTTGTTCACCCTAACTTTATTTTAGTAGTGCAACTCAACGAACTATCATATATCTATGGTTTATAAAGCTAATCGTATTACGTTCAACAGGGTCGTGCCACCCGACTATTCGTGTGCTACGGAGACGCCCTTAACTAAAAAGGCCTGTGTACATACCGCGCCGCCGCTGCAGTATGTGATCTAACAGTTAAATATTCCAACTGAAGACATAAATGATCGGTAATCCGCAGGGCGTTGGGCCCTGCATACCAGGACACTTAGATGGGTGGCCCGAGCAATTGTCTTTATGTGAGACCCTGATGTCTATTTCCACGGACATGTCCCTGCGATGGGGACAGTCTTCCGTCAATAATGAAAGCCTTGGTGCCGGTTCGCGTGCCAACGCAATAATAATCCCAAGTCCTCTTATCTGGGCTGTAATTCTCGGGTCTATGTTATGAATCAGTTCAGCTTGGATGAGAGCCATCTCTTTGCGTGCCTCCTTAGTTTGAGCCGCAGGGATCAAAAATTCGTGACTATGTTGGGCACCGTATGGTAGCGCTCTGATTGGGTATAACAGATGATTAGCAGCGCAAACTATTCACGCGCACAGGGCAGTGCCCCGTAGTCAAACTTAACACGCTAGGGTGCGAACGACCGTCCTAATGCTACGCGCCTGATAGTATTACCCAATCAATTCTGACATTGAGCACTCTCAAGTGCGGGATCCTATCCCTTCTCGAATATTAGCGGGCAAAAGGCGGGTTTTTTTAACAGGAGAGGTCCACAAATCACAAATACTGTCCTGCGCCTTAAAAGCTACTAGGATGCTCAAGTTAATCTGGTGTGCCTTAGCTAATTGTTGGAGTCGCACTTCCTACAATTTACAATCTCCATGGTCACCTTTAAGTAGCGTCGGCAGTGAGTAGCTTCATAACGCCAATGTCAATCGTCACTACTCGTATTGTGTGTGCCACCTTCAATCGACAGTCGAAGTTGGTATGGTTTAGGCACACTTTATTTTTAGTTAAAGTTGAGAGTATTAAACTGGCTTAGACTACCGACCGGTCCCCGGCTTCCTTGTGGCAATAAAGGCTCTTGATGAACTCCGCACAATGCGGTAGCCTACTTGGTAGGTATTWCATATCACTGTCAACTGCAGAAGCAAGAGTCTCCATCGAATTCCGTAGAGGAAAAGCATGTAAACGCATGAGCGTCGTCGGGAGGGGAAACGGTCACGACTTCCATACGCAGTTTAACTAGTTCTTTATACTATGCTTTTTCAACATTTAAGTACTTGACTGCAAGATTTCGTAAAAGCTTCTTCAGTCCTGACCTCGAACATAAGAAGATCGATACATCAACTCCCTGACAACATTTTTACGCCGCGGTTTACATAACGATGCAATTCCGACACGATAGCTGGAGACCTTTTGTTTGCTGTGGTGCTGTCCGATTCGCATAGCATCACAGGCTGTGCAGAGATTACTAGTTGAGTTTCACGTTCATGCTTAAACATTACGGCCCGGATACCAGGTTTGATACGCGTTCGACTATACATAGATGGATCTCTCTACAAAGGGCGCATGAGGTAGCTCTCTATAATAATATTATCATTGAAGGTACAAAAATCCCCCGCAAATTGTGTAGGTAGTGCATTTGAACTTCACCGTCACTCTAGTAGTCCAATATAAGCTTACTTCGTAAGCATTTGCCACCGGTGCGTCCCTCAAGTGGAAATGTCGATCCCTACCAGACAGCTCCATAGGCTTACTGTGTCATCCAACTTCTTTTTTAATTACGGATCGACAGATCCAACCCTTCAGTTACTTGAAGGTTAGGAGAAGCGTTTAACGGTCTTAAGGTTATGCTGGAATTTGACGTTACTGTGCGTGACGCAGTGACTACGAGCCACGCGGTCGACTTGATCAGACACTCTCTATGGAACATATTAGATTCAAGTGTACAGGACTCCACAACGGCTCCACGGGTCCCGTGGGTATTCGTGTCGTTTCGTTACGCGCTTACAATAAAGAGCCCCTTTGTGCAGTAACTCACTCAGCAAATCTAGACGTAACTCTACGAACATGCCTCTCTTTGTCAA
GPT127580  GCAACGCACGTTAATGGGAACGTCTCGACYACGACAGGACCCGACGACGGGAGGATAATATCTAAAATTTATACATGCCCTCCCGCTTGCCAACTCGCCTGTACAGCGCATTATGAACTCAGAAATCTTTGAAGTGATATGTGGGAACCTGAAAGTGGTCGGGCGGATGCATATCTCTGGCTATGTGGATTTGGACCGCCCATATTTTTGTACTCACGAGGCACCTTGTTCGCAGCATCCGATTGATCAATTCTGATTCGCCTCTACTTGCCAATGGGTAACATTTATACTTCTCCTGTCCGCGCTTATTTTTGCAGTGATATATCACAGTGTACGCGAATATGACTTTGAAGTGTAGAGATACGTGCAAATTAAGTACTGATCACTAACTTGTGGCCTTCACGTCCCCATCTGTACATGGGGACGAGAAATTGCCAAAAAACTGAAGAATTACAATACTTCAATAAGTTGGAGTATCTGGATATTACGTGCAGGGAGGTTAGCTTCTGCTGGGGTGTCATAAAGTGCACGGTGGCCGGCTGGCGATAACCACCCCGGCGGACTGTATGGGTTTCCGACATAAGCGATTTCCTGTTTGTATACTGCATGTCGAGGAGCTTAACTGAGTATCTCAGCATCCTGCAATTATGTTGTGTCCGCCTAACAAATGCTTTTTTACAAGGCGTCAGCATTATTATGTCCAAAGGGCGCGTGCTGTTTTGGCACACGCCTTGTTTTTTGCACGAAGTACTCAATTGAATCCAGCTGGGGGCTCGGACTAGCTTCCACCTATAGCGTAAGTACTACTGGAGAATAGCCACCTAGCCCTGGCAGTTTGTCTCGAACCCCATACACCATATTCCAATCGACCAGCGTGATAGAACAATCGCTGGTTGCTCGAATGAACTATGCTCGTCACCAATGCTGCTGCCTTTATTCGGCTGATGGTGCTAATTCAGGGAATTGCAGAACGTAACGCAGGGCTAAACTATGCCGGACTCCTTTTTTTCCGATCGGATACAGCTAAAAAGAGCAATGCAATTCGCTAATCAGCGGGCTTGATCAACCCCCAACGTATTATCACTACTGATTTACATTGAATATAAACAAAGTAGATAGCCACTATGTACGAATGGTGCCATTCCATCCAACATTCTCGTCGCGCAGGCCGTTAAGGGCCGCTCGACAGATTTACTACTGGATTTCGGACCCATGCATCGAAACCTTGTACCCGATCGTAAGCGTGCATCCTAAGAGTTCTTCCTGACAGAGCGGCACGCCTATGGTCTTGCAACCTCAGGTGGGCATCCGACGAGGAGGAGGTCTTCTTGTGCCTAAGCATGTTGTGGGTTCGCCTGTTAGACCCTGTTTGGTGATGGCCGTGTATAGCCAAAGGGATACGAGGAATCTAAAACCTGTCGTGGTTCGGAAGTATTGTTTTGCTCRYYCAATAGGGGTTACACATGCCTCAACCACTCGTCAAGGAACTCAACTATCTATGATGAGCGAACCATGGGACCGAATGAATTTCCCGCCAGCATAATCGTCTAGAACCAGGGTGGAGGCAAGTGCGTTTACACCAGTGAAGGTGCCTTGGACTAAGTTCAAGTGCTTTGATAGTTCACTGGCTACAACATTTGCACCACGTATAACTGTTAATAGGCTAGCTAACGTATTGCCGTACTGAATATAAACCAGGCASSMYCRAACGTAAACTTCCAAACAAGCGACCTAGCCTTTCGCTCGTCACAGAAAATTACACCATACGACGGGGACGTCACGGGTATATAAGAGTTATTGCAGGTGACATAAGGCTTCAAGTCATCCCTGCCCCGGATCATTAGGTGGGCGCGATATTCCCAACATGAGTTGTCTGAATTAATTCCGTAACTGAGAGCAGATTAACAGGCCGTGATCCATCAACAAGCGTGCTCCCTGCTCAAATACTGTATCACATCCATCCATATGTTGTCATCACGTTGCAAAACGTCGTCCAACAATAGCTCAGTTTAACCATGGTAAGAGGGGGCAAAAAACCGACGCGTACCGAATACCCGGATAGCATATGATCTTCGAATCCGTGTTAGTTGCTATCCTATGTGTCCCACCCTACACATTAATAAGCCGTAAGGAAACCCCAGCTCATTCCCGGAAGCCTGTCACCCTAAGAGTAATAACGTCGAAGCTGGTCACAGAATGATCATAATTTGTACAATCAGTTTGTCCGAGTAGCAACTTTCTTTGCGAGTGCAAATTCTAAGGCGGTTTTTGGCTATTAAAGGTCCCCCGCTAAATCTGTCGTAGCACTCAGGCTGAAATCTATTACGTGGAAGGGCGTAATAAACGCTCCGTAGAGTTGTCCCTTCATTATAGGGGTCTTGGGCGTATTTTAGCTAACTAAACAGTCAGAGGGGAAGGGTTGTGGTCCGGTCAGCTGGCGGTACTTCCAACAGAAACGACTTCACGCTCGCTATTATGTTATAACTGTTACGTCAAAAGGGCATGTCAACGATCAGTCAGGGGGCCCCTTAGCAACCGAGACACTCACGGCACAGCGCATTGCTATTGTCTGAATTCAGCATAATCAGCTCCTGAAGCGTCTGAATTGTAGTCAACTGCCAACCACTACGCAGGTCTGTTGATCCTTAAGAACTACACGCAATGCTTCCACCGAGTGCACTTTCATTAGCGAGAACCACAGTCCATTAAAGTAAGAATACGTCCAAGGCTTAATAATGGACTCGAATGGGCCGGCCTTGAGGCCCATCGAGAACGTGAGAAGAATGTGATCAAATCACGAAGCGCGGCGAGTGATGGTGCCTAATGCCGCGATCTAGGTTGTCGCCATGCACTTCTAGGACGAGCAAATATCGCATCGCCCTTCATCATTGCTGGGTTCTACCCGAGAATAGTCGTGACCATTGCAACACTTGTTAAAGTATTCTTATCCGTCGGCGAGTCAGGACCTTGTGTGAAGATTTACTTTCTCTCCTGATTCTAACACATAAGGTTGGGAAGCTGGAAGATCACGGAGTTCGCCAATGAACACGATGCTTGCCAGACTTTCTGGCAAAGACCGACAATTCAGACCTCCGTGTAAATTTTGTCCTACTTAAATGAATAAAACGGCAGATAATTATATAACGAGATTGCCGCATTATAGGCTTGTTCCTGCTCTCCTTGACTTATTATTGGACTTAAGATGGCTTAGCCTGTTGAGTATGATTACGAGCGTGATTTACATTGTTACTCCTCTACCCGGAGGTACTTCACACTGACCGCCAGCCTGATAATCTC--ATCCCTTGAGTTCCCTCTGAAGAAGGTCTAGCTTTGCCAGAAGTGATCAGGCTGGTTAAACATGGCAGTATCGGTGCTCCACGCTGGGGACACATTGTCTCCTCTTGAATCTTCCTGAAACCCATCCTTGGTCTTCGAGAGGTAGGGGGTGATCTTTGAGCTGTGTCTATCGAAATCTGAYCTCGCCCTGGTTTTAGTACATAGTTAGTGGACTACTTCCTGTAGATGTGCGGACTCGGCCAAACCATTGAGCGGGGAATTAAGTCGCGTTTAGCCAGAGATCGGGGCGTCTATACGCTCATGCCACAGGACTAAGAGCATCTTGTGTGAAGCCGAGATCGTCGAAGCATGCAACACAAACTAGTCGTGTCTACGTTAGTCTTCTAGCACTACCACGACGTTCCGGTACCCAATTTATGAGACGAAGTAGTCTCACCCCTATTTTCACGTAAATCTCTGACCAAAAGAATGCGACAAGTGCAAATAAGCATCTCCGGTCGGGTTTGGACGGAGGTGTATGCGGCTTCGGTCCTCTATTTTTCATAGTGGAACTGCGCTCGACTCTAATGCTCTGATAAAGTTATATCCCTTCATTTCCTGGCAGCTGGATACTAGCAGACCAGAAACTACCTTAAAGAAGTTAGTTAAGGGAGAGGGCGCGGCATCTGACGCGATTTCGCGCTCTCACAGCGTTCTAACTAAAGGTGGTCCTAAACTCGACCTCATAGTGAGTATTCTTCTACTCATATAGGTTCCAGCTAAACGTTTCCGCCTTACGGACAGCTATCAAACTGCTACGTTTAGGTAACATTAACGAATATAGACTGACTTGATGGAAAGAAACCTGTTAATATGGCGGCTTTGCTGAACTATCCAAATGCCAGGACCGCGCTTGAAATAAACATTACGTCCAGTAGGAGCAGTTTATATCTGCGCACCAACCGCAAAGAAATGGAGAAGTAACATTTCGCAAGAATATCCCTCCCTCTGAAGACTGGCGGTCGCCCCCTGCGTGACCGATTGAAGGCAGCCAATGCGATCACGCTGTATGATATTAAAACGGAATTATCGTGGACTCAAGTAAGCATGGTGTAGCAAAGTGTTATGGGTCATTAGGCAGAACAGACACGGGCTTTGGCAGTCCTAAGCCGTTAGGCATTACGTCTAATTTGTGGGTTTGCGATATACATTGGATAGTACCCTAATGGAACAAACTCTGACTAGTACATACAGGAATGAGGTGTTAGATCGGGGGCATACTCTAAAGCAGCCAGCGCCGTGGTTATCATAAGAATAAAATGCTTGGAGTATAGCCTCCAAGTGATCTTCCAGCATCCAACTACTATATATGCCCTACGTACGTACCGGGCATAATAGTGCTGACACGTTTGAAACCGATTAAGTGGGGCCTTTTTATCGTTTTATCCCTACCTTAGGTCGCAAGAGGTGTGCGGCGTCGTCTCGCACTGCATAACCTAAATTAAGGTAGCTGTGGATTCGTCTTGGGTAGTGTCGTTGAGTATTCTTGTCTATAGATCACGGTGCATCTCGCGGATAACCCTCTCCTCGATACACATCCGTCTCTACAACTTTGTGGAAAGGCGCGTCCAGAAGTGAGCGAAATATTCTGCAAACATAAGCTCATCATTAGAGAAAATCTTTACGGTCGTTTGATCTGCCCATTGTATCTAGTTGATAGCCATGATGCACGACTGTTGCCTTCCGTTACATCATGGACGTAGTCGCTATGAGATGTACGCGGAGATTGTTGGATCAGCAAAACTTGACCGGGTTMTTCATCTAAGTCTTCGCAATGCGGTATAACAAAACATGATCCGGGGCTCGGGTTAAAGCTGTCATGTCTATGGCTCTCAGGTGTGGGACTAAGCCTTGTAGTATTGCGATCACATAGCCAGGAGGTATCACCTATATTAGTAGGCTATAACACTTGTCGTACCGAGGTCGACATGGATTCATATACGTGGCTAAGATGATAGGCAACTAATGCGAATAWYKACTTTACTTGTGCTGTTTTGGTCCAACTAATGATATGTATATTATTTCTGTTCTCCTGCGGTTTTCAGGGAATCCTTGCGGTAGGCCCCGTTTGAGTGGGTGCATACTGTCAAACATCGAATTAGTATAGTCGCCCTCACGAGAGTAATTGCTACTCGAAAGATGAGTCCTTGCGAAGATTTTGGGCGCGTTCCATTACTCATGAGGCTATGTCCAAGAGCTAATTAGCAAGCTGTGCCCTTCATAAATAGTTTTGCAAAAAACGCAGTGTTCTGTACAGCCCTGATCTCAGTAACGCGCAGCACTTTAGTGCGATTTAAACGTGTTTGCCGCTCAGTGGAAAAAGTTATGCCGGACGCTCATACGATCTGCCGTCAGAAAGTAAGTGTCAGTAACAGGGGTAGAACTGTAGCGCCAGTTATTATCTTGACCTCACAGAATTCAGCAACTGCGCCGAACTCCTCATATGATACAGAATTGACGAYRCRRTTACCAACGACATCGCCACTATACTCCCCACACTATACAATAGATTCATGATATCTGGCAGGTGCCTGGATTTTTGATTGCATTCAGGATGAAGTCTGTAAAGATGAAGGGAACACCACGCCCATCGCCGTGAGTGTGCGTTTCAGGAAACATCCCTATCGCCCAAACAGGATCTGTGCGAGCTTTCGTGGTGTTGCTAACAGAATGCACCAACCATAGGGACGCCCACTGACGTACCGTCTTATGATTCGCGTGCTCATGGTCAACAATAAACGGCGGGTCGGTTTTGCATATGTGTCTCTAAATTCTGTGCCCTCTCATAGATTAAGTGCTCATGGGTGGTGAAAGATTAGGCTGAGTAAAGCTGCATGCCTTCTTTTTTCACTCCCGACCATTGGCCGCGCTGCCCGTCTTCTGTCCAGGGGTGCGTGAAGATAAGTTCCAATGAGCGCCGTCGGTCCTGGTCTAAGGTAAGCTGAAACGAGGATATGCGCACATAGGATCTCATGCGCCGAACGCGGTAGTGGCGAACTGCAGTCCATTCGCGTGTCTCAAATAAGCAATACAAAGACTAGCTTATTGACMCGTCAGCTTTCGTGGGACCTCTAACACAGATATGCTAACGGATGATGCTGTCACGTATCCCCTTTATTCGGCACAGCCCCGTCTACCATCTCGAACTCTTTAACATCAAACGGATACTGTTGGTAACAATACACTTGAGAGTACTGAGATCATCGAGAGTCGAAGACTTCGACCACCCCCCGAGAAACGTACTCGCGGGAATTGGTTCGATTCTCGCAGATGCACCCAATGGCCGGGTGCACACGTATCCGTAGCTAAGCTTCCAACAAATACCATGGAAGCAAAACGGCTTATTTCATGCATCGTGCGTGGTATACCCATAACAGTAAAGAGTGGTACTCTGGCCACACCCTGTAAAAGTAGCTAATCAAGAATAGAAACTGAGRTTTTGATTAGTTCCGAGAGGTTGAGGTGTCTGGGGAGCGACTAGGTCACTATCGTTGAACTCTTCCTGACGCGAGGTGAAGTCAAATGCATTTACTGTACCCAGGAATGTTCGTCATAGGTGGCGTTATTGCCGTAAAACCCTAAAATTGTGTCGACCAGTTCAAAGACGCAGCCACTCACAGATCCTCTAACTTTGTGTTGTATTCCAACCTATTGTACTGCATTATTGACGAGATAAAACCGGGGAATCACGGCTGAACAATGGCCCATATAGTTAGCTACATKRTAATGACTGCACTCTATCATGTTGTGCTGCAGCGTAGAATTTGGGCAAAGTGTATGGGGGTGCGTAGACCTACAGCATGCCCACAAAGCTACAGAACAATCGCCCGGTTATGCATCGATTTCTATGGCGTCTGGGAGGTTTCGTTACATTAGTAACAAAGTTCTCGCCGTTGAGCAATCGTAGCGATTAGCCAGAACATCATGCAATATTTATTTAGGTTTGCCTCCTTAATATCACGCTAGACCGGGGCGCGTGGTCCGGTTTAGATTGCCGGGTTCATGAGTAATCTTGCTATAGATTTGCAGAGGTAGTTCCGGTCCTCTGTCTCTCCGTAGCCATCAGACAAGGTATTACGAGGAGACACCACGGGCTAAGGGATCGCAAAACGATCGTGTTGCCCGATTTCCAGTAACCACGACCGTTTGAGCTCCAGGACGAGCGCCATTCCACGTATTCTTGAAGTGACATCGCGCATTATGATTTCGTTAGTGCACCTTTCGTTTTGTCTTCAACCGAGTGAGCAGCCTCCTGTACCTGTGCCGACCCACTGCCGAGGTTTCCGGCGTTATCGCAGAGTTGTCATAGGCTTGGTTGCAGCGATACGTGCCCGTAGGCCATAATTCTCAGAAATTTTGTAACGCTAAGCCCTTATAACTCCTCGTTAGTGACTGCACTAACATCAGTTATGGGATACCCACACTGTCGCAAGGGCTACTTCTTTTATCCCATGGGACTTTAGCCCAGATAGGGGCTTTGAAACTTACGAGAACCTACGGTGCAAACCCGTCGTGTAACAACTAAGTTCCAGGAGTTCAGAGTACCCCGGACGCCCTATCTCAATTACGGCGTTTCCCGCGCTAAGGGTCTTTTTCAGAATACTGTAACAGAGTGGGGTAAGATTTAGCGGTTCATGAGGAGGAAAAGCTTTTTGAAGGCCGTTATGCCCAATTTATACAAAATGTCCCTTAACCATATCGCGCTCCATCGCGAAAGTTGACGCATTGTCTGGCGTATATTAGCGTGAAATAAACAGAGATTTGACAACTGTAGATTTCAATCTACAACCCGGTACAAGCAGACATGACAATTGGTAAGCCCGCGATTCGCTTTTAGTTTCCTATCCGGAACTTACACGGACAAATAATCCCTTCTATGTCTTTTATTTTCAGAGTGGCAATTATCATATCCGTCCTGGTTCCAGCCTATAGAGGTGCRTTCCCCCTTCGTGCAGACTCACTTCTAAGATGGTAGCGCCTACCAACCAGAACCTCTTTGCCAACTTGATCCCCGGTTGTAGAGCGTGGTCCGAAAGCGTCTATTCCACCTAAACTTCCAGCTGACTGATCTGCATAAGATTGTAGGAGCGGTTTCGCCATCAGAGTCTCGTATACTGTGGCGCTAGACAGTGCAATCAAGGCTGAACGAATGATGAGTACTAGAGGTGTAGGTGACCCGAAGGACAGCTGGCCTGTCAGGTCATCGGGGGCTCAATGATTTGGGGGATGCAATACTCAGCCACAGAAATTGTCCTTTGGCCTGAATACAGCGCGGGTTGTCTTGTCTTATTTCAACACTCTCCGTGTCTTCAGAGAATTTTATCATGGATCCTCCATGAAGAATCCCATGCCATATATGACCAGAATGTTGAGGCTACGACGGGGGCTGGTTCTGAGGCATGACACAGCCAAATGCGGTGGCAAACATTCCAATTGTGTGACATCAAACGGATACATTTCTCAACTTTCGGTAATCAGTCTTGCAATGATAGCAAGGCCTTAATTGGAACAGCCACCGGAAGTCTATGCCCGAGCTCTACTTTGCCTGCGTCACCATCCCCTGGAGTGCAGGCATATAATTATCGTCTGTCATCCAACGCATCCTGAGGGCTTTAAATTGGGACTCGGGTAAGGCCGAGCTGCGGTGCAATTCTCTTCCAATGCTGATCAGACTTACCCTAAACTCCGTCTCCAGCAAGTGCAAGTCAAGTCATGTAGTACTCATCAAAACGCACTATACGCATTAAGTACAAGACCTTCAATCCACGCTTACTTTGCGACGTGTAGAGTATAGCAATAGGATGTCGATTACTTGTCATTCATGCGAGGCCATTTCAAAGCTCGATACAGCGGCTCCAGACCAGACCCTGTTGTTCACCCTAACTTTATTTTAGTAGTGCAACTCAACGAACTATCATATATCTATGGTTTATAAAGCTAATCGTATTACGTTCAACAGGGTCGTGCCACCCGACTATTCGTGTGCTACGGAGACGCCCTTAACTAAAAAGGCCTGTGTACATACCGCGCCGCCGCTGCAGTATGTGATCTAACAGTTAAATATTCCAACTGAAGACATAAATGATCGGTAATCCGCAGGGCGTTGGGCCCTGCATACCAGGACACTTAGATGGGTGGCCCGAGCAATTGTCTTTATGTGAGACCCTGATGTCTATTTCCACGGACATGTCCCTGCGATGGGGACAGTCTTCCGTCAATAATGAAAGCCTTGGTGCCGGTTCGCGTGGCAACGCAATAATAATCCCAAGTCCTCTTATCTGGGCTGTAATTCTCGGGTCTATGTTATGAATCAGTTCAGCTTGGATGAGAGCCATCTCTTTGCGTGCCCCCTTAGTTTGAGCCGCAGGGATCAAAAATTCGTGCCTATGTTGAGCATTGTATGGTTGCGATCTGATCAGGTATAACAAATGATTAGCAGCGCAAACTATTCACGCGCACAGGGCAGTGCCCCGTAGTCAAACTTAACACGCTAGGGTGCGAACGACCGTCCTAATGCTACGCGCCTGATAGTATTACCTAATCAATCCTGACATTGAGCACTCTCAAGTGCGGGATCCTCTCCCTTCTCGAATATTAGCGGGCAAAAGGCGGGTTTTTTTAACAGGAGAGGTCCACAAATCACAAATACTGTCCTGCGCCTTAAAAGCTACTAGGATGCTCAAGTTAATCTGGTGTGCCTTAGCTAATTGTTGGAGTCGCACTTCCTACAATTTACAATCTCCATGGTCACCTTTAAGTAGCGTCGGCAGTGAGTAGCTTCATAACGCCAATGTCAATCGTCACTACTCGTATTGTGTGTGCCACCTTCAATCGACAGTCGAAGTTGGTATGGTTTAGGCACACTTTATTTTTAGTTAAAGTTGAGAGTATTAAACTGGCTTAGACTACCGACCGGTCCCCGGCTTCCTTGTGGCAATAAAGGCTCTTGATGAACTCCGCACAATGCGGTAGCCTACTTGGTAGGTATTTCATAACACTGTCAACTGCAGAAGCAAGAGTCTCCATCGAATTCCGTAGAGGAAAAGCATGTAAACGCATGAGCGTCGTCAGGAGGGGAAACGGTCACGACTTCCATACGCAGTTTAACTAGTTCTTTATACTATGCTTTTTCAACATTTAAGTACTTGACTGCAAGATTTCGTAAAAGCTTCTTCAGTCCTGACCTCGAACATAAGAAGATCGATACATCAACTCCCTGACAACATTTTTACGCTTCGGTTTACATAACGATGCAATTCCGACACGATAGCTGGAGACCTTTTGTTTGCTGAGGTGCTGTCCGATTCGCATAGCATCACAGGCTGTGCAGAGATTACTAGTTGAGTTTCACGTTCATGCTTAAACATTACGGCCCGGATACCAGGTTTGATACGCGTTCGACTATACATAGATGGATCTCTCTACAAAGGGCGCATGAGGTAGCTCTCTATCATAATATTATCATTGATGGTACAATAATCCTTCGCAAATTGTGCAACTTGTGCGTTTGAGCCTTACCGCCACTCTAGAAGTCCAATATAAGCTTACTTCGTAAGCATTTGCCACCGGTGCGTCCTTCAAGTGGAAATGTCGATCCCCACCAGACAGCTCCATAGACTTACTATGCCATCCAACTTCTTCTTTAATGATGGATCTACAGACTCAATCCTTYMGTTACTTGAAGGTTAGGAGAAGCGTTTAACGGTCTTAAGGTTATGCTGGAATTTGACGTTACTGTGCGTGACGCAGTGACTACGAGCCACGCGGTCGACTTGATCAGACACTCTCTATGGAACATATTAGATTCAAGTGTACAGGACTCCACAACGGCTCCACGGGTCCCGTGGGTATTCGTGTCGTTTCGTTACGCGCTTACAATAAAGAGCCCCTTTGTGCAGTAACTCACTCAGCAAATCTAGACGTAACTCTACGAACATGCCTCTCTTTGTCAA
GPT128960  GCAACGCACGTTAATGGGAACGTCTCGACCACGACAGTACCTGACGACGGGAGGATAATATCTAAAATTTATACATGCCCTCCCGCTTGCCAACTCGCCTGTACAGCGCATTATGAACTTAGATATCTTTGAAGTGATATGTGGGAACCTGAAAGTGGTCGGGCGGATGCATATCTCTGGCTATCTGGATTTGGACCGCCCATATTTTTGTACTCACGAGGCACCCTGTTCGCAGCATCCGATTGATCAATTCTGATTCGCCTCTACTTGCCAATGGGTAACATTTACACCTCTCCTGTCCGCGCTTATTTTTGCAGTGATATATCACAGTGTACGCGAATATGACTCTGAAGTGTAGAAATTCGTGCAAATTAAGTACTGATCACTAACTTGTGGCCTTCACGTCCCCATCTGTACATGGGGACGAGAAATTGCCAAAAAACTGAAGAATTACAATACCTCAATAAGTTGGAGTATCTGGGTATTATGTGCAGGGAGGTTAGCTTCTGCTGGGGTGTCATAAAGTGCACGGTGGCCGGCTGGCGATAACCACCCCGGCGGACTGTATGGGTTTCCGACATAAGCGATTTCCTGTTTGTATACTGCATGTCGAGGAACTTAGCTGAGTATCTCAGCATCCTGCAATTATGTTGTATTCGCCTAACAGATGCTTTTTTACAGAKAGTCAGCATTATTATGTCCAAAGGGCGCGTGCTGTTTTGGCACACGCCTTGTTTTTTGCACGAAGTACTCAATTGAATCCATCTGGGGACACAGACTAGCTTCCACCTGTAGGGTAAGTACTACTGGAGAATAGCCGCCTAGCCCTGGCAGTTTGTCTCGAACCCCATACACCATATTCCAATCGACCAGCGTGATAGAACAATCGCTGGTTGCTCGAATGAACCAGGCTCGTAACCAATGCTGCTGCCTTTACTCGGCTGATGGTGCTAATTGAGGGAATTGCAGAACGTAACGCAGGGCTAAACTATGCCGGACTCCTTTTTTTCCGATCGGATACAGCTAAAAAGAGCAATGCAATTCGCTAATCAGCGGGCTTGATCAACCCCCAACGTATTATCACTACTGATTTACATTGAATATAAACAAAGTAGATAGCCACTATGTACGAATGGTGCCATTCCATCCAACATTCTCGTCGCGCAGGCCGTTAAGGGCCGCTCGACAGATTTACTACTGGATTTCGGACCCATGCATCGAAACCTTGTACCCGATCGTAAGCGTGCATCCTAAGAGTTCTTCCTGACAGAGCGGCACGCCTATGGTCCTGCAACCTCAGGTGGGCATCCGACGAGGAGGAGGTCTTCTTGTGCCTATCCATGTTGTGGGTTAGCCTGTTAGACCCTGTTTGGTGATGGCCGTGTATAGCCAACGGGATACGAGGAATCTAAAACCTGTCGTGGTTCGGAAGTATTGTTTTGCTCRYYCAATAGGGGTTACACATGCCTCAACCACTCGTCAAGGAACTCAACTATCTATGATGAGCGAACCATGGGACCGAATAAATTTCCCGCCAGCATAATCGTTTAGAACCAGGGTGGAGGCAAGTGCGTTTACACCAGTGAAGGTGCCTTGGACTAAGTTCAAGTGCTTTGATAGTTCACTGGCTACAACATTTGCACCACGTATAACTGTTAATAGGCTAGCTAACGTATTGCCGTACTGAATATAAACCAGGCASSMYCRAACGTAAACTTCTAAACAAGCGACCTAGCCTTTCGCTCGTCATAGCAAATTACGTCATATGACGGGGACGTCACGGGTATATAAGAGTCATTGCAGGTAACATAAGGCTTCAAGTCATCCCTGCCCCGGATCATTAGGTGGGTGCGATATTCCCAATATGAGTTGTCTGAATTAATTCCGTAACTGAGAGCAGATTAACAGGTCGTGATCCATCAACAAGCGCGCTCCCTGCTCAAATACTGTATCACATCCATCCATATGTTGTCATCACGTTGCAAAACGTCGTCCAACAATAGCTCAGTTTAACCATGGTAGGAGGGGGCAAAAAACCGACGCGTACCGAATACCCGGACAGCATATGATCTTCGAATCCGTGTTAGTTGCTATTCTATGTGTCCCACCCTACACATTAATAAGCCGTAAGGAAACCCCAGCTCATTCCCGGAAGCCTGTCACCCTAAGTGTAATAACGTCGAAGCTGGTCACAGAACGATCATAATTTGTCGAATCAGTTTGTCCGAGTAGCAACTTTCTTTGCGAGTGCAAATTCTAAGGCGGTTTTTGGCTATTAAAGGTCCCCCGCTAAATCCGTCGTAGCACTCAGGCTGAAATCTATTACGTGGAAGGGCGTAATAAACGCTCCGTAGAGTTGTCCCTTCATTATAGGGGTCTTGGGCGTATTTTAGCTAACTAAACAGTCAGAGGGGAAGGGTTGTGGTCCGGTCAGCTGGCGGTACTTCCAACAGAAACGACTTCACGCTCGCTGTTATGTTATAACTGTTAGGTGAAAAGGGCATGTCAACGATCAGTCAGGGAGCCCCTTAGCAACCGAGACACTCACGGCACAGCGCATTGCTATTGTCTGAATTCAGCATAATCAGCTCCTGAAGCGTCTGAATTGTAGTCAACTGCCAACCACTACGCAGGTCTGTTGATCCTTAAGAACTACACGCAATGCTTCCACCGAGTGCATTTTAATTAGCGAGAACCACAGTCCATTAAGGTAAGAATACGTATAAGGCTTAATAATGGACTCGAATGAGCCGGCCTTTWKGCCCACTGAGAACGTGAGAAGAATGTGATCAAATCACGAAGCGCGGCGTGGCCTGGCGCGCAAAGCCTGTAGCTAAGTCTTCAATGTGCACTTCTAGGACGAGCAAAGATCGAATTGCCCCTCAGTATCGCTGGGTGCTACCCGAGAGTAGTCATGACCATTGCAACACTTGTTAAGGTATTCTTATCCGTCGGCGAGTCAGGATCTTGTGTCAAGATTTAATTTCTCTCCTGATTTGAGCACATAAGGTTGGAAAACTAAAAAATCGCGGAGTTCACCAATGAACACGATGCTTGCCAGACTTTCTGGCAGCGACCGACAATTCAGACMTCTGTTTAAATTTTGTCCTACTTAAATGAATAAAACGGCAGATAATTATATAACGAGATTGCCGCATTATAAGTTTGTTTCTGCTCTCCTTGACTTATTATTGGACTTAAGATGGCTTAGCCTGTTGAGTATGATTACGAGCGTGATTTACATTGTTACTCCTCTACCCGGAGGTACTTCACACTGACCGCCGGCCTGATAATCTCCTATCCCTTGGGTTCCCTCTGAAGGGGGTCTAGCTTTGCCAGAAGTGATCAGGCTGGTTAAACATGGCAGTATCGGTGCTCCGCGCTGGGGACACATTGTCTCCTTTTGAATCWCCCTGAAACCCATCCTTGGTCTTCGAGAGGTAGGGGGTGATCTTTGAGCTGTGTCTATCGAGATCTGACCTCGCCCTGGTTTTAGTACRYTGTTAGTGGAGCACTTCCAGTAGATATTTGGACTCGGCCAAGCCATTGGGGGGGGAATTAAGTCGCGTTTAGCCAGAGATCGGGCCGTCTATACGCTCATGCCACAGGACTAAGAGCATCTTGTGTGAAGCCGAGATTGTTGAAGCATGCAACACAAACTAGCGGTGTCTACGTTAGTCTTCCCGCACTACCACGACGTTCCGGTACCCAATTGATGAGACGAAGTAGTCTCACCCCCATTTTCATGTAAATCTCTGATCAAAAGAATGCGACAAGTGCAAATAAGCATCTCCGGTCGGGTTCGGACGTAGATGTATGCGGCTTCGGTCCTCTATTTTTCATAGTGGAACTGCGCTCGACTCTAATGCTCTGATAAAGTTATCTCCCTTCATTTCCTGGCAGCTGGATACTAGCAGACCAGAAACTACCTTAAAGAAGTTAGCCGCTGGAAAGGGCGCGGCATCTGACGCGATTTCGCACCCTCAAAGCGTTATAATTAGAAGTGGTCATMRACTCGACCTCATAGTGAGTATTCTTCTACTCATATAGGTTCCAGCTAAAAGTTTCCGCCTTACGGACAGCTATCAAACTGCTACGTTTAGGTAACATAGACGAACATAGACGGACTTGATGGAAAGAAACATGTTAATATGGCGGCTTTGCTGGACTATCCAAATGCCAGGACCGCGCTTGAAATAAACATTACGTCCAGTAGGAGCAGTTTGTATCTGCGCACCAACCGCAAAGAAATGGAGAAGTAACATTTCGCAAGAATATCCCTCCCTCTGAAGACTGGCGGTCGCCCCCTGCGTGACCGATTGAAGGCAGCCAACGTGAACACGCTGTATGATATTAAAACGGAATTATCGTGGACTCAAGTAAGCATGGTGTAGCAAAGTGTTATGGGTCATTAGGCAGAACAGACACGGGCTTTGGCAGTCCTAAGCCGTTAGGCATTACGTCGAATTTGTGGGTTTGCGATATACATTGGATAGTACCCTAACGGAACAAACTCTGACTAGTACATACAGGAATGAAGTGTCAGATCGGGGGCATGCTCTAAAGCAGCCAGCGCCGTGGTTATCATAAGAATAAAATGCTTGGAGTATAGCCTCCAAGTGATCTTCCAGCATCCAACTACTATATATGCCCTACGTACGTACCGGGCATATTAGTGCTGACAGGTTTGAAACCGATTAAGTGAGGCCTTTTTATCGTTTTATCCCTACCTTAGGTCGCAAGAGGTGTGCGGAGTCGTCTCGCACTGCATAACCTAAATTAAGGTAGCTGTGGATTCGTCTTGGGTAGTGTCGTTGAGTATTCTTGTCTATAGATCACGGTGCATCTCGCGGATAACCCTCTCCTCGATACACATCCGTCTCTACAACTTTGTGGAAAGGCGCGTCCAGAAGTGAGCGAAATATTCTGCAAACATAAGCTCATCATTAGAGAAAATCTTTACGGTCGATTGCTCTGCCCATTGTATCTAGTTGATAGCCATGATGCACGACTGTTGCCTTCTGTTACACCATGGACATAGTCGCTACAAGATGTACGCGGAGATTGTTGGATCAGCAAAACTTGACCGCGCTCTTCATCTAAGTCTTCGCAATGCGGTATAACCAAACATAATCCGGGGCCCCGGTTAAAGCTGTCATGTCTATGTCTCTCAGGTGTGGGACTAAGCCTTGTAGTATTGCGATCACATAGACAGGAGGTATCACCTATATTAGTAGGCTATAACACTTGTCGTACCGGGGTCGACATGAATCCATATACGTAGCCAAGATGATAGGCAACTAATGCGAATATCTACTTTACTTGTGCTGTTCTGGTCCAACTAATGATATGTATATTATTTCTGTTCTCCTGCGGTTTTCAGGGAATCCTTGCGGTAGGCCCCGTTTGAGTGGGTGCATACTGTGAAGCATCGAATTAGTATAGTCTCCCTCACGAGCGTAATTGCTACTCGAAAGATGAGTCCTTGCGAAGATTTTGGGCGCGTTCCATTACTCATGAGGCTATGTCCAAGAGCTAATTAGCAAGCTGTGCCCTTTATAGATCGTTTTGCAAAAAACGCAGTGTTCTGTACAGCCCTGATCTCAGTAACGCGCAGCACTTTAGTGCGATTTAAACGTGTTTGCCGCTCAGTGGAAAAAGTTATGCCGGACGCTCATACGATCTGCCGTCAGAAGGTAAGTGTCAGTAACAGGGGTAGAACTATAGCGCCAGTTATTATCTTGACCTCAAAGAATTCCGCAACAGCGCCGAACTCCTCATATGATACAGAATTGACGAYRCRRTTACCAACGACATCGCCACTATACTCCCCACACTATACAATAGATTCATGATATCTGGCAGGTGCCTGAATTTTTGATTGCATTCAGGATGAAGTCTGTAAAGATGAAGGGAACACCACGCCCATCGCCGTGAGTGTGCGTCTCAAGAAACATCCCTATCGCCCAAACAGGACCTGTGCGAGCTTTCGTGGTGTTGCTAACAGAATGCACCAACCATAGGGACGCCCACTGACGTACCGTCTTATGATTCGCGTGCTCATGGTCAACAATAAACGGCGGGTCGGTTTTGCATATGTGTCTCTAAATTCTGTGCCCTCTTGTAGATTAAGTGCTCATGGGTGGTGAAAGATTAGGCTGAGTAAAGCTGCATGCCTTCTTTTTTCACTCCCGACCATTGGCCGCGCTGCCCGTCTTCTGTCCAGGGGTGCGTGAAGATAAGTTCCAATGAACGCTGTTGGTCCTGGTCTAAGGTAAGCTGAAACGAGGATATGCGCACATAGGATCCCATGTGCCGAACACGGTAGTGGCGAACTGCAGTCCATTCGCGTGTCTCAAGTAAGCAATACAAAGACTAGCTTATTGACMCGTCAGCTTTCGTGGGACCTCTAACACAGATATGCTAACGGATGATGCTGTCACGTATCCCCCTTATCCGGCACGGCCCCGTCTACCATCTCGAACTCTTTAACATTAAACGGATACTGTTGGTAACAATACACTTGAGAGTACTGAGATCATCGAGAGTCGAAGACTTCGACCACCCCCCGAGAAACGTACTCGCGGGAATTGGTTCGATTCTCGCAGATGCACCCAATGGCCGGGTGCACACGTATCCGTAGCTAAGCTTCCAACAAATACCATGGAAGCAAARCGGCTTATTTCATGCATCGTGCGTGGTATACCCATAACAGTAAAGAGTGGTACTCTGGCCACACCCTGTAAAAGTAGCTAATCAAGAATAGAAACTGAGRTTTTGATTAGTTCCGAGAGGTTGAGGTGTCTGGGGAGCGACTAGGTCACTATCGTTGAACTCTTCCTGACGCGAGGTGAAGTCAAATGCATTTACTGTACCCAGGAATGTTCGTCATAGGTGGCGTTATTGCCGTAAAACCCTAAAATTGTGTCGACCAGTTCAAAGACGCAGCCACTCACAGATCCTCTAACTTTGTGTTGGATTCCAACCTATTGTACTGCATTATTGACGAGCTTTGCTAGGGGGATCACGGCTGAACAATGGCCCATATAGTTAGCTACATKRTAATGACTGCACTCTATCATGTTGTGCTGCAGCGTAGAATTTGGGCAAAGTGTATGGGGGTGCGTAAACCTACAGCACTCCCACAAAGCTACAGAACGATCGCCCGGTTATGCATCGATTTCTATGGCGTCTGGGGGGTTTCGTTACATTAGTAACAAAGTTCTCGCCGTTGAGCAATCGTAGCGATTAGCCGGAACATCATGCAATATTTATTTAGGTTTGCCTCCTTAATATCACGCTAGACCGGGGCGCGTGGTCCGGTTTAGATTGCCGGGTTCATGAGTAATCTTGCTATAGATTTGCAGAGGTAATTCCAGTCCTTGGTCTCTCCGTAGCCATCAGACAAGGGATTACGAGGAGACACCACGGGTTAAGGGAGCGCAAAACGATCGTGTTGCCCGATTTCCAGTAACCACGACCGTTTGAGCTCTAGAACAAGCGCCATTCCACGTATTCTTGAGGTGACATCGCGCATTACGATTTCGTTAGTGCACCTTTCGTTTTGTCTTCAACGGAGTGAGCAGCCTCCTGTACCTGTGCCGACCCACTGCCGAGGTTTCCGGCGTTATCGCAGAGTTGTCATAGGCTTGGTTGCAGCGATACGTGCCCGTAGGCCATAATTCTCAGAACTTTTGTAACGCTAAGCCCTTATAACTCCTCGTTAGTGACTGCACTAACATTAGTAATGAGATACCCACACTGTCGCAAGGGCTACTTCTTTTATCCCATGGGACTTTAGCCCAGATAGGGGCTTTGAAACTTACGTAGGCCTACGGTGCAAACCCGTCGTGTAAYAACTAAGTTCCAGGAGTTCAGAGTACCGCGGGCGTCCTATCTCAGTTACGGCGTTTCCCGCGCTAAGGGTCTTTTTCAGAATACTGTAACAGAGTGGGGTAAAACTTAGCGGATCATGAGGAGGAAAAGCTTTTTGAAGGCCGTTATGCCCAATTTATACAAAATGTCCCTTAACCATATCGCGCTCCATCGCGAAAGTTGACGCATTGTCTGGCGTATATTAGCGTGAAATAAACAGAGATTTGACAACTGTAGATTTCAATCTACAACCCGGTTTAAGCAGGCATGACARTTGGTAAGCCCGCGAATCTCTTTTAGTTTCCTATCCGGAACTTACACGGACAAATAATCCCTTCTATGTCTTTTATTTTCAGAGTGGCAATTGCYRCATCCGTCYTGGTTCCAGCCTATAGAGGTGCATTCCCCCTTCGTGCAGACTCACTTCTAAGATGGTAGCGCCTACCAACCAGAACCTCTTTGCCAACTTGATCCCCGGTTGTAGAGCGTGGTCCGAAAGCGTCTATTCCACCTAAACTTCCAGCTGACTGATCTGCATAAGATTGTAGGAGCGGTTTCGCCATCAGAGTCTCGTATACTGTGGCGCTAGACAGTGCAATCAAGGCTGAACGAATGATGAGTACTAGAGGTGTAGGTGACCCGAAGGACAGCTGGCCTGTCAGGTCATCGGGGGCTYAATGATTTGGGGGATGCAATACTCAGCCACAGAAATTGTCCTTTGGCCTGAATACAGCGCGGGTTGTCTTGTCTTATTTCAACACTCTCCGTGTCTTCAGAGAATTTTATCATGGATCCTCCATGAAGAATCCCATGCCATATATGACCAGAATGTTGAGGCTACGACGGGGGCTGGTTCTGAGGCATGACTCAGCCAAATGCGGTGGCAAACATTCCAACTGTGTGACATCAAACGGATACATTTCTCCACTTTCGGTAATCAATCTTGCAATGATAGCGAAGCCTTAATTGGAACAGCCACCGGAAGTCTATGCCCGAGCTCTACTTTGCCTGCGTCACCATCCCCTGAAGTGCAGGCATATAATTATCGTCTGTCATCCAACGCATCCTGAGGGCTTTAAATTGGGACTCGCGTAAGGCCGAGCTGCGGTGCAATTCTCTTCCAATGCTGATCAGACTTACCCTRRAMTCCATCTCCAGCAAGTGCAAGTCAAGTCATGTAGAACTCATCAAAACGCACTATACGCATTCAGTACAAGACTTTCAATCCACGCTTGCTTTGCGACGTGTAGAGTATAGCAATAGGATGTCGATTACTCGTCATTCATGCGAGGCCATTTCAAAGCTCGATACAGCGGCTCCAGACCAGACCCTGTTGTGCACCCTAACTTTATTTTAGTAGTGCAACTCAACGAACTACTATATATCTATGGTTTATAAAGCTAATCGTATTACGTTCAACAGGGTCGTGCCACCCGACTATTCGTGTGCTACGGAGACGCCCTTAACTAAAAAGGCCTGTGTACATACCGCGCCGCCGCTGCAGTATGTGATCTAACAGTTAAATATTCCAACTGAAGACATAAATGATCGGTAATCCGCAGGGCGTTGGGCCCTGCATACCAGGACACTTAGATGGGTGGCMCAAGCAACTGTCGTTGTGTGAGGCCCTGGTGTCCAGTTCCACGGACATGTCCCTGCGATGGGGACAGTCTCCCGTTAACAATGAAAGCCTTGATCCCGGTTCGCGTGCCAACGCAATAATAATCCCAAGTCCTCTTATCTGGGCTGTAATTCTCGGGTCTATGTTATGAATCAGTTCAGCTTGGATGAGAGCCATCTCTTTGCGTGCCTCCTTAGTTTGAGCCCTAGGGATCAAAAATTCGTGACTATGTTGAGCATTGTATGGTTGCGATCTGATCAGGTATAACAGATGATTAGCAGCGCAAAYTATTCACGCGCACAGGGCAGTGCCCCGTAGTCAAACTTAACACGCTAGGGTGCGAACGACCGTCCTAATGCTACGCGCCTGATAGTATTACCCAATCAATCCTGACATTGAGCACTCTCAAGTGCGGGATCCTATCCCATCTCGAATATTAGCGGGCAAAAGGCGGGTTTTTTTAACAGGAGAGGTCCACAAATCACAAATACTGTCCTGCGCCTTAAAAGCTACTAGGATGCTCAAGTTAATCTGGTGTGCCTTAGCTAATTGTTGGAGTCGCACTTCCTACAATTTACAATCTCCATGGTCACCTTTAAGTAGCGTCGGCAGTGMGTAGCTTCATAACGCCAATGTCAATCGTCACTACTCGTATTGTGTGTGCCACCTTCAATCGACAGTCGAAGTTGGTATGGTTTAGGCACACTTTATTTTTAGTTAAAGTTGAGAGTATTAAACTGGCTTAGACTACCGACCGGTCCCCGGCTTCCTTGTGGCAATAAAGGCTCTTGATGAACTCCGCACAATGCGGTAGCCTACTTGGTAGGTATTWCATAACACTGTCAACTGCAGAAGCAGTAGTCTCCATCGAATTCCGTAGAGAAAAAGCATGTAAACGCATGAGCGTCGTCAAGAGGGGAAACGGTCACGACTTCCATACGCAGTTTAACTAGTTCTTTATACTATGCTTTTTCAACATTTAAGTACTTGACTGCAAGATTTCGTAAAAGCTTCTTCAGTCCTGACCTCGACCATAAGAAGATCGATACATCAACTCCCTGACAACATTTTTACGCCGGGGTTTACATAACGATGCAATTCCGACACGATAGCTGGAGACCTTTTGTTTGCTGTGGTGTTGTCCGATTCGCATAGCATCACAGGCTGTGCAGAGATTACTAGTTGAGTTTCACGTTCATGCTTAAACGTTACGGCCCGGACACCAGGTTTGATACGCGTTCGACTATACATAGATGGATCTCTCTACAAAGGGCGCATGAGGTAGCTCTCTATAATAATATTATCATTGAAGGTACAATAATCCTCCGCAAATTGTGTAACTAGTGCATTTGAGCCTCACCGTCACTCTAGTAGTCCAATATAAGCTTACTTCGTAGGCATTTGCCACCGGTGCGTCCCTCAAGTGGAAATGTCGATCCCCACCAGACAGCTCCATAGGCTTACTGTGTCATCGAACTTCTTCTTTAATTACGGATCGACAGATCCAATCCTTYMGTTACATGAAGGTTAGGAGAAGCGTTTAACGGTCTTAAGGTTATGCTGGAATTTGACGTTACTGTGCGTGACGCAGTGACTACGAGCCACGCGGTCGACTTGATCAAACACTCTCTATGGAACATATCTGATTCAAGTGTACAGGACTTCATAACGGCTCCACGGGTCCTGTGGGTATTCGTGTCGTTTCGTTACGCGCTTACAATAAAGAGTCCCTTTGTGCAGTAACTCACTCAGCAAATCTAGACGTAACTCTACGAACATGCCTCTCTTTGTCAA
GPT130180  GCAACGCACGTTAATGGGAACGTTTCAACTACGACAGGACCTGACGACGGGAGGATAATATCTAAAATTTATACATGCCCTCCCGCTTGCCAACTCGCCTGTACAGCGCATTATGAATTCAGATATCTTTGAAGTGATATGTGGGAACCTGAAAGTGGTCGGGCGGATGCATATCTCTGGCTATGTGGATTTGGACCGCCCATATTTTTGTACTCACGAGGCACCTTGTTCGCAGCATCCGATTGATCAATTCTGATTCGCCTCTACTTGCCAATGGGTAACATTTATACTTCTCCTGTCCGCGCTTATTTTTGCAGTGATATATCACAGTGTACGCGAATATGACTTTGAAGTGTAGAGATACGTGCAAATTAAGTACTGATCACTAACTTGTGGCCTTCACGTCCCCATCTGTACATGGGGACGAGAAATTGCCAAAAAACTGAAGAATTACAATACTTCAATAAGTTGGAGTATCTGGATATTACGTGCAGGGAGGTTAGCTTCTGCTGGGGTGTCATAAAGTGCACGGTGGCCGGCTGGCGATAACCACCCCGGCGGACTGTATGGGTTTCCGACATAAGCGATTTCCTGTTTGTATACTGCATGTCGAGGAACTTAACTGAGTATCTCAGCATCCTGCAATTATGATGTGTCCGCCTAACAAATGCTTTTTTACAAGGCGTCAGCATTATTATGTCCAAAGGGCGCGTGCTGTTTTGGCACACGCCTTGTTTTTTGCACGAAGTACTCAATTGAATCCATCTGGGGACACGGACTAGCTTCCACCTATAGCGTAAGTACTACTGGAGAATAGCCGCCTAGCCCTGGCAGTTTGTCTCGAACCCCATACACCATACTCCAATCGACCAGCGTGATAGAACAATCGCTGGTTGCTCGAATGAACTATGCTCGTCACCAATGCTGCTGCCTTTATTCGGCTGATGGTGCTAATTCAGGGAATTGCAGAACGTAACGCAGGGCTAAACTATGCCGGACTCCTTTTTTTCCGGTCGGATACAGCTAGAAAGAGCAGTGCAATTCGCTTATCAGCGGGCCTGATCAACCCCCAAAGTATCATCACTACTGATTTACATTGAATATAAACAAAGTAGATAGCCACTATGTACGAATGGTGCCATTCCATCCAACATTCTCGTCGCGCAGGCCGTTAAGGGCCGCTCGACAGATTTACTACTGGATTTCGGACCCATGCATCGAAACCTTGTACCCGATCGTAAGCGTGCATCCTCAGAGTTCTTCCTGACAGAGCGGCACGCCTATGATCCTGCAACCTCAGGTGGGCATCCGACGAGGAGGAGGTCTTCTTGTGCCTAAGCATGTTGTGGGTTCGCCTGTCTGACCCTGTTTGGTGATGGCCGTGTATAGCCAAAGGGATACGAGGAATCTAAAACCTGTCGTGGTTCGGAAGTATTGTTTTGCTCGCCCAATAGGGGTTACACATGCCTCAACCACTCGTCAAGGAACTCAACTATCTATGATGAGCGAACCATGGGACCGAATAAATTTCCCGCCAGCATAATCGTTTAGAACCAGGGTGGAGGCAAGTGCGTTTACACCAGTGAAGGTGCCTTGAACTAAGTTCAAGTGCTTTGATAGTTCACTGGCTACAACATTTGCACCTCGTATAACTGTTAATAGGCTAGCTAACGTATTGCCGTACTGAATATAAACTAGGCASSMYCRAACGTAAACTCCCACACAGGCGATCTGGCCTTTCGCTCGTCACAGAAAATTACACCATACGACGGGGACGTCACGGGTATATAAGAGTCATTGCAGGTAACATAAGGCTTCAAGTTATCCCTGCCCCGGATCATTAGGTGGGCGCGATATTCCCAATATGAGTTGTTTGAATTAATTCCGTAACTGAGAGCAGATTAACAGGCCGTGATCCATCAACAAGCGTGCTCCCTGCTCAAACACTGTATCACATCCATCCATATGTTGTCATCACGTTGCAAAACGTCGTCCAACAATAGCTCAGTTTAACCATGGTAAGAGGGGGCAAAAAACCGACGCGTACCGTATACCCGGATAGCATATGATCTTCAAATCCGTGTTAGTTGCTATCCTATGTGTCCCACCCTACACATTAATAAGCCGTAAGGAAACCCCAGCACATTCCCGGAAGCCTGTCACCCTAAGTGTAATAACGTCGAAGTTGGTCACAGAACGATCATAATTTGTCGAATCAGTTTGTCCGAGTAGCAACTTTCTTTGCGAGTGCAAATTCTAAGGCGGTTTTTGGCTATTAAAGGTCCCCCGCTAAATCTGTCGTAGCACTCAGGCTGAAATCTATTACGTGGAAGGGCGTAATAAACGCTCCGTAGAGTTGTCCCTTCATTATAGGGGTCTTGGGCGTATTTTAGCTAACTAAACAGTCAGAGGGGAAGGGTTGTGGTCCGGTCAGCTGGCGGTACTTCCAACAGAAACGACTTCACGCTCGCTATTATGTTATAACTGTTACGTGAAAAGGGCATGTCAACGATCAGTCAGGGGGCTCCTTAGCGACCGAGACACTCACGGCACAGCGCATTGCTATTGTCTGAATTCAGCATAATCAGCTCCTGAAGCGTCTGAATTGTAGTCAACTGCCAACCACTACGCAGGTCTGTTGATCCTTAAGAACTATACGCAATGCTTCCACCGAGTGCACTTTCATTAGCGAGAACCACAGTCCATTAAAGTAAGAATACGTCCAAGGCTCGATAATGGTCTCGAATGGGCCGACCTTGAGGCTCACTGAGAACGTGAGAAGAATGTGATCAAATCACGAAGCGCGGCCAGTGATGGTGCCTAATGCCGCGATCTAGGTTGTCGCCATGCACTTCTAGGAGGAGCAAATATCGCATCGCCCTTCATCATTGCTGGGTTCTACCCGAGAATAGTCGTGACCATTGCAACACTTGTTAAAGTATTCTTATCCGTCGGCGAGTCAGGACCTTGTGTGAAGATTTACTTTCTCTCCTGATTCTAACATATAAGGTTGGAAAACTGGAAGATTACGGAGTTCGCCAATGAACACGATGCTTGCCAGCCCTTCTGGCAGCGACCGACAATTCAGACCTCCGTGTAAATTTTGTCCTACTTAAATGAATAAAACGGCAGATAATTATATAACGAGATTGCCGCATTATAGGCTTGTTCCTGCTCTCCTTGACTTATTATTGAACTTAAGATAGCTTAGCCTGTTGAGTATGATTACGAGCGTGATTTACATTGTTACTCCTCTACCCGGAGGTACTTCACACTGACCGCCGGCCTGATAATCTCCTATCCCTTGGGTTCCCTCTGAAGAAGGTCTAGCTTTGCCAGAAGTGATCAGGCTGGTTAAACATGGCAGTATCGGTGCTCCACGCTGGGGACACATTGTCTCCTCTTGAATCTCCCTGAAACCCATCCTTGGTCTTCGAGAGGTAGAGGACGATATTTGTTGTACCTCTACCGAGTCCCGGTTACTTCCCGTCTTTAATTTGCAGTTAGTGGACTACTTCCTGTAGATGTGCGGACTCGGCCGAACCATTGAGCGGGGAATTAAGTCGCGTTTAGCCAGAGATCGGGGCGTCTATACGCTCATGCCACAGGACTAAGAGCATCTTGTGTGAAGCCGAGATCGTCGAAGCATGCAACACAAACTAGTCGTGTCTACGTTAGTCTTCTAGCACTACCACGACGTTCCGGTACCCAATTTATAAGACCAATTAGTCTCACCTCCATTTTCACGTAAATCTCTGACCAAAAGAGCATGACAGGTGCAAATAAGCATCTCCGGTCGGGTTCGGACGGAGATGTATGCGGCTTCGGTCCTCTATTTTTCATAGTGGAACTGCGCTCGACTCTAATGCGCTGATAAAGTTATCTCCCTTCATTTCCTGGCAGCTGGATACTAGCAGACCAGAAACTACCTTAAAGAAGTTAGTTAAGGGAGAGGGCGCGGCATCTGACGCGATTTCGCGCCCTCAAAGCGTTATAATTAGAAGTGGTCMTCGACTCGACCTCATAGTGAGTATTCTTCTACTCATATAGGTTCCAGCTAAACGTTTCCGCCTTACGGACAGCTATCAAACTGCTACGTTTAGGTAACATTGACGAACATAGACGGACTTGATGGAAAGAAACATGTTAATATGGCGGCTTTACTGGACTATCCAAATGCCAGGACCGCACTTGAAATAAACATTACTTCCAATAGGAGCAGTTTGTATCTGCGCACCAACCGCAAAGAAATGGAGAAGTAACATTTCGCAAGAATATCCCTCCCTCTGAAGACTGGCGGTCGCCCCCTGCGTGACCGATTGAAGGCAGCCAATGCGATCACGCTGTATGATATTAAAACGGAATTATCATATACTCAAGTAAGCGTGGTGTAGCAAAGTGTTATGGGTCATTAGGCAGAACAGACACGGGCTTTGGCAGTCCTAAGCCTTTAGGCATTACGTCTAATTTGTGGGTTTGCGATATACATTGGATAGTACCCTAATGGGACAAACTCTGACTAGTACATACAGGAATGAAGTGTYAGATCGGGGGCATGCTCTAAAGCAGCCAGCGCCGTGGTTATCATAAGAATAAAATGCTTGGAGTATAGCCTCCAAGTGATCTTCCAGCATCCAACTACTATATATGCCCTACGTACGTACCGGGCATAATAGTGCTGACACGTTTGAAACCGATTAAGTGGGGCCTTTTTATCGTTTTATCCCTACCTTAGGTCGCAAGAGGTGTGCGGAGTCGTCTCGCACTGCATAACCTAAATTAAGGTAGCTGTGGATTCGTCTTGGTTAGTGTCGTTGAGTATTCTTGTCTATAGATCACGGTGCATCTCGCGGATAACCCTCTCCTCGATACACATCCGTCTATACAACTTTGTGGAAAGGCGCGTCCAGAAGTGAGCGAAATATTCTGCAAACATAAGCTCATCATTAGAGAAAATCTTTACGGTCGTTTGATTTGCCCATTGTATCTAGTTGATAGCCATGATGCACGACTGTTGCCTTCCGTTACACCATGGACATAGTCGCTATGAGATGTACGCGGAGATTGTTGGATCAGCAAAACTTGACCGGGTTMTTCATCTAAGTCTTCGCAATGCGGTATAACAAAACATGATCCGGGGCTCGGGTTAAAGCTGTCATGTCTATGGCTCTCAGGTGTGGGACTAAGCCTTGTAGTATTGCGATCACATAGCCAGGAGGTATCACCTATATTAGTAGGCTATAACACTTGTCGTACCGAGGTCGACATGGATCCATATACGTAGCCAAGATGATAGGCAACTAATGCGAATAWYKACTTTACTTGTGCTGTTTTGGTCCAACTAATGATATGTATATTATTTCTGTTCTCCTGCGGTTTTCAGGGAATCCTTGCGGTAGGCCCCGTTTGAGTGGGTGCATACTGTCAAACATCGAATTAGTATAGTCGCCCTCACGAGAGTAATTGCTACTCGAAAGATGAGTCCTTGCGAAGATTTTGGGCGCGTTCCATTACTCATGAGGCTATGTCCAAGAGCTAATTAGCAAGCTGTGCCCTTTATAGATCGTTTTGCAAAAAACGCAGTGTTCTGTACAGCCCTGATCTCAGTAACGCGCAGCACTTTAGTGCGATTTAAACGTGTTTGCCGCTCAGTGGAAAAAGTTATGCCGGACGCTCATACGATCTGCCGTCAGAAAGTAAGTGTCAGTAACAGGGGTAGAACTGTAGCGCCAGTTATTATCTTTACCTCACAGAATTCAGCAACTGCGCCGAACTCCTCATATGATACAGAATTGACGATGCGATTACCAACGACATCGCCACTATACTCCCCACACTATACAATAGATTCATGATATCTGGCAGGTGCCKGAATTTTTGATTGCATTCAGGATGAAGTCTGTAAAGATGAAGGGAACACCACGCCCATCGCCGTGAGTGTGCGTTTCAGGAAACATCCCTATCGCCCAAACAGGATCTGTGCGAGCTTTCGTGGTGTTGCTAACAGAATGCACCAACCATAGGGACGCCCACTGACGTACCGTCTTATGATTCGCGTGCTCATGGTCAACAATAAACGGCGGGTCGGTTTTGCATATGTGTCTCTAAATTCTGTGCCCTCTCATAGATTAAGTGCTCATGGGTGGTGAAAGATTAGGCTGAGTAAAGCTGCATGCCTTCTTTTTTCACTCCCGACCATTGGCCGCGCTGCCCGTCTTCTGTCCAGGGGTGCGTGAAGATAAGTTCCAATGAGCGCCGTCGGTCCTGGTCTAAAGTAAGCTGAAACGAGGATATGCGCACATAGGATCTCATGCGCCGAACGCGGTAGTGGCGAACTACAGTCCATTCGCGTGTCTCAAATAAGCAATACAAAGACTAGCTTATTGACMCGTCAGCTTTCGTGGGACCTCTAACACGAATATGCTAACGGATGATGCTGTCACTCATCCCCTTKRWTCGGCACAGCCCCGTCTACCATCTCGAACTCTTTAACATCAAACGGATACTGTTGGTAACAATACACTTGAGAGTACTGAGATCATCGAGAGTCGAAAACTTCGATCACCCCCCGAGAAACGTACTCGCGGGAATTTGTTCGATTCTCGCAGATGCACCCAATGGCCGGGCGCACACGTATCCGTAGCTAAGCTTCCAACAAATACCATGGAAGCAAAACGGCTTATTTCATGCATCGTGCGTGGTATACCCATAACAGTAAAGAGTGGTACTCTGGCCACACCCTGTAAAAGTAGCTAATCAAGAATAGAAACTGAGRTTTTGATTAGTTCCGAGAGGTTGAGGTGTCTGGGGAGCGACTAGGTCACTATCGTTGAACTCTTCCTGACGCGAGGTGAAGTCAAATGCATTTACTGTACCCAGGAATGTTCGTCATAGGTGGCGTTATTGCCGTAAAACCCTAAAATTGTGTCGACCAGTTCAAAGACGCAGCCACTCACAGATCCTCTAACTTTGTGTTGTATTCCAACCTATTGTACTGCATTATTGACGAGATATGCTAGGGGGATCACGGCTGAACAATGGCCCATATAGTTAGCTACATKRTAATGATTGCACTCTATCATGTTGTGCTGCAGCGAAGAATTTGGGCAAGATGTATGGGGGTGCGTAGACCTACAGCATGCCCACAAAGCTACAGAACAATCGCCCGGTTATGCATCGATTTCTATGGCGTCTGGGGGGTTTCGTTACATTAGTAACAAAGTTCTCGCCGTTGAGCAATCGTAGCGATTAGCCAGAACATCATGCAATATTTATTTAGGTTTGCCTCCTTAATATCACGCTAGACCGGGGCACGTGGTCCGGTTTAGATTGCCGGGTTCATGAGTAATCTTGCTATAGATTTGCAGAGGTAGTTCCGGTCCTCTGTCTCTCCGTAGCCATCAGACAAGGTATTACGAGGAGACACCACGGGCTAAGGGAGCGCAAAACGATCGTGTTGCCCGATTTCCAGTAACCACGACCGTTTGAACTCCAGAACAAGCGCCATTCCACGTATTCTTGAAGTGACATCGCGCATTATGATTTCGTTAGTGCACCTTTCGTTTTGTCTTCAACCGAGTGAGCAGCCTCCTGTACCTGTGCCGACCCACTGCCGAGGTTTCCGGCGTTATCGCAGAGTTGTCATAGGCTTGGTTGCAGCGATACGTGCCCGTAGGCCATAATTCTCAGAAATTTTGTAACGCTAAGCCCTTATAACTCCTCGTTAGTGACTGCACTAACATCAGTTATGGGATACCCACACTGTCGCAAGGGCTACTTCTTTTATCCCATGGGACTTTAGCCCGGATAGSGRMTTYGAAACTTACGTAGGCCTACGGTGCAAACCCGTCGTGTAATAACTAAGTTCCAGGAGTTCAGAGTACCCCGGGCGTCCTATCTCAGTTACGGCGTTTCCCGCGCTAAGGGTCTTTTTCAGAATACTGTAACAGAGTGGGGKAAAATTTAGCGGATCATGAGGAGGAAAAGCTTTTTGAAGGCCGTTATGCCCAATTTATACAAAACGTCCCTTAACCACATCGCGCTCCATCGCGAAAGTTGACGCATTGTCTGGCGTATATTAGCGTGAAATAAACAGAGATTTGACAACTGTAGATTTCAATCTACAACCCGGTACAAGCAGACATGACARTTGGTAAGCCCGCGATTCTCTTTCAGTTTCCTATCCGGAACTTACACGGACAAATAATCCCTTCTATGTCTTTTATTCTTAGAGTGTCAATTATCATATCCGTCCTGGTTCCAGCCTATAGAGGTGCATTCCCCCTTCGTGCAGACTCACTTCTAAGATGGTAGCGCCTACCAACGAGAACCTCTTTGCCAACTTGATCCCCGGTTGTAGAGCGTGGTCCGAAAGCGTCTATTCCACCTAAACTTCCAGCTGACTGATCTGCATAAGATTGTAGGAGCGGTTTCGCCATCAGAGTCTCGTATACTGTGGCGCTAGACAGTGCAATCAAGGCTGAACGAATGATGAGTACTAGAGGTGTAGGTGACCCGAAGGACAGCTGGCCTGTCAGGTCATCGGGGGCTCAATGATTTGGGGGATGCAATACTCAGCCACAGAAATTGTCCTTTGGCCTGAATACAGCGCGGGTTGTCTTGTCTTATTTCAATACTCTCCGTGTCTTCAGAGAATTTTATCATGGATCCTCCATGAAGAATCCCATGCCATATATGACCAGAATGTTGAGGCTACGACGGGAGCTGGTTCTGAGGCATGACTCAGCCAAATGCGGTGGCAAACATTCCAATTGTGTGACATCAAACGGATACATTTCTCCACTTTCGGTAATCAATCTTGCAATGATAGCAAGGCCTTAATTGGAACAGCCACCGGAAGTCTATGCCCGAGCTCTACTTTGCCTGCGTCACCATCCCCTGGAGTGCAGGCATATAATTATCGTCTGTCATCCAACGCATCCTGAGGGCTTTAAATTGGGACTCGGGTAAGGCCGAGCTGCGGTGTAGTTCTCTTCCAATGCTGATCAGTCTTACCCTAAACTCCGTCTCCAGCAAGTGCAAGTCAAGTCATGTAGAACTTATCAAAACGCACTATACGCATTCAGTACAAGACCTTCAATCCACGCTTACTTTGCGACGTGTAGAGTATAGCAATAGGATGTCGATTACTTGTCATTCATGCGAGGCCATTTCAAAGCTCGATACAGCGGCTCCAGACCAGACCCTGTTGTTCACCCTAACTTTATTTTAGTAGTGCAACTCAACGAACTATCATATATCTATGGTTTATAAAGCTAATCGTATTACGTTCAACAGGGTCGTGCCACCCGACTATTCGTGTGCTACGGAGACGCCCTTAACTAAAAAGGCCTGTGTACATACCGCGCCGCCGCTGCAGTATGTGATCTAACAGTTAAATATTCCAACTGAAGACATAAATGATCGGTAATCCGCAGGGCGTTGGGCCCTGCATACCAGGACACTTAGATGGGTGGCCCGAGCAATTGTCTTTATGTGAGACCCTGATGTCTATTTCCACGGACATGTCCCTGCGATGGGGACAGTCTTCCGTCAATAATGAAAGCCTTGGTGCCGGTTCGCGTGGCAACGCAATAATAATCCCAAGTCCTCTTATCTGGGCTGTAATTCTCGGGTCTATGTTATGAATCAGTTCAGCTTGGATGAGAGCCATCTCTTTGCGTGCCTCCTTAGTTTGAGCCGTAGGGATCAAAAATTCGTGACTATGTTGGGCACCGTATGGTAGCGCTCTGATTGGGTATAACAGATGATTAGCAGCGCAAACTATTCACGCGCACAGGGCAGTGCCCCGTAGTCAAACTTAACACGCTAGGGTGCGAACGACCGTCCTAATGCTACGCGCCTGATAGTATTACCTAATCAATCCTGACATTGAGCACTCTCAAGTGCGGGATCCTATCCCTTCTCGAATATTAGCGGCCAAAAGGCGGGTTTTTTTAACAGGAGAGGTCCACAAATCACAAATACTGTCCTGCGCCTTAAAAGCTACTAGGATGCTCAAGTTAATCTGGTGTGCCTTAGCTAATTGTTGGAGTCGCA-TTCCTACAATTTACAATCTCCATGGTCACCTTTAAGTAGCGTCGGCAGTGAGTAGCTTCATAACGCCAATGTCAATCGTCACTACTCGTATTGTGTGTGCCACCTTCAATCGACAGTCGAAGTTGGTATGGTTTAGGCACACTTTATTTTTAGTTAAAGTTGAGAGTATTAAACTGGCTTAGACTACCGACCGGTCCCCGGCTTCCTTGTGGCAATAAAGGCTCTTGATGAACTTCGCACAATGCGGTAGCCTACTTGGTAGGTATTWCATAACACTGTCAACTGCAGAAGCAAGAGTCTCCATCGAATTCCGTAGAGGAAAAGCATGTAAACGCATGAGCGTCGTCAGGAGGGGAAACGGTCACGACTTCCATACGCAGTTTAACTAGTTCTTTATACTATGCTTTTTCAACATGTAAGTGCTTGACTGTCGAATTTCGTAAAAGCTTCTTCAGTCCTGACCTCGAACATAAGAAGATCGATACATCAACTCCCTGACAACATTTTTACGCCGCGGTTTACATAACGATGCAATTCCGACACGATAGCTGGAGACCTTTTGTTTGCTGTGGTGCTGTCCGATTCGCATAGCATCACAGGCTGTGCAGAGATTACTAGTTGAGTTTCACGTTCATGCTTAAACATTACGGCCCGGATACCAGGTTTGATACGCGTTCGACTATACATAGATGGATCTCTCTACAAAGGGCGCATGAGGTAGCTCTCTATAATAATATTATCATTGAAGGTACAAAAATCCCCCGCAAATTGTGTAGGTAGTGCATTTGAACTTCACCGTCACTCTAGTAGTCCAATATAAGCTTACTTCGTAAGCATTTGCCACCGGTGCGTCCCTCAAGTGGAAATGTCGATCCCTACCAGACAGCTCCATAGGCTTACTGTGTCATCCAACTTCTTTTTTAATTACGGATCGACAGATCCAACCCTTCAGTTACTTGAAGGTTAGGAGAAGCGTTTAACGGTCTTAAGGTTATGCTGGAATTTGACGTTACTGTGCGTGACGCAGTGACTACGAGCCACGCGGTCGACTTGATCAGACACTCTCTATGGAACATATCTGATTCAAGTGTACAGGATTTCATAACGGCTCCACGGGTCCCGTGGGTATTCGTGTCGTTTCGTTACGCGCTTACAATAAAGAGCCCCTTTGTGCAGTAACTCACTCAGCAAATCTAGACGTAACTCTACGAACATGCCTCTCTTTGTCAA
GPT131820  ATTGTGCACKCT-GACGAAACGTTTMGACTTCCRAGGGATCTAGTAACAGAA-GACAATGTCAGTAATTCATGCTTGCCCTTACGCTTTCCGGCTCATATATT-AGCGCAGCGCAAATTTAGAAGTCCTAGATCTARYACGWRGGAACTACCGAGTAGACGTATGTGCRYATGACCCTGGCTATCTG-TCCCAAACCAAGTATAGAAACATAGTGACAARGTCCYCTGCCCGCAGGAATAGAAYCWTTTCGTCTCATCCAGTCGTATGCGCCWGTRGGCAGTAATYATWC---TCC-AGACGCAYYCTCTTTCRTAGCGATACATCGCGATGCTAGCGTACGTGGYTCTTGAATCCGCAAAATTGAGTAAGT-CTATTGCACCCGAAARCTCTCAAAGCCTACATGCYMTGTTGTAGAAGGGGACGAGGGGYAGTAATAAATTTGAAKTRCTGYAACACCTCGATGGGTTGATTTAAGYTGGTTTTACGTACAGGGGGTTGAACCTCTATGGCGATGCCAWAGGGTACASGTTAATTTTCTAGCGATGASYAGYTCGGCGGGCTTTCTGGGCTTTYKAYAACAACGGTAYCTTTCTCTTGTGATGAACGTCGACGGAAKCAGTCGATCAWCCCAGCATGCGGCACTTATGAAAAGCCCTCTTAGCGGCGGTTTTATTACRGGGCGCCGACAWTAGCATACTCATAAKTTTCGWRGTGATTAGGGATAGGTCC-AGGCCTTTAACTAAGTACTTATCCAACTCAATCTGAGAAYTTAGTCCGGCTTAGGCCTGTGAGTATRAAGTCGCCGGAAAAGGGTCGCTCTATCCCGGCGGACTAACTTGGWCCCCTCAGACCTCACACATATTGACAGGTAAAGCGAGACGATCACTACKTCCTTATATATTCCCGACTCGCAACCATTGAAGTCTCTATCACTCASAGGGGAACCTTAWTTCGGCCGGGTGCATGACGTTAATCCTRACAA-ATAATGGCTACTGCCTCTCCTGCTCACTGGATACARCCAGAACAGGTAATGTAAGWYKCTAACC-GCGACCTCGAYMAAGTCTCAACGAATCATCRCCTTYCGTAGGC-TTTGCTATATACRAGACAGATGGAYMYTMWKYMTAAATGGCACTATTCTCYTCARCRCTCCCGTTCTGCGTGGCTTCATGTACTCTTCGTCAGACCCTGTATTAGAGTAGGGAATC-AACGTTGAGATCTGCTTYTAGGGCGTAAGCATAGACCCTCAAGGTCCTCCCTGGTGAGGCCACACGCTTGAGATCTTGCATYCGTAAGGCAATGCCTGGCGGGGGAGAGGTCTTACTAAGGTCATGTACGCYRWTCG-GCCCCGGTTAGAAGGTGTTTGGTGACAGTGGCATATAGCAGCAGGGAGATAAGGAACCTCAGCTTTGATGTGGCTGAGTAGTCTCAGTCTTCGCAYTCGATAGGGGCTACTCGTGCTTGRCTTTCTTCTAAAGGAATGTTCGTCCCTGCCGTGAACATACGATAGGACGGAACAAGYGATSTGCCRAATTTGCTACTTGGGGCTAGGGTAGTGGTTATTGCGTCCACTCACACAAAGGCAGCCTGAACTAGATTCGAACGATCCGAAATTCTGTTGGTTCAAGTGCGAGCGACACGTGTTACCGTAGATAGGGTAGCCTAMRGAACTCCGTAGCCAGTCGWWRCTGRACACCAT-GAGCGAGAATTYCTACGCAACCGGCCCGGCTTTYCTCTCGGCCCGGAAGACGACATCATGCGATGGAGAMTCCGCAGGTATATACGAGKTRYCGGAGATAACAGTAARCCGTAGGTCATCCTTRCAACGACCGATCGAGTGAACGTTATATTCCAATTGTAAACTGCYTGCTTCGACAATGTGACCGGCTGGTGATTACCGCGCTGAGATGAATTAACAAGTTCGCACCCTGYTCTGGCGCAGTATCATATTTATTTCCRTGTCATATATGCGTTGTRWGACACCGYCCAACAATGCCTCAGCTTRGCCATGRWAGGCCGGTGTTTAMRRCCGACGTKTACCCARTACTCGGACAGTACACGATATTTGGATACATGAAA-GTACTATCCCATGKGTCYAATCCTTGATATCAATTAGCCATAGGRGAGCGTCAATTCATTCCTAAGAGCCCACTRCCTATGAAGTACCAGTGTCGGAACCGGTSATAGGGCAGCCATMTATCGCAGGGCCAA-CTGTATAAATGRCTTTCCCATTCCYRGGCACCACCTCTAAGACAGTTAATSSCTGTTAGAGRTCCMCTGTTRWACTYATCGTGACACTYASRTAAARRAGAGTTCTGCGGGAAGATACMATGACTACGCCACGGARTCATGCGTTCGTTAAAGAGGGCTARAGYRTGCTTTAGCTRGTCGGAAAAGCGAGTGAAAATGGGTSTRRCCGAGTCAGATTTTAATGCTCYTCTCGTCGCCTCTCAAGTCTTTAGCGCACGTGCGTTTCGTTTAGGCCAAAGTAGCGCGTTATCAATAGATGGGGCGGCCCCAGAACGAYTGAAGTAGTGGTGCCATAATACGTCTGTACCAATTGAGTGCCGTATAATCAGCCCCTGAAGCGTCTG-GCTGTAGTCAGCCGCCGACCTATACGCATCCSWGTTGATTGAAAAAAAGTACACACAGAACCTTCGCCAAGTACACTTTAGCCGGTGTGTCTCGTAGYGCCCYAAGKY-GGAAGGCGCATGTCGCCCGGTATTGAACTCGGCTGAACTGACCGTTTTKCCTACCGTGAACAACAAAAGAGTGTGATTAGATGACTAGGCGTTCCGTGGCATGGCGGCCAAAGCCGCGCGCTAGGTTTTTGCCGTACGCCGCTGGGACGAACTTATATCGCGTCGTTACTCATTATTATTAGGCGYTA-TCAACTATTTCAGTA----GYKCACGATCATCCGAAGGRTATTCACCAGCTGGCGAGCTTGKGCCTTGTCTCCAGGGTGACTTCTACTCCCGAYTCGAGTCCATAGRWWKR-GAAACTGGAAGGCCRYGAMGGTTGCCATTGAACACTACGCAGGTCATCCCTGAAAGCAAAGCCCAATAATATT-TCCTCCCCGACAGATTTGCCCCTATTAAGCGAGTAGAACGGTCGATTAACACATAGCAGGGTTACTACGTTATGGGCATGTTCCCGCTCCCCAGACCCTATGATTGGACTTGAAGTGAACTAGCCTCTTGGGKACGATGGAGAGGSAAAACTACATCGTTGTTTCTMGGTATGGTGRCACTTTATGTCCTCCGTTGGMTTGCCAACTCTCCGTCTCTTTAATTTCGCTTCGGGGGAKTYCACCTATATTTAGAGCAGCTAAAGTAGCGAGTCATAGCA-GACCGGTTATCCGMGCTTGGAACACMTTAACCCCTCATGGCACTCTTCGAAACGTGTCCTAAATTATTGACAGACGGAGGGTGATATTTGTTGTACCTCTACCAAGTCCCGGTCAATTCCTGTTTTTAATACGCAGGTATAAGACCGGTGTTTACAGATATGCAGACCAATCCAGGGTATTCAGGAGGGAGTTACATTACCTTTGCTCAAGCGTCAGACTGTCTATTTATATAGACCACARGATCTGGGGAATCAAACACATGGCCGCGACTGTCTAAGTGTGTACTGCACACGAACCATATTTGTGTTAGCCTCCTCCCACTACGACRACSTTCTGGTAACCRRAATTCGGGACCAAGTAAGCTTAACCC-TTCT-AACGTTAGTCTCTGATTCAAAGGACATTACAGCKACGAAAAAGCGTCTCGACCTAAGTTTGGACGGAGATGTATGTGGCTCCGCTTTTCTACTTTTCATAGTGGGACTTCKSYCATCCTCAGCACTATGATAGGTCATCCCCTCTGCATTTTCTCACTGCTGGGTGTTAATAAGMCAGAACCCACTTTTAACGAGCAGGYYRMKTGAGTGAGTGCGGCGTGTAGCTTSACTTCGTGMCYCCCAGACGTTCTACCCCAAGATGGTCCTAAATTTCATGTTCTGGYTAACGCTCTTCCACTCGTTTAGGTTTTAAAC-GACATATCAGCATAGMRCRCCCCCATTCCGTTGCTGAATTATGTTGACAGTGACGAACACACCGGGACAAGATGAGTGAATACAAGCTTACGTTCCGCTTCCAATGGGTTACACTACTCCCGGGACCGCG----CAGCAATCGCCGAGCTAAGTAGATACAACATGCACCGTTAGATCAACACCAAGGAGATGGAGAAGTGACGTTTCATTATTTATACTTCCTCCCTGAAGAGCAGASRTYGGCAATTACATACACCGTAGGATACRRMMRMTGTTGACACGTAGGCCAATATAAAAGCA-CGTCGTCATGGACCCATGTAAGAGTGGCGTGAGRMRACGTGATGGGTGATTGGGAAGAGCAGCCACGGACTCCAAT-GTTCTRGGCTTTTAAGCGCTACATCTTATTTMCCGGTTGTCAGAGTACACTAGATRGTAACTAATTGAGATAGACCTTGCCTAGTACATGCATCGATTGGRYRWYRGGTTGGGGAAACGCTTTAARRCAGCCCGCGCCRTGGCCACTATCGGAATTTGGTGCCCTAGACGTAGTCTCACGCTGGTCTTCCAKCACCTCGCGACAATATCTTCACAGCATACATASCGTAGAAATTCGCGCTGACTCGCTYGARACTGMGTGAGCAGAGGTCTTGAATCRTCTTATACCTATCATGGAGYSMGAGGGGACTATAGAGCTG-CCTGTRCTACAAAGCTCGTTCAGAGATAATTGTTGACCTACTTCGGGTGGCCTTATTGRRCAGTCCTACCCATTGACCGCGATGGCTGCTACAAGCAAGCCGCTTTTGAACACATGCCCGTATCTACAACGCTGTGAAAAGACGCGTCCAAAAAAGAGCGAAGTGGTATGTAAAC---GRGCCTTCGYCGAGACAGAYYTYTACGGTCGTTTTCTCCASYCGTCTTGGAACGGGKCWGATCGTAACGCATTGCTGTTGCTTTCCGWTGMACYRTRGGCAKGGCAATTGCGGCACGTGTGCAGGGACCRCGGAGCCATTRGAAAGGCACTTCGYTCGCCGTTAAACYTTCGACTTCGCAACAKGG-CATATACATCYCRGGTTCMGTTKCCAARYKACCACGTCCACAGATCTTATGTAKATAAACAGGCTTTGAATC-CCGTGGYCAMRCAGAAAAGCGGTGTCGCATGTGTTGGGAGGCCAYATCACTCGTCGTTCCGAGGAAAGGGCAGATCCTTACACGTGACTGCGAAGACAGACTACTAATACGTACTATGAATCC-CTTGCGCTGTTYCAATCGGACTGGTAGGAWGTCTATTGGTTCAGCTATTATAACCTTTTTAGACAGTCCTTACTAAAGACCCCGATTRAGCGAGCGCCAGCTGCCAAGCAACGTAGTTATGCAGCGGCGCTCGTGGGCGTAGACATYACCCTCGGAACAGATCCTCGAGATAATTTTGGGCACGTTCTTTCTCTCATAAGGCCRTGTCCAAATCCCAATTCGYAAGCC-CRCYCYTCATAAATMGWTTTGTAMWAWACGCAGTATTCGGTACAGCCCTGAACTCAATGACGTGCGACCMCATAGTACGATTTACAAACATGTGCCCTCAAGTGGAAWGAGCTGTGCGGGCCTTCAAGACGCTGTGTCGTTAGRR-GTAAGTGCATTCAACCGGGGTA-AMYGGTAGCGCCAGTAGTCATTTCGGTCCCACAGGATTTCGCAACAGCGCCAAACCCCCCATACGATACAGAATTACTGACGCGATTTCYAACKACACCCCGACTGCATTCGCTTCACTATACAACGGAC-CGTGAAAYYTAGTAGGTGYTTGGWTCTTTAATCGCAYYAAGAGTAAARTCTRGGMAGGCGGGGRRAGCACYATGTCCGTGCTTATGGATGGTCTACGTTAGTAACTTCGCTGTCRCCTTTGCAGAACCTGCATGACCTTCCAAGGTCTTCTTCRCMRAMTTCGCCAACCGTAAGGTTRTCCRTTGATGTCTTGTGCTATRRGGCGCGTTTCCATTGACGACCACWMAAGGCGAGTCGGTCTCGTGTCTGTGCCTCCAGRATSTSCGTCCCYTTGTAGTTTAAGCGCTCRYGKGCGGCGMAATCTCGGATKGWGCGGAGTAATAYGCMTTGTTTTACCCCTCCGGACGCCCGCCCGCGCCAYCYGAGCWGTGTTTT--CGAGCGAGAGGGGRRRKCMYGACTAACGCCGTCGGTCTAGCACTCGGACAWGCCGGTTTCGAGTTAGGAGTTCACAGGAATCCGTGTCCCACACGCGGTGATAGCAACCTGTGGTACACTTGCATTCCCSGAGCAAACATAACCAATATTAGCYTTTTTACRYCCCGTTTTACTCGGGATCTCATTCGCGGATACTCCGACAAGTGGTGGCAACCTGCATCACCCTGRWTTTGCACGGCCCTGCCTAAGATTTTGAACCTTCTAACATTAGACGGGTCTTTTTGGCTACAGCAGATGCGGGWGTTCTAGATATACTAAGGATAACGGTCACMKWCCACTCCCAGCGCTACGTGCCCRYGGAGTTCGGTTTGATCCTCGAAGGCGCATCCAATAATYRRTCGTAAAAATTTCCATAGCTGAGGCACCRATAGTWRYMMTGKGAACAAGAMGRYTCACCTTACGTTCTAACTGTAGTATATTCTCGTTAGGGAGGTGTAATAACATAGGTCCGCCCCGCATTATTGAYYTGGCGGCAAAGGAGGATGAGGKTCTAATCGGACGCTTAGGAACGGGGCTAGGGCAAGGCTATCGGACAA-TGTTTCCAGGTTTCTCGTGGTGGGACGTTAGCTTGTCGGGCCCCGTTGAGCCCMRRRRCAWTMGCCGTGGACTATTTGTTTGCTGTATAGTCTTGAAGAYSCGGCGACCACTTTAGTAGCCCGACYACCCAAAAATTCTGWTACCCCTTGCTRGGTYYSAGTYCAATGTGCTACRTTWTCTAYGAGAATAGACCGTATGGCCGCARTGGAGCGTCAGCTCACATAGTTCGTGCCACKRCAGTGGCCSTACTGTATCGGAGTGAGTTGGGGCGTAACATCTAGGCGTGGAGCACAGTAGGGCTGTAACATACAGTATGACCGCAGAATTACCGAACGCTTGCCGGGACAGCYTCAACYYACCGTAGATCCGGGGAGGTYATACTATAACAAG-GCTCAGATCTCKCCGTTGGAAGTTCTCAGTGGCCGTATGTTGCGGCGTGTGGTTTCCGCTAAAATTTCCTGTTCTGACATTGTACAAATCGRGGRYGCGTGGTCTGAAGTARGTCCCCTAGTATGCGGGTGGTACTATTACAACCTTATAGTGGTGATCCTAGTCCCCTGGCTCACAGCCATCACAGAGAAGGGGGTC-TGAAGGGCCATCACTGGCTAATGAAGCGCGCATAAATTACACCATACAAGGCTAAGTGGCCGCGTCTGYTTAGGCGGCAAGACACATGCTTTCCTTATTGCCCTCAGGGWGAYATMAMACGTTRCGATTCCGCCCATGGAC-CTAGGTTGCGTCTTCCAC-GGCGGTAAAGCCGTCAATAACCGTTCTAAAACCGGACCAGAATYWTGTATAGCACCACTGTACCCATCGGAGGACAACCCATCMGWYAAGYSCTGGCGGAATCTAGCTCTTATGGCTCTCGCAGGACAAGACTCWTATGTTGCTCAGTTGGAAATAGCGCGAACAACAGCAACGRGATAGACATATTATCCCGAGGGCAAATTTTGTTGTTCCGTGGKGTCACACCCCATGCGAGGGCCTTCCGACTTGCAAGGGCTTRMKRCACGAGCCTATCGTKTATTAGGTTRATTTCGGGAGTCCTGATAMMMCCAGGCGTTYAGCTAYRGCCACGCTATTCTATACGCYWARKATCCGCTTCTAAGYYGYATGACTGCGTAAGC-CAGTTYCTGCARTTCGGAAGAACCGAAAGCCTTCTGTCAGTCTGCAGRYTCAGCCTCCGCTGAACGTCCGTGAATCRTAGCATGCTGYATGAGTGTGCTAAGTCCACTGCYTGGGGCATATTAGCTTAATTAGAACAGCGRTTCAWCAACTATACGACTATGTAGCCAACAGCGTACTCGCAGACATSRCCACCGATAAGCCCCCRCTTCTCTTTYAGTTTCGTACCCTCAACTTACGTGRMCRACTRRGTTGCCCTGCCTTTTTTATTTYCAAAGTGGTAACTGCCGCATCTRCCTCGTGTATAGCCCAYGGAAGCSCGTTTYCCCTGTG-GCCAAACAACTCCTCGGATTATGGCGCGTACCAACGAAAACTACTTTGTCGAYTTAA-GTCGGGGCA---GGTGTGATGCGGAGGCGGCAATTCCGCCCAAACCYCCAGCTGACTGATCTGCTTAGGGTTATGGGAGCTGTTTTGCCATCCGAGTCTCGGATACTGCAGCACCGGACACGGCAGTCAAGGCCGAACGAATGACGAGTACTAGAGAGGCAGGCGTCCTGAAGGACAACCGACCTATCAGGTCATCGGAGGGCCAGTGATTTGGGGGGTACAATACTTAGCCACA-GCATTGTCCATTGGCCCAAAAACAGTGCGGGTTGTCCAATCTGGTTTCAACACTCTCCGTGCTTTYAGAGAATATTAACATGGWTCCTGCCTGAAGAATCCAATACCATRKATGATCAGGATGTTGGCAMTACTGCGGGGGCTGGTCCTGAGACACGACTCARYCCAWCACGTCGGTGCGGATTGGATCCGTATGGCCTCAATCGCGARCAWCTCYCCATTTYYGACTGAAGACCTTGCGATAGCATCGAAGTYCTGACTAAGATGGCTGTGGGAG-GCCGTATGCTAGTTTTAGWYTATTTACGCTACCGATTACCTGCCCGAGAGTGGAAGACTACCGGCCGTCTTCTAACGCACCCTGTGGGCGATGAATCGGGGCTCTCAT-GTA---AACCGTGATGTAACTGCCCTCGGGTTCGAGGTAGTCTTCCCTCGGAATYAGTCTCAAACAGGYGTWRRTTAGATAACGCCGAACTCACCGAGGTCCGTCATAYATATTCAGTATAAGTTTKKGAGTTCATAATCGTTTTGAGACGCATAGGGTATAGAAAGAAGAWAYYKACTACTCAGTACTGACGTGGGAGCGATGCTGAGTCCGGTGCAACGTTCTCAGACCGGACTCTGTTCTTCACCTYRRCGTAATTTCGATGGCAGAATTCGACGAACTTTTGCATATTCAAGCTCTATAATGTTAACTGAATCACCTACGGTAGA---ATTATATCCTACCGTAACCATAACCTGTAGATGCTCCCAGCTGCAGGGGTATCGGCTAATRMYRCKYCTTAGTTCCTATGTGCGAWYCACCGATTATGTGTCTGCACCGAAAACGGCGRASRCTGGTGTTCTACCGCGCGCCGGACTCAGCACATCGGGATGACCAAACGAACGACCCAAGCTGTCTTCGTGGGGAGGAGCMCTGGKRYCCATCCCTACGGAAGTAACAGTCCGGTGGGGATAGTCTTCCGTTTACAATCGAGGTTCCCATGCCGGTCAGCRYGCCGTTTTACTATTATCTCTACGATTCCGGCAYYAGGTTACGGCCTCTGAGCACGAACCACAGGWTGGCTCAGCCTAAATAAGTATCGCCTCTTTATGGGTCTCCCTAATCKGCACCGCTGGGACCGAGAMWYCATGAMWTAGCTGGGTATTCTATAAATACACCCTCATCGAACCWAWAAAGTGATCATCAGTGCGAATCCTCYGAATGCGCTGAGCAACGCATAATCTTTGAACATAACCCAGTAAGGCATGAACGATCGCTCCGCATGTWYACGSCGRATGATGTTATCCGATCGGCCCGGACATCGTGCTCTTTAAAGAACGGTATTCTATTACATTTCATACATTTATCGGAAGGTTGTCGGATTGCTCAATAGGGAAAGTAGGCGAGTCTTAGTTGATGGCTAAATGTTGARARACGATTATAATACGCCAGCGCACTCAGCATGGTTTAGATAACYSCTGAGGCAGCATCTCCGACAATTTATAGTATTCACAAGAGTTCTTAGGATGTGTCAGCTGTGCGTCG-ACCATGACCCAGATTCTGACTCTAAACATTCGTCTTGTCCGTGATTCGCTCGGTCCGCGGTTRRRRTACGCGCGGAGTACGGGTGTTCCAGTTTTAATTAAGGTTATGCGCATTAAGTTAGGTCACATCACTGACCGGTCCTCGATTCCTGTGTGATAACGAARGCTCATGATGGGAGCCGGAAAACRYGKTGAACAAAATGAAACGCGTCACAKATCTCT-GCGTCAGAATAGGCAGGAATCTTCATCGCGCTTTAAAGAGAGTACATATCTAAAACGGAGAGYSTMKGTAGGAAGGAAAACCGTCAAGATGTCCGGATGTRGTTTGGCAAGKWSYTCATACTTAATCCCTACAACGCGTGAGCACTTGACCACAAAATTTCGTAAAATCTTCCTTTGTGTTAATTCTTRCCGCGAGGAGGCCGGTAAATCGATTCYTTAGTCMCATACTGACGCCGGGAAACTTTTAACGATATTGTTTTGATGCGAGGATAGGAAACCTTAKSTCTATGCTGGGATWRWSCTGCCSGYACAACGTAGTGAACAGTGTAGGGGTCRSYWACCGCGTYYSATTCTYACGCTTAGGTGTTGCGGCCYGRRCACMMGCGTTGACAYGCGTTCAAGCACAAATGATTGAATGA-TCTATGTAGGGGACATKAGGCAGTTCGCTACCCTGATTTTATCCTAGATGGCAAAATAATCCTCCGCAAGTCGTGTCACTTGCGCGGTCGAGCCTCGACGCCGCTCTGGTGGTCCGCAAGACTCCCT-CTTATAGGCGTATG-CTTGAGAATACCTTTCAGTTCTGAACGCTGAGCCACGCTAGACAGCTACATGGGCAATCTGTACAGCACGGCCTCGCCTTCAATTATCGGTCGACAGACCCAGTGCTTYCTTTACACAGAGACCGTGAGGTACATC-AGTCACCTTGAGAACGCCGGAACACCCGGTAGCGTTATTGATGAAGCRRCG----TGAACTACTCCAAGGAMTACATTCGRYWTCTCSTGTGAATCATGT-AGTCCCAAGCAC--TTGGCTCTATGACKG--GTATGAGCCCTGTGAGGAKTCATGTMGYYKYRTTATATACTCACGAGAGTAGCTCCCTTTGCSATAGGGTCTTCGCAATCGCTTTACCMAAAATCTTACAAATACGTATGTTCTAGTTAA
GPT134900  ATTATGCACTCTARWCGG-ACGTTTAGACTTCCG--GGATCTRGYAACARA--GACAATGTCAGWAATTCATGCTTGCCTTTACGCTTTCCGGCTCATATATTTAGCGCAGCG-AGGTTTAGAAGATCTAGATCTAACACGWRGRAACTACCGAGTAGACGTATGTGCACATGACCCTGGCTATCTG-TCCCAAACCGACCATCGAAACATAGTGACAARGTCCCCTGCCCGCAGGAATAGAAYCWTTTCGTCTCATCCAGTCGTATGCGCCTGTGGGCAGTATTCATAC---TCCTAGACGCACTCTCTTTCATGGCGATACATCGCGATGCTAGCGTACGTGGTTCTTGAATCCGCAAAATTGAGTAAGT-CTATTGCACCCRAAAGCTCTCAAAGCCTACATGCTATGTTGTAGAAGGGGACGAGGGGTAGTCATAAATTTGAAGTACTGCAACACCTCGATGGGTCGATTTAAGTTGGTTTTACGTACAGGGGGTTGAACCTCTGTGGCAATGTCAAAGGGTACAGGTTARYTTTCTAGCGATGACTAGCCCGGCGGGCTTTCTGGGCTTTTTATAACAACGGTACCTTTCTCTTGTGATGAACGTCGACGGAAGCAGTCGAKCAACCCAGCATGCGGCACTTATGAAAAGCCCTCTTAGCGGCGGTTTTATTACRGGGCGCCGACAATAGCATATTCATWAKTTTCGAAGTGATTAGGGATAGGTCCCAGGCYTTTMACTAAGTACTTATCCARCTCAATCCGAGAATTTAGTCCGGCTTAGGCCTGTGAGTATAAAGTCGCCGGAAAAGGGTCGCTCTATCCCGGCGGACTAACTTGGTTTCCATGGACCTCACACATATTTACAGGTAAAGCGGAACGATCGCTACGTCCTTATATATTCCCGACTCGCAACCATTGAAGTCTCTATCACTCAGAGGGGAACCTTAATTCGGCCGGTTGCATGACGTTAAGCCTAACAA-ATAATGGCTACYKCATCTCCTGCTCRCYKGATCCAGCCAGAACRGGTAATGTAAGWYKYTAACCGGCGASCTCGGTAAAGTCTCAACGAATCATCGCCTTCGGTAGGCCTTTGCTATATATAAGACAGATGGACACTATGTATAAATAGCACTATTCTMCTCAGTGCTCCCATTGTGCGTGGCTTCATGTACTCTTCGTCAGACCCTGTATTGGAGTAGGGAATC-AACGTTGAGATCTGCTWTTAGGGCGTAGGCATAGACCCTCAAGGTTATCCCCGATAAGGCCACTCGCTTGAGATCTTGCATCTGTAAGGCARYGCCTGGCGGGGGAGAGATCTTACTAAGGCCATGTACGTTGTTCGCGCCCCGGTTTGAAGGTCTTTGGTGACGGTGGCATATAGCAGCAGGGAGATAAAGAACCTCA--TTTGATGTGACTGAGTAGTCTCAGTCTTCGTACTCRATAGGGACTACTCGTGCTTGGCTTTCTTCTAAAGGAATGTTCGTCCCTGCCGTGAACATACGATRGGACGGAATAAGYGATGTGCCGAATTTGCTACTTGGGGCTAGGGTAGTGGTTATTGCGTCCACTCACGCAAAGGCAGCCTGAACTAGATTCGAACGATCCGAAATTCTGTTGGTT--AGTGCGACCGCCACGTGTTACCCTAGATAGGGTAGCCTAMRGAACTCCGTAGCCAGTCGWWRCTGGACGSSMYCRAGCGAGAATTCCTA--CAACCGGCCCGGCTTCTTKCTCGGCCCGGAGGACGACATCATGCGATGGAGACTCCGCAGGTATATACGAGTTATTGGAGATAACAGTAAACTGCAGGTCATCCTTGCAACGACCGATTGAGTGAACGTTATATTCC-ATTGTAAACTGCCTGCTTCGACAATGTGACCGGSWGGWAWTTAMCGCGCTGAGATGAATTAACAAGTTCGCACCCTGCTTTGGCGCWGTATCATATTCACCCCCRTGTCATATATGCGTTGTATGRYACCGYCCAWTAATGCCTCAGCTTGGCCATGRWAGGCCGGTGTTWAMAACCGATGTTTACCCAGTACTCGGACAGTACACGATATTTGGATACATGAAAAGTACTATCCCAAGTGTCCCATCCTTGATATCAGTTAGCCGTAAGGGAGCGTCAATTCACTCCCGGAAGCCYACTACCTATGAAGTACCAGTGTCGGAACCGGTGATAGGRCAGCCATCTATCGCAGGGCCAA-CTGTATAAATGGCTTTCCCATTCCCGGGTGYMRCCTCTAAGACAGTTAACCCCTGTTAGAGATCCCCTGTTGTACTTATCGTGACACTCACATAAAGGAGAGTTCTGCGGGAAGATACMATGACTACGCCACGGAGTCATGCGTTCGTTAAATAGGGCTAGAGCATGCTTTTGCTRGTCGGAAAGGCGAGTGAAAATGGGTSTRRCCGAGTCAGACTGTAGTGCTCTTCTCGTCGCCTCTCAAGTCTTTAGCGCACGTTCGTTTCGTTTAGGCCAAAGTAGC-CGTTATCAATAGATCGGGCGGCCCCAGAACGACTGAAGTAGTGGTGCCATARYACGTCTGTACCAATTGAGTGCCGTATAATCAGCTCC----GTTTCTGGACTGTAGTAAGCCGCCAACCTATACGCATCCGAGTTGATTGAAAAAAAGTACACACAGAACTTTCGCTGAGTATATTTTAGCCGGTGWGTCCCGTAGCGCMYYAAGGC-GGCAGGCGCATGTCGTCCGGTATTGAACTCGGCTGAACTGACCGTTTKKM-----GTGAACAACAAAAGAGTGTGATTAGATGACTAGGCGTTCCGTGGCATGGCGGCCAAAGCCGCGCGCTAGGTTKTTGCCGTACGCCGCTGGGACGAACTTATATCGCGTCGTTACTCATTATTATTAGGCGTTATTCAACTATTTCAGTAGACAGCTCACGATCATCCGAAGGATATTCACCAGCTGGCGAGCTTGTGCCTTGTCTTCAGGGTGACTTCTACTCCCGAYTCGAGTCCATAGGTWKRRGAGACTGGCCGGCCGTGACGGTTGCCAT--AACAATACGCAGGTCATCCCTGAAAGCAAAGCCCAATAATACT-TCCTCCCCGACAGATTAGCCCCTATTCAGCGAGTAGAACGGTCGATTAACACATAGCAGGGTTACTACGTTATGGGCATGTTCCCGCTACCCAGACCCTATGATTGGACTTGAAGTGAACTAGCCTCTTGGGTACGATGGAGGGGCAAAACTACATCGTTGTTTCTCGRYATGGTGGCACTTTATGCTGACCGTTGGATTGCCAACTCT--GTCTCCATAATTTCCTTTCGGTGGATTTCACCTWT----RRAGYRRCTAAAGTAGCGAGTCATAGCACGACCAGCTATCCGAGCTTGGAACACCTTAATCCCTCATGGCACTCTTCGAAACGTGTCCTAAATTATTGACAGATGGAGGGCGATATTTGTTGTATCTCTACCAAGTCCCGGTCAAGCCCYGTTTTTAATTCGCAGGTAGAAGACCGGTGTTTACAGATATTTGGACCCRKCCAGGGTATTCGGGAGGGAGTCACACTACCTTTGCTCAGAGGTCAGACTGTCTGTTTATATAGACCACAAGATCWRGGGAACCAAACACATGGCCGCGACTGTCTAAGTGTGTACTGCACACGAACCATATCTA-GTTATCCTCCTCCCACTTCGACGACGTTCTGGTAACCAAA-TTCGGGACCAAGTAAGCTTAACCC-TTCTCAACGAATAACCGCGATTCAAAGAACATTACAGCGACGAAAAAGCGTTACGACCT-AGTTTGGATGGAGATGTATGTGGCTCTGCTTCTCTGCTTTTCATAGTGGAACTTCTGCCGTCCTCAGCACTATGATAGGTCATCCCTTCTGCATTTCCTCRC-GCGGGGTGTTAATAAGMYRSWACCYACTWYTAACGAGCAGGCCGCTTGAGWGAGTGCRGCGTGTAGYTTGAYTTYKTGMCYCCCAGACGTTCTACCCCAAGATGGTCCTAAATTTCATGTTCTGGCTAACGCTCTTCCACTCGTT------TTAAAC-GACATATCAGCATAGAACGCCCCCATTCCGTTGCTGAATTATGTTGACAGTGACGAACACACCGGG-CAAGATGAGTGAATACAAGCTTACGTTCCGCTTCCAATGGGTTACAC-ACTCCCGGGACCGCG----CAGCAATCGCCGAGCTARGTAGATACAACATGCACCGTYRSATCAACMCCAAGGAGAYRGAGAAGTGACGTTTCAYWAGTTWTATTTTTTCCCTCAATAGCAGASRTYGGCAATTACATACACCGTAGGATACAACCACTGTTATCACGTAGGACAATATAAGAGCAGCGTCGTCATGGACCCATGTAAGAGTGGCGAGAGGC-ACATGATG-GTGATTGGGCAGAGCAGCCATGGACTCCAATTGTTCTGGGCTTTCAAGTGCTACATCTTATTTACCGGTTGTCAGAGTTCACTAGATGACAACTAATTGAGATAGACCTTGCCTAGTACATGCATCGATTGGACAACGGRTYGGGAAAACGCTTTAAAGCAGCCCGCGCCGTGGCCACTATAAGAATTTAATGCCCTAGACATAGTCTCACGCTGGTCTTCCAGCACCTCGCGACAATATCTTCACAGCATACATASCGTACATATTCGTGCTGACTCGCTCGAAACTGAGTGAGCAGAGGTCTTGAATCGTTTTAYACCTATCATGGAGCCAGAGGGGACTATAGAGCTGCCCTGTGCTRCAAAGCTCGTTCAGAGATAATTGTTGACCTACTTCGGGTGGCSYYRTTGGACAGTCCTACTCATAGACCGCGATGGCTGCTATAAGCAAGCCGCTTTTGAACACATGCCCGTATCTTTAACGCTCTGAAAAGATGCGTCCAAAAAAAAGCGAAGTGGTATGTAAACGAAGGGCCACCGCCGAGACAGA----TACAATCGTTTGCCCCAGTCGTCTTGGAACGGGTCTGATCGTAACGCATTACTGTTGCTTTCCGATGCACCGTAGGCAGGGTCATTGCGGCACGTGTGCRGRGACCACGGAGCCATTAGAAAGGCACTTCGCTCGCCGTTAAACTTTCGACTTCGCAACAGGGTCATATACATCTYGGGTTCCGTTTCCAAATGACCACGTCCAYRGATCTTATGTAGATAAACAGGCTTTGAATCRCCGTGGTCACGCAGACA-GCGGTRYAGCATGTGTTGGKGGGCCACATCACTCGTCGTTCCGAGGAAGGGGCAGATCCTTACACGTGACTGCGAAGAYACATTACTAATACGTACTATGAATCC-YTTGCGCTGTTTCAATCGGACTGGTAGGAWGTCTATTGGTTCAGCTATTATAACCTTTTTAGGCAGTCCTTACTAAAGACCCCGATTAAGCGGGCGCCAGCCCCC-AGSAACGTAKTTATGCAGTGGCGCTCGTGGGCGTAGACATCACCCTMRRRATGAGWYCTCGAGATAATTTTGGGCATGTTCTTTCTCTCATAAGGCCGTGTCCAAATCCCAATTCGTAAGCCCCACTC-TCATAAATCGATTTGTACTAWACGCAGTATTCGGTTCAGCCCTGAACTCAATGACGTGCGACCCCATAGTATTATTTACAAACATGTGCCCCCCAGTGGAATGAGCTGTGCGGGCCTTCAAGACGCTCTGTCGTTAGGAGATAAGTGCCTGCAACAGGGGTAGACCTGTAGCGCCAGTTATCATCTTGATCCCACAGGAGGTCGCATCAGCGCCAAACTCCCCATATGATACAGAATTACTGACRCRRTTTCTAACGCCACCGCGACTGCGTTCGCTTCACTATACAACGGAC-CGTGAAACTTAGTAAGTGTTTGATTCTTTAATCGCAYYMAGAGTAAAGTCTAGGCAGGCGGGGRAAGCACCATGTCCGTGCTTATGGATAGTCTACGTTAGTAACTTCGCTGTCACCTATGCAGAACCTGCGTGACCTTCCGAGGTCTTCTTCACCAACTTCGCCAAYCGTAAGGTYGTCCGTTGATGTCYTGTSCTATAGGGCGCGTTTCMATTGACRACCACAAAAGGCGAGTCGGYCTCGTGTCTGTGCCTCCAAAATCTCCGTCCCCTTGTAGTTTATACGCTCATGTGCAGCACAATCTCGGATGGAGCGGAGTAATACGCATTGTTTTACCCCTCCCGACGCCCGCCAGCTCTATCTGAGCTGTGTTTT--CGAGCGAGAGGGGRRRGCATGACTAACGCCGTCGGTCTAGGACCCAGACAAGCCGGTTTCGAGTTAGGAGTTCACAGGAATCCGTGTCCCACATGCGTTGATAGCAACATGTGGTACATTTGCATGCCCGGAGCAAACATAACCAATRYYWSYTTTTTTACGTCCCGTTCTACGCGAGATCCCATTCGCGGATACTCCGACAGGTGGTGGCAACCTGCATCACCCTGATTTTGCACGGCCCTGCCTAAGATTTCAAGGCTTCTAACATTAGTCGGGTCTTTTTGGCTACAGCAGATGCGGGTGTTCTAGATATACTAAGGACAGAAGTCACATTCCGCTCCCAGCGCTT-GTGCCCATGGAGTCCGGTTTGATCCTCGAASGCGCATCCAATAATYRRTCGTAAAAATTTCCATAGCTGAGGCACCGATAGTAGTACTGTGAACAAGAAGATTCACCTTACGTTCTAACTGTAGTGATTTCTCGTTAGGGAGGTGTAACAACATAGGYMCGCCCCGCATTATTGATCTGGCGGCAAAGGAGGATGAGGKTCTAATCGGACGCTTAGGAACGGGGCGAGGGCAAGGCTATCGGACAAATGTTTCCRRGTTTCTCGTGGTGGGACGTTARSTYGTCGGGCCCCGTTGAGCCCAGGAACAATAGCCGTGGACTATTTGTTTGCTGTATAGTCTTGAAGTTGCAGCAACCACTTTAGTAGTCCRACTACCCAAAAAT---GATACYCCTTGCTAGGTCTCAGCCCAATGTGCTACGTTTTCTATGAGAATAGACCGKRKGGCCGCAATGGAGCGTCAGCTCACATAGTTCGTKMCACKRCAGTTGCCGTACTGTATCATGTTGAGCTGGGGCGTAACA-CTGGGCGTGGAGCACAGTAGGGCTGTAACACACAGTATGACCGCAGWATTACCGAACGCTTGTCGGGTCAGCTTCAACYYACCATAGATCCGGGGAGKGCATACTATAACAAGTGCTCAGATCTCKCCGTTGGACGTTCGTAGTGGCCGTATGTTGCGGCGTGTGGTTTCCGCTAAAGTTTCCTGTTCTAACATCATGCAAATCGRGGRYGCGTGGTCTGAAGTAAGTCCCCTAGTWTGCGGGTGGTACTATTACAACCTTGCAGTGGTGATTCTAGTCCCCTGGCTCACAGCCA---CAAGGAAGGGKGTCGTGAAGGGCCATCCTTGGCGGAGGAAGCGCGCATAAATTACA-CATACRAGKYTAAGTGGCCGCATCTGCTTAGGCGGCAAGACACACGCTTTCCTTATTGCCCTCAGGGAGATATAAAACGTTGCGATTCCGCCCATGGACCCTAGGTTGCGTCTTCCACCGGCGGTAAAGCCGTCAATAACCGTTCTAAAACCGGACCAGAATCATGTRTAGCACCACTGTACCCATCGGAGGACAACCCATCMGWYAAGCCCTGGCGGAATCTAGCTCTTATGGCTCTCGCAGGACAAGACTCATATGTTGCTCAGTTGGAGATAACGCGAACAACAGCAACGAAATAGATATATTATCCCGAGGGCAACTTTTGTTGTTCCGTGGTGTCACACCCTATGCGAGGGCCTTCAGACTTGCAAGGGCTTGCGGTACGAGGCTATCGTGTATTAGGTTAATTTCGGGAGTCCTGATAMMMCCAGGCGCTTAGCTATGGCCACGCTATTCTATACGCYWA--ATCCGCTTCTAGGCC-CATGACTGCGTAAGC-CAGTTCCTGCAATTCGGAAGAACCGAAAGCCTTCTGTCAGTCTTCAGATTCAGCCTCCGCTGAACGTCCGTGAATCGTAGCATGCTGTATCAGTGTGCTAAGTCCACTGC-TGGGGCATATTAGCTTAATTAGAACAGCGGTTCGACAACTATACGACTATGTATACAACAGCGTACTCGCAGACATCGCCATTGAAGGGCCCCCAATTCTCTGCCGGTTTCGTACCCTCAACTTACGTGACCGTCTGAGTTGCCCTGCCTTTCTTATTTTCARRGTGGTAACTGCCGCATCTGCYSCGTGTATAGCCCACGGAAGCCCGTTTYCCCTGTGAGCCRAAYAACTCCTCGTATTATGGCGCGTACCAACGAAAGCTACTTTGTCGATTTARCGTCGGGGCA---GGTGTGATGCGGAGGCGGCAATTCCGCCCAAACCCCCAGCTGACTGATCTGCTTAGGGTTATGGGAGCTGTTTTGCCATCCGAGYCTCGGATACTGCAGCAYCRKACASKGCAGTCAAGGCCGAACGAATGACGAGTACTAGAGAGGCAGGCGTCCTGAAGGACAACCGACCTATCAGGTCATCGGAGGSCCAGTGATTTGGGGGGTACAATACTTAGCCACATGCATTGTCCATTGGCCCAAATACAGYRCGGGTTRTCCTGTCTGATTTCAACACTCTCCGTGYTTTTAGAG-ATATTAACATGGATCC--CCTGAAGAGTCCCATACCATGGATGATCAGGATGTTGGCAATACTGCGGGGGCTGGTCCTGAGACACGACTCAATCMATCACGGCGGTGCGGATTGGATCCGTATGGCCTCAATCGCGAACATCTCCCCATTTCTGACTGAAGACCTTGCGATAGCATCGAAGTYCTGACTAAGATGGCTGTGGGAG-GCCGTGTGCGAGTTTCAGACTATTCACGCTTCGAACCACCTGCCCGAGAGTGGAAGACTACCGGCCGTCTTCTAACGCACCCTGTGAACGATGAATCAGGGCTCTCATAGTACTGAGCTGYGATGTAACWGCCCTCGAGTTCGRGGTAGTCTTCCCTCRRAMTYMGTCTCMAACARGYGTWAGGYAAATAACGCCGWRCTCACCGAGGCCCGTCATATATATTCAGTATAAGATTKKGAGTTCAYRACCRTCCTGAGACGCATAGGGTATAGAAAGAAGAAAYYKACTATTCGGTACTGAYGTGGGAGC-TTGCTGAGTCAGATGCAACATTCTAAAACCGGTCTCTGTTCTTTGCATCGGTGTAATTTCGAAGGCACGTTTCGACGAACTTTTGCATATTCAAGCTCTATAATGTTAACTGAATCACCTACGGTAGAG-CATTATATCCTACCGTAACCATAACCTGTAGATGCTCCCAGCTGCARGGG-ATCGGCTAATRMYRCKYCTTAGTTCCTATGTGCGAWTCACCGATTATGTGTCTGCACCGAAAACGKCGRASRCTGGTGTTCTACCGCGCGTCGGACTCAGCACATCGGGATGACCARACAGACGACCCAAGCTGTCGTCGTGGGGAGGA-CMCTGGKRYCCGTCCCTACGGTAGTAGTCCTGCGGTGGGGATAGTCTTCCGTTTACAATCGAGGTTCCCATGCCGGTCCGCATGCCGTYKTCCTATTTT-TCTACGATCCCGGCACTAGGTTACGGCCTCTGAGCACGARCCACAGGTTGGCTGAAGCTAAATAAGTGTCGCCTCTTTATGGGCCTCYYTAATCKGCACCGCTGGGACCGAGAMWYCATGAAATAGCTGGGTATTCTATA-ATRYACCCTCATCGAACCTAAAAAGTGGTCATCAGTGCGAATCCTCTGAACGCGTTGAGCAACGCATCATCTTTGAACATAACCCAGTAAGGCATGAACGATCGCTCCRMWKSTWYRCGGCGAATGATGTTATCCGATTGGCCCTAACATCGAGCTCTTTAAAGAACGGTATTTTATTATATTTCATACATTTATGGGMAGGTTATCGGATTGCTCAATAGGGAAAGTAGGCGAGACTTAGTTGATGGCTAAATGTTGAGAGACGATTATAATACTCCAGCGCACCTAGCGTGGTCTAGATAACT-CTGGGGCCGCATCTCCGACAATTTATAGTATTCACAAGCGTTCTTAGGATGTGTCAGCTGTGCGTCG-ACCATGACCCAGATTCTGACTCTAAACATTCGTCTTGTCCGTGATTCGCTCGGTCCGCGGTTAGGATACGCGCGGAGTACGGGTGTTCCAGTTTTAATTAAGGTTATGCGCATTAAGTTAGGTCACATCACTGACCGGTCCTCGATTCCTGTGTGAYAACGAAAGCACATTGTGGGAGCCGGGAAACATGTTGAACAAAATAAAACGCGTTACATATTTCTAGCGTCAGAATAGGCAGGAATCTTCATCGCGCTTTAAAGGGAGTACATATCTAAAACGGAGAGTCTATGTAGGAAGGAAAACCGTCAAGATGTTCGGGTGYRGTTTGGCTAGKWSYTCATACTTAATCCCTACAACGCGTGAGCACTTAACCACAAAATTCTGTAAAATCTTCCTCTGTGTTGGTTCTTGCCGCGGGGAGGCCGGAAAACCGACTTCYTARTCMCATACTGACGCCGGGRAACTTTTAACGATATTGTTTTGATGCGAKRATAGGAAACCTTTGCTCTATGGTGGGATAATCTTGCCGGTACAACGTAGTGAACTGCGCAAGGGCCGCTAACCGMGTTYCATTCTYACGCTTAGGTGTTGCGGCCCGAGCACCCGCGTTGACATGCGTTCAAGCACAAATAGTTGAACGATTTTATGTAGGGGACATTAGGCAGTTCGCTACCCTAATATTATCCTAGATGGCGAAATAATCCTCCGCAAGTCGTGTCACTTGCGCGGCCGAGCCTCGACGCAGCTCTGGTGGTCCGCAAGACTCCCTGCTTATAGGCGTATGTCTTGAGTATACCCTTCAGGTCTGAACGCTGAGCCACGCTAGACAGCTACATGGGCAATCTGTACAGCACGGCCTCGCCTTCAATTATCGGTCGACAGACCCAGTGCTTYCTTTACACAGAAACCGTGAGGTACACCAAATCACCTTGAGAACGCCGTAACACCCAGTAGCGTTATTCGTGAAGCGACGATCATGAACTACGCCGAGGAATACRCTCGGTTTCTCGTGTGAATCATGTTAGTCCCAAGCACGTTTGGCTCTATGACTG--GTATGAGCCCTGTGGGTT-GTAAGTA-CCGTATTATATACTCACGAGAGTAGCTCCCTTTGCCAWRKRRYYYWCGCA-TCGCTTTACCAGTAATTTTACAAATACGTATGTTCTAGTTAA
GPT137420  GCAACGCACGTTAATGGGAACGTCTCGACCACGACAGTACCTGACGACGGGAGGATAATATCTAAACTTTATACATGCCCTCCCGCTTGCCAACTCGCCTGTACAGCGCATTATGAACTTAGATATCTTTGAAGTGATATGTGGGAACCTGAAAGTGGTCGGGCGGATGCATATCTCTGGCTATGTGGATTTGGACCGCCCATATTTTTGTACTCACGAGGCACCTTGTTCGCAGCATCCGATTGATCAATTCTGATTCGCCTCTACTTGCCAATGGGTAACATTTATACTTCTCCTGTCCGCGCTTATTTTTGCAGTGATATATCACAGTGTACGCGAATATGACTTTGAAGTGTAGAGATACGTGCAAATTAAGTACTGATCACTAACTTGTGGCCTTCACGTCCCCATCTGTACATGGGGACGAGAAATTGCCAAAAAACTGAAGAATTACAATACTTCAATAAGTTGGAGTATCTGGATATTACGTGCAGGGAGGTTAGCTTCTGCTGGGGTGTCATAAAGTGCACGGTGGCCGGCTGGCGATAACCACCCCGGCGGACTGTATGGGTTTCCGACATAAGCGATTTCCTGTTTGTATACTGCATGTCGAGGAACTTAACTGAGTATCTCAGCATCCTGCAATTATGATGTGTCCGCCTAACAAATGCTTTTTTACAAGGCGTCAGCATTATTATGTCCAAAGGGCGCGTGCTGTTTTGGCACACGCCTTGTTTTTTGCACGAAGTACTCAATTGAATCCATCTGGGGACACGGACTAGCTCCCACCTATAGCTTAAGTACTACTGGAGAATAGCCGCCTAGCCCTGGCAGTTTGTCTCGAACCCCATACACCATATTCCAATCGACCAGCGTGATAGAACAATCGCTGGTTGCTCGAATGAACTAGGCTCGTCACCAATGCTGCTGCCTTTATTCGGCTGATGGTGCTAATTCAGGGAATTGCAGAACGTAACGCAGGGCTAAACTATGCCGGACTCCTTTTTTTCCGGTCGGATACAGCTAGAAAGAGCAATGCAATTCGCTTATCAGCGGGCTTGATCAACCCCCAAAGTATCATCACTACTGATTTACATTGAATATAAACAAAGTAGATAGCCACTATGTACGAATGGTGCCATTCCATCCAACATTCTCGTCGCGCAGGCCGTTAAGGGCCGCTCGACAGATTTACTACTGGATTTCGGACCCATGCATCGAAACCTTGTACCCGATCGTAAGCGTGCATCCTAAGAATTCTTCCTGACAGAGCGGCACGCCTATGGTCTTGCAACCTCAGGTGGGCATCCGACGAGGAAGAGGTCTTCTTGTGCCTATCCATGTTGTGGGTTAGCCTGTCAGACCCTGTTTGGTGATGGCCGTGTATAGCCAAAGGGATACGAGGAATCTAAAACCTGTCGTGGTTCGGAAGTATTGTTTTGCTCGCCCAATAGGGGTTACACATGCCTCAACCACTCGTCAAGGAACTCAACTATCTATGATGAGCGAACCATGGGACCGAATAAATTTCCCGCCAGCATAATCGTTTAGAACCAGGGTGGAGGCAAGTGCGTTTACACCAGTGAAGGTGCCTTGAACTAAGTTCAAGTGCTTTGATAGTTCACTGGCTACAACATTTGCACCTCGTATAACTGTTAATAGGCTAGCTAACGTATTGCCGTACTGAATATAAACCAGGCASSMYCRAACGTAAACTTCTAAACAAGCGACCTAGCCTTTCGCTCGTCATAGCAAATTACGTCATATGACGGGGACGTCACGGGTATATAAGAGTTATTGCAGGTAACATAAGGCTTCAAGTCATCCCTGCCCCGGATCATTAGGTGGGCGCGATATTCCCAATATGAGTTGTTTGAATTAATTCCGTAACTGAGAGCAGACTAACAGGCCGTGATCCATCAACAAGCGCGCTCCCTGCTCAAACACTGTATCACATCCATCCATATGTTGTCATCACCTTGCAAAACGTCGTCCAACAATAGCTCAGTTTAACCATGGTAAGAGGGGGCAAAAAATCTTCGCGTACCGAATACCCGGACATCATATGATCTTCGAATCCGTGTTAGTTGCTATCCTATGTGTCCCACCCTACACATTAATAAGCCGTAAGGAAACCCCAGCTCATTCCCGGAAGCCTGTCACCCTAAGAGTAATAACGTCGAAGTTGGTCACAGAACGATCATAATTTGTCGAATCAGTTTGTCCGAGTAGCAACTTTCTTTGCGAGTGCAAATTCTAAGGCGGTTTTTGGCTATTAAAGGTCCCCCGCTAAATCTGTCGTAGCACTCAGGCTGAAATCTATTACGTGGAAGGGCGTAATAAACGCTCCGTAGAGTTGTCCCTTCATTATAGGGGTCTTGGGCGTATTTTAGCTAACTAAACAGTCAGAGGGGAAGGGTTGTGGTCCGGTCAGCTGGCGGTACTTCCAACAGAAACGACTTCACGCTCGCTATTATGTTATAACTGTTAGGTCAAAAGGGCATGTCAACGATCAGTCAGGGGGCCCCTTAGCAACCGAGACACTCACGGCACAGCGCATTGCTATTGTCTGAATTCAGCATAATCAGCTCCTGAAGCGTCTGAATTGTAGTCAACTGCCAACCACTACGCAGGTCTGTTGATCCTTAAGAACTATACGCAATGCTTCCACCGAGTGCACTTTCATTAGCGAGAACCACAGTCCATTAAAGTAAGAATACGTCCAAGGCTCGATAATGGTCTCGAATGGGCCGACCTTGAGGCTCACTGAGAACGTGAGAAGAATGTGATCAAATCACGAAGCGCGGCCAGTGATGGTGCCTAATGCCGCGATCTAGGTTGTCGCCATGCACTTCTAGGAGGAGCAAATATCGCATCGCCCTTCATCATTGCTGGGTTCTACCCGAGAATAGTCGTGACCATTGCAACACTTGTTAAAGTATTCTTATCCGTCGGCGAGTCAGGACCTTGTGTGAAGATTTACTTTCTCTCCTGATTCTAACATATAAGGTTGGAAAACTGGAAGATTACGGAGTTCGCCAATGAACACGATGCTTGCCAGCCCTTCTGGCAGCGACCGACAATTCAGACCTCCGTGTAAATTTTGTCCTACTTAAATGAATAAAACGGCAGATAATTATATAACGAGATTGCCGCATTATAGGCTTGTTCCTGCTCTCCTTGACTTATTATTGAACTTAAGATAGCTTAGCCTGTTGAGTATGATTACGAGCGTGATTTACATTGTTACTCCTCTACCCGGAGGTACTTCACACTGACCGCCAGCCTGATAATCTCCTATCCCTTGAGTTCCCTCTGAAGAAGGTCTAGCTTTGCCAGAAGTGATCAGGCTGGTTAAACATGGCAGTATCGGTGCTCCACGCTGGGGACACATTGTCTCCTCTTGAATCTTCCTGAAACCCATCCTTGGTCTTCGAGAGGTAGGGGGTGATCTTTGAGCTGTGTCTATCGAGTCCCGGTTACTTCCCGTCTTTAATTTGCAGTTAGTGGACTACTTCCTGTAGATGTGCGGACTCGGCCGAACCATTGAGCGGGGAATTAAGTCGCGTTTAGCCAGAGATCGGGGCGTCTATACGCTCATGCCACAGGACTAAGAGCATCTTGTGTGAAGCCGAGATCGTCGAAGCATGCAACACAAACTAGTCGTGTCTACGTTAGTCTTCTAGCACTACCACGACGTTCCGGTACCCAATTTATAAGACCAATTAGTCTCACCTCCATTTTCACGTAAATCTCTGACCAAAAGAGCATGACAGGTGCAAATAAGCATCTCCGGTCGGGTTCGGACGGAGATGTATGCGGCTTCGGTCCTCTATTTTTCATAGTGGAACTGCGCTCGACTCTAATGCGCTGATAAAGTTATCTCCCTTCATTTCCTGGCAGCTGGATACTAGCAGACCAGAAACTACCTTAAAGAAGTTAGTTAAGGGAGAGGGCGCGGCATCTGACGCGATTTCGCGCTCTCACAGCGTTCTAACTAAAGGTGGTCCTAAACTCGACCTCATAGTGAGTATTCTTCTACTCATATTGGTTCCAGCTAAACGTTTCCGCCTTACGGACAGCTATCAAACTGCTACGTTTAGGTAACATTAACGAATATAGACTGACTTGATGGAAAGAAACCTGTTAATATGGCGGCTTTGCTGAACTATCCAAATGCCAGGACCGCGCTTGAAATAAACATTACGTCCAGTAGGAGCAGTTTATATCTGCGCACCAACCGCAAAGAAATGGAGAAGTAACATTTCGCAAGAATATCCCTCCCTCTGAAGACTGGCGGTCGCCCCCTGCGTGACCGATTGAAGGCAGCCAATGCGATCATGCTGTATGATATTAAAACGGAATTATCGTGGACTCAAGTAAGCATGGTGTAGCAAAGTGTTATGGGTCATTAGGCAGAACAGACACGGGCTTTGGCAGTCCTAAGCCTTTAGGCATTACGTCTAATTTGTGGGTTTGCGATATACATTGGATAGTACCCTAATGGGACAAACTCTGACTAGTACATACAGGAATGAAGTGTCAGATCGGGGGCATGCTCTAAAGCAGCCAGCGCCGTGGTTATCATAAGAATAAAATGCTTGGAGTATAGCCTCCAAGTGATCTTCCAGCATCCAACTACTATATATGCCCTACGTACGTACCGGGCATAATAGTGCTGACAGGTTTGAAACCGATTAAGTGAGGCCTTTTTATCGTTTTATCCCTACCTTAGGTCGCAAGAGGTGTGCGGAGTCGTCTCGCACTGCATAACCTAAATTAAGGTAGCTGTGGATTCGTCTTGGTTAGTGTCGTTGAGTATTCTTGTCTATAGATCACGGTGCATCTCGCGGATAACCCTCTCCTCGATACACATCCGTCTCTACAACTTTGTGGAAAGGCGCGTCCAGAAGTGAGCGAAATATTCTGCAAACATAAGCTCATCATTAGAGAAAATCTTTACGGTCGTTTGATTTGCCCATTGTATCTAGTTGATAGCCATGATGCACGACTGTTGCCTTCCGTTACACCATGGACATAGTCGCTATGAGATGTACGCGGAGATTGTTGGATCAGCAAAACTTGACCGGGTTMTTCATCTAAGTCTTCGCAATGCGGTATAACAAAACATGATCCGGGGCTCGGGTTAAAGCTGTCATGTCTATGGCTCTCAGGTGTGGGACTAAGCCTTGTAGTATTGCGATCACATAGCCAGGAGGTATCACCTATATTAGTAGGCTATAACACTTGTCGTACCGAGGTCGACATGRATCCATATACGTAGCCAAGATGATAGGCAACTAATGCGAATATCTACTTTACTTGTGCTGTTTTGGTCCAACTAATGATATGTATATTATTTCTGTTCTCCTGCGGTTTTCAGGGAATCCTTGCGGTAGGCCCCGTTTGAGTGGGTGCATACTGTCAAACATCGAATTAGTATAGTCGCCCTCACGAGAGTAATTGCTACTCGAAAGATGAGTCCTTGCGAAGATTTTGGGCGCGTTCCATTACTCATGAGGCTATGTCCAAGAGCTAATTAGCAAGCTGTGCCCTTTATAGATCGTTTTGCAAAAAACGCAGTGTTCTGTACAGCCCTGATCTCAGTAACGCGCAGCACTTTAGTGCGATTTAAACGTGTTTGCCGCTCAGTGGAAAAAGTTATGCCGGACGCTCATACGATCTGCCGTCAGAAAGTAAGTGTCAGTAACAGGGGTAGAACTGTAGCGCCAGTTATTATCTTGACCTCACAGAATTCAGCAACTGCGCCGAACTCCTCATATGATACAGAATTGACGAYRCRRTTACCAACGACATCGCCACTATACTCCCCACACTATACAATAGATTCATGATATCTGGCAGGTGCCTGGATTTTTGATTGCATTCAGGATGAAGTCTGTAAAGATGAAGGGAACACCACGCCCATCGCCGTGAGTGTGCGTTTCAGGAAACATCCCTATCGCCCAAACAGGATCTGTGCGAGCTTTCGTGGTGTTGCTAACAGAATGCACCAACCATAGGGACGCCCACTGACGTACCGTCTTATGATTCGCGTGCTCATGGTCAACAATAAACGGCGGGTCGGTTTTGCATATGTGTCTCTAAATTCTGTGCCCTCTCATAGATTAAGTGCTCATGGGTGGTGAAAGATTAGGCTGAGTAAAGCTGCATGCCTTCTTTTTTCACTCCCGACCATTGGCCGCGCTGCCCGTCTTCTGTCCAGGGGTGCGTGAAGATAAGTTCCAATGAGCGCCGTCGGTCCTGGTCTAAGGTAAGCTGAAACGAGGATATGCGCACATAGGATCTCATGCGCCGAACGCAGTAGTGGCGAACTACAGTCCATTCGCGTGTCTCAAATAAGCAATACAAAGACTAGCTTATTGACMCGTCAGCTTTCGTGGGACCTCTAACACAGATATGCTAACGGATGATGCTGTCACGTATCCCCCTTATCCGGCACGGCCCCGTCTACCATCTCGAACTCTTTAACATTAAACGGATACTGTTGGTAACAATACACTTGAGAGTACTGAGATCATCGAGAGTCGAAGACTTCGACCACCCCCCGAGAAACGTACTCGCGGGAATTGGTTCGATTCTCGCAGATGCACCCAATGGCCGGGCGCACACGTATCCGTAGCTAAGCTTCCAACAAATACCATGGAAGCAAAACGGCTTATTTCATGCATCGTGCGTGGTATACCCATAACAGTAAAGAGTGGTACTCTGGCCACACCCTGTAAAAGTAGCTAATCAAGAATAGAAACTGAGRTTTTGATTAGTTCCGAGAGGTTGAGGTGTCTGGGGAGCGACTAGGTCACTATCGTTGAACTCTTCCTGACGCGAGGTGAAGTCAAATGCATTTACTGTACCCAGGAATGTTCGTCATAGGTGGCGTTATTGCCGTAAAACCCTAAAATTGTGTCGACCAGTTCAAAGACGCAGCCACTCACAGATCCTCTAACTTTGTGTTGTATTCCAACCTATTGTACTGCATTATTGACGAGATATGCTAGGGGGATCACGGCTGAACAATGGCCCATATAGTTAGCTACATKRTAATGATTGCACTCTATCATGTTGTGCTGCAGCGAAGAATTTGGGCAAAGTGTATGGGGGTGCGTAGACCTACAGCATGCCCACAAAGCTACAGAACAATCGCCCGGTTATGCATCGATTTCTATGGCGTCTGGGAGGTTTCGTTACATTAGTAACAAAGTTCTCGCCGTTGAGCAATCGTAGCGATTAGCCAGAACATCATGCAATATTTATTTAGGTTTGCCTCCTTAATATCACGCTAGACCGGGGCACGTGGTCCGGTTTAGATTGCCGGGTTCATGAGTAATCTTGCTATAGATTTGCAGAGGTAGTTCCGGTCCTCTGTCTCTCCGTAGCCATCAGACAAGGTATTACGAGGAGACACCACGGGCTAAGGGAGCGCAAAACGATCGTGTTGCCCGATTTCCAGTAACCACGACCGTTTGARCTCCAGAACAAGCGCCATTCCACGTATTCTTGAAGTGACATCGCGCATTATGATTTCGTTAGTGCACCTTTCGTTTTGTCTTCAACCGAGTGAGCAGCCTCCTGTACCTGTGCCGACCCACTGCCGAGGTTTCCGGCGTTATCGCAGAGTTGTCATAGGCTTGGTTGCAGCGATACGTGCCCGTAGGCCATAATTCTCAGAAATTTTGTAACGCTAAGCCCTTATAACTCCTCGTTAGTGACTGCACTAACATCAGTTATGGGATACCCACACTGTCGCAAGGGCTACTTCTTTTATCCCATGGGACTTTAGCCCAGATAGGGGCTTTGAAACTTACGAGAACCTACGGTGCAAACCCGTCGTGTAATAACTAAGTTCCAGGCGTTAAGAGTACCCCGGGCGTCCTATCTCAGTTACGGCGTTTCCCGCGCTAAGGGTCTTTTTCAGAATACTGTAACAGAGTGGGGTAAAATTTAGCGGATCATGAGGAGGAAAAGCTTTTTGAAGGCCGTTATGCCCAATTTATACAAAACGTCCCTTAACCACATCGCGCTCCATCGCGAAAGTTGACGCATTGTCTGGCGTATATTAGCGTGAAATAAACAGAGATTTGACAACTGTAGATTTCAATCTACAACCCGGTACACGTAGACACGACCACCGGAGGGCTCGCGATTCGCTTTTAGTTTCCTATCCGGAACTTACACGGACAAATAATCCCTTCTATGTCTTTTATTTTCAGAGTGGCAATTATCATATCCGTCCTGGTTACGGCCTATAGAGGTGCATTCCCCCTTCGTGCAGACTCACTTCTAAGATGGTAGCGCCTACCAACGAGAACCTCTTTGCCAACTTGATCCCCGGTTGTGGAGCGTGGTCCGAAAGCGTCTATTCCACCTAAACTTCCAGCTGACTGATCTGCATAAGATTGTAGGAGCGGTTTCGCCATCAGAGTCTCGTATACTGTGGCGCTAGACAGTGCAATCAAGGCTGAACGAATGATGAGTACTAGAGGTGTAGGTGACCCGAAGGACAGCTGGCCTGTCATGTCATCGGGGGCTCAATGATTTGGGGGATGCAATACTCAGCCACAGAAATTGTCCTTTGGCCTGAATACAGCGCGGGTTGTCTTGTCTTATTTCAATACTCTTCGTGTCTTCAGAGAATTTTATCATGGATCCTCCATGAAGAATCCCATGCCATATATGACCAGAATGTTGAGGCTACGACGGGAGCTGGTTCTGAGGCATGACTCAGCCAAATGCGGTGGCAAACATTCCAATTGTGTGACATCAAACGGATACATTTCTCCACTTTCGGTAATCAGTCTTGCAATGATAGCAAGGCCTTAATTGGAACAGCCACCGGAAGTCTATGCCCGAGCTCTACTTTGCCTGCGTCACCATCCCCTGGAGTGCAGGCATATAACTATCGTCTGTCATCCAACGCATCCTGAGGGCTTTAAATTGGGACTCGGGTAAGGCCGAGCTGCGGTGTAGTTCTCTTCCAATGCTGATCAGTCTTACCCTAAACTCCGTCTCCAGCAAGTGCAAGTCAAGTCATGTAGAACTCATCAAAACGCACTATACGCATTCAGTACAAGACTTTCAATCCACGCTTACTTTGCGACGTGTAGAGTATAGCAATAGGATGTCGATTACTTGTCATTCATGCGAGGGCATTTCAAAGCTCGATACAGCGGCTCCAGACCAGACCCTGTTGTGCACCTTAACTTTATTATAGTAGTGCAACGTAACGAACTATCATATATCTATGGTTTATAAAGCTAATCGTATTACGTTCAACAGGGTCGTGCCACCCGACTATTCGTGTGCTACGGAGACGCCCTTAACTAAAAAGGCCTGTGTACATACCGCGCCGCCGCTGCAGTATGTGATCTAACAGTTAAATATTCCAACTGAAGACATAAATGATCGGTAATCCGCAGGGCGTTGGGCCCTGCATACCAGGACACTTAGATGGGTGGCCCGAGCAATTGTCTTTATGTGAGACCCTGATGTCTATTTCCACGGACATGTCCCTGCTGTGGGGATAGTCTTCCGTCAATAATGAAAGCCTTGATCCCGGTTCGCGTGCCAACGCAATAATAATCCCAAGTCCTCTTATCTGGGCTGTAATTCTCGGGTCTATGTTATGAATCAGTTCAGCTTGGATGAGAGCCATCTCTTTGCGTGCCTCCTTAGTTTGAGCCGCAGGGATCAAAAATTCGTGACTATGTTGAGCATTGTATGGTTGCGATCTGATCAGGTATAACAAGTGATTAGCAGCGCAAACTATTCACGCGCACAGGGCAGTGCCCCGTAGTCAAACTTAACACGCTAGGGTGCGAACGACCGTCCTAATGCTACGCGCCTGATAGTATTACCCAATCAATCCTGACATTGAGCACTCTCAAGTGCGGGATCCTATCCCTTCTCGAATATTAGCGGCCAAAAGGTCAGATTGCTTAACAGGAGAGGTCCACAAATCACAAATACTGTCCTGCGCCTTAAAAGCTACTAGGATGCTCAAGTTAATCTGGTGTGCCTTAGCTAATTGTTGGAGTCGCACTTCCTACAATTTACAATCTCCATGGTCACCTTTAAGTAGCGTCGGCAGTGMGTAGCTTCATAACGCCAATGTCAATCGTCACTACTCGTATTGTGTGTGCCACCTTCAATCGACAGTCGAAGTTGGTATGGTTTAGGCACACTTTATTTTTAGTTAAAGTTGAGAGTATTAAACTGGCTTAGACTACCGACCGGTCCCCGGCTTCCTTGTGGCAATAAAGGCTCTTGATGAACTTCGCACAATGCGGTAGCCTACTTGGTAGGTATTWCATAACACTGTCAACTGCAGAAGCAAGAGTCTCCATCGAATTCCGTAGAGGAAAAGCATGTAAACGCATGAGCGTCGTCAGGAGGGGAAACGGTCACGACTTCCATACGCAGTTTAACTAGTTCTTTATACTATGCTTTTTCAACATGTAAGTGCTTGACTGTCGAATTTCGTAAAAGCTTCTTCAGTCCTGACCTCGAACATAAGAAGATCGATACATCAACTCCCTGACAACATTTTTACGCCGCGGTTTACATAACGATGCAATTCCGACACGATAGCTGGAGACCTTTTGTTTGCTGTGGTGCTGTCCGATTCGCATAGCATCACAGGCTGTGCAGAGATTACTAGTTGAGTTTCACGTTCATGCTTAAACATTACGGCCCGGATACCAGGTTTGATACGCGTTCGACTATACATAGATGGATCTCTCTACAAAGGGCGCATGAGGTAGCTCTCTATCATAATATTATCATTGATGGTACAATAATCCTTCGCAAATTGTGTAACTTGTGCGTTTGAGCCTTACCGCCACTCTAGAAGTCCAATATAAGCTTACTTCGTAAGCATTTGCCACCGGTGCGTCCTTCAAGTGGAAATGTCGATCCCCACCAGACAGCTCCATAGACTTACTATGCCATCCAACTTCTTCTTTAATGATGGATCTACAGACTCAATCCTTYMGTTACTTGAAGGTTAGGAGAAGCGTTTAACGGTCTTAAGGTTATGCTGGAATTTGACGTTACTGTGCGTGACGCAGTGACTACGAGCCACGCGGTCGACTTGATCAGACACTCTCTATGGAACATATTAGATTCAAGTGTACAGGATTTCATAACGGCTCCACGGGTCCCGTGGGTATTCGTGTCGTTTCGTTACGCGCTTACAATAAAGAGCCCCTTTGTGCAGTAACTCACTCAGCAAATCTAGACGTAACTCTACGAACATGCCTCTCTTTGTCAA
GPT137710  GCAACGCACGTTRATGGGAACGTCTCRACYACGACAGGACCTGACGACGGGAGGATAATATCTAAAATTTATACATGCCCTCCCGCTTGCCAACTCGCCTGTACAGCGCATTATGAAYTCAGAAATCTTTGAAGTGATATGTGGGAACCTGAAAGTGGTCGGGCGGATGCATATCTCTGGCTATGTGGATTTGGACCGCCCATATTTTTGTACTCACGAGGCACCTTGTTCGCAGCATCCGATTGATCAATTCTGATTCGCCTCTACTTGCCAATGGGTAACATTTATACTTCTCCTGTCCGCGCTTATTTTTGCAGTGATATATCACAGTGTACGCGAATATGACTTTGAAGTGTAGAGATACGTGCAAATTAAGTACTGATCACTAACTTGTGGCCTTCACGTCCCCATCTGTACATGGGGACGAGAAATTGCCAAAAAACTGAAGAATTACAATACTTCAATAAGTTGGAGTATCTGGATATTACGTGCAGGGARGTTAGCTTCTGCTGGGGTGTCATAAAGTGCACGGTGGCCGGCTGGCGATAACCACCCCGGCGGACTGTATGGGTTTCCGACATAAGCGATTTCCTGTTTGTATACTGCATGTCGAGGAACTTAACTGAGTATCTCAGCATCCTGCAATTATGTTGTATCCGCCTAACAAATGCTTTTTTACAGAKAGTCAGCATTATTATGTCCAAAGGGCGCGTGCTGTTTTGGCACACGCCTTGTTTTTTGCACGAAGTACTCAATTGAATCCAGCTGGGGGCTCGGACTAGCTTCCACCTATAGCGTAAGTACTACTGGAGAATAGCCGCCTAGCCCTGGCAGTTTGTCTCGAACCCCATACACCATACTCCAATCGACCAGCGTGATAGAACAATCGCTGGTTGCTCGAATGAACTATGCTCGTCACCAATGCTGCTGCCTTTATTCGGCTGATGGTGCTAATTCAGGGAATTGCAGAACGTAACGCAGGGCTAAACTATGCCGGACTCCTTTTTTTCCGGTCGGATACAGCTAGAAAGAGCAATGCAATTCGCTTATCAGCGGGCTTGATCAACCCCCAAAGTATCATCACTACTGATTTACATTGAATATAAACAAAGTAGATAGCCACTATGTACGAATGGTGCCATTCCATCCAACATTCTCGTCGCGCAGGCCGTTAAGGGCCGCTCGACAGATTTACTACTGGATTTCGGACCCATGCATCGAAACCTTGTACCCGATCGTAAGCGTGCATCCTCAGAGTTCTTCCTGACAGAGCGGCACGCCTATGATCCTGCAACCTCAGGTGGGCATCCGACGAGGARGAGGTCTTCTTGTGCCTAASCATGTTGTGGGTTMGCCTGTCTGACCCTGTTTGGTGATGGCCGTGTATAGCCAAAGGGATACGAGGAATCTAAAACCTGTCGTGGTTCGGAAGTATTGTTTTGCTCRYYCAATAGGGGTTACACATGCCTCAACCACTCGTCAAGGAACTCAACTATCTATGATGAGCGAACCATGGGACCGAATAAATTTCCCGCCAGCATAATCGTTTAGAACCAGGGTGGAGGCAAGTGCGTTTACACCAGTGAAGGTGCCTTGAACTAAGTTCAAGTGCTTTGATAGTTCACTGGCTACAACATTTGCACCTCGTATAACTGTTAATAGGCTAGCTAACGTATTGCCGTACTGAATATAAACCAGGCASSMYCRAACGTAAACTTCTAAACAAGCGACCTAGCCTTTCGCTCGTCATAGCAAATTACGTCATATGACGGGGACGTCACGGGTATATAAGAGTCATTGCAGGTAACATAAGGCTTCAAGTCATCCCTGCCCCGGATCATTAGGTGGGCGCGATATTCCCAATATGRGTTGTCTGAATTAATTCCGTAACTGAGAGCAGATTAACAGGCCGTGATCCATCAACAAGCGTGCTCCCTGCTCAAACACTGTATCACATCCATCCATATGTTGTCATCACCTTGCAAAACGTCGTCCAACAATAGCTCAGTTTAACCATGGTAAGAGGGGGCAAAAAAYCKWCGCGTACCGAATACCCGGAYAKCATATGATCTTCRAATCCGTGTTAGTTGCTATCCTATGTGTCCCACCCTACACATTAATAAGCCGTAAGGAAACCCCAGCACATTCCCGGAAGCCTGTCACCCTAAGTGTAATAACGTMGAAGTTGGTCACAGAACGATCATAATTTGTMGAATCAGTTTGTCCGAGTAGCAACTTTCTTTGCGAGTGCAAATTCTAAGGCGGTTTTTGGCTATTAAAGGTCCCCCGCTAAATCTGTCGTAGCACTCAGGCTGAAATCTATTACGTGGAAGGGCGTAATAAACGCTCCGTAGAGTTGTCCCTTCATTATAGGGGTCTTGGGCGTATTTTAGCTAACTAAACAGTCAGAGGGGAAGGGTTGTGGTCCGGTCAGCTGGCGGTACTTCCAACAGAAACGACTTCACGCTCGCTATTATGTTATAACTGTTACGTCAAAAGGGCATGTCAACGATCAGTCAGGGGGCYCCTTAGCAACCGAGACACTCACGGCACAGCGCATTGCTATTGTCTGAATTCAGCATAATCAGCTCCTGAAGCGTCTGAATTGTAGTCAACTGCCAACCACTACGCAGGTCTGTTGATCCTTAAGAACTATACGCAATGCTTCCACCGAGTGCACTTTCATTAGCGAGAACCACAGTCCATTAAAGTAAGAATACGTCCAAGGCTTAATAATGGACTCGAATGGGCCGGCCTTTWGGCTCACTAAGAACGTGAGAAGAATGTGATCAAATCACGAAGCGCGGCCAGTGATGGTGCCTAATGCCGCGATCTAGGTTGTCGCCATGCACTTCTAGGACGAGCAAATATCGCATCGCCCTTCATCATTGCTGGGTTCTACCCGAGAATAGTCGTGACCATTGCAACACTTGTTAAAGTATTCTTATCCGTCGGCGAGTCAGGACCTTGTGTGAAGATTTACTTTCTCTCCTGATTCTAACACATAAGGTTGGGAAGCTGGAAGATCRCGGAGTTCGCCAATGAACACGATGCTTGCCAGCCCTTCTGGCAGCGACCGACAATTCAGACCTCCGTGTAAATTTTGTCCTACTTAAATGAATAAAACGGCAGATAATTATATAACGAGATTGCCGCATTATAGGCTTGTTCCTGCTCTCCTTGACTTATTATTGGACTTAAGATGGCTTAGCCTGTTGAGTATGATTACGAGCGTGATTTACATTGTTACTCCTCTACCCGGAGGTACTTCACACTGACCGCCGGCCTGATAATCTCCTATCCCTTGRGTTCCCTCTGAAGAAGGTCTAGCTTTGCCAGAAGTGATCAGGCTGGTTAAACATGGCAGTATCGGTGCTCCACGCTGGGGACACATTGTCTCCTCTTGAATCTTCCTGAAACCCATCCTTGGTCTTCGAGAGGTAGGGGGTGATCTTTGAGCTGTGTCTATCGARWYCYGRYYWCKYCCCGTCTTTAATTTGCAGTTAGTGGACTACTTCCTGTAGATGTGCGGACTCGGCCGAACCATTGAGCGGGGAATTAAGTCGCGTTTAGCCAGAGATCGGGGCGTCTATACGCTCATGCCACAGGACTAAGAGCATCTTGTGTGAAGCCGAGATCGTCGAAGCATGCAACACAAACTAGTCGTGTCTACGTTAGTCTTCTAGCACTACCACGACGTTCCGGTACCCAATTTATGAGAYCAAGKAGTCTCACCCCTATTTTCACGTAAATCTCTGACCAAAAGAATGCGACAAGTGCAAATAAGCATCTCCGGTCGGGTTCGGACGGAGATGTATGCGGCTTCGGTCCTCTATTTTTCATAGTGGAACTGCGCTCGACTCTAATGCGCTGATAAAGTTATCTCCCTTCATTTCCTGGCAGCTGGATACTAGCAGACCAGAAACTACCTTAAAGAAGTTAGCCGCTGGAGAGGGCGCGGCATCTGACGCGATTTCGCGCCCTCAAAGCGTTATAATTAGAAGTGGTCATCGACTCGACCTCATAGTGAGTATTCTTCTACTCATATAGGTTCCAGCTAAACGTTTCCGCCTTACGGACAGCTATCAAACTGCTACGTTTAGGTAACATTGACGAACATAGACGGACTTGATGGAAAGAAACATGTTAATATGGCGGCTTTACTGGACTATCCAAATGCCAGGACCGCACTTGAAATAAACATTACTTCCAATAGGAGCAGTTTGTATCTGCGCACCAACCGCAAAGAAATGGAGAAGTAACATTTCGCAAGAATATCCCTCCCTCTGAAGACTGGCGGTCGCCCCCTGCGTGACCGATTGAAGGCAGCCAATGCGATCAYGCTGTATGATATTAAAACGGAATTATCGTGGACTCAAGTAAGCAYGGTGTAGCAAAGTGTTATGGGTCATTAGGCAGAACAGACACGGGCTTTGGCAGTCCTAAGCCKTTAGGCATTACGTCTAATTTGTGGGTTTGCGATATACATTGGATAGTACCCTAAYRGGACAAACTCTGACTAGTACATACAGGAATGARGTGTYAGATCGGGGGCATGCTCTAAAGCAGCCAGCGCCGTGGTTATCATAAGAATAAAATGCTTGGAGTATAGCCTCCAAGTGATCTTCCAGCATCCAACTACTATATATGCCCTACGTACGTACCGGGCATAATAGTGCTGACASGTTTGAAACCGATTAAGTGRGGCCTTTTTATCGTTTTATCCCTACCTTAGGTCGCAAGAGGTGTGCGGAGTCGTCTCGCACTGCATAACCTAAATTAAGGTAGCTGTGGATTCGTCTTGGTTAGTGTCGTTGAGTATTCTTGTCTATAGATCACGGTGCATCTCGCGGATAACCCTCTCCTCGATACACATCCGTCTATACAACTTTGTGGAAAGGCGCGTCCAGAAGTGAGCGAAATATTCTGCAAACATAAGCTCATCATTAGAGAAAATCTTTACGGTCGWTTGMTTTGCCCATTGTATCTAGTTGATAGCCATGATGCACGACTGTTGCCTTCCGTTACATCATGGACGTAGTCGCTATGAGATGTACGCGGAGATTGTTGGATCAGCAAAACTTGACCGGGTTMTTCATCTAAGTCTTCGCAATGCGGTATAACAAAACATGATCCGGGGCTCGGGTTAAAGCTGTCATGTCTATGGCTCTCAGGTGTGGGACTAAGCCTTGTAGTATTGCGATCACATAGCCAGGAGGTATCACCTATATTAGTAGGCTATAACACTTGTCGTACCGAGGTCGACATGAATCCATATACGTAGCCAAGATGATAGGCAACTAATGCGAATATCTACTTTACTTGTGCTGTTTTGGTCCAGCAAATGATATGTATATTATTTCTGTTCTCCTGCGGTTTTCAGGGAATCCTTGCGGTAGGCCCCGTTTGAGTGGGTGCATACTGTCAAACATCGAATTAGTATAGTCGCCCTCACGAGAGTAATTGCTACTCGAAAGATGAGTCCTTGCGAAGATTTTGGGCGCGTTCCATTACTCATGAGGCTATGTCCAAGAGCTAATTAGCAAGCTGTGCCCTTTATAGATCGTTTTGCAAAAAACGCAGTGTTCTGTACAGCCCTGATCTCAGTAACGCGCAGCACTTTAGTGCGATTTAAACGTGTTTGCCSCTCAGTGGAAAAAGTTATGCCGGACGCTCATACGATCTGCCGTCAGAAAGTAAGTGTCAGTAACAGGGGTAGAACTGTAGCGCCAGTTATTATCTTKACCTCACAGAATTCAGCAACTGCGCCGAACTCCTCATATGATACAGAATTGACGAYRCRRTTACCAACGACATCGCCACTATACTCCCCACACTATACAATAGATTCATGATATCTGGCAGGTGCCKGAATTTTTGATTGCATTCAGGATGAAGTCTGTAAAGATGAAGGGAACACCACGCCCATCGCCGTGAGTGTGCGTTTCAGGAAACATCCCTATCGYCCAAACAGGATCTGTGCGAGCTTTCGTGGTGTTGCTAACAGAATGCACCAACCATAGGGACGCCCACTGACGTACCGTCTTATGATTCGCGTGCTCATGGTCAACAATAAACGGCGGGTCGGTTTTGCATATGTGTCTCTAAATTCTGTGCCCTCTCATAGATTAAGTGCTCATGGGTGGTGAAAGATTAGGCTGAGTAAAGCTGCATGCCTTCTTTTTTCACTCCCGACCATTGGCCGCGCTGCCCGTCTTCTGTCCAGGGGTGCGTGAAGATAAGTTCCAATGAGCGCCGTCGGTCCTGGTCTAAAGTAAGCTGAAACGAGGATATGCGCACATAGGATCTCATGCGCCGAACGCGGTAGTGGCGAACTRCAGTCCATTCGCGTGTCTCAARTAAGCAATACAAAGACTAGCTTATTGACMCGTYAGCTTTCGTGGGACCTCTAACACGAATATGCTAACRGATGAYGCTGTCACKCATCCCCYTKRWYCGGCACRGCCCCGTCTACCATCTCGAACTCTTTAACATYAAACGGATACTGTTGGTAACAATACACTTGAGAGTACTGAGATCATCGAGAGTCGAAGACTTCGATCACCCCCCGAGAAACGTACTCGCGGGATTTGGTTCGATTTTCGCAGATGCACCCAATGGCCGGGCGCACACGTATCCGTAGCTAAGCTTCCAACAGATACCATGGAAGCAAAGCGGCTTATTTCATGCATCGTGCGTGGTATACCCATAACAGTAAAGAGTGGTACTCTGGCCACACCCTGTAAAAGTAGCTAATCAAGAATAGAAACTGAGRTTTTGATTAGTTCCGAGAGGTTGAGGTGTCTGGGGAGCGACTAGGTCACTATCGTTGAACTCTTCCTGACGCGAGGTGAAGTCAAATGCATTTACTGTACCCAGGAATGTTCGTCATAGGTGGCGTTATTGCCGTAAAACCCTAAAATTGTGTCGACCAGTTCAAAGACGCAGCCACTCACAGATCCTCTAACTTTGTGTTGGATTCGAACCTATTGTACTGCATTATTGACGAGCTTTGCTAGGGGGATCACGGCTGAACAATGGCCCATATAGTTAGCTACATKRTAATGATTGCACTCTATCATGTTGTGCTGCAGCGAAGAATTTGGGCAAGATGTATGGGGGTGCGTAGACCTACAGCATGCCCACAAAGCTACAGAACAATCGCCCGGTTATGCATCGATTTCTATGGCGTCTGGGAGGTTTCGTTACATTAGTAACAAAGTTCTCGCCGTTGAGCAATCGTAGCGATTAGCCAGAACATCATGCAATATTTATTTAGGTTTGCCTCCTTAATATCACGCTAGACCGGGGCGCGTGGTCCGGTTTAGATTGCCGGGTTCATGAGTAATCTTGCTATAGATTTGCAGAGGTAGTTCCGGTCCTCTGTCTCTCCGTAGCCATCAGACAAGGTATTACGAGGAGACACCACGGGCTAAGGGAGCGCAAAACGATCGTGTTGCCCGATTTCCAGTAACCACGACCGTTTGAACTCCAGAACAAGCGCCATTCCACGTATTCTTGAAGTGACATCGCGCATTATGATTTCGTTAGTGCACCTTTCGTTTTGTCTTCAACCGAGTGAGCAGCCTCCTGTACCTGTGCCGACCCACTGCCGAGGTTTCCGGCGTTATCGCAGAGTTGTCATAGGCTTGGTTGCAGCGATACGTGCCCGTAGGCCATAATTCTCAGAAATTTTGTAACGCTAAGCCCTTATAACTCCTCGTTAGTGACTGCACTAACATCAGTTATGGGATACCCACACTGTCGCAAGGGCTACTTCTTTTATCCCATGGGACTTTAGCCCAGATAGGGGCTTTGAAACTTACGAGAACCTACGGTGCAAACCCGTCGTGTAATAACTAAGTTCCAGGAGTTCAGAGTACCCCGGACGCCCTATCTCARTTACGGCGTTTCCCGCGCTAAGGGTCTTTTTCAGAATACTGTAACAGAGTGGGGTAAAATTTAGCGGATCATGAGGMGGAAAAGCTTTTTGAAGGCCGTTATGCCCAATTTATACAAAACGTCCCTTAACCACATCGCGCTCCATCGCGAAAGTTGACGCTTTACCTAGCGTATACTAGCGTGAAATAAACAGAGATTTGACAACTGTAGATTTCAATCTACRRCCCGGYACAAGCAGACATGACARTTGGTAAGCCCGCGATTCTCTTTCAGTTTCCTATCCGGAACTTACACGGACAAATAATCCCTTCTATGTCTTTTATTYTYAGAGTGKCAATKRYYRYATCCGTCTTGGTTACGGCCTATAGAGGTGCATTCCCCCTTCGTGCAGACTCACTTCTAAGATGGTAGCGCCTACCAACGAGAACCTCTTTGCCAACTTGATCCCCGGTTGTRGAGCGTGGTCCGAAAGCGTCTATTCCACCTAAACTTCCAGCTGACTGATCTGCATAAGATTGTAGGAGCGGTTTCGCCATCAGAGTCTCGTATACTGTGGCGCTAGACAGTGCAATCAAGGCTGAACGAATGATGAGTACTAGAGGTGTAGGTGACCCGAAGGACAGCTGGCCTGTCAKGTCATCGGGGGCTCAATGATTTGGGGGATGCAATACTCAGCCACAGAAATTGTCCTTTGGCCTGAATACAGCGCGGGTTGTCTTGTCTTATTTCAATACTCTYCGTGTCTTCAGAGAATTTTATCATGGATCCTCCATGAAGAATCCCATGCCATATATGACCAGAATGTTGAGGCTACGACGGGAGCTGGTTCTGAGGCATGACTSAGCCAAATGCGGTGGCAAACATTCCWATTGTGTGACATCAAACGGATACATTTCTCCACTTTCGGTAATCAGTCTTGCAATGATAGCAAGGCCTTAATTGGAACAGCCACCGGAAGTCTATGCCCGAGCTCTACTTTGCCTGCGTCACCATCCCCTGGAGTGCAGGCATATAATTATCGTCTGTCATCCAACGCATCCTGAGGGCTTTAAATTGGGACTCGGGTAAGGCCGAGCTGCGGTGTAGTTCTCTTCCAATGCTGATCAGWCTTACCCTAAACTCCGTCTCCAGCAAGTGCAAGTCAAGTCATGTAGAACTTATCAAAACGCACTATACGCATTMAGTACAAGACCTTCAATCCACGCTTACTTTGCGACGTGTAGAGTATAGCAATAGGATGTCGATTACTTGTCATTCATGCGAGGCCATTTCAAAGCTCGATACAGCGGCTCCAGACCAGACCCTGTTGTTCACCCTAACTTTATTTTAGTAGTGCAACTCAACGAACTATCATATATCTATGGTTTATAAAGCTAATCGTATTACGTTCAACAGGGTCGTGCCACCCGACTATTCGTGTGCTACGGAGACGCCCTTAACTAAAAAGGCCTGTGTACATACCGCGCCGCCGCTGCAGTATGTGATCTAACAGTTAAATATTCCAACTGAAGACATAAATGATCGGTAATCCGCAGGGCGTTGGGCCCTGCATACCAGGACACTTAGATGGGTGGCMCRAGCAAYTGTCKTTRTGTGAGRCCCTGRTGTCYAKTTCCACGGACATGTCCCTGCKATGGGGACAGTCTYYCGTYAAYAATGAAASCCTTGGTGCCGGTTCGCGTGGCAACGCAATAATAATCCCAAGTCCTCTTATCTGGGCTGTAATTCTCGGGTCTATGTTATGAATCAGTTCAGCTTGGATGAGAGCCATCTCTTTGCGTGCCTCCTTAGTTTGAGCCGYAGGGATCAAAAATTCGTGACTATGTTGAGCAYYGTATGGTWGCGMTCTGATYRGGTATAACAGATGATTAGCAGCGCAAACTATTCACGCGCACAGGGCAGTGCCCCGTAGTCAAACTTAACACGCTAGGGTGCGAACGACCGTCCTAATGCTACGCGCCTGATAGTATTACCCAATCAATCCTGACATTGAGCACTCTCAAGTGCGGGATCCTMTCCCTTCTCGWATATTAGCGGCCAAAAGGCGGGTTTTTTTAACAGGAGAGGTCCACAAATCACAAATACTGTCCTGCGCCTTAAAAGCTACTAGGATGCTCAAGYKMRTCTGGTGTGCCYTAGCTAATTGTTGGAGTCGCA-TTCCTACAATTTACAATCTCCATGGTCACCTTTAAGTAGCGTCGGCAGTGAGTAGCTTCATAACGCCAATGTCAATCGTCACTACTCGTATTGTGTGTGCCACCTTCAATCGACAGTCGAAGTTGGTATGGTTTAGGCACACTTTATTTTTAGTTAAAGTTGAGAGTATTAAACTGGCTTAGACTACCGACCGGTCCCCGGCTTCCTTGTGGCAATAAAGGCTCTTGATGAACTYCGCACAATGCGGTAGCCTACTTGGTAGGTATTWCATAWCACTGTCAACTGCAGAAGCAAGAGTCTCCATCGAATTCCGTAGAGGAAAAGCATGTAAACGCATGAGCGTCGTCAGGAGGGGAAACGGTCACGACTTCCATACGCAGTTTAACTAGTTCTTTATACTATGCTTTTTCAACATTTAAGTACTTGACTGCAAGATTTCGTAAAAGCTTCTTCAGTCCTGACCTCGAACATAAGAAGATCGATACATCAACTCCCTGACAACATTTTTACGCTTCGGTTTACATAACGATGCAATTCCGACACGATAGCTGGAGACCTTTTGTTTGCTGTGGTGCTGTCCGATTCGCATAGCATCACAGGCTGTGCAGAGATTACTAGTTGAGTTTCACGTTCATGCTTAAACATTACGGCCCGGATACCAGGTTTGATACGCGTTCGACTATACATAGATGGATCTCTCTACAAAGGGCGCATGAGGTAGCTCTCTATCATAATATTATCATTGATGGTACAATAATCCTTCGCAAATTGTGYAACTTGTGCGTTTGAGCCTTACCGCCACTCTAGAAGTCCAATATAAGCTTACTTCGTAAGCATTTGCCACCGGTGCGTCCTTCAAGTGGAAATGTCGATCCCCACCAGACAGCTCCATAGACTTACTATGCCATCCAACTTCTTCTTTAATGATGGATCTACAGACTCAATCCTTYMGTTACTTGAAGGTTAGGAGAAGCGTTTAACGGTCTTAAGGTTATGCTGGAATTTGACGTTACTGTGCGTGACGCAGTGACTACGAGCYAYGCGGTCGACTTGRYCAGACACTCTCTATGGAACATATCTGATTYAAGTGTACAGGATTTCATAACGGCTCCACGGGTCCCGTGGGTATTCGTGTCGTTTCGTTACGCGCTTACAATAAAGAGCCCCTTTGTGCAGTAACTCACTCAGCAAATCTAGACGTAACTCTACGAACATGCCTCTCTTTGTCAA
GPT137970  GCAACGCACGTTGATGGGAACGTTTCAACTACGACAGGACCTGACGACGGGAGAATAATATCTAAAATTTATACATGCCCTCCCGCTTGCCAACTCGCCTGTACAGCGCATTATGAATTCAGATATCTTTGAAGTGATATGTGGGAACCTGAAAGTGGTCGGGCGGATGCATATCTCTGGCTATGTGGATTTGGACCGCCCATATTTTTGTACTCACGAGGCACCTTGTTCGCAGCATCCGATTGATCAATTCTGATTCGCCTCTACTTGCCAATGGGTAACATTTATACTTCTCCTGTCCGCGCTTATTTTTGCAGTGATATATCACAGTGTACGCGAATATGACTTTGAAGTGTAGAGATACGTGCAAATTAAGTACTGATCACTAACTTGTGGCCTTCACGTCCCCATCTGTACATGGGGACGAGAAATTGCCAAAAAACTGAAGAATTACAATACTTCAATAAGTTGGAGTATCTGGATATTACGTGCAGGGAGGTTAGCTTCTGCTGGGGTGTCATAAAGTGCACGGTGGCCGGCTGGCGATAACCACCCCGGCGGACTGTATGGGTTTCCGACATAAGCGATTTCCTGTTTGTATACTGCATGTCGAGGAACTTAGCTGAGTATCTGAGCATCCTGCAATTATGATGTGTYCGCCTAACAGATGCTTTTTTACAAGGCGTCAGCATTATTATGTCCAAAGGGCGCGTGCTGTTTTGGCACACGCCTTGTTTTTTGCACGAAGTACTCAATTGAATCCAGCTGGGGACACGGACTAGCTTCCACCTATAGCGTAAGTACTACTGGAGAATAGCCGCCTAGCCCTGGCAGTTTGTCTCGAACCCCATACACTATATTCCAATCGACCAGCGTGATAGAACAATCGCTGGTTGCTCGAATGAACTATGCTCGTCACCAATGCTGCTGCCTTTATTCGGCTGATGGTGCTAATTCAGGGAATTGCAGAACGTAACGCAGGGCTAAACTATGCCGGACTCCTTTTTTTCCGGTCGGATACAGCTAGAAAGAGCAATGCAATTCGCTTATCAGCGGGCTTGATCAACCCCCAACGTATTATCACTACTGATTTACATTGAATATAAACAAAGTAGACAGCCACTATGTACGAATGGTGCCATTCCATCCAACATTCTCGTCGCGCAGGCCGTTAAGGGCCGCTCGACAGATTTACTACTGGATTTCGGACCCATGCATCGAAACCTTGTACCCGATCGTAAGCGTGCATCCTCAGAGTTCTTCCTGACAGAGCGGCACGCCTATGGTCTTGCAACCTCAGGTGGGCATCCGACGAGGAGGAGGTCTTCTTGTGCCTAAGCATGTTGTGGGTTCGCCTGTCTGACCCTGTTTGGTGATGGCCGTGTATAGCCAAAGGGATACGAGGAATCTAAAACCTGTCGTGGTTCGGAAGTATTGTTTTGCTCRYYCAATAGGGGTTACACATGCCTCAACCACTCGTCAAGGAACTCAACTATCTATGATGAGCGAACCATGGGACCGAATAAATTTCCCGCCAGCATAATCGTTTAGAACCAGGGTGGAGGCAAGTGCGTTTACACCAGTGAAGGTGCCTTGAACTAAGTTCAAGTGCTTTGATAGTTCACTGGCTACAACATTTGCACCTCGTATAACTGTTAATAGGCTAGCTAACGTATTGCCGTACTGAATATAAACCAGGCASSMYCRAACGTAAACTTCTAAACAAGCGACCTAGCCTTTCGCTCGTCACAGAAAATTACACCATACGACGGGGACGTCACGGGTATATAAGAGTCATTGCAGGTAACATAAGGCTTCAAGTCATCCCTGCCCCGGATCATTAGGTGGGCGCGATATTCCCAATATGAGTTGTTTGAATTAATTCCGTAACTGAGAGCAGATTAACAGGCCGTGATCCGTCAACAAGCGCGCTCCCTGCTCAAACACTGTATCACATCCATCCATATGTTGTCATCACCTTGCAAAACGTCGTCCAACAATAGCTCAGTTTAACCATGGTAAGAGGGGGCAAAAAACCGACGCGTACCGAATACCCGGATAGCATATGATCTTCGAATCCGTGTTAGTTGCTATCCTATGTGTCCCACCCTACACATTAATAAGCCGTAAGGAAACCCCAGCTCATTCCCGGAAGCCTGTCACCCTAAGAGTAATAACGTCGAAGCTGGTCACAGAATGATCATAATTTGTCGAATCAGTTTGTCCGAGTAGCAACTTTCTTTGCGAGTGCAAATTCTAAGGCGGTTTTTGGCTATTAAAGGTCCCCCGCTAAATCTGTCGTAGCACTCAGGCTGAAATCTATTACGTGGAAGGGCGTAATAAACGCTCCGTAGAGTTGTCCCTTCATTATAGGGGTCTTGGGCGTATTTTAGCTAACTAAACAGTCAGAGGGGAAGGGTTGTGGTCCGGTCAGCTGGCGGTACTTCCAACAGAAACGACTTCACGCTCGCTATTATGTTATAACTGTTAGGTCAAAAGGGCATGTCAACGATCAGTCAGGGGGCCCCTTAGCAACCGAGACACTCACGGCACAGCGCATTGCTATTGTCTGAATTCAGCATAATCAGCTCCTGAAGCGTCTGAATTGTAGTCAACTGCCAACCAAAACGTAGGTCTGTTGATCCTTAAGAACTACACGCAATGCTTCCACCGAGTGCACTTTCATTAGCGAGAACCACAGTCCATTAAAGTAAGAATACGTCCAAGGCTTAATAATGGACTCGAATGGGCCGGCCTTTT-KCTCACTAAGAACGTGAGAAGAATGTGATCAAATCACGAAGCGCGGCGAGTGATGGTGCCTAATGCCGCGATCTAGGTTGTCGCCATGCACTTCTAGGACGAGCAAATATCGCATCGCCCTTCATCATTGCTGGGTTCTACCCGAGAATAGTCGTGACCATTGCAACACTTGTTAAAGTATTCTTATCCGTCGGCGAGTCAGGACCTTGTGTGAAGATTTACTTTCTCTCCTGATTCTAACACATAAGGTTGGGAAGCTGGAAGATCACGGAGTTCGCCAATGAACACGATGCTTGCCAGACTTTCTGGCAAAGACCGACAATTCAGACCTCCGTGTAAATTTTGTCCTACTTAAATGAATAAAACGGCAGATAATTATATAACGAGATTGCCGCATTATAGGCTTGTTCCTGCTCTCCTTGACTTATTATTGGACTTAAGATGGCTTAGCCTGTTGAGTATGATTACGAGCGTGATTTATATTGTTACTCCTCTACCCGGAGGTACTTCACACTGACCGCCGGCCTGATAATCTC--ATCCCTTGGGTTCCCTCTGAAGAAGGTCTAGCTTTGCCAGAAGTGATCAGGCTGGTTAAACATGGCAGTATCGGTGCTCCACGCTGGGGACACATTGTCTCCTCTTGAATCTTCCTGAAACCCATCCTTGGTCTTCGAGAGGTAGGGGGTGATCTTTGAGCTGTGTCTATCGAGTCCCGGTTACTTCCCGTCTTTAATTTGCAGTTAGTGGACTACTTCCTGTAGATGTGCGGACTCGGCCGAACCATTGAGCGGGGAATTAAGTCGCGTTTAGCCAGAGATCGGGGCGTCTATACGCTCATGCCACAGGACTAAGAGCATCTTGTGTGAAGCCGAGATCGTCGAAGCATGCAACACAAACTAGTCGTGTCTACGTTAGTCTTCTAGCACTACCACGACGTTCCGGTACCCAATTTATGAGATGAAGTAGTCTCACCTCCATTTTCACGTAAATCTCTGACCAAAAGAGCATGACAGGTGCAAATAAGCATCTCCGGTCGGGTTTGGACGGAGGTGTATGCGGCTTCGGTCCTCTATTTTACATAGTGGAACTGCGCTCGACTCTAATGCTCTGATAAAGTTATATCCCTTCATTTCCTGGCAGCTGGATACTAGCAGACCAGAAACTACCTTAAAGAAGTTAGTTAAGGGAGAGGGCGCGGCATCTGACGCGATTTCGCGCTCTCACAGCGTTCTAACTAAAGGTGGTCCTAAACTCGACCTCATAGTGAGTATTCTTCTACTCATATAGGTTCCAGCTAAACGTTTCCGCCTTACGGACAGCTATCAAACTGCTACGTTTAGGTAACATTAACGAATATAGACTGACTTGATGGAAAGAAACCTGTTAATATGGCGGCTTTGCTGAACTATCCAAATGCCAGGACCGCGCTTGAAATAAACATTACGTCCAGTAGGAGCAGTTTATATCTGCGCACCAACCGCAAAGAAATGGAGAAGTAACATTTCGCAAGAATATCCCTCCCTCTGAAGACTGGCGGTCGCCCCCTGCGTGACCGATTGAAGGCAGCCAATGCGATCACGCTGTATGATATTAAAACGGAATTATCGTGGACTCAAGTAAGCATGGTGTAGCAAAGTGTTATGGGTCATTAGGCAGAACAGACACGGGCTTTGGCAGTCCTAAGCCGTTAGGCATTACGTCGAATTTGTGGGTTTGCGATATACATTGGATAGTACCCTAACAGGACAAACTCTGACTAGTACATACAGGAATGAGGTGTTAGAYCGGGGGCATRCTCTAAAGCAGCCAGCGCCGTGGTTATCATAAGAATAAAATGCTTGGAGTATAGCCTCCAAGTGATCTTCCAGCATCCAACTACTATATATGCCCTACGTACGTACCGGGCATAATAGTGCTGACACGTTTGAAACCGATTAAGTGGGGCCTTTTTATCGTTTTATCCCTACCTTAGGTCGCAAGAGGTGTGCGGAGTCGTCTCGCACTGCATAACCTAAATTAAGGTAGCTGTGGATTCGTCTTGGGTAGTGTCGTTGAGTATTCTTGTCTATAGATCACGGTGCATCTCGCGGATAACCCTCTCCTCGATACACATCCGTCTCTACACCGTTGTGGAAAGGCGCGTCCAGAAGTGAGCGAAATATTCTGCAAACATAAGCTCATCATTAGAGAAAATCTTTACGGTCGTTTTATCTGCCCATTGTATCTAGTTGATAGCCATGATGCACGACTGTTGCCTTCCGTTACATCATGGACGTAGTCGCTATGAGATGTACGCGGAGATTGTTGGATCAGCAAAACTTGACCGGGTTMTTCATCTAAGTCTTCGCAATGCGGTATAACAAAACATGATCCGGGGCTCGGGTTAAAGCTGTCATGTCTATGGCTCTCAGGTGTGGGACTAAGCCTTGTAGTATTGCGATCACATAGCCAGGAGGTATCACCTATATTAGTAGGCTATAACACTTGTCGTATCGAGGTCGACATGGATTCATATACGTGGCTAAGATGATAGGCAACTAATGCGAATATCTACTTTACTTGTGCTGTTTTGGTCCAGCAAATGATATGTATATTATTTCTGTTCTCCTGCGGTTTTCAGGGAATCCTTGCGGTAGGCCCCGTTTGAGTGGGTGCATACTGTGAAACATCGAATTAGTATAGTCGCCCTCACGAGAGTAATTGCTACTCGAAAGATGAGTCCTTGCGAAGATTTTGGGCGCGTTCCATTACTCATGAGGCTATGTCCAAGAGCTAATTAGCAAGCTGTGCCCTTTATAGATCGTTTTGCAAAAAACGCAGTGTTCTGTACAGCCCTGATCTCAGTAACGCGCAGCACTTTAGTGCGATTTAAACGTGTTTGCCGCTCAGTGGAAAAAGTTATGCCGGACGCTCATACGATCTGCCGTCAGAAAGTAAGTGTCAGTAACAGGGGTAGAACTGTAGCGCCAGTTATTATCTTGACCTCACAGAATTCAGCAACTGCGCCGAACTCCTCATATGATACAGAATTGACGATGCGATTACCAACGACATCGCCACTATACTCCCCACACTATACAATAGATTCATGATATCTGGCAGGTGCCTGGATTTTTGATTGCATTCAGGATGAAGTCTGTAAAGATGAAGGGAACACCACGCCCATCGCCGTGAGTGTGCGTTTCAGGAAACATCCCTATCGCCCAAACAGGATCTGTGCGAGCTTTCGTGGTGTTGCTAACAGAATGCACCAACCATAGGGACGCCCACTGACGTACCGTCTTATGATTCGCGTGCTCATGGTCAACAATAAACGGCGGGTCGGTTTTGCATATGTGTCTCTAAATTCTGTGCCCTCTCATAGATTAAGTGCTCATGGGTGGTGAAAGATTAGGTTGAGTAAAGCTGCATGCCTTCTTTTTTCACTCCCGACCATTGGCCGCGCTGCCCGTCTTCTGTCCAGGGGTGCGTGAAGATAAGTTCCAATGAGCGCCGTCGGTCCTGGTCTAAGGTAAGCTGAAACGAGGATATGCGCACATAGGATCTCATGCGCCGAACGCGGTAGTGGCGAACTGCAGTCCATTCGCGTGTCTCAAATAAGCAATACAAAGACTAGCTTATTGACMCGTCAGCTTTCGTGGGACCTCTAACACGAATATGCTAACAGATGACGCTGTCACGTATCCCCCTTATCCGGCACGGCCCCGTCTACCATCTCGAACTCTTTAACATTAAACGGATACTGTTGGTAACAATACACTTGAGAGTACTGAGATCATCGAGAGTCGAAGACTTCGACCACCCCCCGAGAAACGTACTCGCGGGAATTGGTTCGATTCTCGCAGATGCACCCAATGGCCGGGTGCACACGTATCCGTAGCTAAGCTTCCAACAAATACCATGGAAGCAAAACGGCTTATTTCATGCATCGTGCGTGGTATACCCATAACGGTAAAGAGTGGTACTCTGGCCACACCCTGTAAAAGTAGCTAATCAAGAATAGAAACTGAGRTTTTGATTAGTTCCGAGAGGTTGAGGTGTCTGGGGAGCGACTAGGTCACTATCGTTGAACTCTTCCTGACGCGAGGTGAAGTCAAATGCATTTACTGTACCCAGGAATGTTCGTCATAGGTGGCGTTATTGCCGTAAAACCCTAAAATTGTGTCGACCAGTTCAAAGACGCAGCCACTCACAGATCCTCTAACTTTGTGTTGGATTCCAACCTATTGTACTGCATTATTGACGAGATATGCTAGGGGGATCACGGCTGAACAATGGCCCATATAGTTAGCTACATKRTAATGACTGCACTCTATCATGTTGTGCTGCAGCGTAGAATTTGGGCAAAGTGTATGGGGGTGCGTAGACCTACAGCATGCCCACAAAGCTACAGAACAATCGCCCGGTTATGCATCGATTTCTATGGCGTCTGGGAGGTTTCGTTACATTAGTAACAAAGTTCTCGCCGTTGAGCAATCGTAGCGATTAGCCAGAACATCATGCAATATTTATTTAGGTTTGCCTCCTTAATATCACGCTAGACCGGGGCGCGTGGTCCGGTTTAGATTGCCGGGTTCATGAGTAATCTTGCTATAGATTTGCAGAGGTAGTTCCGGTCCTCTGTCTCTCCGTAGCCATCAGACAAGGTATTACGAGGAGACACCACGGGCTAAGGGATCGCAAAACGATCGTGTTGCCCGATTTCCAGTAACCACGACCGTTTGAGCTCCAGGACGAGCGCCATTCCACGTATTCTTGAAGTGACATCGCGCATTATGATTTCGTTAGTGCACCTTTCGTTTTGTCTTCAACCGAGTGAGCAGCCTCCTGTACCTGTGCCGACCCACTGCCGAGGTTTCCGGCGTTATCGCAGAGTTGTCATAGGCTTGGTTGCAGCGATACGTGCCCGTAGGCCATAATTCTCAGAAATTTTGTAACGCTAAGCCCTTATAACTCCTCGTTAGTGACTGCACTAACATCAGTTATGGGATACCCACACTGTCGCAAGGGCTACTTCTTTTATCCCATGGGACTTTAGCCCAGATAGSGGMTTYGAAACTTACGAGAACCTACGGTGCAAACCCGTCGTGTAATAACTAAATTTCAGGAGTTCAGAGTMMMCCGGGCGTCCTATCTCAATTACGGCGTTTCCCGCGCTAAGGGTCTTTTTCAGAATACTGTAACAGAGTGGGGTAAAACTTAGCGGATCATGAGGAGGAAAAGCTTTTTGAAGGCCGTTATGCCCAATTTATACAAAATGTCCCTTAACCATATCGCGCTCCATCGCGAAAGTTGACGCATTGTCTGGCGTATATTAGCGTGATTTGGACACAGATTTGACAACTGTAGATTTCAATCTACAACCCGGCACAAGCAGGCATGACAATTGGTAAGCCCGTGATTCTCTTTTAGTTTCCTATCCGGAACTTACACGGACAAATAATCCCTTCTATGTCTTTTATTCTCAGAGTGTCAATGGCTGCATCCGTCTTGGTTACGGCCTATAGAAGTGCATTCCCCCTTCGTGCAGACTCACTTCTAAGATGGTAGCGCCTACCAACCAGAACCTCTTTGCCAACTTGATCCCCGGTTGTAGAGCGTGGTCCGAAAGCGTCTATTCCACCTAAACTTCCAGCTGACTGATCTGCATAAGATTGTAGGAGCGGTTTCGCCATCAGAGTCTCGTATACTGTGGCGCTAGACAGTGCAATCAAGGCTGAACGAATGATGAGTACTAGAGGTGTAGGTGACCCGAAGGACAGCTGGCCTGTCAGGTCATCGGGGGCTCAATGATTTGGGGGATGCAATACTCAGCCACAGAAATTGTCCTTTGGCCTGAATACAGCGCGGGTTGTCTTGTCTTATTTCAACACTCTCCGTGTCTTCAGAGAATTTTATCATGGATCCTCCATGAAGAATCCCATGCCATATATGACCAGAATGTTGAGGCTACGACGAGGGCTGGTTCTGAGGCATGACACAGCCAAATGCGGTGGCAAACATTCCAACTGTGTGACATCAAACGGATACATTTCTCAACTTTCGGTAATCAGTCTTGCAATGATAGCAAGGCCTTAATTGGAACAGCCACCGGAAGTCTATGCCCGAGCTCTACTTTGCCTGCGTCACCATCCCCTGGAGTGCAGGCATATAATTATCGTCTGTCATCCAACGCATCCTGAGGGCTTTAAATTGGGACTCGGGTAAGGCCGAGCTGCGGTGTAGTTCTCTTCCAATGCTGATCAGTCTTACCCTAAACTCCGTCTCCAGCAAGTGCAAGTCAAGTCATGTAGAACTTATCAAAACGCACTATACGCATTAAGTACAAGACCTTCAATCCACGCTTACTTTGCGACGTGTAGAGTATAGCAATAGGATGTCGATTACTTGTCATTCATGCGAGGCCATTTCAAAGCTCGATACAGCGGCTCCAGACCAGACCCTGTTGTTCACCCTAACTTTATTTTAGTAGTGCAACTCAACGAACTATCATATATCTATGGTTTATAAAGCTAATCGTATTACGTTCAACAGGGTCGTGCCACCCGACTATTCGTGTGCTACGGAGACGCCCTTAACTAAAAAGGCCTGTGTACATACCGCGCCGCCGCTGCAGTATGTGATCTAACAGTTAAATATTCCAACTGAAGACATAAATGATCGGTAATCCGCAGGGCGTTGGGCCCTGCATACCAGGACACTTAGATGGGTGGCCCGAGCAATTGTCTTTATGTGAGACCCTGATGTCTATTTCCACGGACATGTCCCTGCGATGGGGACAGTCTTCCGTCAATAATGAAAGCCTTGGTGCCGGTTCGCGTGCCAACGCAATAATAATCCCAAGTCCTCTTATCTGGGCTGTAATTCTCGGGTCTATGTTATGAATCAGTTCAGCTTGGATGAGAGCCATCTCTTTGCGTGCCTCCTTAGTTTGAGCCGCAGGGATCAAAAATTCGTGCCTTTGTTGAGCATTGTATGGTTGCGATCTGATCAGGTATAACAGATGATTAGCAGCGCAAACTATTCACGCGCACAGGGCAGTGCCCCGTAGTCAAACTTAACACGCTAGGGTGCGAACGACCGTCCTAATGCTACGCGCCTGATAGTATTACCCAATCAATCCTGACATTGAGCACTCTCAAGTGCGGGATCCTATCCCTTCTCGAATATTAGCGGCCAAAAGGCGGGTTTTTTTAACAGGAGAGGTCCACAAATCACAAATACTGTCCTGCGCCTTAAAAGCTACTAGGATGCTCAAGTTAATCTGGTGTGCCTTAGCTAATTGTTGGAGTCGCACTTCCTACAATTTACAATCTCCATGGTCACCTTTAAGTAGCGTCGGCAGTGAGAAGCTTCATAACGCCAATGTCAATCGTCACTACTCGTATTGTGTGTGCCACCTTCAATCGACAGTCGAAGTTGGTATGGTTTAGGCACACTTTATTTTTAGTTAAAGTTGAGAGTATTAAACTGGCTTAGACTACCGACCGGTCCCCGGCTTCCTTGTGGCAATAAAGGCTCTTGATGAACTTCGCACAATGCGGTAGCCTACTTGGTAGGTATTWCATAACACTGTCAACTGCAGAAGCAAGAGTCTCCATCGAATTCCGTAGAGAAAAAGCATGTAAACGCATGAGCGTCGTTAAGAGGGGAAACGGTCACGACTTCCATACGCAGTTTAACTAGTTCTTTATACTATGCTTTTTCAACATGTAAGTGCTTGACTGTCGAATTTCGTAAAAGCTTCTTCAGTCCTGACCTCGAACATAAGAAGATCGATACATCAACTCCCTGACAACATTTTTACGCCGCGGTTTACATAACGATGCAATTCCGACACGATAGCTGGAGACCTTTTGTTTGCTGAGGTGCTGTCCGATTCGCATAGCATCACAGGCTGTGCAGAGATTACTAGTTGAGTTTCACGTTCATGCTTAAACATTACGGCCCGGATACCAGGTTTGATACGCGTTCGACTATACATAGATGGATCTCTCTACAAAGGGCGCATGAGGTAGCTCTCTATAATAATATTATCATTGAAGGTACAAAAATCCCCCGCAAATTGTGTARGTAGTGCATTTGAGCCTCACCGTCACTCTAGTAGTCCAATATAAGCTTACTTCGTAAGCATTTACCTCCGGTGCGTCCTTCAAGTGGAAATGTCGATCCCTACCAGACAGCTCCATAGGCTTACTGTGTCATCCAACTTCTTTTTTAATTACGGATCGACAGATCCAACCCTTCMGTTACTTGAAGGTTAGGAGAAGCGTTTAACGGTCTTAAGGTTATGCTGGAATTTGACGTTACTGTGCGTGACGCAGTGACTACGAGCCACGCGGTCGACTTGATCAGACACTCTCTATGGAACATATCTGATTTAAGTGTGCAGGACTCCACAACGGCTCCACGGGTCCCGTGGGTATTCGTGTCGTTTCGTTACGCGCTTACAATAAAGAGCCCCTTTGTGCAGTAACTCACTCAGCAAATCTAGACGTAACTCTACGAACATGCCTCTCTTTGTCAA
GPT137990  GCAACGCACGTTAATGGGAACGTTTCAACTACGACAGGACCTGACGACGGGAGGATAATATCTAAAATTTATACATGCCCTCCCGCTTGCCAACTCGCCTGTACAGCGCATTATGAATTCAGATATCTTTGAAGTGATATGTGGGAACCTGAAAGTGGTCGGGCGGATGCATATCTCTGGCTATGTGGATTTGGACCGCCCATATTTTTGTACTCACGAGGCACCTTGTTCGCAGCATCCGATTGATCAATTCTGATTCGCCTCTACTTGCCAATGGGTAACATTTATACTTCTCCTGTCCGCGCTTATTTTTGCAGTGATATATCACAGTGTACGCGAATATGACTTTGAAGTGTAGAGATACGTGCAAATTAAGTACTGATCACTAACTTGTGGCCTTCACGTCCCCATCTGTACATGGGGACGAGAAATTGCCAAAAAACTGAAGAATTACAATACTTCAATAAGTTGGAGTATCTGGATATTACGTGCAGGGAGGTTAGCTTCTGCTGGGGTGTCATAAAGTGCACGGTGGCCGGCTGGCGATAACCACCCCGGCGGACTGTATGGGTTTCCGACATAAGCGATTTCCTGTTTGTATACTGCATGTCGAGGAACTTAACTGAGTATCTCAGCATCCTGCAATTATGATGTGTCCGCCTAACAAATGCTTTTTTACAAGGCGTCAGCATTATTATGTCCAAAGGGCGCGTGCTGTTTTGGCACACGCCTTGTTTTTTGCACGAAGTACTCAATTGAATCCATCTGGGGACACGGACTAGCTTCCACCTATAGCGTAAGTACTACTGGAGAATAGCCGCCTAGCCCTGGCAGTTTGTCTCGAACCCCATACACCATACTCCAATCGACCAGCGTGATAGAACAATCGCTGGTTGCTCGAATGAACTATGCTCGTCACCAATGCTGCTGCCTTTATTCGGCTGATGGTGCTAATTCAGGGAATTGCAGAACGTAACGCAGGGCTAAACTATGCCGGACTCCTTTTTTTCCGGTCGGATACAGCTAGAAAGAGCAGTGCAATTCGCTTATCAGCGGGCCTGATCAACCCCCAAAGTATCATCACTACTGATTTACATTGAATATAAACAAAGTAGATAGCCACTATGTACGAATGGTGCCATTCCATCCAACATTCTCGTCGCGCAGGCCGTTAAGGGCCGCTCGACAGATTTACTACTGGATTTCGGACCCATGCATCGAAACCTTGTACCCGATCGTAAGCGTGCATCCTAAGAGTTCTTCCTGACAGAGCGGCACGCCTATGGTCTTGCAACCTCAGGTGGGCATCCGACGAGGAGGAGGTCTTCTTGTGCCTAAGCATGTTGTGGGTTCGCCTGTTAGACCCTGTTTGGTGATGGCCGTGTATAGCCAAAGGGATACGAGGAATCTAAAACCTGTCGTGGTTCGGAAGTATTGTTTTGCTCGCCCAATAGGGGTTACACATGCCTCAACCACTCGTCAAGGAACTCAACTATCTATGATGAGCGAACCATGGGACCGAATAAATTTCCCGCCAGCATAATCGTTTAGAACCAGGGTGGAGGCAAGTGCGTTTACACCAGTGAAGGTGCCTTGAACTAAGTTCAAGTGCTTTGATAGTTCACTGGCTACAACATTTGCACCTCGTATAACTGTTAATAGGCTAGCTAACGTATTGCCGTACTGAATATAAACTAGGCASSMYCRAACGTAAACTCCCACACAGGCGATCTGGCCTTTCGCTCGTCACAGAAAATTACACCATACGACGGGGACGTCACGGGTATATAAGAGTCATTGCAGGTAACATAAGGCTTCAAGTCATCCCTGCCCCGGATCATTAGGTGGGCGCGATATTCCCAATATGAGTTGTCTGAATTAATTCCGTAACTGAGAGCAGATTAACAGGCCGTGATCCGTCAACAAACGCGCTCCCTGCTCAAACACTGTATCACATCCATCCATATGTTGTCATCACGTTGCAAAACGTCGTCCAACAATAGCTCAGTTTAACCATGGTAAGAGGGGGCAAAAAACCGACGCGTACCGAATACCCGGATAGCATATGATCTTCGAATCCGTGTTAGTTGCTATCCTATGTGTCCCACCCTACACATTAATAAGCCGTAAGGAAACCCCAGCTCATTCCCGGAAGCCTGTCACCCTAAGAGTAATAACGTCGAAGCTGGTCACAGAATGATCATAATTTGTCGAATCAGTTTGTCCGAGTAGCAACTTTCTTTGCGAGTGCAAATTCTAAGGCGGTTTTTGGCTATTAAAGGTCCCCCGCTAAATCTGTCGTAGCACTCAGGCTGAAATCTATTACGTGGAAGGGCGTAATAAACGCTCCGTAGAGTTGTCCCTTCATTATAGGGGTCTTGGGCGTATTTTAGCTAACTAAACAGTCAGAGGGGAAGGGTTGTGGTCCGGTCAGCTGGCGGTACTTCCAACAGAAACGACTTCACGCTCGCTATTATGTTATAACTGTTAGGTCAAAAGGGCATGTCAACGATCAGTCAGGGGGCCCCTTAGCAACCGAGACACTCACGGCACAGCGCATTGCTATTGTCTGAATTCAGCATAATCAGCTCCTGAAGCGTCTGAATTGTAGTCAACTGCCAACCACTACGCAGGTCTGTTGATCCTTAAGAACTATACGCAATGCTTCCACCGAGTGCACTTTCATTAGCGAGAACCACAGTCCATTAAAGTAAGAATACGTCCAAGGCTCGATAATGGTCTCGAATGGGCCGACCTTGAGGCTCACTGAGAACGTGAGAAGAATGTGATCAAATCACGAAGCGCGGCGAGTGATGGTGCCTAATGCCGCGATCTAGGTTGTCGCCATGCACTTCTAGGACGAGCAAATATCGCATCGCCCTTCATCATTGCTGGGTTCTACCCGAGAATAGTCGTGACCATTGCAACACTTGTTAAAGTATTCTTATCCGTCGGCGAGTCAGGACCTTGTGTGAAGATTTACTTTCTCTCCTGATTCTAACACATAAGGTTGGGAAGCTGGAAGATCACGGAGTTCGCCAATGAACACGATGCTTGCCAGCCTTTCTGGCAGCGACCGACAATTCAGACCTCCGTGTAAATTTTGTCCTACTTAAATGAATAAAACGGCAGATAATTATATAACGAGATTGCCGCATTATAGGCTTGTTCCTGCTCTCCTTGACTTATTATTGGACTTAAGATAGCTTAGCCTGTTGAGTATGATTACGAGCGTGATTTACATTGTTACTCCTCTACCCGGAGGTACTTCACACTGACCGCCAGCCTGATAATCTCCTATCCCTTGAGTTCCCTCTGAAGAAGGTCTAGCTTTGCCAGAAGTGATCAGGCTGGTTAAACATGGCAGTATCGGTGCTCCGCGCTGGGGACACATTGTCTCCTCTTGAATCTTCCTGAAACCCATCCTTGGTCTTCGAGAGGTAGGGGGTGATCTTTGAGCTGTGTCTATCGAGTCCCGGTTACTTCCCGTCTTTAATTTGCAGTTAGTGGACTACTTCCTGTAGATGTGCGGACTCGGCCGAACCATTGAGCGGGGAATTAAGTCGCGTTTAGCCAGAGATCGGGGCGTCTATACGCTCATGCCACAGGACTAAGAGCATCTTGTGTGAAGCCGAGATCGTCGAAGCATGCAACACAAACTAGTCGTGTCTACGTTAGTCTTCTAGCACTACCACGACGTTCCGGTACCCAATTTATAAGACCAATTAGTCTCACCTCCATTTTCACGTAAATCTCTGACCAAAAGAGCATGACAGGTGCAAATAAGCATCTCCGGTCGGGTTTGGACGGAGATGTATGCGGCTTCGGTCCTCTATTTTTCATAGTGGAACTGCGCTCGACTCTAATGCTCTGATAAAGTTATATCCCTTCATTTCCTGGCAGCTGGATACTAGCAGACCAGAAACTACCTTAAAGAAGTTAGTTAAGGGAGAGGGCGCGGCATCTGACGCGATTTCGCGCTCTCACAGCGTTCTAACTAAAGGTGGTCCTAAACTCGACCTCATAGTGAGTATTCTTCTACTCATATAGGTTCCAGCTAAACGTTTCCGCCTTACGGACAGCTATCAAACTGCTACGTTTAGGTAACATTAACGAATATAGACTGACTTGATGGAAAGAAACCTGTTAATATGGCGGCTTTGCTGAACTATCCAAATGCCAGGACCGCGCTTGAAATAAACATTACGTCCAGTAGGAGCAGTTTATATCTGCGCACCAACCGCAAAGAAATGGAGAAGTAACATTTCGCAAGAATATCCCTCCCTCTGAAGACTGGCGGTCGCCCCCTGCGTGACCGATTGAAGGCAGCCAACGTGAACACGCTGTATGATATTAAAACGGAATTATCATATACTCAAGTAAGCGTGGTGTAGCAAAGTGTTATGGGTCATTAGGCAGAACAGACACGGGCTTTGGCAGTCCTAAGCCTTTAGGCATTACGTCTAATTTGTGGGTTTGCGATATACATTGGATAGTACCCTAATGGGACAAACTCTGACTAGTACATACAGGAATGARGTGTCAGATCGGGGGCATGCTCTAAAGCAGCCAGCGCCGTGGTTATCATAAGAATAAAATGCTTGGAGTATAGCCTCCAAGTGATCTTCCAGCATCCAACTACTATATATGCCCTACGTACGTACCGGGCATAATAGTGCTGACACGTTTGAAACCGATTAAGTGGGGCCTTTTTATCGTTTTATCCCTACCTTAGGTCGCAAGAGGTGTGCGGAGTCGTCTCGCACTGCATAACCTAAATTAAGGTAGCTGTGGATTCGTCTTGGTTAGTGTCGTTGAGTATTCTTGTCTATAGATCACGGTGCATCTCGCGGATAACCCTCTCCTCGATACACATCCGTCTATACAACTTTGTGGAAAGGCGCGTCCAGAAGTGAGCGAAATATTCTGCAAACATAAGCTCATCATTAGAGAAAATCTTTACGGTCGTTTGATTTGCCCATTGTATCTAGTTGATAGCCATGATGCACGACTGTTGCCTTCCGTTACACCATGGACATAGTCGCTATGAGATGTACGCGGAGATTGTTGGATCAGCAAAACTTGACCGGGTTMTTCATCTAAGTCTTCGCAATGCGGTATAACAAAACATGATCCGGGGCTCGGGTTAAAGCTGTCATGTCTATGGCTCTCAGGTGTGGGACTAAGCCTTGTAGTATTGCGATCACATAGCCAGGAGGTATCACCTATATTAGTAGGCTATAACACTTGTCGTATCGAGGTCGACATGGATTCATATACGTGGCTAAGATGATAGGCAACTAATGCGAATATCTACTTTACTTGTGCTGTTTTGGTCCAGCAAATGATATATATATTATTTCTGTTCTCCTGCGGTTTTCAGGGAATCCTTGCGGTAGGCCCCGTTTGAGTGGGTGCATACTGTCAAACATCGAATTAGTATAGTCGCCCTCACGAGAGTAATTGCTACTCGAAAGATGAGTCCTTGCGAAGATTTTGGGCGCGTTCCATTACTCATGAGGCTATGTCCAAGAGCTAATTAGCAAGCTGTGCCCTTTATAGATCGTTTTGCAAAAAACGCAGTGTTCTGTACAGCCCTGATCTCAGTAACGCGCAGCACTTTAGTGCGATTTAAACGTGTTTGCCCCTCAGTGGAAAAAGTTATGCCGGACGCTCATACGATCTGCCGTCAGAAAGTAAGTGTCAGTAACAGGGGTAGAACTGTAGCGCCAGTTATTATCTTGACCTCACAGAATTCAGCAACTGCGCCGAACTCCTCATATGATACAGAATTGACGAYRCRRTTACCAACGACATCGCCACTATACTCCCCACACTATACAATAGATTCATGATATCTGGCAGGTGCCTGAATTTTTGATTGCATTCAGGATGAAGTCTGTAAAGATGAAGGGAACACCACGCCCATCGCCGTGAGTGTGCGTTTCAGGAAACATCCCTATCGCCCAAACAGGATCTGTGCGAGCTTTCGTGGTGTTGCTAACAGAATGCACCAACCATAGGGACGCCCACTGACGTACCGTCTTATGATTCGCGTGCTCATGGTCAACAATAAACGGCGGGTCGGTTTTGCATATGTGTCTCTAAATTCTGTGCCCTCTCATAGATTAAGTGCTCATGGGTGGTGAAAGATTAGGCTGAGTAAAGCTGCATGCCTTCTTTTTTCACTCCCGACCATTGGCCGCGCTGCCCGTCTTCTGTCCAGGGGTGCGTGAAGATAAGTTCCAATGAGCGCCGTCGGTCCTGGTCTAARGTAAGCTGAAACGAGGATATGCGCACATAGGATCTCATGCGCCGAACGCGGTAGTGGCGAACTACAGTCCATTCGCGTGTCTCAAATAAGCAATACAAAGACTAGCTTATTGACMCGTCAGCTTTCGTGGGACCTCTAACACGAATATGCTAACGGATGATGCTGTCACTCATCCCCTTKRWTCGGCACAGCCCCGTCTACCATCTCGAACTCTTTAACATCAAACGGATACTGTTGGTAACAATACACTTGAGAGTACTGAGATCATCGAGAGTCGAAGACTTCGACCACCCCCCGAGAAACGTACTCGCGGGAATTGGTTCGATTCTCGCAGATGCACCCAATGGCCGGGTGCACACGTATCCGTAGCTAAGCTTCCAACAAATACCATGGAAGCAAAACGGCTTATTTCATGCATCGTGCGTGGTATACCCATAACAGTAAAGAGTGGTACTCTGGCCACACCCTGTAAAAGTAGCTAATCAAGAATAGAAACTGAGRTTTTGATTAGTTCCGAGAGGTTGAGGTGTCTGGGGAGCGACTAGGTCACTATCGTTGAACTCTTCCTGACGCGAGGTGAAGTCAAATGCATTTACTGTACCCAGGAATGTTCGTCATAGGTGGCGTTATTGCCGTAAAACCCTAAAATTGTGTCGACCAGTTCAAAGACGCAGCCACTCACAGATCCTCTAACTTTGTGTTGTATTCCAACCTATTGTACTGCATTATTGACGAGATAAAACMGGGGAATCACGGCTGAACAATGGCCCATATAGTTAGCTACATKRTAATGACTGCACTCTATCATGTTGTGCTGCAGCGTAGAATTTGGGCAAAGTGTATGGGGGTGCGTAGACCTACAGCATGCCCACAAAGCTACAGAACAATCGCCCGGTTATGCATCGATTTCTATGGCGTCTGGGAGGTTTCGTTACATTAGTAACAAAGTTCTCGCCGTTGAGCAATCGTAGCGATTAGCCAGAACATCATGCAATATTTATTTAGGTTTGCCTCCTTAATATCACGCTAGACCGGGGCACGTGGTCCGGTTTAGATTGCCGGGTTCATGAGTAATCTTGCTATAGATTTGCAGAGGTAGTTCCGGTCCTCTGTCTCTCCGTAGCCATCAGACAAGGTATTACGAGGAGACACCACGGGCTAAGGGATCGCAAAACGATCGTGTTGCCCGATTTCCAGTAACCACGACCGTTTGAGCTCCAGGACGAGCGCCATTCCACGTATTCTTGAAGTGACATCGCGCATTATGATTTCGTTAGTGCACCTTTCGTTTTGTCTTCAACCGAGTGAGCAGCCTCCTGTACCTGTGCCGACCCACTGCCGAGGTTTCCGGCGTTATCGCAGAGTTGTCATAGGCTTGGTTGCAGCGATACGTGCCCGTAGGCCATAATTCTCAGAAATTTTGTAACGCTAAGCCCTTATAACTCCTCGTTAGTGACTGCACTAACATCAGTTATGGGATACCCACACTGTTGCAAAGGCAACTTCTTTTATCCCATGGGACTTTAGCCCGGATAGGGACTTTGAACCTTGCGAGAACCTACGGTGCAAACCCGTCGTGTAATAACTAAATTTCAGGAGTTCAGAGTACCCCGGACGCCCTATCTCAGTTACGGCGTTTCCCGCGCTAAGGGTCTTTTTCAGAATACTGTAACAGAGTGGGGTAAAATTTAGCGGATCATGAGGAGGAAAAGCTTTTTGAAGGCCGTTATGCCCAATTTATACAAAACGTCCCTTAACCACATCGCGCTCCATCGCGAAAGTTGACGCATTGTCTGGCGTATATTAGCGTGAAATAAACAGAGATTTGACAACTGTAGATTTCAATCTACAACCCGGTACAAGCAGACATGACARTTGGTAAGCCCGCGATTCTCTTTCAGTTTCCTATCCGGAACTTACACGGACAAATAATCCCTTCTATGTCTTTTATTCTTAGAGTGTCAATTATCATATCCGTCCTGGTTCCAGCCTATAGAGGTGCATTCCCCCTTCGTGCAGACTCACTTCTAAGATGGTAGCGCCTACCAACGAGAACCTCTTTGCCAACTTGATCCCCGGTTGTAGAGCGTGGTCCGAAAGCGTCTATTCCACCTAAACTTCCAGCTGACTGATCTGCATAAGATTGTAGGAGCGGTTTCGCCATCAGAGTCTCGTATACTGTGGCGCTAGACAGTGCAATCAAGGCTGAACGAATGATGAGTACTAGAGGTGTAGGTGACCCGAAGGACAGCTGGCCTGTCAGGTCATCGGGGGCTCAATGATTTGGGGGATGCAATACTCAGCCACAGAAATTGTCCTTTGGCCTGAATACAGCGCGGGTTGTCTTGTCTTATTTCAATACTCTCCGTGTCTTCAGAGAATTTTATCATGGATCCTCCATGAAGAATCCCATGCCATATATGACCAGAATGTTGAGGCTACGACGGGAGCTGGTTCTGAGGCATGACTCAGCCAAATGCGGTGGCAAACATTCCAATTGTGTGACATCAAACGGATACATTTCTCCACTTTCGGTAATCAATCTTGCAATGATAGCAAGGCCTTAATTGGAACAGCCACCGGAAGTCTATGCCCGAGCTCTACTTTGCCTGCGTCACCATCCCCTGGAGTGCAGGCATATAATTATCGTCTGTCATCCAACGCATCCTGAGGGCTTTAAATTGGGACTCGGGTAAGGCCGAGCTGCGGTGTAGTTCTCTTCCAATGCTGATCAGTCTTACCCTAAACTCCGTCTCCAGCAAGTGCAAGTCAAGTCATGTAGAACTTATCAAAACGCACTATACGCATTCAGTACAAGACCTTCAATCCACGCTTACTTTGCGACGTGTAGAGTATAGCAATAGGATGTCGATTACTTGTCATTCATGCGAGGCCATTTCAAAGCTCGATACAGCGGCTCCAGACCAGACCCTGTTGTTCACCCTAACTTTATTTTAGTAGTGCAACTCAACGAACTATCATATATCTATGGTTTATAAAGCTAATCGTATTACGTTCAACAGGGTCGTGCCACCCGACTATTCGTGTGCTACGGAGACGCCCTTAACTAAAAAGGCCTGTGTACATACCGCGCCGCCGCTGCAGTATGTGATCTAACAGTTAAATATTCCAACTGAAGACATAAATGATCGGTAATCCGCAGGGCGTTGGGCCCTGCATACCAGGACACTTAGATGGGTGGCCCGAGCAATTGTCTTTATGTGAGACCCTGATGTCTATTTCCACGGACATGTCCCTGCGATGGGGACAGTCTTCCGTCAATAATGAAAGCCTTGGTGCCGGTTCGCGTGGCAACGCAATAATAATCCCAAGTCCTCTTATCTGGGCTGTAATTCTCGGGTCTATGTTATGAATCAGTTCAGCTTGGATGAGAGCCATCTCTTTGCGTGCCTCCTTAGTTTGAGCCGCAGGGATCAAAAATTCGTGCCTTTGTTGAGCATTGTATGGTTGCGATCTGATTGGGTATAACAGATGATTAGCAGCGCAAACTATTCACGCGCACAGGGCAGTGCCCCGTAGTCAAACTTAACACGCTAGGGTGCGAACGACCGTCCTAATGCTACGCGCCTGATAGTATTACCTAATCAATCCTGACATTGAGCACTCTCAAGTGCGGGATCCTATCCCTTCTCGAATATTAGCGGCCAAAAGGCGGGWTTTTTTAACAGGAGAGGTCCACAAATCACAAATACTGTCCTGCGCCTTAAAAGCTACTAGGATGCTCAAGTTAATCTGGTGTGCCTTAGCTAATTGTTGGAGTCGCACTTCCTACAATTTACAATCTCCATGGTCACCTTTAAGTAGCGTCGGCAGTGAGAAGCTTCATAACGCCAATGTCAATCGTCACTACTCGTATTGTGTGTGCCACCTTCAATCGACAGTCGAAGTTGGTATGGTTTAGGCACACTTTATTTTTAGTTAAAGTTGAGAGTATTAAACTGGCTTAGACTACCGACCGGTCCCCGGCTTCCTTGTGGCAATAAAGGCTCTTGATGAACTCCGCACAATGCGGTAGCCTACTTGGTAGGTATTWCATAACACTGTCAACTGCAGAAGCAAGAGTCTCCATCGAATTCCGTAGAGGAAAAGCATGTAAACGCATGAGCGTCGTCAAGAGGGGAAACGGTCACGACTTCCATACGCAGTTTAACTAGTTCTTTATACTATGCTTTTTCAACATTTAAGTACTTGACTGTCGAATTTCGTAAAAGCTTCTTCAGTCCTGACCTCGAACATAAGAAGATCGATACATCAACTCCCTGACAACATTTTTACGCCGCGGTTTACATAACGATGCAATTCCGACACGATAGCTGGAGACCTTTTGTTTGCTGTGGTGCTGTCCGATTCGCATAGCATCACAGGCTGTGCAGAGATTACTAGTTGAGTTTCACGTTCATGCTTAAACATTACGGCCCGGATACCAGGTTTGATACGCGTTCGACTATACATAGATGGATCTCTCTACAAAGGGCGCATGAGGTAGCTCTCTATAATAATATTATCATTGAAGGTACAAAAATCCCCCGCAAATTGTGTAGGTAGTGCATTTGAACTTCACCGTCACTCTAGTAGTCCAATATAAGCTTACTTCGTAAGCATTTGCCACCGGTGCGTCCCTCAAGTGGAAATGTCGATCCCTACCAGACAGCTCCATAGGCTTACTGTGTCATCCAACTTCTTTTTTAATTACGGATCGACAGATCCAACCCTTCAGTTACTTGAAGGTTAGGAGAAGCGTTTAACGGTCTTAAGGTTATGCTGGAATTTGACGTTACTGTGCGTGACGCAGTGACTACGAGCCACGCGGTCGACTTGATCAGACACTCTCTATGGAACATATCTGATTCAAGTGTACAGGATTTCATAACGGCTCCACGGGTCCCGTGGGTATTCGTGTCGTTTCGTTACGCGCTTACAATAAAGAGCCCCTTTGTGCAGTAACTCACTCAGCAAATCTAGACGTAACTCTACGAACATGCCTCTCTTTGTCAA
GPT138140  GCAACGCACGTTGATGGGAACGTTTCAACTACGACAGGACCTGACGACGGGAGGATAATATCTAAAATTTATACATGCCCTCCCGCTTGCCAACTCGCCTGTACAGCGCATTATGAATTCAGATATCTTTGAAGTGATATGTGGGAACCTGAAAGTGGTCGGGCGGATGCATATCTCTGGCTATSTGGATTTGGACCGCCCATATTTTTGTACTCACGAGGCACCTTGTTCGCAGCATCCGATTGATCAATTCTGATTCGCCTCTACTTGCCAATGGGTAACATTTATACTTCTCCTGTCCGCGCTTATTTTTGCAGTGATATATCACAGTGTACGCGAATATGACTTTGAAGTGTAGAGATACGTGCAAATTAAGTACTGATCACTAACTTGTGGCCTTCACGTCCCCATCTGTACATGGGGACGAGAAATTGCCAAAAAACTGAAGAATTACAATACTTCAATAAGTTGGAGTATCTGGATATTACGTGCAGGGAGGTTAGCTTCTGCTGGGGTGTCATAAAGTGCACGGTGGCCGGCTGGCGATAACCACCCCGGCGGACTGTATGGGTTTCCGACATAAGCGATTTCCTGTTTGTATACTGCATGTCGAGGAACTTAGCTGAGTATCTGAGCATCCTGCAATTATGATGTGTTCGCCTAACAGATGCTTTTTTACAAGGCGTCAGCATTATTATGTCCAAAGGGCGCGTGCTGTTTTGGCACACGCCTTGTTTTTTGCACGAAGTACTCAATTGAATCCAKCTGGGGRCWCGGACTAGCTTCCACCTATAGCGTAAGTACTACTGGAGAATAGCCGCCTAGCCCTGGCAGTTTGTCTCGAACCCCATACACTATATTCCAATCGACCAGCGTGATAGAACAATCGCTGGTTGCTCGAATGAACTAKGCTCGTCACCAATGCTGCTGCCTTTATTCGGCTGATGGTGCTAATTCAGGGAATTGCAGAACGTAACGCAGGGCTAAACTATGCCGGACTCCTTTTTTTCCGGTCGGATACAGCTAGAAAGAGCAATGCAATTCGCTTATCAGCGGGCTTGATCAACCCCCAACGTATTATCACTACTGATTTACATTGAATATAAACAAAGTAGACAGCCACTATGTACGAATGGTGCCATTCCATCCAACATTCTCGTCGCGCAGGCCGTTAAGGGCCGCTCGACAGATTTACTACTGGATTTCGGACCCATGCATCGAAACCTTGTACCCGATCGTAAGCGTGCATCCTCAGAGTTCTTCCTGACAGAGCGGCACGCCTATGGTCTTGCAACCTCAGGTGGGCATCCGACGAGGAGGAGGTCTTCTTGTGCCTAAGCATGTTGTGGGTTCGCCTGTCTGACCCTGTTTGGTGATGGCCGTGTATAGCCAAAGGGATACGAGGAATCTAAAACCTGTCGTGGTTCGGAAGTATTGTTTTGCTCRYYCAATAGGGGTTACACATGCCTCAACCACTCGTCAAGGAACTCAACTATCTATGATGAGCGAACCATGGGACCGAATAAATTTCCCGCCAGCATAATCGTYTAGAACCAGGGTGGAGGCAAGTGCGTTTACACCAGTGAAGGTGCCTTGRACTAAGTTCAAGTGCTTTGATAGTTCACTGGCTACAACATTTGCACCWCGTATAACTGTTAATAGGCTAGCTAACGTATTGCCGTACTGAATATAAACYAGGCASSMYCRAACGTAAACTTCTAAACAAGCGACCTAGCCTTTCGCTCGTCACAGAAAATTACACCATACGACGGGGACGTCACGGGTATATAAGAGTTATTGCAGGTAACATAAGGCTTCAAGTCATCCCTGCCCCGGATCATTAGGTGGGCGCGATATTCCCAATATGAGTTGTTTGAATTAATTCCGTAACTGAGAGCAGATTAACAGGCCGTGATCCGTCAACAAGCGCGCTCCCTGCTCAAACACTGTATCACATCCATCCATATGTTGTCATCACGTTGCAAAACGTCGTCCAACAATAGCTCAGTTTAACCATGGTAAGAGGGGGCAAAAAACCGACGCGTACCGAATACCCGGATAGCATATGATCTTCGAATCCGTGTTAGTTGCTATCCTATGTGTCCCACCCTACACATTAATAAGCCGTAAGGAAACCCCAGCTCATTCCCGGAAGCCTGTCACCCTAAGAGTAATAACGTCGAAGCTGGTCACAGAATGATCATAATTTGTCGAATCAGTTTGTCCGAGTAGCAACTTTCTTTGCGAGTGCAAATTCTAAGGCGGTTTTTGGCTATTAAAGGTCCCCCGCTAAATCTGTCGTAGCACTCAGGCTGAAATCTATTACGTGGAAGGGCGTAATAAACGCTCCGTAGAGTTGTCCCTTCATTATAGGGGTCTTGGGCGTATTTTAGCTAACTAAACAGTCAGAGGGGAAGGGTTGTGGTCCGGTCAGCTGGCGGTACTTCCAACAGAAACGACTTCACGCTCGCTATTATGTTATAACTGTTAGGTCAAAAGGGCATGTCAACGATCAGTCAGGGGGCCCCTTAGCAACCGAGACACTCACGGCACAGCGCATTGCTATTGTCTGAATTCAGCATAATCAGCTCCTGAAGCGTCTGAATTGTAGTCAACTGCCAACCAAAACGTAGGTCTGTTGATCCWTAAGAACTACACGCAATGCTTCCACCGAGTGCAYTTTMATTAGCGAGAACCACAGTCCATTAAAGTAAGAATACGTCCAAGGCTTAATAATGGACTCGAATGGGCCGGCCTTKAGGCTCACTRAGAACGTGAGAAGAATGTGATCAAATCACGAAGCGCGGCGAGTGATGGTGCCTAATGCCGCGATCTAGGTTGTCGCCATGCACTTCTAGGACGAGCAAATATCGCATCGCCCTTCATCATTGCTGGGTTCTACCCGAGAATAGTCGTGACCATTGCAACACTTGTTAAAGTATTCTTATCCGTCGGCGAGTCAGGACCTTGTGTGAAGATTTACTTTCTCTCCTGATTCTAACACATAAGGTTGGGAAGCTGGAAGATCACGGAGTTCGCCAATGAACACGATGCTTGCCAGACTTTCTGGCAAAGACCGACAATTCAGACCTCCGTGTAAATTTTGTCCTACTTAAATGAATAAAACGGCAGATAATTATATAACGAGATTGCCGCATTATAGGCTTGTTCCTGCTCTCCTTGACTTATTATTGGACTTAAGATGGCTTAGCCTGTTGAGTATGATTACGAGCGTGATTTACAATTTTACTCCTCTACCCGGAGGTACTTCACACTGACCGCCGGCCTGATAATCTCCTATCCCTTGGGTTCCCTCTGAAGAAGGTCTAGCTTTGCCAGAAGTGATCAGGCTGGTTAAACATGGCAGTATCGGTGCTCCACGCTGGGGACACATTGTCTCCTCTTGAATCTTCCTGAAACCCATCCTTGGTCTTCGAGAGGTAGGGGGTGATCTTTGAGCTGTGTCTATCGAGTCCCGGTTACTTCCCGGTTTTAATACATTGTTAGTGGAGCACTTCCTGTAGATGTGCGGACCCGGCCAAACCATTGAGCGGGGAATTAAGTCGCGTTTAGCCAGAGATCGGGGCGTCTATACGCTCATGCCACAGGACTAAGAGCATCTTGTGTGAAGCCGAGATCGTCGAAGCATGCAACACAAACTAGTCGTGTCTACGTTAGTCTTCTAGCACTACCACGACGTTCCGGTACCCAATTTATGAGATCAAGTAGTCTCACCTCCATTTTCACGTAAATCTCTGACCAAAAGARYRYGACARGTGCAAATAAGCATCTCCGGTCGGGTTTGGACGGAGRTGTATGCGGCTTCGGTCCTCTATTTTWCATAGTGGAACTGCGCTCGACTCTAATGCTCTGATAAAGTTATATCCCTTCATTTCCTGGCAGCTGGATACTAGCAGACCAGAAACTACCTTAAAGAAGTTAGTTAAGGGAGAGGGCGCGGCATCTGACGCGATTTCGCGCTCTCACAGCGTTCTAACTAAAGGTGGTCCTAAACTCGACCTCATAGTGAGTATTCTTCTACTCATATAGGTTCCAGCTAAACGTTTCCGCCTTACGGACAGCTATCAAACTGCTACGTTTAGGTAACATTAACGAATATAGACTGACTTGATGGAAAGAAACCTGTTAATATGGCGGCTTTGCTGAACTATCCAAATGCCAGGACCGCGCTTGAAATAAACATTACGTCCAGTAGGAGCAGTTTATATCTGCGCACCAACCGCAAAGAAATGGAGAAGTAACATTTCGCAAGAATATCCCTCCCTCTGAAGACTGGCGGTCGCCCCCTGCGTGACCGATTGAAGGCAGCCAAYGYGAWCACGCTGTATGATATTAAAACGGAATTATCRTRKACTCAAGTAAGCRYGGTGTAGCAAAGTGTTATGGGTCATTAGGCAGAACAGACACGGGCTTTGGCAGTCCTAAGCCGWTAGGCATTACGTCGAATTTGTGGGTTTGCGATATACATTGGATAGTACCCTAACAGGACAAACTCTGACTAGTACATACAGGAATGAGGTGTTAGATCGGGGGCATGCTCTAAAGCAGCCAGCGCCGTGGTTATCATAAGAATAAAATGCTTGGAGTATAGCCTCCAAGTGATCTTCCAGCATCCAACTACTATATATGCCCTACGTACGTACCGGGCATAATAGTGCTGACACGTTTGAAACCGATTAAGTGGGGCCTTTTTATCGTTTTATCCCTACCTTAGGTCGCAAGAGGTGTGCGGAGTCGTCTCGCACTGCATAACCTAAATTAAGGTAGCTGTGGATTCGTCTTGGGTAGTGTCGTTGAGTATTCTTGTCTATAGATCACGGTGCATCTCGCGGATAACCCTCTCCTCGATACACATCCGTCTCTACAMCTTTGTGGAAAGGCGCGTCCAGAAGTGAGCGAAATATTCTGCAAACATAAGCTCATCATTAGAGAAAATCTTTACGGTCGTTTTATCTGCCCATTGTATCTAGTTGATAGCCATGATGCACGACTGTTGCCTTCCGTTACATCATGGACGTAGTCGCTATGAGATGTACGCGGAGATTGTTGGATCAGCAAAACTTGACCGGGTTMTTCATCTAAGTCTTCGCAATGCGGTATAACAAAACATGATCCGGGGCTCGGGTTAAAGCTGTCATGTCTATGGCTCTCAGGTGTGGGACTAAGCCTTGTAGTATTGCGATCACATAGCCAGGAGGTATCACCTATATTAGTAGGCTATAACACTTGTCGTACCGAGGTCGACATGGATTCATATACGTGGCTAAGATGATAGGCAACTAATGCGAATATCTACTTTACTTGTGCTGTTTTGGTCCAGCAAATGATATGTATATTATTTCTGTTCTCCTGCGGTTTTCAGGGAATCCTTGCGGTAGGCCCCGTTTGAGTGGGTGCATACTGTGAAACATCGAATTAGTATAGTCGCCCTCACGAGAGTAATTGCTACTCGAAAGATGAGTCCTTGCGAAGATTTTGGGCGCGTTCCATTACTCATGAGGCTATGTCCAAGAGCTAATTAGCAAGCTGTGCCCTTTATAGATCGTTTTGCAAAAAACGCAGTGTTCTGTACAGCCCTGATCTCAGTAACGCGCAGCACTTTAGTGCGATTTAAACGTGTTTGCCGCTCAGTGGAAAAAGTTATGCCGGACGCTCATACGATCTGCCGTCAGAAAGTAAGTGTCAGTAACAGGGGTAGAACTGTAGCGCCAGTTATTATCTTGACCTCACAGAATTCAGCAACTGCGCCGAACTCCTCATATGATACAGAATTGACGAYRCRRTTACCAACGACATCGCCACTATACTCCCCACACTATACAATAGATTCATGATATCTGGCAGGTGCCTGGATTTTTGATTGCATTCAGGATGAAGTCTGTAAAGATGAAGGGAACACCACGCCCATCGCCGTGAGTGTGCGTTTCAGGAAACATCCCTATCGYCCAAACAGGATCTGTGCGAGCTTTCGTGGTGTTGCTAACAGAATGCACCAACCATAGGGACGCCCACTGACGTACCGTCTTATGATTCGCGTGCTCATGGTCAACAATAAACGGCGGGTCGGTTTTGCATATGTGTCTCTAAATTCTGTGCCCTCTCATAGATTAAGTGCTCATGGGTGGTGAAAGATTAGGTTGAGTAAAGCTGCATGCCTTCTTTTTTCACTCCCGACCATTGGCCGCGCTGCCCGTCTTCTGTCCAGGGGTGCGTGAAGATAAGTTCCAATGAGCGCCGTCGGTCCTGGTCTAAGGTAAGCTGAAACGAGGATATGCGCACATAGGATCTCATGCGCCGAACGCGGTAGTGGCGAACTGCAGTCCATTCGCGTGTCTCAAATAAGCAATACAAAGACTAGCTTATTGACMCGTCAGCTTTCGTGGGACCTCTAACACGAATATGCTAACAGATGACGCTGTCACGTATCCCCCTTATCCGGCACGGCCCCGTCTACCATCTCGAACTCTTTAACATTAAACGGATACTGTTGGTAACAATACACTTGAGAGTACTGAGATCATCGAGAGTCGAAGACTTCGACCACCCCCCGAGAAACGTACTCGCGGGAATTGGTTCGATTCTCGCAGATGCACCCAATGGCCGGGTGCACACGTATCCGTAGCTAAGCTTCCAACAAATACCATGGAAGCAAAACGGCTTATTTCATGCATCGTGCGTGGTATACCCATAACAGTAAAGAGTGGTACTCTGGCCACACCCTGTAAAAGTAGCTAATCAAGAATAGAAACTGAGRTTTTGATTAGTTCCGAGAGGTTGAGGTGTCTGGGGAGCGACTAGGTCACTATCGTTGAACTCTTCCTGACGCGAGGTGAAGTCAAATGCATTTACTGTACCCAGGAATGTTCGTCATAGGTGGCGTTATTGCCGTAAAACCCTAAAATTGTGTCGACCAGTTCAAAGGCGCAGCCACTCACAGATCCTCTAACTTTGTGTTGTATTCCAACCTATTGTACTGCATTATTGACGAGATATGCTAGGGGGATCACGGCTGAACAATGGCCCATATAGTTAGCTACATKRTAATGACTGCACTCTATCATGTTGTGCTGCAGCGTAGAATTTGGGCAAAGTGTATGGGGGTGCGTAGACCTACAGCATGCCCACAAAGCTACAGAACAATCGCCCGGTTATGCATCGATTTCTATGGCGTCTGGGAGGTTTCGTTACATTAGTAACAAAGTTCTCGCCGTTGAGCAATCGTAGCGATTAGCCAGAACATCATGCAATATTTATTTAGGTTTGCCTCCTTAATATCACGCTAGACCGGGGCGCGTGGTCCGGTTTAGATTGCCGGGTTCATGAGTAATCTTGCTATAGATTTGCAGAGGTAGTTCCGGTCCTCTGTCTCTCCGTAGCCATCAGACAAGGTATTACGAGGAGACACCACGGGCTAAGGGAGCGCAAAACGATCGTGTTGCCCGATTTCCAGTAACCACGACCGTTTGAGCTCCAGGACGAGCGCCATTCCACGTATTCTTGAAGTGACATCGCGCATTATGATTTCGTTAGTGCACCTTTCGTTTTGTCTTCAACCGAGTGAGCAGCCTCCTGTACCTGTGCCGACCCACTGCCGAGGTTTCCGGCGTTATCGCAGAGTTGTCATAGGCTTGGTTGCAGCGATACGTGCCCGTAGGCCATAATTCTCAGAAATTTTGTAACGCTAAGCCCTTATAACTCCTCGTTAGTGACTGCACTAACATCAGTTATGGGATACCCACACTGTCGCAAGGGCAACTTCTTTTATCCCATGGGACTTTAGCCCGGATAGGGACTTTGAACCTTGCGAGAACCTACGGTGCAAACCCGTCGTGTAATAACTAAATTTCAGGAGTTCAGAGTACCCCGGGCGTCCTATCTCAATTACGGCGTTTCCCGCGCTAAGGGTCTTTTTCAGAATACTGTAACAGAGTGGGGTAAAACTTAGCGGTTCATGAGGAGGAAAAGCTTTTTGAAGGCCGTTATGCCCAATTTATACAAAATGTCCCTTAACCATATCGCGCTCCATCGCGAAAGTTGACGCATTGTCTGGCGTATATTAGCGTGATTTGGACACAGATTTGACAACTGTAGATTTCAATCTACAACCCGGCACAAGCAGGCATGACAATTGGTAAGCCCGTGATTCGCTTTTAGTTTCCTATCCGGAACTTACACGGACAAATAATCCCTTCTATGTCTTTTATTTTCAGAGTGGCAATGGCTGCATCCGTCTTGGTTACGGCCTATAGAGGTGCATTCCCCCTTCGTGCAGACTCACTTCTAAGATGGTAGCGCCTACCAACCAGAACCTCTTTGCCAACTTGATCCCCGGTTGTAGAGCGTGGTCCGAAAGCGTCTATTCCACCTAAACTTCCAGCTGACTGATCTGCATAAGATTGTAGGAGCGGTTTCGCCATCAGAGTCTCGTATACTGTGGCGCTAGACAGTGCAATCAAGGCTGAACGAATGATGAGTACTAGAGGTGTAGGTGACCCGAAGGACAGCTGGCCTGTCAGGTCATCGGGGGCTTAATGATTTGGGGGATGCAATACTCAGCCACAGAAATTGTCCTTTGGCCTGAATACAGCGCGGGTTGTCTTGTCTTATTTCAACACTCTCCGTGTCTTCAGAGAATTTTATCATGGATCCTCCATGAAGAATCCCATGCCATATATGACCAGAATGTTGAGGCTACGACGGGGGCTGGTTCTGAGGCATGACACAGCCAAATGCGGTGGCAAACATTCCAATTGTGTGACATCAAACGGATACATTTCTCAACTTTCGGTAATCAGTCTTGCAATGATAGCAAGGCCTTAATTGGAACAGCCACCGGAAGTCTATGCCCGAGCTCTACTTTGCCTGCGTCACCATCCCCTGGAGTGCAGGCATATAATTATCGTCTGTCATCCAACGCATCCTGAGGGCTTTAAATTGGGACTCGGGTAAGGCCGAGCTGCGGTGTAGTTCTCTTCCAATGCTGATCAGACTTACCCTAAACTCCGTCTCCAGCAAGTGCAAGTCAAGTCATGTATAACTCATCAAAACGCACTATACGCATTAAGTACAAGACCTTCAATCCACGCTTACTTTGCGACGTGTAGAGTATAGCAATAGGATGTCGATTACTTGTCATTCATGCGAGGCCATTTCAAAGCTCGATACAGCGGCTCCAGACCAGACCCTGTTGTTCACCCTAACTTTATTTTAGTAGTGCAACTCAACGAACTATCATATATCTATGGTTTATAAAGCTAATCGTATTACGTTCAACAGGGTCGTGCCACCCGACTATTCGTGTGCTACGGAGACGCCCTTAACTAAAAAGGCCTGTGTACATACCGCGCCGCCGCTGCAGTATGTGATCTAACAGTTAAATATTCCAACTGAAGACATAAATGATCGGTAATCCGCAGGGCGTTGGGCCCTGCATACCAGGACACTTAGATGGGTGGCCCGAGCAATTGTCTTTATGTGAGACCCTGATGTCTATTTCCACGGACATGTCCCTGCGATGGGGACAGTCTTCCGTCAATAATGAAAGCCTTGGTGCCGGTTCGCGTGCCAACGCAATAATAATCCCAAGTCCYCTTATCTGGGCTGTAATTCTCGGGTCTATGTTATGAATCAGTTCAGCTTGGATGAGAGCCATCTCTTTGCGTGCCTCCTTAGTTTGAGCCGCAGGGATCAAAAATTCGTGCCTTTGTTGAGCATTGTATGGTTGCGATCTGATCAGGTATAACAAGTGATTAGCAGCGCAAACTATTCACGCGCACAGGGCAGTGCCCCGTAGTCAAACTTAACACGCTAGGGTGCGAACGACCGTCCTAATGCTACGCGCCTGATAGTATTACCCAATCAATCCTGACATTGAGCACTCTCAAGTGCGGGATCCTATCCCTTCTCGWATATTAGCGGCCAAAAGGCGGGTTTTTTTAACAGGAGAGGTCCACAAATCACAAATACTGTCCTGCGCCTTAAAAGCTACTAGGATGCTCAAGTTAATCTGGTGTGCCTTAGCTAATTGTTGGAGTCGCACTTCCTACAATTTACAATCTCCATGGTCACCTTTAAGTAGCGTCGGCAGTGAGAAGCTTCAT-ACGCCAATGTCAATCGTCACTACTCGTATTGTGTGTGCCACCTTCAATCGACAGTCGAAGTTGGTATGGTTTAGGCACACTTTATTTTTAGTTAAAGTTGAGAGTATTAAACTGGCTTAGACTACCGACCGGTCCCCGGCTTCCTTGTGGCAATAAAGGCTCTTGATGAACTYCGCACAATGCGGTAGCCTACTTGGTAGGTATTWCATAACACTGTCAACTGCAGAAGCAAGAGTCTCCATCGAATTCCGTAGAGAAAAAGCATGTAAACGCATGAGCGTCGTTAAGAGGGGAAACGGTCACGACTTCCATACGCAGTTTAACTAGTTCTTTATACTATGCTTTTTCAACATGTAAGTGCTTGACTGTCGAATTTCGTAAAAGCTTCTTCAGTCCTGACCTCGAACATAAGAAGATCGATACATCAACTCCCTGACAACATTTTTACGCCGCGGTTTACATAACGATGCAATTCCGACACGATAGCTGGAGACCTTTTGTTTGCTGAGGTGCTGTCCGATTCGCATAACATCACAGGCTGTGCAGAGATTACTAGTTGAGTTTCACGTTCATGCTTAAACATTACGGCCCGGATACCAGGTTTGATACGCGTTCGACTATACATAGATGGATCTCTCTACAAAGGGCGCATGAGGTAGCTCTCTATMATAATATTATCATTGAWGGTACAAWAATCCYYCGCAAATTGTGYARSTWGTGCRTTTGAGCCTYACCGYCACTCTAGWAGTCCAATATAAGCTTACTTCGTAAGCATTTRCCWCCGGTGCGTCCTTCAAGTGGAAATGTCGATCCCYACCAGACAGCTCCATAGRCTTACTRTGYCATCCAACTTCTTYTTTAATKAYGGATCKACAGAYYCAAYCCTTYMGTTACTTGAAGGTTAGGAGAAGCGTTTAACGGTCTTAAGGTTATGCTGGAATTTGACGTTACTGTGCGTGACGCAGTGACTACGAGCCACGCGGTCGACTTGATCAGACACTCTCTATGGAACATATCTGATTTAAGTGTGCAGGATTTCATAACGGCTCCACGGGTCCCGTGGGTATTCGTGTCGTTTCGTTACGCGCTTACAATAAAGAGCCCCTTTGTGCAGTAACTCACTCAGCAAATCTAGACGTAACTCTACGAACATGCCTCTCTTTGTCAA
GPT138170  GCAACGCACGTTAATGGGAACGTTTCRACYACGACAGGACCTGACGACGGGAGGATAATATCTAAAATTTATACATGCCCTCCCGCTTGCCAACTCGCCTGTACAGCGCATTATGAATTCAGATATCTTTGAAGTGATATGTGGGAACCTGAAAGTGGTCGGGCGGATGCATATCTCTGGCTATGTGGATTTGGACCGCCCATATTTTTGTACTCACGAGGCACCTTGTTCGCAGCATCCGATTGATCAATTCTGATTCGCCTCTACTTGCCAATGGGTAACATTTATACTTCTCCTGTCCGCGCTTATTTTTGCAGTGATATATCACAGTGTACGCGAATATGACTTTGAAGTGTAGAGATACGTGCAAATTAAGTACTGATCACTAACTTGTGGCCTTCACGTCCCCATCTGTACATGGGGACGAGAAATTGCCAAAAAACTGAAGAATTACAATACTTCAATAAGTTGGAGTATCTGGATATTACGTGCAGGGAGGTTAGCTTCTGCTGGGGTGTCATAAAGTGCACGGTGGCCGGCTGGCGATAACCACCCCGGCGGACTGTATGGGTTTCCGACATAAGCGATTTCCTGTTTGTATACTGCATGTCGAGGAACTTAGCTGAGTATCTGAGCATCCTGCAATTATGATGTGTCCGCCTAACAAATGCTTTTTTACAAGGCGTCAGCATTATTATGTCCAAAGGGCGCGTGCTGTTTTGGCACACGCCTTGTTTTTTGCACGAAGTACTCAATTGAATCCAGCTGGGGGCTCGGACTAGCTTCCACCTATAGCGTAAGTACTACTGGAGAATAGCCGCCTAGCCCTGGCAGTTTGTCTCGAACCCCATACACTATATTCCAATCGACCAGCGTGATAGAACAATCGCTGGTTGCTCGAATGAACTATGCTCGTCACCAATGCTGCTGCCTTTATTCGGCTGATGGTGCTAATTCAGGGAATTGCAGAACGTAACGCAGGGCTAAACTATGCCGGACTCCTTTTTTTCCGGTCGGATACAGCTAGAAAGAGCAATGCAATTCGCTTATCAGCGGGCCTGATCAACCCCCAAAGTATCATCACTACTGATTTACATTGAATATAAACAAAGTAGATAGCCACTATGTACGAATGGTGCCATTCCATCCAACATTCTCGTCGCGCAGGCCGTTAAGGGCCGCTCGACAGATTTACTACTGGATTTCGGACCCATGCATCGAAACCTTGTACCCGATCGTAAGCGTGCATCCTAAGAGTTCTTCCTGACAGAGCGGCACGCCTATGGTCTTGCAACCTCAGGTGGGCATCCGACGAGGAGGAGGTCTTCTTGTGCCTAAGCATGTTGTGGGTTCGCCTGTTAGACCCTGTTTGGTGATGGCCGTGTATAGCCAAAGGGATACGAGGAATCTAAAACCTGTCGTGGTTCGGAAGTATTGTTTTGCTCGCCCAATAGGGGTTACACATGCCTCAACCACTCGTCAAGGAACTCAACTATCTATGATGAGCGAACCATGGGACCGAATAAATTTCCCGCCAGCATAATCGTTTAGAACCAGGGTGGAGGCAAGTGCGTTTACACCAGTGAAGGTGCCTTGAACTAAGTTCAAGTGCTTTGATAGTTCACTGGCTACAACATTTGCACCTCGTATAACTGTTAATAGGCTAGCTAACGTATTGCCGTACTGAATATAAACCAGGCASSMYCRAACGTAAACTTCTAAACAAGCGACCTAGCCTTTCGCTCGTCATAGCAAATTACGTCATATGACGGGGACGTCACGGGTATATAAGAGTTATTGCAGGTAACATAAGGCTTCAAGTCATCCCTGCCCCGGATCATTAGGTGGGCGCGATATTCCCAATATGAGTTGTTTGAATTAATTCCGTAACTGAGAGCAGATTAACAGGCCGTGATCCGTCAACAAGCGCGCTCCCTGCTCAAATACTGTATCACATCCATCCATATGTTGTCATCACGTTGCAAAACGTCGTCCAACAATAGCTCAGTTTAACCATGGTAAGAGGGGGCAAAAAACCGACGCGTACCGAATACCCGGATAGCATATGATCTTCAAATCCGTGTTAGTTGCTATCCTATGTGTCCCACCCTACACATTAATAAGCCGTAAGGAAACCCCAGCTCATTCCCGGAAGCCTGTCACCCTAAGAGTAATAACGTCGAAGCTGGTCACAGAACGATCATAATTTGTCGAATCAGTTTGTCCGAGTAGCAACTTTCTTTGCGAGTGCAAATTCTAAGGCGGTTTTTGGCTATTAAAGGTCCCCCGCTAAATCTGTCGTAGCACTCAGGCTGAAATCTATTACGTGGAAGGGCGTAATAAACGCTCCGTAGAGTTGTCCCTTCATTATAGGGGTCTTGGGCGTATTTTAGCTAACTAAACAGTCAGAGGGGAAGGGTTGTGGTCCGGTCAGCTGGCGGTACTTCCAACAGAAACGACTTCACGCTCGCTATTATGTTATAACTGTTACGTGAAAAGGGCATGTCAACGATCAGTCAGGGGGCCCCTTAGCAACCGAGACACTCACGGCACAGCGCATTGCTATTGTCTGAATTCAGCATAATCAGCTCCTGAAGCGTCTGAATTGTAGTCAACTGCCAACCACTACGCAGGTCTGTTGATCCTTAAGAACTACACGCAATGCTTCCACCGAGTGCACTTTCATTAGCGAGAACCACAGTCCATTAAAGTAAGAATACGTCCAAGGCTCGATAATGGTCTCGAATGGGCCGACCTTGAGGCTCACTGAGAACGTGAGAAGAATGTGATCAAATCACGAAGCGCGGCCAGTGATGGTGCCTAATGCCGCGATCTAGGTTGTCGCCATGCACTTCTAGGAGGAGCAAATATCGCATCGCCCTTCATCATTGCTGGGTTCTACCCGAGAATAGTCGTGACCATTGCAACACTTGTTAAAGTATTCTTATCCGTCGGCGAGTCAGGACCTTGTGTGAAGATTTACTTTCTCTCCTGATTCTAACATATAAGGTTGGAAAACTGGAAGATTACGGAGTTCGCCAATGAACACGATGCTTGCCAGCCCTTCTGGCAGCGACCGACAATTCAGACCTCCGTGTAAATTTTGTCCTACTTAAATGAATAAAACGGCAGATAATTATATAACGAGATTGCCGCATTATAGGCTTGTTCCTRCTCTCCTTGACTTATTATTGGACTTAAGATAGCTTAGCCTGTTGAGTATGATTACGAGCGTGATTTACATTGTTACTCCTCTACCCGGAGGTACTTCACACTGACCGCCGGCCTGATAATCTCCTATCCCTTGGGTTCCCTCTGAAGAAGGTCTAGCTTTGCCAGAAGTGATCAGGCTGGTTAAACATGGCAGTATCGGTGCTCCACGCTGGGGACACATTGTCTCCTCTTGAATCTCCCTGAAACCCATCCTTGGTCTTCGAGAGGTAGGGGGTGATCTTTGAGCTGTGTCTATCGAAATCTGACCACGCCCTGGTTTTAATACGCTGTTAGTGGACTACTTCCTGTAGATGTGCGGACTCGGCCGAACCATTGAGCGGGGAATTAAGTCGCGTTTAGCCAGAGATCGGGGCGTCTATACGCTCATGCCACAGGACTAAGAGCATCTTGTGTGAAGCCGAGATCGTCGAAGCATGCAACACAAACTAGTCGTGTCTACGTTAGTCTTCTAGCACTACCACGACGTTCCGGTACCCAATTTATGAGACCAAGGAGTCTCACCCCTATTTTCACGTAAATCTCTGACCAAAAGAGCATGACAGGTGCAAATAAGCATCTCCGGTCGGGTTCGGACGGAGATGTATGCGGCTTCGGTCCTCTATTTTTCATAGTGGAACTGCGCTCGACTCTAATGCGCTGATAAAGTTATCTCCCTTCATTTCCTGGCAGCTGGATACTAGCAGACCAGAAACTACCTTAAAGAAGTTAGCCGCTGGAGAGGGCGCGGCATCTGACGCGATTTCGCGCCCTCAAAGCGTTATAATTAGAAGTGGTCATCGACTCGACCTCATAGTGAGTATTCTTCTACTCATATAGGTTCCAGCTAAACGTTTCCGCCTTACGGACAGCTATCAAACTGCTACGTTTAGGTAACATTGACGAACATAGACGGACTTGATGGAAAGAAACATGTTAATATGGCGGCTTTACTGGACTATCCAAATGCCAGGACCGCACTTGAAATAAACATTACTTCCAATAGGAGCAGTTTGTATCTGCGCACCAACCGCAAAGAAATGGAGAAGTAACATTTCGCAAGAATATCCCTCCCTCTGAAGACTGGCGGTCGCCCCCTGCGTGACCGATTGAAGGCAGCCAATGCGATCACGCTGTATGATATTAAAACGGAATTATCATATACTCAAGTAAGCGTGGTGTAGCAAAGTGTTATGGGTCATTAGGCAGAACAGACACGGGCTTTGGCAGTCCTAAGCCGTTAGGCATTACGTCTAATTTGTGGGTTTGCGATATACATTGGATAGTACCCTAACAGGACAAACTCTGACTAGTACATACAGGAATGAGGTGTTAGATCGGGGGCATGCTCTAAAGCAGCCAGCGCCGTGGTTATCATAAGAATAAAATGCTTGGAGTATAGCCTCCAAGTGATCTTCCAGCATCCAACTACTATATATGCCCTACGTACGTACCGGGCATAATAGTGCTGACACGTTTGAAACCGATTAAGTGGGGCCTTTTTATCGTTTTATCCCTACCTTAGGTCGCAAGAGGTGTGCGGAGTCGTCTCGCACTGCATAACCTAAATTAAGGTAGCTGTGGATTCGTCTTGGTTAGTGTCGTTGAGTATTCTTGTCTTCAGATCACGGTGCATCTCGCGGATAACCCTCTCCTCGATACACATCCGTCTCTACAACGTTGTGGAAAGGCGCGTCCAGAAGTGAGCGAAATATTCTGCAAACATAAGCTCATCATTAGAGAAAATCTTTACGGTCGTTTGATTTGCCCATTGTATCTAGTTGATAGCCATGATGCACGACTGTTGCCTTCCGTTACATCATGGACGTAGTCGCTATGAGATGTACGCGGAGATTGTTGGATCAGCAAAACTTGACCGGGTTMTTCATCTAAGTCTTCGCAATGCGGTATAACAAAACATGATCCGGGGCTCGGGTTAAAGCTGTCATGTCTATGGCTCTCAGGTGTGGGACTAAGCCTTGTAGTATTGCGATCACATAGCCAGGAGGTATCACCTATATTAGTAGGCTATAACACTTGTCGTATCGAGGTCGACATGGATTCATATACGTGGCTAAGATGATAGGCAACTAATGCGAATATCTACTTTACTTGTGCTGTTTTGGTCCAGCAAATGATATGTATATTATTTCTGTTCTCCTGCGGTTTTCAGGGAATCCTTGCGGTAGGCCCCGTTTGAGTGGGTGCATACTGTGAAACATCGAATTAGTATAGTCGCCCTCACGAGAGTAATTGCTACTCGAAAGATGAGTCCTTGCGAAGATTTTGGGCGCGTTCCATTACTCATGAGGCTATGTCCAAGAGCTAATTAGCAAGCTGTGCCCTTCATAAATAGTTTTGCAATAAACGCAGTGTTCTGTACAGCCCTGATCTCAATAACGCGCAGCACTTTAGTGCGATTTAAACGTGTTTGCCCTCCACTAGAAAAAGTTATGCCGGACGCTCATACGATCTGCCGTCAGAAAGTAAGTGTCAGTAACAGGGGTAGAACTGTAGCGCCAGTTATTATCTTGACCTCACAGAATTCAGCAACAGCGCCGAACTCCTCATATGATACAGAATTGACGAYRCRRTTACCAACGACATCGCCACTATACTCCCCACACTATACAATAGATTCATGATATCTGGCAGGTGCCTGAATTTTTGATTGCATTCAGGATGAAGTCTGTAAAGATGAAGGGAACACCACGCCCATCGCCGTGAGTGTGCGTTTCAGGAAACATCCCTATCGCCCAAACAGGATCTGTGCGAGCTTTCGTGGTGTTGCTAACAGAATGCACCAACCATAGGGACGCCCACTGACGTACCGTCTTATGATTCGCGTGCTCATGGTCAACAATAAACGGCGGGTCGGTTTTGCATATGTGTCTCTAAATTCTGTGCCCTCTCATAGATTAAGTGCTCATGGGTGGTGAAAGATTAGGCTGAGTAAAGCTGCATGCCTTCTTTTTTCACTCCCGACCATTGGCCGCGCTGCCCGTCTTCTGTCCAGGGGTGCGTGAAGATAAGTTCCAATGAGCGCCGTCGGTCCTGGTCTAAGGTAAGCTGAAACGAGGATATGCGCACATAGGATCTCATGCGCCGAACGCGGTAGTGGCGAACTGCAGTCCATTCGCGTGTCTCAAATAAGCAATACAAAGACTAGCTTATTGACMCGTCAGCTTTCGTGGGACCTCTAACACAGATATGCTAACGGATGATGCTGTCACGTATCCCCCTTATCCGGCACGGCCCCGTCTACCATCTCGAACTCTTTAACATTAAACGGATACTGTTGGTAACAATACACTTGAGAGTACTGAGATCATCGAGAGTCGAAGACTTCGACCACCCCCCGAGAAACGTACTCGCGGGAATTGGTTCGATTCTCGCAGATGCACCCAATGGCCGGGTGCACACGTATCCGTAGCTAAGCTTCCAACAAATACCATGGAAGCAAAACGGCTTATTTCATGCATCGTGCGTGGTATACCCATAACGGTAAAGAGTGGTACTCTGGCCACACCCTGTAAAAGTAGCTAATCAAGAATAGAAACTGAGRTTTTGATTAGTTCCGAGAGGTTGAGGTGTCTGGGGAGCGACTAGGTCACTATCGTTGAACTCTTCCTGACGCGAGGTGAAGTCAAATGCATTTACTGTACCCAGGAATGTTCGTCATAGGTGGCGTTATTGCCGTAAAACCCTAAAATTGTGTCGACCAGTTCAAAGACGCAGCCACTCACAGATCCTCTAACTTTGTGTTGGATTCCAACCTATTGTACTGCATTATTGACGAGATAAAACCGGGGAATCACGGCTGAACAATGGCCCATATAGTTAGCTACATKRTAATGATTGCACTCTATCATGTTGTGCTGCAGCGTAGAATTTGGGCAAAGTGTATGGGGGTGCGTAGACCTACAGCATGCCCACAAAGCTACAGAACAATCGCCCGGTTATGCATCGATTTCTATGGCGTCTGGGAGGTTTCGTTACATTAGTAACAAAGTTCTCGCCGTTGAGCAATCGTAGCGATTAGCCAGAACATCATGCAATATTTATTTAGGTTTGCCTCCTTAATATCACGCTAGACCGGGGCGCGTGGTCCGGTTTAGATTGCCGGGTTCATGAGTAATCTTGCTATAGATTTGCAGAGGTAGTTCCGGTCCTCTGTCTCTCCGTAGTCATCAGACAAGGGATTACGAGGGGACACCACGGGCTAAGGGAGCGCAAAACGATCGTGTTGCCCGATTTCCAGTAACCACGACCGTTTGAGCTCCAGGACGAGCGCCATTCCACGTATTCTTGAAGTGACATCGCGCATTATGATTTCGTTAGTGCACCTTTCGTTTTGTCTTCAACCGAGTGAGCAGCCTCCTGTACCTGTGCCGACCCACTGCCGAGGTTTCCGGCGTTATCGCAGAGTTGTCATAGGCTTGGTTGCAGCGATACGTGCCCGTAGGCCATAATTCTCAGAAATTTTGTAACGCTAAGCCCTTATAACTCCTCGTTAGTGACTGCACTAACATCAGTTATGGGATACCCACACTGTCGCAAGGGCTACTTCTTTTATCCCATGGGACTTTAGCCCAGATAGGGGCTTTGAAACTTACGAGAACCTACGGTGCAAACCCGTCGTGTAATAACTAAGTTCCAGGAGTTCAGAGTACCCCGGACGCCCTATCTCAGTTACGGCGTTTCCCGCGCTAAGGGTCTTTTTCAGAATACTGTAACAGAGTGGGGKAAAATTTAGCGGATCATGAGGAGGAAAAGCTTTTTGAAGGCCGTTATGCCCAATTTATACAAAACGTCCCTTAACCACATCGCGCTCCATCGCGAAAGTTGACGCTTTACCTAGCGTATACTTGCTTGATTTGGACACAGATTTGTCAACTGTAGATTTCAATCTACAACCCGGTACAAGCAGGCATGACAATTRGTAAGCCCGTGATTCGCTTTTAGTTTCCTATCCGGAACTTACACGGACAAATAATCCCTTCTATGTCTTTTATTCTCAGAGTGTCAATGGCTGCATCCGTC-TGGTTACGGCCTATAGAGGTGCATTCCCCCTTCGTGCAGACTCACTTCTAAGATGGTAGCGCCTACCAACCAGAACCTCTTTGCCAACTTGATCCCCGGTTGTAGAGCGTGGTCCGAAAGCGTCTATTCCACCTAAACTTCCAGCTGACTGATCTGCATAAGATTGTAGGAGCGGTTTCGCCATCAGAGTCTCGTATACTGTGGCGCTAGACAGTGCAATCAAGGCTGAACGAATGATGAGTACTAGAGGTGTAGGTGACCCGAAGGACAGCTGGCCTGTCAGGTCATCGGGGGCTTAATGATTTGGGGGATGCAATACTCAGCCACAGAAATTGTCCTTTGGCCTGAATACAGCGCGGGTTGTCTTGTCTTATTTCAACACTCTCCGTGTCTTCAGAGAATTTTATCATGGATCCTCCATGAAGAATCCCATGCCATATATGACCAGAATGTTGAGGCTACGACGAGGGCTGGTTCTGAGGCATGACACAGCCAAATGCGGTGGCAAACATTCCAACTGTGTGACATCAAACGGATACATTTCTCAACTTTCGGTAATCAGTCTTGCAATGATAGCAAGGCCTTAATTGGAACAGCCACCGGAAGTCTATGCCCGAGCTCTACTTTGCCTGCGTCACCATCCCCTGGAGTGCAGGCATATAATTATCGTCTGTCATCCAACGCATCCTGAGGGCTTTAAATTGGGACTCGGGTAAGGCCGAGCTGCGGTGCAATTCTCTTCCAATGCTGATCAGACTTACCCTAAACTCCGTCTCCAGCAAGTGCAAGTCAAGTCATGTAGWACTCATCAAAACGCACTATACGCATTCAGTACAAGACCTTCAATCCACGCTTACTTTGCGACGTGTAGAGTATAGCAATAGGATGTCGATTACTTGTCATTCATGCGAGGCCATTTCAAAGCTCGATACAGCGGCTCCAGACCAGACCCTGTTGTTCACCCTAACTTTATTTTAGTAGTGCAACTCAACGAACTATCATATATCTATGGTTTATAAAGCTAATCGTATTACGTTCAACAGGGTCGTGCCACCCGACTATTCGTGTGCTACGGAGACGCCCTTAACTAAAAAGGCCTGTGTACATACCGCGCCGCCGCTGCAGTATGTGATCTAACAGTTAAATATTCCAACTGAAGACATAAATGATCGGTAATCCGCAGGGCGTTGGGCCCTGCATACCAGGACACTTAGATGGGTGGCCCGAGCAATTGTCTTTATGTGAGACCCTGATGTCTATTTCTACTAACATGTCCCTGTTGTGGGGATAGTCTTCCGTCAATAATGAAAGCCTTGATCCCGGTTCGCGTGCCAACGCAATAATAATCCCAAGTCCTCTTATCTGGGCTGTAATTCTCGGGTCTATGTTATGAATCAGTTCAGCTTGGATGAGAGCCATCTCTTTGCGTGCCCCCTTAGTTTGAGCCGTAGGGATCAAAAATTCGTGACTATGTTGAGCATTGTATGGTTGCGATCTGATCAGGTATAACAAGTGATTAGCAGCGCAAACTATTCACGCGCACAGGGCAGTGCCCCGTAGTCAAACTTAACACGCTAGGGTGCGAACGACCGTCCTAATGCTACGCGCCTGATAGTATTACCCAATCAATTCTGACATTGAGCACTCTCAAGTGCGGGATCCTATCCCTTCTCGAATATTAGCGGCCAAAAGGCGGGTTTTTTTAACAGGAGAGGTCCACAAATCACAAATACTGTCCTGCGCCTTAAAAGCTACTAGGATGCTCAAGTTAATCTGGTGTGCCTTAGCTAATTGTTGGAGTCGCACTTCCTACAATTTACAATCTCCATGGTCACCTTTAAGTAGCGTCGGCAGTGAGTAGCTTCATAACGCCAATGTCAATCGTCACTACTCGTATTGTGTGTGCCACCTTCAATCGACAGTCGAAGTTGGTATGGTTTAGGCACACTTTATTTTTAGTTAAAGTTGAGAGTATTAAACTGGCTTAGACTACCGACCGGTCCCCGGCTTCCTTGTGGCAATAAAGGCTCTTGATGAACTCCGCACAATGCGGTAGCCTACTTGGTAGGTATTWCATAACACTGTCAACTGCAGAAGCAAGAGTCTCCATCGAATTCCGTAGAGGAAAAGCATGTAAACGCATGAGCGTCGTCGGGAGGGGAAACGGTCACGACTTCCATACGCAGTTTAACTAGTTCTTTATACTATGCTTTTTCAACATTTAAGTACTTGACTGCAAGATTTCGTAAAAGCTTCTTCAGTCCTGACCTCGAACATAAGAAGATCGATACATCAACTCCCTGACAACATTTTTACGCCGCGGTTTACATAACGATGCAATTCCGACACGATAGCTGGAGACCTTTTGTTTGCTGAGGTGCTGTCCGATTCGCATAGCATCACAGGCTGTGCAGAGATTACTAGTTGAGTTTCACGTTCATGCTTAAACATTACGGCCCGGATACCAGGTTTGATACGCGTTCGACTATACATAGATGGATCTCTCTACAAAGGGCGCATGAGGTAGCTCTCTATAATAATATTATCATTGAAGGTACAAAAATCCCCCGCAAATTGTGTAGGTAGTGCATTTGAACCTCACCGTCACTCTAGTAGTCCAATATAAGCTTACTTCGTAAGCATTTGCCACCGGTGCGTCCTTCAAGTGGAAATGTCGATCCCTACCAGACAGCTCCATAGGCTTACTGTGTCATCCAACTTCTTTTTTAATTACGGATCGACAGATCCAACCCTTCMGTTACTTGAAGGTTAGGAGAAGCGTTTAACGGTCTTAAGGTTATGCTGGAATTTGACGTTACTGTGCGTGACGCAGTGACTACGAGCCACGCGGTCGACTTGATCAGACACTCTCTATGGAACATATTAGATTCAAGTGTACAGGATTTCATAACGGCTCCACGGGTCCCGTGGGTATTCGTGTCGTTTCGTTACGCGCTTACAATAAAGAGCCCCTTTGTGCAGTAACTCACTCAGCAAATCTAGACGTAACTCTACGAACATGCCTCTCTTTGTCAA
GPT138660  GCAACGCACGTTGATGGGAACGTCTCGACCACGACAGGACCTGACGACGGGAGAATAA----TGAAATTTATACATGCCCTCCCGCTTGCCAACTCGCCTGTACAGCGCATTATGAATTCAGATATCTTTGAAGTGATATGTGGGAACCTGAAAGTGGTCGGGCGGATGCATATCTCTGGCTATCTGGATTTGGACCGCCCATATTTTTGTACTCACGAGGCATCYTGTTCGCAGCATCCGATTGATCAATTCTGATTCGCCTCTACTTGCCAATGGGTAACATTTATACCTCACCTGTCCGCGCTTATTTTTGCAGTGATATATCACAGTGTACGCGAATATGACTCTGAAGTGTAGAAATTCGTGCAAATTAAGTACTGATCACTAACTTGTGGCCTTCACGTCCCCATCTGTACATGGGGACGAGAAATTGCCAAAAAACTGAAGAATTACAATACCTCAATAAGTTGGAGTATCTGGGTATTACGTGCAGGGAGGTTAGCTTCTGCTGGGGTGTCATAAAGTGCACGGTGGCCGGTTGGCGATAACCACCCCGGCGGACTGTATGGGTTTCCGACATAAGCGATTTCCTGTTTGTATACTGCATGTCGAGGAACTTAGCTGAGTATCTGAGCATCCTGCAATTATGATGTGTCCGCCTAACAAATGCTTTTTTACAGAKAGTCAGCATTATTATGTCCAAAGGGCGCGTGCTGTTTTGGCACACGCCTTGTTTTTTGCACGAAGTACTCAATTGAATCCAGCTGGGGGCTCGGACTAGCTTCCACCTATAGCGTAAGTACTACTGGAGAATAGCCGCCTAGCCCTGGCAGTTTGTCTCGAACCCCATACACCATACTCCAATCGACCAGCGTGATAGAACAATCGCTGGTTGCTCGAATGAACTATGCTCGTCACCAATGCTGCTGCCTTTATTCGGCTGATGGTGCTAATTCAGGGAATTGCAGAACGTAACGCAGGGCTAAACTATGCCGGACTCCTTTTTTTCCGGTCGGATACAGCTAGAAAGAGCAATGCAATTCGCTTATCAGCGGGCTTGATCAACCCCCAAAGTATCATCACTACTGATTTACATTGAATATAAACAAAGTAGATAGCCACTATGTACGAATGGTGCCATTCCATCCAACATTCTCGTCGCGCAGGCCGTTAAGGGCCGCTCGACAGATTTACTACTGGATTTCGGACCCATGCATCGAAACCTTGTACCCGATCGTAAGCGTGCATCCTAAGAATTCTTCCTGACAGAGCGGCACGCCTATGGTCTTGCAACCTCAGGTGGGCATCCGACGAGGAGGAGGTCTTCTTGTGCCTAAGCATGTTGTGGGTTCGCCTGTCTGACCCTGTTTGGTGATGGCCGTGTAAAGCCAAAGGGATACGAGGAATCTAAAACCTGTCGTGGTTCGGAAGTATTGTTTTGCTCGCCCAATAGGGGTTACACATGCCTCAACCACTCGTCAAGGAACTCAACTATCTATGATGAGCGAACCATGGGACCGAATAAATTTCCCGCCAGCATAATCGTCTAGAACCAGGGTGGAGGCAAGTGCGTTTACACCAGTGAAGGTGCCTTGGACTAAGTTCAAGTGCTTTGATAGTTCACTGGCTACAACATTTGCACCACGTATAACTGTTAATAGGCTAGCTAACGTATTGCCGTACTGAATATAAACCAGGCASSMYCRAACGTAAACTTCCAAACAAGCGACCTAGCCTTTCGCTCGTCACAGAAAATTACACCATACGACGGGGACGTCACGGGTATATAAGAGTTATTGCAGGTAACATACGGATGCAAGCCACCCCTGCCACGGATCATTAGGTGGGCGCGATATTCCCAACATGAGTTGTTTGAATTAATTCCGTAACTGAGAGCAGATTAACAGGCCGTGATCCATCAACAAGCGTGCTCCCTGCTCAAACACTGTATCACATCCATCCATATGTTGTCATCACCTTGCAAAACGTCGTCCAACAATAGCTCAGTTTAACCATGGTAAGAGGGGGCAAAAAACCGACGCGTACCGAATACCCGGATAGCATATGATCTTCGAATCCGTGTTAGTTGCTATCCTATGTGTCCCACCCTACACATTAATAAGCCGTAAGGAAACCCCAGCACATTCCCGGAAGCCTGTCACCCTAAGTGTAATAACGTCGAAGTTGGTCACAGAACGATCATAATTTGTCGAATCAGTTTGTCCGAGTAGCAACTTTCTTTGCGAGTGCAAATTCTAAGGCGGTTTTTGGCTATTAAAGGTCCCCCGCTAAATCTGTCGTAGCACTCAGGCTGAAATCTATTACGTGGAAGGGCGTAATAAACGCTCCGTAGAGTTGTCCCTTCATTATAGGGGTCTTGGGCGTATTTTAGCTAACTAAAAGAGCGAAGGGGAAGGGTTGTGGTCCGGTCAGCTGGCGGTACTTCCAACAGAAACGACTTCACGCTCGCTATTATGTTATAACTGTTAGGTCAAAAGGGCATGTCAACGATCAGTCAGGGGGCCCCTTAGCAACCGAGACACTCACGGCACAGCGCATTGCTATTGTCTGAATTCAGCATAATCAGCTCCTGAAGCGTCTGAATTGTAGTCAACTGCCAACCACTACGCAGGTCTGTTGATCCTTAAGAACTATACGCAATGCTTCCACCGAGTGCACTTTCATTAGCGAGAACCACAGTCCATTAAAGTAAGAATACGTATAAGGCTCGATAATGGTCTCGAATGGGCCGACCTTGAGGCTCACTGAGAACGTGAGAAGAATGTGATCAAATCACGAAGCGCGGCCAGTGATGGTGCCTAATGCCGCGATCTAGGTTGTCGCCATGCACTTCTAGGACGAGCAAATATCGCATCGCCCTTCATCATTGCTGGGTTCTACCCGAGAATAGTCGTGACCATTGCAACACTTGTTAAAGTATTCTTATCCGTCGGCGAGTCAGGACCTTGTGTGAAGATTTACTTTCTCTCCTGATTCTAACACATAAGGTTGGGAAGCTGGAAGATCACGGAGTTCGCCAATGAACACGATGCTTGCCAGCCCTTCTGGCAGCGACCGACAATTCAGACCTCCGTGTAAATTTTGTCCTACTTAAATGAATAAAACGGCAGATAATTATATAACGAGATTGCCGCATTATAGGCTTGTTTCTGCTCTCCTTGACTTATTATTGAACTTAAGATAGCTTAGCCTGTTGAGTATGATTACGAGCGTGATTTACATTGTTACTCCTCTACCCGGAGGTACTTCACACTGACCGCCGGCCTGATAATCTCYYATCCCTTGAGTTCCCTCTGAAGAAGGTCTAGCTTTGCCAGAAGTGATCAGGCTGGTTAAACATGGCAGTATCGGTGCTCCACGCTGGGGACACATTGTCTCCTCTTGAATCTTCCTGAAACCCATCCTTGGTCTTCGAGAGGTAGGGGGTGATCTTTGAGCTGTGTCTATCGAGATCTGACTACTTCCCGTCTTTAATTTGCAGTTAGTGGACTACTTCCTGTAGATGTGCGGACTCGGCCGAACCATTGAGCGGGGAATTAAGTCGCGTTTAGCCAGAGATCGGGGCGTCTATACGCTCATGCCACAGGACTAAGAGCATCTTGTGTGAAGCCGAGATCGTCGAAGCATGCAACACAAACTAGTCGTGTCTACGTTAGTCTTCTAGCACTACCACGACGTTCCGGTACCCAATTTATGAGATGAAGGAGTCTCACCCCTATTTTCACGTAAATCTCTGACCAAAAGARCATGACAGGTGCAAATAAGCATCTCCGGTCGGGTTCGGACGGAGATGTATGCGGCTTCGGTCCTCTATTTTTCATAGTGGAACTGCGCTCGACTCTAATGCGCTGATAAAGTTATCTCCCTTCATTTCCTGGCAGCTGGATACTAGCAGRMCAGAAACTACCTTAAAGAAGTTAGTTAAGGGAGAGGGCGCGGCATCTGACGCGACTTCGYGMCYCCCAGACGTTCTACCCC---RTGGTCCTAAGTTTCATGTTCTGGCTAAYGCTCTTCCACTCGTT------TTAAAC-GACATATCAGCATAGAACGCCCCCATTCCGTTGCTRAATTATGTTGACAGTGACGAACACACCGGG-CAAGATGAGTGAATACAAGCTTACGTTCCGCTTCCAATGGGTTACACTACTCCCGGGACCGCGCTT-CAGCAATCGCCGAGCTAAGTAGATACAACATGCACCGTTAGATCAACACCAAGGAGACAGAGAATTAACATTTCGCAAGAATATCCCTCCCTCTGAAGACTGGCGGTCGCCCCCTGCGTGACCGATTGGATACAGCCAATGCGATCACGCTGTATGATATTAAAACGGAATTATCGTGGACTCAAGTAAGCATGGTGTAGCAAAGTGTTATGGGTCATTAGGCAGAACAGACACGGGCTTTGGCAGTCCTAAGCCTTTAGGCATTACGTCTAATTTGTGGGTTTGCGATATACATTGGATAGTACCCTAATGGGACAAACTCTGACTAGTACATACAGGAATGAAGTGTCAGATCGGGGGCATGCTCTAAAGCAGCCAGCGCCGTGGTTATCATAAGAATAAAATGCTTGGAGTATAGCCTCCAAGTGATCTTCCAGCATCCAACTACTATATATGCCCTACGTACGTACCGGGCATAATAGTGCTGACACGTTTGAAACCGATTAAGTGGGGCCTTTTTATCGTTTTATCCCTACCTTAGGTCGCAAGAGGTGTGCGGAGTCGTCTCGCACTGCATAACCTAAATTAAGGTAGCTGTGGATTCGTCTTGGGTAGTGTCGTTGAGTATTCTTGTCTATAGATCACGGTGCATCTCGCGGATAACCCTCTCCTCGATACACATCCGTCTCTACACCGTTGTGGAAAGGCGCGTCCAGAAGTGAGCGAAATATTCTGCAAACATAAGCTCATCATTAGAGAAAATCTTTACGGTCGTTTGATTTGCCCATTGTATCTAGTTGATAGCCATGATGCACGACTGTTGCCTTCCGTTACATCATGGACGTAGTCGCTAYGAGATGTACGCGGAGATTGTTGGATCAGCAAAACTTGACCGGGTTMTTCATCTAAGTCTTCGCAATGCGGTATAACAAAACATGATCCGGGGCTCGGGTTAAAGCTGTCATGTCTATGGCTCTCAGGTGTGGGACTAAGCCTTGTAGTATTGCGATCACATAGCCAGGAGGTATCACCTATATTAGTAGGCTATAACACTTGTCGTACCGAGGTCGACATGGATCCATATACGTAGCCAAGATGATAGGCAACTAATGCGAATATCTACTTTACTTGTGCTGTTTTGGTCCAGCAAATGATATGTATATTATTTCTGTTCTCCTGCGGTTTTCAGGGAATCCTTGCGGTAGGCCCCGTTTGAGTGGGTGCATACTGTCAAACATCGAATTAGTATAGTCGCCCTCACGAGAGTAATTGCTACTCGAAAGATGAGTCCTTGCGAAGATTTTGGGCGCGTTCCATTACTCATGAGGCTATGTCCAAGAGCTAATTAGCAAGCTGTGCCCTTCATAAATAGTTTTGCAAAAAACGCAGTGTTCTGTACAGCCCTGATCTCAGTAACGCGCAGCACTTTAGTGCGATTTAAACGTGTTTGCCCCTCAGTGGAAAAAGTTATGCCGGACGCTCATACGATCTGCCGTCAGAAAGTAAGTGTCAGTAACAGGGGTAGAACTGTAGCGCCAGTTATTATCTTGACCTCACAGAATTCAGCAACTGCGCCGAACTCCTCATATGATACAGAATTGACGAYRCRRTTACCAACGACATCGCCACTATACTCCCCACACTATACAATAGATTCATGATATCTGGCAGGTGCCTGGATTTTTGATTGCATTCAGGATGAAGTCTGTAAAGATGAAGGGAACACCACGCCCATCGCCGTGAGTGTGCGTTTCAGGAAACATCCCTATCGCCCAAACAGGATCTGTGCGAGCTTTCGTGGTGTTGCTAACAGAATGCACCAACCATAGGGACGCCCACTGACGTACCGTCTTATGATTCGCGTGCTCATGGTCAACAATAAACGGCGGGTCGGTTTTGCATATGTGTCTCTAAATTCTGTGCCCTCTCATAGATTAAGTGCTCATGGGTGGTGAAAGATTAGGCTGAGTAAAGCTGCATGCCTTCTTTTTTCACTCCCGACCATTGGCCGCGCTGCCCGTCTTCTGTCCAGGGGTGCGTGAAGATAAGTTCCAATGAGCGCCGTCGGTCCTGGTCTAAGGTAAGCTGAAACGAGGATATGCGCACATAGGATCCCATGCGCCGAACGCGGTAGTGGCGAACTGCAGTCCATTCGCGTGTCTCAAGTAAGCAATACAAAGACTAGCTTATTGACMCGTCAGCTTTCGTGGGACCTCTAACACAGATATGCTAACGGATGATGCTGTCACGTATCCCCCTTATCCGGCACAGCCCCGTCTACCATCTCGAACTCTTTAACATCAAACGGATACTGTTGGTAACAATACACTTGAGAGTACTGAGATCATCGAGAGTCGAAGACTTCGACCACCCCCCGAGAAACGTACTCGCGGGAATTGGTTCGATTCTCGCAGATGCACCCAATGGCCGGGTGCACACGTATCCGTAGCTAAGCTTCCAACAGATACCATGGAAGCAAAACGGCTTATTTCATGCATCGTGCGTGGTATACCCATAACAGTAAAGAGTGGTACTCTGGCCACACCCTGTAAAAGTAGCTAATCAAGAATAGAAACTGAGRTTTTGATTAGTTCCGAGAGGTTGAGGTGTCTGGGGAGCGACTAGGTCACTATCGTTGAACTCTTCCTGACGCGAGGTGAAGTCAAATGCATTTACTGTACCCAGGAATGTTCGTCATAGGTGGCGTTATTGCCGTAAAACCCTAAAATTGTGTCGACCAGTTCAAAGACGCAGCCACTCACAGATCCTCTAACTTTGTGTTGGATTCGAACCTATTGTACTGCATTATTGACGAGCTTWGCTAGGGGGATCACGGCTGAACAATGGCCCATATAGTTAGCTACATKRTAATGACTGCACTCTATCATGTTGTGCTGCAGCGTAGAATTTGGGCAAAGTGTATGGGGGTGCGTAGACCTACAGCATGCCCACAAAGCTACAGAACAATCGCCCGGTTATGCATCGATTTCTATGGCGTCTGGGGGGTTTCGTTACATTAGTAACAAAGTTCTCGCCGTTGAGCAATCGTAGCGATTAGCCAGAACATCATGCAATATTTATTTAGGTTTGCCTCCTTAATATCACGCTAGACCGGGGCACGTGGTCCGGTTTAGATTGCCGGGTTCATGAGTAATCTTGCTATAGATTTGCAGAGGTAGTTCCGGTCCTCTGTCTCTCCGTAGCCATCAGACAAGGGATTACGAGGAGACACCACGGGTTAAGGAAGCGCAAAACGATCGTGTTGCCCGATTTCCAGTAACCACGACCGTTTGAACTCCAGAACAAGCGCCATTCCACGTATTCTTGAAGTGACATCGCGCATTATGATTTCGTTAGTGCACCTTTCGTTTTGTCTTCAACCGAGTGAGCAGCCTCCTGTACCTGTGCCGACCCACTGCCGAGGTTTCCGGCGTTATCGCAGAGTTGTCATAGGCTTGGTTGCAGCGATACGTGCCCGTAGGCCATAATTCTCAGAAATTTTGTAACGCTAAGCCCTTATAACTCCTCGTTAGTGACTGCACTAACATCAGTTATGGGATACCCACACTGTCGCAAGGGCTACTTCTTTTATCCCATGGGACTTTAGCCCAGATAGGGGCTTTGAAACTTACGAGAACCTACGGTGCAAACCCGTCGTGTAACAACTAAGTTCCAGGAGTTCAGAGTMMMCCGGGCGTCCTATCTCAGTTACGGCGTTTCCCGCGCTAAGGGTCTTTTTCAGAATACTGTAACAGAGTGGGGTAAAATTTAGCGGATCATGAGGAGGAAAAGCTTTTTGAAGGCCGTTATGCCCAATTTATACAAAACGTCCCTTAACCATATCGCGCTCCATCGCGAAAGTTGACGCATTGTCTGGCGTATATTAGCGTGAAATAAACAGAGATTTGACAACTGTAGATTTCAATCTACGGCCCGGCACAAGCAGGCATGACAATTGGTAAGCCCGTGATTCTCTTTCAGTTTCCTATCCGGAACTTACACGGACAAATAATCCCTTCTATGTCTTTTATTTTCAGAGTGGCAATTGTCATATCCGTCCTGGTTACGGCCTATAGAGGTGCATTCCCCCTTCGTGCAGACTCACTTCTAAGATGGTAGCGCCTACCAACGAGAACCTCTTTGCCAACTTGATCCCCGGTTGTAGAGCGTGGTCCGAAAGCGTCTATTCCACCTAAACTTCCAGCTGACTGATCTGCATAAGATTGTAGGAGCGGTTTCGCCATCAGAGTCTCGTATACTGTGGCGCTAGACAGTGCAATCAAGGCTGAACGAATGATGAGTACTAGAGGTGTAGGTGACCCGAAGGACAGCTGGCCTGTCAGGTCATCGGGGGCTCAATGATTTGGGGGATGCAATACTCAGCCACAGAAATTGTCCTTTGGCCTGAATACAGCGCGGGTTGTCTTGTCTTATTTCAATACTCTCCGTGTCTTCAGAGAATTTTATCATGGATCCTCCATGAAGAATCCCATGCCATATATGACCAGAATGTTGAGGCTACGACGGGAGCTGGTTCTGAGGCATGACTGAGCCAAATGCGGTGGCAAACATTCCAATTGTGTGACATCAAACGGATACATTTCTCCACTTTCGGTAATCAGTCTTGCAATGATAGCAAGGCCTTAATTGGAACAGCCACCGGAAGTCTATGCCCGAGCTCTACTTTGCCTGCGTCACCATCCCCTGGAGTGCAGGCATATAATTATCGTCTGTCATCCAACGCATCCTGAGGGCTTTAAATTGGGACTCGGGTAAGGCCGAGCTGCGGTGTAGTTCTCTTCCAATGCTGATCAGACTTACCCTAAACTCCGTCTCCAGCAAGTGCAAGTCAAGTCATGTAGAACTCATCAAAACGCACTATACGCATTCAGTACAAGACCTTCAATCCACGCTTACTTTGCGACGTGTAGAGTATAGCAATAGGATGTCGATTACTTGTCATTCATGCGAGGSCATTTCAAAGCTCGATACAGCGGCTCCAGATCAGACCCTGTTGTGCACCTTAACTTTATTTTAGTAGTGCAACTCAACGAACTATCATATATCTATGGTTTATAAAGCTAATCGTATTACGTTCAACAGGGTCGTGCCACCCGACTATTCGTGTGCTACGGAGACGCCCTTAACTAAAAAGGCCTGTGTACATACCGCGCCGCCGCTGCAGTATGTGATCTAACAGTTAAATATTCCAACTGAAGACATAAATGATCGGTAATCCGCAGGGCGTTGGGCCCTGCATACCAGGACACTTAGATGGGTGGCCCGAGCAATTGTCTTTATGTGAGACCCTGATGTCTATTTCCACGGACATGTCCCTGCTATGGGGACAGTCTTCCGTCAATAATGAAAGCCTTGGTGCCGGTTCGCGTGGCAACGCAATAATAATCCCAAGTCCTCTTATCTGGGCTGTAATTCTCGGGTCTATGTTATGAATCAGTTCAGCTTGGATGAGAGCCATCTCTTTGCGTGCCTCCTTAGTTTGAGCCGCAGGGATCAAAAATTCGTGACTATGTTGAGCATTGTATGGTTGCGATCTGATCAGGTATAACAAGTGATTAGCAGCGCAAACTATTCACGCGCACAGGGCAGTGCCCCGTAGTCAAACTTAACACGCTAGGGTGCGAACGACCGTCCTAATGCTACGCGCCTGATAGTATTACCCAATCAATTCTGACATTGAGCACTCTCAAGTGCGGGATCCTCTCCCTTCTCGTATATTAGCGGCCAAAAGGCGGGTTTTTTTAACAGGAGAGGTCCACAAATCACAAATACTGTCCTGCGCCTTAAAAGCTACTAGGATGCTCAAGTTAATCTGGTGTGCCTTAGCTAATTGTTGGAGTCGCACTTCCTACAATTTACAATCTCCATGGTCACCTTTAAGTAGCGTCGGCAGTGAGTAGCTTCATAACGCCAATGTCAATCGTCACTACTCGTATTGTGTGTGCCACCTTCAATCGACAGTCGAAGTTGGTATGGTTTAGGCACACTTTATTTTTAGTTAAAGTTGAGAGTATTAAACTGGCTTAGACTACCGACCGGTCCCCGGCTTCCTTGTGGCAATAAAGGCTCTTGATGAACTTCGCACAATGCGGTAGCCTACTTGGTAGGTATTWCATAACACTGTCAACTGCAGAAGCAAGAGTCTCCATCGAATTCCGTAGAGGAAAAGCATGTAAACGCATGAGCGTCGTCAGGAGGGGAAACGGTCACGACTTCCATACGCAGTTTAACTAGTTCTTTATACTATGCTTTTTCAACATTTAAGTACTTGACTGCAAGATTTCGTAAAAGCTTCTTCAGTCCTGACCTCGACCATAAGAAGATCGATACATCAACTCCCTGACAACATTTTTACGCTTCGGTTTACATAACGATGCAATTCCGACACGATAGCTGGAGACCTTTTGTTTGCTGAGGTGCTGTCCGATTCGCATAGCATCACAGGCTGTGCAGAGATTACTAGTTGAGTTTCACGTTCATGCTTAAACGTTACGGCCCGGACACCAGGTTTGATACGCGTTCGACTATACATAGATGGATCTCTCTACAAAGGGCGCATGAGGTAGCTCTCTATCATAATATTATCATTGAWGGTACAATAATCCTTCGCAAATTGTGTAACTTGTGCGTTTGAGCCTTACCGCCACTCTAGAAGTCCAATATAAGCTTACTTCGTAAGCATTTGCCACCGGTGCGTCCTTCAAGTGGAAATGTCGATCCCCACCAGACAGCTCCATAGACTTACTATGCCATCCAACTTCTTCTTTAATGATGGATCTACAGACTCAATCCTTYMGTTACTTGAAGGTTAGGAGAAGCGTTTAACGGTCTTAAGGTTATGCTGGAATTTGACGTTACTGTGCGTGACGCAGTGACTACGAGCCACGCGGTCGACTTGATCAGACACTCTCTATGGAACATATCTGATTTAAGTGTACAGGACTCCACAACGGCTCCACGGGTCCCGTGGGTATTCGTGTCGTTTCGTTACGCGCTTACAATAAAGAGCCCCTTTGTGCAGTAACTCACTCAGCAAATCTAGACGTAACTCTACGAACATGCCTCTCTTTGTCAA
GPT138750  GCAACGCACGTTGATGGGAACGTCTCAACTACGACAGGACCCGACGACGGGAGAATAATATCTAAACTTWATACATGCCCTCCCGCTTGCCAACTCGCCTGTACAGCGCATTATGAACTTAGAAATCTTTGAAGTGATATGTGGGAACCTGAAAGTGGTCGGGCGGATGCATATCTCTGGCTATGTGGATTTGGACCGCCCATATTTTTGTACTCACGAGGCACCTTGTTCGCAGCATCCGATTGATCAATTCTGATTCGCCTCTACTTGCCAATGGGTAACATTTATACTTCTCCTGTCCGCGCTTATTTTTGCAGTGATATATCACAGTGTACGCGAATATGACTTTGAAGTGTAGAGATACGTGCAAATTAAGTACTGATCACTAACTTGTGGCCTTCACGTCCCCATCTGTACATGGGGACGAGAAATTGCCAAAAAACTGAAGAATTACAATACTTCAATAAGTTGGAGTATCTGGATATTACGTGCAGGGAAGTTAGCTTCTGCTGGGGTGTCATAAAGTGCACGGTGGCCGGCTGGCGATAACCACCCCGGCGGACTGTATGGGTTTCCGACATAAGCGATTTCCTGTTCGTATACTGCATGTCGAGGAGCTTAACTGAGTATCTCAGCATCCTGCAATTATGTTGTATCCGCCTAACAAATGCTTTTTTACAGAKAGTCAGCATTATTATGTCCAAAGGGCGCGTGCTGTTTTGGCACACGCCTTGTTTTTTGCACGAAGTACTCAATTGAATCCAGCTGGGGGCTCGGACTAGCTCCCACCTATAGCTTAAGTACTACTGGAGAATAGCCGCCTAGCCCTGGCAGTTTGTCTCGAACCCCATACACCATATTCCAATCGACCAGCGTGATAGAACAATCGCTGGTTGCTCGAATGAACTAGGCTCGTCACCAATGCTGCTGCCTTTATTCGGCTGATGGTGCTAATTCAGGGAATTGCAGAACGTAACGCAGGGCTAAACTATGCCGGACTCCTTTTTTTCCGGTCGGATACAGCTAGAAAGAGCAGTGCAATTCGCTTATCAGCGGGCTTGATCAACCCCCAAAGTATCATCACTACTGATTTACATTGAATATAAACAAAGTAGATAGCCACTATGTACGAATGGTGCCATTCCATCCAACATTCTCGTCGCGCAGGCCGTTAAGGGCCGCTCGACAGATTTACTACTGGATTTCGGACCCATGCATCGAAACCTTGTACCCGATCGTAAGCGTGCATCCTCAGAGTTCTTCCTGACAGAGCGGCACGCCTATGATCTTGCAACCTCAGGTGGGCATCCGACGAGGAAGAGGTCTTCTTGTGCCTATCCATGTTGTGGGTTAGCCTGTCAGACCCTGTTTGGTGATGGCCGTGTATAGCCAAAGGGATACGAGGAATCTAAAACCTGTCGTGGTTCGGAAGTATTGTTTTGCTCGCCCAATAGGGGTTACACATGCCTCAACCACTCGTCAAGGAACTCAACTATCTATGATGAGCGAACCATGGGACCGAATAAATTTCCCGCCAGCATAATCGTTTAGAACCAGGGTGGAGGCAAGTGCGTTTACACCAGTGAAGGTGCCTTGAACTAAGTTCAAGTGCTTTGATAGTTCACTGGCTACAACATTTGCACCTCGTATAACTGTTAATAGGCTAGCTAACGTATTGCCGTACTGAATATAAACCAGGCASSMYCRAACGTAAACTTCTAAACAAGCGACCTAGCCTTTCGCTCGTCATAGCAAATTACGTCATATGACGGGGACGTCACGGGTATATAAGAGTTATTGCAGGTAACATAAGGCTTCAAGTCATCCCTGCCCCGGATCATTAGGTGGGTGCGATATTCCCAATATGRGTTGTCTGAATTAATTCCGTAACTGAGAGCAGATTAACAGGCCGTGATCCGTCAACAAGCGCGCTCCCTGCTCAAACACTGTATCACATCCATCCATATGTTGTCATCACCTTGCAAAACGTCGTCCAACAATAGCTCAGTTTAACCATGGTAAGAGGGGGCAAAAAACCGACGCGTACCGAATACCCGGATAGCATATGATCTTCGAATCCGTGTTAGTTGCTATCCTATGTGTCCCACCCTACACATTAATAAGCCGTAAGGAAACCCCAGCACATTCCCGGAAGCCTGTCACCCTAAGAGTAATAACGTCGAAGTTGGTCACAGAACGATCATAATTTGTCGAATCAGTTTGTCCGAGTAGCAACTTTCTTTGCGAGTGCAAATTCTAAGGCGGTTTTTGGCTATTAAAGGTCCCCCGCTAAATCTGTCGTAGCACTCAGGCTGAAATCTATTACGTGGAAGGGCGTAATAAACGCTCCGTAGAGTTGTCCCATCATTATAGGGGTCTTGGGCGTATTTTAGCTAACTAAACAGTCAGAGGGGAAGGGTTGTGGTCCGGTCAGCTGGCGGTACTTCCAACAGAAACGACTTCACGCTCGCTATTATGTTATAACTGTTACGTCAAAAGGGCATGTCAACGATCAGTCAGGGGGCCCCTTAGCAACCGAGACACTCACGGCACAGCGCATTGCTATTGTCTGAATTCAGCATAATCAGCTCCTGAAGCGTCTGAATTGTAGTCAACTGCCAACCACTACGCAGGTCTGTTGATCCTTAAGAACTATACGCAATGCTTCCACCGAGTGCACTTTCATTAGCGAGAACCACAGTCCATTAAAGTAAGAATACGTCCAAGGCTTAATAATGGTCTCGAATGGGCCGACCTTGAGGCTCACTGAGAACGTGAGAAGAATGTGATCAAATCACGAAGCGCGGCCAGTGATGGTGCCTAATGCCGCGATCTAGGTTGTCGCCATGCACTTCTAGGAGGAGCAAATATCGCATCGCCCTTCATCATTGCTGGGTTCTACCCGAGAATAGTCGTGACCATTGCAACACTTGTTAAAGTATTCTTATCCGTCGGCGAGTCAGGACCTTGTGTGAAGATTTACTTTCTCTCCTGATTCTAACATATAAGGTTGGAAAACTGGAAGATTACGGAGTTCGCCAATGAACACGATGCTTGCCAGCCCTTCTGGCAGCGACCGACAATTCAGACCTCCGTGTAAATTTTGTCCTACTTAAATGAATAAAACGGCAGATAATTATATAACGAGATTGCCGCATTATAGGCTTGTTCCTGCTCTCCTTGACTTATTATTGGACTTAAGATAGCTTAGCCTGTTGAGTATGATTACGAGCGTGATTTACATTGTTACTCCTCTACCCGGAGGTACTTCACACTGACCGCCAGCCTGATAATCTCCTATCCCTTGAGTTCCCTCTGAAGAAGGTCTAGCTTTGCCAGAAGTGATCAGGCTGGTTAAACATGGCAGTATCGGTGCTCCACGCTGGGGACACATTGTCTCCTCTTGAATCTTCCTGAAACCCATCCTTGGTCTTCGAGAGGTAGGGGGTGATCTTTGAGCTGTGTCTATCGAGTCCCGGTTACTTCCCGTCTTTAATTTGCAGTTAGTGGACTACTTCCTGTAGATGTGCGGACTCGGCCGAACCATTGAGCGGGGAATTAAGTCGCGTTTAGCCAGAGATCGGGGCGTCTATACGCTCATGCCACAGGACTAAGAGCATCTTGTGTGAAGCCGAGATCGTCGAAGCATGCAACACAAACTAGTCGTGTCTACGTTAGTCTTCTAGCACTACCACGACGTTCCGGTACCCAATTTATAAGACCAATTAGTCTCACCTCCATTTTCACGTAAATCTCTGACCAAAAGAGCATGACAGGTGCAAATAAGCATCTCCGGTCGGGTTCGGACGGAGATGTATGCGGCTTCGGTCCTCTATTTTTCATAGTGGAACTGCGCTCGACTCTAATGCGCTGATAAAGTTATCTCCCTTCATTTCCTGGCAGCTGGATACTAGCAGACCAGAAACTACCTTAAAGAAGTTAGTTAAGGGAGAGGGCGCGGCATCTGACGCGATTTCGCGCTCTCACAGCGTTCTAACTAAAGGTGGTCCTAAACTCGACCTCATAGTGAGTATTCTTCTACTCATATTGGTTCCAGCTAAACGTTTCCGCCTTACGGACAGCTATCAAACTGCTACGTTTAGGTAACATTAACGAATATAGACTGACTTGATGGAAAGAAACCTGTTAATATGGCGGCTTTGCTGAACTATCCAAATGCCAGGACCGCGCTTGAAATAAACATTACGTCCAGTAGGAGCAGTTTATATCTGCGCACCAACCGCAAAGAAATGGAGAAGTAACATTTCGCAAGAATATCCCTCCCTCTGAAGACTGGCGGTCGCCCCCTGCGTGACCGATTGAAGGCAGCCAATGCGATCATGCTGTATGATATTAAAACGGAATTATCGTGGACTCAAGTAAGCATGGTGTAGCAAAGTGTTATGGGTCATTAGGCAGAACAGACACGGGCTTTGGCAGTCCTAAGCCTTTAGGCATTACGTCTAATTTGTGGGTTTGCGATATACATTGGATAGTACCCTAATGGGACAAACTCTGACTAGTACATACAGGAATGAGGTGTTAGATCGGGGGCATGCTCTAAAGCAGCCAGCGCCGTGGTTATCATAAGAATAAAATGCTTGGAGTATAGCCTCCAAGTGATCTTCCAGCATCCAACTACTATATATGCCCTACGTACGTACCGGGCATAATAGTGCTGACACGTTTGAAACCGATTAAGTGGGGCCTTTTTATCGTTTTATCCCTACCTTAGGTCGCAAGAGGTGTGCGGAGTCGTCTCGCACTGCATAACCTAAATTAAGGTAGCTGTGGATTCGTCTTGGGTAGTGTCGTTGAGTATTCTTGTCTATAGATCACGGTGCATCTCGCGGATAACCCTCTCCTCGATACACATCCGTCTCTACAACTTTGTGGAAAGGCGCGTCCAGAAGTGAGCGAAAGATTCTTCAAACATAAGCTCATCATTAGAGAAAATCTTTACGGTCGTTTGATTTGCCCATTGTATCTAGTTGATAGCCATGATGCACGACTGTTGCCTTCCGTTACACCATGGACATAGTCGCTACGAGATGTACGCGGAGATTGTTGGATCAGCAAAACTTGACCGGGTTMTTCATCTAAGTCTTCGCAATGCGGTATAACAAAACATGATCCGGGGCTCGGGTTAAAGCTGTCATGTCTATGGCTCTCAGGTGTGGGACTAAGCCTTGTAGTATTGCGATCACATAGACAGGAGTTATCACCTATATTAGTAGGCTATAACACTTGTCGTACCGAGGTCGACATGGATCCATATACGTAGCCAAGATGATAGGCAACTAATGCGAATATCTACTTTACTTGTGCTGTTTTGGTCCAACTAATGATATGTATATTATTTCTGTTCTCCTGCGGTTTTCAGGGAATCCTTGCGGTAGGCCCCGTTTGAGTGGGTGCATACTGTCAAACATCGAATTAGTATAGTCGCCCTCACGAGAGTAATTGCTACTCGAAAGATGAGTCCTTGCGAAGATTTTGGGCGCGTTCCATTACTCATGAGGCTATGTCCAAGAGCTAATTAGCAAGCTGTGCCCTTTATAGATCGTTTTGCAAAAAACGCAGTGTTCTGTACAGCCCTGATCTCAGTAACGCGCAGCACTTTAGTGCGATTTAAACGTGTTTGCCGCTCAGTGGAAAAAGTTATGCCGGACGCTCATACGATCTGCCGTCAGAAGGTAAGTGTCAGTAACAGGGGTAGAACTATAGCGCCAGTTATTATCTTGACCTCAAAGAATTCCGCAACAGCGCCGAACTCCTCATATGATACAGAATTGACGAYRCRRTTACCAACGACATCGCCACTATACTCCCCACACTATACAATAGATTCATGATATCTGGCAGGTGCCTGAATTTTTGATTGCATTCAGGATGAAGTCTGTAAAGATGAAGGGAACACCACGCCCATCGCCGTGAGTGTGCGTTTCAGGAAACATCCCTATCGTCCAAACAGGATCTGTGCGAGCTTTCGTGGTGTTGCTAACAGAATGCACCAACCATAGGGACGCCCACTGACGTACCGTCTTATGATTCGCGTGCTCATGGTCAACAATAAACGGCGGGTCGGTTTTGCATATGTGTCTCTAAATTCTGTGCCCTCTCATAGATTAAGTGCTCATGGGTGGTGAAAGATTAGGCTGAGTAAAGCTGCATGCCTTCTTTTTTCACTCCCGACCATTGGCCGCGCTGCCCGTCTTCTGTCCAGGGGTGCGTGAAGATAAGTTCCAATGAGCGCCGTCGGTCCTGGTCTAAGGTAAGCTGAAACGAGGATATGCGCACATAGGATCTCATGCGCCGAACGCAGTAGTGGCGAACTACAGTCCATTCGCGTGTCTCAAATAAGCAATACAAAGACTAGCTTATTGACMCGTCAGCTTTCGTGGGACCTCTAACACAGATATGCTAACGGATGATGCTGTCACGTATCCCCCTTATCCGGCACGGCCCCGTCTACCATCTCGAACTCTTTAACATTAAACGGATACTGTTGGTAACAATACACTTGAGAGTACTGAGATCATCGAGAGTCGAAAACTTCGATCACCCCCCGAGAAACGTACTCGCGGGAATTTGTTCGATTCTCGCAGATGCACCCAATGGCCGGGCGCACACGTATCCGTAGCTAAGCTTCCAACAAATACCATGGAAGCAAAACGGCTTATTTCATGCATCGTGCGTGGTATACCCATAACAGTAAAGAGTGGTACTCTGGCCACACCCTGTAAAAGTAGCTAATCAAGAATAGAAACTGAGRTTTTGATTAGTTCCGAGAGGTTGAGGTGTCTGGGGAGCGACTAGGTCACTATCGTTGAACTCTTCCTGACGCGAGGTGAAGTCAAATGCATTTACTGTACCCAGGAATGTTCGTCATAGGTGGCGTTATTGCCGTAAAACCCTAAAATTGTGTCGACCAGTTCAAAGACGCAGCCACTCACAGATCCTCTAACTTTGTGTTGGATTCGAACCTATTGTACTGCATTATTGACGAGCTTTGCTAGGGGGATCACGGCTGAACAATGGCCCATATAGTTAGCTACATKRTAATGACTGCACTCTATCATGTTGTGCTGCAGCGAAGAATTTGGGCAAAGTGTATGGGGGTGCGTAGACCTACAGCATGCCCACAAAGCTACAGAACAATCGCCCGGTTATGCATCGATTTCTATGGCGTCTGGGAGGTTTCGTTACATTAGTAACAAAGTTCTCGCCGTTGAGCAATCGTAGCGATTAGCCAGAACATCATGCAATATTTATTTAGGTTTGCCTCCTTAATATCACGCTAGACCGGGGCACGTGGTCCGGTTTAGATTGCCGGGTTCATGAGTAATCTTGCTATAGATTTGCAGAGGTAGTTCCGGTCCTCTGTCTCTCCGTAGCCATCAGACAAGGKATTACGAGGAGACACCACGGGCTAAGGGAGCGCAAAACGATCGTGTTGCCCGATTTCCAGTAACCACGACCGTTTGAACTCCAGAACAAGCGCCATTCCACGTATTCTTGAAGTGACATCGCGCATTATGATTTCGTTAGTGCACCTTTCGTTTTGTCTTCAACCGAGTGAGCAGCCTCCTGTACCTGTGCCGACCCACTGCCGAGGTTTCCGGCGTTATCGCAGAGTTGTCATAGGCTTGGTTGCAGCGATACGTGCCCGTAGGCCATAATTCTCAGAAATTTTGTAACGCTAAGCCCTTATAACTCCTCGTTAGTGACTGCACTAACATCAGTTATGGGATACCCACACTGTCGCAAGGGCTACTTCTTTTATCCCATGGGACTTTAGCCCAGATAGGGGCTTTGAAMCTTACGAGAACCTACGGTGCAAACCCGTCGTGTAATAACTAAGTTCCAGGCGTTAAGAGTACCCCGGGCGTCCTATCTCAGTTACGGCGTTTCCCGCGCTAAGGGTCTTTTTCAGAATACTGTAACAGAGTGGGGTAAAATTTAGCGGATCATGAGGAGGAAAAGCTTTTTGAAGGCCGTTATGCCCAATTTATACAAAACGTCCCTTAACCACATCGCGCTCCATCGCGAAAGTTGACGCATTGTCTGGCGTATATTAGCGTGAAATAAACAGAGATTTGACAACTGTAGATTTCAATCTACAACCCGGTACACGTAGACACGACCACCGGAGGGCTCGCGATTCGCTTTTAGTTTCCTATCCGGAACTTACACGGACAAATAATCCCTTCTATGTCTTTTATTTTCAGAGTGGCAATTATCATATCCGTCCTGGTTACGGCCTATAGAGGTGCATTCCCCCTTCGTGCAGACTCACTTCTAAGATGGTAGCGCCTACCAACGAGAACCTCTTTGCCAACTTGATCCCCGGTTGTGGAGCGTGGTCCGAAAGCGTCTATTCCACCTAAACTTCCAGCTGACTGATCTGCATAAGATTGTAGGAGCGGTTTCGCCATCAGAGTCTCGTATACTGTGGCGCTAGACAGTGCAATCAAGGCTGAACGAATGATGAGTACTAGAGGTGTAGGTGACCCGAAGGACAGCTGGCCTGTCATGTCATCGGGGGCTCAATGATTTGGGGGATGCAATACTCAGCCACAGAAATTGTCCTTTGGCCTGAATACAGCGCGGGTTGTCTTGTCTTATTTCAATACTCTTCGTGTCTTCAGAGAATTTTATCATGGATCCTCCATGAAGAATCCCATGCCATATATGACCAGAATGTTGAGGCTACGACGGGAGCTGGTTCTGAGGCATGACTGAGCCAAATGCGGTGGCAAACATTCCAATTGTGTGACATCAAACGGATACATTTCTCCACTTTCGGTAATCAATCTTGCAATGATAGCAAGGCCTTAATTGGAACAGCCACCGGAAGTCTATGCCCGAGCTCTACTTTGCCTGCGTCACCATCCCCTGGAGTGCAGGCATATAATTATCGTCTGTCATCCAACGCATCCTGAGGGCTTTAAATTGGGACTCGGGTAAGGCCGAGCTGCGGTGTAGTTCTCTTCCAATGCTGATCAGACTTACCCTAAACTCCGTCTCCAGCAAGTGCAAGTCAAGTCATGTAGAACTCATCAAAACGCACTATACGCATTCAGTACAAGACTTTCAATCCACGCTTACTTTGCGACGTGTAGAGTATAGCAATAGGATGTCGATTACTTGTCATTCATGCGAGGGCATTTCAAAGCTCGATACAGCGGCTCCAGATCAGACCCTGTTGTGCACCTTAACTTTATTTTAGTAGTGCAACTCAACGAACTATCATATATCTATGGTTTATAAAGCTAATCGTATTACGTTCAACAGGGTCGTGCCACCCGACTATTCGTGTGCTACGGAGACGCCCTTAACTAAAAAGGCCTGTGTACATACCGCGCCGCCGCTGCAGTATGTGATCTAACAGTTAAATATTCCAACTGAAGACATAAATGATCGGTAATCCGCAGGGCGTTGGGCCCTGCATACCAGGACACTTAGATGGGTGGCCCGAGCAATTGTCTTTATGTGAGACCCTGATGTCTATTTCCACGGACATGTCCCTGCGATGGGGACAGTCTTCCGTCAATAATGAAAGCCTTGGTGCCGGTTCGCGTGGCAACGCAATAATAATCCCAAGTCCCCTTATCTGGGCTGTAATTCTCGGGTCTATGTTATGAATCAGTTCAGCTTGGATGAGAGCCATCTCTTTGCGTGCCCCCTTAGTTTGAGCCGTAGGGATCAAAAATTCGTGACTATGTTGAGCATTGTATGGTTGCGATCTGATCAGGTATAACAAGTGATTAGCAGCGCAAACTATTCACGCGCACAGGGCAGTGCCCCGTAGTCAAACTTAACACGCTAGGGTGCGAACGACCGTCCTAATGCTACGCGCCTGATAGTATTACCCAATCAATCCTGACATTGAGCACTCTCAAGTGCGGGATCCTATCCCTTCTCGAATATTAGCGGCCAAAAGGCGGGTTTTTTTAACAGGAGAGGTCCACAAATCACAAATACTGTCCTGCGCCTTAAAAGCTACTAGGATGCTCAAGTTAATCTGGTGTGCCTTAGCTAATTGTTGGAGTCGCACTTCCTACAATTTACAATCTCCATGGTCACCTTTAAGTAGCGTCGGCAGTGMSTAGCTTCATAACGCCAATGTCAATCGTCACTACTCGTATTGTGTGTGCCACCTTCAATCGACAGTCGAAGTTGGTATGGTTTAGGCACACTTTATTTTTAGTTAAAGTTGAGAGTATTAAACTGGCTTAGACTACCGACCGGTCCCCGGCTTCCTTGTGGCAATAAAGGCTCTTGATGAACTTCGCACAATGCGGTAGCCTACTTGGTAGGTATTWCATAACACTGTCAACTGCAGAAGCAAGAGTCTCCATCGAATTCCGTAGAGGAAAAGCATGTAAACGCATGAGCGTCGTCAGGAGGGGAAACGGTCACGACTTCCATACGCAGTTTAACTAGTTCTTTATACTATGCTTTTTCAACATTTAAGTACTTGACTGCAAGATTTCGTAAAAGCTTCTTCAGTCCTGACCTCGAACATAAGAAGATCGATACATCAACTCCCTGACAACATTTTTACGCCGCGGTTTACATAACGATGCAATTCCGACACGATAGCTGGAGACCTTTTGTTTGCTGTGGTGCTGTCCGATTCGCATAGCATCACAGGCTGTGCAGAGATTACTAGTTGAGTTTCACGTTCATGCTTAAACATTACGGCCCGGATACCAGGTTTGATACGCGTTCGACTATACATAGATGGATCTCTCTACAAAGGGCGCATGAGGTAGCTCTCTATCATAATATTATCATTGATGGTACAATAATCCTTCGCAAATTGTGTAACTTGTGCGTTTGAGCCTTACCGCCACTCTAGAAGTCCAATATAAGCTTACTTCGTAAGCATTTGCCACCGGTGCGTCCTTCAAGTGGAAATGTCGATCCCCACCAGACAGCTCCATAGACTTACTATGCCATCCAACTTCTTCTTTAATGATGGATCKACAGACTCAATCCTTYMGTTACTTGAAGGTTAGGAGAAGCGTTTAACGGTCTTAAGGTTATGCTGGAATTTGACGTTACTGTGCGTGACGCAGTGACTACGAGCTATGCGGTCGACTTGGCCAGACACTCTCTATGGAACATATCTGATTTAAGTGTGCAGGATTTCATAACGGCTCCACGGGTCCCGTGGGTATTCGTGTCGTTTCGTTACGCGCTTACAATAAAGAGCCCCTTTGTGCAGTAACTCACTCAGCAAATCTAGACGTAACTCTACGAACATGCCTCTCTTTGTCAA
GPT138960  GCAACGCACGTTGATGGGAACGTCTCGACCACGACAGGACCCGACGACGGGAGGATAATATCTAAAATTTATACATGCCCTCCCGCTTGCCAACTCGCCTGTACAGCGCATTATGAACTCAGAAATCTTTGAAGTGATATGTGGGAACCTGAAAGTGGTCGGGCGGATGCATATCTCTGGCTATGTGGATTTGGACCGCCCATATTTTTGTACTCACGAGGCACCTTGTTCGCAGCATCCGATTGATCAATTCTGATTCGCCTCTACTTGCCAATGGGTAACATTTATACTTCTCCTGTCCGCGCTTATTTTTGCAGTGATATATCACAGTGTACGCGAATATGACTTTGAAGTGTAGAGATACGTGCAAATTAAGTACTGATCACTAACTTGTGGCCTTCACGTCCCCATCTGTACATGGGGACGAGAAATTGCCAAAAAACTGAAGAATTACAATACTTCAATAAGTTGGAGTATCTGGATATTACGTGCAGGGAGGTTAGCTTCTGCTGGGGTGTCATAAAGTGCACGGTGGCCGGCTGGCGATAACCACCCCGGCGGACTGTATGGGTTTCCGACATAAGCGATTTCCTGTTTGTATACTGCATGTCGAGGAACTTAACTGAGTATCTGAGCATCCTGCAATTATGATGTGTCCGCCTAACAAATGCTTTTTTACAAGGCGTCAGCATTATTATGTCCAAAGGGCGCGTGCTGTTTTGGCACACGCCTTGTTTTTTGCACGAAGTACTCAATTGAATCCAGCTGGGGGCACGGACTAGCTTCCACCTATAGCGTAAGTACTACTGGAGAATAGCCGCCTAGCCCTGGCAGTTTGTCTCGAACCCCATACACCATATTCCAATCGACCAGCGTGATAGAACAATCGCTGGTTGCTCGAATGAACTATGCTCGTCACCAATGCTGCTGCCTTTATTCGGCTGATGGTGCTAATTCAGGGAATTGCAGAACGTAACGCAGGGCTAAACTATGCCGGACTCCTTTTTTTCCGATCGGATACAGCTAAAAAGAGCAATGCAATTCGCTAATCAGCGGGCCTGATCAACCCCCAAAGTATCATCACTACTGATTTACATTGAATATAAACAAAGTAGATAGCCACTATGTACGAATGGYGCCATTCCATCCAACATTCTCGTCGCGCAGGCCGTTAAGGGCCGCTCGACAGATTTACTACTGGATTTCGGACCCATGCATCGAAACCTTGTACCCGATCGTAAGCGTGCATCCTCAGAGTTCTTCCTGACAGAGCGGCACGCCTATGGTCTTGCAACCTCAGGTGGGCATCCGACGAGGAGGAGGTCTTCTTGTGCCTAAGCATGTTGTGGGTTCGCCTGTTAGACCCTGTTTGGTGATGGCCGTGTAAAGCCAAAGGGATACGAGGAATCTAAAACCTGTCGTGGTTCGGAAGTATTGTTTTGCTCRYYCAATAGGGGTTACACATGCCTCAACCACTCGTCAAGGAACTCAACTATCTATGATGAGCGAACCATGGGACCGAATAAATTTCCCGCCAGCATAATCGTCTAGAACCAGGGTGGAGGCAAGTGCGTTTACACCAGTGAAGGTGCCTTGGACTAAGTTCAAGTGCTTTGATAGTTCACTGGCTACAACATTTGCACCACGTATAACTGTTAATAGGCTAGCTAACGTATTGCCGTACTGAATATAAACCAGGCASSMYCRAACGTAAACTTCCAAACAAGCGACCTAGCCTTTCGCTCGTCACAGAAAATTACACCATACGACGGGGACGTCACGGGTATATAAGAGTTATTGCAGGTGACATAAGGCTTCAAGTCATCCCTGCCCCGGATCATTAGGTGGGCGCGATATTCCCAATATGAGTTGTCTGAATTAATTCCGTAACTGAGAGCAGATTAACAGGTCGTGATCCRTCAACAAGCGCGCTCCCTGCTCAAACACTGTATCACATCCATCCATATGTTGTCATCACCTTGCAAAACGTCGTCCAACAATAGCTCAGTTTAACCATGGTAAGAGGGGGCAAAAAACCGACGCGTACCGAATACCCGGATAGCATATGATCTTCGAATCCGTGTTAGTTGCTATCCTATGTGTCCCACCCTACACATTAATAAGCCGTAAGGAAACCCCAGCTCATTCCCGGAAGCCTGTCACCCTAAGAGTAATAACGTCGAAGCTGGTCACAGAATGATCATAATTTGTCGAATCAGTTTGTCCGAGTAGCAACTTTCTTTGCGAGTGCAAATTCTAAGGCGGTTTTTGGCTATTAAAGGTCCCCCGCTAAATCTGTCGTAGCACTCAGGCTGAAATCTATTACGTGGAAGGGCGTAATAAACGCTCCGTAGAGTTGTCCCTTCATTATAGGGGTCTTGGGCGTATTTTAGCTAACTAAACAGTCAGAGGGGAAGGGTTGTGGTCCGGTCAGCTGGCGGTACTTCCAACAGAAACGACTTCACGCTCGCTATTATGTTATAACTGTTACGTCAAAAGGGCATGTCAACGATCAGTCAGGGGGCCCCTTAGCAACCGAGACACTCACGGCACAGCGCATTGCTATTGTCTGAATTCAGCATAATCAGCTCCTGAAGCGTCTGAATTGTAGTCAACTGCCAACCACTACGCAGGTCTGTTGATCCTTAAGAACTACACGCAATGCTTCCACCGAGTGCATTTTMATTAGCGAGAACCACAGTCCATTAAAGTAAGAATACGTCCAAGGCTCGATAATGGACTCGAATGGGCCGGCCTTT--G-TCACTGAGAACGTGAGAAGAATGTGATCAAATCACGAAGCGCGGCGAGTGATGGTGCCTAATGCCGCGATCTAGGTTGTCGCCATGCACTTCTAGGACGAGCAAATATCGCATCGCCCTTCATCATTGCTGGGTTCTACCCGAGAATAGTCGTGACCATTGCAACACTTGTTAAAGTATTCTTATCCGTCGGCGAGTCAGGACCTTGTGTGAAGATTTACTTTCTCTCCTGATTCTAACACATAAGGTTGGGAAGCTGGAAGATCACGGAGTTCGCCAATGAACACGATGCTTGCCAGACTTTCTGGCAAAGACCGACAATTCAGACCTCCGTGTAAATTTTGTCCTACTTAAATGAATAAAACGGCAGATAATTATATAACGAGATTGCCGCATTATAGGCTTGTTCCTGCTCTCCTTGACTTATTATTGGACTTAAGATGGCTTAGCCTGTTGAGTATGATTACGAGCGTGATTTACATTGTTACTCCTCTACCCGGAGGTACTTCACACTGACCGCCGGCCTGATAATCTCCTATCCCTTGAGTTCCCTCTGAAGAAGGTCTAGCTTTGCCAGAAGTGATCAGGCTGGTTAAACATGGCAGTATCGGTGCTCCACGCTGGGGACACATTGTCTCCTCTTGAATCTTCCTGAAACCCATCCTTGGTCTTCGAGAGGTAGGGGGTGATCTTTGAGCTGTGTCTATCGAAATCTGACCTCGCCCTGGTTTTAGTACATAGTTAGTGGACTACTTCCTGTAGATGTGCGGACTCGGCCGAACCATTGAGCGGGGAATTAAGTCGCGTTTAGCCAGAGATCGGGGCGTCTATACGCTCATGCCACAGGACTAAGAGCATCTTGTGTGAAGCCGAGATCGTYGAAGCATGCAACACAAACTAGTCGTGTCTACGTTAGTCTTCTAGCACTACCACGACGTTCCGGTACCCAATTTATGAGACCAAGTAGTCTCACCTCCATTTTCACGTAAATCTCTGACCAAAAGAGCATGACAGGTGCAAATAAGCATCTCCGGTCGGGTTTGGACGGAGGTGTATGCGGCTTCGGTCCTCTATTTTACATAGTGGAACTGCGCTCGACTCTAATGCTCTGATAAAGTTATATCCCTTCATTTCCTGGCAGCTGGATACTAGCAGACCAGAAACTACCTTAAAGAAGTTAGTTAAGGGAGAGGGCGCGGCATCTGACGCGATTTCGCGCTCTCACAGCGTTCTAACTAAAGGTGGTCCTAAACTCGACCTCATAGTGAGTATTCTTCTACTCATATAGGTTCCAGCTAAACGTTTCCGCCTTACGGACAGCTATCAAACTGCTACGTTTAGGTAACATTAACGAATATAGACTGACTTGATGGAAAGAAACCTGTTAATATGGCGGCTTTGCTGAACTATCCAAATGCCAGGACCGCGCTTGAAATAAACATTACGTCCAGTAGGAGCAGTTTATATCTGCGCACCAACCGCAAAGAAATGGAGAAGTAACATTTCGCAAGAATATCCCTCCCTCTGAAGACTGGCGGTCGCCCCCTGCGTGACCGATTGAAGGCAGCCAATGCGATCACGCTGTATGATATTAAAACGGAATTATCGTGGACTCAAGTAAGCATGGTGTAGCAAAGTGTTATGGGTCATTAGGCAGAACAGACACGGGCTTTGGCAGTCCTAAGCCGTTAGGCATTACGTCTAATTTGTGGGTTTGCGATATACATTGGATAGTACCCTAACGGAACAAACTCTGACTAGTACATACAGGAATGAAGTGTTAGATCGGGGGCATGCTCTAAAGCAGCCAGCGCCGTGGTTATCATAAGAATAAAATGCTTGGAGTATAGCCTCCAAGTGATCTTCCAGCATCCAACTACTATATATGCCCTACGTACGTACCGGGCATAATAGTGCTGACACGTTTGAAACCGATTAAGTGGGGCCTTTTTATCGTTTTATCCCTACCTTAGGTCGCAAGAGGTGTGCGGCGTCGTCTCGCACTGCATAACCTAAATTAAGGTAGCTGTGGATTCGTCTTGGGTAGTGTCGTTGAGTATTCTTGTCTATAGATCACGGTGCATCTCGCGGATAACCCTCTCCTCGATACACATCCGTCTCTACAACTTTGTGGAAAGGCGCGTCCAGAAGTGAGCGAAATATTCTGCAAACATAAGCTCATCATTAGAGAAAATCTTTACGGTCGTTTGATTTGCCCATTGTATCTAGTTGATAGCCATGATGCACGACTGTTGCCTTCCGTTACATCATGGACGTAGTCGCTATGAGATGTACGCGGAGATTGTTGGATCAGCAAAACTTGACCGGGTTMTTCATCTAAGTCTTCGCAATGCGGTATAACAAAACATGATCCGGGGCTCGGGTTAAAGCTGTCATGTCTATGGCTCTCAGGTGTGGGACTAAGCCTTGTAGTATTGCGATCACATAGCCAGGAGGTATCACCTATATTAGTAGGCTATAACACTTGTCGTACCGAGGTCGACATGGATTCATATACGTGGCTAAGATGATAGGCAACTAATGCGAATATCTACTTTACTTGTGCTGTTTTGGTCCAGCAAATGATATGTATATTATTTCTGTTCTCCTGCGGTTTTCAGGGAATCCTTGCGGTAGGCCCCGTTTGAGTGGGTGCATACTGTCAAACATCGAATTAGTATAGTCGCCCTCACGAGAGTAATTGCTACTCGAAAGATGAGTCCTTGCGAAGATTTTGGGCGCGTTCCATTACTCATGAGGCTATGTCCAAGAGCTAATTAGCAAGCTGTGCCCTTTATAGATCGTTTTGCAAAAAACGCAGTGTTCTGTACAGCCCTGATCTCAGTAACGCGCAGCACTTTAGTGCGATTTAAACGTGTTTGCCCCTCAGTGGAAAAAGTTATGCCGGACGCTCATACGATCTGCCGTCAGAAAGTAAGTGTCAGTAACAGGGGTAGAACTGTAGCGCCAGTTATTATCTTGACCTCACAGAATTCAGCAACTGCGCCGAACTCCTCATATGATACAGAATTGACGAYRCRRTTACCAACGACATCGCCACTATACTCCCCACACTATACAATAGATTCATGATATCTGGCAGGTGCCTGAATTTTTGATTGCATTCAGGATGAAGTCTGTAAAGATGAAGGGAACACCACGCCCATCGCCGTGAGTGTGCGTTTCAGGAAACATCCCTATCGTCCAAACAGGATCTGTGCGAGCTTTCGTGGTGTTGCTAACAGAATGCACCAACCATAGGGACGCCCACTGACGTACCGTCTTATGATTCGCGTGCTCATGGTCAACAATAAACGGCGGGTCGGTTTTGCATATGTGTCTCTAAATTCTGTGCCCTCTCATAGATTAAGTGCTCATGGGTGGTGAAAGATTAGGCTGAGTAAAGCTGCATGCCTTCTTTTTTCACTCCCGACCATTGGCCGCGCTGCCCGTCTTCTGTCCAGGGGTGCGTGAAGATAAGTTCCAATGAGCGCCGTCGGTCCTGGTCTAAGGTAAGCTGAAACGAGGATATGCGCACATAGGATCCCATGCGCCGAACGCGGTAGTGGCGAACTGCAGTCCATTCGCGTGTCTCAAATAAGCAATACAAAGACTAGCTTATTGACMCGTCAGCTTTCGTGGGACCTCTAACACAGATATGCTAACGGATGATGCTGTCACGTATCCCCTTKRWTCGGCACAGCCCCGTCTACCATCTCGAACTCTTTAACATCAAACGGATACTGTTGGTAACAATACACTTGAGAGTACTGAGATCATCGAGAGTCGAAGACTTCGACCACCCCCCGAGAAACGTACTCGCGGGAATTGGTTCGATTCTCGCAGATGCACCCAATGGCCGGGTGCACACGTATCCGTAGCTAAGCTTCCAACAAATACCATGGAAGCAAAGCGGCTTATTTCATGCATCGTGCGTGGTATACCCATAACAGTAAAGAGTGGTACTCTGGCCACACCCTGTAAAAGTAGCTAATCAAGAATAGAAACTGAGRTTTTGATTAGTTCCGAGAGGTTGAGGTGTCTGGGGAGCGACTAGGTCACTATCGTTGAACTCTTCCTGACGCGAGGTGAAGTCAAATGCATTTACTGTACCCAGGAATGTTCGTCATAGGTGGCGTTATTGCCGTAAAACCCTAAAATTGTGTCGACCAGTTCAAAGACGCAGCCACTCACAGATCCTCTAACTTTGTGTTGGATTCCAACCTATTGTACTGCATTATTGACGAGCTTWGCTAGGGGGATCACGGCTGAACAATGGCCCATATAGTTAGCTACATKRTAATGATTGCACTCTATCATGTTGTGCTGCAGCGTAGAATTTGGGCAAAGTGTATGGGGGTGCGTAGACCTACAGCATGCCCACAAAGCTACAGAACAATCGCCCGGTTATGCATCGATTTCTATGGCGTCTGGGAGGTTTCGTTACATTAGTAACAAAGTTCTCGCCGTTGAGCAATCGTAGCGATTAGCCAGAACATCATGCAATATTTATTTAGGTTTGCCTCCTTAATATCACGCTAGACCGGGGCGCGTGGTCCGGTTTAGATTGCCGGGTTCATGAGTAATCTTGCTATAGATTTGCAGAGGTAGTTCCGGTCCTCTGTCTCTCCGTAGCCATCAGACAAGGTATTACGAGGAGACACCACGGGCTAAGGGAGCGCAAAACGATCGTGTTGCCCGATTTCCAGTAACCACGACCGTTTGAACTCCAGGACGAGCGCCATCCTTCGTATTCTTGAGGTGACATCGCGCATTACGATTCCGTTAGTGCACCTTTCGTTTTGTCTTCAACGGAGTGAGCAGCCTCCTGTACCTGTGCCGACCCACTGCCGAGGTTTCCGGCGTTATCGCAGAGTTGTCATAGGCTTGGTTGCAGCGATACGTGCCCGTAGGCCATAATTCTCAGAACTTTTGTAACGCTAAGCCCTTATAACTCCTAGTTAGTGATAACACTAACATYAGTTATGGGATACCCACCCTGTCGCAAGGGCAACTTCTTTTATCCCATGGGACTTTAGCCCGGATAGGGACTTTGAAACTTACGTAGGCCTACGGTGCAAACCCGTCGTGTAACAACTAAGTTCCAGGCGTTAAGAGTACCGCGGGCGTCCTATCTCAATTACGGCGTTTCCCGCGCTAAGGGTCTTTTTCAGAATACTGTAACAGAGTGGGGYAAGATTTAGCGGTTCATGAGGAGGAAAAGCTTTTTGAAGGCCGTTATGCCCAATTTATACAAAATGTCCCTTAACCATATCGCGCTCCATCGCGAAAGTTGACGCATTGTCTGGCGTATATTAGCGTGAAATAAACAGAGATTTGACAACTGTAGATTTCAATCTACGGCCCGGCACAAGCAGACATGACAATTGGTAAGCCCGCGATTCTCTTTCAGTTTCCTATCCGGAACTTACACGGACAAATAATCCCTTCTATGTCTTTTATTTTCAGAGTGGCAATTATCATATCCGTCCTGGTTCCAGCCTATAGAGGTGCATTCCCCCTTCGTGCAGACTCACTTCTAAGATGGTAGCGCCTACCAACGAGAACCTCTTTGCCAACTTGATCCCCGGTTGTAGAGCGTGGTCCGAAAGCGTCTATTCCACCTAAACTTCCAGCTGACTGATCTGCATAAGATTGTAGGAGCGGTTTCGCCATCAGAGTCTCGTATACTGTGGCGCTAGACAGTGCAATCAAGGCTGAACGAATGATGAGTACTAGAGGTGTAGGTGACCCGAAGGACAGCTGGCCTGTCAGGTCATCGGGGGCTTAATGATTTGGGGGATGCAATACTCAGCCACAGAAATTGTCCTTTGGCCTGAATACAGCGCGGGTTGTCTTGTCTTATTTCAACACTCTCCGTGTCTTCAGAGAATTTTATCATGGATCCTCCATGAAGAATCCCATGCCATATATGACCAGAATGTTGAGGCTACGACGGGGGCTGGTTCTGAGGCATGACACAGCCAAATGCGGTGGCAAACATTCCAACTGTGTGACATCAAACGGATACATTTCTCAACTTTCGGTAATCAGTCTTGCAATGATAGCAAGGCCTTAATTGGAACAGCCACCGGAAGTCTATGCCCGAGCTCTACTTTGCCTGCGTCACCATCCCCTGGAGTGCAGGCATATAATTATCGTCTGTCATCCAACGCATCCTGAGGGCTTTAAATTGGGACTCGGGTAAGGCCGAGCTGCGGTGTAGTTCTCTTCCAATGCTGATCAGTCTTACCCTAAACTCCGTCTCCAGCAAGTGCAAGTCAAGTCATGTAGTACTCATCAAAACGCACTATACGCATTAAGTACAAGACCTTCAATCCACGCTTACTTTGCGACGTGTAGAGTATAGCAATAGGATGTCGATTACTTGTCATTCATGCGAGGCCATTTCAAAGCTCGATACAGCGGCTCCAGACCAGACCCTGTTGTGCACCTTAACTTTATTTTAGTAGTGCAACTCAACGAACTATCATATATCTATGGTTTATAAAGCTAATCGTATTACGTTCAACAGGGTCGTGCCACCCGACTATTCGTGTGCTACGGAGACGCCCTTAACTAAAAAGGCCTGTGTACATACCGCGCCGCCGCTGCAGTATGTGATCTAACAGTTAAATATTCCAACTGAAGACATAAATGATCGGTAATCCGCAGGGCGTTGGGCCCTGCATACCAGGACACTTAGATGGGTGGCCCGAGCAATTGTCTTTATGTGAGACCCTGATGTCTATTTCCACGGACATGTCCCTGCGATGGGGACAGTCTTCCGTCAATAATGAAAGCCTTGGTGCCGGTTCGCGTGGCAACGCAATAATAATCCCAAGTCCCCTTATCTGGGCTGTAATTCTCGGGTCTATGTTATGAATCAGTTCAGCTTGGATGAGAGCCATCTCTTTGCGTGCCYCCTTAGTTTGAGCCGCAGGGATCAAAAATTCGTGCCTATGTTGAGCATTGTATGGTTGCGCTCTGATTGGGTATAACAGATGATTAGCAGCGCAAACTATTCACGCGCACAGGGCAGTGCCCCGTAGTCAAACTTAACACGCTAGGGTGCGAACGACCGTCCTAATGCTACGCGCCTGATAGTATTACCTAATCAATCCTGACATTGAGCACTCTCAAGTGCGGGATCCTATCCCTTCTCGAATATTAGCGGGCAAAAGGCGGGTTTTTTTAACAGGAGAGGTCCACAAATCACAAATACTGTCCTGCGCCTTAAAAGCTACTAGGATGCTCAAGTTAATCTGGTGTGCCTTAGCTAATTGTTGGAGTCGCA-TTCCTACAATTTACAATCTCCATGGTCACCTTTAAGTAGCGTCGGCAGTGMGTAGCTTCATAACGCCAATGTCAATCGTCACTACTCGTATTGTGTGTGCCACCTTCAATCGACAGTCGAAGTTGGTATGGTTTAGGCACACTTTATTTTTAGTTAAAGTTGAGAGTATTAAACTGGCTTAGACTACCGACCGGTCCCCGGCTTCCTTGTGGCAATAAAGGCTCTTGATGAACTTCGCACAATGCGGTAGCCTACTTGGTAGGTATTWCATATCACTGTCAACTGCAGAAGCAAGAGTCTCCATCGAATTCCGTAGAGGAAAAGCATGTAAACGCATGAGCGTCGTCGGGAGGGGAAACGGTCACGACTTCCATACGCAGTTTAACTAGTTCTTTATACTATGCTTTTTCAACATTTAAGTACTTGACTGCAAGATTTCGTAAAAGCTTCTTCAGTCCTGACCTCGAACATAAGAAGATCGATACATCAACTCCCTGACAACATTTTTACGCTTCGGTTTACATAACGATGCAATTCCGACACGATAGCTGGAGACCTTTTGTTTGCTGAGGTGCTGTCCGATTCGCATAGCATCACAGGCTGTGCAGAGATTACTAGTTGAGTTTCACGTTCATGCTTAAACATTACGGCCCGGATACCAGGTTTGATACGCGTTCGACTATACATAGATGGATCTCTCTACAAAGGGCGCATGAGGTAGCTCTCTATAATAATATTATCATTGAAGGTACAAAAATCCCCCGCAAATTGTGTAGGTAGTGCATTTGAACTTCACCGTCACTCTAGTAGTCCAATATAAGCTTACTTCGTAAGCATTTGCCACCGGTGCGTCCTTCAAGTGGAAATGTCGATCCCTACCAGACAGCTCCATAGGCTTACTGTGTCATCCAACTTCTTTTTTAATTACGGATCGACAGATCCAACCCTTCAGTTACTTGAAGGTTAGGAGAAGCGTTTAACGGTCTTAAGGTTATGCTGGAATTTGACGTTACTGTGCGTGACGCAGTGACTACGAGCCACGCGGTCGACTTGATCAGACACTCTCTATGGAACATATCTGATTTAAGTGTGCAGGATTTCATAACGGCTCCACGGGTCCCGTGGGTATTCGTGTCGTTTCGTTACGCGCTTACAATAAAGAGCCCCTTTGTGCAGTAACTCACTCAGCAAATCTAGACGTAACTCTACGAACATGCCTCTCTTTGTCAA
GPT139020  GCAACGCACGTTAATGGGAACGTTTCAACTACGACAGGACCCGACGACGGGAGGATAATATCTAAAATTTATACATGCCCTCCCGCTTGCCAACTCGCCTGTACAGCGCATTATGAACTCAGAAATCTTTGAAGTGATATGTGGGAACCTGAAAGTGGTCGGGCGGATGCATATCTCTGGCTATGTGGATTTGGACCGCCCATATTTTTGTACTCACGAGGCATCCTGTTCGCAGCATCCGATTGATCAATTCTGATTCGCCTCTACTTGCCAATGGGTAACATTTATACCTCACCTGTCCGCGCTTATTTTTGCAGTGATATATCACAGTGTACGCGAATATGACTCTGAAGTGTAGAAATTCGTGCAAATTAAGTACTGATCACTAACTTGTGGCCTTCACGTCCCCATCTGTACATGGGGACGAGAAATTGCCAAAAAACTGAAGAATTACAATACCTCAATAAGTTGGAGTATCTGGGTATTACGTGCAGGGAGGTTAGCTTCTGCTGGGGTGTCATAAAGTGCACGGTGGCCGGTTGGCGATAACCACCCCGGCGGACTGTATGGGTTTCCGACATAAGCGATTTCCTGTTTGTATACTGCATGTCGAGGAACTTAGCTGAGTATCTGAGCATCCTGCAATTATGATGTGTCCGCCTAACAAATGCTTTTTTACAAGGCGTCAGCATTATTATGTCCAAAGGGCGCGTGCTGTTTTGGCACACGCCTTGTTTTTTGCACGAAGTACTCAATTGAATCCATCTGGGGACACGGACTAGCTTCCACCTATAGCGTAAGTACTACTGGAGAATAGCCGCCTAGCCCTGGCAGTTTGTCTCGAACCCCATACACCATATTCCAATCGACCAGCGTGATAGAACAATCGCTGGTTGCTCGAATGAACTATGCTCGTCACCAATGCTGCTGCCTTTATTCGGCTGATGGTGCTAATTCAGGGAATTGCAGAACGTAACGCAGGGCTAAACTATGCCGGACTCCTTTTTTTCCGATCGGATACAGCTAGAAAGAGCAGTGCAATTCGCTTATCAGCGGGCCTGATCAACCCCCAAAGTATYATCACTACTGATTTACATTGAATATAAACAAAGTAGATAGCCACTATGTACGAATGGTGCCATTCCATCCAACATTCTCGTCGCGCAGGCCGTTAAGGGCCGCTCGACAGATTTACTACTGGATTTCGGACCCATGCATCGAAACCTTGTACCCGATCGTAAGCGTGCATCCTAAGAGTTCTTCCTGACAGAGCGGCACGCCTATGATCCTGCAACCTCAGGTGGGCATCCGACGAGGAGGAGGTCTTCTTGTGCCTAAGCATGTTGTGGGTTCGCCTGTCTGACCCTGTTTGGTGATGGCCGTGTATAGCCAAAGGGATACGAGGAATCTAAAACCTGTCGTGGTTCGGAAGTATTGTTTTGCTCRYYCAATAGGGGTTACACATGCCTCAACCACTCGTCAAGGAACTCAACTATCTATGATGAGCGAACCATGGGACCGAATAAATTTCCCGCCAGCATAATCGTTTAGAACCAGGGTGGAGGCAAGTGCGTTTACACCAGTGAAGGTGCCTTGAACTAAGTTCAAGTGCTTTGATAGTTCACTGGCTACAACATTTGCACCTCGTATAACTGTTAATAGGCTAGCTAACGTATTGCCGTACTGAATATAAACTAGGCASSMYCRAACGTAAACTTCTAAACAAGCGACCTAGCCTTTCGCTCGTCATAGCAAATTACGTCATATGACGGGGACGTCACGGGTATATAAGAGTCATTGCAGGTAACATAAGGCTTCAAGTCATCCTTGCCCCGGATCATTAGGTGGGTGCGATATTCCCAATATGRGTTGTCTGAATTAATTCCGTAACTGAGAGCAGATTAACAGGCCGTGATCCGTCAACAAACGCGCTCCCTGCTCAAACACTGTATCACATCCATCCATATGTTGTCATCACGTTGCAAAACGTCGTCCAACAATAGCTCAGTTTAACCATGGTAAGAGGGGGCAAAAAACCGACGCGTACCGAATACCCGGATAGCATATGATCTTCGAATCCGTGTTAGTTGCTATCCTATGTGTCCCACCCTACACATTAATAAGCCGTAAGGAAACCCCAGCTCATTCCCGGAAGCCTGTCACCCTAAGAGTAATAACGTCGAAGTTGGTCACAGAACGATCATAATTTGTCGAATCAGTTTGTCCGAGTAGCAACTTTCTTTGCGAGTGCAAATTCTAAGGCGGTTTTTGGCTATTAAAGGTCCCCCGCTAAATCTGTCGTAGCACTCAGGCTGAAATCTATTACGTGGAAGGGCGTAATAAACGCTCCGTAGAGTTGTCCCTTCATTATAGGGGTCTTGGGCGTATTTTAGCTAACTAAACAGTCAGAGGGGAAGGGTTGTGGTCCGGTCAGCTGGCGGTACTTCCAACAGAAACGACTTCACGCTCGCTATTATGTTATAACTGTTACGTCAAAAGGGCATGTCAACGATCAGTCAGGGGGCCCCTTAGCAACCGAGACACTCACGGCACAGCGCATTGCTATTGTCTGAATTCAGCATAATCAGCTCCTGAAGCGTCTGAATTGTAGTCAACTGCCAACCAAAACGTAGGTCTGTTGATCCATAAGAACTACACGCAATGCTTCCACCGAGTGCACTTTCATTAGCGAGAACCACAGTCCATTAAAGTAAGAATACGTCCAAGGCTCGATAATGGTCTCGAATGGGCCGACCTTGAGGCTCACTGAGAACGTGAGAAGAATGTGATCAAATCACGAAGCGCGGCCAGTGATGGTGCCTAATGCCGCGATCTAGGTTGTCGCCATGCACTTCTAGGACGAGCAAATATCGCATCGCCCTTCATCATTGCTGGGTTCTACCCGAGAATAGTCGTGACCATTGCAACACTTGTTAAAGTATTCTTATCCGTCGGCGAGTCAGGACCTTGTGTGAAGATTTACTTTCTCTCCTGATTCTAACACATAAGGTTGGGAAGCTGGAAGATCACGGAGTTCGCCAATGAACACGATGCTTGCCAGCCCTTCTGGCAGCGACCGACAATTCAGACATCTGTTTAAATTTTGTCCTACTTAAATGAATAAAACGGCAGATAATTATATAACGAGATTGCCGCATTATAGGCTTGTTCCTGCTCTCCTTGACTTATTATTGGACTTAAGATGGCTTAGCCTGTTGAGTATGATTACGAGCGTGATTTACATTGTTACTCCTCTACCCGGAGGTACTTCACACTGACCGCCGGCCTGATAATCTCCTATCCCTTGGGTTCCCTCTGAAGAAGGTCTAGCTTTGCCAGAAGTGATCAGGCTGGTTAAACATGGCAGTATCGGTGCTCCACGCTGGGGACACATTGTCTCCTCTTGAATCTTCCTGAAACCCATCCTTGGTCTTCGAGAGGTAGGGGGTGATCTTTGAGCTGTGTCTATCGAGATCTGACCTCGCCCTGGTTTTAGTACATAGTTAGTGGACTACTTCCTGTAGATGTGCGGACTCGGCCGAACCATTGAGCGGGGAATTAAGTCGCGTTTAGCCAGAGATCGGGGCGTCTATACGCTCATGCCACAGGACTAAGAGCATCTTGTGTGAAGCCGAGATCGTCGAAGCATGCAACACAAACTAGTCGTGTCTACGTTAGTCTTCTAGCACTACCACGACGTTCCGGTACCCAATTTATGAGACCAAGGAGTCTCACCCCTATTTTCACGTAAATCTCTGACCAAAAGAGCATGACAAGTGCAAATAAGCATCTCCGGTCGGGTTTGGACGGAGGTGTATGCGGCTTCGGTCCTCTATTTTTCATAGTGGAACTGCGCTCGACTCTAATGCTCTGATAAAGTTATATCCCTTCATTTCCTGGCAGCTGGATACTAGCAGACCAGAAACTACCTTAAAGAAGTTAGTTAAGGGAGAGGGCGCGGCATCTGACGCGATTTCGCGCTCTCACAGCGTTCTAACTAAAGGTGGTCCTAAACTCGACCTCATAGTGAGTATTCTTCTACTCATATAGGTTCCAGCTAAACGTTTCCGCCTTACGGACAGCTATCAAACTGCTACGTTTAGGTAACATTAACGAATATAGACTGACTTGATGGAAAGAAACCTGTTAATATGGCGGCTTTGCTGAACTATCCAAATGCCAGGACCGCGCTTGAAATAAACATTACGTCCAGTAGGAGCAGTTTATATCTGCGCACCAACCGCAAAGAAATGGAGAAGTAACATTTCGCAAGAATATCCCTCCCTCTGAAGACTGGCGGTCGCCCCCTGCGTGACCGATTGAAGGCAGCCAACGTGATCACGCTGTATGATATTAAAACGGAATTATCGTGGACTCAAGTAAGCGTGGTGTAGCAAAGTGTTATGGGTCATTAGGCAGAACAGACACGGGCTTTGGCAGTCCTAAGCCTTTAGGCATTACGTCTAATTTGTGGGTTTGCGATATACATTGGATAGTACCCTAATGGGACAAACTCTGACTAGTACATACAGGAATGAGGTGTTAGATCGGGGGCATGCTCTAAAGCAGCCAGCGCCGTGGTTATCATAAGAATAAAATGCTTGGAGTATAGCCTCCAAGTGATCTTCCAGCATCCAACTACTATATATGCCCTACGTACGTACCGGGCATAATAGTGCTGACACGTTTGAAACCGATTAAGTGGGGCCTTTTTATCGTTTTATCCCTACCTTAGGTCGCAAGAGGTGTGCGGAGTCGTCTCGCACTGCATAACCTAAATTAAGGTAGCTGTGGATTCGTCTTGGGTAGTGTCGTTGAGTATTCTTGTCTATAGATCACGGTGCATCTCGCGGATAACCCTCTCCTCGATACACATCCGTCTCTACAACTTTGTGGAAAGGCGCGTCCAGAAGTGAGCGAAATATTCTGCAAACATAAGCTCATCATTAGAGAAAATCTTTACGGTCGTTTGATTTGCCCATTGTATCTAGTTGATAGCCATGATGCACGACTGTTGCCTTCCGTTACACCATGGACATAGTCGCTATGAGATGTACGCGGAGATTGTTGGATCAGCAAAACTTGACCGGGTTMTTCATCTAAGTCTTCGCAATGCGGTATAACAAAACATGATCCGGGGCTCGGGTTAAAGCTGTCATGTCTATGGCTCTCAGGTGTGGGACTAAGCCTTGTAGTATTGCGATCACATAGCCAGGAGGTATCACCTATATTAGTAGGCTATAACACTTGTCGTACCGAGGTCGACATGGATCCATATACGTAGCCAAGATGATAGGCAACTAATGCGAATATCTACTTTACTTGTGCTGTTTTGGTCCAGCAAATGATATGTATATTATTTCTGTTCTCCTGCGGTTTTCAGGGAATCCTTGCGGTAGGCCCCGTTTGAGTGGGTGCATACTGTGAAACATCGAATTAGTATAGTCGCCCTCACGAGAGTAATTGCTACTCGAAAGATGAGTCCTTGCGAAGATTTTGGGCGCGTTCCATTACTCATGAGGCTATGTCCAAGAGCTAATTAGCAAGCTGTGCCCTTTATAGATCGTTTTGCAAAAAACGCAGTGTTCTGTACAGCCCTGATCTCAGTAACGCGCAGCACTTTAGTGCGATTTAAACGTGTTTGCCGCTCAGTGGAAAAAGTTATGCCGGACGCTCATACGATCTGCCGTCAGAAGGTAAGTGTCAGTAACAGGGGTAGAACTATAGCGCCAGTTATTATCTTGACCTCAAAGAATTCCGCAACAGCGCCGAACTCCTCATATGATACAGAATTGACGAYRCRRTTACCAACGACATCGCCACTATACTCCCCACACTATACAATAGATTCATGATATCTGGCAGGTGCCTGAATTTTTGATTGCATTCAGGATGAAGTCTGTAAAGATGAAGGGAACACCACGCCCATCGCCGTGAGTGTGCGTTTCAGGAAACATCCCTATCGCCCAAACAGGATCTGTGCGAGCTTTCGTGGTGTTGCTAACAGAATGCACCAACCATAGGGACGCCCACTGACGTACCGTCTTATGATTCGCGTGCTCATGGTCAACAATAAACGGCGGGTCGGTTTTGCATATGTGTCTCTAAATTCTGTGCCCTCTCATAGATTAAGTGCTCATGGGTGGTGAAAGATTAGGCTGAGTAAAGCTGCATGCCTTCTTTTTTCACTCCCGACCATTGGCCGCGCTGCCCGTCTTCTGTCCAGGGGTGCGTGAAGATAAGTTCCAATGAGCGCCGTCGGTCCTGGTCTAAAGTAAGCTGAAACGAGGATATGCGCACATAGGATCTCATGCGCCGAACGCGGTAGTGGCGAACTACAGTCCATTCGCGTGTCTCAAATAAGCAATACAAAGACTAGCTTATTGACMCGTCAGCTTTCGTGGGACCTCTAACACGAATATGCTAACGGATGATGCTGTCACGTATCCCCCTTATCCGGCACGGCCCCGTCTACCATCTCGAACTCTTTAACATTAAACGTATACTGTTGGTAACAATACACTTGAGAGTACTGAGATCATCGAGAGTCGAAGACTTCGACCACCCCCCGAGAAACGTACTCGCGGGAATTGGTTCGATTTTCGCAGATGCACCCAATGGCCGGGCGCACACGTATCCGTAGCTAAGCTTCCAACAAATACCATGGAAGCAAAGCGGCTTATTTCATGCATCGTGCGTGGTATACCCATAACAGTAAAGAGTGGTACTCTGGCCACACCCTGTAAAAGTAGCTAATCAAGAATAGAAACTGAGRTTTTGATTAGTTCCGAGAGGTTGAGGTGTCTGGGGAGCGACTAGGTCACTATCGTTGAACTCTTCCTGACGCGAGGTGAAGTCAAATGCATTTACTGTACCCAGGAATGTTCGTCATAGGTGGCGTTATTGCCGTAAAACCCTAAAATTGTGTCGACCAGTTCAAAGACGCAGCCACTCACAGATCCTCTAACTTTGTGTTGTATTCCAACCTATTGTACTGCATTATTGACGAGCTTTGCTAGGGGGATCACGGCTGAACAATGGCCCATATAGTTAGCTACATKRTAATGACTGCACTCTATCATGTTGTGCTGCAGCGTAGAATTTGGGCAAAGTGTATGGGGGTGCGTAGACCTACAGCATGCCCACAAAGCTACAGAACAATCGCCCGGTTATGCATCGATTTCTATGGCGTCTGGGAGGTTTCGTTACATTAGTAACAAAGTTCTCGCCGTTGAGCAATCGTAGCGATTAGCCAGAACATCATGCAATATTTATTTAGGTTTGCCTCCTTAATATCACGCTAGACCGGGGCACGTGGTCCGGTTTAGATTGCCGGGTTCATGAGTAATCTTGCTATAGATTTGCAGAGGTAGTTCCGGTCCTCTGTCTCTCCGTAGCCATCAGACAAGGTATTACGAGGAGACACCACGGGCTAAGGGAGCGCAAAACGATCGTGTTGCCCGATTTCCAGTAACCACGACCGTTTGAGCTCTAGAACAAGCGCCATTCCACGTATTCTTGAAGTGACATCGCGCATTATGATTTCGTTAGTGCACCTTTCGTTTTGTCTTCAACCGAGTGAGCAGCCTCCTGTACCTGTGCCGACCCACTGCCGAGGTTTCCGGCGTTATCGCAGAGTTGTCATAGGCTTGGTTGCAGCGATACGTGCCCGTAGGCCATAATTCTCAGAAATTTTGTAACGCTAAGCCCTTATAACTCCTCGTTAGTGACTGCACTAACATCAGTTATGGGATACCCACACTGTCGCAAGGGCTACTTCTTTTATCCCATGGGACTTTAGCCCGGATAGGGGCTTTGAAACTTACGTAGGCCTACGGTGCAAACCCGTCGTGTAACAACTAAGTTCCAGGAGTTCAGAGTACCCCGGGCGTCCTATCTCAATTACGGCGTTTCCCGCGCTAAGGGTCTTTTTCAGAATACTGTAACAGAGTGGGGTAAAACTTAGCGGTTCATGAGGAGGAAAAGCTTTTTGAAGGCCGTTATGCCCAATTTATACAAAACGTCCCTTAACCACATCGCGCTCCATCACGGAAGTTGACGCTTTACCTAGCGTATACTAGCGTGAAATAAACAGAGATTTGACAACTGTAGATTTCAATCTACAACCCGGTACAAGCAGGCATGACAATTGGTAAGCCCGTGATTCGCTTTTAGTTTCCTATCCKGAACTTACACGGACAAATAATCCCTTCTATGTCTTTTATTTTCAGAGTGTCAATTATCATATCCGTCCTGGTTMCAGCCTATAGAGGTGCATTCCCCCTTCGTGCAGACTCACTTCTAAGATGGTAGCGCCTACCAACGAGAACCTCTTTGCCAACTTGATCCCCGGTTGTAGAGCGTGGTCCGAAAGCGTCTATTCCACCTAAACTTCCAGCTGACTGATCTGCATAAGATTGTAGGAGCGGTTTCGCCATCAGAGTCTCGTATACTGTGGCGCTAGACAGTGCAATCAAGGCTGAACGAATGATGAGTACTAGAGGTGTAGGTGACCCGAAGGACAGCTGGCCTGTCAGGTCATCGGGGGCTCAATGATTTGGGGGATGCAATACTCAGCCACAGAAATTGTCCTTTGGCCTGAATACAGCGCGGGTTGTCTTGTCTTATTTCAATACTCTCCGTGTCTTCAGAGAATTTTATCATGGATCCTCCATGAAGAATCCCATGCCATATATGACCAGAATGTTGAGGCTACGACGGGAGCTGGTTCTGAGGCATGACTGAGCCAAATGCGGTGGCAAACATTCCAATTGTGTGACATCAAACGGATACATTTCTCCACTTTCGGTAATCAGTCTTGCAATGATAGCAAGGCCTTAATTGGAACAGCCACCGGAAGTCTATGCCCGAGCTCTACTTTGCCTGCGTCACCATCCCCTGGAGTGCAGGCATATAATTATCGTCTGTCATCCAACGCATCCTGAGGGCTTTAAATTGGGACTCGGGTAAGGCCGAGCTGCGGTGTAGTTCTCTTCCAATGCTGATCAGTCTTACCCTAAACTCCGTCTCCAGCAAGTGCAAGTCAAGTCATGTAGAACTTATCAAAACGCACTATACGCATTAAGTACAAGACCTTCAATCCACGCTTACTTTGCGACGTGTAGAGTATAGCAATAGGATGTCGATTACTTGTCATTCATGCGAGGCCATTTCAAAGCTCGATACAGCGGCTCCAGACCAGACCCTGTTGTTCACCCTAACTTTATTTTAGTAGTGCAACTCAACGAACTATCATATATCTATGGTTTATAAAGCTAATCGTATTACGTTCAACAGGGTCGTGCCACCCGACTATTCGTGTGCTACGGAGACGCCCTTAACTAAAAAGGCCTGTGTACATACCGCGCCGCCGCTGCAGTATGTGATCTAACAGTTAAATATTCCAACTGAAGACATAAATGATCGGTAATCCGCAGGGCGTTGGGCCCTGCATACCAGGACACTTAGATGGGTGGCCCGAGCAATTGTCTTTATGTGAGACCCTGATGTCTATTTCCACGGACATGTCCCTGCGATGGGGACAGTCTTCCGTCAATAATGAAAGCCTTGGTGCCGGTTCGCGTGGCAACGCAATAATAATCCCAAGTCCTCTTATCTGGGCTGTAATTCTCGGGTCTATGTTATGAATCAGTTCAGCTTGGATGAGAGCCATCTCTTTGCGTGCCTCCTTAGTTTGAGCCGTAGGGATCAAAAATTCGTGACTATGTTGGGCACCGTATGGTAGCGCTCTGATTGGGTATAACAGATGATTAGCAGCGCAAACTATTCACGCGCACAGGGCAGTGCCCCGTAGTCAAACTTAACACGCTAGGGTGCGAACGACCGTCCTAATGCTACGCGCCTGATAGTATTACCTAATCAATCCTGACATTGAGCACTCTCAAGTGCGGGATCCTATCCCTTCTCGAATATTAGCGGCCAAAAGGCGGGTTTTTTTAACAGGAGAGGTCCACAAATCACAAATACTGTCCTGCGCCTTAAAAGCTACTAGGATGCTCAAGTTAATCTGGTGTGCCTTAGCTAATTGTTGGAGTCGCACTTCCTACAATTTACAATCTCCATGGTCACCTTTAAGTAGCGTCGGCAGTGAGTAGCTTCATAACGCCAATGTCAATCGTCACTACTCGTATTGTGTGTGCCACCTTCAATCGACAGTCGAAGTTGGTATGGTTTAGGCACACTTTATTTTTAGTTAAAGTTGAGAGTATTAAACTGGCTTAGACTACCGACCGGTCCCCGGCTTCCTTGTGGCAATAAAGGCTCTTGATGAACTCCGCACAATGCGGTAGCCTACTTGGTAGGTATTWCATAACACTGTCAACTGCAGAAGCAAGAGTCTCCATCGAATTCCGTAGAGGAAAAGCATGTAAACGCATGAGCGTCGTCAGGAGGGGAAACGGTCACGACTTCCATACGCAGTTTAACTAGTTCTTTATACTATGCTTTTTCAACATTTAAGTACTTGACTGCAAGATTTCGTAAAAGCTTCTTCAGTCCTGACCTCGACCATAAGAAGATCGATACATCAACTCCCTGACAACATTTTTACGCTTCGGTTTACATAACGATGCAATTCCGACACGATAGCTGGAGACCTTTTGTTTGCTGTGGTGCTGTCCGATTCGCATAGCATCACAGGCTGTGCAGAGATTACTAGTTGAGTTTCACGTTCATGCTTAAACATTACGGCCCGGATACCAGGTTTGATACGCGTTCGACTATACATAGATGGATCTCTCTACAAAGGGCGCATGAGGTAGCTCTCTATAATAATATTATCATTGAAGGTACAAAAATCCCCCGCAAATTGTGTAGGTAGTGCATTTGAACCTCACCGTCACTCTAGTAGTCCAATATAAGCTTACTTCGTAAGCATTTGCCACCGGTGCGTCCTTCAAGTGGAAATGTCGATCCCTACCAGACAGCTCCATAGGCTTACTGTGTCATCCAACTTCTTTTTTAATTACGGATCGACAGATCCAACCCTTCMGTTACTTGAAGGTTAGGAGAAGCGTTTAACGGTCTTAAGGTTATGCTGGAATTTGACGTTACTGTGCGTGACGCAGTGACTACGAGCCACGCGGTCGACTTGATCAGACACTCTCTATGGAACATATTAGATTCAAGTGTGCAGGACTCCACAACGGCTCCACGGGTCCCGTGGGTATTCGTGTCGTTTCGTTACGCGCTTACAATAAAGAGCCCCTTTGTGCAGTAACTCACTCAGCAAATCTAGACGTAACTCTACGAACATGCCTCTCTTTGTCAA
GPT139050  GCAACGCACGTTAATGGGAACGTTTCAACTACGACAGGACCTGACGACGGGAGGATAATATCTAAAATTTATACATGCCCTCCCGCTTGCCAACTCGCCTGTACAGCGCATTATGAATTCAGATATCTTTGAAGTGATATGTGGGAACCTGAAAGTGGTCGGGCGGATGCATATCTCTGGCTATGTGGATTTGGACCGCCCATATTTTTGTACTCACGAGGCACCTTGTTCGCAGCATCCGATTGATCAATTCTGATTCGCCTCTACTTGCCAATGGGTAACATTTATACTTCTCCTGTCCGCGCTTATTTTTGCAGTGATATATCACAGTGTACGCGAATATGACTTTGAAGTGTAGAGATACGTGCAAATTAAGTACTGATCACTAACTTGTGGCCTTCACGTCCCCATCTGTACATGGGGACGAGAAATTGCCAAAAAACTGAAGAATTACAATACTTCAATAAGTTGGAGTATCTGGATATTACGTGCAGGGAGGTTAGCTTCTGCTGGGGTGTCATAAAGTGCACGGTGGCCGGCTGGCGATAACCACCCCGGCGGACTGTATGGGTTTCCGACATAAGCGATTTCCTGTTTGTATACTGCATGTCGAGGAACTTAACTGAGTATCTCAGCATCCTGCAATTATGATGTGTCCGCCTAACAAATGCTTTTTTACAAGGCGTCAGCATTATTATGTCCAAAGGGCGCGTGCTGTTTTGGCACACGCCTTGTTTTTTGCACGAAGTACTCAATTGAATCCATCTGGGGACACGGACTAGCTTCCACCTATAGCGTAAGTACTACTGGAGAATAGCCGCCTAGCCCTGGCAGTTTGTCTCGAACCCCATACACCATACTCCAATCGACCAGCGTGATAGAACAATCGCTGGTTGCTCGAATGAACTATGCTCGTCACCAATGCTGCTGCCTTTATTCGGCTGATGGTGCTAATTCAGGGAATTGCAGAACGTAACGCAGGGCTAAACTATGCCGGACTCCTTTTTTTCCGGTCGGATACAGCTAGAAAGAGCAGTGCAATTCGCTTATCAGCGGGCCTGATCAACCCCCAAAGTATCATCACTACTGATTTACATTGAATATAAACAAAGTAGATAGCCACTATGTACGAATGGTGCCATTCCATCCAACATTCTCGTCGCGCAGGCCGTTAAGGGCCGCTCGACAGATTTACTACTGGATTTCGGACCCATGCATCGAAACCTTGTACCCGATCGTAAGCGTGCATCCTCAGAGTTCTTCCTGACAGAGCGGCACGCCTATGATCCTGCAACCTCAGGTGGGCATCCGACGAGGAGGAGGTCTTCTTGTGCCTAAGCATGTTGTGGGTTCGCCTGTCTGACCCTGTTTGGTGATGGCCGTGTAAAGCCAAAGGGATACGAGGAATCTAAAACCTGTCGTGGTTCGGAAGTATTGTTTTGCTCGCCCAATAGGGGTTACACATGCCTCAACCACTCGTCAAGGAACTCAACTATCTATGATGAGCGAACCATGGGACCGAATAAATTTCCCGCCAGCATAATCGTTTAGAACCAGGGTGGAGGCAAGTGCGTTTACACCAGTGAAGGTGCCTTGAACTAAGTTCAAGTGCTTTGATAGTTCACTGGCTACAACATTTGCACCTCGTATAACTGTTAATAGGCTAGCTAACGTATTGCCGTACTGAATATAAACCAGGCASSMYCRAACGTAAACTTCTAAACAAGCGACCTAGCCTTTCGCTCGTCATAGCAAATTACGTCATATGACGGGGACGTCACGGGTATATAAGAGTTATTGCAGGTAACATAAGGCTTCAAGTCATCCCTGCCCCGGATCATTAGGTGGGCGCGATATTCCCAATATGAGTTGTTTGAATTAATTCCGTAACTGAGAGCAGACTAACAGGCCGTGATCCGTCAACAAACGTGCTCCCTGCTCAAACACTGTATCACATCCATCCATATGTTGTCATCACGTTGCAAAACGTCGTCCAACAATAGCTCAGTTTAACCATGGTAAGAGGGGGCAAAAAACCGACGCGTACCGTATACCCGGATAGCATATGATCTTCAAATCCGTGTTAGTTGCTATCCTATGTGTCCCACCCTACACATTAATAAGCCGTAAGGAAACCCCAGCACATTCCCGGAAGCCTGTCACCCTAAGTGTAATAACGTAGAAGTTGGTCACAGAACGATCATAATTTGTCGAATCAGTTTGTCCGAGTAGCAACTTTCTTTGCGAGTGCAAATTCTAAGGCGGTTTTTGGCTATTAAAGGTCCCCCGCTAAATCTGTCGTAGCACTCAGGCTGAAATCTATTACGTGGAAGGGCGTAATAAACGCTCCGTAGAGTTGTCCCTTCATTATAGGGGTCTTGGGCGTATTTTAGCTAACTAAACAGTCAGAGGGGAAGGGTTGTGGTCCGGTCAGCTGGCGGTACTTCCAACAGAAACGACTTCACGCTCGCTATTATGTTATAACTGTTACGTGAAAAGGGCATGTCAACGATCAGTCAGGGGGCTCCTTAGCGACCGAGACACTCACGGCACAGCGCATTGCTATTGTCTGAATTCAGCATAATCAGCTCCTGAAGCGTCTGAATTGTAGTCAACTGCCAACCACTACGCAGGTCTGTTGATCCTTAAGAACTATACGCAATGCTTCCACCGAGTGCACTTTCATTAGCGAGAACCACAGTCCATTAAAGTAAGAATACGTCCAAGGCTTAATAATGGACTCGAATGGGCCGACCTTGAGGCTCACTGAGAACGTGAGAAGAATGTGATCAAATCACGAAGCGCGGCCAGTGATGGTGCCTAATGCCGCGATCTAGGTTGTCGCCATGCACTTCTAGGACGAGCAAATATCGCATCGCCCTTCATCATTGCTGGGTTCTACCCGAGAATAGTCGTGACCATTGCAACACTTGTTAAAGTATTCTTATCCGTCGGCGAGTCAGGACCTTGTGTGAAGATTTACTTTCTCTCCTGATTCTAACACATAAGGTTGGGAAGCTGGAAGATCACGGAGTTCGCCAATGAACACGATGCTTGCCAGCCCTTCTGGCAGCGACCGACAATTCAGACCTCCGTGTAAATTTTGTCCTACTTAAATGAATAAAACGGCAGATAATTATATAACGAGATTGCCGCATTATAGGCTTGTTCCTGCTCTCCTTGACTTATTATTGGACTTAAGATAGCTTAGCCTGTTGAGTATGATTACGAGCGTGATTTACATTGTTACTCCTCTACCCGGAGGTACTTCACACTGACCGCCAGCCTGATAATCTCYYATCCCTTGAGTTCCCTCTGAAGAAGGTCTAGCTTTGCCAGAAGTGATCAGGCTGGTTAAACATGGCAGTATCGGTGCTCCACGCTGGGGACACATTAATCCTTCATGGMWCTCTTCGATACGTGTCATAAACYATTAACATATGTAGGACGATATTTGWKGTACCTCTACCGAGTCCCGGTTACTTCCCGTCTTTAATTTGCAGTTAGTGGACTACTTCCTGTAGATGTGCGGACTCGGCCGAACCATTGAGCGGGGAATTAAGTCGCGTTTAGCCAGAGATCGGGGCGTCTATACGCTCATGCCACAGGACTAAGAGCATCTTGTGTGAAGCCGAGATCGTCGAAGCATGCAACACAAACTAGTCGTGTCTACGTTAGTCTTCTAGCACTACCACGACGTTCCGGTACCCAATTTATGAGACCAAGGAGTCTCACCCCCATTTTCACGTAAATCTCTGACCAAAAGAGCATGACAGGTGCAAATAAGCATCTCCGGTCGGGTTCGGACGGAGATGTATGCGGCTTCGGTCCTCTATTTTTCATAGTGGAACTGCGCTCGACTCTAATGCGCTGATAAAGTTATCTCCCTTCATTTCCTGGCAGCTGGATACTAGCAGACCAGAAACTACCTTAAAGAAGTTAGCCGCTGGAGAGGGCGCGGCATCTGACGCGATTTCGCGCCCTCAAAGCGTTATAATTAGAAGTGGTCMTCGACTCGACCTCATAGTGAGTATTCTTCTACTCATATAGGTTCCAGCTAAACGTTTCCGCCTTACGGACAGCTATCAAACTGCTACGTTTAGGTAACATTGACGAACATAGACGGACTTGATGGAAAGAAACATGTTAATATGGCGGCTTTACTGGACTATCCAAATGCCAGGACCGCACTTGAAATAAACATTACTTCCAATAGGAGCAGTTTGTATCTGCGCACCAACCGCAAAGAAATGGAGAAGTAACATTTCGCAAGAATATCCCTCCCTCTGAAGACTGGCGGTCGCCCCCTGCGTGACCGATTGAAGGCAGCCAATGCGATCACGCTGTATGATATTAAAACGGAATTATCATATACTCAAGTAAGCGTGGTGTAGCAAAGTGTTATGGGTCATTAGGCAGAACAGACACGGGCTTTGGCAGTCCTAAGCCTTTAGGCATTACGTCTAATTTGTGGGTTTGCGATATACATTGGATAGTACCCTAATGGGACAAACTCTGACTAGTACATACAGGAATGAAGTGTCAGATCGGGGGCATGCTCTAAAGCAGCCAGCGCCGTGGTTATCATAAGAATAAAATGCTTGGAGTATAGCCTCCAAGTGATCTTCCAGCATCCAACTACTATATATGCCCTACGTACGTACCGGGCATAATAGTGCTGACACGTTTGAAACCGATTAAGTGGGGCCTTTTTATCGTTTTATCCCTACCTTAGGTCGCAAGAGGTGTGCGGAGTCGTCTCGCACTGCATAACCTAAATTAAGGTAGCTGTGGATTCGTCTTGGTTAGTGTCGTTGAGTATTCTTGTCTATAGATCACGGTGCATCTCGCGGATAACCCTCTCCTCGATACACATCCGTCTATACAACTTTGTGGAAAGGCGCGTCCAGAAGTGAGCGAAATATTCTGCAAACATAAGCTCATCATTAGAGAAAATCTTTACGGTCGTTTGATTTGCCCATTGTATCTAGTTGATAGCCATGATGCACGACTGTTGCCTTCCGTTACACCATGGACATAGTCGCTACGAGATGTACGCGGAGATTGTTGGATCAGCAAAACTTGACCGGGTTMTTCATCTAAGTCTTCGCAATGCGGTATAACAAAACATGATCCGGGGCTCGGGTTAAAGCTGTCATGTCTATGGCTCTCAGGTGTGGGACTAAGCCTTGTAGTATTGCGATCACATAGACAGGAGTTATCACCTATATTAGTAGACTATAACACTTGTCGTACCGAGGTCGACATGGATCCATATACGTRGCCAAGATGATAGGCAACTAATGCGAATATCTACTTTACTTGTGCTGTTTTGGTCCAGCAAATGATATGTATATTATTTCTGTTCTCCTGCGGTTTTCAGGGAATCCTTGCGGTAGGCCCCGTTTGAGTGGGTGCATACTGTCAAACATCGAATTAGTATAGTCGCCCTCACGAGAGTAATTGCTACTCGAAAGATGAGTCCTTGCGAAGATTTTGGGCGCGTTCCATTACTCATGAGGCTATGTCCAAGAGCTAATTAGCAAGCTGTGCCCTTCATAAATAGTTTTGCAAAAAACGCAGTGTTCTGTACAGCCCTGATCTCAGTAACGCGCAGCACTTTAGTGCGATTTAAACGTGTTTGCCCCTCAGTGGAAAAAGTTATGCCGGACGCTCATACGATCTGCCGTCAGAAAGTAAGTGTCAGTAACAGGGGTAGAACTGTAGCGCCAGTTATTATCTTGACCTCACAGAATTCAGCAACTGCGCCGAACTCCTCATATGATACAGAATTGACGAYRCRRTTACCAACGACATCGCCACTATACTCCCCACACTATACAATAGATTCATGATATCTGGCAGGTGCCTGGATTTTTGATTGCATTCAGGATGAAGTCTGTAAAGATGAAGGGAACACCACGCCCATCGCCGTGAGTGTGCGTTTCAGGAAACATCCCTATCGTCCAAACAGGATCTGTGCGAGCTTTCGTGGTGTTGCTAACAGAATGCACCAACCATAGGGACGCCCACTGACGTACCGTCTTATGATTCGCGTGCTCATGGTCAACAATAAACGGCGGGTCGGTTTTGCATCTGTGTCTCTAAATTCTGTGCCCTCTCATAGATTAAGTGCTCATGGGTGGTGAAAGATTAGGCTGAGTAAAGCTGCATGCCTTCTTTTTTCACTCCCGACCATTGGCCGCGCTGCCCGTCTTCTGTCCAGGGGTGCGTGAAGATAAGTTCCAATGAGCGCCGTCGGTCCTGGTCTAAAGTAAGCTGAAACGAGGATATGCGCACATAGGATCTCATGCGCCGAACGCGGTAGTGGCGAACTGCAGTCCATTCGCGTGTCTCAAATAAGCAATACAAAGACTAGCTTATTGACACGTCAGCTTTCGTGGGACCTCTAACACAGATATGCTAACGGATGATGCTGTCACGCATCCCCCTGGACCGGCACGGCCCCGTCTACCATCTCGAACTCTTTAACATTAAACGGATACTGTTGGTAACAATACACTTGAGAGTACTGAGATCATCAAGAGTCGAAGACTTCGACCACCCCCCGAGAAACGTACTCGCGGGAATTGGTTCGATTCTCGCAGATGCACCCAATGGCCGGGCGCACACGTATCCGTAGCTAAGCTTCCAACAGATACCATGGAAGCAAAACGGCTTACCTCATGCATCGTGCGTGGYATACCCATAACAGTAAAGAGTGGTACTCTGGCCACACCCTGTAAAAGTAGCTAATCAAGAATAGAAACTGAGRTTTTGATTAGTTCCGAGAGGTTGAGGTGTCTGGGGAGCGACTAGGTCACTATCGTTGAACTCTGCCTGACGCGAGGTGAAGTCAAATGCATTTACTGTACCCAGGAATGTTCGTCATAGGTGGCGTTATTGCCGTAAAACCCTAAAATTGTGTCGGCCAGTTCAAAGACGCAGCCACTCACAGATCCTCTAACTTTGTGTTGGATTCCAACCCATTGTACTGCATTATTGACGAGCTTWGCTAGGGGAATCACGGCTGAACAATGGCCCATATAGTTAGCTACATKRTAATGACTGCACTCTATCATGTTGTGCTGCAGCGTAGAATTTGGGCAAAGTGTATGGGGGTGCGTAGACCTACAGCATGCCCACAAAGCTACAGAACAATCGCCCGGTTATGCATCGATTTCTATGGCGTCTGGGAGGTTTCGTTACATTAGTAACAAAGTTCTCGCCGTTGAGCAATCGTAGCGATTAGCCAGAACATCATGCAATATTTATTTAGGTTTGCCTCCTTAATATCACGCTAGACCGGGGCGCGTGGTCCGGTTTAGATTGCCGGGTTCATGAGTAATCTTGCTATAGATTTGCAGAGGTAGTTCCGGTCCTCTGTCTCTCCGTAGCCATCAGACAAGGGATTACGAGGAGACACCACGGGTTAAGGAAGCGCAAAACGATCGTGTTGCCCGATTTCCAGTAACCACGACCGTTTGAGCTCCAGGACGAGCGCCATTCCACGTATTCTTGAAGTGACATCGCGCATTATGATTTCGTTAGTGCACCTTTCGTTTTGTCTTCAACCGAGTGAGCAGCCTCCTGTACCTGTGCCGACCCACTGCCGAGGTTTCCGGCGTTATCGCAGAGTTGTCATAGGCTTGGTTGCAGCGATACGTGCCCGTAGGCCATAATTCTCAGAAATTTTGTAACGCTAAGCCCTTATAACTCCTCGTTAGTGACTGCACTAACATCAGTTATGGGATACCCACACTGTCGCAAGGGCTACTTCTTTTATCCCATGGGACTTTAGCCCGGATAGGGACTTTGAAACTTACGTAGGCCTACGGTGCAAACCCGTCGTGTAATAACTAAGTTCCAGGCGTTAAGAGTACCCCGGGCGTCCTATCTCAGTTACGGCGTTTCCCGCGCTAAGGGTCTTTTTCAGAATACTGTAACAGAGTGGGGTAAAATTTAGCGGATCATGAGGAGGAAAAGCTTTTTGAAGGCCGTTATGCCCAATTTATACAAAACGTCCCTTAACCACATCGCGCTCCATCGCGAAAGTTGACGCATTGTCTGGCGTATATTAGCGTGAAATAAACAGAGATTTGACAACTGTAGATTTCAATCTACAACCCGGTACAAGCAGACATGACARTTGGTAAGCCCGCGATTCGCTTTTAGTTTCCTATCCGGAACTTACACGGACAAATAATCCCTTCTATGTCTTTTATTCTTAGAGTGTCAATTATCATATCCGTCTTGGTTACGGCCTATAGAGGTGCATTCCCCCTTCGTGCAGACTCACTTCTAAGATGGTAGCGCCTACCAACGAGAACCTCTTTGCCAACTTGATCCCCGGTTGTAGAGCGTGGTCCGAAAGCGTCTATTCCACCTAAACTTCCAGCTGACTGATCTGCATAAGATTGTAGGAGCGGTTTCGCCATCAGAGTCTCGTATACTGTGGCGCTAGACAGTGCAATCAAGGCTGAACGAATGATGAGTACTAGAGGTGTAGGTGACCCGAAGGACAGCTGGCCTGTCAGGTCATCGGGGGCTCAATGATTTGGGGGATGCAATACTCAGCCACAGAAATTGTCCTTTGGCCTGAATACAGCGCGGGTTGTCTTGTCTTATTTCAATACTCTCCGTGTCTTCAGAGAATTTTATCATGGATCCTCCATGAAGAATCCCATGCCATATATGACCAGAATGTTGAGGCTACGACGGGAGCTGGTTCTGAGGCATGACTGAGCCAAATGCGGTGGCAAACATTCCAATTGTGTGACATCAAACGGATACATTTCTCCACTTTCGGTAATCAGTCTTGCAATGATAGCAAGGCCTTAATTGGAACAGCCACCGGAAGTCTATGCCCGAGCTCTACTTTGCCTGCGTCACCATCCCCTGGAGTGCAGGCATATAATTATCGTCTGTCATCCAACGCATCCTGAGGGCTTTAAATTGGGACTCGGGTAAGGCCGAGCTGCGGTGYAATTCTCTTCCAATGCTGATCAGACTTACCCTAAACTCCGTCTCCAGCAAGTGCAAGTCAAGTCATGTAGTACTCATCAAAACGCACTATACGCATTCAGTACAAGACCTTCAATCCACGCTTACTTTGCGACGTGTAGAGTATAGCAATAGGATGTCGATTACTTGTCATTCATGCGAGGCCATTTCAAAGCTCGATACAGCGGCTCCAGGCCAGACCCTGTTGTGCACCTTAACTTTATTTTAGTAGTGCAACTCAACGAACTATCATATATCTATGGTTTATAAAGCTAATCGTATTACGTTCAACAGGGTCGTGCCACCCGACTATTCGTGTGCTACGGAGACGCCCTTAACTAAAAAGGCCTGTGTACATACCGCGCCGCCGCTGCAGTATGTGATCTAACAGTTAAATATTCCAACTGAAGACATAAATGATCGGTAATCCGCAGGGCGTTGGGCCCTGCATACCAGGACACTTAGATGGGTGGCCCGAGCAATTGTCTTTATGTGAGACCCTGATGTCTATTTCCACGGACATGTCCCTGCGATGGGGACAGTCTTCCGTCAATAATGAAAGCCTTGGTGCCGGTTCGCGTGGCAACGCAATAATAATCCCAAGTCCTCTTATCTGGGCTGTAATTCTCGGGTCTATGTTATGAATCAGTTCAGCTTGGATGAGAGCCATCTCTTTGCGTGCCTCCTTAGTTTGAGCCGCAGGGATCAAAAATTCGTGCCTTTGTTGAGCATTGTATGGTTGCGATCTGATCAGGTATAACAGATGATTAGCAGCGCAAACTATTCACGCGCACAGGGCAGTGCCCCGTAGTCAAACTTAACACGCTAGGGTGCGAACGACCGTCCTAATGCTACGCGCCTGATAGTATTACCCAATCAATCCTGACATTGAGCACTCTCAAGTGCGGGATCCTATCCCTTCTCGAATATTAGCGGCCAAAAGGCGGGWTTTTTTAACAGGAGAGGTCCACAAATCACAAATACTGTCCTGCGCCTTAAAAGCTACTAGGATGCTCAAGTTAATCTGGTGTGCCTTAGCTAATTGTTGGAGTCGCACTTCCTACAATTTACAATCTCCATGGTCACCTTTAAGTAGCGTCGGCAGTGAGTAGCTTCATAACGCCAATGTCAATCGTCACTACTCGTATTGTGTGTGCCACCTTCAATCGACAGTCGAAGTTGGTATGGTTTAGGCACACTTTATTTTTAGTTAAAGTTGAGAGTATTAAACTGGCTTAGACTACCGACCGGTCCCCGGCTTCCTTGTGGCAATAAAGGCTCTTGATGAACTCCGCACAATGCGGTAGCCTACTTGGTAGGTATTWCATAACACTGTCAACTGCAGAAGCAAGAGTCTCCATCGAATTCCGTAGAGGAAAAGCATGTAAACGCATGAGCGTCGTCAGGAGGGGAAACGGTCACGACTTCCATACGCAGTTTAACTAGTTCTTTATACTATGCTTTTTCAACATGTAAGTGCTTGACTGTCGAATTTCGTAAAAGCTTCTTCAGTCCTGACCTCGAACATAAGAAGATCGATACATCAACTCCCTGACAACATTTTTACGCCGCGGTTTACATAACGATGCAATTCCGACACGATAGCTGGAGACCTTTTGTTTGCTGTGGTGCTGTCCGATTCGCATAGCATCACAGGCTGTGCAGAGATTACTAGTTGAGTTTCACGTTCATGCTTAAACATTACGGCCCGGATACCAGGTTTGATACGCGTTCGACTATACATAGATGGATCTCTCTACAAAGGGCGCATGAGGTAGCTCTCTATCATAATATTATCATTGATGGTACAATAATCCTTCGCAAATTGTGTAACTTGTGCGTTTGAGCCTTACCGCCACTCTAGAAGTCCAATATAAGCTTACTTCGTAAGCATTTGCCACCGGTGCGTCCCTCAAGTGGAAATGTCGATCCCTACCAGACAGCTCCATAGACTTACTATGCCATCCAACTTCTTCTTTAATGATGGATCTACAGACTCAATCCTTYMGTTACTTGAAGGTTAGGAGAAGCGTTTAACGGTCTTAAGGTTATGCTGGAATTTGACGTTACTGTGCGTGACGCAGTGACTACGAGCCACGCGGTCGACTTGATCAGACACTCTCTATGGAACATATTAGATTTAAGTGTGCAGGATTTCATAACGGCTCCACGGGTCCCGTGGGTATTCGTGTCGTTTCGTTACGCGCTTACAATAAAGAGCCCCTTTGTGCAGTAACTCACTCAGCAAATCTAGACGTAACTCTACGAACATGCCTCTCTTTGTCAA
GPT139060  GCAACGCACGTTGATGGGAACGTCTCGACCACGACAGGACCTGACGACGGGAGGATAATATCTAAACTTTATACATGCCCTCCCGCTTGCCAACTCGCCTGTACAGCGCATTATGAACTTAGATATCTTTGAAGTGATATGTGGGAACCTGAAAGTGGTCGGGCGGATGCATATCTCTGGCTATGTGGATTTGGACCGCCCATATTTTTGTACTCACGAGGCACCTTGTTCGCAGCATCCGATTGATCAATTCTGATTCGCCTCTACTTGCCAATGGGTAACATTTATACTTCTCCTGTCCGCGCTTATTTTTGCAGTGATATATCACAGTGTACGCGAATATGACTTTGAAGTGTAGAGATACGTGCAAATTAAGTACTGATCACTAACTTGTGGCCTTCACGTCCCCATCTGTACATGGGGACGAGAAATTGCCAAAAAACTGAAGAATTACAATACTTCAATAAGTTGGAGTATCTGGATATTACGTGCAGGGAGGTTAGCTTCTGCTGGGGTGTCATAAAGTGCACGGTGGCCGGCTGGCGATAACCACCCCGGCGGACTGTATGGGTTTCCGACATAAGCGATTTCCTGTTTGTATACTGCATGTCGAGGAACTTARCTGAGTATCTCAGCATCCTGCAATTATGATGTGTCCGCCTAACAAATGCTTTTTTACAAGGCGTCAGCATTATTATGTCCAAAGGGCGCGTGCTGTTTTGGCACACGCCTTGTTTTTTGCACGAAGTACTCAATTGAATCCATCTGGGGACACGGACTAGCTTCCACCTATAGCGTAAGTACTACTGGAGAATAGCCGCCTAGCCCTGGCAGTTTGTCTCGAACCCCATACACCATACTCCAATCGACCAGCGTGATAGAACAATCGCTGGTTGCTCGAATGAACTATGCTCGTCACCAATGCTGCTGCCTTTATTCGGCTGATGGTGCTAATTCAGGGAATTGCAGAACGTAACGCAGGGCTAAACTATGCCGGACTCCTTTTTTTCCGGTCGGATACAGCTAGAAAGAGCAATGCAATTCGCTTATCAGCGGGCTTGATCAACCCCCAAAGTATCATCACTACTGATTTACATTGAATATAAACAAAGTAGACAGCCACTATGTACGAATGGTGCCATTCCATCCAACATTCTCGTCGCGCAGGCCGTTAAGGGCCGCTCGACAGATTTACTACTGGATTTCGGACCCATGCATCGAAACCTTGTACCCGATCGTAAGCGTGCATCCTCAGAGTTCTTCCTGACAGAGCGGCACGCCTATGATCCTGCAACCTCAGGTGGGCATCCGACGAGGAGGAGGTCTTCTTGTGCCTAAGCATGTTGTGGGTTCGCCTGTCTGACCCTGTTTGGTGATGGCCGTGTAAAGCCAAAGGGATACGAGGAATCTAAAACCTGTCGTGGTTCGGA--TATTGTTTTGCTCRYYCAATAGGGGTTACACATGCCTCAACCACTCGTCAAGGAACTCAACTATCTATGATGAGCGAACCATGGGACCGAATAAATTTCCCGCCAGCATAATCGTTTAGAACCAGGGTGGAGGCAAGTGCGTTTACACCAGTGAAGGTGCCTTGAACTAAGTTCAAGTGCTTTGATAGTTCACTGGCTACAACATTTGCACCTCGTATAACTGTTAATAGGCTAGCTAACGTATTGCCGTACTGAATATAAACTAGGCASSMYCRAACGTAAACTCCCACACAGGCGATCTGGCCTTTCGCTCGTCACAGAAAATTACACCATACGACGGGGACGTCACGGGTATATAAGAGTCATTGCAGGTAACATAAGGCTTCAAGTTATCCCTGCCCCGGATCATTAGGTGGGCGCGATATTCCCAACATGAGTTGTTTGAATTAATTCCGTAACTGAGAGCAGATTAACAGGCCGTGATCCATCAACAAGCGTGCTCCCTGCTCAAACACTGTATCACATCCATCCATATGTTGTCATCACCTTGCAAAACGTCGTCCAACAATAGCTCAGTTTAACCATGGTAAGAGGGGGCAAAAAACCGACGCGTACCGAATACCCGGATAGCATATGATCTTCGAATCCGTGTTAGTTGCTATCCTATGTGTCCCACCCTACACATTAATAAGCCGTAAGGAAACCCCAGCACATTCCCGGAAGCCTGTCACCCTAAGTGTAATAACGTAGAAGTTGGTCACAGAACGATCATAATTTGTCGAATCAGTTTGTCCGAGTAGCAACTTTCTTTGCGAGTGCAAATTCTAAGGCGGTTTTTGGCTATTAAAGGTCCCCCGCTAAATCTGTCGTAGCACTCAGGCTGAAATCTATTACGTGGAAGGGCGTAATAAACGCTCCGTAGAGTTGTCCCTTCATTATAGGGGTCTTGGGCGTATTTTAGCTAACTAAACAGTCAGAGGGGAAGGGTTGTGGTCCGGTCAGCTGGCGGTACTTCCAACAGAAACGACTTCACGCTCGCTATTATGTTATAACTGTTACGTCAAAAGGGCATGTCAACGATCAGTCAGGGGGCCCCTTAGCAACCGAGACACTCACGGCACAGCGCATTGCTATTGTCTGAATTCAGCATAATCAGCTCCTGAAGCGTCTGAATTGTAGTCAACTGCCAACCACTACGCAGGTCTGTTGATCCTTAAGAACTACACGCAATGCTTCCACCGAGTGCATTTTAATTAGCGAGAACCACAGTCCATTAAAGTAAGAATACGTCCAAGGCTCGATAATGGTCTCGAATGGGCCGACCTTGAGGCTCACTGAGAACGTGAGAAGAATGTGATCAAATCACGAAGCGCGGCCAGTGATGGTGCCTAATGCCGCGATCTAGGTTGTCGCCATGCACTTCTAGGAGGAGCAAATATCGCATCGCCCTTCATCATTGCTGGGTTCTACCCGAGAATAGTCGTGACCATTGCAACACTTGTTAAAGTATTCTTATCCGTCGGCGAGTCAGGACCTTGTGTGAAGATTTACTTTCTCTCCTGATTCTAACATATAAGGTTGGAAAACTGGAAGATCACGGAGTTCGCCAATGAACACGATGCTTGCCAGCCCTTCTGGCAGCGACCGACAATTCAGACCTCCGTGTAAATTTTGTCCTACTTAAATGAATAAAACGGCAGATAATTATATAACGAGATTGCCGCATTATAGGCTTGTTCCTGCTCTCCTTGACTTATTATTGGACTTAAGATGGCTTAGCCTGTTGAGTATGATTACGAGCGTGATTTATATTGTTACTCCTCTACCCGGAGGTACTTCACACTGACCGCCGGCCTGATAATCTCCTATCCCTTGAGTTCCCTCTGAAGAAGGTCTAGCTTTGCCAGAAGTGATCAGGCTGGTTAAACATGGCAGTATCGGTGCTCCACGCTGGGGACACATTGTCTCCTCTTGAATCTTCCTGAAACCCATCCTTGGTCTTCGAGAGGTAGGGGGTGATCTTTGAGCTGTGTCTATCGAGTCCCGGTTACTTCCCGKCTTTAATTTGCAGTTAGTGGACTACTTCCTGTAGATGTGCGGACTCGGCCGAACCATTGAGCGGGGAATTAAGTCGCGTTTAGCCAGAGATCGGGGCGTCTATACGCTCATGCCACAGGACTAAGAGCATCTTGTGTGAAGCCGAGATCGTCGAAGCATGCAACACAAACTAGTCGTGTCTACGTTAGTCTTCTAGCACTACCACGACGTTCCGGTACCCAATTTATGAGACCAAGGAGTCTCACCCCTATTTTCACGTAAATCTCTGACCAAAAGAATGCGACAAGTGCAAATAAGCATCTCCGGTCGGGTTTGGACGGAGATGTATGCGGCTTCGGTCCTCTATTTTTCATAGTGGAACTGCGCTCGACTCTAATGCGCTGATAAAGTTATCTCCCTTCATTTCCTGGCAGCTGGATACTAGCAGACCAGAAACTACCTTAAAGAAGTTAGCCGCTGGAGAGGGCGCGGCATCTGACGCGATTTCGCGCCCTCAAAGCGTTATAATTAGAAGTGGTCATCGACTCGACCTCATAGTGAGTATTCTTCTACTCATATAGGTTCCAGCTAAACGTTTCCGCCTTACGGACAGCTATCAAACTGCTACGTTTAGGTAACATTGACGAACATAGACGGACTTGATGGAAAGAAACATGTTAATATGGCGGCTTTACTGGACTATCCAAATGCCAGGACCGCACTTGAAATAAACATTACTTCCAATAGGAGCAGTTTGTATCTGCGCACCAACCGCAAAGAAATGGAGAAGTAACATTTCGCAAGAATATCCCTCCCTCTGAAGACTGGCGGTCGCCCCCTGCGTGACCGATTGAAGGCAGCCAATGCGATCACGCTGTATGATATTAAAACGGAATTATCATATACTCAAGTAAGCGTGGTGTAGCAAAGTGTTATGGGTCATTAGGCAGAACAGACACGGGCTTTGGCAGTCCTAAGCCTTTAGGCATTACGTCTAATTTGTGGGTTTGCGATATACATTGGATAGTACCCTAATGGGACAAACTCTGACTAGTACATACAGGAATGAAGTGTCAGATCGGGGGCATGCTCTAAAGCAGCCAGCGCCGTGGTTATCATAAGAATAAAATGCTTGGAGTATAGCCTCCAAGTGATCTTCCAGCATCCAACTACTATATATGCCCTACGTACGTACCGGGCATAATAGTGCTGACACGTTTGAAACCGATTAAGTGGGGCCTTTTTATCGTTTTATCCCTACCTTAGGTCGCAAGAGGTGTGCGGAGTCGTCTCGCACTGCATAACCTAAATTAAGGTAGCTGTGGATTCGTCTTGGGTAGTGTCGTTGAGTATTCTTGTCTATAGATCACGGTGCATCTCGCGGATAACCCTCTCCTCGATACACATCCGTCTCTACAACTTTGTGGAAAGGCGCGTCCAGAAGTGAGCGAAATATTCTGCAAACATAAGCTCATCATTAGAGAAAATCTTTACGGTCGTTTGATTTGCCCATTGTATCTAGTTGATAGCCATGATGCACGACTGTTGCCTTCCGTTACACCATGGACATAGTCGCTATGAGATGTACGCGGAGATTGTTGGATCAGCAAAACTTGACCGGGTTMTTCATCTAAGTCTTCGCAATGCGGTATAACAAAACATGATCCGGGGCTCGGGTTAAAGCTGTCATGTCTATGGCTCTCAGGTGTGGGACTAAGCCTTGTAGTATTGCGATCACATAGCCAGGAGGTATCACCTATATTAGTAGGCTATAACACTTGTCGTACCGAGGTCGACATGGATCCATATACGTAGCCAAGATGATAGGCAACTAATGCGAATATCTACTTTACTTGTGCTGTTTTGGTCCAACTAATGATATGTATATTATTTCTGTTCTCCTGCGGTTTTCAGGGAATCCTTGCGGTAGGCCCCGTTTGAGTGGGTGCATACTGTCAAACATCGAATTAGTATAGTCGCCCTCACGAGAGTAATTGCTACTCGAAAGATGAGTCCTTGCGAAGATTTTGGGCGCGTTCCATTACTCATGAGGCTATGTCCAAGAGCTAATTAGCAAGCTGTGCCCTTTATAGATCGTTTTGCAAAAAACGCAGTGTTCTGTACAGCCCTGATCTCAGTAACGCGCAGCACTTTAGTGCGATTTAAACGTGTTTGCCGCTCAGTGGAAAAAGTTATGCCGGACGCTCATACGATCTGCCGTCAGAAAGTAAGTGTCAGTAACAGGGGTAGAACTGTAGCGCCAGTTATTATCTTTACCTCACAGAATTCAGCAACTGCGCCGAACTCCTCATATGATACAGAATTGACGAYRCRRTTACCAACGACATCGCCACTATACTCCCCACACTATACAATAGATTCATGATATCTGGCAGGTGCCTGAATTTTTGATTGCATTCAGGATGAAGTCTGTAAAGATGAAGGGAACACCACGCCCATCGCCGTGAGTGTGCGTTTCAGGAAACATCCCTATCGYCCAAACAGGATCTGTGCGAGCTTTCGTGGTGTTGCTAACAGAATGCACCAACCATAGGGACGCCCACTGACGTACCGTCTTATGATTCGCGTGCTCATGGTCAACAATAAACGGCGGGTCGGTTTTGCATATGTGTCTCTAAATTCTGTGCCCTCTCATAGATTAAGTGCTCATGGGTGGTGAAAGATTAGGCTGAGTAAAGCTGCATGCCTTCTTTTTTCACTCCCGACCATTGGCCGCGCTGCCCGTCTTCTGTCCAGGGGTGCGTGAAGATAAGTTCCAATGAGCGCCGTCGGTCCTGGTCTAAGGTAAGCTGAAACGAGGATATGCGCACATAGGATCCCATGCGCCGAACGCGGTAGTGGCGAACTGCAGTCCATTCGCGTGTCTCAAATAAGCAATACAAAGACTAGCTTATTGACMCGTCAGCTTTCGTGGGACCTCTAACACGAATATGCTAACGGATGATGCTGTCACTCATCCCCTTKRWTCGGCACAGCCCCGTCTACCATCTCGAACTCTTTAACATCAAACGGATACTGTTGGTAACAATACACTTGAGAGTACTGAGATCATCGAGAGTCGAAGACTTCGACCACCCCCCGAGAAACGTACTCGCGGGAATTGGTTCGATTCTCGCAGATGCACCCAATGGCCGGGCGCACACGTATCCGTAACTAAGCTTCCAACAAATACCATGGAAGCAAAAAGGCTTACCTCATGCATCGTGCGTGGTATACCCATAACAGTAAAGAGTGGTACTCTGGCCACACCCTGTAAAAGTAGCTAATCAAGAATAGAAACTGAGRTTTTGATTAGTTCCGAGAGGTTGAGGTGTCTGGGGAGCGACTAGGTCACTATCGTTGAACTCTGCCTGACGCGAGGTGAAGTCAAATGCATTTACTGTACCCAGGAATGTTCGTCATAGGTGGCGTTATTGCCGTAAAACCCTAAAATTGTGTCGGCCAGTTCAAAGACGCAGCCACTCACAGATCCTCTAACTTTGTGTTGGATTCCAACCCATTGTACTGCATTATTGACGAGCTTTGCTAGGGGAATCACGGCTGAACAATGGCCCATATAGTTAGCTACATKRTAATGACTGCACTCTATCATGTTGTGCTGCAGCGTAGAATTTGGGCAAAGTGTATGGGGGTGCGTAGACCTACAGCATGCCCACAAAGCTACAGAACAATCGCCCGGTTATGCATCGATTTCTATGGCGTCTGGGGGGTTTCGTTACATTAGTAACAAAGTTCTCGCCGTTGAGCAATCGTAGCGATTAGCCAGAACATCATGCAATATTTATTTAGGTTTGCCTCCTTAATATCACGCTAGACCGGGGCACGTGGTCCGGTTTAGATTGCCGGGTTCATGAGTAATCTTGCTATAGATTTGCAGAGGTAATTCCGGTCCTCTGTCTCTCCGTAGCCATCAGACAAGGTATTACGAGGAGACACCACGGGCTAAGGGAGCGCAAAACGATCGTGTTGCCCGATTTCCAGTAACCACGACCGTTTGAGCTCTAGAACAAGCGCCATTCCACGTATTCTTGAAGTGACATCGCGCATTATGATTTCGTTAGTGCACCTTTCGTTTTGTCTTCAACCGAGTGAGCAGCCTCCTGTACCTGTGCCGACCCACTGCCGAGGTTTCCGGCGTTATCGCAGAGTTGTCATAGGCTTGGTTGCAGCGATACGTGCCCGTAGGCCATAATTCTCAGAAATTTTGTAACGCTAAGCCCTTATAACTCCTCGTTAGTGACTGCACTAACATCAGTTATGGGATACCCACACTGTCGCAAGGGCTACTTCTTTTATCCCATGGGACTTTAGCCCAGATAGGGGCTTTGAAACTTACGAGAACCTACGGTGCAAACCCGTCGTGTAACAACTAAGTTCCAGGAGTTCAGAGTMMMCCGGGCGTCCTATCTCAGTTACGGCGTTTCCCGCGCTAAGGGTCTTTTTCAGAATACTGTAACAGAGTGGGGTAAAATTTAGCGGATCATGAGGAGGAAAAGCTTTTTGAAGGCCGTTATGCCCAATTTATACAAAACGTCCCTTAACCACATCGCGCTCCATCGCGAAAGTTGACGCATTGTCTGGCGTATATTAGCGTGAAATAAACAGAGATTTGACAACTGTAGATTTCAATCTACAACCCGGTACAAGCAGACATGACARTTGGTAAGCCCGCGATTCTCTTTCAGTTTCCTATCCGGAACTTACACGGACAAATAATCCCTTCTATGTCTTTTATTCTTAGAGTGTCAATTATCATATCCGTCCTGGTTCCAGCCTATAGAGGTGCATTCCCCCTTCGTGCAGACTCACTTCTAAGATGGTAGCGCCTACCAACGAGAACCTCTTTGCCAACTTGATCCCCGGTTGTAGAGCGTGGTCCGAAAGCGTCTATTCCACCTAAACTTCCAGCTGACTGATCTGCATAAGATTGTAGGAGCGGTTTCGCCATCAGAGTCTCGTATACTGTGGCGCTAGACAGTGCAATCAAGGCTGAACGAATGATGAGTACTAGAGGTGTAGGTGACCCGAAGGACAGCTGGCCTGTCAGGTCATCGGGGGCTCAATGATTTGGGGGATGCAATACTCAGCCACAGAAATTGTCCTTTGGCCTGAATACAGCGCGGGTTGTCTTGTCTTATTTCAATACTCTCCGTGTCTTCAGAGAATTTTATCATGGATCCTCCATGAAGAATCCCATGCCATATATGACCAGAATGTTGAGGCTACGACGGGAGCTGGTTCTGAGGCATGACTGAGCCAAATGCGGTGGCAAACATTCCAATTGTGTGACATCAAACGGATACATTTCTCCACTTTCGGTAATCAGTCTTGCAATGATAGCAAGGCCTTAATTGGAACAGCCACCGGAAGTCTATGCCCGAGCTCTACTTTGCCTGCGTCACCATCCCCTGGAGTGCAGGCATATAATTATCGTCTGTCATCCAACGCATCCTGAGGGCTTTAAATTGGGACTCGGGTAAGGCCGAGCTGCGGTGTAGTTCTCTTCCAATGCTGATCAGTCTTACCCTAAACTCCGTCTCCAGCAAGTGCAAGTCAAGTCATGTAGAACTTATCAAAACGCACTATACGCATTCAGTACAAGACCTTCAATCCACGCTTACTTTGCGACGTGTAGAGTATAGCAATAGGATGTCGATTACTTGTCATTCATGCGAGGCCATTTCAAAGCTCGATACAGCGGCTCCAGATCAGACCCTGTTGTGCACCTTAACTTTATTTTAGTAGTGCAACTCAATGAATTACTACATTTCTATGGTTTATAAAGCTAATCGTATTACGTTCAACAGGGACGTGCCACCCGACTATTCGTGTGCTACGGAGACGCCCTTAACTAAAAAGGCCTGTGTACATACCGCGCCGCCGCTGCAGTATGTGATCTAACAGTTAAATATTCCAACTGAAGACATAAATGATCGGTAATCCGCAGGGCATTGGGCCCTGCATACCAGGACACTTAGATGGGTGGCACAAGCAACTGTCGTTGTGTGAGGCCCTGGTGTCCAGTTCCACGGACATGTCCCTGCGATGGGGACAGTCTCTCGTTAACAATGAAACCCTTGGTGCCGGTTCGCGTGGCAACGCAATAATAATCCCAAGTCCYCTTATCTGGGCTGTAATTCTCGGGTCTATGTTATGAATCAGTTCAGCTTGGATGAGAGCCATCTCTTTGCGTGCCTCCTTAGTTTGAGCCGTAGGGATCAAAAATTCGTGACTATGTTGAGCATTGTATGGTTGCGATCTGATCAGGTATAACAGATGATTAGCAGCGCAAACTATTCACGCGCACAGGGCAGTGCCCCGTAGTCAAACTTAACACGCTAGGGTGCGAACGACCGTCCTAATGCTACGCGCCTGATAGTATTACCTAATCAATCCTGACATTGAGCACTCTCAAGTGCGGGATCCTATCCCTTCTCGAATATTAGCGGCCAAAAGGCGGGTTTTTTTAACAGGAGAGGTCCACAAATCACAAATACTGTCCTGCGCCTTAAAAGCTACTAGGATGCTCAAGTTAATCTGGTGTGCCTTAGCTAATTGTTGGAGTCGCACTTCCTACAATTTACAATCTCCATGGTCACCTTTAAGTAGCGTCGGCAGTGAGTAGCTTCATAACGCCAATGTCAATCGTCACTACTCGTATTGTGTGTGCCACCTTCAATCGACAGTCGAAGTTGGTATGGTTTAGGCACACTTTATTTTTAGTTAAAGTTGAGAGTATTAAACTGGCTTAGACTACCGACCGGTCCCCGGCTTCCTTGTGGCAATAAAGGCTCTTGATGAACTTCGCACAATGCGGTAGCCTACTTGGTAGGTATTWCATAACACTGTCAACTGCAGAAGCAAGAGTCTCCATCGAATTCCGTAGAGGAAAAGCATGTAAACGCATGAGCGTCGTCAGGAGGGGAAACGGTCACGACTTCCATACGCAGTTTAACTAGTTCTTTATACTATGCTTTTTCAACATTTAAGTACTTGACTGCAAGATTTCGTAAAAGCTTCTTCAGTCCTGACCTCGAACATAAGAAGATCGATACATCAACTCCCTGACAACATTTTTACGCTTCGGTTTACATAACGATGCAATTCCGACACGATAGCTGGAGACCTTTTGTTTGCTGAGGTGCTGTCCGATTCGCATAGCATCACAGGCTGTGCAGAGATTACTAGTTGAGTTTCACGTTCATGCTTAAACATTACGGCCCGGATACCAGGTTTGATACGCGTTCGACTATACATAGATGGATCTCTCTACAAAGGGCGCATGAGGTAGCTCTCTATAATAATATTATCATTGAAGGTACAAAAATCCCCCGCAAATTGTGTAGGTAGTGCATTTGAACTTCACCGTCACTCTAGTAGTCCAATATAAGCTTACTTCGTAAGCATTTGCCACCGGTGCGTCCCTCAAGTGGAAATGTCGATCCCTACCAGACAGCTCCATAGGCTTACTGTGTCATCCAACTTCTTTTTTAATTACGGATCGACAGATCCAACCCTTCAGTTACTTGAAGGTTAGGAGAAGCGTTTAACGGTCTTAAGGTTATGCTGGAATTTGACGTTACTGTGCGTGACGCAGTGACTACGAGCCACGCGGTCGACTTGATCAGACACTCTCTATGGAACATATCTGATTCAAGTGTACAGGATTTCATAACGGCTCCACGGGTCCCGTGGGTATTCGTGTCGTTTCGTTACGCGCTTACAATAAAGAGCCCCTTTGTGCAGTAACTCACTCAGCAAATCTAGACGTAACTCTACGAACATGCCTCTCTTTGTCAA
GPT139270  GCAACGCACGTTGATGGGAACGTTTCAACTACGACAGGACCCGACGACGGGAGGATAATATCTAAAATTTATACATGCCCTCCCGCTTGCCAACTCGCCTGTACAGCGCATTATGAACTCAGAAATCTTTGAAGTGATATGTGGGAACCTGAAAGTGGTCGGGCGGATGCATATCTCTGGCTATSTGGATTTGGACCGCCCATATTTTTGTACTCACGAGGCACCTTGTTCGCAGCATCCGATTGATCAATTCTGATTCGCCTCTACTTGCCAATGGGTAACATTTATACTTCTCCTGTCCGCGCTTATTTTTGCAGTGATATATCACAGTGTACGCGAATATGACTTTGAAGTGTAGAGATACGTGCAAATTAAGTACTGATCACTAACTTGTGGCCTTCACGTCCCCATCTGTACATGGGGACGAGAAATTGCCAAAAAACTGAAGAATTACAATACTTCAATAAGTTGGAGTATCTGGATATTACGTGCAGGGAGGTTAGCTTCTGCTGGGGTGTCATAAAGTGCACGGTGGCCGGTTGGCGATAACCACCCCGGCGGACTGTATGGGTTTCCGACATAAGCGATTTCCTGTTTGTATACTGCATGTCGAGGAACTTAGCTGAGTATCTGAGCATCCTGCAATTATGATGTGTCCGCCTAACAGATGCTTTTTTACAGAKAGTCAGCATTATTATGTCCAAAGGGCGCGTGCTGTTTTGGCACACGCCTTGTTTTTTGCACGAAGTACTCAATTGAATCCAGCTGGGGGCTCGGACTAGCTTCCACCTATAGCGTAAGTACTACTGGAGAATAGCCGCCTAGCCCTGGCAGTTTGTCTCGAACCCCATACACCATACTCCAATCGACCAGCGTGATAGAACAATCGCTGGTTGCTCGAATGAACTATGCTCGTMACCAATGCTGCTGCCTTTATTCGGCTGATGGTGCTAATTCAGGGAATTGCAGAACGTAACGCAGGGCTAAACTATGCCGGACTCCTTTTTTTCCGGTCGGATACAGCTAGAAAGAGCAATGCAATTCGCTTATCAGCGGGCTTGATCAACCCCCAAAGTATCATCACTWCTGATTTACMTTGAATATAAACAAAGTAGACAGCCACTATGTACGAATGGTGCCATTCCATCCAACATTCTCGTCGCGCAGGCCGTTAAKGGCCGCTCGACAGATTTACTACTGGATTTCGGACCCATGCATCGAAACCTTGTACCCGATCGTAAGCGTGCATCCTCAGAGTTCTTCCTGACAGAGCGGCACGCCTATGATCCTGCAACCTCAGGTGGGCATCCGACGAGGAAGAGGTCTTCTTGTGCCTAAGCATGTTGTGGGTTCGCCTGTCTGACCCTGTTTGGTGATGGCCGTGTAAAGCCAAAGGGATACGAGGAATCTAAAACCTGTCGTGGTTCGGAAGTATTGTTTTGCTCRYYCAATAGGGGTTACACATGCCTCAACCACTCGTCAAGGAACTCAACTATCTATGATGAGCGAACCATGGGACCGAATAAATTTCCCGCCAGCATAATCGTCTAGAACCAGGGTGGAGGCAAGTGCGTTTACACCAGTGAAGGTGCCTTGGACTAAGTTCAAGTGCTTTGATAGTTCACTGGCTACAACATTTGCACCACGTATAACTGTTAATAGGCTAGCTAACGTATTGCCGTACTGAATATAAACCAGGCASSMYCRAACGTAAACTTCCAAACAAGCGACCTAGCCTTTCGCTCGTCACAGAAAATTACACCATACGACGGGGACGTCACGGGTATATAAGAGTTATTGCAGGTAACATAAGGCTTCAAGTCATCCCTGCCCCGGATCATTAGGTGGGTGCGATATTCCCAAYATGAGTTGYYTGAATTAATTCCGTAACTGAGAGCAGATTAACAGGTCGTGATCCGTCAACAAACGTGCTCCCTGCTCAAACACTGTATCACATCCATCCATATGTTGTCATCACCTTGCAAAACGTCGTCCAACAATAGCTCAGTTTAACCATGGTAAGAGGGGGCAAAAAACCGACGCGTACCGAATACCCGGATAGCATATGATCTTCGAATCCGTGTTAGTTGCTATCCTATGTGTCCCACCCTACACATTAATAAGCCGTAAGGAAACCCCAGCTCATTCCCGGAAGCCTGTCACCCTAAGAGTAATAACGTCGAAGYTGGTCACAGAATGATCATAATTTGTCGAATCAGTTTGTCCGAGTAGCAACTTTCTTTGCGAGTGCAAATTCTAAGGCGGTTTTTGGCTATTAAAGGTCCCCCGCTAAATCTGTCGTAGCACTCAGGCTGAAATCTATTACGTGGAAGGGCGTAATAAACGCTCCGTAGAGTTGTCCCTTCATTATAGGGGTCTTGGGCGTATTTTAGCTAACTAAACAGTCAGAGGGGAAGGGTTGTGGTCCGGTCAGCTGGCGGTACTTCCAACAGAAACGACTTCACGCTCGCTATTATGTTATAACTGTTACGTCAAAAGGGCATGTCAACGATCAGTCAGGGGGCCCCTTAGCAACCGAGACACTCACGGCACAGCGCATTGCTATTGTCTGAATTCAGCATAATCAGCTCCTGAAGCGTCTGAATTGTAGTCAACTGCCAACCAAAACGTAGGTCTGTTGATCCTTAAGAACTACACGCAATGCTTCCACCGAGTGCATTTTAATTAGCGAGAACCACAGTCCATTAAAGTAAGAATACGTCCAAGGCTCGATAATGGTCTCGAATGGGCCGACCTTGAGGCTCACTGAGAACGTGAGAAGAATGTGATCAAATCACGAAGCGCGGCCAGTGATGGTGCCTAATGCCGCGATCTAGGTTGTCGCCATGCACTTCTAGGAGGAGCAAATATCGCATCGCCCTTCATCATTGCTGGGTTCTACCCGAGAATAGTCGTGACCATTGCAACACTTGTTAAAGTATTCTTATCCGTCGGCGAGTCAGGACCTTGTGTGAAGATTTACTTTCTCTCCTGATTCTAACATATAAGGTTGGAAAACTGGAAGAYCACGGAGTTCGCCAATGAACACGATGCTTGCCAGACTTTCTGGCAAMGACCGACAATTCAGACCTCCGTGTAAATTTTGTCCTACTTAAATGAATAAAACGGCAGATAATTATATAACGAGATTGCCGCATTATAGGCTTGTTCCTGCTCTCCTTGACTTATTATTGGACTTAAGATGGCTTAGCCTGTTGAGTATGATTACGAGCGTGATTTACATTGTTACTCCTCTACCCGGAGGTACTTCACACTGACCGCCAGCCTGATAATCTCCTATCCCTTGAGTTCCCTCTGAAGAAGGTCTAGCTTTGCCAGAAGTGATCAGGCTGGTTAAACATGGCAGTATCGGTGCTCCGCGCTGGGGACACATTGTCTCCTCTTGAATCTTCCTGAAACCCATCCTTGGTCTTCGAGAGGTAGGGGGTGATCTTTGAGCTGTGTCTATCGAGTCCCGGTTACTTCCCGTCTTTAATTTGCAGTTAGTGGAGCACTTCCTGTAGATGTGCGGACYCGGCCAAACCATTGAGCGGGGAATTAAGTCGCGTTTAGCCAGAGATCGGGGCGTCTATACGCTCATGCCACAGGACTAAGAGCATCTTGTGTGAAGCCGAGATCGTCGAAGCATGCAACACAAACTAGTCGTGTCTACGTTAGTCTTCTAGCACTACCACGACGTTCCGGTACCCAATTTATGAGATGAAGTAGTCTCACCCCTATTTTCACGTAAATCTCTGACCAAAAGAATGCGACAAGTGCAAATAAGCATCTCCGGTCGGGTTTGGACGGAGGTGTATGCGGCTTCGGTCCTCTATTTTTCATAGTGGAACTGCGCTCGACTCTAATGCGCTGATAAAGTTATCTCCCTTCATTTCCTGGCAGCTGGATACTAGCAGACCAGAAACTACCTTAAAGAAGTTAGCCGCTGGAGAGGGCGCGGCATCTGACGCGATTTCGCGCCCTCAAAGCGTTATAATTAGAAGTGGTCMTCGACTCGACCTCATAGTGAGTATTCTTCTACTCATATAGGTTCCAGCTAAACGTTTCCGCCTTACGGACAGCTATCAAACTGCTACGTTTAGGTAACATTGACGAACATAGACGGACTTGATGGAAAGAAACATGTTAATATGGCGGCTTTACTGGACTATCCAAATGCCAGGACCGCACTTGAAATAAACATTACTTCCARTAGGAGCAGTTTGTATCTGCGCACCAACCGCAAAGAAATGGAGAAGTAACATTTCGCAAGAATATCCCTCCCTCTGAAGACTGGCGGTCGCCCCCTGCGTGACCGATTGAAGGCAGCCAATGCGATCACGCTGTATGATATTAAAACGGAATTATCGTGGACTCAAGTAAGCATGGTGTAGCAAAGTGTTATGGGTCATTAGGCAGAACAGACACGGGCTTTGGCAGTCCTAAGCCTTTAGGCATTACGTCTAATTTGTGGGTTTGCGATATACATTGGATAGTACCCTAACAGGACAAACTCTGACTAGTACATACAGGAATGAGGTGTTAGATCGGGGGCATGCTCTAAAGCAGCCAGCGCCGTGGTTATCATAAGAATAAAATGCTTGGAGTATAGYCTCCAAGTGATCTTCCAGCATCCAACTACTATATATGCCCTACGTACGTACCGGGCATAATAGTGCTGACACGTTTGAAACCGATTAAGTGGGGCCTTTTTATCGTTTTATCCCTACCTTAGGTCGCAAGAGGTGTGCGGAGTCGTCTCGCACTGCATAACCTAAATTAAGGTAGCTGTGGATTCGTCTTGGGTAGTGTCGTTGAGTATTCTTGTCTATAGATCACGGTGCATCTCGCGGATAACCCTCTCCTSGATACACATCCGTCTCTACAACTTTGTGGAAAGGCGCGTCCAGAAGTGAGCGAAATATTCTGCAAACATAAGCTCATCATTAGAGAAAATCTTTACGGTCGTTTGATTTGCCCATTGTATCTAGTTGATAGCCATGATGCACGACTGTTGCCTTCCGTTACATCATGGACGTAGTCGCTATGAGATGTACGCGGAGATTGTTGGATCAGCAAAACTTGACCGGGTTMTTCATCTAAGTCTTCGCAATGCGGTATAACAAAACATGATCCGGGGCTCGGGTTAAAGCTGTCATGTCTATGGCTCTCAGGTGTGGGACTAAGCCTTGTAGTATTGCGATCACATAGCCAGGAGGTATCACCTATATTAGTAGGCTATAACACTTGTCGTATCGAGGTCGACATGGATTCATATACGTGGCTAAGATGATAGGCAACTAATGCGAATATCTACTTTACTTGTGCTGTTTTGGTCCAGCTAATGATATGTATATTATTTCTGTTCTCCTGCGGTTTTCAGGGAATCCTTGCGGTAGGCCCCGTTTGAGTGGGTGCATACTGTCAAACATCGAATTAGTATAGTCGCCCTCACGAGAGTAATTGCTACTCGAAAGATGAGTCCTTGCGAAGATTTTGGGCGCGTTCCATTACTCATGAGGCTATGTCCAAGAGCTAATTAGCAAGCTGTGCCCTTTATAGATCGTTTTGCAAAAAACGCAGTGTTCTGTACAGCCCTGATCTCAGTAACGCGCAGCACTTTAGTGCGATTTAAACGTGTTTGCCCCTCAGTGGAAAAAGTTATGCCGGACGCTCATACGATCTGCCGTCAGAAAGTAAGTGTCAGTAACAGGGGTAGAACTGTAGCGCCAGTTATTATCTTGACCTCACAGAATTCAGCAACTGCGCCGAACTCCTCATATGATACAGAATTGACGAYRCRRTTACCAACGACATCGCCACTATACTCCCCACACTATACAATAGATTCATGATATCTGGCAGGTGCCTGGATTTTTGATTGCATTCAGGATGAAGTCTGTAAAGATGAAGGGAACACCACGCCCATCGCCGTGAGTGTGCGTTTCAGGAAACATCCCTATCGCCCAAACAGGATCTGTGCGAGCTTTCGTGGTGTTGCTAACAGAATGCACCAACCATAGGGACGCCCACTGACGTACCGTCTTATGATTCGCGTGCTCATGGTCAACAATAAACGGCGGGTCGGTTTTGCATATGTGTCTCTAAATTCTGTGCCCTCTCATAGATTAAGTGCTCATGGGTGGTGAAAGATTAGGCTGAGTAAAGCTGCATGCCTTCTTTTTTCACTCCCGACCATTGGCCGCGCTGCCCGTCTTCTGTCCAGGGGTGCGTGAAGATAAGTTCCAATGAGCGCCGTCGGTCCTGGTCTAAGGTAAGCTGAAACGAGGATATGCGCACATAGGATCTCATGCGCCGAACGCRGTAGTGGCGAACTGCAGTCCATTCGCGTGTCTCAAATAAGCAATACAAAGACTAGCTTATTGACMCGTCAGCTTTCGTGGGACCTCTAACACAGATATGCTAACGGATGATGCTGTCACGTATCCCCCTTATCCGGCACGGCCCCGTCTACCATCTCGAACTCTTTAACATTAAACGGATACTGTTGGTAACAATACACTTGAGAGTACTGAGATCATCGAGAGTCGAAGACTTCGACCACCCCCCGAGAAACGTACTCGCGGGAATTGGTTCGATTCTCGCAGATGCACCCAATGGCCGGGTGCACACGTATCCGTAGCTAAGCTTCCAACAGATACCATGGAAGCAAAACGGCTTATTTCATGCATCGTGCGTGGTATACCCATAACAGTAAAGAGTGGTACTCTGGCCACACCCTGTAAAAGTAGCTAATCAAGAATAGAAACTGAGRTTTTGATTAGTTCCGAGAGGTTGAGGTGTCTGGGGAGCGACTAGGTCACTATCGTTGAACTCTTCCTGACGCGAGGTGAAGTCAAATGCATTTACTGTACCCAGGAATGTTCGTCATAGGTGGCGTTATTGCCGTAAAACCCTAAAATTGTGTCGACCAGTTCAAAGACGCAGCCACTCACAGATCCTCTAACTTTGTGTTGGATTCSAACCTATTGTACTGCATTATTGACGAGATAAAACCGGGGAATCACGGCTGAACAATGGCCCATATAGTTAGCTACATKRTAATGACTGCACTCTATCATGTTGTGCTGCAGCGTAGAATTTGGGCAAAGTGTATGGGGGTGCGTAGACCTACAGCATGCCCACAAAGCTACAGAACGATCGCCCGGTTATGCATCGATTTCTATGGCGTCTGGGAGGTTTCGTTACATTAGTAACAAAGTTCTCGCCGTTGAGCAATCGTAGCGATTAGCCAGAACATCATGCAATATTTATTTAGGTTTGCCTCCTTAATATCACGCTAGACCGGGGCACGTGGTCCGGTTTAGATTGCCGGGTTCATGAGTAATCTTGCTATAGATTTGCAGAGGTAGTTCCGGTCCTCTGTCTCTCCGTAGCCATCAGACAAGGGATTACGAGGAGACACCACGGGTTAAGGAAGCGCAAAACGATCGTGTTGCCCGATTTCCAGTAACCACGACCGTTTGAACTCCAGGACGAGCGCCATCCTTCGTATTCTTGAGGTGACATCGCGCATTACGATTCCGTTAGTGCACCTTTCGTTTTGTCTTCAACGGAGTGAGCAGCCTCCTGTACCTGTGCCGACCCACTGCCGAGGTTTCCGGCGTTATCGCAGAGTTGTCATAGGCTTGGTTGCAGCGATACGTGCCCGTAGGCCATAATTCTCAGAACTTTTGTAACGCTAAGCCCTTATAACTCCTAGTTAGTGATAACACTAACATCAGTTATGGGATACCCACMCTGTCGCAAGGGCTACTTCTTTTATCCCATGGGACTTTAGCCCGGATAGSGRMTTYGAAACTTACGTAGGCCTACGGTGCAAACCCGTCGTGTAACAACTAAGTTCCAGGAGTTCAGAGTACCCCGGGCGTCCTATCTCAATTACGGCGTTTCCCGCGCTAAGGGTCTTTTTCAGAATACTGTAACAGAGTGGGGTAAAATTTAGCGGATCATGAGGAGGAAAAGCTTTTTGAAGGCCGTTATGCCCAATTTATACAAAACGTCCCTTAACCACATCGCGCTCCATCGCGAAAGTTGACGCATTGTCTGGCGTATATTAGCGTGAAATAGACACAGATTTGACAACTGTAGATTTCAATCTACGGCCCGGCACAAGCAGACATGACARTTGGTAAGCCCGCGATTCTCTTTCAGTTTCCTATCCGGAACTTACACGGACAAATAATCCCTTCTATGTCTTTTATTYTCAGAGTGTCAATGGCYRCATCCGTC-TGGTTACGGCCTATAGAGGTGCATTCCCCCTTCGTGCAGACTCACTTCTAAGATGGTAGCGCCTACCAACCAGAACCTCTTTGCCAACTTGATCCCCGGTTGTAGAGCGTGGTCCGAAAGCGTCTATTCCACCTAAACTTCCAGCTGACTGATCTGCATAAGATTGTAGGAGCGGTTTCGCCATCAGAGTCTCGTATACTGTGGCGCTAGACAGTGCAGTCAAGGCTGAACGAATGATGAGTACTAGAGGTGTAGGTGACCCGAAGGACAGCTGGCCTGTCAGGTCATCGGAGGCTCAATGATTTGGGGGATGCAATACTCAGCCACAGAAATTGTCCTTAGGCCTGAATACAGCGCGGGTTGTCTTGTCTTATTTCAACACTCTCCGTGTCTTCAGAGAATTTTATCATGGATCCTCCATGAAGAATCCCATGCCATATATGACCAGAATGTTGAGGCTACGACGGGGGCTGGTTCTGAGGCATGACACAGCCAAATGCGGTGGCAAACATTCCAATTGTGTGACATCAAACGGATACATTTCTCAACTTTCGGTAATCAGTCTTGCAATGATAGCAAGGCCTTAATTGGAACAGCCACCGGAAGTCTATGCCCGAGCTCTACTTTGCCTGCGTCACCATCCCCTGGAGTGCAGGCATATAATTATCGTCTGTCATCCAACGCATCCTGAGGGCTTTAAATTGGGACTCGGGTAAGGCCGAGCTGCGGTGYARTTCTCTTCCAATGCTGATCAGTCTTACCCTAAACTCCGTCTCCAGCAAGTGCAAGTCAAGTCATGTATAACTCATCAAAACGCACTATACGCATTCAGTACAAGACCTTCAATCCACGCTTACTTTGCGACGTGTAGAGTATAGCAATAGGATGTCGATTACTTGTCATTCATGCGAGGCCATTTCAAAGCTCGATACAGCGGCTCCAGACCAGACCCAGTTCTTCACCCTAACTTTATTTTAGTAGTGCAACTCAACGAACTACTACATTTCTATGCTTTATTAAGCTAATCGTATTACGTTCAACTGGGTCGTGCCACCCTACTATTCGTGTGCCATGGAGACGCCTTTAGCTACAAGGGCCTGKTCTCGTGCCGCGCCGCCGCTGCAGTATGTGAACTACCAGTTATATGTTCCMACCGAAGACGGAAATGATCGGTAATCCGCAGGGCGTTGGGCCCTGCATACCAGGACACTTAGATGGGTGGCCCGAGCAATTGTCTTTATGTGAGACCCTGATGTCTATTTCCACGGACATGTCCCTGCGATGGGGACAGTCTTCCGTCAATAATGAAAGCCTTGGTGCCGGTTCGCGTGGCAACGCAATAATAATCCCAAGTCCTCTTATCTGGGCTGTAATTCTCGGGTCTATGTTATGAATCAGTTCAGCTTGGATGAGAGCCATCTCTTTGCGTGCCTCCTTAGTTTGAGCCGCAGGGATCAAAAATTCGTGCCTTTGTTGAGCATTGTATGGTTGCGATCTGATCAGGTATAACAGATGATTAGCAGCGCAAACTATTCACGCGCACAGGGCAGTGCCCCGTAGTCAAACTTAACACGCTAGGGTGCGAACGACCGTCCTAATGCTACGCGCCTGATAGTATTACCCAATCAATTCTGACATTGAGCACTCTCAAGTGCGGGATCCTCTCCCTTCTCGTATATTAGCGGSCAAAAGGCGGGTTTTTTTAACAGGAGAGGTCCACAAATCACAAATACTGTCCTGCGCCTTAAAAGCTACTAGGATGCTCAAGCGCRTCTGGTGTGCCCTAGCTAATTGTTGGAGTCGCACTTCCTACAATTTACAATCTCCATGGTCACCTTTAAGTAGCGTCGGCAGTGMGTAGCTTCATAACGCCAATGTCAATCGTCACTACTCGTATTGTGTGTGCCACCTTCAATCGACAGTCGAAGTTGGTATGGTTTAGGCACACTTTATTTTTAGTTAAAGTTGAGAGTATTAAACTGGCTTAGACTACCGACCGGTCCCCGGCTTCCTTGTGGCAATAAAGGCTCTTGATGAACTCCGCACAATGCGGTAGCCTACTTGGTAGGTATTWCATAACACTGTCAACTGCAGAAGCAAGAGTCTCCATCGAATTCCGTAGAGGAAAAGCATGTAAACGCATGAGCGTCGTCAGGAGGGGAAACGGTCACGACTTCCATACGCAGTTTAACTAGTTCTTTATACTATGCTTTTTCAACATGTAAGTGCTTGACTGTCGRATTTCGTAAAAGCTTCTTCAGTCCTGACCTCGACCATAAGAAGATCGATACATCAACTCCCTGACAACATTTTTACGCCGCGGTTTACATAACGATGCAATTCCGACACGATAGCTGGAGACCTTTTGTTTGCTGAGGTGCTGTCCGATTCGCATAGCATCACAGGCTGTGCAGAGATTACTAGTTGAGTTTCACGTTCATGCTTAAACATTACGGCCCGGATACCAGGTTTGATACGCGTTCGACTATACATAGATGGATCTCTCTACAAAGGGCGCATGAGGTAGCTCTCTATCATAATATTATCATTGATGGTACAATAATCCTTCGCAAATTGTGTAACTTGTGCGTTTGAGCCTTACCGCCACTCTAGAAGTCCAATATAAGCTTACTTCGTAAGCATTTRYCTCCGGTGCGTCCTTCAAGTGGAAATGTCGATCCCCACCAGACAGCTCCATAGACTTACTATGCCATCCAACTTCTTCTTTAATGATGGATCTACAGACTCAATCCTTYMGTTACTTGAAGGTTAGGAGAAGCGTTTAACGGTCTTAAGGTTATGCTGGAATTTGACGTTACTGTGCGTGACGCAGTGACTACGAGCCACGCGGTCGACTTGATCAGACACTCTCTATGGAACATATCTGATTTAAGTGTGCAGGATTTCATAACGGCTCCACGGGTCCCGTGGGTATTCGTGTCGTTTCGTTACGCGCTTACAATAAAGAGCCCCTTTGTGCAGTAACTCACTCAGCAAATCTAGACGTAACTCTACGAACATGCCTCTCTTTGTCAA
GPT139760  GCAACGCACGTTAATGGGAACGTTTCAACTACGACAGGACCTGACGACGGGAGGATAATATCTAAAATTTATACATGCCCTCCCGCTTGCCAACTCGCCTGTACAGCGCATTATGAACTCAGAAATCTTTGAAGTGATATGTGGGAACCTGAAAGTGGTCGGGCGGATGCATATCTCTGGCTATGTGGATTTGGACCGCCCATATTTTTGTACTCACGAGGCATCCTGTTCGCAGCATCCGATTGATCAATTCTGATTCGCCTCTACTTGCCAATGGGTAACATTTATACCTCACCTGTCCGCGCTTATTTTTGCAGTGATATATCACAGTGTACGCGAATATGACTCTGAAGTGTAGAAATTCGTGCAAATTAAGTACTGATCACTAACTTGTGGCCTTCACGTCCCCATCTGTACATGGGGACGAGAAATTGCCAAAAAACTGAAGAATTACAATACCTCAATAAGTTGGAGTATCTGGGTATTACGTGCAGGGAGGTTAGCTTCTGCTGGGGTGTCATAAAGTGCACGGTGGCCGGTTGGCGATAACCACCCCGGCGGACTGTATGGGTTTCCGACATAAGCGATTTCCTGTTTGTATACTGCATGTCGAGGAACTTAGCTGAGTATCTGAGCATCCTGCAATTATGATGTGTCCGCCTAACAAATGCTTTTTTACAAGGCGTCAGCATTATTATGTCCAAAGGGCGCGTGCTGTTTTGGCACACGCCTTGTTTTTTGCACGAAGTACTCAATTGAATCCAGCTGGGGGCTCGGACTAGCTTCCACCTATAGCGTAAGTACTACTGGAGAATAGCCGCCTAGCCCTGGCAGTTTGTCTCGAACCCCATACACCATACTCCAATCGACCAGCGTGATAGAACAATCGCTGGTTGCTCGAATGAACTATGCTCGTCACCAATGCTGCTGCCTTTATTCGGCTGATGGTGCTAATTCAGGGAATTGCAGAACGTAACGCAGGGCTAAACTATGCCGGACTCCTTTTTTTCCGATCGGATACAGCTAGAAAGAGCAGTGCAATTCGCTTATCAGCGGGCCTGATCAACCCCCAAAGTATCATCACTACTGATTTACATTGAATATAAACAAAGTAGATAGCCACTATGTACGAATGGTGCCATTCCATCCAACATTCTCGTCGCGCAGGCCGTTAAGGGCCGCTCGACAGATTTACTACTGGATTTCGGACCCATGCATCGAAACCTTGTACCCGATCGTAAGCGTGCATCCTAAGAGTTCTTCCTGACAGAGCGGCACGCCTATGATCCTGCAACCTCAGGTGGGCATCCGACGAGGAGGAGGTCTTCTTGTGCCTAAGCATGTTGTGGGTTCGCCTGTCTGACCCTGTTTGGTGATGGCCGTGTAAAGCCAAAGGGATACGAGGAATCTAAAACCTGTCGTGGTTCGGAAGTATTGTTTTGCTCRYYCAATAGGGGTTACACATGCCTCAACCACTCGTCAAGGAACTCAACTATCTATGATGAGCGAACCATGGGACCGAATAAATTTCCCGCCAGCATAATCGTTTAGAACCAGGGTGGAGGCAAGTGCGTTTACACCAGTGAAGGTGCCTTGAACTAAGTTCAAGTGCTTTGATAGTTCACTGGCTACAACATTTGCACCTCGTATAACTGTTAATAGGCTAGCTAACGTATTGCCGTACTGAATATAAACCAGGCASSMYCRAACGTAAACTTCTAAACAAGCGACCTAGCCTTTCGCTCGTCATAGCAAATTACGTCATATGACGGGGACGTCACGGGTATATAAGAGTCATTGCAGGTAACATAAGGCTTCAAGTCATCCTTGCCCCGGATCATTAGGTGGGCGCGATATTCCCAACATGAGTTGTCTGAATTAATTCCGTAACTGAGAGCAGATTAACAGGCCGTGATCCATCAACAAGCGTGCTCCCTGCTCAAACACTGTATCACATCCATCCATATGTTGTCATCACCTTGCAAAACGTCGTCCAACAATAGCTCAGTTTAACCATGGTAAGAGGGGGCAAAAAACCGACGCGTACCGAATACCCGGATAGCATATGATCTTCGAATCCGTGTTAGTTGCTATCCTATGTGTCCCACCCTACACATTAATAAGCCGTAAGGAAACCCCAGCTCATTCCCGGAAGCCTGTCACCCTAAGAGTAATAACGTCGAAGCTGGTCACAGAATGATCATAATTTGTCGAATCAGTTTGTCCGAGTAGCAACTTTCTTTGCGAGTGCAAATTCTAAGGCGGTTTTTGGCTATTAAAGGTCCCCCGCTAAATCTGTCGTAGCACTCAGGCTGAAATCTATTACGTGGAAGGGCGTAATAAACGCTCCGTAGAGTTGTCCCTTCATTATAGGGGTCTTGGGCGTATTTTAGCTAACTAAACAGTCAGAGGGGAAGGGTTGTGGTCCGGTCAGCTGGCGGTACTTCCAACAGAAACGACTTCACGCTCGCTATTATGTTATAACTGTTACGTCAAAAGGGCATGTCAACGATCAGTCAGGGGGCCCCTTAGCAACCGAGACACTCACGGCACAGCGCATTGCTATTGTCTGAATTCAGCATAATCAGCTCCTGAAGCGTCTGAATTGTAGTCAACTGCCAACCACTACGCAGGTCTGTTGATCCATAAGAACTATACGCAATGCTTCCACCGAGTGCATTTTAATTAGCGAGAACCACAGTCCATTAAAGTAAGAATACGTATAAGGCTCGATAATGGTCTCGAATGGGCCGACCTTGAGGCTCACTGAGAACGTGAGAAGAATGTGATCAAATCACGAAGCGCGGCCAGTGATGGTGCCTAATGCCGCGATCTAGGTTGTCGCCATGCACTTCTAGGACGAGCAAATATCGCATCGCCCTTCATCATTGCTGGGTTCTACCCGAGAATAGTCGTGACCATTGCAACACTTGTTAAAGTATTCTTATCCGTCGGCGAGTCAGGACCTTGTGTGAAGATTTACTTTCTCTCCTGATTCTAACACATAAGGTTGGGAAGCTGGAAGATCACGGAGTTCGCCAATGAACACGATGCTTGCCAGCCCTTCTGGCAGCGATCGACCATTCAGACCTCCGTGTAAATTTTGTCCTACTTAAATGAATAAAACGGCAGATAATTATATAACGAGATTGCCGCATTATAGGCTTGTTCCTGCTCTCCTTGACTTATTATTGGACTTAAGATGGCTTAGCCTGTTGAGTATGATTACGAGCGTGATTTACATTGTTACTCCTCTACCCGGAGGTACTTCACACTGACCGCCGGCCTGATAATCTCCTATCCCTTGAGTTCCCTCTGAAGAAGGTCTAGCTTTGCCAGAAGTGATCAGGCTGGTTAAACATGGCAGTATCGGTGCTCCACGCTGGGGACACATTGTCTCCTCTTGAATCTTCCTGAAACCCATCCTTGGTCTTCGAGAGGTAGGGGGTGATCTTTGAGCTGTGTCTATCGAAATCCGGTTACTTCCCGTCTTTAATTTGCAGTTAGTGGACTACTTCCTGTAGATGTGCGGACTCGGCCGAACCATTGAGCGGGGAATTAAGTCGCGTTTAGCCAGAGATCGGGGCGTCTATACGCTCATGCCACAGGACTAAGAGCATCTTGTGTGAAGCCGAGATCGTCGAAGCATGCAACACAAACTAGTCGTGTCTACGTTAGTCTTCTAGCACTACCACGACGTTCCGGTACCCAATTTATGAGATGAAGTAGTCTCACCCCTATTTTCACGTAAATCTCTGACCAAAAGAGCATGACAGGTGCAAATAAGCATCTCCGGTCGGGTTTGGACGGAGGTGTATGCGGCTTCGGTCCTCTATTTTACATAGTGGAACTGCGCTCGACTCTAATGCTCTGATAAAGTTATATCCCTTCATTTCCTGGCAGCTGGATACTAGCAGACCAGAAACTACCTTAAAGAAGTTAGTTAAGGGAGAGGGCGCGGCATCTGACGCGATTTCGCGCTCTCACAGCGTTCTAACTAAAGGTGGTCCTAAACTCGACCTCATAGTGAGTATTCTTCTACTCATATAGGTTCCAGCTAAACGTTTCCGCCTTACGGACAGCTATCAAACTGCTACGTTTAGGTAACATTAACGAATATAGACTGACTTGATGGAAAGAAACCTGTTAATATGGCGGCTTTGCTGAACTATCCAAATGCCAGGACCGCGCTTGAAATAAACATTACGTCCAGTAGGAGCAGTTTATATCTGCGCACCAACCGCAAAGAAATGGAGAAGTAACATTTCGCAAGAATATCCCTCCCTCTGAAGACTGGCGGTCGCCCCCTGCGTGACCGATTGAAGGCAGCCAATGCGATCACGCTGTATGATATTAAAACGGAATTATCATATACTCAAGTAAGCATGGTGTAGCAAAGTGTTATGGGTCATTAGGCAGAACAGACACGGGCTTTGGCAGTCCTAAGCCTTTAGGCATTACGTCTAATTTGTGGGTTTGCGATATACATTGGATAGTACCCTAACGGGACAAACTCTGACTAGTACATACAGGAATGAGGTGTTAGATCGGGGGCATGCTCTAAAGCAGCCAGCGCCGTGGTTATCATAAGAATAAAATGCTTGGAGTATAGCCTCCAAGTGATCTTCCAGCATCCAACTACTATATATGCCCTACGTACGTACCGGGCATAATAGTGCTGACACGTTTGAAACCGATTAAGTGGGGCCTTTTTATCGTTTTATCCCTACCTTAGGTCGCAAGAGGTGTGCGGCGTCGTCTCGCACTGCATAACCTAAATTAAGGTAGCTGTGGATTCGTCTTGGGTAGTGTCGTTGAGTATTCTTGTCTATAGATCACGGTGCATCTCGCGGATAACCCTCTCCTCGATACACATCCGTCTCTACAACTTTGTGGAAAGGCGCGTCCAGAAGTGAGCGAAATATTCTGCAAACATAAGCTCATCATTAGAGAAAATCTTTACGGTCGTTTTCTCTGCCCATTGTATCTAGTTGATAGCCATGATGCACGACTGTTGCCTTCCGTTACATCATGGACGTAGTCGCTATGAGATGTACGCGGAGATTGTTGGATCAGCAAAACTTGACCGGGTTMTTCATCTAAGTCTTCGCAATGCGGTATAACAAAACATGATCCGGGGCTCGGGTTAAAGCTGTCATGTCTATGGCTCTCAGGTGTGGGACTAAGCCTTGTAGTATTGCGATCACATAGCCAGGAGGTATCACCTATATTAGTAGGCTATAACACTTGTCGTACCGAGGTCGACATGGATTCATATACGTAGCCAAGATGATAGGCAACTAATGCGAATATCTACTTTACTTGTGCTGTTTTGGTCCAGCAAATGATATGTATATTATTTCTGTTCTCCTGCGGTTTTCAGGGAATCCTTGCGGTAGGCCCCGTTTGAGTGGGTGCATACTGTCAAACATCGAATTAGTATAGTCGCCCTCACGAGAGTAATTGCTACTCGAAAGATGAGTCCTTGCGAAGATTTTGGGCGCGTTCCATTACTCATGAGGCTATGTCCAAGAGCTAATTAGCAAGCTGTGCCCTTCATAAATAGTTTTGCAAAAAACGCAGTGTTCTGTACAGCCCTGATCTCAGTAACGCGCAGCACTTTAGTGCGATTTAAACGTGTTTGCCGCTCAGTGGAAAAAGTTATGCCGGACGCTCATACGATCTGCCGTCAGAAGGTAAGTGTCAGTAACAGGGGTAGAACTATAGCGCCAGTTATTATCTTGACCTCAAAGAATTCCGCAACAGCGCCGAACTCCTCATATGATACAGAATTGACGATGCGATTACCAACGACATCGCCACTATACTCCCCACACTATACAATAGATTCATGATATCTGGCAGGTGCCTGAATTTTTGATTGCATTCAGGATGAAGTCTGTAAAGATGAAGGGAACACCACGCCCATCGCCGTGAGTGTGCGTTTCAGGAAACATCCCTATCGCCCAAACAGGATCTGTGCGAGCTTTCGTGGTGTTGCTAACAGAATGCACCAACCATAGGGACGCCCACTGACGTACCGTCTTATGATTCGCGTGCTCATGGTCAACAATAAACGGCGGGTCGGTTTTGCATATGTGTCTCTAAATTCTGTGCCCTCTCATAGATTAAGTGCTCATGGGTGGTGAAAGATTAGGCTGAGTAAAGCTGCATGCCTTCTTTTTTCACTCCCGACCATTGGCCGCGCTGCCCGTCTTCTGTCCAGGGGTGCGTGAAGATAAGTTCCAATGAGCGCCGTCGGTCCTGGTCTAAGGTAAGCTGAAACGAGGATATGCGCACATAGGATCTCATGTGCCGAACGCGGTAGTGGCGAACTACAGTCCATTCGCGTGTCTCAAATAAGCAATACAAAGACTAGCTTATTGACMCGTCAGCTTTCGTGGGACCTCTAACACAGATATGCTAACGGATGATGCTGTCACGTATCCCCCTTATCCGGCACAGCCCCGTCTACCATCTCGAACTCTTTAACATCAAACGGATACTGTTGGTAACAATACACTTGAGAGTACTGAGATCATCGAGAGTCGAAGACTTCGACCACCCCCCGAGAAACGTACTCGCGGGAATTGGTTCGATTTTCGCAGATGCACCCAATGGCCGGGCGCACACGTATCCGTAGCTAAGCTTCCAACAAATACCATGGAAGCAAAACGGCTTACCTCATGCATCGTGCGTGGTATACCCATAACAGTAAAGAGTGGTACTCTGGCCACACCCTGTAAAAGTAGCTAATCAAGAATAGAAACTGAGRTTTTGATTAGTTCCGAGAGGTTGAGGTGTCTGGGGAGCGACTAGGTCACTATCGTTGAACTCTGCCTGACGCGAGGTGAAGTCAAATGCATTTACTGTACCCAGGAATGTTCGTCATAGGTGGCGTTATTGCCGTAAAACCCTAAAATTGTGTCGGCCAGTTCAAAGACGCAGCCACTCACAGATCCTCTAACTTTGTGTTGGATTCGAACCTATTGTACTGCATTATTGACGAGCTTTGCTAGGGGGATCACGGCTGAACAATGGCCCATATAGTTAGCTACATKRTAATGACTGCACTCTATCATGTTGTGCTGCAGCGTAGAATTTGGGCAAAGTGTATGGGGGTGCGTAGACCTACAGCATGCCCACAAAGCTACAGAACAATCGCCCGGTTATGCATCGATTTCTATGGCGTCTGGGAGGTTTCGTTACATTAGTAACAAAGTTCTCGCCGTTGAGCAATCGTAGCGATTAGCCAGAACATCATGCAATATTTATTTAGGTTTGCCTCCTTAATATCACGCTAGACCGGGGCACGTGGTCCGGTTTAGATTGCCGGGTTCATGAGTAATCTTGCTATAGATTTGCAGAGGTAATTCCGGTCCTCTGTCTCTCCGTAGCCATCAGACAAGGTATTACGAGGAGACACCACGGGCTAAGGGAGCGCAAAACGATCGTGTTGCCCGATTTCCAGTAACCACGACCGTTTGAACTCCAGAACAAGCGCCATTCCACGTATTCTTGAAGTGACATCGCGCATTATGATTTCGTTAGTGCACCTTTCGTTTTGTCTTCAACCGAGTGAGCAGCCTCCTGTACCTGTGCCGACCCACTGCCGAGGTTTCCGGCGTTATCGCAGAGTTGTCATAGGCTTGGTTGCAGCGATACGTGCCCGTAGGCCATAATTCTCAGAAATTTTGTAACGCTAAGCCCTTATAACTCCTCGTTAGTGACTGCACTAACATCAGTTATGGGATACCCACACTGTCGCAAGGGCTACTTCTTTTATCCCATGGGACTTTAGCCCGGATAGGGRCTTYGAAACTTACGTAGGCCTACGGTGCAAACCCGTCGTGTAACAACTAAGTTCCAGGAGTTCAGAGTACCCCGGGCGTCCTATCTCAATTACGGCGTTTCCCGCGCTAAGGGTCTTTTTCAGAATACTGTAACAGAGTGGGGTAAAATTTAGCGGATCATGAGGAGGAAAAGCTTTTTGAAGGCCGTTATGCCCAATTTATACAAAATGTCCCTTAACCATATCGCGCTCCATCGCGAAAGTTGACGCATTGTCTGGCGTATATTAGCGTGAAATAAACAGAGATTTGACAACTGTAGATTTCAATCTACAACCCGGTACAAGCAGGCATGACAATTGGTAAGCCCGTGATTCGCTTTTAGTTTCCTATCCGGAACTTACACGGACAAATAATCCCTTCTATGTCTTTTATTTTCAGAGTGTCAATTATCATATCCGTCCTGGTTACGGCCTATAGAGGTGCATTCCCCCTTCGTGCAGACTCACTTCTAAGATGGTAGCGCCTACCAACCAGAACCTCTTTGCCAACTTGATCCCCGGTTGTGGAGCGTGGTCCGAAAGCGTCTATTCCACCTAAACTTCCAGCTGACTGATCTGCATAAGATTGTAGGAGCGGTTTCGCCATCAGAGTCTCGTATACTGTGGCGCTAGACAGTGCAATCAAGGCTGAACGAATGATGAGTACTAGAGGTGTAGGTGACCCGAAGGACAGCTGGCCTGTCAGGTCATCGGGGGCTCAATGATTTGGGGGATGCAATACTCAGCCACAGAAATTGTCCTTTGGCCTGAATACAGCGCGGGTTGTCTTGTCTTATTTCAATACTCTCCGTGTCTTCAGAGAATTTTATCATGGATCCTCCATGAAGAATCCCATGCCATATATGACCAGAATGTTGAGGCTACGACGGGAGCTGGTTCTGAGGCATGACTCAGCCAAATGCGGTGGCAAACATTCCTATTGTGTGACATCAAACGGATACATTTCTCAACTTTCGGTAATCAGTCTTGCAATGATAGCAAGGCCTTAATTGGAACAGCCACCGGAAGTCTATGCCCGAGCTCTACTTTGCCTGCGTCACCATCCCCTGGAGTGCAGGCATATAATTATCGTCTGTCATCCAACGCATCCTGAGGGCTTTAAATTGGGACTCGGGTAAGGCCGAGCTGCGGTGTAGTTCTCTTCCAATGCTGATCAGACTTACCCTAAACTCCGTCTCCAGCAAGTGCAAGTCAAGTCATGTAGAACTTATCAAAACGCACTATACGCATTAAGTACAAGACCTTCAATCCACGCTTACTTTGCGACGTGTAGAGTATAGCAATAGGATGTCGATTACTTGTCATTCATGCGAGGCCATTTCAAAGCTCGATACAGCGGCTCCAGACCAGACCCTGTTGTGCACCTTAACTTTATTTTAGTAGTGCAACTCAATGAATTACTACATTTCTATGGTTTATAAAGCTAATCGTATTACGTTCAACAGGGACGTGCCACCCGACTATTCGTGTGCTACGGAGACGCCCTTAACTAAAAAGGCCTGTGTACATACCGCGCCGCCGCTGCAGTATGTGATCTAACAGTTAAATATTCCAACTGAAGACATAAATGATCGGTAATCCGCAGGGCATTGGGCCCTGCATACCAGGACACTTAGATGGGTGGCACAAGCAACTGTCGTTGTGTGAGGCCCTGGTGTCCAGTTCCACGGACATGTCCCTGCGATGGGGACAGTCTTCCGTCAATAATGAAAGCCTTGGTGCCGGTTCGCGTGGCAACGCAATAATAATCCCAAGTCCCCTTATCTGGGCTGTAATTCTCGGGTCTATGTTATGAATCAGTTCAGCTTGGATGAGAGCCATCTCTTTGCGTGCCTCCTTAGTTTGAGCCGCAGGGATCAAAAATTCGTGACTATGTTGAGCATTGTATGGTTGCGATCTGATCAGGTATAACAGATGATTAGCAGCGCAAACTATTCACGCGCACAGGGCAGTGCCCCGTAGTCAAACTTAACACGCTAGGGTGCGAACGACCGTCCTAATGCTACGCGCCTGATAGTATTACCTAATCAATCCTGACATTGAGCACTCTCAAGTGCGGGATCCTATCCCTTCTCGAATATTAGCGGGCAAAAGGCGGGTTTTTTTAACAGGAGAGGTCCACAAATCACAAATACTGTCCTGCGCCTTAAAAGCTACTAGGATGCTCAAGCGCRTCTGGTGTGCCTTAGCTAATTGTTGGAGTCGCACTTCCTACAATTTACAATCTCCATGGTCACCTTTAAGTAGCGTCGGCAGTGAGTAGCTTCATAACGCCAATGTCAATCGTCACTACTCGTATTGTGTGTGCCACCTTCAATCGACAGTCGAAGTTGGTATGGTTTAGGCACACTTTATTTTTAGTTAAAGTTGAGAGTATTAAACTGGCTTAGACTACCGACCGGTCCCCGGCTTCCTTGTGGCAATAAAGGCTCTTGATGAACTCCGCACAATGCGGTAGCCTACTTGGTAGGTATTTCATAACACTGTCAACTGCAGAAGCAAGAGTCTCCATCGAATTCCGTAGAGGAAAAGCATGTAAACGCATGAGCGTCGTCAGGAGGGGAAACGGTCACGACTTCCATACGCAGTTTAACTAGTTCTTTATACTATGCTTTTTCAACATTTAAGTACTTGACTGCAAGATTTCGTAAAAGCTTCTTCAGTCCTGACCTCGAACATAAGAAGATCGATACATCAACTCCCTGACAACATTTTTACGCTTCGGTTTACATAACGATGCAATTCCGACACGATAGCTGGAGACCTTTTGTTTGCTGAGGTGCTGTCCGATTCGCATAGCATCACAGGCTGTGCAGAGATTACTAGTTGAGTTTCACGTTCATGCTTAAACATTACGGCCCGGATACCAGGTTTGATACGCGTTCGACTATACATAGATGGATCTCTCTACAAAGGGCGCATGAGGTAGCTCTCTATCATAATATTATCATTGATGGTACAATAATCCTTCGCAAATTGTGTAACTTGTGCGTTTGAGCCTTACCGCCACTCTAGAAGTCCAATATAAGCTTACTTCGTAAGCATTTGCCACCGGTGCGTCCTTCAAGTGGAAATGTCGATCCCCACCAGACAGCTCCATAGACTTACTATGCCATCCAACTTCTTCTTTAATGATGGATCTACAGACTCAATCCTTYMGTTACTTGAAGGTTAGGAGAAGCGTTTAACGGTCTTAAGGTTATGCTGGAATTTGACGTTACTGTGCGTGACGCAGTGACTACGAGCCACGCGGTCGACTTGATCAGACACTCTCTATGGAACATATCTGATTCAAGTGTACAGGATTTCATAACGGCTCCACGGGTCCCGTGGGTATTCGTGTCGTTTCGTTACGCGCTTACAATAAAGAGCCCCTTTGTGCAGTAACTCACTCAGCAAATCTAGACGTAACTCTACGAACATGCCTCTCTTTGTCAA
GPT140100  GCAACGCACGTTAATGGGAACGTTTCAACTACGACAGGACCTGACGACGGGAGGATAATATCTAAAATTWATACATGCCCTCCCGCTTGCCAACTCGCCTGTACAGCGCATTATGAATTCAGATATCTTTGAAGTGATATGTGGGAACCTGAAAGTGGTCGGGCGGATGCATATCTCTGGCTATGTGGATTTGGACCGCCCATATTTTTGTACTCACGAGGCACCTTGTTCGCAGCATCCGATTGATCAATTCTGATTCGCCTCTACTTGCCAATGGGTAACATTTATACTTCTCCTGTCCGCGCTTATTTTTGCAGTGATATATCACAGTGTACGCGAATATGACTTTGAAGTGTAGAGATACGTGCAAATTAAGTACTGATCACTAACTTGTGGCCTTCACGTCCCCATCTGTACATGGGGACGAGAAATTGCCAAAAAACTGAAGAATTACAATACTTCAATAAGTTGGAGTATCTGGATATTACGTGCAGGGAGGTTAGCTTCTGCTGGGGTGTCATAAAGTGCACGGTGGCCGGCTGGCGATAACCACCCCGGCGGACTGTATGGGTTTCCGACATAAGCGATTTCCTGTTTGTATACTGCATGTCGAGGAACTTAACTGAGTATCTCAGCATCCTGCAATTATGATGTGTCCGCCTAACAAATGCTTTTTTACAAGGCGTCAGCATTATTATGTCCAAAGGGCGCGTGCTGTTTTGGCACACGCCTTGTTTTTTGCACGAAGTACTCAATTGAATCCATCTGGGGACACGGACTAGCTTCCACCTATAGCGTAAGTACTACTGGAGAATAGCCGCCTAGCCCTGGCAGTTTGTCTCGAACCCCATACACCATACTCCAATCGACCAGCGTGATAGAACAATCGCTGGTTGCTCGAATGAACTATGCTCGTCACCAATGCTGCTGCCTTTATTCGGCTGATGGTGCTAATTCAGGGAATTGCAGAACGTAACGCAGGGCTAAACTATGCCGGACTCCTTTTTTTCCGGTCGGATACAGCTAGAAAGAGCAGTGCAATTCGCTTATCAGCGGGCCTGATCAACCCCCAAAGTATCATCACTACTGATTTACATTGAATATAAACAAAGTAGATAGCCACTATGTACGAATGGTGCCATTCCATCCAACATTCTCGTCGCGCAGGCCGTTAAGGGCCGCTCGACAGATTTACTACTGGATTTCGGACCCATGCATCGAAACCTTGTACCCGATCGTAAGCGTGCATCCTCAGAGTTCTTCCTGACAGAGCGGCACGCCTATGATCCTGCAACCTCAGGTGGGCATCCGACGAGGAGGAGGTCTTCTTGTGCCTAAGCATGTTGTGGGTTCGCCTGTCTGACCCTGTTTGGTGATGGCCGTGTATAGCCAAAGGGATACGAGGAATCTAAAACCTGTCGTGGTTCGGAAGTATTGTTTTGCTCGCCCAATAGGGGTTACACATGCCTCAACCACTCGTCAAGGAACTCAACTATCTATGATGAGCGAACCATGGGACCGAATAAATTTCCCGCCAGCATAATCGTTTAGAACCAGGGTGGAGGCAAGTGCGTTTACACCAGTGAAGGTGCCTTGAACTAAGTTCAAGTGCTTTGATAGTTCACTGGCTACAACATTTGCACCTCGTATAACTGTTAATAGGCTAGCTAACGTATTGCCGTACTGAATATAAACTAGGCASSMYCRAACGTAAACTCCCACACAGGCGATCTGGCCTTTCGCTCGTCACAGAAAATTACACCATACGACGGGGACGTCACGGGTATATAAGAGTCATTGCAGGTAACATAAGGCTTCAAGTTATCCCTGCCCCGGATCATTAGGTGGGCGCGATATTCCCAATATGAGTTGTTTGAATTAATTCCGTAACTGAGAGCAGATTAACAGGCCGTGATCCATCAACAAGCGTGCTCCCTGCTCAAACACTGTATCACATCCATCCATATGTTGTCATCACGTTGCAAAACGTCGTCCAACAATAGCTCAGTTTAACCATGGTAAGAGGGGGCAAAAAACCGACGCGTACCGTATACCCGGATAGCATATGATCTTCAAATCCGTGTTAGTTGCTATCCTATGTGTCCCACCCTACACATTAATAAGCCGTAAGGAAACCCCAGCACATTCCCGGAAGCCTGTCACCCTAAGTGTAATAACGTCGAAGTTGGTCACAGAACGATCATAATTTGTCGAATCAGTTTGTCCGAGTAGCAACTTTCTTTGCGAGTGCAAATTCTAAGGCGGTTTTTGGCTATTAAAGGTCCCCCGCTAAATCTGTCGTAGCACTCAGGCTGAAATCTATTACGTGGAAGGGCGTAATAAACGCTCCGTAGAGTTGTCCCTTCATTATAGGGGTCTTGGGCGTATTTTAGCTAACTAAACAGTCAGAGGGGAAGGGTTGTGGTCCGGTCAGCTGGCGGTACTTCCAACAGAAACGACTTCACGCTCGCTATTATGTTATAACTGTTACGTGAAAAGGGCATGTCAACGATCAGTCAGGGGGCTCCTTAGCGACCGAGACACTCACGGCACAGCGCATTGCTATTGTCTGAATTCAGCATAATCAGCTCCTGAAGCGTCTGAATTGTAGTCAACTGCCAACCACTACGCAGGTCTGTTGATCCTTAAGAACTATACGCAATGCTTCCACCGAGTGCACTTTCATTAGCGAGAACCACAGTCCATTAAAGTAAGAATACGTCCAAGGCTCGATAATGGTCTCGAATGGGCCGACCTTGAGGCTCACTGAGAACGTGAGAAGAATGTGATCAAATCACGAAGCGCGGCCAGTGATGGTGCCTAATGCCGCGATCTAGGTTGTCGCCATGCACTTCTAGGAGGAGCAAATATCGCATCGCCCTTCATCATTGCTGGGTTCTACCCGAGAATAGTCGTGACCATTGCAACACTTGTTAAAGTATTCTTATCCGTCGGCGAGTCAGGACCTTGTGTGAAGATTTACTTTCTCTCCTGATTCTAACATATAAGGTTGGAAAACTGGAAGATTACGGAGTTCGCCAATGAACACGATGCTTGCCAGCCCTTCTGGCAGCGACCGACAATTCAGACCTCCGTGTAAATTTTGTCCTACTTAAATGAATAAAACGGCAGATAATTATATAACGAGATTGCCGCATTATAGGCTTGTTCCTGCTCTCCTTGACTTATTATTGAACTTAAGATAGCTTAGCCTGTTGAGTATGATTACGAGCGTGATTTACATTGTTACTCCTCTACCCGGAGGTACTTCACACTGACCGCCGGCCTGATAATCTCCTATCCCTTGGGTTCCCTCTGAAGAAGGTCTAGCTTTGCCAGAAGTGATCAGGCTGGTTAAACATGGCAGTATCGGTGCTCCACGCTGGGGACACATTGTCTCCTCTTGAATCTCCCTGAAACCCATCCTTGGTCTTCGAGAGGTAGAGGACGATATTTGWKGTACCTCTACCGAGTCCCGGTTACTTCCCGTCTTTAATTTGCAGTTAGTGGACTACTTCCTGTAGATGTGCGGACTCGGCCGAACCATTGAGCGGGGAATTAAGTCGCGTTTAGCCAGAGATCGGGGCGTCTATACGCTCATGCCACAGGACTAAGAGCATCTTGTGTGAAGCCGAGATCGTCGAAGCATGCAACACAAACTAGTCGTGTCTACGTTAGTCTTCTAGCACTACCACGACGTTCCGGTACCCAATTTATAAGACCAATTAGTCTCACCTCCATTTTCACGTAAATCTCTGACCAAAAGAGCATGACAGGTGCAAATAAGCATCTCCGGTCGGGTTCGGACGGAGATGTATGCGGCTTCGGTCCTCTATTTTTCATAGTGGAACTGCGCTCGACTCTAATGCGCTGATAAAGTTATCTCCCTTCATTTCCTGGCAGCTGGATACTAGCAGACCAGAAACTACCTTAAAGAAGTTAGTTAAGGGAGAGGGCGCGGCATCTGACGCGATTTCGCGCCCTCAAAGCGTTATAATTAGAAGTGGTCMTMRACTCGACCTCATAGTGAGTATTCTTCTACTCATATAGGTTCCAGCTAAACGTTTCCGCCTTACGGACAGCTATCAAACTGCTACGTTTAGGTAACATTGACGAACATAGACGGACTTGATGGAAAGAAACATGTTAATATGGCGGCTTTACTGGACTATCCAAATGCCAGGACCGCACTTGAAATAAACATTACTTCCAATAGGAGCAGTTTGTATCTGCGCACCAACCGCAAAGAAATGGAGAAGTAACATTTCGCAAGAATATCCCTCCCTCTGAAGACTGGCGGTCGCCCCCTGCGTGACCGATTGAAGGCAGCCAATGCGATCACGCTGTATGATATTAAAACGGAATTATCATATACTCAAGTAAGCGTGGTGTAGCAAAGTGTTATGGGTCATTAGGCAGAACAGACACGGGCTTTGGCAGTCCTAAGCCTTTAGGCATTACGTCTAATTTGTGGGTTTGCGAWATACATTGGATAGTACCCTAATGGGACAAACTCTGACTAGTACATACAGGAATGAAGTGTCAGATCGGGGGCATGCTCTAAAGCAGCCAGCGCCGTGGTTATCATAAGAATAAAATGCTTGGAGTATAGCCTCCAAGTGATCTTCCAGCATCCAACTACTATATATGCCCTACGTACGTACCGGGCATAATAGTGCTGACACGTTTGAAACCGATTAAGTGGGGCCTTTTTATCGTTTTATCCCTACCTTAGGTCGCAAGAGGTGTGCGGAGTCGTCTCGCACTGCATAACCTAAATTAAGGTAGCTGTGGATTCGTCTTGGTTAGTGTCGTTGAGTATTCTTGTCTATAGATCACGGTGCATCTCGCGGATAACCCTCTCCTCGATACACATCCGTCTATACAACTTTGTGGAAAGGCGCGTCCAGAAGTGAGCGAAATATTCTGCAAACATAAGCTCATCATTAGAGAAAATCTTTACGGTCGTTTGATTTGCCCATTGTATCTAGTTGATAGCCATGATGCACGACTGTTGCCTTCCGTTACACCATGGACATAGTCGCTATGAGATGTACGCGGAGATTGTTGGATCAGCAAAACTTGACCGGGTTMTTCATCTAAGTCTTCGCAATGCGGTATAACAAAACATGATCCGGGGCTCGGGTTAAAGCTGTCATGTCTATGGCTCTCAGGTGTGGGACTAAGCCTTGTAGTATTGCGATCACATAGCCAGGAGGTATCACCTATATTAGTAGGCTATAACACTTGTCGTACCGAGGTCGACATGGATCCATATACGTAGCCAAGATGATAGGCAACTAATGCGAATATCTACTTTACTTGTGCTGTTTTGGTCCAACTAATGATATGTATATTATTTCTGTTCTCCTGCGGTTTTCAGGGAATCCTTGCGGTAGGCCCCGTTTGAGTGGGTGCATACTGTCAAACATCGAATTAGTATAGTCGCCCTCACGAGAGTAATTGCTACTCGAAAGATGAGTCCTTGCGAAGATTTTGGGCGCGTTCCATTACTCATGAGGCTATGTCCAAGAGCTAATTAGCAAGCTGTGCCCTTTATAGATCGTTTTGCAAAAAACGCAGTGTTCTGTACAGCCCTGATCTCAGTAACGCGCAGCACTTTAGTGCGATTTAAACGTGTTTGCCGCTCAGTGGAAAAAGTTATGCCGGACGCTCATACGATCTGCCGTCAGAAAGTAAGTGTCAGTAACAGGGGTAGAACTGTAGCGCCAGTTATTATCTTTACCTCACAGAATTCAGCAACTGCGCCGAACTCCTCATATGATACAGAATTGACGAYRCRRTTACCAACGACATCGCCACTATACTCCCCACACTATACAATAGATTCATGATATCTGGCAGGTGCCTGAATTTTTGATTGCATTCAGGATGAAGTCTGTAAAGATGAAGGGAACACCACGCCCATCGCCGTGAGTGTGCGTTTCAGGAAACATCCCTATCGCCCAAACAGGATCTGTGCGAGCTTTCGTGGTGTTGCTAACAGAATGCACCAACCATAGGGACGCCCACTGACGTACCGTCTTATGATTCGCGTGCTCATGGTCAACAATAAACGGCGGGTCGGTTTTGCATATGTGTCTCTAAATTCTGTGCCCTCTCATAGATTAAGTGCTCATGGGTGGTGAAAGATTAGGCTGAGTAAAGCTGCATGCCTTCTTTTTTCACTCCCGACCATTGGCCGCGCTGCCCGTCTTCTGTCCAGGGGTGCGTGAAGATAAGTTCCAATGAGCGCCGTCGGTCCTGGTCTAAAGTAAGCTGAAACGAGGATATGCGCACATAGGATCTCATGCGCCGAACGCGGTAGTGGCGAACTACAGTCCATTCGCGTGTCTCAAATAAGCAATACAAAGACTAGCTTATTGACMCGTCAGCTTTCGTGGGACCTCTAACACGAATATGCTAACGGATGATGCTGTCACTCATCCCCTTKRWTCGGCACAGCCCCGTCTACCATCTCGAACTCTTTAACATCAAACGGATACTGTTGGTAACAATACACTTGAGAGTACTGAGATCATCGAGAGTCGAAAACTTCGATCACCCCCCGAGAAACGTACTCGCGGGAATTGGTTCGATTCTCGCAGATGCACCCAATGGCCGGGCGCACACGTATCCGTAGCTAAGCTTCCAACAAATACCATGGAAGCAAAACGGCTTATTTCATGCATCGTGCGTGGTATACCCATAACAGTAAAGAGTGGTACTCTGGCCACACCCTGTAAAAGTAGCTAATCAAGAATAGAAACTGAGRTTTTGATTAGTTCCGAGAGGTTGAGGTGTCTGGGGAGCGACTAGGTCACTATCGTTGAACTCTTCCTGACGCGAGGTGAAGTCAAATGCATTTACTGTACCCAGGAATGTTCGTCATAGGTGGCGTTATTGCCGTAAAACCCTAAAATTGTGTCGACCAGTTCAAAGACGCAGCCACTCACAGATCCTCTAACTTTGTGTTGTATTCCAACCTATTGTACTGCATTATTGACGAGATATGCTAGGGGGATCACGGCTGAACAATGGCCCATATAGTTAGCTACATKRTAATGATTGCACTCTATCATGTTGTGCTGCAGCGAAGAATTTGGGCAAGATGTATGGGGGTGCGTAGACCTACAGCATGCCCACAAAGCTACAGAACAATCGCCCGGTTATGCATCGATTTCTATGGCGTCTGGGGGGTTTCGTTACATTAGTAACAAAGTTCTCGCCGTTGAGCAATCGTAGCGATTAGCCAGAACATCATGCAATATTTATTTAGGTTTGCCTCCTTAATATCACGCTAGACCGGGGCACGTGGTCCGGTTTAGATTGCCGGGTTCATGAGTAATCTTGCTATAGATTTGCAGAGGTAGTTCCGGTCCTCTGTCTCTCCGTAGCCATCAGACAAGGTATTACGAGGAGACACCACGGGCTAAGGGAGCGCAAAACGATCGTGTTGCCCGATTTCCAGTAACCACGACCGTTTGAACTCCAGAACAAGCGCCATTCCACGTATTCTTGAAGTGACATCGCGCATTATGATTTCGTTAGTGCACCTTTCGTTTTGTCTTCAACCGAGTGAGCAGCCTCCTGTACCTGTGCCGACCCACTGCCGAGGTTTCCGGCGTTATCGCAGAGTTGTCATAGGCTTGGTTGCAGCGATACGTGCCCGTAGGCCATAATTCTCAGAAATTTTGTAACGCTAAGCCCTTATAACTCCTCGTTAGTGACTGCACTAACATCAGTTATGGGATACCCACACTGTCGCAAGGGCTACTTCTTTTATCCCATGGGACTTTAGCCCGGATAGGGACTTTGAAACTTACGTAGGCCTACGGTGCAAACCCGTCGTGTAATAACTAAGTTCCAGGAGTTCAGAGTACCCCGGGCGTCCTATCTCAGTTACGGCGTTTCCCGCGCTAAGGGTCTTTTTCAGAATACTGTAACAGAGTGGGGTAAAATTTAGCGGATCATGAGGAGGAAAAGCTTTTTGAAGGCCGTTATGCCCAATTTATACAAAACGTCCCTTAACCACATCGCGCTCCATCGCGAAAGTTGACGCATTGTCTGGCGTATATTAGCGTGAAATAAACAGAGATTTGACAACTGTAGATTTCAATCTACAACCCGGTACAAGCAGACATGACARTTGGTAAGCCCGCGATTCTCTTTCAGTTTCCTATCCGGAACTTACACGGACAAATAATCCCTTCTATGTCTTTTATTCTTAGAGTGTCAATTATCATATCCGTCCTGGTTCCAGCCTATAGAGGTGCATTCCCCCTTCGTGCAGACTCACTTCTAAGATGGTAGCGCCTACCAACGAGAACCTCTTTGCCAACTTGATCCCCGGTTGTAGAGCGTGGTCCGAAAGCGTCTATTCCACCTAAACTTCCAGCTGACTGATCTGCATAAGATTGTAGGAGCGGTTTCGCCATCAGAGTCTCGTATACTGTGGCGCTAGACAGTGCAATCAAGGCTGAACGAATGATGAGTACTAGAGGTGTAGGTGACCCGAAGGACAGCTGGCCTGTCAGGTCATCGGGGGCTCAATGATTTGGGGGATGCAATACTCAGCCACAGAAATTGTCCTTTGGCCTGAATACAGCGCGGGTTGTCTTGTCTTATTTCAATACTCTCCGTGTCTTCAGAGAATTTTATCATGGATCCTCCATGAAGAATCCCATGCCATATATGACCAGAATGTTGAGGCTACGACGGGAGCTGGTTCTGAGGCATGACTCAGCCAAATGCGGTGGCAAACATTCCAATTGTGTGACATCAAACGGATACATTTCTCCACTTTCGGTAATCAATCTTGCAATGATAGCAAGGCCTTAATTGGAACAGCCACCGGAAGTCTATGCCCGAGCTCTACTTTGCCTGCGTCACCATCCCCTGGAGTGCAGGCATATAATTATCGTCTGTCATCCAACGCATCCTGAGGGCTTTAAATTGGGACTCGGGTAAGGCCGAGCTGCGGTGTAGTTCTCTTCCAATGCTGATCAGTCTTACCCTAAACTCCGTCTCCAGCAAGTGCAAGTCAAGTCATGTAGAACTTATCAAAACGCACTATACGCATTCAGTACAAGACCTTCAATCCACGCTTACTTTGCGACGTGTAGAGTATAGCAATAGGATGTCGATTACTTGTCATTCATGCGAGGCCATTTCAAAGCTCGATACAGCGGCTCCAGACCAGACCCTGTTGTTCACCCTAACTTTATTTTAGTAGTGCAACTCAACGAACTATCATATATCTATGGTTTATAAAGCTAATCGTATTACGTTCAACAGGGTCGTGCCACCCGACTATTCGTGTGCTACGGAGACGCCCTTAACTAAAAAGGCCTGTGTACATACCGCGCCGCCGCTGCAGTATGTGATCTAACAGTTAAATATTCCAACTGAAGACATAAATGATCGGTAATCCGCAGGGCGTTGGGCCCTGCATACCAGGACACTTAGATGGGTGGCCCGAGCAATTGTCTTTATGTGAGACCCTGATGTCTATTTCCACGGACATGTCCCTGCGATGGGGACAGTCTTCCGTCAATAATGAAAGCCTTGGTGCCGGTTCGCGTGGCAACGCAATAATAATCCCAAGTCCTCTTATCTGGGCTGTAATTCTCGGGTCTATGTTATGAATCAGTTCAGCTTGGATGAGAGCCATCTCTTTGCGTGCCTCCTTAGTTTGAGCCGTAGGGATCAAAAATTCGTGACTATGTTGGGCACCGTATGGTAGCGCTCTGATTGGGTATAACAGATGATTAGCAGCGCAAACTATTCACGCGCACAGGGCAGTGCCCCGTAGTCAAACTTAACACGCTAGGGTGCGAACGACCGTCCTAATGCTACGCGCCTGATAGTATTACCTAATCAATCCTGACATTGAGCACTCTCAAGTGCGGGATCCTATCCCTTCTCGAATATTAGCGGCCAAAAGGCGGGTTTTTTTAACAGGAGAGGTCCACAAATCACAAATACTGTCCTGCGCCTTAAAAGCTACTAGGATGCTCAAGTTAATCTGGTGTGCCTTAGCTAATTGTTGGAGTCGCACTTCCTACAATTTACAATCTCCATGGTCACCTTTAAGTAGCGTCGGCAGTGAGTAGCTTCATAACGCCAATGTCAATCGTCACTACTCGTATTGTGTGTGCCACCTTCAATCGACAGTCGAAGTTGGTATGGTTTAGGCACACTTTATTTTTAGTTAAAGTTGAGAGTATTAAACTGGCTTAGACTACCGACCGGTCCCCGGCTTCCTTGTGGCAATAAAGGCTCTTGATGAACTTCGCACAATGCGGTAGCCTACTTGGTAGGTATTWCATAACACTGTCAACTGCAGAAGCAAGAGTCTCCATCGAATTCCGTAGAGGAAAAGCATGTAAACGCATGAGCGTCGTCAGGAGGGGAAACGGTCACGACTTCCATACGCAGTTTAACTAGTTCTTTATACTATGCTTTTTCAACATGTAAGTGCTTGACTGTCGAATTTCGTAAAAGCTTCTTCAGTCCTGACCTCGAACATAAGAAGATCGATACATCAACTCCCTGACAACATTTTTACGCCGCGGTTTACATAACGATGCAATTCCGACACGATAGCTGGAGACCTTTTGTTTGCTGTGGTGCTGTCCGATTCGCATAGCATCACAGGCTGTGCAGAGATTACTAGTTGAGTTTCACGTTCATGCTTAAACATTACGGCCCGGATACCAGGTTTGATACGCGTTCGACTATACATAGATGGATCTCTCTACAAAGGGCGCATGAGGTAGCTCTCTATAATAATATTATCATTGAAGGTACAAAAATCCCCCGCAAATTGTGTAGGTAGTGCATTTGAACTTCACCGTCACTCTAGTAGTCCAATATAAGCTTACTTCGTAAGCATTTGCCACCGGTGCGTCCCTCAAGTGGAAATGTCGATCCCTACCAGACAGCTCCATAGGCTTACTGTGTCATCCAACTTCTTTTTTAATTACGGATCGACAGATCCAACCCTTCAGTTACTTGAAGGTTAGGAGAAGCGTTTAACGGTCTTAAGGTTATGCTGGAATTTGACGTTACTGTGCGTGACGCAGTGACTACGAGCCACGCGGTCGACTTGATCAGACACTCTCTATGGAACATATCTGATTCAAGTGTACAGGATTTCATAACGGCTCCACGGGTCCCGTGGGTATTCGTGTCGTTTCGTTACGCGCTTACAATAAAGAGCCCCTTTGTGCAGTAACTCACTCAGCAAATCTAGACGTAACTCTACGAACATGCCTCTCTTTGTCAA
GPT140110  GCAACGCACGTTGATGGGAACGTCTCAACTACGACAGGACCCGACGACGGGAGAATAATATCTAAACTTTATACATGCCCTCCCGCTTGCCAACTCGCCTGTACAGCGCATTATGAACTTAGAAATCTTTGAAGTGATATGTGGGAACCTGAAAGTGGTCGGGCGGATGCATATCTCTGGCTATGTGGATTTGGACCGCCCATATTTTTGTACTCACGAGGCACCTTGTTCGCAGCATCCGATTGATCAATTCTGATTCGCCTCTACTTGCCAATGGGTAACATTTATACTTCTCCTGTCCGCGCTTATTTTTGCAGTGATATATCACAGTGTACGCGAATATGACTTTGAAGTGTAGAGATACGTGCAAATTAAGTACTGATCACTAACTTGTGGCCTTCACGTCCCCATCTGTACATGGGGACGAGAAATTGCCAAAAAACTGAAGAATTACAATACTTCAATAAGTTGGAGTATCTGGATATTACGTGCAGGGAAGTTAGCTTCTGCTGGGGTGTCATAAAGTGCACGGTGGCCGGCTGGCGATAACCACCCCGGCGGACTGTATGGGTTTCCGACATAAGCGATTTCCTGTTCGTATACTGCATGTCGAGGAGCTTAACTGAGTATCTCAGCATCCTGCAATTATGATGTGTCCGCCTAACAAATGCTTTTTTACAAGGCGTCAGCATTATTATGTCCAAAGGGCGCGTGCTGTTTTGGCACACGCCTTGTTTTTTGCACGAAGTACTCAATTGAATCCAGCTGGGGGCTCGGACTAGCTTCCACCTATAGCGTAAGTACTACTGGAGAATAGCCGCCTAGCCCTGGCAGTTTGTCTCGAACCCCATACACCATACTCCAATCGACCAGCGTGATAGAACAATCGCTGGTTGCTCGAATGAACTAGGCTCGTCACCAATGCTGCTGCCTTTATTCGGCTGATGGTGCTAATTCAGGGAATTGCAGAACGTAACGCAGGGCTAAACTATGCCGGACTCCTTTTTTTCCGGTCGGATACAGCTAGAAAGAGCAATGCAATTCGCTTATCAGCGGGCCTGATCAACCCCCAAAGTATCATCACTACTGATTTACATTGAATATAAACAAAGTAGACAGCCACTATGTACGAATGGTGCCATTCCATCCAACATTCTCGTCGCGCAGGCCGTTAAGGGCCGCTCGACAGATTTACTACTGGATTTCGGACCCATGCATCGAAACCTTGTACCCGATCGTAAGCGTGCATCCTAAGAATTCTTCCTGACAGAGCGGCACGCCTATGATCCTGCAACCTCAGGTGGGCATCCGACGAGGAGGAGGTCTTCTTGTGCCTATSCATGTTGTGGGTTAGCCTGTCAGACCCTGTTTGGTGATGGCCGTGTATAGCCAAAGGGATACGAGGAATCTAAAACCTGTCGTGGTTCGGAAGTATTGTTTTGCTCGCCCAATAGGGGTTACACATGCCTCAACCACTCGTCAAGGAACTCAACTATCTATGATGAGCGAACCATGGGACCGAATAAATTTCCCGCCAGCATAATCGTTTAGAACCAGGGTGGAGGCAAGTGCGTTTACACCAGTGAAGGTGCCTTGAACTAAGTTCAAGTGCTTTGATAGTTCACTGGCTACAACATTTGCACCTCGTATAACTGTTAATAGGCTAGCTAACGTATTGCCGTACTGAATATAAACCAGGCASSMYCRAACGTAAACTTCTAAACAAGCGACCTAGCCTTTCGCTCGTCATAGCAAATTACGTCATATGACGGGGACGTCACGGGTATATAAGAGTTATTGCAGGTAACATAAGGCTTCAAGTCATCCCTGCCCCGGATCATTAGGTGGGCGCGATATTCCCAATATGAGTTGTTTGAATTAATTCCGTAACTGAGAGCAGATTAACAGGCCGTGATCCATCAACAAGCGTGCTCCCTGCTCAAACACTGTATCACATCCATCCATATGTTGTCATCACGTTGCAAAACGTCGTCCAACAATAGCTCAGTTTAACCATGGTAAGAGGGGGCAAAAAACCGACGCGTACCGAATACCCGGATAGCATATGATCTTCAAATCCGTGTTAGTTGCTATCCTATGTGTCCCACCCTACACATTAATAAGCCGTAAGGAAACCCCAGCTCATTCCCGGAAGCCTGTCACCCTAAGAGTAATAACGTCGAAGTTGGTCACAGAACGATCATAATTTGTCGAATCAGTTTGTCCGAGTAGCAACTTTCTTTGCGAGTGCAAATTCTAAGGCGGTTTTTGGCTATTAAAGGTCCCCCGCTAAATCTGTCGTAGCACTCAGGCTGAAATCTATTACGTGGAAGGGCGTAATAAACGCTCCGTAGAGTTGTCCCTTCATTATAGGGGTCTTGGGCGTATTTTAGCTAACTAAACAGTCAGAGGGGAAGGGTTGTGGTCCGGTCAGCTGGCGGTACTTCCAACAGAAACGACTTCACGCTCGCTATTATGTTATAACTGTTAGGTCAAAAGGGCATGTCAACGATCAGTCAGGGGGCCCCTTAGCAACCGAGACACTCACGGCACAGCGCATTGCTATTGTCTGAATTCAGCATAATCAGCTCCTGAAGCGTCTGAATTGTAGTCAACTGCCAACCAAAACGTAGGTCTGTTGATCCATAAGAACTATACGCAATGCTTCCACCGAGTGCATTTTAATTAGCGAGAACCACAGTCCATTAAAGTAAGAATACGTCCAAGGCTCGATAATGGACTCGAATGGGCCGGCCTTTT-G-TCACTAAGAACGTGAGAAGAATGTGATCAAATCACGAAGCGCGGCCAGTGATGGTGCCTAATGCCGCGATCTAGGTTGTCGCCATGCACTTCTAGGAGGAGCAAATATCGCATCGCCCTTCATCATTGCTGGGTTCTACCCGAGAATAGTCGTGACCATTGCAACACTTGTTAAAGTATTCTTATCCGTCGGCGAGTCAGGACCTTGTGTGAAGATTTACTTTCTCTCCTGATTCTAACATATAAGGTTGGAAAACTGGAAGATTACGGAGTTCGCCAATGAACACGATGCTTGCCAGCCCTTCTGGCAGCGACCGACAATTCAGACCTCCGTGTAAATTTTGTCCTACTTAAACGAATAGAACGGCAGAAAATTATATAACGAGATTGCCGCATTATAGGCTTGTTCCTGCTCTCCTTGACTTATTATTGGACTTAAGATAGCTTAGCCTGTTGAGTATGATTACGAGCGTGATTTACATTGTTACTCCTCTACCCGGAGGTACTTCACACTGACCGCCGGCCTGATAATCTCCTATCCCTTGGGTTCCCTCTGAAGAAGGTCTAGCTTTGCCAGAAGTGATCAGGCTGGTTAAACATGGCAGTATCGGTGCTCCACGCTGGGGACACATTGTCTCCTCTTGAATCTTCCTGAAACCCATCCTTGGTCTTCGAGAGGTAGGGGGTGATCTTTGAGCTGTGTCTATCGAGTCCCGGTTACTTCCCGTCTTTAATTTGCAGTTAGTGGACTACTTCCTGTAGATGTGCGGACTCGGCCGAACCATTGAGCGGGGAATTAAGTCGCGTTTAGCCAGAGATCGGGGCGTCTATACGCTCATGCCACAGGACTAAGAGCATCTTGTGTGAAGCCGAGATCGTCGAAGCATGCAACACAAACTAGTCGTGTCTACGTTAGTCTTCTAGCACTACCACGACGTTCCGGTACCCAATTTATGAGACCAAGGAGTCTCACCCCCATTTTCACGTAAATCTCTGACCAAAAGAATG-GACAAGTGCAAATAAGCATCTCCGGTCGGGTTTGGACGGAGATGTATGCGGCTTCGGTCCTCTATTTTTCATAGTGGAACTGCGCTCGACTCTAATGCTCTGATAAAGTTATATCCCTTCATTTCCTGGCAGCTGGATACTAGCAGACCAGAAACTACCTTAAAGAAGTTAGTTAAGGGAGAGGGCGCGGCATCTGACGCGATTTCGCGCTCTCACAGCGTTCTAACTAAAGGTGGTCCTAAACTCGACCTCATAGTGAGTATTCTTCTACTCATATAGGTTCCAGCTAAACGTTTCCGCCTTACGGACAGCTATCAAACTGCTACGTTTAGGTAACATTGACGAACATAGACTGGTTTGATGGAAAGAAACCTGTTAATATGGCGGCTTTGCTGAACTATCCAAATGCCAGGACCGCGCTTGAAATAAACATTACGTCCAGTAGGAGCAGTTTATATCTGCGCACCAACCGCAAAGAAATGGAGAAGTAACATTTCGCAAGAATATCCCTCCCTCTGAAGACTGGCGGTCGCCCCCTGCGTGACCGATTGAAGGCAGCCAATGCGATCACGCTGTATGATATTAAAACGGAATTATCATATACTCAAGTAAGCATGGTGTAGCAAAGTGTTATGGGTCATTAGGCAGAACAGACACGGGCTTTGGCAGTCCTAAGCCTTTAGGCATTACGTCTAATTTGTGGGTTTGCGATATACATTGGATAGTACCCTAACGGGACAAACTCTGACTAGTACATACAGGAATGAAGTGTCAGATCGGGGGCATGCTCTAAAGCAGCCAGCGCCGTGGTTATCATAAGAATAAAATGCTTGGAGTATAGCCTCCAAGTGATCTTCCAGCATCCAACTACTATATATGCCCTACGTACGTACCGGGCATAATAGTGCTGACAGGTTTGAAACCGATTAAGTGAGGCCTTTTTATCGTTTTATCCCTACCTTAGGTCGCAAGAGGTGTGCGGAGTCGTCTCGCACTGCATAACCTAAATTAAGGTAGCTGTGGATTCGTCTTGGTTAGTGTCGTTGAGTATTCTTGTCTTCAGATCACGGTGCATCTCGCGGATAACCCTCTCCTCGATACACATCCGTCTCTACAACGTTGTGGAAAGGCGCGTCCAGAAGTGAGCGAAAGATTCTTCAAACATGAGGTCATCATTAGAGAAAATCTTTACGGTCGATTGCTCTGCCCATTGTATCTAGTTGATAGCCATGATGCACGACTGTTGCCTTCCGTTACATCATGGACGTAGTCGCTATGAGATGTACGCGGAGATTGTTGGATCAGCAAAACTTGACCGGGTTMTTCATCTAAGTCTTCGCAATGCGGTATAACAAAACATGATCCGGGGCTCGGGTTAAAGCTGTCATGTCTATGGCTCTCAGGTGTGGGACTAAGCCTTGTAGTATTGCGATCACATAGCCAGGAGGTATCACCTATATTAGTAGGCTATAACACTTGTCGTACCGAGGTCGACATGAATCCATATACGTAGCCAAGATGATAGGCAACTAATGCGAATATCTACTTTACTTGTGCTGTTTTGGTCCAACTAATGATATGTATATTATTTCTGTTCTCCTGCGGTTTTCAGGGAATCCTTGCGGTAGGCCCCGTTTGAGTGGGTGCATACTGTCAAACATCGAATTAGTATAGTCGCCCTCACGAGAGTAATTGCTACTCGAAAGATGAGTCCTTGCGAAGATTTTGGGCGCGTTCCATTACTCATGAGGCTATGTCCAAGAGCTAATTAGCAAGCTGTGCCCTTTATAGATCGTTTTGCAAAAAACGCAGTGTTCTGTACAGCCCTGATCTCAGTAACGCGCAGCACTTTAGTGCGATTTACACGTGTTTGCCGCTCAGTGGAAAAAGTTATGCCGGACGCTCATACGATCTGCCGTCAGAAGGTAAGTGTCAGTAACAGGGGTAGAACTATAGCGCCAGTTATTATCTTGACCTCAAAGAATTCCGCAACAGCGCCGAACTCCTCATATGATACAGAATTGACGAYRCRRTTACCAACGACATCGCCACTATACTCCCCACACTATACAATAGATTCATGATATCTGGCAGGTGCCTGGATTTTTGATTGCATTCAGGATGAAGTCTGTAAAGATGAAGGGAACACCACGCCCATCGCCGTGAGTGTGCGTTTCAGGAAACATCCCTATCGTCCAAACAGGATCTGTGCGAGCTTTCGTGGTGTTGCTAACAGAATGCACCAACCATAGGGACGCCCACTGACGTACCGTCTTATGATTCGCGTGCTCATGGTCAACAATAAACGGCGGGTCGGTTTTGCATATGTGTCTCTAAATTCTGTGCCCTCTCATAGATTAAGTGCTCATGGGTGGTGAAAGATTAGGCTGAGTAAAGCTGCATGCCTTCTTTTTTCACTCCCGACCATTGGCCGCGCTGCCCGTCTTCTGTCCAGGGGTGCGTGAAGATAAGTTCCAATGAGCGCCGTCGGTCCTGGTCTAAGGTAAGCTGAAACGAGGATATGCGCACATAGGATCTCATGCGCCGAACGCGGTAGTGGCGAACTGCAGTCCATTCGCGTGTCTCAAATAAGCAATACAAAGACTAGCTTATTGACMCGTCAGCTTTCGTGGGACCTCTAACACAGATATGCTAACGGATGATGCTGTCACGTATCCCCCTTATCCGGCACGGCCCCGTCTACCATCTCGAACTCTTTAACATTAAACGGATACTGTTGGTAACAATACACTTGAGAGTACTGAGATCATCGAGAGTCGAAGACTTCGATCACCCCCCGAGAAACGTACTCGCGGGATTTGGTTCGATTTTCGCAGATGCACCCAATGGCCGGGCGCACACGTATCCGTAGCTAAGCTTCCAACAGATACCATGGAAGCAAAGCGGCTTATTTCATGCATCGTGCGTGGTATACCCATAACAGTAAAGAGTGGTACTCTGGCCACACCCTGTAAAAGTAGCTAATCAAGAATAGAAACTGAGRTTTTGATTAGTTCCGAGAGGTTGAGGTGTCTGGGGAGCGACTAGGTCACTATCGTTGAACTCTTCCTGACGCGAGGTGAAGTCAAATGCATTTACTRTACCCAGGAATGTTCGTCATAGGTGGCGTTATTGCCGTAAAACCCTAAAATTGTGTCGACCAGTTCAAAGACGCAGCCACTCACAGATCCTCTAACTTTGTGTTGGATTCGAACCTATTGTACTGCATTATTGACGAGCTTTGCTAGGGGGATCACGGCTGAACAATGGCCCATATAGTTAGCTACATKRTAATGACTGCACTCTATCATGTTGTGCTGCAGCGTAGAATTTGGGCAAAGTGTATGGGGGTGCGTAGACCTACAGCATGCCCACAAAGCTACAGAACAATCGCCCGGTTATGCATCGATTTCTATGGCGTCTGGGAGGTTTCGTTACATTAGTAACAAAGTTCTCGCCGTTGAGCAATCGTAGCGATTAGCCAGAACATCATGCAATATTTATTTAGGTTTGCCTCCTTAATATCACGCTAGACCGGGGCACGTGGTCCGGTTTAGATTGCCGGGTTCATGAGTAATCTTGCTATAGATTTGCAGAGGTAATTCCGGTCCTCTGTCTCTCCGTAGCCATCAGACAAGGTATTACGAGGAGACACCACGGGCTAAGGGAGCGCAAAACGATCGTGTTGCCCGATTTCCAGTAACCACGACCGTTTGAGCTCCAGGACGAGCGCCATTCCACGTATTCTTGAAGTGACATCGCGCATTATGATTTCGTTAGTGCACCTTTCGTTTTGTCTTCAACCGAGTGAGCAGCCTCCTGTACCTGTGCCGACCCACTGCCGAGGTTTCCGGCGTTATCGCAGAGTTGTCATAGGCTTGGTTGCAGCGATACGTGCCCGTAGGCCATAATTCTCAGAAATTTTGTAACGCTAAGCCCTTATAACTCCTCGTTAGTGACTGCACTAACATCAGTTATGGGATACCCACACTGTCGCAAGGGCTACTTCTTTTATCCCATGGGACTTTAGCCCGGATAGSGRMTTYGAAACTTACGTAGGCCTACGGTGCAAACCCGTCGTGTAACAACTAAGTTCCAGGAGTTCAGAGTACCCCGGGCGTCCTATCTCAGTTACGGCGTTTCCCGCGCTAAGGGTCTTTTTCAGAATACTGTAACAGAGTGGGGTAAAATTTAGCGGATCATGAGGAGGAAAAGCTTTTTGAAGGCCGTTATGCCCAATTTATACAAAACGTCCCTTAACCACATCGCGCTCCATCGCGAAAGTTGACGCATTGTCTAGCGTATACTAGCTTGA-TTAAACAGAGATTTGACAACTGTAGATTTCAATCTACAACCCGGTACAAGCAGACATGACARTTGGTAAGCCCGCGATTCTCTTTCAGTTTCCTATCCGGAACTTACACGGACAAATAATCCCTTCTATGTCTTTTATTTTCAGAGTGGCAATGGCTGCATCCGTC-TGGTTACGGCCTATAGAGGTGCATTCCCCCTTCGTGCAGACTCACTTCTAAGATGGTAGCGCCTACCAACGAGAACCTCTTTGCCAACTTGATCCCCGGTTGTAGAGCGTGGTCCGAAAGCGTCTATTCCACCTAAACTTCCAGCTGACTGATCTGCATAAGATTGTAGGAGCGGTTTCGCCATCAGAGTCTCGTATACTGTGGCGCTAGACAGTGCAATCAAGGCTGAACGAATGATGAGTACTAGAGGTGTAGGTGACCCGAAGGACAGCTGGCCTGTCAGGTCATCGGGGGCTCAATGATTTGGGGGATGCAATACTCAGCCACAGAAATTGTCCTTTGGCCTGAATACAGCGCGGGTTGTCTTGTCTTATTTCAATACTCTCCGTGTCTTCAGAGAATTTTATCATGGATCCTCCATGAAGAATCCCATGCCATATATGACCAGAATGTTGAGGCTACGACGGGAGCTGGTTCTGAGGCATGACTGAGCCAAATGCGGTGGCAAACATTCCAATTGTGTGACATCAAACGGATACATTTCTCCACTTTCGGTAATCAATCTTGCAATGATAGCAAGGCCTTAATTGGAACAGCCACCGGAAGTCTATGCCCGAGCTCTACTTTGCCTGCGTCACCATCCCCTGGAGTGCAGGCATATAATTATCGTCTGTCATCCAACGCATCCTGAGGGCTTTAAATTGGGACTCGGGTAAGGCCGAGCTGCGGTGTAGTTCTCTTCCAATGCTGATCAGACTTACCCTAAACTCCGTCTCCAGCAAGTGCAAGTCAAGTCATGTAGAACTTATCAAAACGCACTATACGCATTAAGTACAAGACCTTCAATCCACGCTTACTTTGCGACGTGTAGAGTATAGCAATAGGATGTCGATTACTTGTCATTCATGCGAGGCCATTTCAAAGCTCGATACAGCGGCTCCAGATCAGACCCTGTTGTGCACCTTAACTTTATTTTAGTAGTGCAACTCAACGAACTATCATATATCTATGGTTTATAAAGCTAATCGTATTACGTTCAACAGGGTCGTGCCACCCGACTATTCGTGTGCTACGGAGACGCCCTTAACTAAAAAGGCCTGTGTACATACCGCGCCGCCGCTGCAGTATGTGATCTAACAGTTAAATATTCCAACTGAAGACATAAATGATCGGTAATCCGCAGGGCGTTGGGCCCTGCATACCAGGACACTTAGATGGGTGGCCCGAGCAATTGTCTTTATGTGAGACCCTGATGTCTATTTCCACGGACATGTCCCTGCGATGGGGACAGTCTTCCGTCAATAATGAAAGCCTTGGTGCCGGTTCGCGTGGCAACGCAATAATAATCCCAAGTCCCCTTATCTGGGCTGTAATTCTCGGGTCTATGTTATGAATCAGTTCAGCTTGGATGAGAGCCATCTCTTTGCGTGCCTCCTTAGTTTGAGCCGCAGGGATCAAAAATTCGTGACTATGTTGAGCATTGTATGGTTGCGATCTGATCAGGTATAACAGATGATTAGCAGCGCAAACTATTCACGCGCACAGGGCAGTGCCCCGTAGTCAAACTTAACACGCTAGGGTGCGAACGACCGTCCTAATGCTACGCGCCTGATAGTATTACCTAATCAATCCTGACATTGAGCACTCTCAAGTGCGGGATCCTATCCCTTCTCGAATATTAGCGGCCAAAAGGCGGGTTTTTTTAACAGGAGAGGTCCACAAATCACAAATACTGTCCTGCGCCTTAAAAGCTACTAGGATGCTCAAGTTAATCTGGTGTGCCTTAGCTAATTGTTGGAGTCGCA-TTCCTACAATTTACAATCTCCATGGTCACCTTTAAGTAGCGTCGGCAGTGAGTAGCTTCATAACGCCAATGTCAATCGTCACTACTCGTATTGTGTGTGCCACCTTCAATCGACAGTCGAAGTTGGTATGGTTTAGGCACACTTTATTTTTAGTTAAAGTTGAGAGTATTAAACTGGCTTAGACTACCGACCGGTCCCCGGCTTCCTTGTGGCAATAAAGGCTCTTGATGAACTTCGCACAATGCGGTAGCCTACTTGGTAGGTATTWCATAACACTGTCAACTGCAGAAGCAAGAGTCTCCATCGAATTCCGTAGAGGAAAAGCATGTAAACGCATGAGCGTCGTCAGGAGGGGAAACGGTCACGACTTCCATACGCAGTTTAACTAGTTCTTTATACTATGCTTTTTCAACATTTAAGTACTTGACTGCAAGATTTCGTAAAAGCTTCTTCAGTCCTGACCTCGACCATAAGAAGATCGATACATCAACTCCCTGACAACATTTTTACGCCGCGGTTTACATAACGATGCAATTCCGACACGATAGCTGGAGACCTTTTGTCTGCTGTGGTGCTGTCCGATTCGCATAGCATCACAGGCTGTGCAGAGATTACTAGTTGAGTTTCACGTTCATGCTTAAACATTACGGCCCGGATACCAGGTTTGATACGCGTTCGACTATACATAGATGGATCTCTCTACAAAGGGCGCATGAGGTAGCTCTCTATCATAATATTATCATTGATGGTACAATAATCCTTCGCAAATTGTGCAACTTGTGCGTTTGAGCCTTACCGCCACTCTAGAAGTCCAATATAAGCTTACTTCGTAAGCATTTGCCACCGGTGCGTCCTTCAAGTGGAAATGTCGATCCCCACCAGACAGCTCCATAGACTTAATATGCCATCCAACTTCTTCTTTAATGATGGATCTACAGACTCAATCCTTYMGTTACTTGAAGGTTAGGAGAAGCGTTTAACGGTCTTAAGGTTATGCTGGAATTTGACGTTACTGTGCGTGACGCAGTGACTACGAGCCACGCGGTCGACTTGATCAGACACTCTCTATGGAACATATCTGATTTAAGTGTRCAGGACTTCATAACGGCTCCACGGGTCCCGTGGGTATTCGTGTCGTTTCGTTACGCGCTTACAATAAAGAGCCCCTTTGTGCAGTAACTCACTCAGCAAATCTAGACGTAACTCTACGAACATGCCTCTCTTTGTCAA
GPT140130  GCAACGCACGTTAATGGGAACGTTTCAACTACGACAGGACCTGACGACGGGAGGATAATATCTAAAATTTATACATGCCCTCCCGCTTGCCAACTCGCCTGTACAGCGCATTATGAATTCAGATATCTTTGAAGTGATATGTGGGAACCTGAAAGTGGTCGGGCGGATGCATATCTCTGGCTATCTGGATTTGGACCGCCCATATTTTTGTACTCACGAGGCACCTTGTTCGCAGCATCCGATTGATCAATTCTGATTCGCCTCTACTTGCCAATGGGTAACATTTATACTTCTCCTGTCCGCGCTTATTTTTGCAGTGATATATCACAGTGTACGCGAATATGACTTTGAAGTGTAGAGATACGTGCAAATTAAGTACTGATCACTAACTTGTGGCCTTCACGTCCCCATCTGTACATGGGGACGAGAAATTGCCAAAAAACTGAAGAATTACAATACTTCAATAAGTTGGAGTATCTGGATATTACGTGCAGGGAGGTTAGCTTCTGCTGGGGTGTCATAAAGTGCACGGTGGCCGGCTGGCGATAACCACCCCGGCGGACTGTATGGGTTTCCGACATAAGCGATTTCCTGTTTGTATACTGCATGTCGAGGAACTTAGCTGAGTATCTGAGCATCCTGCAATTATGATGTGTCCGCCTAACAAATGCTTTTTTACAAGGCGTCAGCATTATCATACTCATAGGTTTGAAAGTGATTTGGCACACGCCTTGTTTTTTGCACGAAGTACTCAATTGAATCCATCTGGGGACACGGACTAGCTTCCACCTATAGCGTAAGTACTACTGGAGAATAGCCGCCTAGCCCTGGCAGTTTGTCTCGAACCCCATACACCATAYTCCAATCGACCAGCGTGATAGAACAATCGCTGGTTGCTCGAATGAACTAGGCTCGTCACCAATGCTGCTGCCTTTATTCGGCTGATGGTGCTAATTCAGGGAATTGCAGAACGTAACGCAGGGCTAAACTATGCCGGACTCCTTTTTTTCCGGTCGGATACAGCTAGAAAGAGCAATGCAATTCGCTTATCAGCGGGCTTGATCAACCCCCAAAGTATCATCACTACTGATTTACATTGAATATAAACAAAGTAGATAGCCACTATGTACGAATGGTGCCATTCCATCCAACATTCTCGTCGCGCAGGCCGTTAAGGGCCGCTCGACAGATTTACTACTGGATTTCGGACCCATGCATCGAAACCTTGTACCCGATCGTAAGCGTGCATCCTCAGAGTTCTTCCTGACAGAGCGGCACGCCTATGGTCCTGCAACCTCAGGTGGGCATCCGACGAGGAGGAGGTCTTCTTGTGCCTAAGCATGTTGTGGGTTCGCCTGTTAGACCCTGTTTGGTGATGGCCGTGTATAGCCAAAGGGATACGAGGAATCTAAAATTTGATGTGGYTGAGTGCCCTCAGTCTTCGTACTCGATACGGGCTACACATGCCTCAACCACTCGTCAAGGAACTCAACTATCTATGATGAGCGAACCATGGGACCGAATAAATTTCCCGCCAGCATAATCGTCTAGAACCAGGGTGGAGGCAAGTGCGTTTACACCAGTGAAGGTGCCTTGGACTAAGTTCAAGTGCTTTGATAGTTCACTGGCTACAACATTTGCACCACGTATAACTGTTAATAGGCTAGCTAACGTATTGCCGTACTGAATATAAACCAGGCASSMYCRAACGTAAACTTCTAAACAAGCGACCTAGCCTTTCGCTCGTCATAGCAAATTACGTCATATGACGCGGACGTCACAGGTATATAAGAGTTATTGCAGGTAACATACGGATGCAAGCCATCCCTGCCCCGGATCATTAGGTGGGCGCGATATTCCCAACATGAGTTGTCTGAATTAATTCCGTAACCGAGAGCAGATTAACAGGCCGTGTTGAATTAACATGTTCTCACCCCGTTTTGGCGCAGTATCATATTCACCCCCGTCTTATATATGCGTCGCAAAACGTCGTCCAACAATAGCTCAGTTTAACCATGGTAAGAGGGGGCAAAAAATCTTCGCGTACCGAATACCCGGACATCATATGATCTTCGAATCCGTGTTAGTTGCTATCCTATGTGTCCCACCCTACACATTAATAAGCCGTAAGGAAACCCCAGCWCATTCCCGGAAGCCTGTCACCCTAAGTGTAATAACGTAGAAGTTGGTCACAGAACGATCATAATTTGTCGAATCAGTTTGTCCGAGTAGCAACTTTCTTTGCGAGTGCAAATTCTAAGGCGGTTTTTGGCTATTAAAGGTCCCCCGCTAAATCTGTCGTAGCACTCAGGCTGAAATCTATTACGTGGAAGGGCGTAATAAACGCTCCGTAGAGTTGTCCCTTCATTATAGGGGTCTTGGGCGTATTTTAGCTAACTAAACAGTCAGAGGGGAAGGGTTGTGGTCCGGTCAGCTGGCGGTACTTCCAACAGAAACGACTTCACGCTCGCTATTATGTTATAACTGTTAGGTCAAAAGGGCATGTCAACGATCAGTCAGGGGGCTCCTTAGCGACCGAGACACTCACGGCACAGCGCATTGCTATTGTTTGAGTGCCGTATAATCAGCTCCTGAAGCGTCTGGGCTGTAGTCAACTGCCAACCACTACGCAGGTCTGTTGATCCTTAAGAACTATACGCAATGCTTCCACCGAGTGCACTTTCATTAGCGAGAACCACAGTCCATTAAAGTAAGAATACGTCCAAGGCTTAATAATGGTCTCGAATGGGCCGACCTTGAGGCTCACTGAGAACGTGAGAAGAATGTGATCAAATCACGAAGCGCGGCCAGTGATGGTGCCTAATGCCGCGATCTAGGTTGTCGCCATGCACTTCTAGGACGAGCAAATATCGCATCGCCCTTCATCATTGCTGGGTTCTACCCGAGAATAGTCGTGACCATTGCAACACTTGTTAAAGTATTCTTATCCGTCGGCGAGTCAGGACCTTGTGTGAAGATTTACTTTCTCTCCTGATTCTAACACATAAGGTTGGGAAGCTGGAAGATTACGGAGTTCGCCAATGAACACGATGCTTGCCAGCCCTTCTGGCAGCTACCGACAATTCAGACCTCCGTGTAAATTTTGTCCTACTTAAATGAATAAAACGGCAGATAATTATATAACGAGATTGCCGCATTATAAGTTTGTTTCTGCTCTCCTTGACTTATTATTGAACTTAAGATAGCTTAGCCTGTTGAGTATGATTACGAGCGTGATTTACATTGTTACTCCTCTACCCGGAGGTACTTCACACTGACCGCCAGCCTGATAATCTCCTATCTCCATAATTTCCTTTCGGTGGRTTTCACCAATATTTRRAGYRRCTTRRSTAGCGAGTCATAGCACGACCAGCTATCCACGCTGGGGACACATTGTCTCCTCTTGAATCTTCCTGAAACCCATCCTTGGTCTTCGAGAGGTAGGGGGTGATCTTTGAGCTGTGTCTATCGAAATCTGACCTCGCCCTGGTTTTAGTACATAGTTAGTGGACTACTTCCTGTAGATGTGCGGACTCGGCCGAACCATTGAGCGGGGAATTAAGTCGCGTTTAGCCAGAGATCGGGGCGTCTATACGCTCATGCCACAGGACTAAGAGCATCTTGTGTGAAGCCGAGATTGTTGAAGCATGCAACACAAACTAGTCGTGTCTACGTTAGTCTTCCAGCACTACCACGACGTTCCGGTACCCAATTTATAAGACCAAGGAGTCTCACCTCCATTTTCACGTAAATCTCTGACCAAAAGAGCATGACAGGTGCAAATAAGCATCTCCGGTCGGGTTCGGACGGAGATGTATGCGGCTTCGGTCCTCTATTTTTCATAGTGGAACTGCGCTCGACTCTAATGCGCTGATAAAGTTATCTCCCTTCATTTCCTGGCAGCTGGATACTAGCAGACCAGAAACTACCTTAAAGAAGTTAGTTAAGGGAGAGGGCGCGGCATCTGACGCGATTTCGCGCTCTCACAGCGTTCTAACTAAAGGTGGTCCTAAACTCGACCTCATAGTGAGTATTCTTCTACTCATATAGGTTCCAGCTAAACGTTTCCGCCTTACGGACAGCTATCAAACTGCTACGTTTAGGTAACATTGACGAACATAGACTGGTTTGATGGAAAGAAACCTGTTAATATGGCGGCTTTGCTGAACTATCCAAATGCCAGGACCGCGCTTGAAATAAACATTACGTCCAGTAGGAGCAGTTTATATCTGCGCACCAACCGCAAAGAAATGGAGAAGTAACATTTCGCAAGAATATCCCTCCCTCTGAAGAGYRGASRTYGGCAATTACATAAACCATAGGATRCRRMMRMTGTTGACACGTAGGACAATATAAGAGCGGAATTATCGTGGACTCAAGTAAGCATGGTGTAGCAAAGTGTTATGGGTCATTAGGCAGAACAGACACGGGCTTTGGCAGTTCTGGGCCTTTAGGCATTACGTCGAATTTGTGGGTTTGCGATATACATTGGATAGTACCCTAACAGGACAAACTCTGACTAGTACATACAGGAATGAGGTGTTAGATCGGGGGCATGCTCTAAAGCAGCCAGCGCCGTGGTTATCATAAGAATAAAATGCTTGGAGTATAGCCTCCAAGTGATCTTCCAGCATCCAACTACTATATATGCCCTACGTACGTACCGGGCATAATAGTGCTGCCACGTTTGAAACCGATTAAGTGGGGCCTTTTTATCGTTTTATCCCTACCTTAGGTCGCAAGAGGTGTGCGGCGTCGTCTCGCACTGCATAACCTAAATTAAGGTAGCTGTGGATTCGTCTTGGGTAGTGTCGTTGAGTATTCTTATCTATAGATCACGGTGCATCTCGCGGATAACCCTCTCCTCGATACACATCCGTCTCTACAACTTTGTGGAAAGGCGCGTCCAGAAGTGAGCGAAATATTCTGCAAACATAAGCTCATCATTAGAGAAAATCTTTACGGTCGTTTGATTTGCCCATTGTATCTAGTTGATAGCCATGATGCACGACTGTTGCCTTCCGTTACACCATGGACATAGTCGCTACGAGATGTACGCGGAGATTGTTGGATCAGCAAAACTTGACCGGGTTMTTCATCTAAGTCTTCGCAATGCGGTATAACAAAACATGATCCGGGGCTCGGGTTAAAGCTGTCATGTCTATGGCTCTCAGGTGTGGGACTAAGCCTTGTAGTACCGTGGCCACGCAGACAGGCGGTGTCGCATGTGTTGGGAGACTATAACACTTGTCGTACCGAGGTCGACATGGATCCATATACGTAGCCAAGATGATAGGCAACTAATGCGAATATCTAATCCATTTGCGCTGTTCCAATCCAGCAAATGATATGTATATTATTTCTGTTCTCCTAACCTTTKYAGGCAATCCTTGCGGTAGGCCCCGTTTGAGTGGGTGCATACTGTCAAACATCGAATTAGTATAGTCGCCCTCACGAGAGTAATTGCTACTCGAAAGATGAGTCCTTGCGAAGATTTTGGGCGCGTTCCATTACTCATGAGGCTATGTCCAAGAGCTAATTAGCAAGCTGTGCCCTTCATAAATAGTTTTGCAATAAACGCAGTGTTCTGTACAGCCCTGATCTCAGTAACGCGCAGCACTTTAGTGCGATTTAAACGTGTTTGCCCCTCAGTGGAAAAAGTTATGCCGGACGCTCATACGATCTGCCGTCAGAAAGTAAGTGTCAGTAACAGGGGTAGAACTGTAGCGCCAGTTATTATCTTGACCTCACAGAATTCAGCAACTGCGCCGAACTCCTCATATGATACAGAATTGACGATGCGATTACCAACGACATCGCCACTATACTCCCCACACTATACAATAGATTCATGATATCTGGCAGGTGCCTGGATTTTTGATTGCATTCAGGATGAAGTCTGTAAAGATGAAGGGAACACCACGCCCATCGCCGTGAGTGTGCGTTTCAGGAAACATCCCTATCGCCCAAACAGGATCTGTGCGAGCTTTCGTGGTGTTGCTAACAGAATGCACCAACCATAGGGACGCCCACTGACGTACCGTCTTATGATTCGCGTGCTCATGGTCAACAATAAACGGCGGGTCGGTTTTGCATATGTGTCTCTAAATTCTGTGCCCTCTCATAGATTAAGTGCTCATGGGTGGTGAAAGATTAGGCTGAGTAAAGCTGCATGCCTTCTTTTTTCACTCCCGACCATTGGCCGCGCTGCCCGTCTTCTGTCCAGGGGTGCGTGAAGATAAGTTCCAATGAGCGCCGTCGGTCCTGGTCTAAGGTAAGCTGAAACGAGGATATGCGCACATAGGATCTCATGTGCCGAACGCGGTAGTGGCGAACTACAGTCCATTCGCGTGTCTCAAATAAGCAATACAAAGACTAGCTTATTGACMCGTCAGCTTTCGTGGGACCTCTAACACAGATATGCTAACAGGTGGTGGCAACCTGCATCACTCTGRWTCGGCACAGCCCCGTCTACCATCTCGAACTCTTTAACATCAAACGGATACTGTTGGTAACAATACACTTGAGAGTACTGAGATCATCGAGAGTCGAAGACTTCGACCACCCCCCGAGAAACGTACTCGCGGGAATTGGTTCGATTCTCGCAGATGCACCCAATGGCCGGGCGCACACGTATCCGTAGCTAAGCTTCCAACAGATACCATGGAAGCAAAACGGCTTATTTCATGCATCGTGCGTGGTATACCCATAACAGTAAAGAGTGGTACTCTGGCCACACCCTGTAAAAGTAGCTAATCAAGAATAGAAACTGAGRTTTTGATTAGTTCCGAGAGGTTGAGGTGTCTGGGGAGCGACTAGGTCACTATCGTTGAACTCTTCCTGACGCGAGGTGAAGTCAAATGCATTTACTGTACCCAGGAATGTTCGTCATAGGTGGCGTTATTGCCGTAAAACCCTAAAATTGTGTCGACCAGTTCAAAGACGCAGCCACTCACAGATCCTCTAACTTTGTGTTGTATTCGAACCTATTGTACTGCATTATTGACGAGCTTWGCTAGGGGGATCACGGCTGAACAATGGCCCATATAGTTAGCTACATKRTAATGACTGCACTCTATCATGTTGTGCTGCAGCGTAGAATTTGGGCAAAGTGTATGGGGGTGCGTAGACCTACAGCATGCCCACAAAGCTACAGAACAATCGCCCGGTTATGCATCGATTTCTATGGCGTCTGGGAGGTTTCGTTACATTAGTAACAAAGTTCTCGCCGTTGAGCAATCGTAGCGATTAGCCAGAACATCATGCAATATTTATTTAGGTTTGCCTCCTTAATATCACGCTAGACCGGGGCACGTGGTCCGGTTTAGATTGCCGGGTTCATGAGTAATCTTGCTATAGATTTGCAGAGGTAGTTCCAGTCCTYKGTCTCACAGTAGCCATCAGACAAGGTATTACGAGGAGACACCACGGGCTAAGGGAGCGCAAAACGATCGTGTTGCCCGATTTCCAGTAACCACGACCGTTTGAGCTCCAGGACGAGCGCCATTCCACGTATTCTTGAAGTGACATCGCGCATTATGATTTCGTTAGTGCACCTTTCGTTTTGTCTTCAACCGAGTGAGCAGCCTCCTGTACCTGTGCCGACCCACTGCCGAGGTTTCCGGCGTTATCGCAGAGTTGTCATAGGCTTGGTTGCAGCGATACGTGCCCGTAGGCCATAATTCTCAGAAATTTTGTAACGCTAAGCCCTTATAACTCCTCGTTAGTGACTGCACTAACATCAGTTATGGGATACCCACACTGTCGCAAGGGCTACTTCTTTTATCCCATGGGACTTTAGCCCAGATAGGGGCTTTGAAACTTACGAGAACCTACGGTGCAAACCCGTCGTGTAATAACTAAGTTCCAGGCGTTAAGAGTACCGCGGGCGTCCTATCTCAGTTACGGCGYTCCCCGCGCTAAGGGTCTTTTTCAGAATACTGTAACAGAGTGGGGTAAAATTTAGCGGATCATGAGGAGGAAAAGCTTTTTGAAGACCGTTATGCCCAATTTATACAAAACGTCCCTTAACCACATCGCGCTCCATCGCGAAAGTTGACGCATTGTCTGGCGTATATTAGCGTGAAATAAACAGAGATTTGACAACTGTAGATTTCAATCTACAACCCGGTACACGTAGACACGACCACCGGAGGGCTCGCGATTCTCTTTTAGTTTCCTATCCGGTATTTACACGGACAAATAATCCCTCCGATGTCTTTTATTTTCAGAGTGGCAATTATCATATCCGTCCTGGTTACGGCCTATAGAGGTGCATTCCCCCTTCGTGCAGACTCACTTCTAAGATGGTAGCGCCTACCAACGAGAACCTCTTTGCCAACTTGATCCCCGGTTGTAGAGCGTGGTCCGAAAGCGTCTATTCCACCTAAACTTCCAGCTGACTGATCTGCATAAGATTGTAGGAGCGGTTTCGCCATCAGAGTCTCGTATACTGTGGCGCTAGACAGTGCAATCAAGGCTGAACGAATGATGAGTACTAGAGGTGTAGGTGACCCGAAGGACAGCTGGCCTGTCAGGTCATCGGGGGCTCAATGATTTGGGGGATGCAATACTCAGCCACAGAAATTGTCCTTTGGCCTGAATACAGCGCGGGTTGTCTTGTCTTATTTCAATACTCTCCGTGTCTTCAGAGAATTTTATCATGGATCCTCCATGAAGAATCCCATGCCATATATGACCAGAATGTTGAGGCTACGACGGGAGCTGGTTCTGAGGCATGACTGAGCCAAATGCGGTGGCAAACATTCCAATTGTGTGACATCAAACGGATACATTTCTCCACTTTCGGTAATCAGTCTTGCAATGATAGCAAGGCCTTAATTGGAACAGCCACCGGAAGTCTATGCCCGAGCTCTACTTTGCCTGCGTCACCATCCCCTGGAGTGCAGGCATATAATTATCGTCTGTCATCCAACGCATCCTGAGGGCTTTAAATTGGGACTCGGGTAAGGCCGAGCTGCGGTGTAGTTCTCTTCCAATGCTGATCAGACTTACCCTAAACTCCGTCTCCAGCAAGTGCAAGTCAAGTCATGTATAACTCATCAAAACGCACTATACGCATTCAGTACAAGACTTTCAGTCCACGCTTACTTTGCGACGTGTAGAGTATAGCAATAGGATGTCGATTACTTGTCATTCATGCGAGGGCATTTCAAAGCTCGATACAGCGGCTCCAGACCAGACCCTGTTGTGCACCTTAACTTTATTATAGTAGTGCAACGTAACGAACTATCATATATCTATGGTTTATAAAGCTAATCGTATTACGTTCAACAGGGTCGTGCCACCCGACTATTCGTGTGCTACGGAGACGCCCTTAACTAAAAAGGCCTGTGTACATACCGCGCCGCCGCTGCAGTATGTGATCTAACAGTTAAATATTCCAACTGAAGACATAAATGATCGGTAATCCGCAGGGCGTTGGGCCCTGCATACCAGGACACTTAGATGGGTGGCCCGAGCAATTGTCTTTATGTGAGACCCTGATGTCTATTTCCACGGACATGTCCCTGCTATGGGGACAGTCTTCCGTCAATAATGAAAGCCTTGGTGCCGGTTCGCGTGGCAACGCAATAATAATCCCAAGTCCCCTTATCTGGGCTGTAATTCTCGGGTCTATGTTATGAATCAGTTCAGCTTGGATGAGAGCCATCTCTTTGCGTGCCTCCTTAGTTTGAGCCGCAGGGATCAAAAATTCGTGACTATGTTGAGCATTGTATGGTTGCGATCTGATCAGGTATAACAGATGATTAGCAGCGCAAACTATTCACGCGCACAGGGCAGTGCCCCGTAGTCAAACTTAACACGCTAGGGTGCGAACGACCGTCCTAATGCTACGCGCCTGATAGTATTACCCAATCAATCCTGACATTGAGCACTCTCAAGTGCGGGATCCTATCCCTTCTCGAATATTTACGGGAAGGTTATCAGATTGCCCAATAGGGAAAGTAGGCGAGACTTAAATACTGTCCTGCGCCTTAAAAGCTACTAGGATGCTCAAGTTAATCTGGTGTGCCTTAGCTAATTGTTGGAGTCGCACCTCCGACAATGAAYAGTCTCCATGGTCACCTTTAAGTAGCGTCGGCAGTGMSAAGCTTCATAACGCCAATGTCAATCGTCACTACTCGTATTGTGTGTGCCACCTTCAATCGACAGTCGAAGTTGGTATGGTTTAGGCACACTTTATTTTTAGTTAAAGTTGAGAGTATTAAACTGGCTTAGACTACCGACCGGTCCCCGGCTTCCTTGTGGCAATAAAGGCTCTTGATGAACTTCGCACAATGCGGTAGCCTACTTGGTAGGTATTWCATAACACTGTCAACTGCAGAAGCAAGAGTCTCCATCGAATTCCGTAGAGGAAAAGCATGTAAACGCATGAGCGTCGTCAGGAGGGGAAACGGTCACGACTTCCATACGCAGTTTAACTAGTTCTTTATACTATGCTTTTTCAACATGTAAGTGCTTGACTGTCGAATTTCGTAAAAGCTTCTTCAGTCCTGACCTCGAACATAAGAAGATCGATACATCAACTCCCTGACAACATTTTTACGCTTCGGTTTACATAGCGATGCAATTCCGACACGATAGCTGGAGGCCTTTTGTTTGCTGTGGTGCTGTCCGATTCGCATAGCATCACAGGCTGTGCAGAGATTACTAGTTGAGTTTCACGTTCATGCTTAAACATTACGGCCCGGACACCAGGTTTGATACGCGTTCGACTATACATAGATGGATCTCTCTACAAAGGGCGCATGAGGTAGCTCTCTATCATAATATTATCATTGATGGTACAATAATCCTTCGCAAATTGTGTAACTTGTGCGTTTGAGCCTTACCGCCACTCTAGAAGTCCAATATAAGCTTACTTCGTAAGCATTTGCCACCGGTGCGTCCTTCAAGTGGAAATGTCGATCCCCACCAGACAGCTCCATAGACTTACTATGCCATCCAACTTCTTCTTTAATGATGGATCTACAGACTCAATCCTTYMGTTACTTGAAGGTTAGGAGAAGCGTTTAACGGTCTTAAGGTTATGCTGGAATTTGACGTTACTGTGCGTGACGCAGTGACTACGAGCCACGCGGTCGACTTGATCAGACACTCTCTATGGAACATATCTGATTTAAGTGTACAGGATTTCATAACGGCTCCACGGGTCCCGTGGGTATTCGTGTCGTTTCGTTACGCGCTTACAATAAAGAGCCCCTTTGTGCAGTAACTCACTCAGCAAATCTAGACGTAACTCTACGAACATGCCTCTCTTTGTCAA
CTR_H1_122 GCAACGCACGTTAATGGGAACGTTTCAACTACGACAGGACCTGACGACGGGAGGATAATATCTAAAATTTATACATGCCCTCCCGCTTGCCAACTCGCCTGTACAGCGCATTATGAATTCAGATATCTTTGAAGTGATATGTGGGAACCTGAAAGTGGTCGGGCGGATGCATATCTCTGGCTATGTGGATTTGGACCGCCCATATTTTTGTACTCACGAGGCACCTTGTTCGCAGCATCCGATTGATCAATTCTGATTCGCCTCTACTTGCCAATGGGTAACATTTATACTTCTCCTGTCCGCGCTTATTTTTGCAGTGATATATCACAGTGTACGCGAATATGACTTTGAAGTGTAGAGATACGTGCAAATTAAGTACTGATCACTAACTTGTGGCCTTCACGTCCCCATCTGTACATGGGGACGAGAAATTGCCAAAAAACTGAAGAATTACAATACTTCAATAAGGTGGAGTATCTGGATATTACGTGCAGGGAGGTTAGCTTTTGCTGGGGTGTCATAAAGTGCACGGTGGCCGGCTGGCGATAACCACCCCGGCGGACTGTATGGGTTTCCGACATAAGCGATTTCCTGTTTGTATACTGCATGTCGAGGAACTTAGCTGAGTATCTGAGCATCCTGCAATTATGATGTGTCCGCCTAACAAATGCTTTTTTACAAGGCGTCAGCATTATTATGTCCAAAGGGCGCGTGCTGTTTTGGCACACGCCTTGTTTTTTGCACGAAGTACTCAATTGAATCCATCTGGGGACACGGACTAGCTTCCACCTATAGCGTAAGTACTACTGGAGAATAGCCGCCTAGCCCTGGCAGTTTGTCTCGAACCCCATACACCATACTCCAATCGACCAGCGTGATAGAACAATCGCTGGTTGCTCGAATGAACCAGGCTCGTAACCAATGCTGCTGCCTTTATTCGGCTGATGGTGCTAATTCAGGGAATTGCAGAACGTAACGCAGGGCTAAACTATGCCGGACTCCTTTTTTTCCGATCGGATACAGCTAAAAAGAGCAATGCAATTCGCTTATCAGCGGGCTTGATCAACCCCCAAAGTATCATCACTACTGATTTACATTGAATATAAACAAAGTAGATAGCCACTATGTACGAATGGTGCCATTCCATCCAACATTCTCGTCGCGCAGGCCGTTAAGGGCCGCTCGACAGATTTACTACTGGATTTCGGACCCATGCATCGAAACCTTGTACCCGATCGTAAGCGTGCATCCTAAGAATTCTTCCTGACAGAGCGGCACGCCTATGGTCTTGCAACCTCAGGTGGGCACCCGACGAGGAGGAGGTCTTCTTGTGCCTAAGCATGTTGTGGGTTCGCCTGTCTGACCCTGTTTGGTGATGGCCGTGTAAAGCCAAAGGGATACGAGGAATCTAAAACCTGTCGTGGTTCGGAAGTATTGTTTTGCTCGCCCAATAGGGGTTACACATGCCTCAACCACTCGTCAAGGAACTCAACTATCTATGATGAGCGAACCATGGGACCGAATAAATTTCCCGCCAGCATAATCGTCTAGAACCAGGGTGGAGGCAAGTGCGTTTACACCAGTGAAGGTGCCTTGGACTAAGTTCAAGTGCTTTGATAGTTCACTGGCTACAACATTTGCACCACGTATAACTGTTAATAGGCTAGCTAACGTATTGCCGTACTGAATATAAACCAGGCAGGCCC-AACGTAAACTTCTAAACAAGCGACCTAGCCTTTCGCTCGTCACAGAAAATTACGTCATATGACGGGGACGTCACGGGTATATAAGAGTTATTGCAGGTAACATACGGATGCAAGCCACCCCTGCCACGGATCATTAGGTGGGCGCGATATTCCCAACATGAGTTGTTTGAATTAATTCCGTAACTGAGAGCAGATTAACAGGCCGTGATCCATCAACAAGCGTGCTCCCTGCTCAAACACTGTATCACATCCATCCATATGTTGTCATCACCTTGCAAAACGTCGTCCAACAATAGCTCAGTTTAACCATGGTAAGAGGGGGCAAAAAACCGACGCGTACCGAATACCCGGATAGCATATGATCTTCGAATCCGTGTTAGTTGCTATCCTATGTGTCCCACCCTACACATTAATAAGCCGTAAGGAAACCCCAGCTCATTCCCGGAAGCCTGTCACCCTAAGAGTAATAACGTCGAAGTTGGTCACAGAACGATCATAATTTGTCGAATCAGTTTGTCCGAGTAGCAACTTTCTTTGCGAGTGCAAATTCTAAGGCGGTTTTTGGCTATTAAAGGTCCCCCGCTAAATCTGTCGTAGCACTCGGGCTGAAATCTATTACGTGGAAGGGCGTAATAAACGCTCCGTAGAGTTGTCCCTTCATTATAGGGGTCTTGGGCGTATTTTAGCTAACTAAACAGTCAGAGGGGAAGGGTTGTGGTCCGGTCAGCTGGCGGTACTTCCAACAGAAACGACTTCACGCTCGCTATTATGTTATAACTGTTAGGTCAAAAGGGCATGTCAACGATCAGTCAGGGGGCCCCTTAGCAACCGAGACACTCACGGCACAGCGCATTGCTATTGTCTGAATTCAGCATAATCAGCTCCTGAAGCGTCTGAATTGTAGTCAACTGCCAACCAAAACGTAGGTCTGTTGATCCATAAGAACTATACGCAATGCTTCCACCGAGTGCATTTTAATTAGCGAGAACCACAGTCCATTAAAGTAAGAATACGTCCAAGGCTCGATAATGGTCTCGAATGGGCCGGCCTTGAGGCTCACTGAGAACGTGAGAAGAATGTGATCAAATCACGAAGCGCGGCCAGTGATGGTGCCTAATGCCGCGATCTAGGTTGTCGCCATGCACTTCTAGGACGAGCAAATATCGCATCGCCCTTCATCATTGCTGGGTTCTACCCGAGAATAGTCGTGACCATTGCAACACTTGTTAAAGTATTCTTATCCGTCGGCGAGTCAGGACCTTGTGTGAAGATTTACTTTCTCTCCTGATTCTAACACATAAGGTTGGGAAGCTGGAAGATCACGGAGTTCGCCAATGAACACGATGCTTGCCAGCCCTTCTGGCAGCGACCGACAATTCAGACCTCCGTGTAAATTTTGTCCTACTTAAATGAATAAAACGGCAGATAATTATATAACGAGATTGCCGCATTATAGGCTTGTTCCTGCTCTCCTTGACTTATTATTGAACTTAAGATAGCTTAGCCTGTTGAGTATGATTACGAGCGTGATTTACATTTTTACTCCTCTACCCGGAGGTACTTCACACTGACCGCCGGCCTGATAATCTTT-ATCCCTTGGGTTCCCTCTGAAGAAGGTCTAGCTTTGCCAGAAGTGATCAGGCTGGTTAAACATGGCAGTATCGGTGCTCCACGCTGGGGACACATTGTCTCCTCTTGAATCACCCTGAAACCCATCCTTGGTCTTCGAGAGGTAGGGGGTGATCTTTGAGCTGTGTCTATCGAAATCCGGTTACTTCCCGTCTTTAATTTGCAGTTAGTGGACTACTTCCTGTAGATGTGCGGACTCGGCCGAACCATTGAGCGGGGAATTAAGTCGCGTTTAGCCAGAGATCGGGGCGTCTATACGCTCATGCCACAGGACTAAGAGCATCTTGTGTGAAGCCGAGATCGTCGAAGCATGCAACACAAACTAGTCGTGTCTACGTTAGTCTTCTAGCACTACCACGACGTTCCGGTACCCAATTTATAAGACCAATTAGTCTCACCTCCATTTTCACGTAAATCTCTGACCAAAAGAGCATGACAGGTGCAAATAAGCATCTCCGGTCGGGTTCGGACGGAGATGTATGCGGCTTCGGTCCTCTATTTTTCATAGTGGAACTGCGCTCGACTCTAATGCGCTGATAAAGTTATCTCCCTTCATTTCCTGGCAGCTGGATACTAGCAGACCAGAAACTACCTTAAAGAAGTTAGTTAAGGGAGAGGGCGCGGCATCTGACGCGATTTCGCGCTCTCACAGCGTTCTAACTAAAGGTGGTCCTAAACTCGACCTCATAGTGAGTATTCTTCTACTCATATAGGTTCCAGCTAAACGTTTCCGCCTTACGGACAGCTATCAAACTGCTACGTTTAGGTAACATTGACGAACATAGACTGGTTTGATGGAAAGAAACCTGTTAATATGGCGGCTTTGCTGAACTATCCAAATGCCAGGACCGCGCTTGAAATAAACATTACGTCCAGTAGGAGCAGTTTATATCTGCGCACCAACCGCAAAGAAATGGAGAAGTAACATTTCGCAAGAATATCCCTCCCTCTGAAGACTGGCGGTCGCCCCCTGCGTGACCGATTGAAGGCAGCCAATGCGATCACGCTGTATGATATTAAAACGGAATTATCGTGGACTCAAGTAAGCATGGTGTAGCAAAGTGTTATGGGTCATTAGGCAGAACAGACACGGGCTTTGGCAGTCCTAAACTTTCAAATGCTAAATCTTATTTMCCGGTTGTCAGAGTATATTAGATAGTACCCTAATGGGACAAACTCTGACTAGTACATACAGGAATGAAGTGTCAGATCGGGGGCATGCTCTAAAGCAGCCAGCGCCGTGGTTATCATAAGAATAAAATGCTTGGAGTATAGCCTCCAAGTGATCTTCCAGCATCCAACTACTATATATGCCCTACGTACGTACCGGGCATAATAGTGCTGACAGGTTTGAAACCGATTAAGTGAGGCCTTTTTATCGTTTTATCCCTACCTTAGGTCGCAAGAGGTGTGCGGAGTCGTCTCGCACTGCATAACCTAAATTAAGGTAGCTGTGGATTCGTCTTGGTTAGTGTCGTTGAGTATTCTTGTCTATAGATCACGGTGCATCTCGCGGATAACCCTCTCCTCGATACACATCCGTCTCTACAACTTTGTGGAAAGGCGCGTCCAGAAGTGAGCGAAATATTCTGCAAACATAAGCTCATCATTAGAGAAAATCTTTACGGTCGTTTGATTTGCCCATTGTATCTAGTTGATAGCCATGATGCACGACTGTTGCCTTCCGTTACATCATGGACGTAGTCGCTATGAGATGTACGCGGAGATTGTTGGATCAGCAAAACTTGACCGGGTTMTTCATCTAAGTCTTCGCAATGCGGTATAACAAAACATGATCCGGGGCTCGGGTTAAAGCTGTCATGTCTATGGCTCTCAGGTGTGGGACTAAGCCTTGTAGTATTGCGATCACATAGCCAGGAGGTATCACCTATATTAGTAGGCTATAACACTTGTCGTACCGAGGTCGACATGGATCCATATACGTAGCCAAGATGATAGGCTATTAATACGTACTATGACTTTACTTGTGCTGTTTTGGTCCAGCAAATGATATGTATATTATTTCTGTTCTCCTGCGGTTTTCAGGGAATCCTTGCGGTAGGCCCCGTTTGAGTGGGTGCATACTGTCAAACATCGAATTAGTATAGTCGCCCTCACGAGAGTAATTGCTACTCGAAAGATGAGTCCTTGCGAAGATTTTGGGCGCGTTCCATTACTCATGAGGCTATGTCCAAGAGCTAATTAGCAAGCTGTGCCCTTCATAAATAGTTTTGCAAAAAACGCAGTGTTCTGTACAGCCCTGATCTCAGTAACGCGCAGCACTTTAGTGCGATTTAAACGTGTTTGCCCCTCAGTGGAAAAAGTTATGCCGGACGCTCATACGATCTGCCGTCAGAAAGTAAGTGTCAGTAACAGGGGTAGAACTGTAGCGCCAGTTATTATCTTGACCTCACAGAATTCAGCAACTGCGCCGAACTCCTCATATGATACAGAATTGACGATGCGATTACCAACGACATCGCCACTATACTCCCCACACTATACAATAGATTCATGATATCTGGCAGGTGCCTGAATTTTTGATTGCATTCAGGATGAAGTCTGTAAAGATGAAGGGAACACCACGCCCATCGCCGTGAGTGTGCGTTTCAGGAAACATCCCTATCGCCCAAACAGGATCTGTGCGAGCTTTCGTGGTGTTGCTAACAGAATGCACCAACCATAGGGACGCCCACTGACGTACCGTCTTATGATTCGCGTGCTCATGGTCAACAATAAACGGCGGGTCGGTTTTGCATATGTGTCTCTAAATTCTGTGCCCTCTCATAGATTAAGTGCTCATGGGTGGTGAAAGATTAGGCTGAGTAAAGCTGCATGCCTTCTTTTTTCACTCCCGACCATTGGCCGCGCTGCCCGTCTTCTGTCCAGGGGTGCGTGAAGATAAGTTCCAATGAGCGCCGTCGGTCCTGGTCTAAGGTAAGCTGAAACGAGGATATGCGCACATAGGATCTCATGTGCCGAACGCGGTAGTGGCGAACTACAGTCCATTCGCGTGTCTCAAATAAGCAATACAAAGACTAGCTTATTGACMCGTCAGCTTTCGTGGGACCTCTAACACAGATATGCTAACGGATGATGCTGTCACGTATCCCCCTTATCCGGCACAGCCCCGTCTACCATCTCGAACTCTTTAACATCAAACGGATACTGTTGGTAACAATACACTTGAGAGTACTGAGATCATCGAGAGTCGAAAACTTCGATCACCCCCCGAGAAACGTACTCGCGGGAATTGGTTCGATTCTCGCAGATGCACCCAATGGCCGGGCGCACACGTATCCGTAACTAAGCTTCCAACAGATACCATGGAAGCAAAAAGGCTTACCTCATGCATCGTGCGTGGTATACCCATAACAGTAAAGAGTGGTACTCTGGCCACACCCTGTAAAAGTAGCTAATCAAGAATAGAAACTGAGRTTTTGATTAGTTCCGAGAGGTTGAGGTGTCTGGGGAGCGACTAGGTCACTATCGTTGAACTCTTCCTGACGCGAGGTGAAGTCAAATGCATTTACTGTACCCAGGAATGTTCGTCATAGGTGGCGTTATTGCCGTAAAACCCTAAAATTGTGTCGACCAGTTCAAAGACGCAGCCACTCACAGATCCTCTAACTTTGTGTTGGATTCGAACCTATTGTACTGCATTATTGACGAGCTTTGCTAGGGGGATCACGGCTGAACAATGGCCCATATAGTTAGCTACATKRTAATGACTGCACTCTATCATGTTGTGCTGCAGCGTAGAATTTGGGCAAAGTGTATGGGGGTGCGTAGACCTACAGCATGCCCACAAAGCTACAGAACAATCGCCCGGTTATGCATCGATTTCTATGGCGTCTGGGGGGTTTCGTTACATTAGTAACAAAGTTCTCGCCGTTGAGCAATCGTAGCGATTAGCCAGAACATCATGCAATATTTATTTAGGTTTGCCTCCTTAATATCACGCTAGACCGGGGCACGTGGTCCGGTTTAGATTGCCGGGTTCATGAGTAATCTTGCTATAGATTTGCAGAGGTAATTCCAGTCCTTGGTCTCTCCGTAGCCATCAGACAAGGGATTACGAGGAGACACCACGGGCTAAGGGATCGCAAAACGATCGTGTTGCCCGATTTCCAGTAACCACGACCGTTTGAGCTCCAGGACGAGCGCCATTCCACGTATTCTTGAAGTGACATCGCGCATTATGATTTCGTTAGTGCACCTTTCGTTTTGTCTTCAACCGAGTGAGCAGCCTCCTGTACCTGTGCCGACCCACTGCCGAGGTTTCCGGCGTTATCGCAGAGTTGTCATAGGCTTGGTTGCAGCGATACGTGCCCGTAGGCCATAATTCTCAGAAATTTTGTAACGCTAAGCCCTTATAACTCCTCGTTAGTGACTGCACTAACATCAGTTATGGGATACCCACACTGTCGCAAGGGCTACTTCTTTTATCCCATGGGACTTTAGCCCAGATAGGGGCTTTGAAACTTACGAGAACCTACGGTGCAAACCCGTCGTGTAATAACTAAGTTCCAGGCGTTAAGAGTACCGCGGGCGTCCTATCTCAGTTACGGCGTTTCCCGCGCTAAGGGTCTTTTTCAGAATACTGTAACAGAGTGGGGTAAAATTTAGCGGATCATGAGGAGGAAAAGCTTTTTGAAGACCGTTATGCCCAATTTATACAAAACGTCCCTTAACCACATCGCGCTCCATCGCGAAAGTTGACGCTTTACCTAGCGTATACTTGCTTGATTTAAACAGAGATTTGACAACTGTAGATTTCAATCTACAACCCGGTACACGTAGACACGACCACCGGAGGGCTCGCGATTCTCTTTTAGTTTCCTATCCGGTATTTACACGGACAAATAATCCCTCCGGCCTTTTGTGTTTTCAGAGTGGCAATTATCATATCCGTCCTGGTTACGGCCTATAGAGGTGCATTCCCCCTTCGTGCAGACTCACTTCTAAGATGGTAGCGCCTACCAACGAGAACCTCTTTGCCAACTTGATCCCCGGTTGTAGAGCGTGGTCCGAAAGCGTCTATTCCACCTAAACTTCCAGCTGACTGATCTGCATAAGATTGTAGGAGCGGTTTCGCCATCAGAGTCTCGTATACTGTGGCGCTAGACAGTGCAATCAAGGCTGAACGAATGATGAGTACTAGAGGTGTAGGTGACCCGAAGGACAGCTGGCCTGTCAGGTCATCGGGGGCTCAATGATTTGGGGGATGCAATACTCAGCCACAGAAATTGTCCTTTGGCCTGAATACAGCGCGGGTTGTCTTGTCTTATTTCAATACTCTCCGTGTCTTCAGAGAATTTTATCATGGATCCTCCATGAAGAATCCCATGCCATATATGACCAGAATGTTGAGGCTACGACGGGAGCTGGTTCTGAGGCATGACTGAGCCAAATGCGGTGGCAAACATTCCAATTGTGTGACATCAAACGGATACATTTCTCCACTTTCGGTAATCAGTCTTGCAATGATAGCAAGGCCTTAATTGGAACAGCCACCGGAAGTCTATGCCCGAGCTCTACTTTGCCTGCGTCACCATCCCCTGGAGTGCAGGCATATAATTATCGTCTGTCATCCAACGCATCCTGAGGGCTTTAAATTGGGACTCGGGTAAGGCCGAGCTGCGGTGTAGTTCTCTTCCAATGCTGATCAGTCTTACCCTAAACTCCGTCTCCAGCAAGTGCAAGTCAAGTCATGTAGAACTTATCAAAACGCACTATACGCATTCAGTACAAGACTTTCAATCCACGCTTACTTTGCGACGTGTAGAGTATAGCAATAGGATGTCGATTACTTGTCATTCATGCGAGGGCATTTCAAAGCTCGATACAGCGGCTCCAGACCAGACCCTGTTGTGCACCTTAACTTTATTTTAGTAGTGCAACTCAATGAATTACTACATTTCTATGGTTTATAAAGCTAATCGTATTACGTTCAACAGGGACGTGCCACCCGACTATTCGTGTGCTACGGAGACGCCCTTAACTAAAAAGGCCTGTGTACATACCGCGCCGCCGCTGCAGTATGTGATCTAACAGTTAAATATTCCAACTGAAGACATAAATGATCGGTAATCCGCAGGGCATTGGGCCCTGCATACCAGGACACTTAGATGGGTGGCACAAGCAACTGTCGTTGTGTGAGGCCCTGGTGTCCAGTTCCACGGACATGTCCCTGCGGTGGGGATAGTCTTCCGTCAATAATGAAAGCCTTGATCCCGGTTCGCGTGCCAACGCAATAATAATCCCAAGTCCCCTTATCTGGGCTGTAATTCTCGGGTCTATGTTATGAATCAGTTCAGCTTGGATGAGAGCCATCTCTTTGCGTGCCTCCTTAGTTTGAGCCGCAGGGATCAAAAATTCGTGACTATGTTGAGCATTGTATGGTTGCGATCTGATCAGGTATAACAGATGATTAGCAGCGCAAACTATTCACGCGCACAGGGCAGTGCCCCGTAGTCAAACTTAACACGCTAGGGTGCGAACGACCGTCCTAATGCTACGCGCCTGATAGTATTACCCAATCAATTCTGACATTGAGCACTCTCAAGTGCGGGATCCTATCCCTTCTCGAATATTAGCGGGAAGGTTATCAGATTGCCCAACAGGAGAGGTCCACAAATCACAAATACTGTCCTGCGCCTTAAAAGCTACTAGGATGCTCAAGTTAATCTGGTGTGCCTTAGCTAATTGTTGGAGTCGAATCCCCGACCATGTACAATCTCCATGGTCACCTTTAAGTAGCGTCGGCTGTGCGTAGCTTCATAACGCCAATGTCAATCGTCACTACTCGTATTGTGTGTGCCACCTTCAATCGACAGTCGAAGTTGGTATGGTTTAGGCGCACTTCATTTTTAGTTAAAGTTGAGAGTATTAAACTGGCTTAGACTACCGACCGGTCCCCGGCTTTCTTATGGCAATAAAGGCTCTTGATGAACTTCGCACAATGCGGTAGCCTACTTGGTAGGTATTWCATATCACTGTCAACTGCAGAAGCAAGAGTCTCCATCGAATTCCGTAGAGAAAAAGCATGTAAACGCATGAGCGTCGTCGGGAGGGGAAACGGTCACGACGTCCATACGCAGTTTAACTAGTTCTTTATACTATGCTTTTTCAACATTTAAGTACTTGACTGCAAGATTTCGTAAAAGCTTCTTCAGTCCTGACCTCGAACATAAGAAGATCGATACATCAACTCCCTGACAACATTTTTACGCCGCGGTTTACATAACGATGCAATTCCGACACGATAGCTGGAGACCTTTTGTTTGCTGAGGTGCTGTCCGATTCGCATAGCATCACAGGCTGTGCAGAGATTACTAGTTGAGTTTCACGTTCATGCTTAAACATTACGGCCCGGATACCAGGTTTGATACGCGTTCGACTATACATAGATGGATCTCTCTACAAAGGGCGCATGAGGTAGCTCTCTATAATAATATTATCATTGAAGGTACAAAAATCCCCCGCAAATTGTGTAGGTAGTGCATTTGAACTTCACCGTCACTCTAGTAGTCCAATATAAGCTTACTTCGTAAGCATTTGTCTCCGGTGCGTCCCTCAAGTGGAAATGTCGATCCCTACCAGACAGCTCCATAGGCTTACTGTGTCATCCAACTTCTTTTTTAATTACGGATCGACAGATCCAACCCTTCAGTTACTTGAAGGTTAGGAGAAGCGTTTAACGGTCTTAAGGTTATGCTGGAATTTGACGTTACTGTGCGTGACGCAGTGACTACGAGCCACGCGGTCGACTTGATCAGACACTCTCTATGGAACATATCTGATTTAAGTGTACAGGATTTCATAACGGCTCCACGGGTCCCGTGGGTATTCGTGTCGTTTCGTTACGCGCTTACAATAAAGAGCCCCTTTGTGCAGTAACTCACTCAGCAAATCTAGACGTAACTCTACGAACATGCCTCTCTTTGTCAA
GPT123670  GCAACGCACGTTGATGGGAACGTCTCGACCACGACAGGACCTGACGACGGGAGAATAATATCTAAAATTTATACATGCCCTCCCGCTTGCCAACTCGCCTGTACAGCGCATTATGAACTTAGAAATCTTTGAAGTGATATGTGGGAACCTGAAAGTGGTCGGGCGGATGCATATCTCTGGCTATGTGGATTTGGACCGCCCATATTTTTGTACTCACGAGGCACCTTGTTCGCAGCATCCGATTGATCAATTCTGATTCGCCTCTACTTGCCAATGGGTAACATTTATACTTCTCCTGTCCGCGCTTATTTTTGCAGTGATATATCACAGTGTACGCGAATATGACTTTGAAGTGTAGAGATACGTGCAAATTAAGTACTGATCACTAACTTGTGGCCTTCACGTCCCCATCTGTACATGGGGACGAGAAATTGCCAAAAAACTGAAGAATTACAATACTTCAATAAGTTGGAGTATCTGGATATTACGTGCAGGGAAGTTAGCTTCTGCTGGGGTGTCATAAAGTGCACGGTGGCCGGCTGGCGATAACCACCCCGGCGGACTGTATGGGTTTCCGACATAAGCGATTTCCTGTTTGTATACTGCATGTCGAGGAACTTAGCTGAGTATCTCAGCATCCTGCAATTTTGATGTGTCCGCCTAACAAATGCTTTTTTACAAGGCGTCAGCATTATTATGTCCAAAGGGCGCGTGCTGTTTTGGCACACGCCTTGTTTTTTGCACGAAGTACTCAATTGAATCCATCTGGGGACACGGACTAGCTTCCACCTATAGCGTAAGTACTACTGGAGAATAGCCGCCTAGCCCTGGCAGTTTGTCTCGAACCCCATACACCATATTCCAATCGACCAGCGTGATAGAACAATCGCTGGTTGCTCGAATGAACCAGGCTCGTAACCAATGCTGCTGCCTTTATTCGGCTGATGGTGCTAATTCAGGGAATTGCAGAACGTAACGCAGGGCTAAACTATGCCGGACTCCTTTTTTTCCGGTCGGATACAGCTAGAAAGAGCAATGCAATTCGCTTATCAGCGGGCTTGATCAACCCCCAAAGTATCATCACTACTGATTTACATTGAATATAAACAAAGTAGATAGCCACTATGTACGAATGGTGCCATTCCATCCAACATTCTCGTCGCGCAGGCCGTTAAGGGCCGCTCGACAGATTTACTACTGGATTTCGGACCCATGCATCGAAACCTTGTACCCGATCGTAAGCGTGCATCCTAAGAATTCTTCCTGACAGAGCGGCACGCCTATGGTCTTGCAACCTCAGGTGGGCATCCGACGAGAAAAAGGTCTTCTTGTGCCTAAGCATGTTGTGGGTTCGCCTGTCTGACCCTGTTTGGTGATGGCCGTGTAAAGCCAAAGGGATACGAGGAATCTAAAACCTGTCGTGGTTCGGAAGTATTGTTTTGCTCGCCCAATAGGGGTTACACATGCCTCAACCACTCGTCAAGGAACTCAACTATCTATGATGAGCGAACCATGGGACCGAATAAATTTCCCGCCAGCATAATCGTTTAGAACCAGGGTGGAGGCAAGTGCGTTTACACCAGTGAAGGTGCCTTGAACTAAGTTCAAGTGCTTTGATAGTTCACTGGCTACAACATTTGCACCTCGTATAACTGTTAATAGGCTAGCTAACGTATTGCCGTACTGAATATAAACCAGGCASSMYCRAACGTAAACTTCTAAACAAGCGACCTAGCCTTTCGCTCGTCATAGCAAATTACGTCATATGACGGGGACGTCACGGGTATATAAGAGTTATTGCAGGTAACATAAGGCTTCAAGTCATCCCTGCCCCGGATCATTAGGTGGGCGCGATATTCCCAATATGAGTTGTTTGAATTAATTCCGTAACTGAGAGCAGATTAACAGGCCGTGATCCATCAACAAGCGTGCTCCCTGCTCAAACACTGTATCACATCCATCCATATGTTGTCATCACGTTGCAAAACGTCGTCCAACAATAGCTCAGTTTAACCATGGTAAGAGGGGGCAAAAAACCGACGCGTACCGAATACCCGGATAGCATATGATCTTCGAATCCGTGTTAGTTGCTATCCTATGTGTCCCACCCTACACATTAATAAGCCGTAAGGAAACCCCAGCACATTCCCGGAAGCCTGTCACCCTAAGTGTAATAACGTAGAAGTTGGTCACAGAACGATCATAATTTGTCGAATCAGTTTGTCCGAGTAGCAACTTTCTTTGCGAGTGCAAATTCTAAGGCGGTTTTTGGCTATTAAAGGTCCCCCGCTAAATCTGTCGTAGCACTCAGGCTGAAATCTATTACGTGGAAGGGCGTAATAAACGCTCCGTAGAGTTGTCCCTTCATTATAGGGGTCTTGGGCGTATTTTAGCTAACTAAACAGTCAGAGGGGAAGGGTTGTGGTCCGGTCAGCTGGCGGTACTTCCAACAGAAACGACTTCACGCTCGCTATTATGTTATAACTGTTAGGTCAAAAGGGCATGTCAACGATCAGTCAGGGGGCCCCTTAGCAACCGAGACACTCACGGCACAGCGCATTGCTATTGTCTGAATTCAGCATAATCAGCTCCTGAAGCGTCTGAATTGTAGTCAACTGCCAACCACTACGCAGGTCTGTTGATCCATAAGAACTATACGCAATGCTTCCACCGAGTGCACTTTCATTAGCGAGAACCACAGTCCATTAAAGTAAGAATACGTATAAGGCTCGATAATGGTCTCGAATGGGCCGACCTTGAGGCTCACTGAGAACGTGAGAAGAATGTGATCAAATCACGAAGCGCGGCCAGTGATGGTGCCTAATGCCGCGATCTAGGTTGTCGCCATGCACTTCTAGGACGAGCAAATATCGCATCGCCCTTCATCATTGCTGGGTTCTACCCGAGAATAGTCGTGACCATTGCAACACTTGTTAAAGTATTCTTATCCGTCGGCGAGTCAGGACCTTGTGTGAAGATTTACTTTCTCTCCTGATTCTAACACATAAGGTTGGGAAGCTGGAAGATCACGGAGTTCGCCAATGAACACGATGCTTGCCAGCCTTTCTGGCAGCTACCGACAATTCAGACATCTGTGTAAATTTTGTCCTACTTAAATGAATAAAACGGCAGATAATTATATAACGAGATTGCCGCATTATAGGCTTGTTCCTGCTCTCCTTGACTTATTATTGGACTTAAGATGGCTTAGCCTGTTGAGTATGATTACGAGCGTGATTTATATTGTTACTCCTCTACCCGGAGGTACTTCACACTGACCGCCGGCCTGATAATCTCCTATCCCTTGGGTTCCCTCTGAAGAAGGTCTAGCTTTGCCAGAAGTGATCAGGCTGGTTAAACATGGCAGTATCGGTGCTCCACGCTGGGGACACATTGTCTCCTCTTGAATCTTCCTGAAACCCATCCTTGGTCTTCGAGAGGTAGGGGGTGATCTTTGAGCTGTGTCTATCGAGTCCCGGTTACTTCCCGTCTTTAATTTGCAGTTAGTGGACTACTTCCTGTAGATGTGCGGACTCGGCCGAACCATTGAGCGGGGAATTAAGTCGCGTTTAGCCAGAGATCGGGGCGTCTATACGCTCATGCCACAGGACTAAGAGCATCTTGTGTGAAGCCGAGATCGTCGAAGCATGCAACACAAACTAGTCGTGTCTACGTTAGTCTTCTAGCACTACCACGACGTTCCGGTACCCAATTTATGAGATCAAGTAGTCTCACCTCCATTTTCACGTAAATCTCTGACCAAAAGAGCATGACAGGTGCAAATAAGCATCTCCGGTCGGGTTCGGACGGAGATGTATGCGGCTTCGGTCCTCTATTTTTCATAGTGGAACTGCGCTCGACTCTAATGCGCTGATAAAGTTATCTCCCTTCATTTCCTGGCAGCTGGATACTAGCAGRMCAGAAACTACCTTAAAGAAGTTAGTTAAGGGAGAGGGCGCGGCATCTGACGCGACTTCGTGMCYCCCAGACGTTCTACCCCAAGATG-----AAGTTTCATGTTCTGGCTAACGCTCTTCCACTCGTTTAGGTTTTAAACGGACATATCAGCATAGAACGCCCCCATTCCGTTGCTGAATTATGTTG---GTGACGAACACACCGGG-CAAGATGAGTGAATACAAGCTTACGTTCCGCTTCCAATGGGTTACACTACTCCCGGGACCGCGCTTGCAGCAATCGCCGAGCTAAGTAGATACAACATGCACCGTTAGATCAACACCAAGGAGACAGAGAATTAACATTTCGCAAGAATATCCCTCCCTCTGAAGACTGGCGGTCGCCCCCTGCGTGACCGATTGGATACAGCCAATGCGATCACGCTGTATGATATTAAAACGGAATTATCGTGGACTCAAGTAAGCATGGTGTAGCAAAGTGTTATGGGTCATTAGGCAGAACAGACACGGGCTTTGGCAGTCCTAAGCCTTTAGGCATTACGTCTAATTTGTGGGTTTGCGATATACATTGGATAGTACCCTAATGGGACAAACTCTGACTAGTACATACAGGAATGAAGTGTCAGATCGGGGGCATGCTCTAAAGCAGCCAGCGCCGTGGTTATCATAAGAATAAAATGCTTGGAGTATAGCCTCCAAGTGATCTTCCAGCATCCAACTACTATATATGCCCTACGTACGTACCGGGCATAATAGTGCTGACAGGTTTGAAACCGATTAAGTGAGGCCTTTTTATCGTTTTATCCCTACCTTAGGTCGCAAGAGGTGTGCGGCGTCGTCTCGCACTGCATAACCTAAATTAAGGTAGCTGTGGATTCGTCTTGGGTAGTGTCGTTGAGTATTCTTGTCTATAGATCACGGTGCATCTCGCGGATAACCCTCTCCTCGATACACATCCGTCTCTACACCGTTGTGGAAAGGCGCGTCCAGAAGTGAGCGAAATATTCTGCAAACATAAGCTCATCATTAGAGAAAATCTTTACGGTCGTTTGATTTGCCCATTGTATCTAGTTGATAGCCATGATGCACGACTGTTGCCTTCCGTTACATCATGGACGTAGTCGCTATGAGATGTACGCGGAGATTGTTGGATCAGCAAAACTTGACCGGGTTMTTCATCTAAGTCTTCGCAATGCGGTATAACAAAACATGATCCGGGGCTCGGGTTAAAGCTGTCATGTCTATGGCTCTCAGGTGTGGGACTAAGCCTTGTAGTATTGCGATCACATAGCCAGGAGGTATCACCTATATTAGTAGGCTATAACACTTGTCGTACCGAGGTCGACATGGATCCATATACGTAGCCAAGATGATAGGCAACTAATGCGAATATCTACTTTACTTGTGCTGTTTTGGTCCAGCAAATGATATGTATATTATTTCTGTTCTCCTGCGGTTTTCAGGGAATCCTTGCGGTAGGCCCCGTTTGAGTGGGTGCATACTGTCAAACATCGAATTAGTATAGTCGCCCTCACGAGAGTAATTGCTACTCGAAAGATGAGTCCTTGCGAAGATTTTGGGCGCGTTCCATTACTCATGAGGCTATGTCCAAGAGCTAATTAGCAAGCTGTGCCCTTCATAAATAGTTTTGCAAAAAACGCAGTGTTCTGTACAGCCCTGATCTCAGTAACGCGCAGCACTTTAGTGCGATTTAAACGTGTTTGCCGCTCAGTGGAAAAAGTTATGCCGGACGCTCATACGATCTGCCGTCAGAAAGTAAGTGTCAGTAACAGGGGTAGAACTGTAGCGCCAGTTATTATCTTGACCTCACAGAATTCAGCAACTGCGCCGAACTCCTCATATGATACAGAATTGACGAYRCRRTTACCAACGACATCGCCACTATACTCCCCACACTATACAATAGATTCATGATATCTGGCAGGTGCCTGAATTTTTGATTGCATTCAGGATGAAGTCTGTAAAGATGAAGGGAACACCACGCCCATCGCCGTGAGTGTGCGTTTCAGGAAACATCCCTATCGTCCAAACAGGATCTGTGCGAGCTTTCGTGGTGTTGCTAACAGAATGCACCAACCATAGGGACGCCCACTGACGTACCGTCTTATGATTCGCGTGCTCATGGTCAACAATAAACGGCGGGTCGGTTTTGCATATGTGTCTCTAAATTCTGTGCCCTCTCATAGATTAAGTGCTCATGGGTGGTGAAAGATTAGGCTGAGTAAAGCTGCATGCCTTCTTTTTTCACTCCCGACCATTGGCCGCGCTGCCCGTCTTCTGTCCAGGGGTGCGTGAAGATAAGTTCCAATGAGCGCCGTCGGTCCTGGTCTAAGGTAAGCTGAAACGAGGATATGCGCACATAGGATCTCATGTGCCGAACGCGGTAGTGGCGAACTACAGTCCATTCGCGTGTCTCAAATAAGCAATACAAAGACTAGCTTATTGACMCGTCAGCTTTCGTGGGACCTCTAACACAGATATGCTAACGGATGATGCTGTCACGTATCCCCCTTATCCGGCACAGCCCCGTCTACCATCTCGAACTCTTTAACATTAAACGGATACTGTTGGTAACAATACACTTGAGAGTACTGAGATCATCGAGAGTCGAAAACTTCGATCACCCCCCGAGAAACGTACTCGCGGGAATTGGTTCGATTTTCGCAGATGCACCCAATGGCCGGGTGCACACGTATCCGTAGCTAAGCTTCCAACAGATACCATGGAAGCAAAACGGCTTACCTCATGCATCGTGCGTGGTATACCCATAACAGTAAAGAGTGGTACTCTGGCCACACCCTGTAAAAGTAGCTAATCAAGAATAGAAACTGAGRTTTTGATTAGTTCCGAGAGGTTGAGGTGTCTGGGGAGCGACTAGGTCACTATCGTTGAACTCTGCCTGACGCGAGGTGAAGTCAAATGCATTTACTGTACCCAGGAATGTTCGTCATAGGTGGCGTTATTGCCGTAAAACCCTAAAATTGTGTCGGCCAGTTCAAAGACGCAGCCACTCACAGATCCTCTAACTTTGTGTTGGATTCCAACCCATTGTACTGCATTATTGACGAGCTTTGCTAGGGGAATCACGGCTGAACAATGGCCCATATAGTTAGCTACATKRTAATGACTGCACTCTATCATGTTGTGCTGCAGCGTAGAATTTGGGCAAAGTGTATGGGGGTGCGTAGACCTACAGCATGCCCACAAAGCTACAGAACAATCGCCCGGTTATGCATCGATTTCTATGGCGTCTGGGAGGTTTCGTTACATTAGTAACAAAGTTCTCGCCGTTGAGCAATCGTAGCGATTAGCCAGAACATCATGCAATATTTATTTAGGTTTGCCTCCTTAATATCACGCTAGACCGGGGCACGTGGTCCGGTTTAGATTGCCGGGTTCATGAGTAATCTTGCTATAGATTTGCAGAGGTAGTTCCGGTCCTCTGTCTCTCCGTAGCCATCAGACAAGGTATTACGAGGAGACACCACGGGCTAAGGGAGCGCAAAACGATCGTGTTGCCCGATTTCCAGTAACCACGACCGTTTGAGCTCTAGAACAAGCGCCATCCTTCGTATTCTTGAAGTGACATCGCGCATTACGATTTCGTTAGTGCACCTTTCGTTTTGTCTTCAACGGAGTGAGCAGCCTCCTGTACCTGTGCCGACCCACTGCCGAGGTTTCCGGCGTTATCGCAGAGTTGTCATAGGCTTGGTTGCAGCGATACGTGCCCGTAGGCCATAATTCTCAGAAATTTTGTAACGCTAAGCCCTTATAACTCCTCGTTAGTGACTGCACTAACATCAGTTATGGGCTACCCACACTGTCGCAAGGGCTACTTCTTTTATCCCATGGGACTTTAGCCCAGATAGGGGCTTTGAAACTTACGAGAACCTACGGTGCAAACCCGTCGTGTAACAACTAAGTTCCAGGCGTTAAGAGTMMMGCGGGCGTCCTATCTCAGTTACGGCGTTTCCCGCGCTAAGGGTCTTTTTCAGAATACTGTAACAGAGTGGGGTAAAATTTAGCGGATCATGAGGAGGAAAAGCTTTTTGAAGACCGTTATGCCCAATTTATACAAAATTTCTCTTAACCATATCGCGCTCCATCACGGAAGTTGACGCATTGTCTGGCGTATATTAGCGTGAAATAAACAGAGATTTGACAACTGTAGATTTCAATCTACAACCCGGTACACGTAGACACGACCACCGGAGGGCTCGCGATTCGCTTTTAGTTTCCTATCCGGAACTTACACGGACAAATAATCCCTTCTATGTCTTTTATTTTCAGAGTGTCAATTATCATATCCGTCCTGGTTACGGCCTATAGAGGTGCATTCCCCCTTCGTGCAGACTCACTTCTAAGATGGTAGCGCCTACCAACGAGAACCTCTTTGCCAACTTGATCCCCGGTTGTAGAGCGTGGTCCGAAAGCGTCTATTCCACCTAAACTTCCAGCTGACTGATCTGCATAAGATTGTAGGAGCGGTTTCGCCATCAGAGTCTCGTATACTGTGGCGCTAGACAGTGCAATCAAGGCTGAACGAATGATGAGTACTAGAGGTGTAGGTGACCCGAAGGACAGCTGGCCTGTCATGTCATCGGGGGCTCAATGATTTGGGGGATGCAATACTCAGCCACAGAAATTGTCCTTTGGCCTGAATACAGCGCGGGTTGTCTTGTCTTATTTCAATACTCTTCGTGTCTTCAGAGAATTTTATCATGGATCCTCCATGAAGAATCCCATGCCATATATGACCAGAATGTTGAGGCTACGACGGGAGCTGGTTCTGAGGCATGACTCAGCCAAATGCGGTGGCAAACATTCCTATTGTGTGACATCAAACGGATACATTTCTCAACTTTCGGTAATCAGTCTTGCAATGATAGCAAGGCCTTAATTGGAACAGCCACCGGAAGTCTATGCCCGAGCTCTACTTTGCCTGCGTCACCATCCCCTGGAGTGCAGGCATATAATTATCGTCTGTCATCCAACGCATCCTGAGGGCTTTAAATTGGGACTCGGGTAAGGCCGAGCTGCGGTGTAGTTCTCTTCCAATGCTGATCAGACTTACCCTAAACTCCGTCTCCAGCAAGTGCAAGTCAAGTCATGTAGAACTTATCAAAACGCACTATACGCATTCAGTACAAGACCTTCAATCCACGCTTACTTTGCGACGTGTAGAGTATAGCAATAGGATGTCGATTACTTGTCATTCATGCGAGGCCATTTCAAAGCTCGATACAGCGGCTCCAGATCAGACCCTGTTGTGCACCTTAACTTTATTTTAGTAGTGCAACTCAATGAATTACTACATTTCTATGGTTTATAAAGCTAATCGTATTACGTTCAACAGGGACGTGCCACCCGACTATTCGTGTGCTACGGAGACGCCCTTAACTAAAAAGGCCTGTGTACATACCGCGCCGCCGCTGCAGTATGTGATCTAACAGTTAAATATTCCAACTGAAGACATAAATGATCGGTAATCCGCAGGGCATTGGGCCCTGCATACCAGGACACTTAGATGGGTGGCACAAGCAACTGTCGTTGTGTGAGGCCCTGGTGTCCAGTTCCACGGACATGTCCCTGCGATGGGGACAGTCTCTCGTTAACAATGAAACCCTTGGTGCCGGTTCGCGTGGCAACGCAATAATAATCCCAAGTCCTCTTATCTGGGCTGTAATTCTCGGGTCTATGTTATGAATCAGTTCAGCTTGGATGAGAGCCATCTCTTTGCGTGCCTCCTTAGTTTGAGCCGTAGGGATCAAAAATTCGTGACTATGTTGAGCATTGTATGGTTGCGATCTGATCAGGTATAACAGATGATTAGCAGCGCAAACTATTCACGCGCACAGGGCAGTGCCCCGTAGTCAAACTTAACACGCTAGGGTGCGAACGACCGTCCTAATGCTACGCGCCTGATAGTATTACCCAATCAATCCTGACATTGAGCACTCTCAAGTGCGGGATCCTATCCCTTCTCGAATATTAGCGGCCAAAAGGCGGGTTTTTTTAACAGGAGAGGTCCACAAATCACAAATACTGTCCTGCGCCTTAAAAGCTACTAGGATGCTCAAGTTAATCTGGTGTGCCTTAGCTAATTGTTGGAGTCGCACTTCCTACAATTTACAATCTCCATGGTCACCTTTAAGTAGCGTCGGCAGTGAGAAGCTTCATAACGCCAATGTCAATCGTCACTACTCGTATTGTGTGTGCCACCTTCAATCGACAGTCGAAGTTGGTATGGTTTAGGCACACTTTATTTTTAGTTAAAGTTGAGAGTATTAAACTGGCTTAGACTACCGACCGGTCCCCGGCTTCCTTGTGGCAATAAAGGCTCTTGATGAACTTCGCACAATGCGGTAGCCTACTTGGTAGGTATTWCATAACACTGTCAACTGCAGAAGCAAGAGTCTCCATCGAATTCCGTAGAGGAAAAGCATGTAAACGCATGAGCGTCGTCAGGAGGGGAAACGGTCACGACTTCCATACGCAGTTTAACTAGTTCTTTATACTATGCTTTTTCAACATGTAAGTGCTTGACTGTCGAATTTCGTAAAAGCTTCTTCAGTCCTGACCTCGAACATAAGAAGATCGATACATCAACTCCCTGACAACATTTTTACGCCGCGGTTTACATAACGATGCAATTCCGACACGATAGCTGGAGACCTTTTGTTTGCTGTGGTGCTGTCCGATTCGCATAGCATCACAGGCTGTGCAGAGATTACTAGTTGAGTTTCACGTTCATGCTTAAACATTACGGCCCGGATACCAGGTTTGATACGCGTTCGACTATACATAGATGGATCTCTCTACAAAGGGCGCATGAGGTAGCTCTCTATAATAATATTATCATTGAAGGTACAATAACCCTCCGCAAATTGTGTAACTAGTACATTTGAGCCTCACCGTCACTCTAGTAGTTCAATATAAGCTTACTTCGTAGGCATTTGTCTCCGGTGCGTCCCTCAAGTGGAAATGTCGAGCCCTACCAGACAGCTCCATAGGCTTACTGTGTCATCGAACTTCTTCTTTAATTACGGATCGATAGACCCAATCCTTYMGTTACTTGAAGGTTAGGAGAAGCGTTTAACGGTCTTAAGGTTATGCTGGAATTTGACGTTACTGTGCGTGACGCAGTGACTACGAGCTATGCGGTCGACTTGGCCAGACACTCTCTATGGAACATATCTGATTTAAGTGTACAGGATTTCATAACGGCTCCACGGGTCCCGTGGGTATTCGTGTCGTTTCGTTACGCGCTTACAATAAAGAGCCCCTTTGTGCAGTAACTCACTCAGCAAATCTAGACGTAACTCTACGAACATGCCTCTCTTTGTCAA
GPT123910  GCAACGCACGTTGATGGGAACGTTTCAACTACGACAGGACCCGACGACGGGAGGATAATATCTAAAATTTATACATGCCCTCCCGCTTGCCAACTCGCCTGTACAGCGCATTATGAACTCAGAAATCTTTGAAGTGATATGTGGGAACCTGAAAGTGGTCGGGCGGATGCATATCTCTGGCTATGTGGATTTGGACCGCCCATATTTTTGTACTCACGAGGCACCTTGTTCGCAGCATCCGATTGATCAATTCTGATTCGCCTCTACTTGCCAATGGGTAACATTTATACTTCTCCTGTCCGCGCTTATTTTTGCAGTGATATATCACAGTGTACGCGAATATGACTTTGAAGTGTAGAGATACGTGCAAATTAAGTACTGATCACTAACTTGTGGCCTTCACGTCCCCATCTGTACATGGGGACGAGAAATTGCCAAAAAACTGAAGAATTACAATACTTCAATAAGTTGGAGTATCTGGATATTACGTGCAGGGAGGTTAGCTTCTGCTGGGGTGTCATAAAGTGCACGGTGGCCGGTTGGCGATAACCACCCCGGCGGACTGTATGGGTTTCCGACATAAGCGATTTCCTGTTTGTATACTGCATGTCGAGGAACTTAGCTGAGTATCTGAGCATCCTGCAATTATGATGTGTCCGCCTAACAGATGCTTTTTTACAGAKAGTCAGCATTATTATGTCCAAAGGGCGCGTGCTGTTTTGGCACACGCCTTGTTTTTTGCACGAAGTACTCAATTGAATCCAGCTGGGGGCTCGGACTAGCTTCCACCTATAGCGTAAGTACTACTGGAGAATAGCCGCCTAGCCCTGGCAGTTTGTCTCGAACCCCATACACCATACTCCAATCGACCAGCGTGATAGAACAATCGCTGGTTGCTCGAATGAACTATGCTCGTCACCAATGCTGCTGCCTTTATTCGGCTGATGGTGCTAATTCAGGGAATTGCAGAACGTAACGCAGGGCTAAACTATGCCGGACTCCTTTTTTTCCGGTCGGATACAGCTAGAAAGAGCAATGCAATTCGCTTATCAGCGGGCTTGATCAACCCCCAAAGTATCATCACTACTGATTTACATTGAATATAAACAAAGTAGACAGCCACTATGTACGAATGGTGCCATTCCATCCAACATTCTCGTCGCGCAGGCCGTTAAGGGCCGCTCGACAGATTTACTACTGGATTTCGGACCCATGCATCGAAACCTTGTACCCGATCGTAAGCGTGCATCCTCAGAGTTCTTCCTGACAGAGCGGCACGCCTATGATCCTGCAACCTCAGGTGGGCATCCGACGAGGAAGAGGTCTTCTTGTGCCTAAGCATGTTGTGGGTTCGCCTGTCTGACCCTGTTTGGTGATGGCCGTGTAAAGCCAAAGGGATACGAGGAATCTAAAACCTGTCGTGGTTCGGAAGTATTGTTTTGCTCRYYCAATAGGGGTTACACATGCCTCAACCACTCGTCAAGGAACTCAACTATCTATGATGAGCGAACCATGGGACCGAATAAATTTCCCGCCAGCATAATCGTCTAGAACCAGGGTGGAGGCAAGTGCGTTTACACCAGTGAAGGTGCCTTGGACTAAGTTCAAGTGCTTTGATAGTTCACTGGCTACAACATTTGCACCACGTATAACTGTTAATAGGCTAGCTAACGTATTGCCGTACTGAATATAAACCAGGCASSMYCRAACGTAAACTTCCAAACAAGCGACCTAGCCTTTCGCTCGTCACAGAAAATTACACCATACGACGGGGACGTCACGGGTATATAAGAGTTATTGCAGGTAACATAAGGCTTCAAGTCATCCCTGCCCCGGATCATTAGGTGGGTGCGATATTCCCAATATGAGTTGTTTGAATTAATTCCGTAACTGAGAGCAGATTAACAGGTCGTGATCCRTCAACAAACGTGCTCCCTGCTCAAACACTGTATCACATCCATCCATATGTTGTCATCACCTTGCAAAACGTCGTCCAACAATAGCTCAGTTTAACCATGGTAAGAGGGGGCAAAAAACCGACGCGTACCGAATACCCGGATAGCATATGATCTTCGAATCCGTGTTAGTTGCTATCCTATGTGTCCCACCCTACACATTAATAAGCCGTAAGGAAACCCCAGCTCATTCCCGGAAGCCTGTCACCCTAAGAGTAATAACGTCGAAGCTGGTCACAGAAYGATCATAATTTGTCGAATCAGTTTGTCCGAGTAGCAACTTTCTTTGCGAGTGCAAATTCTAAGGCGGTTTTTGGCTATTAAAGGTCCCCCGCTAAATCTGTCGTAGCACTCAGGCTGAAATCTATTACGTGGAAGGGCGTAATAAACGCTCCGTAGAGTTGTCCCTTCATTATAGGGGTCTTGGGCGTATTTTAGCTAACTAAACAGTCAGAGGGGAAGGGTTGTGGTCCGGTCAGCTGGCGGTACTTCCAACAGAAACGACTTCACGCTCGCTATTATGTTATAACTGTTACGTCAAAAGGGCATGTCAACGATCAGTCAGGGGGCCCCTTAGCAACCGAGACACTCACGGCACAGCGCATTGCTATTGTCTGAATTCAGCATAATCAGCTCCTGAAGCGTCTGAATTGTAGTCAACTGCCAACCAAAACGTAGGTCTGTTGATCCTTAAGAACTACACGCAATGCTTCCACCGAGTGCATTTTAATTAGCGAGAACCACAGTCCATTAAAGTAAGAATACGTCCAAGGCTCGATAATGGTCTCGAATGGGCCGACCTTGAGGCTCACTGAGAACGTGAGAAGAATGTGATCAAATCACGAAGCGCGGCCAGTGATGGTGCCTAATGCCGCGATCTAGGTTGTCGCCATGCACTTCTAGGAGGAGCAAATATCGCATCGCCCTTCATCATTGCTGGGTTCTACCCGAGAATAGTCGTGACCATTGCAACACTTGTTAAAGTATTCTTATCCGTCGGCGAGTCAGGACCTTGTGTGAAGATTTACTTTCTCTCCTGATTCTAACATATAAGGTTGGAAAACTGGAAGATCACGGAGTTCGCCAATGAACACGATGCTTGCCAGACTTTCTGGCAAAGACCGACAATTCAGACCTCCGTGTAAATTTTGTCCTACTTAAATGAATAAAACGGCAGATAATTATATAACGAGATTGCCGCATTATAGGCTTGTTCCTGCTCTCCTTGACTTATTATTGGACTTAAGATGGCTTAGCCTGTTGAGTATGATTACGAGCGTGATTTACATTGTTACTCCTCTACCCGGAGGTACTTCACACTGACCGCCAGCCTGATAATCTC--ATCCCTTGAGTTCCCTCTGAAGAAGGTCTAGCTTTGCCAGAAGTGATCAGGCTGGTTAAACATGGCAGTATCGGTGCTCCGCGCTGGGGACACATTGTCTCCTCTTGAATCTTCCTGAAACCCATCCTTGGTCTTCGAGAGGTAGGGGGTGATCTTTGAGCTGTGTCTATCGAGTCCCGGTTACTTCCCGTCTTTAATTTGCAGTTAGTGGAGCACTTCCTGTAGATGTGCGGACCCGGCCAAACCATTGAGCGGGGAATTAAGTCGCGTTTAGCCAGAGATCGGGGCGTCTATACGCTCATGCCACAGGACTAAGAGCATCTTGTGTGAAGCCGAGATCGTCGAAGCATGCAACACAAACTAGTCGTGTCTACGTTAGTCTTCTAGCACTACCACGACGTTCCGGTACCCAATTTATGAGATGAAGTAGTCTCACCCCTATTTTCACGTAAATCTCTGACCAAAAGAATGCGACAAGTGCAAATAAGCATCTCCGGTCGGGTTTGGACGGAGGTGTATGCGGCTTCGGTCCTCTATTTTTCATAGTGGAACTGCGCTCGACTCTAATGCGCTGATAAAGTTATCTCCCTTCATTTCCTGGCAGCTGGATACTAGCAGACCAGAAACTACCTTAAAGAAGTTAGCCGCTGGAGAGGGCGCGGCATCTGACGCGATTTCGCGCCCTCAAAGCGTTATAATTAGAAGTGGTCATCGACTCGACCTCATAGTGAGTATTCTTCTACTCATATAGGTTCCAGCTAAACGTTTCCGCCTTACGGACAGCTATCAAACTGCTACGTTTAGGTAACATTGACGAACATAGACGGACTTGATGGAAAGAAACATGTTAATATGGCGGCTTTACTGGACTATCCAAATGCCAGGACCGCACTTGAAATAAACATTACTTCCAATAGGAGCAGTTTGTATCTGCGCACCAACCGCAAAGAAATGGAGAAGTAACATTTCGCAAGAATATCCCTCCCTCTGAAGACTGGCGGTCGCCCCCTGCGTGACCGATTGAAGGCAGCCAATGCGATCACGCTGTATGATATTAAAACGGAATTATCGTGGACTCAAGTAAGCATGGTGTAGCAAAGTGTTATGGGTCATTAGGCAGAACAGACACGGGCTTTGGCAGTCCTAAGCCTTTAGGCATTACGTCTAATTTGTGGGTTTGCGATATACATTGGATAGTACCCTAACAGGACAAACTCTGACTAGTACATACAGGAATGAGGTGTTAGATCGGGGGCATGCTCTAAAGCAGCCAGCGCCGTGGTTATCATAAGAATAAAATGCTTGGAGTATAGCCTCCAAGTGATCTTCCAGCATCCAACTACTATATATGCCCTACGTACGTACCGGGCATAATAGTGCTGACACGTTTGAAACCGATTAAGTGGGGCCTTTTTATCGTTTTATCCCTACCTTAGGTCGCAAGAGGTGTGCGGAGTCGTCTCGCACTGCATAACCTAAATTAAGGTAGCTGTGGATTCGTCTTGGGTAGTGTCGTTGAGTATTCTTGTCTATAGATCACGGTGCATCTCGCGGATAACCCTCTCCTGGATACACATCCGTCTCTACACCTTTGTGGAAAGGCGCGTCCAGAAGTGAGCGAAATATTCTGCAAACATAAGCTCATCATTAGAGAAAATCTTTACGGTCGTTTGATTTGCCCATTGTATCTAGTTGATAGCCATGATGCACGACTGTTGCCTTCCGTTACATCATGGACGTAGTCGCTATGAGATGTACGCGGAGATTGTTGGATCAGCAAAACTTGACCGGGTTMTTCATCTAAGTCTTCGCAATGCGGTATAACAAAACATGATCCGGGGCTCGGGTTAAAGCTGTCATGTCTATGGCTCTCAGGTGTGGGACTAAGCCTTGTAGTATTGCGATCACATAGCCAGGAGGTATCACCTATATTAGTAGGCTATAACACTTGTCGTATCGAGGTCGACATGGATTCATATACGTGGCTAAGATGATAGGCAACTAATGCGAATATCTACTTTACTTGTGCTGTTTTGGTCCAGCTAATGATATGTATATTATTTCTGTTCTCCTGCGGTTTTCAGGGAATCCTTGCGGTAGGCCCCGTTTGAGTGGGTGCATACTGTCAAACATCGAATTAGTATAGTCGCCCTCACGAGAGTAATTGCTACTCGAAAGATGAGTCCTTGCGAAGATTTTGGGCGCGTTCCATTACTCATGAGGCTATGTCCAAGAGCTAATTAGCAAGCTGTGCCCTTTATAGATCGTTTTGCAAAAAACGCAGTGTTCTGTACAGCCCTGATCTCAGTAACGCGCAGCACTTTAGTGCGATTTAAACGTGTTTGCCCCTCAGTGGAAAAAGTTATGCCGGACGCTCATACGATCTGCCGTCAGAAAGTAAGTGTCAGTAACAGGGGTAGAACTGTAGCGCCAGTTATTATCTTGACCTCACAGAATTCAGCAACTGCGCCGAACTCCTCATATGATACAGAATTGACGAYRCRRTTACCAACGACATCGCCACTATACTCCCCACACTATACAATAGATTCATGATATCTGGCAGGTGCCTGGATTTTTGATTGCATTCAGGATGAAGTCTGTAAAGATGAAGGGAACACCACGCCCATCGCCGTGAGTGTGCGTTTCAGGAAACATCCCTATCGCCCAAACAGGATCTGTGCGAGCTTTCGTGGTGTTGCTAACAGAATGCACCAACCATAGGGACGCCCACTGACGTACCGTCTTATGATTCGCGTGCTCATGGTCAACAATAAACGGCGGGTCGGTTTTGCATATGTGTCTCTAAATTCTGTGCCCTCTCATAGATTAAGTGCTCATGGGTGGTGAAAGATTAGGCTGAGTAAAGCTGCATGCCTTCTTTTTTCACTCCCGACCATTGGCCGCGCTGCCCGTCTTCTGTCCAGGGGTGCGTGAAGATAAGTTCCAATGAGCGCCGTCGGTCCTGGTCTAAGGTAAGCTGAAACGAGGATATGCGCACATAGGATCTCATGCGCCGAACGCAGTAGTGGCGAACTGCAGTCCATTCGCGTGTCTCAAATAAGCAATACAAAGACTAGCTTATTGACMCGTCAGCTTTCGTGGGACCTCTAACACAGATATGCTAACGGATGATGCTGTCACGTATCCCCCTTATCCGGCACGGCCCCGTCTACCATCTCGAACTCTTTAACATTAAACGGATACTGTTGGTAACAATACACTTGAGAGTACTGAGATCATCGAGAGTCGAAGACTTCGACCACCCCCCGAGAAACGTACTCGCGGGAATTGGTTCGATTCTCGCAGATGCACCCAATGGCCGGGTGCACACGTATCCGTAGCTAAGCTTCCAACAGATACCATGGAAGCAAAACGGCTTATTTCATGCATCGTGCGTGGTATACCCATAACAGTAAAGAGTGGTACTCTGGCCACACCCTGTAAAAGTAGCTAATCAAGAATAGAAACTGAGRTTTTGATTAGTTCCGAGAGGTTGAGGTGTCTGGGGAGCGACTAGGTCACTATCGTTGAACTCTTCCTGACGCGAGGTGAAGTCAAATGCATTTACTGTACCCAGGAATGTTCGTCATAGGTGGCGTTATTGCCGTAAAACCCTAAAATTGTGTCGACCAGTTCAAAGACGCAGCCACTCACAGATCCTCTAACTTTGTGTTGGATTCGAACCTATTGTACTGCATTATTGACGAGATAAAACCGGGGAATCACGGCTGAACAATGGCCCATATAGTTAGCTACATKRTAATGACTGCACTCTATCATGTTGTGCTGCAGCGTAGAATTTGGGCAAAGTGTATGGGGGTGCGTAGACCTACAGCATGCCCACAAAGCTACAGAACAATCGCCCGGTTATGCATCGATTTCTATGGCGTCTGGGAGGTTTCGTTACATTAGTAACAAAGTTCTCGCCGTTGAGCAATCGTAGCGATTAGCCAGAACATCATGCAATATTTATTTAGGTTTGCCTCCTTAATATCACGCTAGACCGGGGCACGTGGTCCGGTTTAGATTGCCGGGTTCATGAGTAATCTTGCTATAGATTTGCAGAGGTAGTTCCGGTCCTCTGTCTCTCCGTAGCCATCAGACAAGGGATTACGAGGAGACACCACGGGTTAAGGAAGCGCAAAACGATCGTGTTGCCCGATTTCCAGTAACCACGACCGTTTGAACTCCAGGACGAGCGCCATCCTTCGTATTCTTGARGTGACATCGCGCATTACGATTCCGTTAGTGCACCTTTCGTTTTGTCTTCAACSGAGTGAGCAGCCTCCTGTACCTGTGCCGACCCACTGCCGAGGTTTCCGGCGTTATCGCAGAGTTGTCATAGGCTTGGTTGCAGCGATACGTGCCCGTAGGCCATAATTCTCAGAACTTTTGTAACGCTAAGCCCTTATAACTCCTAGTTAGTGATAACACTAACATCAGTTATGGGATACCCACACTGTCGCAAGGGCTACTTCTTTTATCCCATGGGACTTTAGCCCGGATAGGGACTTTGAAACTTACGTAGGCCTACGGTGCAAACCCGTCGTGTAACAACTAAGTTCCAGGAGTTCAGAGTACCCCGGGCGTCCTATCTCAATTACGGCGTTTCCCGCGCTAAGGGTCTTTTTCAGAATACTGTAACAGAGTGGGGTAAAATTTAGCGGATCATGAGGAGGAAAAGCTTTTTGAAGGCCGTTATGCCCAATTTATACAAAAYGTCCCTTAACCACATCGCGCTCCATCGCGAAAGTTGACGCATTGTCTGGCGTATATTAGCGTGAAATAGACACAGATTTGACAACTGTAGATTTCAATCTACGGCCCGGCACAAGCAGACATGACARTTGGTAAGCCCGCGATTCTCTTTCAGTTTCCTATCCGGAACTTACACGGACAAATAATCCCTTCTATGTCTTTTATTCTCAGAGTGTCAATGGCTGCATCCGTCTTGGTTACGGCCTATAGAGGTGCATTCCCCCTTCGTGCAGACTCACTTCTAAGATGGTAGCGCCTACCAACCAGAACCTCTTTGCCAACTTGATCCCCGGTTGTAGAGCGTGGTCCGAAAGCGTCTATTCCACCTAAACTTCCAGCTGACTGATCTGCATAAGATTGTAGGAGCGGTTTCGCCATCAGAGTCTCGTATACTGTGGCGCTAGACAGTGCAGTCAAGGCTGAACGAATGATGAGTACTAGAGGTGTAGGTGACCCGAAGGACAGCTGGCCTGTCAGGTCATCGGAGGCTCAATGATTTGGGGGATGCAATACTCAGCCACAGAAATTGTCCTTAGGCCTGAATACAGCGCGGGTTGTCTTGTCTTATTTCAACACTCTCCGTGTCTTCAGAGAATTTTATCATGGATCCTCCATGAAGAATCCCATGCCATATATGACCAGAATGTTGAGGCTACGACGGGGGCTGGTTCTGAGGCATGACACAGCCAAATGCGGTGGCAAACATTCCAATTGTGTGACATCAAACGGATACATTTCTCAACTTTCGGTAATCAGTCTTGCAATGATAGCAAGGCCTTAATTGGAACAGCCACCGGAAGTCTATGCCCGAGCTCTACTTTGCCTGCGTCACCATCCCCTGGAGTGCAGGCATATAATTATCGTCTGTCATCCAACGCATCCTGAGGGCTTTAAATTGGGACTCGGGTAAGGCCGAGCTGCGGTGTAGTTCTCTTCCAATGCTGATCAGTCTTACCCTAAACTCCGTCTCCAGCAAGTGCAAGTCAAGTCATGTATAACTCATCAAAACGCACTATACGCATTCAGTACAAGACCTTCAATCCACGCTTACTTTGCGACGTGTAGAGTATAGCAATAGGATGTCGATTACTTGTCATTCATGCGAGGCCATTTCAAAGCTCGATACAGCGGCTCCAGACCAGACCCAGTTCTTCACCCTAACTTTATTTTAGTAGTGCAACTCAACGAACTACTACATTTCTATGCTTTATTAAGCTAATCGTATTACGTTCAACTGGGTCGTGCCACCCTACTATTCGTGTGCCATGGAGACGCCTTTAGCTACAAGGGCCTGGTCTCGTGCCGCGCCGCCGCTGCAGTATGTGAACTACCAGTTATATGTTCCCACCGAAGACGGAAATGATCGGTAATCCGCAGGGCGTTGGGCCCTGCATACCAGGACACTTAGATGGGTGGCCCGAGCAATTGTCTTTATGTGAGACCCTGATGTCTATTTCCACGGACATGTCCCTGCGATGGGGACAGTCTTCCGTCAATAATGAAAGCCTTGGTGCCGGTTCGCGTGGCAACGCAATAATAATCCCAAGTCCTCTTATCTGGGCTGTAATTCTCGGGTCTATGTTATGAATCAGTTCAGCTTGGATGAGAGCCATCTCTTTGCGTGCCTCCTTAGTTTGAGCCGCAGGGATCAAAAATTCGTGCCTTTGTTGAGCATTGTATGGTTGCGATCTGATCAGGTATAACAGATGATTAGCAGCGCAAACTATTCACGCGCACAGGGCAGTGCCCCGTAGTCAAACTTAACACGCTAGGGTGCGAACGACCGTCCTAATGCTACGCGCCTGATAGTATTACCCAATCAATTCTGACATTGAGCACTCTCAAGTGCGGGATCCTCTCCCTTCTCGAATATTAGCGGCCAAAAGGCGGGTTTTTTTAACAGGAGAGGTCCACAAATCACAAATACTGTCCTGCGCCTTAAAAGCTACTAGGATGCTCAAGCGCRTCTGGTGTGCCCTAGCTAATTGTTGGAGTCGCACTTCCTACAATTTACAATCTCCATGGTCACCTTTAAGTAGCGTCGGCAGTGMGTAGCTTCATAACGCCAATGTCAATCGTCACTACTCGTATTGTGTGTGCCACCTTCAATCGACAGTCGAAGTTGGTATGGTTTAGGCACACTTTATTTTTAGTTAAAGTTGAGAGTATTAAACTGGCTTAGACTACCGACCGGTCCCCGGCTTCCTTGTGGCAATAAAGGCTCTTGATGAACTCCGCACAATGCGGTAGCCTACTTGGTAGGTATTWCATAACACTGTCAACTGCAGAAGCAAGAGTCTCCATCGAATTCCGTAGAGGAAAAGCATGTAAACGCATGAGCGTCGTCAGGAGGGGAAACGGTCACGACTTCCATACGCAGTTTAACTAGTTCTTTATACTATGCTTTTTCAACATGTAAGTGCTTGACTGTCGAATTTCGTAAAAGCTTCTTCAGTCCTGACCTCGACCATAAGAAGATCGATACATCAACTCCCTGACAACATTTTTACGCCGCGGTTTACATAACGATGCAATTCCGACACGATAGCTGGAGACCTTTTGTTTGCTGTGGTGCTGTCCGATTCGCATAGCATCACAGGCTGTGCAGAGATTACTAGTTGAGTTTCACGTTCATGCTTAAACATTACGGCCCGGATACCAGGTTTGATACGCGTTCGACTATACATAGATGGATCTCTCTACAAAGGGCGCATGAGGTAGCTCTCTATCATAATATTATCATTGATGGTACAATAATCCTTCGCAAATTGTGTARCTTGTGCGTTTGAGCCTTACCGCCACTCTAGAAGTCCAATATAAGCTTACTTCGTAAGCATTTACCTCCGGTGCGTCCTTCAAGTGGAAATGTCGATCCCCACCAGACAGCTCCATAGACTTACTATGCCATCCAACTTCTTCTTTAATGAYGGATCTACAGACTCAATCCTTYMGTTACTTGAAGGTTAGGAGAAGCGTTTAACGGTCTTAAGGTTATGCTGGAATTTGACGTTACTGTGCGTGACGCAGTGACTACGAGCCACGCGGTCGACTTGATCAGACACTCTCTATGGAACATATCTGATTTAAGTGT-CAGGATTTCATAACGGCTCCACGGGTCCCGTGGGTATTCGTGTCGTTTCGTTACGCGCTTACAATAAAGAGCCCCTTTGTGCAGTAACTCACTCAGCAAATCTAGACGTAACTCTACGAACATGCCTCTCTTTGTCAA
GPT123960  GCAACGCACGTTAATGGGAACGTTTCAACTACGACAGGACCCGACGACGGGAGGATAATATCTAAAATTTATACATGCCCTCCCGCTTGCCAACTCGCCTGTACAGCGCATTATGAATTCAGATATCTTTGAAGTGATATGTGGGAACCTGAAAGTGGTCGGGCGGATGCATATCTCTGGCTATGTGGATTTGGACCGCCCATATTTTTGTACTCACGAGGCACCTTGTTCGCAGCATCCGATTGATCAATTCTGATTCGCCTCTACTTGCCAATGGGTAACATTTATACTTCTCCTGTCCGCGCTTATTTTTGCAGTGATATATCACAGTGTACGCGAATATGACTTTGAAGTGTAGAGATACGTGCAAATTAAGTACTGATCACTAACTTGTGGCCTTCACGTCCCCATCTGTACATGGGGACGAGAAATTGCCAAAAAACTGAAGAATTACAATACTTCAATAAGTTGGAGTATCTGGATATTACGTGCAGGGAGGTTAGCTTCTGCTGGGGTGTCATAAAGTGCACGGTGGCCGGCTGGCGATAACCACCCCGGCGGACTGTATGGGTTTCCGACATAAGCGATTTCCTGTTTGTATACTGCATGTCGAGGAACTTAACTGAGTATCTCAGCATCCTGCAATTATGATGTGTCCGCCTAACAAATGCTTTTTTACAAGGCGTCAGCATTATTATGTCCAAAGGGCGCGTGCTGTTTTGGCACACGCCTTGTTTTTTGCACGAAGTACTCAATTGAATCCATCTGGGGACACGGACTAGCTTCCACCTATAGCGTAAGTACTACTGGAGAATAGCCGCCTAGCCCTGGCAGTTTGTCTCGAACCCCATACACCATACTCCAATCGACCAGCGTGATAGAACAATCGCTGGTTGCTCGAATGAACTATGCTCGTCACCAATGCTGCTGCCTTTATTCGGCTGATGGTGCTAATTCAGGGAATTGCAGAACGTAACGCAGGGCTAAACTATGCCGGACTCCTTTTTTTCCGGTCGGATACAGCTAGAAAGAGCAGTGCAATTCGCTTATCAGCGGGCCTGATCAACCCCCAAAGTATCATCACTACTGATTTACATTGAATATAAACAAAGTAGATAGCCACTATGTACGAATGGTGCCATTCCATCCAACATTCTCGTCGCGCAGGCCGTTAAGGGCCGCTCGACAGATTTACTACTGGATTTCGGACCCATGCATCGAAACCTTGTACCCGATCGTAAGCGTGCATCCTCAGAGTTCTTCCTGACAGAGCGGCACGCCTATGATCCTGCAACCTCAGGTGGGCATCCGACGAGGAGGAGGTCTTCTTGTGCCTAAGCATGTTGTGGGTTCGCCTGTCTGACCCTGTTTGGTGATGGCCGTGTATAGCCAAAGGGATACGAGGAATCTAAAACCTGTCGTGGTTCGGAAGTATTGTTTTGCTCGCCCAATAGGGGTTACACATGCCTCAACCACTCGTCAAGGAACTCAACTATCTATGATGAGCGAACCATGGGACCGAATAAATTTCCCGCCAGCATAATCGTTTAGAACCAGGGTGGAGGCAAGTGCGTTTACACCAGTGAAGGTGCCTTGAACTAAGTTCAAGTGCTTTGATAGTTCACTGGCTACAACATTTGCACCTCGTATAACTGTTAATAGGCTAGCTAACGTATTGCCGTACTGAATATAAACTAGGCASSMYCRAACGTAAACTCCCACACAGGCGATCTGGCCTTTCGCTCGTCACAGAAAATTACACCATACGACGGGGACGTCACGGGTATATAAGAGTCATTGCAGGTAACATAAGGCTTCAAGTTATCCCTGCCCCGGATCATTAGGTGGGCGCGATATTCCCAATATGAGTTGTTTGAATTAATTCCGTAACTGAGAGCAGATTAACAGGCCGTGATCCATCAACAAGCGTGCTCCCTGCTCAAACACTGTATCACATCCATCCATATGTTGTCATCACGTTGCAAAACGTCGTCCAACAATAGCTCAGTTTAACCATGGTAAGAGGGGGCAAAAAACCGACGCGTACCGTATACCCGGATAGCATATGATCTTCAAATCCGTGTTAGTTGCTATCCTATGTGTCCCACCCTACACATTAATAAGCCGTAAGGAAACCCCAGCACATTCCCGGAAGCCTGTCACCCTAAG-GTAATAACGTCGAAGTTGGTCACAGAACGATCATAATTTGTCGAATCAGTTTGTCCGAGTAGCAACTTTCTTTGCGAGTGCAAATTCTAAGGCGGTTTTTGGCTATTAAAGGTCCCCCGCTAAACCCGTCGTAGCACTCAGGCTGAAATCTATTACGTGGAAGGGCGTAATAAACGCTCCGTAGAGTTGTCCCTTCATTATAGGGGTCTTGGGCGTATTTTAGCTAACTAAACAGTCAGAGGGGAAGGGTTGTGGTCCGGTCAGCTGGCGGTACTTCCAACAGAAACGACTTCACGCTCGCTATTATGTTATAACTGTTAGGTCAAAAGGGCATGTCAACGATCAGTCAGGGGGCCCCTTAGCAACCGAGACACTCACGGCACAGCGCATTGCTATTGTCTGAATTCAGCATAATCAGCTCCTGAAGCGTCTGAATTGTAGTCAACTGCCAACCACTACGCAGGTCTGTTGATCCTTAAGAACTATACGCAATGCTTCCACCGAGTGCACTTTCATTAGCGAGAACCACAGTCCATTAAAGTAAGAATACGTCCAAGGCTCGATAATGGTCTCGAATGGGCCGACCTTGAGGCTCACTGAGAACGTGAGAAGAATGTGATCAAATCACGAAGCGCGGCCAGTGATGGTGCCTAATGCCGCGATCTAGGTTGTCGCCATGCACTTCTAGGAGGAGCAAATATCGCATCGCCCTTCATCATTGCTGGGTTCTACCCGAGAATAGTCGTGACCATTGCAACACTTGTTAAAGTATTCTTATCCGTCGGCGAGTCAGGACCTTGTGTGAAGATTTACTTTCTCTCCTGATTCTAACATATAAGGTTGGAAAACTGGAAGATTACGGAGTTCGCCAATGAACACGATGCTTGCCAGCCCTTCTGGCAGCGACCGACAATTCAGACCTCCGTGTAAATTTTGTCCTACTTAAATGAATAAAACGGCAGATAATTATATAACGAGATTGCCGCATTATAGGCTTGTTCCTGCTCTCCTTGACTTATTATTGAACTTAAGATAGCTTAGCCTGTTGAGTATGATTACGAGCGTGATTTACATTGTTACTCCTCTACCCGGAGGTACTTCACACTGACCGCCGGCCTGATAATCTCCTATCCCTTGGGTTCCCTCTGAAGAAGGTCTAGCTTTGCCAGAAGTGATCAGGCTGGTTAAACATGGCAGTATCGGTGCTCCACGCTGGGGACACATTGTCTCCTCTTGAATCTCCCTGAAACCCATCCTTGGTCTTCGAGAGGTAGAGGACGATATTTGTTGTACCTCTACCGAGTCCCGGTTACTTCCCGTCTTTAATTTGCAGTTAGTGGACTACTTCCTGTAGATGTGCGGACTCGGCCGAACCATTGAGCGGGGAATTAAGTCGCGTTTAGCCAGAGATCGGGGCGTCTATACGCTCATGCCACAGGACTAAGAGCATCTTGTGTGAAGCCGAGATCGTCGAAGCATGCAACACAAACTAGTCGTGTCTACGTTAGTCTTCTAGCACTACCACGACGTTCCGGTACCCAATTTATGAGATCAAGTAGTCTCACCTCCATTTTCACGTAAATCTCTGACCAAAAGAGCATGACAGGTGCAAATAAGCATCTCCGGTCGGGTTCGGACGGAGATGTATGCGGCTTCGGTCCTCTATTTTTCATAGTGGAACTGCGCTCGACTCTAATGCGCTGATAAAGTTATCTCCCTTCATTTCCTGGCAGCTGGATACTAGCAGACCAGAAACTACCTTAAAGAAGTTAGTTAAGGGAGAGGGCGCGGCATCTGACGCGATTTCGCGCCCTCAAAGCGTTATAATTAGAAGTGGTCMTCGACTCGACCTCATAGTGAGTATTCTTCTACTCATATAGGTTCCAGCTAAACGTTTCCGCCTTACGGACAGCTATCAAACTGCTACGTTTAGGTAACATTGACGAACATAGACGGACTTGATGGAAAGAAACATGTTAATATGGCGGCTTTACTGGACTATCCAAATGCCAGGACCGCACTTGAAATAAACATTACTTCCAATAGGAGCAGTTTGTATCTGCGCACCAACCGCAAAGAAATGGAGAAGTAACATTTCGCAAGAATATCCCTCCCTCTGAAGACTGGCGGTCGCCCCCTGCGTGACCGATTGAAGGCAGCCAATGCGATCACGCTGTATGATATTAAAACGGAATTATCATATACTCAAGTAAGCGTGGTGTAGCAAAGTGTTATGGGTCATTAGGCAGAACAGACACGGGCTTTGGCAGTCCTAAGCCTTTAGGCATTACGTCTAATTTGTGGGTTTGCGATATACATTGGATAGTACCCTAATGGGACAAACTCTGACTAGTACATACAGGAATGAAGTGTCAGATCGGGGGCATGCTCTAAAGCAGCCAGCGCCGTGGTTATCATAAGAATAAAATGCTTGGAGTATAGCCTCCAAGTGATCTTCCAGCATCCAACTACTATATATGCCCTACGTACGTACCGGGCATAATAGTGCTGACACGTTTGAAACCGATTAAGTGGGGCCTTTTTATCGTTTTATCCCTACCTTAGGTCGCAAGAGGTGTGCGGCGTCGTCTCGCACTGCATAACCTAAATTAAGGTAGCTGTGGATTCGTCTTGGGTAGTGTCGTTGAGTATTCTTGTCTATAGATCACGGTGCATCTCGCGGATAACCCTCTCCTCGATACACATCCGTCTCTACAACTTTGTGGAAAGGCGCGTCCAGAAGTGAGCGAAATATTCTGCAAACATAAGCTCATCATTAGAGAAAATCTTTACGGTCGTTTTATCTGCCCATTGTATCTAGTTGATAGCCATGATGCACGACTGTTGCCTTCCGTTACATCATGGACGTAGTCGCTATGAGATGTACGCGGAGATTGTTGGATCAGCAAAACTTGACCGGGTTMTTCATCTAAGTCTTCGCAATGCGGTATAACAAAACATGATCCGGGGCTCGGGTTAAAGCTGTCATGTCTATGGCTCTCAGGTGTGGGACTAAGCCTTGTAGTATTGCGATCACATAGCCAGGAGGTATCACCTATATTAGTAGGCTATAACACTTGTCGTACCGAGGTCGACATGGATTCATATACGTGGCTAAGATGATAGGCAACTAATGCGAATATCTACTTTACTTGTGCTGTTTTGGTCCAACTAATGATATGTATATTATTTCTGTTCTCCTGCGGTTTTCAGGGAATCCTTGCGGTAGGCCCCGTTTGAGTGGGTGCATACTGTCAAACATCGAATTAGTATAGTCGCCCTCACGAGAGTAATTGCTACTCGAAAGATGAGTCCTTGCGAAGATTTTGGGCGCGTTCCATTACTCATGAGGCTATGTCCAAGAGCTAATTAGCAAGCTGTGCCCTTTATAGATCGTTTTGCAAAAAACGCAGTGTTCTGTACAGCCCTGATCTCAGTAACGCGCAGCACTTTAGTGCGATTTAAACGTGTTTGCCGCTCAGTGGAAAAAGTTATGCCGGACGCTCATACGATCTGCCGTCAGAAAGTAAGTGTCAGTAACAGGGGTAGAACTGTAGCGCCAGTTATTATCTTTACCTCACAGAATTCAGCAACTGCGCCGAACTCCTCATATGATACAGAATTGACGAYRCRATTACCAACGACATCGCCACTATACTCCCCACACTATACAATAGATTCATGATATCTGGCAGGTGCCTGAATTTTTGATTGCATTCAGGATGAAGTCTGTAAAGATGAAGGGAACACCACGCCCATCGCCGTGAGTGTGCGTTTCAGGAAACATCCCTATCGCCCAAACAGGATCTGTGCGAGCTTTCGTGGTGTTGCTAACAGAATGCACCAACCATAGGGACGCCCACTGACGTACCGTCTTATGATTCGCGTGCTCATGGTCAACAATAAACGGCGGGTCGGTTTTGCATATGTGTCTCTAAATTCTGTGCCCTCTCATAGATTAAGTGCTCATGGGTGGTGAAAGATTAGGCTGAGTAAAGCTGCATGCCTTCTTTTTTCACTCCCGACCATTGGCCGCGCTGCCCGTCTTCTGTCCAGGGGTGCGTGAAGATAAGTTCCAATGAGCGCCGTCGGTCCTGGTCTAAAGTAAGCTGAAACGAGGATATGCGCACATAGGATCTCATGCGCCGAACGCGGTAGTGGCGAACTACAGTCCATTCGCGTGTCTCAAATAAGCAATACAAAGACTAGCTTATTGACMCGTCAGCTTTCGTGGGACCTCTAACACGAATATGCTAACGGATGATGCTGTCACTCATCCCCYTKRWTCGGCACAGCCCCGTCTACCATCTCGAACTCTTTAACATCAAACGGATACTGTTGGTAACAATACACTTGAGAGTACTGAGATCATCGAGAGTCGAAAACTTCGATCACCCCCCGAGAAACGTACTCGCGGGAATTTGTTCGATTCTCGCAGATGCACCCAATGGCCGGGCGCACACGTATCCGTAGCTAAGCTTCCAACAAATACCATGGAAGCAAAACGGCTTATTTCATGCATCGTGCGTGGTATACCCATAACAGTAAAGAGTGGTACTCTGGCCACACCCTGTAAAAGTAGCTAATCAAGAATAGAAACTGAGRTTTTGATTAGTTCCGAGAGGTTGAGGTGTCTGGGGAGCGACTAGGTCACTATCGTTGAACTCTTCCTGACGCGAGGTGAAGTCAAATGCATTTACTGTACCCAGGAATGTTCGTCATAGGTGGCGTTATTGCCGTAAAACCCTAAAATTGTGTCGRCCAGTTCAAAGACGCAGCCACTCACAGATCCTCTAACTTTGTGTTGKATTCCAACCYATTGTACTGCATTATTGACGAGATAWGCTAGGGGGATCACGGCTGAACAATGGCCCATATAGTTAGCTACATKRTAATGATTGCACTCTATCATGTTGTGCTGCAGCGAAGAATTTGGGCAAGATGTATGGGGGTGCGTAGACCTACAGCATGCCCACAAAGCTACAGAACAATCGCCCGGTTATGCATCGATTTCTATGGCGTCTGGGGGGTTTCGTTACATTAGTAACAAAGTTCTCGCCGTTGAGCAATCGTAGCGATTAGCCAGAACATCATGCAATATTTATTTAGGTTTGCCTCCTTAATATCACGCTAGACCGGGGCACGTGGTCCGGTTTAGATTGCCGGGTTCATGAGTAATCTTGCTATAGATTTGCAGAGGTAGTTCCGGTCCTCTGTCTCTCCGTAGCCATCAGACAAGGTATTACGAGGAGACACCACGGGCTAAGGGATCGCAAAACGATCGTGTTGCCCGATTTCCAGTAACCACGACCGTTTGAGCTCCAGAACAAGCGCCATTCCACGTATTCTTGAAGTGACATCGCGCATTATGATTTCGTTAGTGCACCTTTCGTTTTGTCTTCAACCGAGTGAGCAGCCTCCTGTACCTGTGCCGACCCACTGCCGAGGTTTCCGGCGTTATCGCAGAGTTGTCATAGGCTTGGTTGCAGCGATACGTGCCCGTAGGCCATAATTCTCAGAAATTTTGTAACGCTAAGCCCTTATAACTCCTCGTTAGTGACTGCACTAACATCAGTTATGGGATACCCACACTGTTGCAAAGGCAACTTCTTTTATCCCATGGGACTTTAGCCCGGATAGGGGCTTTGAAACTTACGTAGGCCTACGGTGCAAAGCTGTCGTGTAACAACTAAGTTCCAGGAGTTCAGAGTACCCCGGGCGTCCTATCTCAGTTACGGCGTTTCCCGCGCTAAGGGTCTTTTTCAGAATACTGTAACAGAGTGGGGTAAAATTTAGCGGATCATGAGGAGGAAAAGCTTTTTGAAGGCCGTTATGCCCAATTTATACAAAACGTCCCTTAACCACATCGCGCTCCATCGCGAAAGTTGACGCATTGTCTGGCGTATATTAGCGTGAAATAAACAGAGATTTGACAACTGTAGATTTCAATCTACAACCCGGTACAAGCAGACATGACARTTGGTAAGCCCGCGATTCTCTTTCAGTTTCCTATCCGGAACTTACACGGACAAATAATCCCTTCTATGTCTTTTATTTTCAGAGTGGCAATTATCATATCCGTCCTGGTTCCAGCCTATAGAGGTGCATTCCCCCTTCGTGCAGACTCACTTCTAAGATGGTAGCGCCTACCAACCAGAACCTCTTTGCCAACTTGATCCCCGGTTGTAGAGCGTGGTCCGAAAGCGTCTATTCCACCTAAACTTCCAGCTGACTGATCTGCATAAGATTGTAGGAGCGGTTTCGCCATCAGAGTCTCGTATACTGTGGCGCTAGACAGTGCAGTCAAGGCTGAACGAATGATGAGTACTAGAGGTGTAGGTGACCCGAAGGACAGCTGGCCTGTCAGGTCATCGGAGGCTCAATGATTTGGGGGATGCAATACTCAGCCACAGAAATTGTCCTTAGGCCTGAATACAGCGCGGGTTGTCTTGTCTTATTTCAACACTCTCCGTGTCTTCAGAGAATTTTATCATGGATCCTCCATGAAGAATCCCATGCCATATATGACCAGAATGTTGAGGCTACGACGAGGGCTGGTTCTACGGCATGACACAGCCAAATGCGGTGGCAAACATTCCAACTGTGTGACATCAAACGGATACATTTCTCAACTTTCGGTAATCAGTCTTGCAATGATAGCAAGGCCTTAATTGGAACAGCCACCGGAAGTCTATGCCCGAGCTCTACTTTGCCTGCGTCACCATCCCCTGGAGTGCAGGCATATAATTATCGTCTGTCATCCAACGCATCCTGAGGGCTTTAAATTGGGACTCGGGTAAGGCCGAGCTGCGGTGTAGTTCTCTTCCAATGCTGATCAGACTTACCCTAAACTCCGTCTCCAGCAAGTGCAAGTCAAGTCATGTAGAACTCATCAAAACGCACTATACGCATTCAGTACAAGACCTTCAATCCACGCTTACTTTGCGACGTGTAGAGTATAGCAATAGGATGTCGATTACTTGTCATTCATGCGAGGCCATTTCAAAGCTCGATACAGCGGCTCCAGACCAGACCCTGTTGTTCACCCTAACTTTATTTTAGTAGTGCAACTCAACGAACTATCATATATCTATGGTTTATAAAGCTAATCGTATTACGTTCAACAGGGTCGTGCCACCCGACTATTCGTGTGCTACGGAGACGCCCTTAACTAAAAAGGCCTGTGTACATACCGCGCCGCCGCTGCAGTATGTGATCTAACAGTTAAATATTCCAACTGAAGACATAAATGATCGGTAATCCGCAGGGCGTTGGGCCCTGCATACCAGGACACTTAGATGGGTGGCCCGAGCAATTGTCTTTATGTGAGACCCTGATGTCTATTTCCACGGACATGTCCCTGCGATGGGGACAGTCTTCCGTCAATAATGAAAGCCTTGGTGCCGGTTCGCGTGGCAACGCAATAATAATCCCAAGTCCTCTTATCTGGGCTGTAATTCTCGGGTCTATGTTATGAATCAGTTCAGCTTGGATGAGAGCCATCTCTTTGCGTGCCTCCTTAGTTTGAGCCGTAGGGATCAAAAATTCGTGACTATGTTGGGCACCGTATGGTAGCGCTCTGATTGGGTATAACAGATGATTAGCAGCGCAAACTATTCACGCGCACAGGGCAGTGCCCCGTAGTCAAACTTAACACGCTAGGGTGCGAACGACCGTCCTAATGCTACGCGCCTGATAGTATTACCTAATCAATCCTGACATTGAGCACTCTCAAGTGCGGGATCCTATCCCTTCTCGAATATTAGCGGCCAAAAGGCGGGTTTTTTTAACAGGAGAGGTCCACAAATCACAAATACTGTCCTGCGCCTTAAAAGCTACTAGGATGCTCAAGTTAATCTGGTGTGCCTTAGCTAATTGTTGGAGTCGCACTTCCTACAATTTACAATCTCCATGGTCACCTTTAAGTAGCGTCGGCAGTGMSTAGCTTCATAACGCCAATGTCAATCGTCACTACTCGTATTGTGTGTGCCACCTTCAATCGACAGTCGAAGTTGGTATGGTTTAGGCACACTTTATTTTTAGTTAAAGTTGAGAGTATTAAACTGGCTTAGACTACCGACCGGTCCCCGGCTTCCTTGTGGCAATAAAGGCTCTTGATGAACTTCGCACAATGCGGTAGCCTACTTGGTAGGTATTWCATAACACTGTCAACTGCAGAAGCAAGAGTCTCCATCGAATTCCGTAGAGGAAAAGCATGTAAACGCATGAGCGTCGTCAGGAGGGGAAACGGTCACGACTTCCATACGCAGTTTAACTAGTTCTTTATACTATGCTTTTTCAACATGTAAGTGCTTGACTGTCGAATTTCGTAAAAGCTTCTTCAGTCCTGACCTCGAACATAAGAAGATCGATACATCAACTCCCTGACAACATTTTTACGCCGCGGTTTACATAACGATGCAATTCCGACACGATAGCTGGAGACCTTTTGTTTGCTGTGGTGCTGTCCGATTCGCATAGCATCACAGGCTGTGCAGAGATTACTAGTTGAGTTTCACGTTCATGCTTAAACATTACGGCCCGGATACCAGGTTTGATACGCGTTCGACTATACATAGATGGATCTCTCTACAAAGGGCGCATGAGGTAGCTCTCTATAATAATATTATCATTGAAGGTACAAAAATCCCCCGCAAATTGTGTAGGTAGTGCATTTGAACTTCACCGTCACTCTAGTAGTCCAATATAAGCTTACTTCGTAAGCATTTGCCACCGGTGCGTCCCTCAAGTGGAAATGTCGATCCCTACCAGACAGCTCCATAGGCTTACTGTGTCATCCAACTTCTTTTTTAATTACGGATCGACAGATCCAACCCTTCAGTTACTTGAAGGTTAGGAGAAGCGTTTAACGGTCTTAAGGTTATGCTGGAATTTGACGTTACTGTGCGTGACGCAGTGACTACGAGCCACGCGGTCGACTTGATCAGACACTCTCTATGGAACATATCTGATTTAAGTGTGCAGGATTTCATAACGGCTCCACGGGTCCCGTGGGTATTCGTGTCGTTTCGTTACGCGCTTACAATAAAGAGCCCCTTTGTGCAGTAACTCACTCAGCAAATCTAGACGTAACTCTACGAACATGCCTCTCTTTGTCAA
GPT124030  GCAACGCACGTTRATGGGAACGTCTCGACCACGACAGGACCCGACGACGGGAGRATAATATCTAAAATTTATACATGCCCTCCCGCTTGCCAACTCGCCTGTACAGCGCATTATGAACTCAGAAATCTTTGAAGTGATATGTGGGAACCTGAAAGTGGTCGGGCGGATGCATATCTCTGGCTATGTGGATTTGGACCGCCCATATTTTTGTACTCACGAGGCACCTTGTTCGCAGCATCCGATTGATCAATTCTGATTCGCCTCTACTTGCCAATGGGTAACATTTATACTTCTCCTGTCCGCGCTTATTTTTGCAGTGATATATCACAGTGTACGCGAATATGACTTTGAAGTGTAGAGATACGTGCAAATTAAGTACTGATCACTAACTTGTGGCCTTCACGTCCCCATCTGTACATGGGGACGAGAAATTGCCAAAAAACTGAAGAATTACAATACTTCAATAAGGTGGAGTATCTGGATATTACGTGCAGGGAGGTTAGCTTTTGCTGGGGTGTCATAAAGTGCACGGTGGCCGGCTGGCGATAACCACCCSGGCGGACTGTATGGGTTTCCGACATAAGCGATTTCCTGTTTGTATACTGCATGTCGAGGAGCTTAACTGAGTATCTCAGCATCCTGCAATTATGATGTGTCCGCCTAACAAATGCTTTTTTACAGAKMGTCAGCATTATTATGTCCAAAGGGCGCGTGCTGTTTTGGCACACGCCTTGTTTTTTGCACGAAGTACTCAATTGAATCCATCTGGGGACACGGACTAGCTTCCACCTATAGCGTAAGTACTACTGGAGAATAGCCGCCTAGCCCTGGCAGTTTGTCTCGAACCCCATACACCATATTCCAATCGACCAGCGTGATAGAACAATCGCTGGTTGCTCGAATGAACTATGCTCGTMACCAATGCTGCTGCCTTTATTCGGCTGATGGTGCTAATTCAGGGAATTGCAGAACGTAACGCAGGGCTAAACTATGCCGGACTCCTTTTTTTCCGGTCGGATACAGCTAGAAAGAGCAATGCAATTCGCTTATCAGCGGGCTTGATCAACCCCCAAAGTATCATCACTACTGATTTACATTGAATATAAACAAAGTAGATAGCCACTATGTACGAATGGTGCCATTCCATCCAACATTCTCGTCGCGCAGGCCGTTAAGGGCCGCTCGACAGATTTACTACTGGATTTCGGACCCATGCATCGAAACCTTGTACCCGATCGTAAGCGTGCATCCTCAGAGTTCTTCCTGACAGAGCGGCACGCCTATGGTCTTGCAACCTCAGGTGGGCATCCGACGAGGAGGAGGTCTTCTTGTGCCTAAGCATGTTGTGGGTTCGCCTGTCAGACCCTGTTTGGTGATGGCCGTGTAAAGCCAAAGGGATACGAGGAATCTAAAACCTGTCGTGGTTCGGAAGTATTGTTTTGCTCGCCCAATAGGGGTTACACATGCCTCAACCACTCGTCAAGGAACTCAACTATCTATGATGAGCGAACCATGGGACCGAATAAATTTCCCGCCAGCATAATCGTTTAGAACCAGGGTGGAGGCAAGTGCGTTTACACCAGTGAAGGTGCCTTGGACTAAGTTCAAGTGCTTTGATAGTTCACTGGCTACAACATTTGCACCACGTATAACTGTTAATAGGCTAGCTAACGTATTGCCGTACTGAATATAAACCAGGCAGGCCC-AACGTAAACTTCCAAACAAGCGACCTAGCCTTTCGCTCGTCACAGAAAATTACACCATACGACGGGGACGTCACGGGTATATAAGAGTTATTGCAGGTAACATAAGGCTTCAAGTCATCCCTGCCCCGGATCATTAGGTGGGCGCGATATTCCCAATATGAGTTGTTTGAATTAATTCCGTAACTGAGAGCAGACTAACAGGCCGTGATCCGTCAACAAACGTGCTCCCTGCTCAAACACTGTATCACATCCATCCATATGTTGTCATCACGTTGCAAAACGTCGTCCAACAATAGCTCAGTTTAACCATGGTAAGAGGGGGCAAAAAACCGACGCGTACCGTATACCCGGATAGCATATGATCTTCAAATCCGTGTTAGTTGCTATCCTATGTGTCCCACCCTACACATTAATAAGCCGTAAGGAAACCCCAGCACATTCCCGGAAGCCTGTCACCCTAAGTGTAATAACGTAGAAGTTGGTCACAGAACGATCATAATTTGTCGAATCAGTTTGTCCGAGTAGCAACTTTCTTTGCGAGTGCAAATTCTAAGGCGGTTTTTGGCTATTAAAGGTCCCCCGCTAAATCTGTCGTAGCACTCAGGCTGAAATCTATTACGTGGAAGGGCGTAATAAACGCTCCGTAGAGTTGTCCCATCATTATAGGGGTCTTGGGCGTATTTTAGCTAACTAAACAGTCAGAGGGGAAGGGTTGTGGTCCGGTCAGCTGGCGGTACTTCCAACAGAAACGACTTCACGCTCGCTATTATGTTATAACTGTTACGTCAAAAGGGCATGTCAACGATCAGTCAGGGGGCCCCTTAGCAACCGAGACACTCACGGCACAGCGCATTGCTATTGTCTGAATTCAGCATAATCAGCTCCTGAAGCGTCTGAATTGTAGTCAACTGCCAACCAAAACGTAGGTCTGTTGATCCATAAGAACTATACGCAATGCTTCCACCGAGTGCATTTTAATTAGCGAGAACCACAGTCCATTAAAGTAAGAATACGTATAAGGCTCGATAATGGACTCGAATGGGCCGGCCTTGAGGCTCACTAAGAACGTGAGAAGAATGTGATCAAATCACGAAGCGCGGCCAGTGATGGTGCCTAATGCCGCGATCTAGGTTGTCGCCATGCACTTCTAGGACGAGCAAATATCGCATCGCCCTTCATCATTGCTGGGTTCTACCCGAGAATAGTCGTGACCATTGCAACACTTGTTAAAGTATTCTTATCCGTCGGCGAGTCAGGACCTTGTGTGAAGATTTACTTTCTCTCCTGATTCTAACACATAAGGTTGGRAAACTGGAAGATTACGGAGTTCGCCAATGAACACGATGCTTGCCAGCCCTTCTGGCAGCGACCGACAATTCAGACCTCCGTGTAAATTTTGTCCTACTTAAATGAATAAAACGGCAGATAATTATATAACGAGATTGCCGCATTATAGGCTTGTTCCTGCTCTCCTTGACTTATTATTGGACTTAAGATAGCTTAGCCTGTTGAGTATGATTACGAGCGTGATTTACATTGTTACTCCTCTACCCGGAGGTACTTCACACTGACCGCCAGCCTGATAATCTCCTATCCCTTGAGTTCCCTCTGAAGAAGGTCTAGCTTTGCCAGAAGTGATCAGGCTGGTTAAACATGGCAGTATCGGTGCTCCACGCTGGGGACACATTGTCTCCTCTTGAATCTTCCTGAAACCCATCCTTGGTCTTCGAGAGGTAGGGGGTGATCTTTGAGCTGTGTCTATCGAGTCCCGGTTACTTCCCGTCTTTAATTTGCAGTTAGTGGACTACTTCCTGTAGATGTGCGGACTCGGCCGAACCATTGAGCGGGGAATTAAGTCGCGTTTAGCCAGAGATCGGGGCGTCTATACGCTCATGCCACAGGACTAAGAGCATCTTGTGTGAAGCCGAGATCGTCGAAGCATGCAACACAAACTAGTCGTGTCTACGTTAGTCTTCTAGCACTACCACGACGTTCCGGTACCCAATTTATGAGACCAAGGAGTCTCACCCCCATTTTCACGTAAATCTCTGACCAAAAGAGCATGACAGGTGCAAATAAGCATCTCCGGTCGGGTTCGGACGGAGATGTATGCGGCTTCGGTCCTCTATTTTTCATAGTGGAACTGCGCTCGACTCTAATGCGCTGATAAAGTTATATCCCTTCATTTCCTGGCAGCTGGATACTAGCAGACCAGAAACTACCTTAAAGAAGTTAGTTAAGGGAGAGGGCGCGGCATCTGACGCGATTTCGCGCTCTCACAGCGTTCTAACTAAAGGTGGTCCTAAACTCGACCTCATAGTGAGTATTCTTCTACTCATATAGGTTCCAGCTAAACGTTTCCGCCTTACGGACAGCTATCAAACTGCTACGTTTAGGTAACATTAACGAATATAGACTGACTTGATGGAAAGAAACCTGTTAATATGGCGGCTTTGCTGAACTATCCAAATGCCAGGACCGCGCTTGAAATAAACATTACGTCCAGTAGGAGCAGTTTATATCTGCGCACCAACCGCAAAGAAATGGAGAAGTAACATTTCGCAAGAATATCCCTCCCTCTGAAGACTGGCGGTCGCCCCCTGCGTGACCGATTGAAGGCAGCCAACGYGATCACGCTGTATGATATTAAAACGGAATTATCRTRKACTCAAGTAAGCATGGTGTAGCAAAGTGTTATGGGTCATTAGGCAGAACAGACACGGGCTTTGGCAGTCCTAAGCCTTTAGGCATTACGTCTAATTTGTGGGTTTGCGATATACATTGGATAGTACCCTAACAGGACAAACTCTGACTAGTACATACAGGAATGAGGTGTTAGATCGGGGGCATGCTCTAAAGCAGCCAGCGCCGTGGTTATCATAAGAATAAAATGCTTGGAGTATAGCCTCCAAGTGATCTTCCAGCATCCAACTACTATATATGCCCTACGTACGTACCGGGCATAATAGTGCTGACACGTTTGAAACCGATTAAGTGGGGCCTTTTTATCGTTTTATCCCTACCTTAGGTCGCAAGAGGTGTGCGGCGTCGTCTCGCACTGCATAACCTAAATTAAGGTAGCTGTGGATTCGTCTTGGTTAGTGTCGTTGAGTATTCTTGTCTATAGATCACGGTGCATCTCGCGGATAACCCTCTCCTCGATACACATCCGTCTCTACAACTTTGTGGAAAGGCGCGTCCAGAAGTGAGCGAAATATTCTGCAAACATAAGCTCATCATTAGAGAAAATCTTTACGGTCGTTTGATTTGCCCATTGTATCTAGTTGATAGCCATGATGCACGACTGTTGCCTTCCGTTACACCATGGACATAGTCGCTATGAGATGTACGCGGAGATTGTTGGATCAGCAAAACTTGACCGGGTTMTTCATCTAAGTCTTCGCAATGCGGTATAACAAAACATGATCCGGGGCTCGGGTTAAAGCTGTCATGTCTATGGCTCTCAGGTGTGGGACTAAGCCTTGTAGTATTGCGATCACATAGCCAGGAGGTATCACCTATATTAGTAGGCTATAACACTTGTCGTACCGAGGTCGACATGGATTCATATACGTGGCTAAGATGATAGGCAACTAATGCGAATATCTACTTTACTTGTGCTGTTTTGGTCCAGCAAATGATATGTATATTATTTCTGTTCTCCTGCGGTTTTCAGGGAATCCTTGCGGTAGGCCCCGTTTGAGTGGGTGCATACTGTCAAACATCGAATTAGTATAGTCGCCCTCACGAGAGTAATTGCTACTCGAAAGATGAGTCCTTGCGAAGATTTTGGGCGCGTTCCATTACTCATGAGGCTATGTCCAAGAGCTAATTAGCAAGCTGTGCCCTTTATAGATCGTTTTGCAAAAAACGCAGTGTTCTGTACAGCCCTGATCTCAGTAACGCGCAGCACTTTAGTGCGATTTAAACGTGTTTGCCCCTCAGTGGAAAAAGTTATGCCGGACGCTCATACGATCTGCCGTCAGAAAGTAAGTGTCAGTAACAGGGGTAGAACTGTAGCGCCAGTTATTATCTTGACCTCACAGAATTCAGCAACTGCGCCGAACTCCTCATATGATACAGAATTGACGATGCGATTACCAACGACATCGCCACTATACTCCCCACACTATACAATAGATTCATGATATCTGGCAGGTGCCTGAATTTTTGATTGCATTCAGGATGAAGTCTGTAAAGATGAAGGGAACACCACGCCCATCGCCGTGAGTGTGCGTTTCAGGAAACATCCCTATCGCCCAAACAGGATCTGTGCGAGCTTTCGTGGTGTTGCTAACAGAATGCACCAACCATAGGGACGCCCACTGACGTACCGTCTTATGATTCGCGTGCTCATGGTCAACAATAAACGGCGGGTCGGTTTTGCATATGTGTCTCTAAATTCTGTGCCCTCTCATAGATTAAGTGCTCATGGGTGGTGAAAGATTAGGTTGAGTAAAGCTGCATGCCTTCTTTTTTCACTCCCGACCATTGGCCGCGCTGCCCGTCTTCTGTCCAGGGGTGCGTGAAGATAAGTTCCAATGAGCGCCGTCGGTCCTGGTCTAAGGTAAGCTGAAACGAGGATATGCGCACATAGGATCTCATGCGCCGAACGCGGTAGTGGCGAACTGCAGTCCATTCGCGTGTCTCAAATAAGCAATACAAAGACTAGCTTATTGACMCGTCAGCTTTCGTGGGACCTCTAACACAGATATGCTAACGGATGATGCTGTCACGTATCCCCTTKRWTCGGCACGGCCCCGTCTACCATCTCGAACTCTTTAACATTAAACGGATACTGTTGGTAACAATACACTTGAGAGTACTGAGATCATCGAGAGTCGAAGACTTCGACCACCCCCCGAGAAACGTACTCGCGGGAATTGGTTCGATTCTCGCAGATGCACCCAATGGCCGGGCGCACACGTATCCGTAGCTAAGCTTCCAACAGATACCATGGAAGCAAAACGGCTTATTTCATGCATCGTGCGTGGTATACCCATAACAGTAAAGAGTGGTACTCTGGCCACACCCTGTAAAAGTAGCTAATCAAGAATAGAAACTGAGRTTTTGATTAGTTCCGAGAGGTTGAGGTGTCTGGGGAGCGACTAGGTCACTATCGTTGAACTCTTCCTGACGCGAGGTGAAGTCAAATGCATTTACTGTACCCAGGAATGTTCGTCATAGGTGGCGTTATTGCCGTAAAACCCTAAAATTGTGTCGACCAGTTCAAAGACGCAGCCACTCACAGATCCTCTAACTTTGTGTTGGATTCCAACCYATTGTACTGCATTATTGACGAGCTTTGCTAGGGGAATCACGGCTGAACAATGGCCCATATAGTTAGCTACATKRTAATGACTGCACTCTATCATGTTGTGCTGCAGCGTAGAATTTGGGCAAAGTGTATGGGGGTGCGTAGACCTACAGCATGCCCACAAAGCTACAGAACAATCGCCCGGTTATGCATCGATTTCTATGGCGTCTGGGRGGTTTCGTTACATTAGTAACAAAGTTCTCGCCGTTGAGCAATCGTAGCGATTAGCCAGAACATCATGCAATATTTATTTAGGTTTGCCTCCTTAATATCACGCTAGACCGGGGCACGTGGTCCGGTTTAGATTGCCGGGTTCATGAGTAATCTTGCTATAGATTTGCAGAGGTAGTTCCGGTCCTCTGTCTCTCCGTAGCCATCAGACAAGGTATTACGAGGAGACACCACGGGCTAAGGGAGCGCAAAACGATCGTGTTGCCCGATTTCCAGTAACCACGACCGTTTGAGCTCYAGAACAAGCGCCATTCCACGTATTCTTGAAGTGACATCGCGCATTATGATTTCGTTAGTGCACCTTTCGTTTTGTCTTCAACCGAGTGAGCAGCCTCCTGTACCTGTGCCGACCCACTGCCGAGGTTTCCGGCGTTATCGCAGAGTTGTCATAGGCTTGGTTGCAGCGATACGTGCCCGTAGGCCATAATTCTCAGAAATTTTGTAACGCTAAGCCCTTATAACTCCTCGTTAGTGACTGCACTAACATCAGTTATGGGATACCCACACTGTCGCAARGGCTACTTCTTTTATCCCATGGGACTTTAGCCCAGATAGSGGMTTYGAAACTTACGTAGGCCTACGGTGCAAACCCGTCGTGTAACAACTAAGTTCCAGGCGTTAAGAGTACCGCGGGCGTCCTATCTCAGTTACGGCGTTTCCCGCGCTAAGGGTCTTTTTCAGAATACTGTAACAGAGTGGGGTAAAATTTAGCGGATCATGAGGAGGAAAAGCTTTTTGAAGGCCGTTATGCCCAATTTATACAAAACGTCCCTTAACCACATCGCGCTCCATCGCGAAAGTTGACGCATTGTCTGGCGTATATTAGCGTGAAATAAACAGAGATTTGACAACTGTAGATTTCAATCTACAACCCGGTACAAGCAGACATGACARTTGGTAAGCCCGCGATTCTCTTTCAGTTTCCTATCCGGAACTTACACGGACAAATAATCCCTTCTATGTCTTTTATTTTCAGAGTGGCAATTATCATATCCGTCCTGGTTCCAGCCTATAGAGGTGCATTCCCCCTTCGTGCAGACTCACTTCTAAGATGGTAGCGCCTACCAACCAGAACCTCTTTGCCAACTTGATCCCCGGTTGTAGAGCGTGGTCCGAAAGCGTCTATTCCACCTAAACTTCCAGCTGACTGATCTGCATAAGATTGTAGGAGCGGTTTCGCCATCAGAGTCTCGTATACTGTGGCGCTAGACAGTGCAATCAAGGCTGAACGAATGATGAGTACTAGAGGTGTAGGTGACCCGAAGGACAGCTGGCCTGTCAGGTCATCGGGGGCTCAATGATTTGGGGGATGCAATACTCAGCCACAGAAATTGTCCTTTGGCCTGAATACAGCGCGGGTTGTCTTGTCTTATTTCAATACTCTCCGTGTCTTCAGAGAATTTTATCATGGATCCTCCATGAAGAATCCCATGCCATATATGACCAGAATGTTGAGGCTACGACGGGAGCTGGTTCTGAGGCATGACACAGCCAAATGCGGTGGCAAACATTCCAATTGTGTGACATCAAACGGATACATTTCTCAACTTTCGGTAATCAGTCTTGCAATGATAGCAAGGCCTTAATTGGAACAGCCACCGGAAGTCTATGCCCGAGCTCTACTTTGCCTGCGTCACCATCCCCTGGAGTGCAGGCATATAATTATCGTCTGTCATCCAACGCATCCTGAGGGCTTTAAATTGGGACTCGGGTAAGGCCGAGCTGCGGTGCAATTCTCTTCCAATGCTGATCAGTCTTACCCTAAACTCCGTCTCCAGCAAGTGCAAGTCAAGTCATGTAGAACTTATCAAAACGCACTATACGCATTCAGTACAAGACTTTCAATCCACGCTTACTTTGCGACGTGTAGAGTATAGCAATAGGATGTCGATTACTTGTCATTCATGCGAGGGCATTTCAAAGCTCGATACAGCGGCTCCAGACCAGACCCTGTTGTTCACCCTAACTTTATTTTAGTAGTGCAACTCAACGAACTATCATATATCTATGGTTTATAAAGCTAATCGTATTACGTTCAACAGGGTCGTGCCACCCGACTATTCGTGTGCTACGGAGACGCCCTTAACTAAAAAGGCCTGTGTACATACCGCGCCGCCGCTGCAGTATGTGATCTAACAGTTAAATATTCCAACTGAAGACATAAATGATCGGTAATCCGCAGGGCGTTGGGCCCTGCATACCAGGACACTTAGATGGGTGGCCCGAGCAATTGTCTTTATGTGAGACCCTGATGTCTATTTCCACGGACATGTCCCTGCTGTGGGGACAGTCTCTCGTYAATAATGAAAGCCTTGGTGCCGGTTCGCGTGCCAACGCAATAATAATCCCAAGTCCCCTTATCTGGGCTGTAATTCTCGGGTCTATGTTATGAATCAGTTCAGCTTGGATGAGAGCCATCTCTTTGCGTGCCTCCTTAGTTTGAGCCCCAGGGATCAAAAATTCGTGACTATGTTGAGCATTGTATGGTTGCGATCTGATCAGGTATAACAGATGATTAGCAGCGCAAACTATTCACGCGCACAGGGCAGTGCCCCGTAGTCAAACTTAACACGCTAGGGTGCGAACGACCGTCCTAATGCTACGCGCCTGATAGTATTACCTAATCAATCCTGACATTGAGCACTCTCAAGTGCGGGATCCTATCCCTTCTCGAATATTAGCGGCCARAAG-CGGGTTTTTTTAACAGGAGAGGTCCACAAATCACAAATACTGTCCTGCGCCTTAAAAGCTACTAGGATGCTCAAGTTAATCTGGTGTGCCTTAGCTAATTGTTGGAGTCGCACTTCCTACAATTTACAATCTCCATGGTCACCTTTAAGTAGCGTCGGCAGTGMSTAGCTTCATAACGCCAATGTCAATCGTCACTACTCGTATTGTGTGTGCCACCTTCAATCGACAGTCGAAGTTGGTATGGTTTAGGCACACTTTATTTTTAGTTAAAGTTGAGAGTATTAAACTGGCTTAGACTACCGACCGGTCCCCGGCTTCCTTGTGGCAATAAAGGCTCTTGATGAACTTCGCACAATGCGGTAGCCTACTTGGTAGGTATTWCATATCACTGTCAACTGCAGAAGCAAGAGTCTCCATCGAATTCCGTAGAGGAAAAGCATGTAAACGCATGAGCGTCGTCAGGAGGGGAAACGGTCACGACTTCCATACGCAGTTTAACTAGTTCTTTATACTATGCTTTTTCAACATTTAAGTACTTGACTGCAAGATTTCGTAAAAGCTTCTTCAGTCCTGACCTCGAACATAAGAAGATCGATACATCAACTCCCTGACAACATTTTTACGCTTCGGTTTACATAACGATGCAATTCCGACACGATAGCTGGAGACCTTTTGTTTGCTGTGGTGCTGTCCGATTCGCATAGCATCACAGGCTGTGCAGAGATTACTAGTTGAGTTTCACGTTCATGCTTAAACATTACGGCCCGGATACCAGGTTTGATACGCGTTCGACTATACATAGATGGATCTCTCTACAAAGGGCGCATGAGGTAGCTCTCTATCATAATATTATCATTGATGGTACAATAATCCTTCGCAAATTGTGTAACTTGTGCGTTTGAGCCTTACCGCCACTCTAGAAGTCCAATATAAGCTTACTTCGTAAGCATTTGYCWCCGGTGCGTCCTTCAAGTGGAAATGTCGATCCCCACCAGACAGCTCCATAGACTTACTATGCCATCCAACTTCTTCTTTAATGATGGATCTACAGACTCAATCCTTYMGTTACTTGAAGGTTAGGAGAAGCGTTTAACGGTCTTAAGGTTATGCTGGAATTTGACGTTACTGTGCGTGACGCAGTGACTACGAGCCACGCGGTCGACTTGATCAGACACTCTCTATGGAACATATCTGATTTAAGTGTACAGGATTTCATAACGGCTCCACGGGTCCCGTGGGTATTCGTGTCGTTTCGTTACGCGCTTACAATAAAGAGCCCCTTTGTGCAGTAACTCACTCAGCAAATCTAGACGTAACTCTACGAACATGCCTCTCTTTGTCAA
[truncated: 4,125,231 more chars]
