# Supplementary material for: Single Primer Enrichment Technology (SPET) for High-Throughput Genotyping in Tomato and Eggplant Germplasm
Source: Front Plant Sci. 2019 Aug 7;10:1005. doi: 10.3389/fpls.2019.01005 (PMC6693525; doi:10.3389/fpls.2019.01005)
Supplement: Supplementary file 3 [file Data_Sheet_2.zip › Tomato_Target_SNPs.phy]

400 4560
GPT123000  GCACGATGATCAAGCGCCGAGGAAATAAAACCCGAAGCGACCTGATCGATTAGGTTTACAAGTGCGATCTTGATTGGCCCTGCGGCTTTCCCTCAATGTCCTTATCTTCTTGCGTATTCTAAGTACATACTGAGTGGTAGTCAAAGACATACTATTGCTCCCTCCTAATCAACATATTAAAGAGAGAACGAGGTGTCCTGGTTAACGGGCGGCGACCAGATCCAGATTCTTGAACCTGGATTACTGTTTGGCTCTAAGTCGCAAATTAGCTATTTGTCAGGGGTCTTTGCCCTGTTGCGATCATTACTTGGAACGATACTCACAACGTAGTATGTACTAGCTTGTCAACACCACCACACGTATAGAAGGTGCGAGAATATGTCACTCCTTTGGCTATAAGAATACGAGGTAACTCGGATCTTTTGTCGAGTGAACGCATTTAGGTCCCCACATACTGATAATGAAAATATCCGTGCCATATTCCAGCGTGGGCGCATTTCCGTTCCTGCACTACCAGAGCTAGGTCTTACAAGGACCTGTACCTGTGGTCAAGAGGGCTTGCAGCTTGTCGGCTGCCGTGTCGTCAAGTCGTAACTCTCGGAATATGTGTCGCAAGTAAACCAACCACGCCACTATAGCGCTATTTCCCAGCAAACGTAACGACATTACAGTGCAAGAGTCTTTGTCACCAGACTAATTAAACATTCCGAATACCAGATACTTAAGCTACGCTATCATGATCGGGAGATTCGATACTATYTCCCGACAGGCGTTGGTATATTCATACGTAACTACCAACTGTTCAAATTCATGGCACCCAAGTACAGTTAGAAGGCAACCGGACCTGCTTACCACCTTTGTTTTCCCACTTAAGGGAACCCATCCATGCACGATCCATTGCCAAATAATTTCAATGTCAGAATTTCTCATCATTCAGGTTTGGAAAGTCCCAATTGAGAGCGATACTGAGGAAAGTGTGGTTCTATTGTTGGATACACAGTAAGGGGTGTCCTGGCGATCCAAAGAAATAGGCTAATTAAATGSTCAGGTCAGAGCAGCTTGACCACCCCGCGCAGCTGTCATCTCCGCATGGACAAACCTTCCTTGCTGAGCTCAGGYMACAAACTCTAGAAATCAAGGTCAAGTAAGGATGTGAGAACACGAGGGCATGACTTGCGTGTGCGCCGTTAGGAATCACCCTTCTCGTCCGGAAAGCTTCCTGTAATTCTTCTCTGACGGAATTCTCTTTCTAATAGAAGGGATTAGTCGGTTTGCCTCTGCGCGACGCATAACCGAATTTTCACAGCWTTTAGAGCAAGTTCTGTTTGATTGAGAATGATACACGCTTGACCTACCGAGTCCACTGCCGCATCCACTTGGCCCTGAGGGTGTTTCGGTAAGTTGTGCAGGCTGTCCTAATCTTGGCTGTCCGGGGGAACACGTGTAATACCTGCTCATATGGCTCTCCGGGGCGAAACGACGATATCGAGCGAGGGCAACTCTGGCTAACTTGAATCGACACATTGGCCGTTAGAACAGCCATTTAGCCGGGTCYYATTCCTAGCCAGCAGGGTAAACGCAGACTCGCATGTAGCTGTATTCAATCCTCCGAGGAAGACAACAGATATGGAGCAGGGTCYTMMARGGMACCGCCCATGGTATTAAACCGCATCCTCAACAACCGTAGATYTGCTRCTTGAAGACTTTAGGGGCTTGCAACTCAGACAAAATACGTCGAGAGGATTCCAATGGGACACGCGAAATCCTGGCTGCGGGCGTAGGTCGTYCTTATGTAAGAATAGATGCATGTACAGTTCACAAACGTGCGCAGCTGGCATGTAGGTGGATAACGACAAGGCATCAGGAGARGACGGCTCACCAGGTTTCAAAATTATTCCCAAGTAGTCATCTAGCGGGAATCAACTACAATGTTTTGTTCCCTGGAATGGCGCTAGTACTTGGGCGTGATGCATTTGTCATATAGCCTCCATCTCCGCCATCCCAATTGAGTGGGGTTGCCAAGCTAATTAAATTGTGATGCCATGATACTACATCCCTACGATATGCTGTCGGTTTGATGCACTGCCGTTTTACTTCTCGATGGTAAAACTATGGCTGGTTGTGTTTCCGGGCTACGTTCATACAAACCAAATAGTTATACCAGTCGCTAAATTGACGATCTTTTTGTGCAAGATRAATTTCGGGTGGACCGGTGTATATGGAATTAGATCCAAATATGTTATTCTCAAGTGCCATGTTCGGTAATGTACTCAACGTCGTTAACATAGGCACTTGTGAATAGCAGCTAACCGCAATTAGTGTATCTCCATCAATGATAGACATGACGYTACTCCACCCCAATAAAATATCGCGCCAATGTTGATCGTAATAAGACCCACGAGGGTTGACACCAAGTTCGTGTGGCAAAAGACCAGACGCCCACCCTTTTCGCGTAAACGTTCAATTATCTCTCCAAGATATGAGGTAGATAGCTAAACCTCCTTCTATGGCTCCTCCAGTTAAATCATGCCCTTAATATAAGACATCTAGGAGGGGGAAACCTCGGCTATGATAACATGMGCAGCTTGCTAAAATGTCGAACGTATACCTCCGGGCTCCCATCTTAAAACGTAATCATTAGAAGATCTGATGGATTCACAAAGGAATGCTYCATCGCCGCCCCGAGGACTCACRAAAGAACGTTCTTCGGCGTTCTACGTAAGGCTCGCATTAAGACATCAGTARTGATCAGATTCGGTTACGTGACCTTCACCGGAAATATTTCTGTTAATGGTACACCATTTACGCAAGAGAGCTCGCCTATGTGATCACTTTAGAATGCCTTGAGGATAGCTAATGCTAACTAAATGCCTCAATTCTGTGAAGTTGGGGCCCCAGCCAACCCGTTCATTGCGTTAGTCTCTTGAAATCAGAGCATTCAAACAAAATTGGGCTATCCTGACACGTTGATGGCTAAATGCTGTTGCAGAGCGTTTTACTCCATATCGAAAGCGGGAAAGTCGTTCAAGACTAGTCGRRCCATCGATTTAATCCGGATTTGTTCTACAAGCTGCTGCGCAGGAGGTCGGCGTTTAGTTCAGTGTCAGCCCTAGCAATCATTAGTAGCTAATCTCATCTCATTTTTGACCACGCGGTCCTACGACAGGATAGRGAAGRCCGACGGTAACGCAMTMTSGGCTATGTGCGTTCCGGTTTAGATTAAAGGGTAGATTGACTGAGTACGTTTGCAATAAACGCCTCACTGCCCGCGAAGTGACGWRCRCYAGGAAAAAGATAGATTCACTRRCCGYAACATGARTGGTGGTTTCCTGACAGAATCCTATCTTACTGGTCTGCCCGTTGTCGGCTAGTACCCACTCTAAGAGACCCACTCCACGCCTTGGACGCAATTATATTTAAAAGTGGGTTCCAGTTTGGCAGAGATACATATCAGTGTGTACGTGGATCTGGGTATAGCCATCTTGATACGTTCTCTCTGTTTCCCGGCCGACAAAGGAGATGGCTTCAATGTCAAACTATTGGAAAATTACTGCGTAGATGAGCTATGGACCAGTTAGCCGCTCTGCGTATTAGCGCATTATTTTACAGTAGTAGGGGGGCGCGTCTTAGACTACAGCGATCCAGCTTGATTAACACTCGCCACTCACCCTACTCTAATGGTTTTCTCCATAACCAAGCCTCCACAATGGTTCTTTGATGCCTACCTCATACTTGTAACTTTGCACATGCCCGTATTGGCTCGCCTTAAAAACGTACAAGCCCGGATTTTAAAAATATGAAATTCAACAGGTGCTTCACCTGTGTGCGAATTTTTAACATTTCGGCAGTCGACTCCATAACTGGTCGGAACAAATCCATCTTATGCGTTTCTGTTAGTTTAACATCGTGGGGCATTGCTTGTAGGTATCAAAGAATGCCGGTACCGTGACGAATGCACTATCACCAAGATCCGGCATAGGGCCTCTATCTGAGACCAATCTGTAACTGGCCACCTCGATAGCCAACGGWTTTCAGGCCATACACTCTCGCTAGTCGGTATTTGTCTTCTTGGTCTTATTCACCATGTCCTATACCAATATTAGCAGTACGCCCAGTCACTAAGACGTGTATTTGCCACTTTGAGAATACGCTGCCCCCCTGGCTAGTTGATTCCTGCTTGTATWTAGTATACAGGCAATCCGAAAGCGACCACTCAGGGAGCATCTCCATTTTACTTTATTAAATCGTGTTACGCCACAAATCATTACCCCATTTTCTTACAAGCAACGCATCGTTTGCTGATCCATCCGCAGGTTCAATACGACCTGAAAAGCTAGTTTCTTCAAGCCCAACGCGTCCTTTAACAGATCATCCATTAGTGATTATCACTACTAGTACAATTAGTACTGAAGCGGCGTCAGGGATTCTACCCCTAGTATGGCATCCAATCTTTTCGAGCTCCACCCAGTGGAAAGGTAGGTTGATCGGCCTCCGCGGTCCTTCCCAAAYAYTAGATTTAGCCGTCGAGTTCTCATACGATGCAGAGCCGACTCCCCTTTC
GPT123160  GCACGATGATCAAGCGCTGAGGGAATAAAACCCGAAGCGACCTGATCGATTAGGTTTACAAGTGCGATCTTGATTGGCCCTGCGGCTTTCCCTCAATGTCCTTATCTTCTTGCGTATTCTAAGTACATACTGAGTGGTAGTCAAAGACATACTATTGCTCCCTCCTAATCAACATATTAAAGAGAGAACGAGGTGTCCTGGTTAACGGGCGGCGACCAGATCCAGATTCTTGAACCTGGATTGCTGTTTGGCTCTAAATCGCAAATTAGCTATTTGTCAGGGGTCTTTGCCCTGTTGCGATCATTACGTGGATCGATACTCACAACGTAGTATGTACTAGCTTGTCAACACCACCACACGTATAGAAGGTGCGAGAATAGGTAACTCCTTTGGCTATAAGAATACGAGGTAACTCGGATCTTTTGTCGAGTGAACACATTTAGGTCCCCACATACTGATAATGAAAATATCCGTGCCATATTCCAGCGTGGGCGCATTTCCGTTCCTGCACTACCAGAGCTCGGTCTTACAAGGACCTACACCTGTGGTCAAGAGGGCTTGCAGCTTGTCGGTAGCCGTGTCGTCAAGTCGTAACTCTCGGAATATGTGTCRCAAGTAAACCAACCACGCCACTATAGCGCTATTTCCCAGCAAACGTAACGACATTACAGTGCGAGAGTCTTTGTCACCAGACAAATTAAACATTCCGAATACCAGATACTTAAGCTACGCTACAATAACCGGGAGATTCGATCAGACCCCCAGACAGGCGTCGGTATATTCATACGTAACTACCAGCTGTTCAAATTCATGGCACCCAAGTACAGTTAGAAGGCAACCGGTCCCTCTTACCACCTTTGTTTTCCCACTTAAGGGAACCCTTCCATGCACGATCCATTGCCAAATAATTTCAATGTCAGAATTTCTCATCATTCAGGTTTGGAAAGTCCCAATTGAGAGCGATACTGAGGAAAGTGTGGTTCTATTGTTGGATACACAGTAAGGGGTGTCCTGGCGATCCAAAGAAATAGGCTAATTAAATGCTCAGGTCAGAGCAGCTTGACCACCCCGCGCAGCTGTCATCTCCGCATGGACAAAATTTCCTTGCCGAGCTCAGGTAACAAACTCTAGAAATCAAGGTTAAGTAAGGGTTTAAGAACACGAGGGCATGACTTGCGTGTGCGCCGTTACGAATCACCCTTCTCGTCCGGAAAGCTTCCTGTAATTCTTCTCTGACGGAATTCTCTTTCTAACAGGGGGGATCAGTCGGTTTGCCTCTGCGCGACGCATAACCGAATTTTCATAACTTTTAGAGCAAGTTCTGTTTGATTGAGAGTGATACACGTTTGACCTACCGAGTCCACTGCCGCATCCACTTAGCCCTGAGGGTGTTTCGGTAAGTTGTGCAGGCTGTCCTAATTTACACTGTCCGGGGGGGTCCGTGTGTCGTTATCTCATATGGCTCTCCGGGGTGGAACGACGATATCGAGCGAGGGCAACTCTGGCTAACTTGAATCGACACATTGGCCGTTAGAACAGCCATTTAACCTTGTCCTATTCCTAGCCAATGGAGTAAACGTAGACTCGCATGTAGCTGTATTCAATCCTCCGAGGAAGACAACAGATACGGAGCAGGGTCTTCCAAGGAACCGCCCATGGTATTAAACCGCATCCTCAACAACCGTAGATTTGCTACTTGAAGACTTTAGGGGCTTGCAACTCAGACAAAATACGTCGAGAGGATTCCAATGGGACACGCGAAATCCTGGCTGCGGGCGTAGGTCGTCCTTATGTAAGAATAGATGCATGTACAGTTCACAAACGTGCGCAGCTGGCATGTAGGTGGATAACGACAAGGCATCAGGAGAGGACGGCTCACCAGGTTTCAAAATTATTCCCAAGTAGTCATCTAGCGGGAATCAACTACAATGTTTTGTTCCCTGGAATGGCGATAGTACTTGGGCGTGATGCATTTGTCATATAGCCTCCATCTCCGCCATCCCAATTGAGTGGGGTTGCCAAGCTAATTAAATTGTTACGCCATGATACTACATCCCTACGATATGCTGTCGGTTTGATGCACTGCCGTTTTACTTCTCGATGGTAAAACTATGGCTGGTTGTGTTTCCGGGCTACGTTCATCCAAACCAAATAGTTATACCAGTCGTTGAATTGACGATCTTTTTGTGCAAGATGAATTTCGGGTGGACCGGTGTATATGGAATTAGATCCAAATATGTTATTCTCAAGTGCCATGTTCGGTAATGCAATCAACGTCGTTAACATAGGCACTTCTGAATAGCAGCTAACCGCAATTAGTGTAGCTCCATCAATGATAGACATGACGTTACTCCACCCCAATAAAATATCGCGCCAATGTTGATCGTAATAAGACCCACGAGGGTTGACACCAAGTTCGTGTGGCAAAAGACCAGACGCCCACCCTTTTCGCGTAAACGTTCAATTATCTCTCCAAGATATGAGGTAGATAGTTAAACCTCCTTCTATGGCTCCTCCAGTTAAATCATATTCTAAGTATAAGACATCCAGGAGGGGGAGACCTCGGCTATGATAACATGCGTAGCTTGCTAAAGTGTCAAACGTACACCTCCGGGCTCCCATCTTAAAACGTAATCATTAGAAGATCTGATGGATTCACAAAGGAATGCTCCATCGCCGCCCCGAGGACTCACGAAAGAGCGTTCTTCGGCGTTCTACGTAAGGCTCGCATTAAGACATCAGTARTGATCAGATTCGGTTACGTGACCTTCACCGGAAATATTTCTGTTAATGGTACACCATTTACGCAAGAGAGCTCGCCTATGTGATGACTTTAGAATGCCTTGAGGATAGCTAATGCTAACTAAATGCCTCAATTCTGTGAAGTTGGGGCCCCAGCCAACCCGTTCATTGCGTTAGTCTCTTGAAATCAGAGCATTCAAACAAAATTGGGCTATCCTGACGCGTTGATGGCTAAATGCTGTTGCAGAACGTTTTACTCCATATCGAAAGCGGTAAAGTCGTTCAAGACTAATCGGGCCATCGATTTAATCCGGACTTGTTCTAGAAGCTGCTGCGCAGGAGGTCGGCGTTTAGTTCAGTGTCAGCCCTAGCAATCATTAGTAGCTAATCTCATCTCATTTTTGCCCCCGCGGTCCTACGACAGGATAGGGCGGGCCGACGGTAACGCAATCTCGACTATATGCGTTCCGGTTTAGATTAAAGGGTAAACTGTCTGAGTACGTTTGCAATAAACGCCTCACTGCTCGCGAAGTGACGAGCACCATGATTAAGATAGATTCACTAACCGTAACGTGAATGGTGGTGTTCTGACAGAATCCTATCTTACTGGTCTTCCCGTTGTCGGCTAGTACCCACTCTAAGAGACCGACTCCACGCCTTGAACGCAATTATATTTAAAAGTGGGTTCCAGTTTGGCAGAGATACATATCAGTGTGTACGTGGAGCTGGGTATAGCCATCTTGATACGTTCTCTCTGTTTCCCGGCCGACAAAGGAGATGGCTTGAATGTCAAACAATTGGAAAATTCCTGCGTAGATGAGCTATGGACCAGTTAGCCGCTCTGCGTATTAGCGCATTATTTTACAGTAGTAGGGGGGCGCGTCTTAGACAACAGCGATCCAGCTTGACTAACACTCGCCACTCACCCTACTCTAATGGTTTTCTCGATAACCAAGCCTCCACAATGGTTCTTTGATGCCTACCTCATACTTGTAACTTTGCACATGCCCGTATTGGCTCGCCTTAAAAACGTACAAGCCCGGATTTTAAAAATATGAAATTCAACAGGTGCTTCACCTGTGTGCGAATTTTTAACATTTCGGCAGTCGACTCCATAACTGGTCGGAACAAATCCATCCTATGCGTTTCTGTTAGTTTAACATCGTGGGGCATTGCTTGTAGGCATCAAAGAATACTGGTTCAGCGACGAATGCACTATCACCAAGATCCGGCATAGGGCCTCTATCTGAGACCAATCTGTAACTGGCCACCTCGATAGGCAACGGTTTTCAGGCCATACACTCTCGCTAGTCGGTATTTGTCTTCTTGGTCTTATTCACCATGTCCTATACCAATATTAGCAGTACGCCCAGTCACTAAGACGTGTATTTGCCACTTTGAGAATACGCTGCCCCCCTGGCTAGTTGATTCCTGCTTGTATWTAGTATACAGGCAATCCGAAAGCGACCACTCAGGGAGCATCTCCATTTTACTTTATTAAATCGTGTTACGCCACAAATCATTACCCCATTTTCTTACAAGCAACGCATCGTTCGCTGATCCATCCGCAGGTTCAATACGACCTGAAAAGCTAGTTTCTTCAAGCCCAACGCGTCCTTTAACAGATCATCCATTAGTGATTACCACTACTAGTACAATTAGTACTGAAGCGGCGTTAGGGATTCTACCCCTAGTATGGCATCCAATCTTTTCGAGCTCCACCCMGTGGAAAGGTAGGTTGATCGGCCTCCGCGGTCCTTCCCAAACATTAGATTCAGCCGTCGAGTTCTCATACGATGCAGAGCCGACTCCCCTTTC
GPT123880  GCACGGTGATCAAGCGCCGAGGGAATAAAACCCGAAGCGACCTGATCGATTAGGTTTACAAGTGCGATCTTGATTGGCCCTGCGGCTTTCCCTCAATGTCCTTATCTTCTTGCGTATTCTAAGTACATACTGAGTGGTAGTCAAAGACATACTATTGCTCCCTCCTAATCAACATATTAAAGAGAGAACGAGGTGTCCTGGTTAACGGGCGGCGACCAGATCCAGATTCTTGAACCTGGATTGCTGTTTGGCTCTAAGTCGCAAATTAGCTATTTGTCAGGGGTCTTTGCCCTGTTGCGATCATTACGTGGGTCGATACTCACAACGTAGTATGTACTAGCTTGTCAACACCATCACACGTATAGAAGGTGCGAGAATATGTCACTCCTTTGGCTATAAGAATACGAGGTAACTCGGATCTTTTGTCGAGTGAACACATTTAGGTCCCCCCATACTGATACTGAAAATACCCGTGCCATATTCCAGCGTGGGCGCATTTCCGTTCCTGCACTACCAGAGCTCGGTCTTACAAGGACCTGTACCTGTGGTCAAGAGGGCTTGCAGCTTGTCGGCTGCCGTGTCGACAAGTCGTAACTCTCGGAATATGTGTCRCAAGTAAACCAACCACGCCACTATAGCGCTATTTCCCAGCAAACGTAACGACATTACAGTGCGAGAGTCTTTGTCACCAGACAAATTAAACATTCCGAATACCAGATACTCAAGCTACGTTACAATGACCCGGAGATTCGATACTATTTCCCGACAGGCGTCGGYATATTCATACGTAACTACCAGCCGTTCAAATTCATGGCACGCAAGTACAGTTAGAAGGCAACCGGACCTGCTTACCACCTTTGTTTTCCCACTTAAGGGAACCCATCCATGCACGATCCACTGCCAAATMATTTCAATGTCAGAATTTCTCATCATTCAGGTTTGGAAAGTCCCAATTGAGAGCGATACTGAGGAAAGTGTGGTTCTATTGTTGGATACACAGTAAGGGGTGTCCTGGCGATCCAAAGAAATAGGCTAATTAAATGCTCAGGTCAGAGCAGTTTGGCCACCCCGCGCAGCTGTCATCTCCGCATGGACAAAATTTCCATGCTGAGCTCAGGTAACAAACTCTAGAAATAAAGGTCAAGTAAGGATGTGAGAACACGAGGGCATGACTTGCGTGTGCGCCGTTAGGAATCACCCTTCTCGTCCGGAAAGCTTCCTGTAATTCTTCTCTGACGGAATTCTCTTTCTAATAGAAGGGATTAGTCGGTTTGCCTCTGCGCGACGCATAACCGAATTTTCATAACTTTTAGAGCAAGTTCTGTTTGATTGAGAGTGATACACGCATTACCTACCGAGTCCACTGCCGCATCCACTTGGCCCTGAGGGTGTTTCGGTAAGTTGTGCAGGCTGTCCTAATTTACACTGTCCGGGGGGGTCCGTGTGTCGTTATCTCATATGGCTCTCCGGGGCGAAACGACGATATCGAGCGAGGGCAACTCTGGCTAACTTGAATCGACACATTGGCCGTTAGAACAGCCATTTAGTCGTGTCCCATTCCTAGCCAGCAGGGTAAACGTAGGCTCGCATGTAGCTGTATTCAATCCTCCGAGGAAGACAACAGATATGGAGCAGGGTCTTCCAAGGAACCGCCCATGGTATTAAACCGCATCCTCAACAACCGTAGATTTGCTACTTGAAGACTTTAGGGGCTTGCAACTCAGACAAAATACGTCGAGAGGATTCCAATGGGACACGCGAAATCCTGGCTGCGGGCGTAGGTCGTCCTTATGTAAGAATARATGCATGTACAGTTCACAAACGTGCGCAGCTGGCATGTAGGTGGATAACGACAAGGCATCAGGAGAGGACGGCTCACCAGGTTTCAAAATTATTCCCAAGTAGTCATCTAGCGGGAATCAACTACAATGTTTTGTTCCCTGGAATGGCGCTAGTACTTGGGCGTGATGCATTTGTCATATAGCCTCCATCTCCGCCATCCCAATTGAGTGGGGTTGCCAAGCTAATTAAATTGTGATGCCATGATACTACATCCCTACGATATGCTGTCGGTTTGATGCACTGCCGTTTTACTTCTCGATGGTAAAACTATGGCTGGTTGTGTTTCCGGGCTACGTTCATACAAACCAAATAGTTATACCAGTCGTTGAATTGACGATCTTTTTGTGCAAGATAAATTTCGGGTGGACCGGTGTATATGGAATTAGATCCAAATATGTTATTCTCAAGTGCCATGTTCGGTAATGTACTCAACGTCGTTAACATAGGCACTTCTGAATAGCAGCTAACCGCAATTAGTGTAGCTCCATCAATGATAGACATGACGTTACTCCACCCCAATAAAATATCGCGCCGATGTTGATCGTAATAAGACCCACGAGGGTTGACACCAAGTTCGTGTGGCAAAAGACCAGACGCCCACCCTTTTCGCGTAAACGTTCAATTATCTCTCCAAGATATGAGGTAGATAGCTAAACCTCCTTCTATGGCTCCTCCAGTTAAATCATGCCCTTAGTATAAGACATCTAGGAGGGGGAGACCTCGGCTATGATAACATGMGCAGCTTGCTAAAGTGTCAAACGTATACCTCCGGGCTCCCATCTTAAAACGTAATCATTAGAAGATCTGATGAATTCACAAAGGAATGCTCCATCGCCGTCCCGAGGACTCACAAAAGAGCGTTCTTCGGCGTTCTACGTAAGGCTCGCATTAAGACATCAGTARTGATCAGATTCGGTTACGTGACCTTCACCGGAAATATTTCTGTTAATGGTACACCATTTGCGCAAGAGAGCTCGCCTATGTGATCACCTTAGAATGCAAAACGAATAGCTAATGCTAACTAAATGCCTCAATTCTGTGAAGTTGGGGCCCCAGCCAACCCGTTCATTGCGTTAGTCTCTTGAAATCAGAGCATTCAAACAAAATTGGGCTATCCTGACACGTTGATGGCTAAATGCTGTTGCAGAGCGTTTTACTCCATATCGAAAGCGGTAAAGTCGTTCAAGACTAATCGAACCATCGATTTAATCCGGATTTGTTCTACAAGCTGCTGCGCAGGAGGTCGGCGTTTAGTTCAGTGTCAGCCCTAGCAATCATTAGTAGCTAATCTCATCTCATTTTTGACCACGCGGTCCTACGACAGGATAGGGAAGACCGACGGTAACGCAATCTCGGCTATGTGCGTTCCGGTTTAGATTAAAGGGTAAATTGACTGAGTACGTTTGCAATAAACGCCTCACTGCCCGCGAAGTGACGAGCGCTAGGAAAAAGATAGATTCACTAACCGTAACRTGARTGGTGGTKTYCTGACAGAATCCTATCTTATCGGKCTTTTCGTTGTCAGCTAGTACCCACTCTAAGAGACCCACTCCACGCCTTGAACGCAATTATATTTAAAAGTGGGTTCCAGTTTGGCAGAGATACATATCAGTGTGTACGTGGAGCTGGGTATAGCCATCTTGATACGTTCCCTCTGTTTCCCGGCCGACAAAGGAGATGGCTTGAATGTCAAACAATTGGAAAATTACTGCGTAGATGAGCTATGGACCAGTTAGCCGCTCTGCGTATTAGCGCATTATTTTACAGTAGTAGGGGGGCGCGTCTTAGACTACAGCGATCCAGCTTGACTAACACTCGCCACTCACCCTACTCTAATGGTTTTCTCCATAACCAAGCCTCCACAATGTCTCTTTGATGCCTACCTCATACTTGTAACTTTGCACATGCCCGTATTGGCTCGCCTTAAAAACGTACAAGCCCGGATTTTAAAAATATGAAATTCAACAGGTGCTTCACCTGTGTGCGAATTTTTAACATTTCGGCAGTCTACTCCATAACTGGTCGGAACAAATCCATCTTATGCGTTTCTGTTAGTTTAACATCGTGGGGCATTGCTTGTAGGCATCAAAGAATACTGGTTCAGCGACGAATGCACTATCACCAAGATCCGGCATAGGGCCTCTATCTGAGACCAATYTGTAACTGGCCACCTCGATAGCCAACGGTTTTCAGGCCATACACTCTCGCTAGTCGGTACGTGTCTTCTTGGTCTTATTCACCATGTCCTATACCAAAATTAGCAGTACGCCCAGTCACTAAGACGTGTATTTGCCACTTTGAGAATACGCTGCCCCCCTGGCTAGTTGATTCCTGCTTGTATWAAGTATACAGGCAATCCGAAAGCGACCACTCGGGGAGCAGCTCCATTTTACTTTATTAAATCGTGTTACGCCACAAATCATTACCCCATTTCCTTACAAGCAACGCATCGTTTGCTGTTCCATCCGCAGGTTCAATACGACCTGAAAAGCTAGTTTCTTCAAGCCCAACGCGTCCTTTAACAGTTCTTTTATTAATGGTTGCTACCACTAGAACAATTAGTACTGAAGCGGCGTTAGGGATTCCACCCCTAATATAGCATCCAATCTCTGTGATCCTCATCYMGTGGAAAGGTAGGTTGATCGGCCTCCGCGGTCCTTCCCAAACATTAGATTTAGCCGTCGAGTTCTCATACGATGCAGAGCCGACTCCCCTTTC
GPT124930  GCACGGTGACCGAGCGCTGAGGAAATAAAACCCGAAGCGACCTGACTGATTAGGTTTACAAGTGCGATCTTGATTGGCCCTGCGGCTTTCCCTCAATGTCCTTATCTTCTTGCGTATTCTAAGTACATACTGAGTGGTAGTCAAAGACATACTATTGCTCCCTCCTAATCAACATATTAAAGAGAGAACGAGGTGTTCTGGTTAACGGGCGGCGACCAGATCCAGATTCTTGAACCTGGATTACTGTTTCGCTCTAAGTCGCAAATTAGCTATTTGTCAGGGGTCTTTGCCCTGTTGCGATCATTACTTGGAACGATACTCACAACGTAGTATGTACTAGCTTGTCAACACTATCACACGTATAGAAGGTGCGAGAATAGGTCACTCCTTTGGCTATAAGAATACGAGGTAACTCGGATCTTTTGTCGAGTGAACACATTTAGGTCCCCACATWCTGATAATGAAAATATCCGTGCCATATTCCAGCGTGGGCGCATTTCCGTTCCTGCACTACCAGAGCTAGATCTTACAAGGACCTGCACCTGTGGTCAAGAAGGCTTGCTCCTTGTAGGCAGCCGTGTCGTCAAGTCGTAATATYGAGTGCMCAGTGTACGACCAAACCAACCACGCCACTATAGCGCTATTTCCCAGCAAACGTAACGACATTACAGTGCGAGAGTCTTTGTCACCAGACAAATTAAACATTCCGAATACCAGATACTCAAGCTACGCTACAATGATCGGGAGATTCGATACTATCTCCCGACAGGCGTTGGTATATTCATACGTAACTACCAGCCGTTCAAATTCATGGCACGCAAGTACAGTTAGAAGGCAACCGGACCTGCTTACCACCTTTGTTTTCCCACTTAAGGGAACCCTTCCATGCACGATCCATTGCCAAATAATTTCAATGTCAGAATTTCTCATCATTCAGGTTTGGAAAGTCCCAATTGAGAGCGATACTGAGGAAAGTGTGGTTCTATTGTTGGATACACAGTAAGGGGTGTCCTGGCGATCCAAAGAAATAGGCTAATTAAATGCTCAGGTCAGAGCAGCTTGACCACCCCGCGCAGCTGTCATCTCCGCATGGACAAACCTTCCATGCTGAGCTCAGGCCACAAACTCTAGAAATAAAGGTCAAGTAAGGATGTGAGAACACGAGGGCATGACTTGCGTGTGCGCCGTTACGAATCACCCTTCTCGTCCGGAAAGCTTCCTGTAATTCTTCTCTGACGGAATTCTCTTTCTAACAGGGGGGATCAGTCGGTTTGCCTCTGCGCTACGCATAAATGAATTTTCATAACTTTTAGAGCAAGTTCTGTTTGATTGAGAGTGATACACGTTTGACCTACCGAGTCCACTGCCACATCCACTTAGCCCTGAGGGTGTTTCGGTAAGTTGTGCAGGCTAATTAGCTCCACACTGTCCGGGGGGGTCCGTGTGTCGTTATCTCATATGGCTCTCCGGGGTGGAACGACGATATCGAGCGAGGGCAACTCTGGCTAACTTGAATCGACACATTGGCCGTTMSAASAGYMRWWTWGCCKTRKYYCWYYMCWWKCYMRCAKGGTAAACGCAGACTCGCATGTAGCTGTATGCACTCCTCCGAGGAAGACAACAGATATGGAGCAGGGTCTTCCAAGGAACCGCCCATGGTATTAAACCGCATCCTCAACAACCGTAGATCTGCTGTTTGAAGACTTTAGGGGCTTGCAACTCAGACAAAATACGTCGAGAGGATTCCAATGGGACACGCGAAATCCTGGCTGCGGGCGTGAGTCGTCCTTATGTAAGAATAGATGCATGTACAGTTCACAAACGTGCGCAGCTGGCATGTAGGTGGATAACGACAGGGCATCAGGAGAAGACGGCTCACCAGGTTTCAAAATTATTCCCAAGTAGTCATCTAGCGGGAATCAAGTACAATGTTTTGTTCCCTGGAATGGCGMTAGTACTTGGGCGTGATGCATTTGTCATATAGCCTCCATCTCCGCCATCCCAMKTGAGTGGGGTTGCCAAGCTAATTAAATTGTGATGCCATGATACTACATCCCTACGATATGCTGTCGGTTTGATGCACTGCCGTTTTACTTCTCGATGGTAAAACTATGGCTGGTTGTGTTTCCGGGCTACGTTCATACAAACCAAATAGTTATACCAGTCGCTAAATTGACGATCTTTTTGTGCAAGATGAATTTCGGGTGGACCGGTGTATATGCAATTAGATCCAAATATGTTATTCTCCAGTGCCATGTTCGGTAATGTAATCAACGTCGTTAACATAGGCACTTCTGAATAGCAGCTAACCGCAATTAGTGTAGCTCCATCAATGATAGACATGACGYTACTCCACCCCAATAAAATATCGCGCCAATGTTGATCGTAATAAGACCCACGAGGGTTGACACCAAGTTCGTGTGGCAAAAGACCAGACGCCCACCCTTTTCGCGTAAACATCTGCCCATCTCTCCAAGATATGAGGTAGATAGCTAAACCTCCTTCTATGGCTCCTCCAGTTAAATCATGCCCTTAGTATAAGACATCCAGGAGGGGGAAACCTCGGCTATGATAACATGMGCAGCTTGCTAAAATGTCGAACAACCAACGTCGAGCTCCCATCTCAAAACGTAATCATTAGAAGATCTGATGGATTCACAAAGGAATTCTCCATCGCCGCCCCGAGGACTCACAAAAGAGCGTTCTTCGGCGTTCTACGTAAGGCTCGCATTAAGACATCAGTARTGATCAGATTCGGTTACGTGACCTTCACCGGAAATATTTCTGTTAATGGTACACCATTTACGCAAGAGAGCTCGCCTATGTGATCACTTTAGAATGCCTWGAGAATAGCTAATGCTAACTAAATGCCTCAATTCTGTGAAGTTGGGGCCCCAGCCAACCCGTTCATTGCGTTAGTCTCTTGAAATCAGAGCATTCAAACAAAATTGGGCTATCCTGACACGTTGATGGCTAAATGCTGTTGCAGAGCGTTTTACTCCATATCGAAAGTGGGAAAGTCGTTCAAGACTAATCGAACCATCGATTTAATCCGGATTTGTTCTACAAGCTGCTGCGCAGGAGGTCGGCGTTTAGTTCAGTGTCAGCCCTAGCAATCATTAGTAGCTAATCTCATCTCATTTTTGACCACGCGGTCCTACGACAGGATAGGGAAGACCGACGGTAACGCACTATGGGCTATGTGCGTTCCGGTTTAGATTAAAGGGTAAAYTGWCTGMGTACGTTTGCAATAAAYGCCTCAYTGCYCRCGAAGTGACGAGCGCTAGGAAAAAGATAGATTCACTAACCGTAACGTGAATGGTGGTGTTCTGACAGAATCCTATCTTATCGGGCTTTTCGTTGTCGGCTAGTACCCACTCTAAGAGACCGACTCCACGCCTTGAACGCAATTATATTTAAAAGTGGGTTCCAGTTTGGCAGAGATACATATCAGTGTGTACGTGGATCTGGGTATAGCCATCTTGATACGTTCTCTCTGTTTCCCGGCCGACAAAGGAGATGGCTTGAATGTCAAACAATTGGAAAATTCCTGCGTAGATGAGCTATGGACCAGTTAGCCGCTCTGCGTATTAGCGCATTACTTTACAGTAGTAGGGGGGCGCGTCTTAGACAACAGCGATCCAGCTTGTCTAACACTCGACACTCACCCTACTCTAATGGTTTTCTCCATAACCAAGCCTCCACAATGGTTCTTTGATGCCTATTCTACTCTTGTAACTTTGCACAAGCCCGTATTGGCTCGCCTTAAAAACGTACAAGCCCGGATTTTAAAAATATGAAATTCAACAGATGCTTCACCTGTGTGAAAACTGTTAGCGCGTCGGCAGTCGGTTCCACAACTGATCGCAACAAATCCATCCTATGCGTTTCTGTTAGTTTAACATCGTGGGGCATTGCTTGTAGGCATCAAAGAATACTGGTTCAGCGACGAATGCACTATCACCAAGATCCGGCATAGGGCCTCTATCTGAGACCAATCTGTAACTGGCCACCTCGATAGCCAACGGTTTTCAGGCCATACACTCTCGCTAGTCGGTATTTGTCTTCTTGGTCTTATTCACCATGTCCTATACCAAWATTAGCAGTACGCCCAGTCACTAAGACGTGTATTTGCCACTTTGAGAATACGCTGCCCCCCTGGCTAGTTGATTCCTGCTTGTATWAAGTATACAGGCAATCCGAAAGCGACCACTCAGGGAGCATCTCCATTTTACTTTATGAGATTATGTTACGCCAAAAATCATTACCCCATTTCCTTACAAGCAACGCATCGTTTGCTGTTCCATCCGCAGGTTCAATACGACCTGAAAAGCTAGTTTCTTCAAGCCCAACGCGTCCTTTAACAGATCTCTCATTAATAATTGCCACTACTAGTATAATTAGTACTGAAGCGGCGTTAGGGATGCCACCCCTAGTATGGCATCGAATCTCTTCGAGTCCCATCYMGTGGAAAGGTAGGTTGATCGGCCTCCGCGGTCCTTCCCAAATACTAGATTTAGCCGTCGAGTTCTCATACGATGCAGAGCCGACTCCCCTTTC
GPT125000  GCACGATGATCAAGCGCTGAGGGAATAAAACCCGAAGCGACCTGATCGATTAGGTTTACAAGTGCGATCTTGATTGGCCCTGCGGCTTTCCCTCAATGTCCTTATCTTCTTGCGTATTCTAAGTACATACTGAGTGGTAGTCAAAGACATACTATTGCTCCCTCCTAATCAACATATTAAAGAGAGAACGAGGTGTCCTGGTTAACGGGCGGCGACCAGATCCAGATTCTTGAACCTGGATTACTGTTTCGCTCTAAGTCGCAAATTAGCTATTTGTCAGGGGTCTTTGCCCTGTTGCGATCATTACTTGGAACGATACTCACAACGTAGTATGTACTAGCTTGTCAACACCACCACACGTATAGAAGGTGCGAGAATATGTCACTCCTTTGGCTATAAGAATACGAGGTAACTCGGATCTTTTGTCGAGTGAACGCATTTAGGTCCCCACATACTGATAATGAAAATATCCGTGCCATATTCCAGCGTGGGCGCATTTCCGTTCCTGCACTACCAGAGCTCGGTCTTACAAGGACCTACACCTGTGGTCAAGAGGGCTTGCAGCTTGTCGGCTGCCGTGTCGACAAGTCGTAACTCTCGGAATATGTGTCGCAAGTAAACCAACCACGCCACTATAGCGCTATTTCCCAGCAAACGTAACGACATTACAGTGCAAGAGTCTTTGTCACCAGACTAATTAAACATTCCGAATACTAGATACCCCGGTTGCGCTACAATAACCGGGAGATTCGATACTATTTCCCGACAGGCGTTGGTATATTCATACGTAACTACCAGCTGTTCAAATTCATGGCACGCAAGTACAGTTAGAAGGCAACCGGTCCTGCTTACCACCTTTGTTTTCCCACTTAAGGGAACCCTTCCATGCACGATCCATTGCCAAATAATTTCAATGTCAGAATTTCTCATCATTCAGGTTTGGAAAGTCCCAATTGAGAGCGATACTGAGGAAAGTGTGGTTCTATTGTTGGATACACAGTAAGGGGTGTCCTGGCGATCCAAAGAAATAGGCTAATTAAATGCTGAGGTCAGAGCAGTTTGGCCACCCCGCGCAGCTGTCATCTCCGCATGGACAAACCTTCCTTGCTGAGCTCAGGCCACAAACTCTAGAAATCAAGGTCAAGTAAGGATGTGAGAACACGAGGGCATGACTTGCGTGTGCGCCGTTAGGAATCACCCTTCTCGTCCGGAAAGCTTCCTGTAATTCTTCTCTGACGGAATTCTCTTTCTAATAGAAGGGATTAGTCGGTTTGCCTCTGCGCGACGCATAACCGAATTTTCATAACTTTTAGAGCAAGTTCTGTTTGATTAAGAATGATACACGCTTGACCTACCGAGTCCACTGCCGCATCCACTTGGCCCTGAGGGTGTTTCGGTAAGTTGTGCAGGCTGTCCTAATCTACACTGTCCGGGGGAACAGACCCGTCGTTATCTCATATGGCTCTCCGGGGTGGAACGACGATATCGAGCGAGGGCAACTCTGGCTAACTTGAATCGACACATTGGCCGTTAGAACAGCCATTTAACCTTGTCTCATTCCTAGCCAGCAGGGTAAACGCAGACTCGCATGTAGCTGTATGCACTCCTCCGAGGAAGACAACAGATATGGAGCAGGGTCCTAAAGGGCACCGCCCATGGTATTAAACCGCATCCTCAACAACCGTAGATCTGCGACTTGAAGAATTTAGGGGCTTACGACTCAGACAAAATACTTCAAGAGGGTTCCAATGGGACACGCGAAATCCTGGCTGCGGGCGTAGGTCGTCCTTATGTAAGAATAAATGCATGTACAGTTCACAAACGTGCGCAGCTGGCATGGAGGTGGATAACGACAAGGCATCAGGAGAGGACGGCTCACCAGGTTTCAAAATTATTCCCAAGTAGTCATCTAGCGGGAATCAAGTACAATGTTTTGTTCCCTGGAATGGCGATAGTACTTGGGCGTTATGCATTTGTCATATAGCCTCCATCTCCGCCATCCAAATTGAGTGGGGTTGCCAAGCTAATTAAATTGTGATGCCATGATACTACATCCCTACGATATGCTGTCGGTTTGATGCACTGCCGTTTTACTTCTCGATGGTAAAACTATGGCTGGTTGTGTTTCCGGGCTACGTTCATCCAAACCAAATAGTTATACCAGTCGCTAAATTGACGATCTTTTTGTGCAAGATGAATTTCGGGTGGACCGGTGTATATGCAATTAGATCCAAATATGTTATTCTCCAGTGCCATGTTCGGTAATGTACTCAACGTCGTTAACATAGGCACTTCTGAATAGCAGCTAACCGCAATTAGTGTAGCTCCATCAATGATAGACATGACGYTACTCCACCCCAATAAAATATCGCGCCGATGTTGATCGTAATAAGACCCACGAGGGTTGACACCAAGTTCGTGTGGCAAAAGACCAGACGCCCACCCTTTTCGCGTAAACGTTCAATTATCTCTCCAAGATATGAGGTAGATAGCTAAACCTCCTTCTATGGCTCCTCCAGTTAAATCATGCCCTTAATATAAGACATCTAGGAGGGGGAAACCTCGGCTATGATAACATGMGCAGCTTGCTAAAGTGTCGAACGTACACTKTCGAGCTCCCATCTCAAAACGTAATCATTAGAAGATCTGATGAATTTACAAAGGATTGCTTCATCGCCGCCCCGAGGACTCACGAAAGAACGTTCTTCGGCGTTCTACGTAAGGCTCGCATTAAGACATCAGTARTGATCAGATTCGGTTACGTGACCTTCACCGGAAATATTTCTGTTAATGGTACACCATTTACGCAAGAGAGCTCGCCTATGTGATGACTTTAGAATGCCTTGAGGATAGCTAATGCTAACTAAATGCCTCAATTCAGTGAGATTGGGGCCCCAGCCAACCCGTTCATTGCGTTAGTCTCTTGAAATCAGAGCATTCAAACAAAATTGGGCTATCCTGACACGTTGATGGCTAAATGCTGTTGCAGAGCGTTTTACTCCAGATCGAAAGTGAGAAAGTCGTTCAAGACTAATCGAACCATCGATTTAATCCGGATTTGTTCTACAAGCTGCTGCGCAGGAGGTCGGCGTTTAGTTCAGTGTCAGCCCTAGCAATCATTAGTAGCTAATCTCATCTCATTTTTGACCACGCGGTCCTACGACAGGATAGAGAAGGCCGACGGTAACGCAATCTCGGCTATGTGCGTTCCGGTTTAGATTAAAGGGTAAATTGACTGAGTACGTTTGCAATAAACGCCTCACTGCCCGCGAAGTGACGAGCGCTAGGAAAAAGATAGATTCACTAACCGTAACATGARTGGTGGTTTCCTGACAGAATCCTATCTTACCGGTCTGCCCGTTGTCGGCTAGTACCCACTCTAAGAGACCGACTCCACGCCTTGAACGCAATTATATTTAAAAGTGGGTTCCAGTTTGGCAGAGATACATATCAGTGTGTACGTGGAGCTGGGTATAGCCATCTTGATACGTTCTCTCTGTTTCCCGGCCGACAAAGGAGATGGCTTGAATGTCAAACAATTGGAAAATTCCTGCGTAGATGAGCTATGGACCAGTTAGCCGCTCTGCGTATTAGCGCATTATTTTACAGTAGTAGGGGGGCGCGTCTTAGACAACAGCGATCCAGCTTGATTAACACTCGCCACTCACCCTACTCTAATGGTTTTCTCCATAACCAAGCCTCCGCAATGGTTCTTAGATGCCGACCTCATACTTGTAACTTTGCACATGCCCGTATTGGCTCGCCTTAAAAACGTACAAGCCCGGATTTTAAAAATATGAAATTCAACAGGTGCTTCACCTGTGTGCGAATTTTTAACATTTCGGCAGTCTACTCCATAACTGGTCGCAACAAATCCATCTTATGCGTTTCTGTTAGTTTAACATCGTGGGGCATTGCTTGTAGGCATCAAAGAATACTGGTTCAGCGACGAATGCACTATCACCAAGATCCGGCATAGGGCCTCTATCTGAGACCAATCTGTAACTGGCCACCTCGATAGGCAACGGWTTTCAGGCCATACACTCTCGCTAGTCGGTATTTGTCTTCTTGGTCTTATTCACCATGTCCTATACCAATATTAGCAGTACGCCCAGTCACTAAGACGTGTATTTGCCACTTTGAGAATACGCTGCCCCCCTGGCTAGTTGATCCCTGCTTGTATWTAGTATACAGGCAATCCGAAAGCGACCACTCAGGGAGCATCTCCATTTTACTTTATGAGATTATGTTACGCCAAAAATCATTACCCCATTTCCTTACAAGCAACGCATCGTTTGCTGTTCCATCCGCAGGTTCAATACGACCTGAAAAGCCAGTTTCTTCAAGCCCAACGCGTCCTTTAACAGATCATCCATTAGTGATTATCACTACTAGTACAATTAGTACTGAAGCGGCGTCAGGGATTCTACCCCTAGTATGGCATCCAATCTTTTCGAGCTCCACCCAGTGGAAAGGTAGGTTGATCGGCCTCCGTGGTCCTCCCCAAATACTAGATTTAGCCGTCGAGTTCTCATACGATGCAGAGCCGACTCCCCTTTC
GPT125120  GCACGATGAYCAAGCGCTGAGGGAATAAAACCCGAAGCGACCTGATCGATTAGGTTTACAAGTGCGATCTTGATTGGCCCTGCGGCTTTCCCTCAATGTCCTTATCTTCTTGCGTATTCTAAGTACATACTGAGTGGTAGTCAAAGACATACTATTGCTCCCTCCTAATCAACATATTAAAGAGAGAACGAGGTGTCCTGGTTAACGGGCGGCGACCAGATCCAGATTCTTGAACCTGGATTACTGTTTCGCTCTAAGTCGCAAATTAGCTATTTGTCAGGGGTCTTTGCCCTGTTGCGATCATTACTTGGAACGATACTCACAACGTAGTATGTACTAGCTTGTCAACACCACCACACGTATAGAAGGTGCGAGAATATGTCACTCCTTTGGCTATAAGAATACGAGGTAACTCGGATCTTTTGTCGAGTGAACGCATTTAGGTCCCCACATACTGATAATGAAAATATCCGTGCCATATTCCAGCGTGGGCGCATTTCCGTTCCTGCACTACCAGAGCTCGGTCTTACAAGGACCTACACCTGTGGTCAAGAGGGCTTGCAGCTTGTCGGCTGCCGTGTCGTCAAGTCGTAACTCTCGGAATATGTGTCGCAAGTAAACCAACCACGCCACTATAGCGCTATTTCCCAGCAAACGTAACGACATTACAGTGCAAGAGTCTTTGTCACCAGACTAATTAAACATTCCGAATACTAGATACCCCGGTTGCGCTACAATAACCGGGAGATTCGATACTATTTCCCGACAGGCGTTGGTATATTCATACGTAACTACCAGCTGTTCAAATTCATGGCACGCAAGTACAGTTAGAAGGCAACCGGTCCTGCTTACCACCTTTGTTTTCCCACTTAAGGGAACCCATCCATGCACGATCCATTGCCAAATAATTTCAATGTCAGAATTTCTCATCATTCAGGTTTGGAAAGTCCCAATTGAGAGCGATACTGAGGAAAGTGTGGTTCTATTGTTGGATACACAGTAAGGGGTGTCCTGGCGATCCAAAGAAATAGGCTAATTAAATGCTGAGGTCAGAGCAGTTTGGCCACCCCGCGCAGCTGTCATCTCCGCATGGACAAACCTTCCWTGCTGAGCTCAGGCCACAAACTCTAGAAATCAAGGTCAAGTAAGGATGTGAGAACACGAGGGCATGACTTGCGTGTGCGCCGTTAGGAATCACCCTTCTCGTCCGGAAAGCTTCCTGTAATTCTTCTCTGACGGAATTCTCTTTCTAATAGRAGGGATTAGTCGGTTTGCCTCTGCGCGACGCATAACCGAATTTTCATAACTTTTAGAGCAAGTTCTGTTTGATTAAGAATGATACACGCTTGACCTACCGAGTCCACTGCCGCATCCACTTRGCCCTGAGGGTGTTTCGGTAAGTTGTGCAGGCTGTCCTAATCTACACTGTCCGGGGGAACAGACSCGTCGTTATCTCATATGGCTCTCCGGGGTGGAACGACGATATCGAGCGAGGGCAACTCTGGCTAACTTGAATCGACACATTGGCCGTTAGAACAGCCATTTAACCTTGTCTCATTCCTAGCCAGCAGGGTAAACGCAGACTCGCATGTAGCTGTATGCACTCCTCCGAGGAAGACAACAGATATGGAGCAGGGTCCTAAAGGGCACCGCCCATGGTATTAAACCGCATCC-CAACAACCGTAGATCTGCGACTTGAAGAATTTAGGGGCTTACGACTCAGACAAAATACTTCAAGAGGGTTCCAATGGGACACGCGAAATCCTGGCTGCGGGCGTAGGTCGTCCTTATGTAAGAATAAATGCGTGTACAGTTCACAAACGTGCGCAGCTGGCATGTAGGTGGATAACGACAGGGCATCAGGAGAAGACGGCTCACCAGGTTTCAAAATTATTCCCAAGTAGTCATCTAGCGGGAATCAACTACAATGTTTTGTTCCCTGGAATGGCGATAGTACTTGGGCGTTATGCATTTGTCATATAGCCTCCATCTCCGCCATCCAAATTGAGTGGGGTTGCCAAGCTAATTAAATTGTGATGCCATGATACTACATCCCTACGATATGCTGTCGGTTTGATGCACTGCCGTTTTACTTCTCGATGGTAAAACTATGGCTGGTTGTGTTTCCGGGCTACGTTCATCCAAACCAAATAGTTATACCAGTCGCTAAATTGACGATCTTTTTGTACAAGATGAATTTCGGGTGGACCGGTGTATATGCAATTAGATCCAAATATGTTATTCTCAAGTGCCATGTTCGGTAATGTACTCAACGTCGTTAACATAGGCACTTGTGAATAGCAGCTAACCGCAATTAGTGTATCTCCATCAATGATAGACATGACGTTACTCCACCCCAATAAAATATCGCGCCAATGTTGATCGTAATAAGACCCACGAGGGTTGACACCAAGTTCGTGTGGCAAAAGACCAGACGCCCACCCTTTTCGCGTAAACGTTCAATTATCTCTCCAAGATATGAGGTAGATAGCTAAACCTCCTTCTATGGCTCCTCCAGTTAAATCATGCCCTTAATATAAGACATCTAGGAGGGGGAAACCTCGGCTATGATAACATGMGCAGCTTGCTAAAGTGTCGAACGTACACTKTCGAGCTCCCATCTCAAAACGTAATCATTAGAAGATCTGATGAATTTACAAAGGAATTCTCCATCGCCGCCCCGAGGACTCACRAAAGAACGTTCTTCGGCGTTCTACGTAAGGCTCGCATTAAGACATCAGTARTGATCAGATTCGGTTACGTGACCTTCACCGGAAATATTTCTGTTAATGGTACACCATTTACGCAAGAGAGCTCGCCTATGTGATCACTTTAGAATGCAATGAGGATAGCTAATGCTAACTAAATGCCTCAATTCWGTGAGATTGGGGCCCCAGCCAACCCGTTCATTGCGTTGGTCTCTTGAAATCAGAGCATTCAAACAAAATTGGGCYATCCTGACACGTTGATGGCTAAATGCTGTTGCAGAGCGTTTTACTCCATATCGAAAGCGGGAAAGTCGTTCAAGACTAATCGAACCATCGATTTAATCCGGATTTGTTCTACAAGCTGCTGCGCAGGAGGTCGGCGTTTAGTTCAGTGTCAGCCCTAGCAATCATTAGTAGCTAATCTCATCTCATTTTTGACCACGCGGTCCTACGACAGGATAGRGAAGGCCGACGGTAACGCAATCTCGGCTATGTGCGTTCCGGTTTAGATTAAAGGGKAAATTGACTGAGTACGTTTGCAATAAACGCCTCACTGCCCGCGAAGTGACGAGCGCTAGGAAAAAGATAGATTCACTAACCGTAACATGAGTGGTGGTTTCCTGACAGAATCCTATCTTACYGGTCTTTTCGTTGTCAGCTAGTACCCACTCTAAGAGACCGACTCCACGCCTTGAACGCAATTATATTTAAAAGTGGGTTCCAGTTTGGCAGAGATACATATCAGTGTGTACGTGGAGCTGGGTATAGCCATCTTGATACGTTCTCTCTGTTTCCCGGCCGACAAAGGAGATGGCTTCAATGTCAAACAATTGGAAAATTCCTGCATAGATGAGCTATGGACCAGTTAGCCGCTCTGCGTATTAGCGCATTATTTTACAGTAGTAGGGGGGCGCGTCTTAGACTACAGCGATCCAGCTTGATTAACACTCGCCACTCACCCTACTCTAATGGTTTTCTCCATAACCAAGCCTCCACAATGTCTCTTTGATGCCTACCTCATACTTGTAACTTTGCACATGCCCGTATTGGCTCGCCTTAAAAACGTACAAGCCCGGATTTTAAAAATATGAAATTCAACAGGTGCTTCACCTGTGTGCGAATTTTTAACATTTCGGCAGTCGACTCCATAACTGGTCGGAACAAATCCATCTTATGCGTTTCTGTTAGTTTAACATCGTGGGGCATTGCTTGTAGGTATCAAAGAATGCCGGTACCGTGACGAATGCACTATCACCAAGATCCGGCATAGGGCCTCTATCTGAGACTAATCTGTAACTGGCCACCTCGATAGCCAACGGWTTTCAGGCCATACACTCTCGCTAGTCGGTATTTGTCTTCTTGGTCTKATTCACCATGTCCTATACCAATATTAGCAGTACGCCCAGTCACTAAGACGTGTATTTGCCACTTTGAGAATACGCTGCCCCCCTGGCTAGTTGATTCCTGCTTGTATWAAGTATACAGGCAATCCGAAAGCGACCACTCAGGGAGCATCTCCATTTTACTTTATKAGATTATGTTACGCCAAAAATCATTACCCCATTTCCTTACAAGCAACGCATCGTTTGCTGTTCCATCCGCAGGTTCAATACGACCTGAAAAGCTAGTTTCTTCAAGCCCAACGCGTCCTTTAACAGATCATCCATTAGTGATTATCACTACTAGTACAATTAGTACTGAAGCGGCGTCAGGGATTCTACCCCTAGTATGGCATCCAATCTTTTCGAGCTCCACCCAGTGGAAAGGTAGGTTGATCGGCCTCCGCGGTCCTTCCCAAACACTAGATTTAGCCGTCGAGTTCTCATACGATGCAGAGCCGACTCCCCTTTC
GPT126540  GCACGATGATCAAGCGCTGAGGGAATAAAACCCGAAGCGACCTGATCGATTAGGTTTACAAGTGCGATCTTGATTGGCCCTGCGGCTTTCCCTCAATGTCCTTATCTTCTTGCGTATTCTAAGTACATACTGAGTGGTAGTCAAAGACATACTATTGCTCCCTCCTAATCAACATATTAAAGAGAGAACGAGGTGTCCTGGTTAACGGGCGGCGACCAGATCCAGATTCTTGAACCTGGATTGCTGTTTCGCTCTATATTGCAAATTAGCTATTTGTCAGGGGTCTTTGCCCTGTTGCGATCATTACTTGGAACGATACTCACAACGTAGTATGTACTAGCTTGTCAACACCACCACACGTATAGAAGGTGCGAGAATATGTCACTCCTTTGGCTATAAGAATACGAGGTAACTCGGATCTTTTGTCGAGTGAACACATTTAGGTCCCCACATACTGATAATGAAAATATCCGTGCCATATTCCAGCGTGGGCGCATTTCCGTTCCTGCACTACCAGAGCTCGGTCTTACAAGGACCTGTACCTGTGGTCAAGAGGGCTTGCAGCTTGTCGGCTGCCGTGTCGACAAGTCGTAACTCTCGGAATATGTGTCGCAAGTAAACCAACCACGCCACTATAGCGCTATTTCCCAGCAAACGCAACGACATTACAGTGCGAGAGTCTTTGTCACCAGACAAATTAAACATTCCGAATACCAGATACTCAAGCTACGCTACAATAACCGGGAGATTCGATACTATCTCCCGACAGGCGTCGGYATATTCATACGTAACTACCAGCCGTTCAAATTCATGGCACGCAAGTACAGTTAGAAGGCAACCGGACCTGCTTACCACCTTTGTTTTCCCACTTAAGGGAACCCATCCATGCACGATCAATTGCCAAATAATTTCAATGTCAGAATTTCTCATCATTCAGGTTTGGAAAGTCCCAATTGAGAGCGATACTGAGGAAAGTGTGGTTCTATTGTTGGATACACAGTAAGGGGTGTCCTGGCGATCCAAAGAAATAGGCTAATTAAATGCTCAGGTCAGAGCAGCTTGACCACCCCGCGCAGCTGTCATCTCCGCATGGACAAACCTTCCTTGCTGAGCTCAGGCCACAAACTCTAGAAATMAAGGTYAAGAAAGGGTTTGAGAACACGAGGGCATGACTTGCGTGTGCGCCGTTACGAATCACCCTTCTCGTCCGGAAAGCTTCCTGTAATTCTTCTCTGACGGAATTCTCTTTCTAACAGGGGGGATTAGTCGGTTTGATTCTGCGCGACGCATAACCGAATTTTCATAACTTTTAGAGCAAGTTCTGTTTGATTGAGAATGATACACGCTTGACCTACCGAGTCCACTGCCACATCCACTTAGCCCTGAGGGTGTTTCGGTAAGTTGTGCGGGCTGTCCTAAACTACACTGTCCGGGGGGGTCCGTGTAATACCTGTGTGCATGGCTCTCCGGGGTGAAACGACGATATCGAGCGAGGGCAACTCTGGCTAACTTGAATCGACACATTGGCCGTTAGAACAGCCATTTAGTGGTGTCTCATTCCTAGCCAATGGAGTAAACGTAGACTCGCATATAGCTGTATTCAATCCTCCGAGGAAGACAACAGATATGGAGCAGGGTCTTCCAAGGAACCGCCCATGGTATTAAACCGCATCCTCAACAACCGTAGATTTGCTACTTGAAGACTTTAGGGGCTTGCAACTCAGACAAAATACGTCGAGAGGATTCCAATGGGACACGCGAAATCCTGGCTGCGGGCGTAGGTCGTCCTTATGTAAGAATAGATGCACGTACAGTTCACAAACGTGCGCAGCTGGCATGTAGGTGGATAACGACAGGGCATCAGGAGAAGACGGCTCACCAGGTTTCAAAATTATTCCCAAGTAGTCATCTAGCGGGAATCAACTACAATGTTTTGTTCCCTGGAATGGCGCTAGTACTTGGGCGTGATGCATTTGTCATATAGCCTCCATCTCCGCCATCCCAATTGAGTGGGGTTGCCAAGCTAATTAAATTGTGATGCCATGATACTACATCCCTACGATATGCTGTCGGTTTGATGCACTGCCGTTTTACTTCTCGATGGTAAAACTATGGCTGGTTGTGTTTCCGGGCTACGTTCATCCAAACCAAATAGTTATATCAGTCGTTGAATTGACGATCTTTTTGTGCAAGATGAATTTCGGGTGGACCGGTGTATATGCAATTAGATCCAAATATGTTATTCTCAAGTGCCATGTTCGGTAATGCAATCAACGTCGTTAACATAGGCACTTCTGAATATCAGCTAACCGCAGTTAACGTAGCTCAATCCAAGATAGACATGACGYTACTCCACCCCAATAAAATATCGCGCCGATGTTGATCGTAATAAGACCCACGAGGGTTGACATCAAGTTCGTGTGGCAAAAGACCAGACGCCCACCCTTTTCGCGTAAACGTTCAATTATCTCTCCAAGATATGAGGTAGATAGCTAAACCTCCTTCTATGGCTCCTCCAGTTAAATCATRTTCTTAGTATAAGACATCCAGGAAGGGGAGACCTCGGCTATGATAACATGMGCAGCTTGCTAAAGTGTCGAACGTACACTKTCGAGCTCCCATCTTAAAACGTAATCATTAGAAGATCTGATGGATTCACAAAGGAATGCTCCATCGCCGTCCCGAGGACTCACAAAAGAGCGTTCTTCGGCGTTCTACGTAAGGCTCGCATTAAGACATCAGTARTGATCAGATTCGGTTACGTGACCTTCACCGGAAATATTTCTGTTAATGGTACACCATTTACGCAAGAGAGCTCGCCTATGTGATCACTTTAGAATGCAAAACGAATAGCTAATGCTAACTAAATGCCTCAATTCTGTGAAGTTGGGGCCCCAGCCAGCCCGTTCATTGCGTTAGTCTCTTGAAATCAGAGCATTCAAACAAAATTGGGCTATCCTGACACGTTGATGGCTAAATGCTGTTGCAGAACGTTTTATTCCATATCGAAAGCGGGAAAGTCGTTTAAGACTAGTTGAACCATCGATTTAATCCGGATTTGTTCTACAAGCTGCTGCGCAGGAGGTCGGCGTTTAGTTCAGTGTCAGCCCTAGCAATCATTAGTAGCTAATCTCATCTCATTTTTGACCACGCGGTCCTACGACAGGATAGGGAAGGCCGAGGGTAACGCAATCTCGGCTATGTGCGTTCCGGTTTAGATTAAAGGGTAAATTGTCTGAGTACGTTTGCAATAAATGCCTCATTGCCCGCGAAGTGACGAGCGCTAGGAAAAAGATAGATTCACTAACCGTAACGTGAATGGTGGTGTTCTGACAGAATCCTATCTTATCGGGCTTTTCGTTGTCAGCTAGTACCCACTCTAAGAGACCGACTCCACGCCTTGAACGCAATTATATTTAAAAGTGGGTTCCCGTGTGGCAGAGGTACATATCAGTGTGTACGTGGAGCTGAGTATAGCCATCTTGATACGTTCCCTCTGTTTCCCGGCCGACAAAGGAGATGGCTTGAATGTCAAACAATTGGAAAATTACTGCGTAGATGAACTATGGACCAGTTAGCCGCTCTGCGTATTAGCGCATTATTTTACAGTAGTAGGGGGGCGCGTCTTAGACTAYAGCGATCCAGCTTGTCTAACACTCGACACTCACCCTACTCTAATGGTTTTCTCCATAACCAAGCCTCCACAAWSKYTCTTTGATGCCTAYYCTACTCTTSTWACTTTGCACWWGCCCKTATTGGCYYGCCTTRAMARCKYWCRRGCCCGGATTWTMAWARTMYGRAATTCAACAGRTGCTTCACCTGTGTGMRAAYTKTTARCRYKTCGGCAGTCKACTCCATAACTGGTCGGAACAAATCCATCTTATGCGTTTCTGTTAGTTTAACATCGTGGGGCATTGCTTGTAGGCATCAAAGCATACTGGTTCAGCGACGAATGCACTATCACCAAGATCCGGCATAGGGCCTCTATCTGAGACTAATCTGTAACTGGCCACCTCGATAGGCAACGGTTTTCAGGCCATACACTCTCGCTAGTCGGTACGTGTCTTCTTGGTCTTATTCACCATGTCCTATACCAMTATTAGCAGTACGCCCAGTCACTAAGACGTGTATTTGCCACTTTGAGAATACGCTGCCCCCCTGGCTAGTTGATCCCTGCTTGTATWAAGTATACAGGCAATCCGAAAGCGACCACTCGGGGAGCATCTCCATTTTACTTTATTAAATCGTGTTACGCCACGAATCATTACCCCATTTCCTTACAAGCAACGCATCGTTTGCTGATCCATCCGCAGGTTCAATACGACCTGAAGAGCTAGTTTCTTCAAGCCCAACGCGTCCTTTAACAGATCATCCATTAGTGATTACCACTACTAGTACAATTAGTACTGAAGCGGCGTTAGGGATTCTACCCCTAGTATGGCATCCAATCTTTTCGAGCTCCACCCMGTGGAAAGGTAGGTTGATCGGCCTCCGCGGTCCTTCCCAAACATTAGATTTAGCCGTCGAGTTCTCATACGATGCAGAGCCGACTCCCCTTTC
GPT126770  GCACGATGATCAAGCGCTGAGGGAATAAAACCCGAAGCGACCTGACTGATTAGGTTTACAAGTGCGATCTTGATTGGCCCTGCGGCTTTCCCTCAATGTCCTTATCTTCTTGCGTATTCTAAGTACATACTGAGTGGTAGTCAAAGACATACTATTGCTCCCTCCTAATCAACATATTAAAGAGAGAACGAGGTGTCCTGGTTAACGGGCGGCGACCAGATCCAGATTCTTGAACCTGGATTGCTGTTTGGCTCTAAGTCGCAAATTAGCTATTTGTCAGGGGTCTTTGCCCTGTTGCGATCATTACGTGGGTCGATACTCACAACGTAGTATGTACTAGCTTGTCAACACTATCACACGTATAGAAGGTGCGAGAATATGTCACTCCTTTGGCTATAAGAATACGAGGTAACTCGGATCTTTTGTCGAGTGAACGCATATAGGTCCCCACATACTGATAATGAAAATATCCGTGCCATATTCCAGCGTGGGCGCATTTCCGTTCCTGCACTACCAGAGCTAGGTCTTACAAGGACCTGTACCTGTGGTCAAGAGGGCTTGCAGCTTGTCGGCTGCCGTGTCGACAAGTCGTAACTCTCGGAATATGTGTCGCAAGTAAACCAACCACGCCACTATAGCGCTATTTCCCAGCAAACGTAACGACATTACAGTGCGAGAGTCTTTGTCACCAGACAAATTAAACATTCCGAATACCAGATACTCAAGCTACGCTACAATAACCGGGAGATTCGATACTATCTCCCGACAGGCGTTGGTATATTCATACGTAACTACCAGCCGTTCAAATTCATGGCACGCAAGTACAGTTAGAAGGCAACCGGACCTGCTTACCACCTTTGTTTTCCCACTTAAGGGAACCCTTCCATGCACGATCCACTGCCAAATAATTTCAATGTCAGAATTTCTCATCATTCAGGTTTGGAAAGTCCCAATTGAGAGCGATACTGAGGAAAGTGTGGTTCTATTGTTGGATACACAGTAAGGGGTGTCCTGGCGATCCAAAGAAATAGGCTAATTAAATGGTCAGGTCAGAGCAGCTTGACCACCCCGCGCAGCTGTCATCTCCGCATGGACAAACCTTCCTTGCTGAGCTCAGGCCACAAACTCTAGAAATCAAGGTCAAGTAAGGATGTGAGAACACGAGGGCATGACTTGCGTGTGCGCCGTTACGAATCACCCTTCTCGTCCGGAAAGCTTCCTGTAATTCTTCTCTGACGGAATTCTCTTTCTAACAGGGGGGATCAGTCGGTTTGCTTCTGCGAGACGCATAACCGAATTTTCACAGCATTTAGAGCAAGTTCTGTTTGATTGAGAATGATACACGCTTGACCTACCGAGTCCACTGCCGCATCCACTTAGCCCTGAGGGTGTTTCGGTAAGTTGTGCAGGCTGTCCTAATTTACACTGTCCGGGGGGGTCCGTGTAATACCTGTGTACTTGGGCCTCCGGGGTGAAACGACGATATCGAGCGAGGGCAACTCTGGCTAACTTGAATCGACACATTGGCCGTTAGAACAGCCATTTAGCCGGGTCCTATTCCTAGCCAGCAGGGTAAACGCAGACTCGCATGTAGCTGTATGCACTCCTCCGAGGAAGACAACAGATACGGAGCAGGGTCCTAAAGGGCACCGCCCATGGTATTAAACCGCATCCTCAACAACCGTAGATCTGCGACTTGAAGAATTTAGGGGCTTACGACTCAGACAAAATACTTCAAGAGGGTTCCAATGGGACACGCGAAATCCTGGCTGCGGGCGTAGGTCGTCCTTATGTAAGAATAAATGCGTGTACAGTTCACAAACGTGCGCAGCTGGCATGTAGGTGGATAACGACAGGACATCAGGAGAAGACGGCTCACCAGGTTTCAAAATTATTCCCAAGTAGTCATCTAGCGGGAATCAACTACAATGTTTTGTTCCCTGGAATGGCGCTAGTACTTGGGCGTGATGCATTTGTCTCATAGCCTCCATCTCCGCCATCCCAAGTGAGTGGGGTTGCCAAGCTAATTAAATTGTGATGCCATGATACTACATCCCTACGATATGCTGTCGGTTTGATGCACTGCCGTTTTACTTCTCGATGGTAAAACTATGGCTGGTTGTGTTTCCGGGCTACGTTCATCCAAACCAAATAGTTATACCAGTCACTAAATTGACGATCTTTTTGTGCAAGATAAATTTCGGGTGGACCGGTGTATATGGAATTAGATCCAAATATGTTATTCTCAAGTGCCATGTTCGGTAATGCAATCAACGTCGTTAACATAGGCACTTCCCAATAGCAGCTAACCGCAATTAGTGTAGCTCCATCAAAGATAGACATGACGYTACTCCACCCCAATAAAATATCGCGCCAATGTTGATCGTAATAAGACCCACGAGGGTTGACACCAAGTTCGTGTGGCAAAAGACCAGACGCCCACCCTTTTCGCGTAAACGTTCAATTATCTCTCCAAGATATGAGGTAGATAGCTAAACCTCCTTCTATGGCTCCTCCAGTTAAATCATGCCCTTAGTATAAGACATCTAGGAGGGGGAGACCTCGGCTATGATAACATGMGCAGCTTGCTAAAGTGTCAAACGTATACCTCCGGGCTCCCATCTCAAAACGTAATCATTAGAAGATCTGATGGATTCACAAAGGAATGCTCCATCGCCGTCCCGAGGACTCACAAAAGAACGTTCTTCGGCGTTCTACGTAAGGCTCGCATTAAGACATCAGTARTGATCAGATTCGGTTACGTGACCTTCACCGGAAATATTTCTGTTAATGGTACACCATTTACGCAAGAGAGCTCGCCTATGTGATCACTTTAGAATGCAWARCGAATAGCTAATGCTAACTAAATGCCTCAATTCTGTGAAGTTGGGGCCCCAGCCAACCCGTTCATTGCGTTAGTCTCTTGAAATCAGAGCATTCAAACAAAATTGGGCTATCCTGACACGTTGATGGCTAAATGCTGTTGCAGAACGTTTTACTCCATATCGGAAGCGGGAAAGTCGTTCAAGACTAGTTGAACCATCGATTTAATCCGGATTTGTTCTACAAGCTGCTGCGCAGGAGGTCGGCGTTTAGTTCAGTGTCAGCCCTAGCAATCATTAGTAGCTAATCTCATCTCATTTTTGACCACGCGGTCCTGAGACAGGATAGRGAAGGCCGACGGTAACGCACTATGGGCTATGTGCGTTCCGGTTTAGATTAAAGGGTAAATTGTCTGAGTACGTTTGCAATAAACGCCTCACTGCCCGCGAAGTGACGAGCGCTAGGAATGGCATTGATTCACTAACCGTAACGTGAATAGTGGTGTTCTGACAGAATCCTATCTTACCGGTCTGCCCGTTGTCGGCTAGTGCCCACTCTAAGAGACCCACTCCACGCCTTGAACGCAATTATATTTAAAAGTGGGTTCCAGTTTGGCAGAGATACATATCAGTGTGTACGTGGAGCTGGGTATAGCCATCTTGATACGTTCCCTCTGTTTCCCGGCCGACAAAGGAAGTGGCTACAATGTCAAACAACTGGAAAATTACTGCGTAGATGAGCTATGGACCAGTTAGCCGCTCTGCGTATTAGCGCATTATTTTACAGTAGTAGGGGGGCGCGTCTTAGACAACAGCGATCCAGCTTTACTAACACTCGCCACTCACCCTACTCTAATGGTTTTCTCCATAACCAAGCCTCCACAATGTCTCTTTGATGCCTACCTCATACTTGTAACTTTGCACATGCCCGTATTGGCTCGCCTTAAAAACGTACAAGCCCGGATTTTAAAAATATGAAATTCAACAGGTGCTTCACCTGTGTGCGAATTTTTAACATTTCGGCAGTCGACTCCATAACTGGTCGCAACAAATCCATCTTATGCGTTTCTGTTAGTTTAACATCGTGGGGCATTGCTTGTAGGCATCAAAGAATGCCGGTACCGTGACGAATGCACTATCACCAAGATCCGGCATAGGGCCTCTATCTGAGACCAATTTGTAACTGGCCACCTCGATAGGCAACGGTTTTCAGGCCATACACTCTCGCTAGTCGGTATTTGTCTTCTTGGTCTTATTCACCATGTCCTATACCAATATTAGCAGTACGCCCAGTCACTAAGACGTGTATTTGCCACTTTGAGAATACGCTGCCCCCCTGGCTAGTTGATCCCTGCTTGTATWTAGTATACAGGCAATCCGAAAGCGACCACTCGGGGAGCATCTCCATTTTACTTTATTAAATCGTGTTACGCCAAAAATCATTACCCCATTTCCTTACAAGCAACGCATCGTTTGCTGTTCCATCCGCAGGTTCAATACGACCTGAAAAGCTAGTTTCTTCAAGCCCAACGCGTCCTTTAACAGATCATCCATTAGTGATTATCACTACTAGTACAATTAGTACTGAAGCGGCGTCAGGGATTCTACCCCTAGTATGGCATCCAATCTTTTCGAGCTCCACCCAGTGGAAAGGTAGGTTGATCGGCCTCCGCGGTCCTTCCCAAATACTAGACCCAGCCGTCGAGTTCTCATACGATGCAGAGCCGACTCCCCTTTC
GPT127580  GCACGATGACCGAGCGCCGAGGGAATAAAACCCGAAGCGACCTGACCGATTAGGTTTACAAGTGCGATCTTGATTGGCCCTGCGGCTTTCCCTCAATGTCCTTATCTTCTTGCGTATTCTAAGTACATACTGAGTGGTAGTCAAAGACATACTATTGCTCCCTCCTAATCAACATATTAAAGAGAGAACGAGGTGTCCTGGTTAACGGGCGGCGACCAGATCCAGATTCTTGAACCTGGATTACTGTTTCGCTCTATGTCGCAAATTAGCTATTTGTCAGGGGTCTTTGCCCTGTTGCGATCATTACGTGGGTCGATACTCACAACGTAGTATGTACTAGCTTGTCAACACCATCACACGTATAGAAGGTGCGAGAATATGTCACTCCTTTGGCTATAAGAATACGAGGTAACTCGGATCTTTTATCGAGTAAACACATATAGGTCCCCCCATACTGATAATGAAAATATCCGTGCCATATTCCAGCGTGGGCGCATTTCCGTTCCTGCACTACCAGAGCTAGGTCTTACAAGGACCTGTACCTGTGGTCAAGAGGGCTTGCAGCTTGTCGGTAGCCGTGTCGTCAAGTCGTAACTCTCGGAATATGTGTCRCAAGTAAACCAACCACGCCACTATAGCGCTATTTCCCAGCAAACGCAACGACATTACAGTGCGAGAGTCTTTGTCACCAGACAAATTAAACATTCCGAATACCAGATACTCAAGCTACGCTACAATAACCGGGAGATTCGGTACTATCTCCCGACAGGCGTCGGCATATTCATACGTAACTACCAGCTGTTCAAATTCATGGCACGCAAGTACAGTTAGAAGGCAACCGGACCTGCTTACCACCTTTGTTTTCCCACTTAAGGGAACCCTTCCATGCACGATCCACTGCCAAATAATTTAAATGTCAGAATTTCTCATCATTCAGGTTTGGAAAGTCCCAATTGAGAGCGATACTGAGGAAAGTGTGGTTCTATTGTTGGATACACAGTAAGGGGTGTCCTGGCGATCCAAAGAAATAGGCTAATTAAATGCTCAGGTCAGAGCAGCTTGACCACCCCGCGCAGCTGTCATCTCCGCATGGACAAACCTTCCTTGCCGAGCTCAGGCCACAAACTCTAGAAATCAAGGTTAAGAAAGGGTGCGAGAACACGAGGGGATGACTTGCGTGTGCGCCGTTACGAATCACCCTTCTCGTCCGGAAAGCTTCCTGTAATTCTTCTCTGACGGAATTCTCTTTCTAACAGGGGGGATCAGTCGGTTTGATTCTGCAAGACGCATAACCGAATTTTCATAACTTTTAGAGCAAGTTCTGTTTGATTGAGAGTGATACACGCTTGACCTACCGAGTCCACTGCCACATCCACTTAGCCCTGAGGGTGTTTCGGTAAGTTGTGCAGGCTGTCCTAATTTACACTGTCCGGGGGGGTCCGTGTAATAYCTGTGTGCATGGCTCTCCGGGGTGAAACGACGATATCGAGCGAGGGCAACTCTGGCTAACTTGAATCGACACATTGGCCGTTAGAACAGCCATTTAGCGGTGTCCTATTCCTAGCCAATGGAGTAAACGTAGGCTCGCATGTAGCTGTATTCAATCCTCCGAGGAAGACAACAGATATGGAGCAGGGTCTTCCAAGGAACCGCCCATGGTATTAAACCGCATCCTCAACAACCGTAGATTTGCTACTTGAAGACTTTAGGGGCTTGCAACTCAGACAAAATACGTCGAGAGGATTCCAATGGGACACGCGAAATCCTGGCTGCGGGCGTAGGTCGTCCTTATGTAAGAATAGATGCATGTACAGTTCACAAACGTGCGCAGCTGGCATGTAGGTGGATAACGACAGGACATCAGGAGAGGACGGCTCACCAGGTTTCAAAATTATTCCCAAGTAGTCATCTAGCGGGAATCAACTACAATGTTTTGTTCCCTGGAATGGCGCTAGTACTTGGGCGTGATGCATTTGTCATATAGCCTCCATCTCCGCCATCCCAATTGAGTGGGGTTGCCAAGCTAATTAAATTGTGACGCCATGATACTACATCCCTACGATATGCTGTCGGTTTGATGCACTGCCGTTTTACTTCTCGATGGTAAAACTATGGCTGGTTGTGTTTCCGGGCTACGTTCATCCAAACCAAATAGTTATACCAGTCGTTGAATTGACGAWCTTTTTGTACAAGATGAATTTCGGGTGGACCGGTGTATATGCAATTAGATCCAAATATGTTATTCTCAAGTGCCATGTTCGGTAATGCAATCAACGTCGTTAACATAGGCACTTGTGAATAGCAGCTAACCGCAATTAGTGTAGCTCCATCAATGATAGACATGACGYTACTCCACCCCAATAAAATATCGCGCCGATGTTGATCGTAATAAGACCCACGAGGGTTGACACCAAGTTCGTGTGGCAAAAGACCAGACGCCCACCCTTTTCGCGTAAACGTTCAATTATCTCTCCAAGATATGAGGTAGATAGCTAAACCTCCTTCTATGGCTCCTCCAGTTAAATCATGCCCTTAGTATAAGACATCTAGGAGGGGGAGACCTCGGCTATGATAACATGMGCAGCTTGCTAAAATGTCGAACGTATACTTTCGAGCTCCCATCTCAAAACGTAATCATTAGAAGATCTGATGGATTCACAAAGGAATGCTCCATCGCCGTCCCGAGGACTCACAAAAGAACGTTCTTCGGCGTTCTACGTAAGGCTCGCATTAAGACATCAGTARTGATCAGATTCGGTTACGTGACCTTCACCGGAAATATTTCTGTTAATGGTACACCATTTACGCAAGAGAGCTCGCCTATGTGATCACTTTAGAATGCAAAACGAATAGCTAATGCTAACTAAATGCCTCAATTCTGTGAAGTTGGGGCCCCAGCCAACCCGTTCATTGCGTTAGTCTCTTGAAATCAGAGCATTCAAACAAAATTGGGCTATCCTGACGCGTTGATGGCTAAATGCTGTTGCAGAGCGTTTTACTCCATATCGAAAGCGGTAAAGTCGTTCAAGACTAGTCGGGCCATCGATTTAATCCGGATTTGTTCTACAAGCTGCTGCGCAGGAGGTCGGCGTTTAGTTCAGTGTCAGCCCTAGCAATCATTAGTAGCTAATCTCATCTCATTTTTGACCACGCGGTCCTACGACAGGATAGGGAAGACCGACGGTAACGCAATCTCGACTATATGCGTTCCGGTTTAGATTAAAGGGTAGATTGTCTGAGTACGTTTGCAATAAATGCCTCATTGCCCGCGAAGTGACGAGCGCTAGGAAAAAGATAGATTCACTAACCGTAACATGAATGGTGGTGTTCTGACAGAATCCTATCTTATCGGGCTTTTCGTTGTCAGCTAGTRCCCACTCTAAGAGACCCACTCCACGCCTTGAACGCAATTATATTTAAAAGTGGGTTCCAGTTTGGCAGAGATACATATCAGTGTGTACGTGGAGCTGGGTATAGCCATCTTGATACGTTCCCTCTGTTTCCCGGCCGACAAAGGAGGTGGCTACAATGTCAAACAATTGGAAAATTACTGCGTAGATGAGCTATGGACCAGTTAGCCGCTCTGCGTATTAGCGCATTATTTTACAGTAGTAGGGGGGCGCGTCTTAGACAACAGCGATCCAGCTTGTCTAACACTCGACACTCACCCTACTCTAATGGTTTTCTCCATAACCAAGCCTCCACAATGTCTCTTTGATGCCTACCTCATACTTGTAACTTTGCACATGCCCGTATTGGCTCGCCTTAAAAACGTACAAGCCCGGATTTTAAAAATATGAAATTCAACAGGTGCTTCACCTGTGTGCGAATTTTTAACATTTCGGCAGTCGACTCCATAACTGGTCGGAACAAATCCATCTTATGCGTTTCTGTTAGTTTAACATCGTGGGGCATTGCCTGTAGGCATCAAAGCATACTGGTTCAGCGACAAATGCACTATCACCAAGATCCGGCATAGGGCCTCTATCTGAGACTAATCTGTAACTGGCCCCCTCGATAGGCAACGGTTTTCAGGCCATACACTCTCGCTAGTCGGTATTTGTCTTCTTGGTCTTATTCACCATGTCCTATACCAATATTAGCAGTACGCCCAGTCACTAAGACGTGTATTTGCCACTTTGAGAATACGCTGCCCCCCTGGCTAGTTGATCCCTGCTTGTATTAAGTATACAGGCAATCCGAAAGCGACCACTCAGGGAGCATCTCCATTTTACTTTATTAAATCGTGTTACGCCAAAAATCATTACCCCATTTTCTTACAAGCAACGCATCGTTTGCTGATCCATCCGCAGGTTCAATACGACCTGAAAAGCTAGTTTCTTCAAGCCCAACGCGTCCTTTAACAGTTCTTTTATCAATGGTTGCTACCACTAGAACAATTAGTACTGAAGCGGCGTTAGGGATTCCACCCCTAATATAGCATCCAATCTCTGTGATCCTCATCYMGTGGAAAGGTAGGTTGATCGGCCTCCGCGGTCCTTCCCAAATACTAGACCCAGCCGTCGAGTTCTCATACGATGCAGAGCCGACTCCCCTTTC
GPT128960  GCACGATGACCGAGCTCTGAGGGAATAAAACCCGAAGCGACCTGACTGATTAGGTTTACAAGTGCGATCTTCATTGGCCCTGCGGCCTTCCCTCAATGTCCTTATCTTCCTGCGTATTCTAAGTACATACCGAGTGATTGTCAAAGACATACTATTGCTCCCTCCTAATCAACATATCAAAGAGAGGATGAGGTGTCCTGGTTAACGGGCGGCGACCAGATCCAGATTCTTGAACCTGGATTGCTGTTTCGCTCTATATTGCAGATTAKATATTTGTCAGGGGTCTTTGCCCTGTTGCGATCATTACTTGGAACAATACTCACGAGGTAGTATGTACTAGCTTGTCAACACCATCACACGTATAGAAGGTGCGAGAACAGGTAACTCCTTCGGCTATAAGAATACGAGGTAACTCGGATCTTTTATCGAGTAAACACATATAGGTCCCCCCATACTGATAATGAAAATATCCGTGCCATATTCCAGCGTGGGCGCATTTCCGTTCCTGCACTACCAGAGCTAGGTCTTACAAGGACCTGCACCTGTGGTCAAGAGGGCTTGCTCCTTGTAGGTAGCCGTGTCGTCACGTCGTAACTCTCGGAATATGTGTCRCAAGTAAACCAACCACGCCACTATAGCGCTATTTCCCAGCAAACGTAACGACATTACAGTGCGAGAGTCTTTGTCACCAGACAAATTAAACATTCCGAATACCAGATACTTAAGCTACGCTATCATGATCGGGAGATTCGATACTATCTCCCGACAGGCGTTGGCATATTCATACGTAACTACCAGCCGTTCAAATTCATGGCACGCAAGTACAGTTAGGAGGCAACCGGACCCGCTTACCACCTTTGTTTTCCCACTTAAGGGAACCCTTCCATGCACGATCCACTGCCAAATAATTTCAATGTCAGAATTTCTCATCATTCAGGTTTGGAAAGTCCCAATCGAGAGCGATACTGAGGAAAGTGTGGTTCTATTGTTGGATACACAGTAAGGGGTGTCCTGGCGATCCAAAGAAATAGGCTGATTAAATGGTGAGGTCAGAGCAGCTTGACCACCCCGCGCAGCTGTCATCTCCGCATGGACAAACCTTCCTTGCCGAGCTCAGGTAACAAACTCTGGAAATAAAGGTTAAGAAAAGGTTCGAGAACACGAGGGGTGCCGCATGTGACTCAATGTTACGAAGAATCCCGTCCGGCCGGAGAGCTTCCTGTAGTTCTTCTCTGATGCAATTATCTTTTGGACAGAAAAAATCGGTCAGTTTGATTCTGCGCGACGCATAAMTTAATTTTCATAACTTTTAGAGCAAATTTTGTTTGATTGAGAGTGATACACGCTTGACCTACCGAGTCCACTGCCGCATCCACTTGGCCCTGAGGGTGTTTCGGTAAGTTGTGCGGGCTGTCCTAAWCTACACTGTCCGGGGGGGTCCGTGTGATACCTGTGTGCTTGGGCCTCCGGATTGAAGCGGGGATATCGAGCGAGGCCAACTCTGGCTAACTTGAATTGACACATCGGCCGTCCGAACAGCCATTGAGCGGTGTCCCATTCTTAGTCAATGGAGTAAACGCATACTCGCATGTAGCTGTATTCACTCCTCCGAGGAAGACAACAGATACGGAGCAGGGTCCTAAAGGGMACCGCCCATGGTATTAAACCGCATCCTCAACAACCGTAGATCTGCGACTTGAAGAATTTAGGGGCTTGCGACTCAGACAAAATACGTCGAGAGGGTTCCAATGGGACACGCGAAATCCTGGCTGCGGGCGTAGGCTGACCTTATGTAAGAATAGATGCATGTACAGTTCACAAACGTGCGCAGCTGGCATGGAGGTGGATAACGACAGGACATCAGGAGAAGACGGCTCACCAGGTTTCAAAATTATTCCCAAGTAGTCATCTAGCGGGTATCAAGTACAATGTTTTGTTCCCTGGAATGGCGATAGTACTTGGGCGTGATGCATTTGTCATATAGCCTCCATCTCCGCCATCCCAATTGAGTGGGGTTGCCAAGCTAATTAAATTGAGCCGCCATGATACTACATCCTTACGATATGCTGTCGGTTTGATGCACTGCCCCTTTACTTCTCGATGGTAACACTATGGCCCGTTGTGTTTCCGGGCTACGTTCATACAAACCAAATAGTTATACCGGTCACTAAATTGACGATCTTTCTGTACAAGATGAATTTCGGGTGGACCGGTGTATATGGAGTTAGATCCAACTATGTTATTCTCAAGTGCCATGTTCGGTAATGTACTCAACGTCGTTAACATAGGCACTTGTGAATAGCAGCTAACCGCAGTTAATGTAGCTCAATCCAAGATAGACATGACGYTACTCCACCCCAATAAAATATCGCGCCAATGTTGATCGTAATAAGACCCACGAGGGTCAACACCAAGCTCGTGTGGCAAAAGACCAGACGCCCACCCTTTTCGCGTAAACGTTCAATTATCTCTCTGAGATATGAGGTAGATAGCTAAACCTCCTTCTATGGCTCCTCCAGTTAAATCATATTCTTAGTATAAGACATCCAGGAAGGGGAGACCTCGGCTATGATAACATGMGCAGCTTGCTAAAATGTCGAACGTATACCTCCGGGCTCCCATCTTAAAACGTAATCATTAGAAGATCTGATGGATTCACAAAGGAATGCTCCATCGCCGTCCCGAGGACTCACAAAAGARCGTTCTTCGGCGTTCTACGTAAGGCTCGCATTAAGACATCAGTARTGATCAGATTCGGTTACGTGACCTTCACCGGAAATATTTCTGTTAATGGTACACCATTTACGCAAGAGAGCTCGCCTATGTGATCACTTTAGAATGCCTTGAGGATAGCTAATGCTAACTAAATGCCTCAATTCTGTGAAGTTGGGACCCCAGCCAGCCCGTTCATTGCGTTGGTCTCTTGAAATCAGAGCATTCAAACAAAATTGGGCTATCCTGACGCGTTGATGGCTAAATGCTGTTGCAGAACATTTTACTCCAGATCGAAAGTGGGAAAGTCGTTCAAGACTAGTTGAACCATCGATTTAGTCCGGACTTGTTCTAGAAGCTGCTGCGCAGGAGGTCGGCGTTTAGTTCAGTGTCAGCCCTAGCAATCCTTAGTAGCTAATCTCATCTCATTTATAACCACGCGGTCCTACGACAGGATAGGGAAGGCCGACGGTAACGCAATCTGGGCTATGTGCGTTCCGGTTTAGATTAAAGGGTAAACTGACTGAGTACGTTTGCAATAAATGCCTCATTGCCCGCGAAGTGACGAGCGCTAGGAAAAAGATAGATTCACTAACCGTAACGTGARTGGTGGATTTCTGACAGAATCCTATCTTATCGGGCTTCCCGTTGTCAGCTAGTACCCACTCTAAGAGACCCACTCCACGCCTTGAACGCAATTATATTTAAAAGTGGGTTCCAGTTTGGCAGAGATACATATCAGTGTGTACGTGGAGCTGGGTATAGCCATCTTGATACGTTCCCTCTGTTTCCCGGCCGACAAAGGAGGTGGCTTCAATGTCAAACAACTGGAAAATTCCTGCATAGATGGACTATGGACCAGTTAGCCGCTCTGCGTATTAGCGCATTATTTTACAGTAGTAGGCGGGCGCGTCTTAGACAACRACGATCCAGCTTGACTAACACTCGCCACTCACCCTGCTCTAATGGTCTTCTCCATAACCAAGCCTCCACAATGGCTCTTTGATGCCTACCCTATACTTGTAACTTTGCACATGCCCGTATTGGCTCGCCTTAAAAACGTACAAGCCCGGATTTTAAAAATATGAAATTCAACAGGTGCTTCACCTGTGTGMAAACTGTTAGCGCGTCGGCAGTCGACCCTACAACTGATCGCAACAAATCCATCTTATGCGTTTCTGTTAGTTTAACATCGTGGGGCATTGCTTGTAGCTATCAAAGAATACTGGTTCAGCGACGAATGCAYTATCACCAAGATCCGGCATAGGGCCTCTATCTGAGACCAATCTGTAACTGGCCACCACGATAGGCAACGGTTTTCAGGCCATACACTCTCGCTAGTCGGTATTTGTCTTCTTGGTCTTATTCACCATGTCCTATACCAMTATTAGCAGTACGCCCAGTCACTAAGACGTGTATTTGCCACTTTGAGAATACGCTGCCCCCCTGGCTAGTTGATCCCTGCTTGTATWAAGTATACGTGCAATCCGAAAGCGACCACTCAAGGAGCATCTCCATTTTACTTTATTAAATCGTGTTACGCCACAAATCATTACCCCATTTCGTTACAAGCAACGCATCGTTTGCTGTTTCATCCGCAGGTTCAATACGACCTGAAGAGCCAGTTTCTTCAAGCCCAACGCGTCCTTTAACAGATCTTTCATTAATGATTGCCACTACTAGTACAATTAGTACTGGAGCGGCGTCAGGGATTCCACCCCTAGTATGGCATCGAATCTCTTCGAGCTCCATCYMGAGGAAAGGTAGGTTGATCGGCCTCCGCGGTCCTTCCCAAACACTAGACTTAGCCGTTGAGTTCTCATATGATGCAGAGCCGACTCCCCTTTC
GPT130180  GCACGATGATCAAGCGCTGAGGGAATAAAACCCGAAGCGACCTGATCGATTAGGTTTACAAGTGCGATCTTGATTGGCCCTGCGGCTTTCCCTCAATGTCCTTATCTTCTTGCGTATTCTAAGTACATACTGAGTGGTAGTCAAAGACATACTATTGCTCCCTCCTAATCAACATATTAAAGAGAGAACGAGGTGTCCTGGTTAACGGGCGGCGACCAGATCCAGATTCTTGAACCTGGATTACTGTTTCGCTCTAAGTCGCAAATTAGCTATTTGTCAGGGGTCTTTGCCCTGTTGCGATCATTACTTGGAACGATACTCACAACGTAGTATGTACTAGCTTGTCAACACCACCACACGTATAGAAGGTGCGAGAATATGTCACTCCTTTGGCTATAAGAATACGAGGTAACTCGGATCTTTTGTCGAGTGAACGCATTTAGGTCCCCACATACTGATAATGAAAATATCCGTGCCATATTCCAGCGTGGGCGCATTTCCGTTCCTGCACTACCAGAGCTCGGTCTTACAAGGACCTACACCTGTGGTCAAGAGGGCTTGCAGCTTGTCGGCTGCCGTGTCGTCAAGTCGTAACTCTCGGAATATGTGTCGCAAGTAAACCAACCACGCCACTATAGCGCTATTTCCCAGCAAACGTAACGACATTACAGTGCAAGAGTCTTTGTCACCAGACTAATTAAACATTCCGAATACTAGATACCCCGGTTGCGCTACAATAACCGGGAGATTCGATACTATTTCCCGACAGGCGTTGGTATATTCATACGTAACTACCAGCTGTTCAAATTCATGGCACGCAAGTACAGTTAGAAGGCAACCGGTCCTGCTTACCACCTTTGTTTTCCCACTTAAGGGAACCCATCCATGCACGATCCATTGCCAAATAATTTCAATGTCAGAATTTCTCATCATTCAGGTTTGGAAAGTCCCAATTGAGAGCGATACTGAGGAAAGTGTGGTTCTATTGTTGGATACACAGTAAGGGGTGTCCTGGCGATCCAAAGAAATAGGCTAATTAAATGCTGAGGTCAGAGCAGTTTGGCCACCCCGCGCAGCTGTCATCTCCGCATGGACAAACCTTCCTTGCTGAGCTCAGGCCACAAACTCTAGAAATCAAGGTCAAGTAAGGATGTGAGAACACGAGGGCATGACTTGCGTGTGCGCCGTTAGGAATCACCCTTCTCGTCCGGAAAGCTTCCTGTAATTCTTCTCTGACGGAATTCTCTTTCTAATAGAAGGGATTAGTCGGTTTGCCTCTGCGCGACGCATAACCGAATTTTCATAACTTTTAGAGCAAGTTCTGTTTGATTAAGAATGATACACGCTTGACCTACCGAGTCCACTGCCGCATCCACTTGGCCCTGAGGGTGTTTCGGTAAGTTGTGCAGGCTGTCCTAATCTACACTGTCCGGGGGAACAGACCCGTCGTTATCTCATATGGCTCTCCGGGGTGGAACGACGATATCGAGCGAGGGCAACTCTGGCTAACTTGAATCGACACATTGGCCGTTAGAACAGCCATTTAACCTTGTCTCATTCCTAGCCAGCAGGGTAAACGCAGACTCGCATGTAGCTGTATGCACTCCTCCGAGGAAGACAACAGATATGGAGCAGGGTCCTAAAGGGCACCGCCCATGGTATTAAACCGCATCCTCAACAACCGTAGATCTGCGACTTGAAGAATTTAGGGGCTTACGACTCAGACAAAATACTTCAAGAGGGTTCCAATGGGACACGCGAAATCCTGGCTGCGGGCGTAGGTCGTCCTTATGTAAGAATAAATGCGTGTACAGTTCACAAACGTGCGCAGCTGGCATGTAGGTGGATAACGACAGGGCATCAGGAGAAGACGGCTCACCAGGTTTCAAAATTATTCCCAAGTAGTCATCTAGCGGGAATCAACTACAATGTTTTGTTCCCTGGAATGGCGATAGTACTTGGGCGTTATGCATTTGTCATATAGCCTCCATCTCCGCCATCCAAATTGAGTGGGGTTGCCAAGCTAATTAAATTGTGATGCCATGATACTACATCCCTACGATATGCTGTCGGTTTGATGCACTGCCGTTTTACTTCTCGATGGTAAAACTATGGCTGGTTGTGTTTCCGGGCTACGTTCATCCAAACCAAATAGTTATACCAGTCGCTAAATTGACGAWCTTTTTGTACAAGATGAATTTCGGGTGGACCGGTGTATATGCAATTAGATCCAAATATGTTATTCTCAAGTGCCATGTTCGGTAATGTACTCAACGTCGTTAACATAGGCACTTGTGAATAGCAGCTAACCGCAATTAGTGTATCTCCATCAATGATAGACATGACGTTACTCCACCCCAATAAAATATCGCGCCAATGTTGATCGTAATAAGACCCACGAGGGTTGACACCAAGTTCGTGTGGCAAAAGACCAGACGCCCACCCTTTTCGCGTAAACGTTCAATTATCTCTCCAAGATATGAGGTAGATAGCTAAACCTCCTTCTATGGCTCCTCCAGTTAAATCATGCCCTTAATATAAGACATCTAGGAGGGGGAAACCTCGGCTATGATAACATGMGCAGCTTGCTAAAGTGTCGAACGTACACTKTCGAGCTCCCATCTCAAAACGTAATCATTAGAAGATCTGATGAATTTACAAAGGAATTCTCCATCGCCGCCCCGAGGACTCACAAAAGAACGTTCTTCGGCGTTCTACGTAAGGCTCGCATTAAGACATCAGTARTGATCAGATTCGGTTACGTGACCTTCACCGGAAATATTTCTGTTAATGGTACACCATTTACGCAAGAGAGCTCGCCTATGTGATCACTTTAGAATGCAATGAGGATAGCTAATGCTAACTAAATGCCTCAATTCAGTGAGATTGGGGCCCCAGCCAACCCGTTCATTGCGTTGGTCTCTTGAAATCAGAGCATTCAAACAAAATTGGGCTATCCTGACACGTTGATGGCTAAATGCTGTTGCAGAGCGTTTTACTCCATATCGAAAGCGGGAAAGTCGTTCAAGACTAATCGAACCATCGATTTAATCCGGATTTGTTCTACAAGCTGCTGCGCAGGAGGTCGGCGTTTAGTTCAGTGTCAGCCCTAGCAATCATTAGTAGCTAATCTCATCTCATTTTTGACCACGCGGTCCTACGACAGGATAGRGAAGGCCGACGGTAACGCAATCTCGGCTATGTGCGTTCCGGTTTAGATTAAAGGGKAAATTGACTGAGTACGTTTGCAATAAACGCCTCACTGCCCGCGAAGTGACGAGCGCTAGGAAAAAGATAGATTCACTAACCGTAACATGARTGGTGGTTTCCTGACAGAATCCTATCTTACTGGTCTTTTCGTTGTCAGCTAGTACCCACTCTAAGAGACCGACTCCACGCCTTGAACGCAATTATATTTAAAAGTGGGTTCCAGTTTGGCAGAGATACATATCAGTGTGTACGTGGAGCTGGGTATAGCCATCTTGATACGTTCTCTCTGTTTCCCGGCCGACAAAGGAGATGGCTTCAATGTCAAACAATTGGAAAATTCCTGCATAGATGAGCTATGGACCAGTTAGCCGCTCTGCGTATTAGCGCATTATTTTACAGTAGTAGGGGGGCGCGTCTTAGACTACAGCGATCCAGCTTGATTAACACTCGCCACTCACCCTACTCTAATGGTTTTCTCCATAACCAAGCCTCCACAATGTCTCTTTGATGCCTACCTCATACTTGTAACTTTGCACATGCCCGTATTGGCTCGCCTTAAAAACGTACAAGCCCGGATTTTAAAAATATGAAATTCAACAGGTGCTTCACCTGTGTGCGAATTTTTAACATTTCGGCAGTCGACTCCATAACTGGTCGGAACAAATCCATCTTATGCGTTTCTGTTAGTTTAACATCGTGGGGCATTGCTTGTAGGTATCAAAGAATGCCGGTACCGTGACGAATGCACTATCACCAAGATCCGGCATAGGGCCTCTATCTGAGACTAATCTGTAACTGGCCACCTCGATAGCCAACGGTTTTCAGGCCATACACTCTCGCTAGTCGGTATTTGTCTTCTTGGTCTTATTCACCATGTCCTATACCAATATTAGCAGTACGCCCAGTCACTAAGACGTGTATTTGCCACTTTGAGAATACGCTGCCCCCCTGGCTAGTTGATTCCTGCTTGTATWAAGTATACAGGCAATCCGAAAGCGACCACTCAGGGAGCATCTCCATTTTACTTTATGAGATTATGTTACGCCAAAAATCATTACCCCATTTCCTTACAAGCAACGCATCGTTTGCTGTTCCATCCGCAGGTTCAATACGACCTGAAAAGCTAGTTTCTTCAAGCCCAACGCGTCCTTTAACAGATCATCCATTAGTGATTATCACTACTAGTACAATTAGTACTGAAGCGGCGTCAGGGATTCTACCCCTAGTATGGCATCCAATCTTTTCGAGCTCCACCCAGTGGAAAGGTAGGTTGATCGGCCTCCGCGGTCCTTCCCAAACACTAGATTTAGCCGTCGAGTTCTCATACGATGCAGAGCCGACTCCCCTTTC
GPT131820  ATGTK-AAATMGTCAGTTAGAAGAGATAGTCTATGGAAAT-CGAATTGGCATCAYCWATCGAAATTGCYACCTCCAAAGTGAGARCCCCGTAATTCGCCTGGCGCTAYC-TAAACTCCTCGGACTATCGYCTGCCCAATGATGCTATGCCGAARCCAGCTGYGTGAGGYTTTTTCGCCGGGATTATGTCAGGTGACCTGCACWGGSTAATTTCAGGCGTCCTYCAGAYTCCTGGAACGCGKCGTCTCWCCGCTGGAAGCCTTGGCGARGCCGWGCACTTATTGWGATAGGGTCACCTATATTTCCCATTAAATTATCGCTGGCGGGTARAAGCAGGTCTATCAAATGWCAGCTCATTGTAAGCGAGGAAKCTATATTCCGACATAATTACCASAGGCWGCGGGGATCTAA-ATAGTACGCCCCGACTGARCGCGTATAGAC-GCCMGTTCCRCTTYCGAG-TTCTRGCATATGCATTCYRCCCTGTGTCGTATCTTCCCGTAGAATAATGTGTYTGGAAGCCAGCCTTGTGGCAACTAATTYCGAGCACTGGGGAGGACTATTGTCCC-CCGTAGAGGTGCTATAGAGGTGCCGTATCGAGTATCCAGTGCACGAGCATGTGRCTTTTCATTGCGCGAGAGCGYGATSTRAATTGTATGGTATTTTCTACACAGAGAGACACCATCTGTTGGGAAGTCAGAAGTGCCGCGCGWCTGAGAGTYTCACCCGTTCGCCAGCAGCTGATGGCKCGAAGACGGTCTTAAACGGAATTTTAAYCCGCATGCGGGTCGTAAGTAGTCGATCTGGATTCCGAATTGTGAACACGCTCGRGCCTTTMCTKCACTCGTCCAATGACAAGATCTKATCTTTCATGARGGGTTTTCCGCATRTGCCTCGCCGSTGGGCMTACCAGGCACAGRTTCCCACYGCCCCTCAAATAASSGAAGTMTTRACYAGAASTARACTCGGAAMGCAGACGRCTGTGTAGGAARGCACGTGAGGGTAATGSCGATTTTAGCYTCTGTCGCCGCAGCGCGGGTTGTGCCGTACTTAGAGGCCAGAGYTGTGGTCTACGTGCAATGGTTCCGCGCGGGCGATACCWTGAAAGCAGACTTGAACAGTTCGTYGCGKGAGCAGTCGCCGTAAGCAAAGTCGTAAGTGGTGGTCGTGCACCAGCGGGTTTGCCACGGCATTTCGCTTCTTTTAGYTACTATA-GYGTCTCGAGATCCACTCKGCCCCGGGCCTACYCGGCCGWGAGGGGCCRAGTGTCAGTCCGAAACAAGCCATAATTCCGCGATCCAGCGGTTACCGAGATGGGATCCGCAGACCGGGAGGCCGCGAAGACTCGGTTGGATGTRCTTGTCCTTGTCCTTGTTTAATGTTCGGAKCCTACTAAGGTAGCGTTAGTACTAACCAGCTCCAGGCAATTTGCGAGAGTAGACCCGTCGTCATTTTACAGTACCGGTTAGAGCTAGGGCAGAGTCTTCGCTAGAACTATTATGARTCTGATAAGCCTTATGTCGCAATTGCTCCAAGASTARAATTGCCGTAGTC-TC-ACTTGTTCACATGCKGAGGATAGATCCCTATGTGTSYACGCTAGCCCTGCTATGGGGAGCCATTCGCGYTGTACGATSCTCCACCAAGAATTCTGTCYTACGCCGTATTAAGAAAAMRCTCGCAAATTAGCCCGGACAAATGATAACCGTCGCTCCAAGGTCACCG-CGTGCGAGCAGAATAAGCGTAGGTGGGGCGCATTTTTATTCGGGCRGAAAACAGARTTTACTAGCCAAAGACGCGAACGAGTGCGGRACGGGAAGCCACATGTRGTTAGCGCATTMCGTAGAGACARATGAGTGCTGTCGTGGRGTGAACTACCCGRCCCTCATGCCGCTTCACGCTGKCCCGCACTAAAATCCCATCCRTMGCACTGTRCTATCAASGGACATAACRAAGTCCGTGTACGGCCTRCGCACCATTCGAGGCTCGCGGTTACTGCCACAAGCAAGTAAGGTGGTC-GRGCTGYCGCGYTGTTCCASYGCTGGCTCATGTTCCTGYRGKGCATTCCTAGCCGAGCTTGAGCCTCYTGCGTAYTCGATCAAKGGCTTCTCRGTCGTKCRKACCCATTATACGTTCCTGCAACGGCAGGGGAGCYTCTCCAGAGGCCGGCACGTCATAACTCYCATACGGAGWGCGGACAACCTACGCCAAARCCAGTGCAGAGTAGCGGGGCTGCAYCCCTCCAATATACTTCACTCACTCACRCAMWTMWCAGCGATAGTCCAGACCATGCCGAGCGGGCTTGACGTGTR-CCMGTGCAGTCCCGTTCAAAACAGACATACTGCTTYCCGGTCGTTATAAGACGAYATGYTGWCACYAGTCRGMGCGGRGYTTGGAGATTACATGGCTTGACCTCCAACCTCRMMTGCCGATTRTTTCTTGCTGGCTTTAGCWAATCTGCCCGASCTCYTGAGTTACGRGKCMTCCGATKWGGTTYMGACCTACGCCCYYAGTTCAAGGRCMGCACCTAAGGCWCTGATTTCTCGCACGGAAACGGACCTATCCGCATACATTTTRCCGTTACGTATTGGCTCCAGGGAACCAACGTTGGGCCGTTACTCTGAGCTTCTGCGAGCGGTGATATCAGTAGTACCATCCARAGTCGTCCAGCTATYTCTAAATAGGGCCRTGTMGAGAMRCCTCCTACTATTTCGTGGGTAAACAATGCCTTTGYGGCGCAGGCAGCGTAGACGATCCGTTCAGTTCTGGTGCTGGCGCCCCTAAWCGGCTTGTTTTTGACGACCTGTAGCGAYCAATGWTCTCRGYSGYCATGARWCTYATAGCTGGCGATGGTCATCACTCAGGCSTCTGAGGAGTACAGGGACAATAACTAGATCCGTCGGACYTACAATCGAGYTCTACAGTCACGATTTGCCATGGTGGTGCAAACTCGCTTAATGGTAAGRGCTATCGGGCATCACTATTGGATACGACCTCAAGGGCTAGCATCTAGGCTACAAGCTGGGTTYGGGCAGATTTCATGCCCGGWYMAAGCCCACAGCC-GTAAAAACTTAACAAGAAYGTATAGCCTACATGAAACATCMAGCGAACGCTCCCGAAGATWGTGTCAGATACGGACACRAGTATACCGAATGGCGGTACTGCGAGCAGAGTMAGCAKTTGGATGACCACAGTAGAGCCTATCTAAACGCTAGYYGTCAAC-CGTTCATCGAACCTTTGCGRTGCCGTGCGCGGTRTGATCGAGTTGCAAGTCAGYGGTATAATTGAGRCWAGACAGAGAAAGCTTCCATSCACGATCRTTTYGCTACGRCRGTGCGCTTTATCAGGTCTCCTRCCTTTAGCCGACGTYTCACACCGGAAGCGGATACTGYAGGGCA-GTGGGGGAGCAYTTATGGATGTGTTTCCGTGCAACGGACGCACACATCAAGGCGCTTACAAAGCTGAGCGTGACTATCTCAAAATGCGCCCTTTGAATCGCGGCCARTGAGATGGGCGACCTCCWCACTGCGGATCCGAGCTRCYCTTAAACGAGCTGATCGCAAGTGG-GCGATGTTTGWATACAACCCAATGGAGCCGCTTAGCTGAGGTCATA-ATACGCCGTGTTCTGGAAGYTTGAACCGACCGGTGTCYACTTTKGGTTACGTTACAGGAACCGCGCTGGGTGTCGGACTCTCACGATCTTYCGATAGCAGTTGCCTTGCATCACCATTCACCCGTA-AATTTCGACAAACTTTTCCGGCGGAGCTAARTTATCAGTCWCCGTGGCCCAGCGACTGTTCCGCATACTGTACACACACATGTCGGGGGMGCTCTGGAGAACGGTTCTTCGGTCCACARCGTTCTTCTTCATCGCAATACCCTCACCGACCCGGTGCCGCAAAATGCTATTCACCAGCTCCGGMAATCGTTCAATCCCCAAAAGACTTGTCCCYGATGTAACATATTGACAAATTCTCGTSGRGAGTCGGCCGGCTTAAATTCATCATATCTAGAGGTCGAGTCTGAAAGGTTTGAGTAATTGRAGTTAGCCGCACGTTACCGACCCGATTTGATACAGTTCGATTCTCTCACGCAGTCGTCAATCCCATGCGGCGTRACCGCAGCGTGTCCGAGATCCGTGGCCTTTTCTGGATCARTAGGGCGACAAAACCGCATT-GTAGCGGATCGCTTAAGTATCAAGGYGTAGAAACAAGCGTTGAKCTTTCCAGCGGAACCATTTCTTATTRCGGGCCGTTGTCTTCACGCGACTTTAATTGTGTGGTAAKCATGCTGTCGCSYAAGAAATTGGCRSACTYCGGGGGGYCMCGCTGCCAGTAGCTGTGACGCTCGTCGTCCGTCATTTCGCTCACGGGCGCCGACGCTGGTGCGCAGCTCT-CAGGGTAATACTGTCTACGACGCTCATGGATTGAAGCACGGCCGCCTTCGGCCCCGTGYCTAGAGGTACCGGAACGGGTATGAC-TATTCAGMATTTSGTG-TCCTTGCCTGKGTACTAAATTTCCGGTTSTGATCCCATTAATCTAGTCTAT
GPT134900  ATATTAWGATAGTC-GTTRGAAGAGAWAGTTTATGGAAATTCGAGTTGGCATCACCWATCGAAATTGCCACCTCCAAACCGAGARCCCCGTAATTCGCCTGGCGCTTCC-TAAACTCCTCGGACTATCGTCTGCCCAATGATGCTATGCCRAAGCCAGCTGTGTGAGGTTTTTTCGCCGGGATTATGTCAGGTGACCTGCATAGGGTARTTTCAGGCGTCCTTCAGACTCCTGGAACGCGGCGTCKCACCGCTGGAAGCCTTGGCGARGCCGAGCATTTATTGAGATAGGGTCACYTMTATTTCCCATCAAATTATCGCTGGCGGGTAAAAGCAGGTCTATCAAATGTTGGCTCATTGTAAGCGGAGGAGCTATATTCCGACATAATTACCAGAGGCAGCGGTGAGCTAA-ATAGTACKACCCGRCYKCGCGCGTATAGACGGSCAGTTCCGCTTCGGAGCTTCTAGCATATACATTMCGCCCTGTGTCGTATCTTCCCGTGGAATAATGTGWTTGGGAGCCAGTATCATAGCATCTAATTCTGAGCACTGGGGAGAACTACTGTCTCCCCGTTGAGCTGCTATAGAGGTACC-TATCGAGTATCCAGTGTACRAGCATGTGGCTTTTCATTGCGCGAGRGTGYGATGTGAATTGTATGGTATTTTCTACACAGAGAGACACCATCTGTTGCGCAGTCAGAAGTGCCGCGCGWCTGAGAGTCT-ACCCGTKCGCCAGCAGCTGATGGCTTGAAGACGGTCTTAAACGGAATTTTAACCCGCATGCGGATMGTAAGTAGTCGATTTGGWTTCCGAATTGTGRACWTGCTCGRGCCTTTMCTTCACTCGTCCAATGACAAGATCATCTCTTTCGTGGGGGGTTTCCCAYATATGCCTCGCCGGTGRGCCTACCAGGCACAGGTTCCCACCGTYCCTCAAATAACCGAAGTCTTGACTAGAACTAGACTCGGAAMGCAGACGGCTGTGTATGAAAGCTCGTGGGGGTAATGSCGACTGTGGCTTCTGTCGCCGCAGCGCGTGTTGTGCCGTACTTAGACGCCAGAGCTGTGGTCTRCGTGCAATGGTTCC-TACGGGCAATACCATGAAAGCAGACTTGGATAGTWCGTCGYGGGAGCAGTCGCCGTAAGCAAAGT-GTAAGTGGTGGTCGTGCACCAGCGGGTKTGCCACGGCATTTCGCTTCTTTTAGTTACTATAAGCGTCTCGAGATCCACTCTGCCTCGGGCCTACYCGGCCGTGAGGGGCCGAGTGTCAGTCCGAAACAAGCCATAATTCCGCGAACCAGCGGTTACCGAGATGGGATCCGCAGACCGGGAGGCCGCGAGGACTCGGTTGRATGTGCTTGCTGTTGTCCTTGTCAAATCTTCGTATCCTWCTAAGGTAGCACTAGTACTAATCAGCTCCAGGCAATTTGCGAGAGCAGATCCGTCGTCAGYTTACAGGACCGGTTAGATCKAGGGCGGAGCCCTCGCTGGAACTGTTATGAATCWGACAAGCCTTATGTCGCAAC-TCTCCATGAGTAAA-TTGCCGTAGTC-TCCACAAGTTCACATGCGGAGGATAGATCTCTGTGTATGCGCGCTAGCCTTGCCR-GGGGAGYCATTCGCGCTGWACGATGYTCCACCAAGAATTCTGTCCTACGCCGT-TTAAGAAAAAGCTCGCAAATTAGCCCGG-CAAATGATAACCGTCGCTCCAAGGTCACCG-CGTGCGAGCAGAATAAGCGYMGGYRGGGCGCAYGTTTATTCCTGCRGAAAACAGAATTTTCTAGACAAGGACGCGAACGAGTGCGGGACGGGCAGCTACATGTGGTCAGTGCATTACGTAGAGTCAGATGAGTGCTGTCGTGGARYAAACTACCCGGCCCTAATACCGCTTCACGCTGGCCCGCACTAAAATCTCATCCATAGCACTGTGTYATCAACGGACATAACGRAGTCCGTGTACGGCSYGCGCACTATACGAGGCTTGCGGTTACTGCCACTAGCAAGTAAAGTGGTCGGGGCAGCCGCG-TATGCCAGTGCTGGCTCATATTCCTGCAGGGTATTCCTRGCCGAGCTTGAGCCTCCTGCGTATTCGATCAAGGGCTTCTCGGTCGTTCAGACCYATTATACGTTCCTGCACCRGCAGGGKGGCCTCTCCAGAGGCCGGCAYCTCATAACTCTCATACGGAGWGCGGACAACCTGCGCCAAAACCAGCCCAGAKTAGCGGGGCTGCACCMTWYCAATATACTTCACTCACTCACACACATCWCAGCGATAGTCCAGATCATGCCGAGCGGGCTTGACCTGTGGCCCGTGCAGTCCCGGTCTAAACAGACATACTGCTTTCCGGTCGTTATAAGACGATATGTTATCACYAGTCAGCGCGGRGCTTGGAGATTACATGGCTAGACCTCCGACCTCACCTGYCGATYGTTTCYTSCTGGCTTTARCAAAYCTGCCCAACCTCCTGAGTTTCGAGTCCTCCGATGAGGTTCAGACCTACGCATTTAGTTCAAGGRCAGCACCTAAAGCACTGATTTCTCGCACGGAAACGGACTTAGCCGCATACAYTTTGCCGTTACATATTGGCTCCAGGGAACCAACGTTGGGCCGTCGCTCTGTGCTTCTGCGAGCGGTGATATCAGCGGTACCGTCCTAAGTCGTCCAGCTATYTCTAAATAGGGCCGTGTCGAGAAACCTCCTACTATATCGTGGGTAAACAAYGCCTTTGTGGCGCAGGCAGCGTAGACGATCCGTTCRGTTCTGGTGCTRGCGCCCCTAAACGGCTTGTTTTTGTCGACCTGTAGCRATCAA-GATYTCAGCCGCCATGAGTCTTATAGCKGGCGATGGTCATCACTCAGGCGTCTGAATAGTACGGGGACAATAACTAGATCCGTTGGTCTTACAATCGAKCTCTACAGTCACGATGTGCCATGGTGGTGCAAGCTCACCTAATGGTAAGAGCTATCGGGCATCACTGCTGGATACGACC-CAAGKGCTAGCCTCGAGGCTACARGYTGGATTCGGGCAGACTTCATGCCCGGATAAAGCCCACAGCCCGTAAAAACTTAACAAGAACGTRTAGCCTACATGAAACATCMAGCGAACGCTCCCGAAGATAGTGTCAGATACGGACACAAGTATACCGACTGGCGGTACTGCGAGCAGAGTCAGGAGTTGGATGACCACAGTAGAGCCTATCTAAACGCTAGCCGTCAAC-CGTTCATCGAACCTTTTCGATGCCGTGCGCGGTGTGATCGAGTTGCAAGTCAG-GGTATAATTGAGGCAAGACAGATAAAGCTTCCATCCATGAACATTTCGCTACGACGGTGCGCTCTATCRGGTCTCCTGCCTTTAGCCGACGTYTCAYACCGTAAGCGGGTACTGTAGGGCA-GTGGGGGAGCACTTATGGATGTGTTTCCGYGCAAYRKASGCACACATCAAGGCGCTTACAAAGCTGAGCGTGACTATCTCAATAYGCGCCCTTTGAATC-CGGCCAGTGAGATGGGCGACCTCMTCACTGCGGATCCGAGCTACCCTTAAACGAGCTGATCGCAAGTGG-GCGGTGGTCGAATACTACCCAATGGAGCCGCTTAGCTAAGGTCATATGYACGCCGTGTTCTRGMARYTYAAACCGWCCGGCGTCTACTATKGGTYACRTCACAGGAACCGCGYTG-GTGTAAGACTCTAACGTTCTTCTGATAGCACTTGCCTTGCATCACCATTCACCCGTA-AATTTCGACAAACTTTTCCGGCRGAGCTAARTTATCAGTCWCCGTGGCCCAGCGACTGTTCCGCATACTGTACRCGCACATGTCGGGG-MGCTCTGGAGAGCGGTTCTTCGGTCCACCACGTTCTT-TTCATCGCAATACCCTCACCGRCCCGGTGCGACAAAGTGCTATTYACCAGCTCCGGMAATCGTTCAATYCCCAAAAGGCTTGTCCCTGACGTAACATATTGACAAATTCTCRTGGAGAGTCGGCCTACATAAATTTATTATATCTAGMGGTCGAGTCTGAAAGGATTGAGTAATTGGAGTTATCCGCACGCTACCGGCCCGATTTGATACAGTTCGATTCTCTCACGCAGTCGTCAATCCCATGCGGCGTAACCGCAGCGTGTCCGAGATCCGTGGCCTTTTCTGGAYCAAAATGGCGACAAAACCGTATTAGTAGCGGATCGCTTAGGTATCAAGGTGTAGAAACAAGTGTYGTKCTTTCCAGCGGAACCACTTCTTGTTGCGGGCCGACGCTYTCACGCGACTTTAATTGTGTGKTATGCATGGTGTTGCGTAAGAATCCGGCGCAMTYCGGGGGGCCCCGCTGCCAATAGTTGTGACGCTCGTCAACCGTCATTTCGCTCACGGGCGCCGACGCTGGTGCGCAGCTCTGCAGGGTAATACTGGCTACGACGCTCATGGATTGAAGCACGGCCGCCTTCGGCCCCGTGYCTAAAGGTACCGGAACAGGTATCACTTATGCAGAACTTGGTGTTCCTTGCCTGTGTACTGTAATTCCGGTTCWG-TCCCGTTAATCTAGTCTAT
GPT137420  GCACGATGACCGAGCTCTGAGGGAATAAAACCCGAAGCGACCTGACTGATTAGGTTTACAAGTGCGATCTTGATTGGCCCTGCGGCTTTCCCTCAATGTCCTTATCTTCTTGCGTATTCTAAGTACATACTGAGTGGTAGTCAAAGACATACTATTGCTCCCTCCTAATCAACATATTAAAGAGAGAACGAGGTGTCCTGGTTAACGGGCGGCGACCAGATCCAGATTCTTGAACCTGGATTACTGTTTCGCTCTAAGTCGCAAATTAGCTATTTGTCAGGGGTCTTTGCCCTGTTGCGATCATTACTTGGAACGATACCCACAACTTAGTATGTACTAGCTTGTCAACACCATCACACGTATAGAAGGTGCGAGAATAGGTCACTCCTTTGGCTATAAGAATACGAGGTAACTCGGATCTTTTGTCGAGTGAACACATTTAGGTCCCCACATACTGATAATGAAAATATCCGTGCCATATTCCAGCGTGGGCGCATTTCCGTTCCTGCACTACCAGAGCTAGATCTTACAAGGACCTGTACCTGTGGTCAAGAAGGCTTGCTCCTTGTAGGCAGCCGTGTCGTCAAGTCGTAACTCTCGGAATATGTGTCGCAAGTAAACCAACCACGCCACTATAGCGCTATTTCCCAGCAAACGTAACGACATTACAGTGCAAGAGTCTTTGTCACCAGACTAATTAAACATTCCGAATACCAGATACTTAAGCTACGCTATCATGATCGGGAGATTCGATACTATCTCCCGACAGGCGTTGGTATATTCATACGCAACTACCAGCCGTTCAAATTCATGGCACCCAAGTACAGTTAGAAGGCAATCGGACCCTCTTACCACCTTTGTTTTCCCACTTAAGGGAACCCTTCCATGCACGATCCATTGCCAAATAATTTCAATGTCAGAATTTCTCATCATTCAGGTTTGGAAAGTCCCAATTGAGAGCGATACTGAGGAAAGTGTGGTTCTATTGTTGGATACACAGTAAGGGGTGTCCTGGCGATCCAAAGAAATAGGCTAATTAAATGGTCAGGTCAGAGCAGCTTGACCACCCCGCGCAGCTGTCATCTCCGCATGGACAAACCTTCCTTGCTGAGCTCAGGCCACAAACTCTAGAAATCAAGGTCAAGTAAGGATGTGAGAACACGAGGGCATGACTTGCGTGTGCGCCGTTAGGAATCACCCTTCTCGTCCGGAAAGCTTCCTGTAATTCTTCTCTGACGGAATTCTCTTTCTAATAGAAGGGATTAGTCGGTTTGCCTCTGCGCGACGCATAACCGAATTTTCATAACTTTTAGAGCAAGTTCTGTTTGATTAAGAATGATACACGCTTGACCTACCGAGTCCACTGCCACATCCACTTAGCCCTGAGGGTGTTTCGGTAAGTTGTGCAGGCTGTCCTAATTTACACTGTCCGGGGGGGTCCGTGTGTCGTTATCTCATATGGCTCTCCGGGGTGGAACGACGATATCGAGCGAGGGCAACTCTGGCTAACTTGAATCGACACATTGGCCGTTAGAACAGCCATTTAACCTTGTCTCATTCCTAGCCAGCAGGGTAAACGCAGACTCGCATGTAGCTGTATGCACTCCTCCGAGGAAGACAACAGATATGGAGCAGGGTCTTCCAAGGAACCGCCCATGGTATTAATCCGCATCCTCAACAACCGTAGATTTGCTACTTGAAGACTTTAGGGGCTTGCAACTCAGACAAAATACGTCGAGAGGATTCCAATGGGACACGCGAAATCCTGGCTGCGGGCGTAGGTCGTTCTTATGTAAGAATAGATGCATGTACAGTTCACAAACGTGCGCAGCTGGCATGTAGGTGGATAACGACAGGGCATCAGGAGAAGACGGCTCACCAGGTTTCAAAATTATTCCCAAGTAGTCATCTAGCGGGAATCAAGTACAATGTTTTGTTCCCTGGAATGGCGATAGTACTTGGGCGTTATGCATTTGTCATATAGCCTCCATCTCCGCCATCCCAATTGAGTGGGGTTGCCAAGCTAATTAAATTGTGATGCCATGATACTACATCCCTACGATATGCTGTCGGTTTGATGCACTGCCGTTTTACTTCTCGATGGTAAAACTATGGCTGGTTGTGTTTCCGGGCTACGTTCATCCAAACCAAATAGTTATACCAGTCRCTAAATTGACGATCTTTTTGTACAAGATGAATTTCGGGTGGACCGGTGTATATGCAATTAGATCCAAATATGTTATTCTCAAGTGCCATGTTCGGTAATGTACTCAACGTCGTTAACATAGGCACTTGTGAATAGCAGCTAACCGCAATTAGTGTAGCTCCATCAATGATAGACATGACGYTACTCCACCCCAATAAAATATCGCGCCGATGTTGATCGTAATAAGACCCACGAGGGTTGACACCAAGTTCGTGTGGCAAAAGACCAGACGCCCACCCTTTTCGCGTAAACGTTCAATTATCTCTCCAAGATATGAGGTAGATAGCTAAACCTCCTTCTATGGCTCCTCCAGTTAAATCATGCCCTTAGTATAAGACATCTAGGAGAGGGAAACCTCGGCTATGATAACATGMGCAGCTTGCTAAAATGTCGAACGTATACCTCCGGGCTCCCATCTTAAAACGTAATCATTAGAAGATCTGATGGATTCACAAAGGAATGCTCCATCGCCGCCCCGAGGACTCACAAAAGAACGTTCTTCGGCGTTCTACGTAAGGCTCGCATTAAGACATCAGTARTGATCAGATTCGGTTACGTGACCTTCACCGGAAATATTTCTGTTAATGGTACACCATTTACGCAAGAGAGCTCGCCTATGTGATCACTTTAGAATGCAATGAGGATAGCTAATGCTAACTAAATGCCTCAATTCAGTGAAGTTGGGGCCCCAGCCAACCCGTTCATTGCGTTAGTCTCTTGAAATCAGAGCATTCAAACAAAATTGGGCTATCCTGACACGTTGATGGCTAAATGCTGTTGCAGAGCGTTTTACTCCATATCGAAAGCGGGAAAGTCGTTCAAGACTARTCGAACCATCGATTTAATCCGGATTTGTTCTACAAGCTGCTGCGCAGGAGGTCGGCGTTTAGTTCAGTGTCAGCCCTAGCAATCATTAGTAGCTAATCTCATCTCATTTTTGACCACGCGGTCCTACGACAGGATAGGGAAGACCGACGGTAACGCACTATCGGCTATGTGCGTTCCGGTTTAGATTAAAGGGTAAATTGACTGAGTACGTTTGCAATAAACGCCTCACTGCCCGCGAAGTGACGAGCGCTAGGAAAAAGATAGATTCACTAACCGTACTACGCACGGAGGTGTTCTGACAGAATCCTATCTTATCGGGCTTTTCGTTGTCGGCTAGTACCCACTCTAAGAGACCGACTCCACGCCTTGGACGCAATTATATTTAAAAGTGGGTTCCAGTTTGGCAGAGATACATATCAGTGTGTACGTGGATCTGGGTATAGCCATCTTGATACGTTCTCTCTGTTTCCCGGCCGACAAAGGAGATGGCTTCAATGTCAAACAATTGGAAAATTCCTGCGTAGATGAGCTATGGACCAGTTAGCCGCTCTGCGTATTAGCGCATTACTTTACAGTAGTAGGGGGGCGCGTCTTAGACTACAGCGATCCAGCTTGACTAACACTCGCCACTCACCCTACTCTAATGGTTTTCTCGATAACCAAGCCTCCACAATGGTTCTTAGATGCCGACCTCATACTTGTAACTTTGCACATGCCCGTATTGGCTCGCCTTAAAAACGTACAAGCCCGGATTTTAAAAATATGAAATTCAACAGGTGCTTCACCTGTGTGCGAATTTTTAACATTTCGGCAGTCTGTTCCATAACTGATCGCAACAAATCCATCTTATGCGTTTCTGTTAGTTTAACATCGTGGGGCATTGCTTGTAGGCATCAAAGAATACTGGTTCAGCGACAGATGCACTATCACCAAGATCCGGCATAGGGCCTCTATCTGAGACCAATCTGTAACTGGCCACCTCGATAGCCAATCAAGTTCAGGCCATACACTCTCGCTAGTCGGTATTTGTCTTCTTGGTCTTATTCACCATGTCCTATACCAMTATTAGCAGTACGCCCAGTCACTAAGACGTGTATTTGCCACTTTGAGAATACGCTGCCCCCCTGGCTAGTTGATTCCTGCTTGTATWAAGTATACAGGCAATCCGAAAGCGACCACTCAGGGAGCATCTCCATTTTACTTTATGAGATTATGTTACGCCAAAAATCATTACCCCATTTCCTTACAAGCAACGCATCGTTTGCTGTTCCATCCGCAGGTTCAATACGACCTGAAAAGCTAGTTTCTTCAAGCCCAACGCGTCCTTTAACAGTTCTTTTATTAATGGTTGCTACCACTAGAACAATTAGTACTGAAGCGGCGTTAGGGATTCCACCCCTAATATAGCATCCAATCTCTGTGATCCTCATCYMGTGGAAAGGTAGGTTGATCGGCCTCCGCGGTCCTTCCCAAATACTAGATTTAGCCGTCGAGTTCTCATACGATGCAGAGCCGACTCCCCTTTC
GPT137710  GCACGRTGACCRAGCGCTGAGGGAATAAAACCCGAAGCGACCTGAYCGATTAGGTTTACAAGTGCGATCTTGATTGGCCCTGCGGCTTTCCCTCAATGTCCTTATCTTCTTGCGTATTCTAAGTACATACTGAGTGGTAGTCAAAGACATACTATTGCTCCCTCCTAATCAACATATTAAAGAGAGAACGARGTGTCCTGGTTAACGGGCGGCGACCAGATCCAGATTCTTGAACCTGGATTACTGTTTCGCTCTATATCGCAAATTAKATATTTGTCAGGGGTCTTTGCCCTGTTGCGATCATTACGTGGGTCGATACTCACAACGTAGTATGTACTAGCTTGTCAACACCACCACACGTATAGAAGGTGCGAGAATATGTCACTCCTTTGGCTATAAGAATACGAGGTAACTCGGATCTTTTGTCGAGTGAACACATTTAGGTCCCCACATACTGATAATGAAAATATCCGTGCCATATTCCAGCGTGGGCGCATTTCCGTTCCTGCACTACCAGAGCTCGGTCTTACAAGGACCTACACCTGTGGTCAAGARGGCTTGCASCTTGTMGGCTGCCGTGTCGTCAAGTCGTAACTCTCGGAATATGTGTCRCAAGTAAACCAACCACGCCACTATAGCGCTATTTCCCAGCAAACGTAACGACATTACAGTGCAAGAGTCTTTGTCACCAGACTAATTAAACATTCCGAATACCAGATACTTAAGCTACGCTATCATGATCGGGAGATTCGATACTATCTCCCGACAGGCGTTGGCATATTCATACGTAACTACCAGCTGTTCAAATTCATGGCACCCAAGTACAGTTAGAAGGCAAYCGGACCYKCTTACCACCTTTGTTTTCCCACTTAAGGGAACCCATCCATGCACGATCMATTGCCAAATAATTTMAATGTCAGAATTTCTCATCATTCAGGTTTGGAAAGTCCCAATTGAGAGCGATACTGAGGAAAGTGTGGTTCTATTGTTGGATACACAGTAAGGGGTGTCCTGGCGATCCAAAGAAATAGGCTAATTAAATGCTCAGGTCAGAGCAGYTTGACCACCCCGCGCAGCTGTCATCTCCGCATGGACAAACCTTCCTTGCTGAGCTCAGGCCACAAACTCTAGAAATCAAGGTTAAGAAAGGGTTTAAGAACACGAGGGCATGACTTGCGTGTGCGCCGTTACGAATCACCCTTCTCGTCCGGAAAGCTTCCTGTAATTCTTCTCTGACGGAATTCTCTTTCTAACAGGGGGGATCRGTCGGTTTGCCTCTGCGCGACGCATAACCGAATTTTCATAACTTTTAGAGCAAGTTCTGTTTGATTGAGAGTGATACACGCTTGACCTACCGAGTCCACTGCCGCATCCACTTRGCCCTGAGGGTGTTTCGGTAAGTTGTGCAGGCTGTCCTAATTTACACTGTCCGGGGGGGTCCGTGTRWYRYYWKCTCATATGGCTCTCCGGGGTGGAACGACGATATCGAGCGAGGGCAACTCTGGCTAACTTGAATCGACACATTGGCCGTTAGAACAGCCATTTAGYCGKGTCCTATTCCTAGCCAATGGAGTAAACGCAGACTCGCATGTAGCTGTATGCACTCCTCCGAGGAAGACAACAGATACGGAGCAGGGTCCTAAAGGGCACCGCCCATGGTATTAAACCGCATCCTCAACAACCGTAGATCTGCGACTTGAAGAATTTAGGGGCTTACGACTCAGACAAAATACTTCAAGAGGGTTCCAATGGGACACGCGAAATCCTGGCTGCGGGCGTAGGTCGTYCTTATGTAAGAATAGATGCAYGTACAGTTCACAAACGTGCGCAGCTGGCATGTAGGTGGATAACGACARGGCATCAGGAGARGACGGCTCACCAGGTTTCAAAATTATTCCCAAGTAGTCATCTAGCGGGAATCAASTACAATGTTTTGTTCCCTGGAATGGCGATAGTACTTGGGCGTTATGCATTTGTCATATAGCCTCCATCTCCGCCATCCAAATTGAGTGGGGTTGCCAAGCTAATTAAATTGWGMTGCCATGATACTACATCCCTACGATATGCTGTCGGTTTGATGCACTGCCGTTTTACTTCTCGATGGTAAAACTATGGCTGGTTGTGTTTCCGGGCTACGTTCATCCAAACCAAATAGTTATACCAGTCACTAAATTGACGATCTTTTTGTGCAAGATGAATTTCGGGTGGACCGGTGTATATGCAATTAGATCCAAATATGTTATTCTCAAGTGCCATGTTCGGTAATGTACTCAACGTCGTTAACATAGGCACTTSTGAATAGCAGCTAACCGCAATTAGTGTAKCTCCATCAATGATAGACATGACGYTACTCCACCCCAATAAAATATCGCGCCAATGTTGATCGTAATAAGACCCACGAGGGTTGACAYCAAGTTCGTGTGGCAAAAGACCAGACGCCCACCCTTTTCGCGTAAACGTTCAATTATCTCTCCAAGATATGAGGTAGATAGCTAAACCTCCTTCTATGGCTCCTCCAGTTAAATCATGCCCTTAATATAAGACATCTAGGAGGGGGARACCTCGGCTATGATAACATGMGYAGCTTGCTAAAGTGTCRAACGTACACYKYCGRGCTCCCATCTYAAAACGTAATCATTAGAAGATCTGATGGATTTACAAAGGATTGCTTCATCGCCGCCCCGAGGACTCACGAAAGAGCGTTCTTCGGCGTTCTACGTAAGGCTCGCATTAAGACATCAGTARTGATCAGATTCGGTTACGTGACCTTCACCGGAAATATTTCTGTTAATGGTACACCATTTACGCAAGAGAGCTCGCCTATGTGATGACTTTAGAATGCCTTGAGGATAGCTAATGCTAACTAAATGCCTCAATTCAGTGAGATTGGGGCCCCAGCCAACCCGTTCATTGCGTTAGTCTCTTGAAATCAGAGCATTCAAACAAAATTGGGCTATCCTGACGCGTTGATGGCTAAATGCTGTTGCAGAGCGTTTTACTCCATATCGAAAGCGGGAAAGTCGTTCAAGACTAATCGAACCATCGATTTAATCCGGATTTGTTCTACAAGCTGCTGCGCAGGAGGTCGGCGTTTAGTTCAGTGTCAGCCCTAGCAATCATTAGTAGCTAATCTCATCTCATTTTTGACCACGCGGTCCTACGACAGGATAGGGAAGACCGACGGTAACGCAATCTCGACTATRTGCGTTCCGGTTTAGATTAAAGGGTAAATTGACTGMGTACGTTTGCAATAAACGCCTCACTGCCCGCGAAGTGACGTACACCAGGAAAAAGATAGATTCACTRRCCGYAACATGARTGGTGGTTTCCTGACAGAATCCTATCTTAYYGGKCTKYYCGTTGTCGGCTAGTACCCACTCTAAGAGACCGACTCCACGCCTTGRACGCAATTATATTTAAAAGTGGGTTCCAGTTTGGCAGAGATACATATCAGTGTGTACGTGGAKCTGGGTATAGCCATCTTGATACGTTCTCTCTGTTTCCCGGCCGACAAAGGAGATGGCTTSAATGTCAAACWATTGGAAAATTCCTGCGTAGATGAGCTATGGACCAGTTAGCCGCTCTGCGTATTAGCGCATTATTTTACAGTAGTAGGGGGGCGCGTCTTAGACWACAGCGATCCAGCTTGATTAACACTCGMCACTCACCCTACTCTAATGGTTTTCTCCATAACCAAGCCTCCACAATGTCTCTTTGATGCCTACCTCATACTTGTAACTTTGCACATGCCCGTATTGGCTCGCCTTAAAAACGTACAAGCCCGGATTTTAAAAATATGAAATTCAACAGGTGCTTCACCTGTGTGMRAAYTKTTARCRYKTCGGCAGTCKACYYYAYAACTGGTCGGAACAAATCCATCTTATGCGTTTCTGTTAGTTTAACATCGTGGGGCATTGCTTGTAGGYATCAAAGAATACYGGTWCMGYGACGAATGCACTATCACCAAGATCCGGCATAGGGCCTCTATCTGAGACCAATCTGTAACTGGCCMCCTCGWTAGCCAACGGTTTTCAGGCCATACACTCTCGCTAGTCGGTAYKTGTCYTCTTGGTCTTATTCACCATGTCCTATACCAATATTAGCAGTACGCCCAGTCACTAAGACGTGTATTTGCCACTTTGAGAATACGCTGCCCCCCTGGCTAGTTGATYCCTGCTTGTATWWAGTATACAGGCAATCCGAAAGCGACCACTCAGGGAGCATCTCCATTTTACTTTATTAAATCGTGTTACGCCAAAAATCATTACCCCATTTTCTTACAAGCAACGCATCGTTTGCTGTTCCATCCGCAGGTTCAATACGACCTGAAAAGCTAGTTTCTTCAAGCCCAACGCGTCCTTTAACAGTTCTTTTATYAATGGTTGCTACCACTAGAACAATTAGTACTGAAGCGGCGTTAGGGATTCCACCCCTAATATAGCATCCAATCTCTGTGATCCTCATCYMGTGGAAAGGTAGGTTGATCGGCCTCCGYGGTCCTYCCCAAACAYTAGATTTAGCCGTCGAGTTCTCATACGATGCAGAGCCGACTCCCCTTTC
GPT137970  GCACGGTGATCAAGCGCTGAGGAAATAAAACCCGAAGCGACCTGATCGATTAGGTTTACAAGTGCGATCTTGATTGGCCCTGCGGCTTTCCCTCAATGTCCTTATCTTCTTGCGTATTCTAAGTACATACTGAGTGGTAGTCAAAGACATACTATTGCTCCCTCCTAATCAACATATTAAAGAGAGAACGAGGTGTCCTGGTTAACGGGCGGCGACCAGATCCAGATTCTTGAACCTGGATTGCTGTTTGGCTCTAAGTYGCAGATTAGCTATTTGTCAGGGGTCTTTGCCCTGTTGCGATCATTACGTGGAACGATACTCACAACGTAGTATGTACTAGCTTGTCAACACTATCACACGTATAGAAGGTGCGAGAATATGTCACTCCTTTGGCTATAAGAATACGAGGTAACTCGGATCTTTTGTCGAGTGAACACATTTAGGTCCCCCCATACTGATAATGAAAATACCCGTGCCATATTCCAGCGTGGGCGCATTTCCGTTCCTGCACTACCAGAGCTCGGTCTTACAAGGACCTGTACCTGTGGTCAAGAGGGCTTGCAGCTTGTCGGCTGCCGTGTCGTCAAGTCGTAACTCTCGGAATATGTGTCRCAAGTAAACCAACCACGCCACTATAGCGCTATTTCCCAGCAAACGTAACGACATTACAGTGCAAGAGTCTTTGTCACCAGACTAATTAAACATTCCGAATACCAGATACTTAAGCTACGCTACAATAACCGGGAGATTCGATACTATCTCCCGACAGGCGTTGGTATATTCATACGTAACTACCAGCCGTTCAAATTCATGGCACCCAAGTACAGTTAGAAGGCAACCGGACCTGCTTACCACCTTTGTTTTCCCACTTAAGGGAACCCTTCCATGCACGATCCACTGCCAAATAATTTCAATGTCAGAATTTCTCATCATTCAGGTTTGGAAAGTCCCAATTGAGAGCGATACTGAGGAAAGTGTGGTTCTATTGTTGGATACACAGTAAGGGGTGTCCTGGCGATCCAAAGAAATAGGCTAATTAAATGGTCAGGTCAGAGCAGCTTGACCACCCCGCGCAGCTGTCATCTCCGCATGGACAAAATTTCCTTGCCGAGCTCAGGCCACAAACTCTAGAAATCAAGGTTAAGAAAGGGTTTAAGAACACGAGGGGATGACTTGCGTGTGCGCCGTTACGAATCACCCTTCTCGTCCGGAAAGCTTCCTGTAATTCTTCTCTGACGGAATTCTCTTTCTAACAGGGGGGATCAGTCGGTTTGATTCTGCAAGACGCATAACCGAATTTTCATAACTTTTAGAGCAAGTTCTGTTTGATTGAGAGTGATACACGTTTGACCTACCGAGTCCACTGCCGCATCCACTTGGCCCTGAGGGTGTTTCGGTAAGTTGTGCAGGCTGTCCTAATTTACACTGTCCGGGGGGGTCCGTGTGTCGTTATCTCATATGGCTCTCCGGGGTGGAACGACGATATCGAGCGAGGGCAACTCTGGCTAACTTGAATCGACACATTGGCCGTTAGAACAGCCATTTAGTGGTGTCTCATTCCTAGCCAGCAGGGTAAACGTAGGCTCGCATGTAGCTGTATTCAATCCTCCGAGGAAGACAACAGATATGGAGCAGGGTCTTCCAAGGAACCGCCCATGGTATTAAACCGCATCCTCAACAACCGTAGATTTGCTACTTGAAGACTTTAGGGGCTTGCAACTCAGACAAAATACGTCGAGAGGATTCCAATGGGACACGCGAAATCCTGGCTGCGGGCGTAGGTCGTCCTTATGTAAGAATAGATGCATGTACAGTTCACAAACGTGCGCAGCTGGCATGGAGGTGGATAACGACAAGGCATCAGGAGAGGACGGCTCACCAGGTTTCAAAATTATTCCCAAGTAGTCATCTAGCGGGAATCAACTACAATGTTTTGTTCCCTGGAATGGCGATAGTACTTGGGCGTGATGCATTTGTCATATAGCCTCCATCTCCGCCATCCCACGTGAGTGGGGTTGCCAAGCTAATTAAATTGTTACGCCATGATACTACATCCCTACGATATGCTGTCGGTTTGATGCACTGCCGTTTTACTTCTCGATGGTAAAACTATGGCTGGTTGTGTTTCCGGGCTACGTTCATCCAAACCAAATAGTTATATCAGTCGTTGAATTGACGATCTTTTTGTGCAAGATGAATTTCGGGTGGACCGGTGTATATGGAATTAGATCCAAATATGTTATTCTCAAGTGCCATGTTCGGTAATGTACTCAACGTCGTTAACATAGGCACTTGTGAATAGCAGCTAACCGCAATTAGTGTAGCTCCATCAATGATAGACATGACGTTACTCCACCCCAATAAAATATCGCGCCGATGTTGATCGTAATAAGACCCACGAGGGTTGACACCAAGTTCGTGTGGCAAAAGACCAGACGCCCACCCTTTTCGCGTAAACGTTCAATTATCTCTCCAAGATATGAGGTAGATAGTTAAACCTCCTTCTATGGCTCCTCCAGTTAAATCATGCCCTTAGTATAAGACATCTAGGAGGGGGAGACCTCGGCTATGATAACATGMGCAGCTTGCTAAAGTGTCAAACGTATACCTCCGGGCTCCCATCTTAAAACGTAATCATTAGAAGATCTGATGGATTCACAAAGGAATGCTCCATCGCCGTCCCGAGGACTCACAAAAGAACGTTCTTCGGCGTTCTACGTAAGGCTCGCATTAAGACATCAGTARTGATCAGATTCGGTTACGTGACCTTCACCGGAAATATTTCTGTTAATGGTACACCATTTACGCAAGAGAGCTCGCCTATGTGATCACTTTAGAATGCAATGAGGATAGCTAATGCTAACTAAATGCCTCAATTCTGTGAAGTTGGGGCCCCAGCCAACCCGTTCATTGCGTTAGTCTCTTGAAATCAGAGCATTCAAACAAAATTGGGCTATCCTGACGCGTTGATGGCTAAATGCTGTTGCAGAGCGTTTTACTCCATATCGAAAGCGGTAAAGTCGTTCAAGACTAGTCGGGCCATCGATTTAATCCGGATTTGTTCTACAAGCTGCTGCGCAGGAGGTCGGCGTTTAGTTCAGTGTCAGCCCTAGCAATCATTAGTAGCTAATCTCATCTCATTTTTGACCACGCGGTCCTACGACAGGATAGGGAAGACCGACGGTAACATAATCTCGGCTATATGCGTTCCGGTTTAGATTAAAGGGTAAACTGACTGAGTACGTTTGCAATAAATGCCTCATTGCCCGCGAAGTGACGAGCGCTAGGATTGGCATAGATTCACTAACCGCAACGTGAATGGTGGTTTTCTGACAGAATCCTATCTTACCGGTCTGCCCGTTGTCGGCTAATACCCACTCTAAGAGACCCACTCCACGCCTTGAACGCAATTATATTTAAAAGTGGGTTCCAGTTTGGCAGAGATACATATCAGTGTGTACGTGGAGCTGGGTATAGCCATCTTGATACGTTCCCTCTGTTTCCCGGCCGACAAAGGAAGTGGCTACAATGTCAAACAACTGGAAAATTACTGCGTAGATGAGCTATGGACCAGTTAGCCGCTCTGCGTATTAGCGCATTATTTTACAGTAGTAGGGGGGCGCGTCTTAGACTACAGCGATCCAGCTTGATTAACACTCGACACTCACCCTACTCTAATGGTTTTCTCCATAACCAAGCCTCCACAATGTCTCTTTGATGCCTACCTCATACTTGTAACTTTGCACATGCCCGTATTGGCTCGCCTTAAAAACGTACAAGCCCGGATTTTAAAAATATGAAATTCAACAGGTGCTTCACCTGTGTGCGAATTTTTAACATTTCGGCAGTCGACTCCATAACTGGTCGCAACAAATCCATCTTATGCGTTTCTGTTAGTTTAACATCGTGGGGCATTGCTTGTAGGCATCAAAGCTTACTGGTTCAGCGACGAATGCACTATCACCAAGATCCGGCATAGGGCCTCTATCTGAGACCAATCTGTAACTGGCCACCTCGATAGCCAACGGTTTTCAGGCCATACACTCTCGCTAGTCGGTATTTGTCTTCTTGGTCTTATTCACCATGTCCTATACCAAAATTAGCAGTACGCCCAGTCACTAAGACGTGTATTTGCCACTTTGAGAATACGCTGCCCCCCTGGCTAGTTGATTCCTGCTTGTATWAAGTATACAGGCAATCCGAAAGCGACCACTTAAGGAGCATCTCCATTTTACTTTATGAGATTATGTTACGCCAAAAATCATTACCCCATTTCCTTACAAGCAACGCATCGTTTGCTGATCCATCCGCAGGTTCAATACGACCTGAAAAGCTAGTTTCTTCAAGCCCAACGCGTCCTTTAACAGATCATCCATTARTGATTGCCACTACTAGTACAATTAGTACTGAAACGGCGTTAGGGATTCTACCCCTAGTATGGCATCCAATCTTTTCGAGCTCCACCCMGTGGAAAGGTAGGTTGATCGGCCTCCGCGGTCCTTCCCAAACATTAGACCCAGCCGTCGAGTTCTCATACGATGCAGAGCCGACTCCCCTTTC
GPT137990  GCACGATGATCAAGCGCTGAGGGAATAAAACCCGAAGCGACCTGATCGATTAGGTTTACAAGTGCGATCTTGATTGGCCCTGCGGCTTTCCCTCAATGTCCTTATCTTCTTGCGTATTCTAAGTACATACTGAGTGGTAGTCAAAGACATACTATTGCTCCCTCCTAATCAACATATTAAAGAGAGAACGAGGTGTCCTGGTTAACGGGCGGCGACCAGATCCAGATTCTTGAACCTGGATTACTGTTTCGCTCTAAGTCGCAAATTAGCTATTTGTCAGGGGTCTTTGCCCTGTTGCGATCATTACTTGGAACGATACTCACAACGTAGTATGTACTAGCTTGTCAACACCACCACACGTATAGAAGGTGCGAGAATATGTCACTCCTTTGGCTATAAGAATACGAGGTAACTCGGATCTTTTGTCGAGTGAACGCATTTAGGTCCCCACATACTGATAATGAAAATATCCGTGCCATATTCCAGCGTGGGCGCATTTCCGTTCCTGCACTACCAGAGCTAGGTCTTACAAGGACCTGTACCTGTGGTCAAGAGGGCTTGCAGCTTGTCGGTAGCCGTGTCGTCAAGTCGTAACTCTCGGAATATGTGTCGCAAGTAAACCAACCACGCCACTATAGCGCTATTTCCCAGCAAACGTAACGACATTACAGTGCAAGAGTCTTTGTCACCAGACTAATTAAACATTCCGAATACTAGATACCCCGGTTGCGCTACAATAACCGGGAGATTCGATACTATCTCCCGACAGGCGTTGGCATATTCATACGTAACTACCAACCGTTCAAATTCATGGCACGCAAGTACAGTTAGAAGGCAACCGGACCTGCTTACCACCTTTGTTTTCCCACTTAAGGGAACCCTTCCATGCACGATCCACTGCCAAATAATTTCAATGTCAGAATTTCTCATCATTCAGGTTTGGAAAGTCCCAATTGAGAGCGATACTGAGGAAAGTGTGGTTCTATTGTTGGATACACAGTAAGGGGTGTCCTGGCGATCCAAAGAAATAGGCTAATTAAATGGTCAGGTCAGAGCAGCTTGACCACCCCGCGCAGCTGTCATCTCCGCATGGACAAACCTTCCTTGCTGAGCTCAGGCCACAAACTCTAGAAATCAAGGTCAAGTAAGGATGTGAGAACACGAGGGGATGACTTGCGTGTGCGCCGTTACGAATCACCCTTCTCGTCCGGAAAGCTTCCTGTAATTCTTCTCTGACGGAATTCTCTTTCTAACAGGGGGGATCAGTCGGTTTGCTTCTGCGCGACGCATAACCGAATTTTCATAACTTTTAGAGCAAGTTCTGTTTGATTGAGAATGATACACGCTTGACCTACCGAGTCCACTGCCACATCCACTTAGCCCTGAGGGTGTTTCGGTAAGTTGTGCGGGCTGTCCTAATTTACACTGTCCGGGGGGGTCCGTGTGTCGTTATCTCATATGGCTCTCCGGGGTGGAACGACGATATCGAGCGAGGGCAACTCTGGCTAACTTGAATCGACACATTGGCCGTTAGAACAGCCATTTAACCTTGTCTCATTCCTAGCCAGCAGGGTAAACGTAGACTCGCATGTAGCTGTATTCAATCCTCCGAGGAAGACAACAGATATGGAGCAGGGTCTTCCAAGGAACCGCCCATGGTATTAAACCGCATCCTCAACAACCGTAGATTTGCTACTTGAAGACTTTAGGGGCTTGCAACTCAGACAAAATACGTCGAGAGGATTCCAATGGGACACGCGAAATCCTGGCTGCGGGCGTAGGCTGACCTTATGTAAGAATAAATGCGTGTACAGTTCACAAACGTGCGCAGCTGGCATGTAGGTGGATAACGACAGGGCATCAGGAGARGACGGCTCACCAGGTTTCAAAATTATTCCCAAGTAGTCATCTAGCGGGAATCAACTACAATGTTTTGTTCCCTGGAATGGCGATAGTACTTGGGCGTTATGCATTTGTCATATAGCCTCCATCTCCGCCATCCAAATTGAGTGGGGTTGCCAAGCTAATTAAATTGTGATGCCATGATACTACATCCCTACGATATGCTGTCGGTTTGATGCACTGCCGTTTTACTTCTCGATGGTAAAACTATGGCTGGTTGTGTTTCCGGGCTACGTTCATCCAAACCAAATAGTTATATCAGTCGTTGAATTGACGATCTTTTTGTGCAAGATAAATTTCGGGTGGACCGGTGTATATGCAATTAGATCCAAATATGTTATTCTCAAGTGCCATGTTCGGTAATGTACTCAACGTCGTTAACATAGGCACTTCTGAATAGCAGCTAACCGCAATTAGTGTAGCTCCATCAATGATAGACATGACGYTACTCCACCCCAATAAAATATCGCGCCAATGTTGATCGTAATAAGACCCACGAGGGTTGACACCAAGTTCGTGTGGCAAAAGACCAGACGCCCACCCTTTTCGCGTAAACGTTCAATTATCTCTCCAAGATATGAGGTAGATAGCTAAACCTCCTTCTATGGCTCCTCCAGTTAAATCATGCCCTTARTATAAGACATCTAGGAGGGGGAAACCTCGGCTATGATAACATGMGCAGCTTGCTAAAGTGTCGAACGTACACTKTCGAGCTCCCATCTCAAAACGTAATCATTAGAAGATCTGATGGATTCACAAAGGAATGCTCCATCGCCGTCCCGAGGACTCACAAAAGAACGTTCTTCGGCGTTCTACGTAAGGCTCGCATTAAGACATCAGTARTGATCAGATTCGGTTACGTGACCTTCACCGGAAATATTTCTGTTAATGGTACACCATTTACGCAAGAGAGCTCGCCTATGTGATCACTTTAGAATGCAAAAMGAATAGCTAATGCTAACTAAATGCCTCAATTCTGTGAAGTTGGGGCCCCAGCCAACCCGTTCATTGCGTTAGTCTCTTGAAATCAGAGCATTCAAACAAAATTGGGCTATCCTGACACGTTGATGGCTAAATGCTGTTGCAGAGCGTTTTACTCCATATCGAAAGCGGTAAAGTCGTTCAAGACTAGTCGGGCCATCGATTTAATCCGGATTTGTTCTACAAGCTGCTGCGCAGGAGGTCGGCGTTTAGTTCAGTGTCAGCCCTAGCAATCATTAGTAGCTAATCTCATCTCATTTTTGACCACGTGAACCTACGACAGGATAGAGCGGACCGACGGTAACATAATCTCGACTATGTGCGTTCCGGTTTAGATTAAAGGGTAAATTGACTGAGTACGTTTGCAATAAACGCCTCACTGCCCGCGAAGTGACGAGCGCTAGGAAAAAGATAGATTCACTAACCGTAACATGARTGGTGGTTTCCTGACAGAATCCTATCTTACTGGTCTTTTCGTTGTCAGCTAGTACCCACTCTAAGAGACCGACTCCACGCCTTGAACGCAATTATATTTAAAAGTGGGTTCCAGTTTGGCAGAGATACATATCAGTGTGTACGTGGAGCTGGGTATAGCCATCTTGATACGTTCTCTCTGTTTCCCGGCCGACAAAGGAGATGGCTTCAATGTCAAACAATTGGAAAATTCCTGCATAGATGAGCTATGGACCAGTTAGCCGCTCTGCGTATTAGCGCATTATTTTACAGTAGTAGGGGGGCGCGTCTTAGACTACAGCGATCCAGCTTGATTAACACTCGCCACTCACCCTACTCTAATGGTTTTCTCCATAACCAAGCCTCCACAATGTCTCTTTGATGCCTACCTCATACTTGTAACTTTGCACATGCCCGTATTGGCTCGCCTTAAAAACGTACAAGCCCGGATTTTAAAAATATGAAATTCAACAGGTGCTTCACCTGTGTGCGAATTTTTAACATTTCGGCAGTCGACTCCATAACTGGTCGGAACAAATCCATCTTATGCGTTTCTGTTAGTTTAACATCGTGGGGCATTGCTTGTAGGCATCAAAGCTTACTGGTTCAGTGACGAATGCACTATCACCAAGATCCGGCATAGGGCCTCTATCTGAGACTAATCTGTAACTGGCCACCTCGATAGCCAACGGWTTTCAGGCCATACACTCTCGCTAGTCGGTATTTGTCTTCTTGGTCTTATTCACCATGTCCTATACCAAAATTAGCAGTACGCCCAGTCACTAAGACGTGTATTTGCCACTTTGAGAATACGCTGCCCCCCTGGCTAGTTGATCCCTGCTTGTATWAAGTATACAGGCAATCCGAAAGCGACCACTCAAGGAGCATCTCCATTTTACTTTATTAAATTATGTTACGCCAAAAATCATTACCCCATTTCCTTACAAGCAACGCATCGTTTGCTGTTCCATCCGCAGGTTCAATACGACCTGAAAAGCTAGTTTCTTCAAGCCCAACGCGTCCTTTAACAGATCATCCATTAGTGATTATCACTACTAGTACAATTAGTACTGAAGCGGCGTCAGGGATTCTACCCCTAGTATGGCATCCAATCTTTTCGAGCTCCACCCAGTGGAAAGGTAGGTTGATCGGCCTCCGCGGTCCTTCCCAAACACTAGATTTAGCCGTCGAGTTCTCATACGATGCAGAGCCGACTCCCCTTTC
GPT138140  GCACGGTGATCAAGCGCTGAGGGAATAAAACCCGAAGCGACCTGATCGATTAGGTTTACAAGTGCGATCTTSATTGGCCCTGCGGCTTTCCCTCAATGTCCTTATCTTCTTGCGTATTCTAAGTACATACTGAGTGGTAGTCAAAGACATACTATTGCTCCCTCCTAATCAACATATTAAAGAGAGAACGAGGTGTCCTGGTTAACGGGCGGCGACCAGATCCAGATTCTTGAACCTGGATTGCTGTTTGGCTCTAAGTTGCAGATTAGCTATTTGTCAGGGGTCTTTGCCCTGTTGCGATCATTACKTGGRWCGATACTCACAACGTAGTATGTACTAGCTTGTCAACACTATCACACGTATAGAAGGTGCGAGAATAKGTCACTCCTTTGGCTATAAGAATACGAGGTAACTCGGATCTTTTGTCGAGTGAACACATTTAGGTCCCCCCATACTGATAATGAAAATACCCGTGCCATATTCCAGCGTGGGCGCATTTCCGTTCCTGCACTACCAGAGCTCGGTCTTACAAGGACCTGTACCTGTGGTCAAGAGGGCTTGCAGCTTGTCGGCTGCCGTGTCGTCAAGTCGTAACTCTCGGAATATGTGTCRCAAGTAAACCAACCACGCCACTATAGCGCTATTTCCCAGCAAACGYAACGACATTACAGTGCRAGAGTCTTTGTCACCAGACWAATTAAACATTCCGAATACYAGATACTTAAGCTACGCTACAATAACCGGGAGATTCGATACTATCTCCCGACAGGCGTTGGTATATTCATACGTAACTACCAGCCGTTCAAATTCATGGCACGCAAGTACAGTTAGAAGGCAACCGGACCTGCTTACCACCTTTGTTTTCCCACTTAAGGGAACCCTTCCATGCACGATCCACTGCCAAATAATTTCAATGTCAGAATTTCTCATCATTCAGGTTTGGAAAGTCCCAATTGAGAGCGATACTGAGGAAAGTGTGGTTCTATTGTTGGATACACAGTAAGGGGTGTCCTGGCGATCCAAAGAAATAGGCTAATTAAATGGTCAGGTCAGAGCAGCTTGACCACCCCGCGCAGCTGTCATCTCCGCATGGACAAAATTTCCWTGCCGAGCTCAGGYMACAAACTCTAGAAATCAAGGTTAAGAAAGGGTKTRAGAACACGAGGGGATGACTTGCGTGTGCGCCGTTACGAATCACCCTTCTCGTCCGGAAAGCTTCCTGTAATTCTTCTCTGACGGAATTCTCTTTCTAACAGGGGGGATCAGTCGGTTTGATTCTGCAAGACGCATAACCGAATTTTCATAACTTTTAGAGCAAGTTCTGTTTGATTGAGAGTGATACACGCATTACCTACCGAGTCCACTGCCGCATCCACTTGGCCCTGAGGGTGTTTCGGTAAGTTGTGCAGGCTGTCCTAATTTACACTGTCCGGGGGGGTCCGTGTGTCGTTATCGTACTTGGGCCTCCGGGGCGAAACGACGATATCGAGCGAGGGCAACTCTGGCTAACTTGAATCGACACATTGGCCGTTAGAACAGCCATTTAGTCGTGTCTCATTCCTAGCCARYRGRGTAAACGTAGRCTCGCATGTAGCTGTATTCAATCCTCCGAGGAAGACAACAGATATGGAGCAGGGTCTTCCAAGGAACCGCCCATGGTATTAAACCGCATCCTCAACAACCGTAGATTTGCTACTTGAAGACTTTAGGGGCTTGCAACTCAGACAAAATACGTCGAGAGGATTCCAATGGGACACGCGAAATCCTGGCTGCGGGCGTAGGYYGWCCTTATGTAAGAATARATGCRYGTACAGTTCACAAACGTGCGCAGCTGGCATGGAGGTGGATAACGACAAGGCATCAGGAGAGGACGGCTCACCAGGTTTCAAAATTATTCCCAAGTAGTCATCTAGCGGGAATCAACTACAATGTTTTGTTCCCTGGAATGGCGATAGTACTTGGGCGTGATGCATTTGTCATATAGCCTCCATCTCCGCCATCCCAMTTGAGTGGGGTTGCCAAGCTAATTAAATTGTTACGCCATGATACTACATCCCTACGATATGCTGTCGGTTTGATGCACTGCCGTTTTACTTCTCGATGGTAAAACTATGGCTGGTTGTGTTTCCGGGCTACGTTCATCCAAACCAAATAGTTATACCAGTCGTTGAATTGACGATCTTTTTGTGCAAGATGAATTTCGGGTGGACCGGTGTATATGGAATTAGATCCAAATATGTTATTCTCAAGTGCCATGTTCGGTAATGTACTCAACGTCGTTAACATAGGCACTTGTGAATAGCAGCTAACCGCAATTAGTGTAGCTCCATCAATGATAGACATGACGYTACTCCACCCCAATAAAATATCGCGCCGATGTTGATCGTAATAAGACCCACGAGGGTTGACAYCAAGTTCGTGTGGCAAAAGACCAGACGCCCACCCTTTTCGCGTAAACGTTCAATTATCTCTCCAAGATATGAGGTAGATAGTTAAACCTCCTTCTATGGCTCCTCCAGTTAAATCATGCCCTTAGTATAAGACATCTAGGAGGGGGAGACCTCGGCTATGATAACATGMGCAGCTTGCTAAAGTGTCAAACGTATACCTCCGGGCTCCCATCTTAAAACGTAATCATTAGAAGATCTGATGGATTCACAAAGGAATGCTCCATCGCCGTCCCGAGGACTCACAAAAGAACGTTCTTCGGCGTTCTACGTAAGGCTCGCATTAAGACATCAGTARTGATCAGATTCGGTTACGTGACCTTCACCGGAAATATTTCTGTTAATGGTACACCATTTACGCAAGGGAGCTCGCCTATGTGATCACTTTAGAATGCAATGAGGATAGCTAATGCTAACTAAATGCCTCAATTCTGTGAAGTTGGGGCCCCAGCCAACCCGTTCATTGCGTTAGTCTCTTGAAATCAGAGCATTCAAACAAAATTGGGCTATCCTGACGCGTTGATGGCTAAATGCTGTTGCAGAGCGTTTTACTCCATATCGAAAGCGGGAAAGTCGTTCAAGACTAGTCGGGCCATCGATTTAATCCGGATTTGTTCTACAAGCTGCTGCGCAGGAGGTCGGCGTTTAGTTCAGTGTCAGCCCTAGCAATCATTAGTAGCTAATCTCATCTCATTTTTGACCACGCGGACCTACGACAGGATAGAGCGGACCGACGGTAACATAATCTCGGCTATATGCGTTCCGGTTTAGATTAAAGGGTAAACTGTCTGAGTACGTTTGCAATAAATGCCTCATTGCCCGCGAAGTGACGAGCGCTAGGATTGGCATAGATTCACTAACCGCAACGTGAATGGTGGTGTTCTGACAGAATCCTATCTTATCGGGCTGCCCGTTGTCGGCTAGTACCCACTCTAAGAGACCCACTCCACGCCTTGAACGCAATTATATTTAAAAGTGGGTTCCAGTTTGGCAGAGATACATATCAGTGTGTACGTGGAGCTGGGTATAGCCATCTTGATACGTTCCCTCTGTTTCCCGGCCGACAAAGGAGGTGGCTACAATGTCAAACAATTGGAAAATTACTGCGTAGATGAGCTATGGACCAGTTAGCCGCTCTGCGTATTAGCGCATTATTTTACAGTAGTAGGGGGGCGCGTCTTAGACAACAGCGATCCAGCTTTACTAACACTCGACACTCACCCTACTCTAATGGTTTTCTCCATAACCAAGCCTCCACAATGTCTCTTTGATGCCTACCTCATACTTGTAACTTTGCACATGCCCGTATTGGCTCGCCTTAAAAACGTACAAGCCCGGATTTTAAAAATATGAAATTCAACAGGTGCTTCACCTGTGTGCGAATTTTTAACATTTCGGCAGTCGACTCCATAACTGGTCGCAACAAATCCATCYTATGCGTTTCTGTTAGTTTAACATCGTGGGGCATTGCTTGTAGGCATCAAAGCTTACTGGTTCAGCGACAGATGCACTATCACCAAGATCCGGCATAGGGCCTCTATCTGAGACCAATCTGTAACTGGCCACCTCGWTAGCCAACGGTTTTCAGGCCATACACTCTCGCTAGTCGGTATTTGTCTTCTTGGTCTTATTCACCATGTCCTATACCAAAATT-GCAGTACGCCCAGTCACTAAGACGTGTATTTGCCACTTTGAGAATACGCTGCCCCCCTGGCTAGTTGATYCCTGCTTGTATWAAGTATACAGGCAATCCGAAAGCGACCACTTAAGGAGCATCTCCATTTTACTTTATGAGATTATGTTACGCCAAAAATCATTACCCCATTTCCTTACAAGCAACGCATCGTTTGCTGATCCATCCACAGGTTCAATACGACCTGAAAAGCTAGTTTCTTCAAGCCCAACGCGTCCTTTAACAGWTCWTYYATYARTGRTTGCYACYACTAGWACAATTAGTACTGAARCGGCGTTAGGGATTCYACCCCTARTATRGCATCCAATCTYTKYGAKCYYCAYCYMGTGGAAAGGTAGGTTGATCGGCCTCCGCGGTCCTTCCCAAACATTAGATTTAGCCGTCGAGTTCTCATACGATGCAGAGCCGACTCCCCTTTC
GPT138170  GCACGATGATCRAGCGCTGAGGGAATAAAACCCGAAGCGACCTGATCGATTAGGTTTACAAGTGCGATCTTGATTGGCCCTGCGGCTTTCCCTCAATGTCCTTATCTTCTTGCGTATTCTAAGTACATACTGAGTGGTAGTCAAAGACATACTATTGCTCCCTCCTAATCAACATATTAAAGAGAGAACGAGGTGTCCTGGTTAACGGGCGGCGACCAGATCCAGATTCTTGAACCTGGATTGCTGTTTGGCTCTAAGTCGCAAATTAGCTATTTGTCAGGGGTCTTTGCCCTGTTGCGATCATTACGTGGGTCGATACTCACAACGTAGTATGTACTAGCTTGTCAACACTATCACACGTATAGAAGGTGCGAGAATATGTCACTCCTTTGGCTATAAGAATACGAGGTAACTCGGATCTTTTGTCGAGTGAACACATTTAGGTCCCCACATACTGATAATGAAAATATCCGTGCCATATTCCAGCGTGGGCGCATTTCCGTTCCTGCACTACCAGAGCTAGGTCTTACAAGGACCTGTACCTGTGGTCAAGAGGGCTTGCAGCTTGTCGGTAGCCGTGTCGTCAAGTCGTAACTCTCGGAATATGTGTCGCAAGTAAACCAACCACGCCACTATAGCGCTATTTCCCAGCAAACGTAACGACATTACAGTGCAAGAGTCTTTGTCACCAGACTAATTAAACATTCCGAATACCAGATACTTAAGCTACGCTATCATGATCGGGAGATTCGATACTATCTCCCGACAGGCGTTGGTATATTCATACGTAACTACCAGCCGTTCAAATTCATGGCACGCAAGTACAGTTAGAAGGCAACCGGACCTGCTTACCACCTTTGTTTTCCCACTTAAGGGAACCCTTCCATGCACGATCCACTGCCAAATAATTTCAATGTCAGAATTTCTCATCATTCAGGTTTGGAAAGTCCCAATTGAGAGCGATACTGAGGAAAGTGTGGTTCTATTGTTGGATACACAGTAAGGGGTGTCCTGGCGATCCAAAGAAATAGGCTAATTAAATGCTGAGGTCAGAGCAGCTTGACCACCCCGCGCAGCTGTCATCTCCGCATGGACAAACCTTCCTTGCCGAGCTCAGGCCACAAACTCTAGAAATCAAGGTCAAGTAAGGATGTGAGAACACGAGGGCATGACTTGCGTGTGCGCCGTTAGGAATCACCCTTCTCGTCCGGAAAGCTTCCTGTAATTCTTCTCTGACGGAATTCTCTTTCTAATAGAAGGGATTAGTCGGTTTGCCTCTGCGCGACGCATAACCGAATTTTCATAACTTTTAGAGCAAGTTCTRTTTGATTGAGAATGATACACGCTTGACCTACCGAGTCCACTGCCGCATCCACTTGGCCCTGAGGGTGTTTCGGTAAGTTGTGCAGGCTGTCCTAATCTACACTGTCCGGGGGGGTCCGTGTAATACCAGTGTACTTGGCTCTCCGGGGTGGAACGACGATATCGAGCGAGGGCAACTCTGGCTAACTTGAATCGACACATTGGCCGTTAGAACAGCCATTTAGCCGGGTCCTATTCCTAGCCAGCAGGGTAAACGCAGACTCGCATGTAGCTGTATGCACTCCTCCGAGGAAGACAACAGATACGGAGCAGGGTCCTAAAGGGCACCGCCCATGGTATTAAACCGCATCCTCAACAACCGTAGATCTGCGACTTGAAGAATTTAGGGGCTTACGACTCAGACAAAATACTTCAAGAGGGTTCCAATGGGACACGCGAAATCCTGGCTGCGGGCGTAGGTCGTCCTTATGTAAGAATAAATGCGTGTACAGTTCACAAACGTGCGCAGCTGGCATGTAGGTGGATAACGACAAGGCATCAGGAGAGGACGGCTCACCAGGTTTCAAAATTATTCCCAAGTAGTCATCTAGCGGGAATCAACTACAATGTTTTGTTCCCTGGAATGGCGATAGTACTTGGGCGTTATGCATTTGTCTCATAGCCTCCATCTCCGCCATCCCAAGTGAGTGGGGTTGCCAAGCTAATTAAATTGTGATGCCATGATACTACATCCCTACGATATGCTGTCGGTTTGATGCACTGCCGTTTTACTTCTCGATGGTAAAACTATGGCTGGTTGTGTTTCCGGGCTACGTTCATCCAAACCAAATAGTTATATCAGTCGTTGAATTGACGATCTTTTTGTGCAAGATGAATTTCGGGTGGACCGGTGTATATGGAATTAGATCCAAATATGTTATTCTCAAGTGCCATGTTCGGTAATGCAATCAACGTCGTTAACATAGGCACTTCCCAATAGCAGCTAACCGCAATTAGTGTAGCTCCATCAAAGATAGACATGACGYTACTCCACCCCAATAAAATATCGCGCCAATGTTGATCGTAATAAGACCCACGAGGGTTGACACCAAGTTCGTGTGGCAAAAGACCAGACGCCCACCCTTTTCGCGTAAACGTTCAATTATCTCTCCAAGATATGAGGTAGATAGCTAAACCTCCTTCTATGGCTCCTCCAGTTAAATCATGCCCTTAGTATAAGACATCTAGGAGGGGGAGACCTCGGCTATGATAACATGMGCAGCTTGCTAAAATGTCGAACGTATACCTCCGGGCTCCCATCTTAAAACGTAATCATTAGAAGATCTGATGGATTCACAAAGGAATGCTCCATCGCCGTCCCGAGGACTCACAAAAGAACGTTCTTCGGCGTTCTACGTAAGGCTCGCATTAAGACATCAGTARTGATCAGATTCGGTTACGTGACCTTCACCGGAAATATTTCTGTTAATGGTACACCATTTACGCAAGAGAGCTCGCCTATGTGATCACTTTAGAATGCAAAACGAATAGCTAATGCTAACTAAATGCCTCAATTCTGTGAAGTTGGGGCCCCAGCCAACCCGTTCATTGCGTTAGTCTCTTGAAATCAGAGCATTCAAACAAAATTGGGCTATCCTGACGCGTTGATGGCTAAATGCTGTTGCAGAGCGTTTTATTCCAGATCGGAAGCGGGAAAGTCGTTCAAGACTAGTCGGGCCATCGATTTAATCCGGATTTGTTCTACAAGCTGCTGCGCAGGAGGTCGGCGTTTAGTTCAGTGTCAGCCCTAGCAATCATTAGTAGCTAATCTCATCTCATTTTTGACCACGCGGTCCTACGACAGGATAGGGAAGACCGACGGTAACGCAATCTCGACTATGTGCGTTCCGGTTTAGATTAAAGGGKAAATTGACTGAGTACGTTTGCAATAAACGCCTCACTGCCCGCGAAGTGACGTACACCTTGATTGGCATTGATTCACTAACCGTAACGTGAATRGTGGTGTTCTGACAGAATCCTATCTTACCGGTCTGCCCGTTGTCGGCTAGTACCCACTCTAAGAGACCCACTCCACGCCTTGAACGCAATTATATTTAAAAGTGGGTTCCAGTTTGGCAGAGATACATATCAGTGTGTACGTGGAGCTGGGTATAGCCATCTTGATACGTTCCCTCTGTTTCCCGGCCGACAAAGGAAGTGGCTACAATGTCAAACAACTGGAAAATTACTGCGTAGATGAGCTATGGACCAGTTAGCCGCTCTGCGTATTAGCGCATTATTTTACAGTAGTAGGGGGGCGCGTCTTAGACAACAGCGATCCAGCTTGWCTAACACTCGCCACTCACCCTACTCTAATGGTTTTCTCCATAACCAAGCCTCCACAATGTCTCTTTGATGCCTACCTCATACTTGTAACTTTGCACATGCCCGTATTGGCTCGCCTTAAAAACGTACAAGCCCGGATTTTAAAAATATGAAATTCAACAGGTGCTTCACCTGTGTGCGAATTTTTAACATTTTTACAGTTTGTTCCATAACTGATCGCAACAAATCCATCTTATGCGTTTCTGTTAGTTTAACATCGTGGGGCATTGCCTGTAGGTATCAAAGAATACTGGTTCAGCGACAGATGCACTATCACCAAGATCCGGCATAGGGCCTCTATCTGAGACCAATTTGTAACTGGCCACCTCGATAGCCAACGGTTTTCAGGCCATACACTCTCGCTAGTCGGTATTTGTCTTCTTGGTCTTATTCACCATGTCCTATACCAATATTAGCAGTACGCCCAGTCACTAAGACGTGTATTTGCCACTTTGAGAATACGCTGCCCCCCTGGCTAGTTGATCCCTGCTTGTATWAAGTATACAGGCAATCCGAAAGCGACCACTCGGGGAGCATCTCCATTTTACTTTATTAAATCGTGTTACGCCAAAAATCATTACCCCATTTCCTTACAAGCAACGCATCGTTTGCTGATCCATCCGCAGGTTCAATACGACCTGAAAAGCTAGTTTCTTCAAGCCCAACGCGTCCTTTAACAGATCATCCATTAGTGATTACCACTACTAGTACAATTAGTACTGAAGCGGCGTTAGGGATTCTACCCCTAGTATGGCATCCAATCTTTTCGAGCTCCACCCMGTGGAAAGGTAGGTTGATCGGCCTCCGCGGTCCTTCCCAAATACTAGATTTAGCCGTCGAGTTCTCATACGATGCAGAGCCGACTCCCCTTTC
GPT138660  GCACGGTGACCGAGCGCTGAGGAA-TAAAACCCGAAGCGACCTGATCGATTAGGTTTACAAGTGCGATCTTCATTGGCCCTGCGGTYTTCCCTCAATGTCCTTATCTTCCAGCGTATTCTAAGTACATACCGAGTGATTGTCAAAGACATACTATTGCTCCCTCCTAATCAACATATCAAAGAGAGGACGAGGTGTCCTGGTTAACGGGCGGTGACCAGATCCAGATTCTTGAACCTGGATTGCTGTTTGGCTCTAAGTCGCAAATTAKATATTTGTCAGGGGTCTTTGCCCTGTTGCGATCATTACGTGGGTCGATACTCACAACGTAGTATGTACTAGCTTGTCAACACCACCACACGTATAGAAGGTGCGAGAATATGTCACTCCTTTGGCTATAAGAATACGAGGTAACTCGGATCTTTTGTCGAGTGAACACATTTAGGTCCCCACATACTGATAATGAAAATATCCGTGCCATATTCCAGCGTGGGCGCATTTCCGTTCCTGCACTACCAGAGCTAGATCTTACAAGGACCTGTACCTGTGGTCAAGAGGGCTTGCAGCTTGTCGGCTGCCGTGTCGACAAGTCGTAACTCTCGGAATATGTGTCGCAAGTAAACCAACCACGCCACTATAGCGCTATTTCCCAGCAAACGCAACGACATTACAGTGCGAGAGTCTTTGTCACCAGACAAATTAAACATTCCGAATACCAGATACTCAAGCTACGCTACAATAACCGGGAGATTCGATCAGACCCCCAGACAGGCGTCGGTATATTCATACGTAACTACCAGCTGTTCAAATTCATGGCACCCAAGTACAGTTAGAAGGCAACCGGACCTGCTTACCACCTTTGTTTTCCCACTTAAGGGAACCCATCCATGCACGATCCATTGCCAAATAATTTCAATGTCAGAATTTCTCATCATTCAGGTTTGGAAAGTCCCAATTGAGAGCGATACTGAGGAAAGTGTGGTTCTATTGTTGGATACACAAGGAGGGGTGTCCTGGCGATCCAAAGAAATAGGCTAATTAAATGGTCAGGTCAGAGCAGCTTGACCACCCCGCGCAGCTGTCATCTCCGCATGGACAAACCTTCCTTGCTGAGCTCAGGCCACAAACTCTAGAAATAAAGGTCAAGTAAGGATGTGAGAACACGAGGGCATGACTTGCGTGTGCGCCGTTACGAATCACCCTTCTCGTCCGGAAAGCTTCCTGTAATTCTTCTCTGACGGAATTCTCTTTCTAACAGGGGGGATCAGTCGGTTTGCCTCTGCGCGACGCATAACCGAATTTTCATAACTTTTAGAGCAAGTTTTGTTTGATTAAGAATGATACACGCTTGACCTACCGAGTCCACTGCCGCATCCACTTAGCCCTGAGGGTGTTTCGGTAAGTTGTGCAGGCTGTCCTAATTTACACTGTCCGGGGGGGTCCGTGTGATACTATCTCATATGGCTCTCCGGGGTGGAACGACGATATCGAGCGAGGGCAACTCTGGCTAACTTGAATCGACACATTGGCCGTTAGAACAGCCATTTAGTGGGGTCCTATTCCTAGCCARCAGGGTAAACGCAGACTCGCATGTAGCTGTATGCACTCCTCCGAGGAAGRCAACAGATATGGAGCAGGGCYCCACC-RGAGTTCTGTCCTAYGCCGT-TTAAGAAAAAGCTCGCAAATTAGCCCGG-CAAATGATAACCGTCGCTCCAAGGTCACCGCCGTGCGAGCAGAATAAGCGTAGGCAGTACACGCGAAATCCTGGCTGCGGGCGTGAGTCGTCCTTATGTAAGAATAGATGCATGTACAGTTCACAAACGTGCGCAGCTGGCATGTAGGTGGATAACGACAGGGCATCAGGAGAAGACGGCTCACCAGGTTTCAAAATTATTCCCAAGTAGTCATCTAGCGGGAATCAACTACAATGTTTTGTTCCCTGGAATGGCGATAGTACTTGGGCGTGATGCATTTGTCATATAGCCTCCATCTCCGCCATCCCACGTGAGTGGGGTTGCCAAGCTAATTAAATTGTGATGCCATGATACTACATCCCTACGATATGCTGTCGGTTTGATGCACTGCCGTTTTACTTCTCGATGGTAAAACTATGGCTGGTTGTGTTTCCGGGCTACGTTCATCCAAACCAAATAGTTATACCAGTCGCTAAATTGACGATCTTTTTGTGCAAGATGAATTTCGGGTGGACCGGTGTATATGCAATTAGATCCAAATATGTTATTCTCAAGTGCCATGTTCGGTAATGCAATCAACGTCGTTAACATAGGCACTTCTGAATAGCAGCTAACCGCAATTAGTGTAGCTCCATCAATGATAGACATGACGYTACTCCACCCCAATAAAATATCGCGCCGATGTTGATCGTAATAAGACCCACGAGGGTTGACACCAAGTTCGTGTGGCAAAAGACCAGACGCCCACCCTTTTCGCGTAAACGTTCAATTATCTCTCCAAGATATGAGGTAGATAGCTAAACCTCCTTCTATGGCTCCTCCAGTTAAATCATGCCCTTAGTATAAGACATCCAGGAGGGGGAGACCTCGGCTATGATAACATGMGCAGCTTGCTAAAATGTCGAACGTATACCTCCGAGCTCCCATCTCAAAACGTAATCATTAGAAGATCTGATGGATTCACAAAGGAATGCTCCATCGCCGTCCCGAGGACTCACGAAAGAACGTTCTTCGGCGTTCTACGTAAGGCTCGCATTAAGACATCAGTARTGATCAGATTCGGTTACGTGACCTTCACCGGAAATATTTCTGTTAATGGTACACCATTTACGCAAGAGAGCTCGCCTATGTGATGACTTTAGAATGCCTWGAGGATAGCTAATGCTAACTAAATGCCTCAATTCTGTGAAGTTGGGGCCCCAGCCAACCCGTTCATTGCGTTGGTCTCTTGAAATCAGAGCATTCAAACAAAATTGGGCTATCCTGACACGTTGATGGCTAAATGCTGTTGCAGAGCGTTTTACTCCAGATCGAAAGTGAGAAAGTCGTTCAAGACTAATCGAACCATCGATTTAATCCGGATTTGTTCTACAAGCTGCTGCGCAGGAGGTCGGCGTTTAGTTCAGTGTCAGCCCTAGCAATCATTAGTAGCTAATCTCATCTCATTTTTGACCACGCGGTCCTACGACAGGATAGGGAAGACCGACGGTAACGCAATCTCGGCTATGTGCGTTCCGGTTTAGATTAAAGGGTAAATTGACTGAGTACGTTTGCAATAAACGCCTCATTGCCCGCGAAGTGACGAGCGCTAGGAAAAAGATAGATTCACTGGCCGCAACGTGAATGGTGGTTTCCTGACAGAATCCTATCTTATCGGGCTTTTCGTTGTCGGCTAGTACCCACTCTAAGAGACCGACTCCACGCCTTGAACGCAATTATATTTAAAAGTGGGTTCCAGTTTGGCAGAGATACATATCAGTGTGTACGTGGAGCTGGGTATAGCCATCTTGATACGTTCTCTCTGTTTCCCGGCCGACAAAGGAGATGGCTTGAATGTCAAACAATTGGAAAATTCCTGCGTAGATGAGCTATGGACCAGTTAGCCGCTCTGCGTATTAGCGCATTATTTTACAGTAGTAGGGGGGCGCGTCTTAGACAACAGCGATCCAGCTTGACTAACACTCGCCACTCACCCTACTCTAATGGTTTTCTCSATAACCAAGCCTCCATAATGGTTCTTTGATGCCTACCTCATACTTGTAACTTTGCACATGCCCGTATTGGCTCGCCTTAAAAACGTACAAGCCCGGATTTTAAAAATATGAAATTCAACAGGTGCTTCACCTGTGTGCGAATTTTTAACATTTCGGCAGTCTACTCCATAACTGGTCGGAACAAATCCATCTTATGCGTTTCTGTTAGTTTAACATCGTGGGGCATTGCTTGTAGGCATCAAAGAATACTGGTTCAGCGACAGATGCACTATCACCAAGATCCGGCATAGGGCCTCTATCTGAGACCAATTTGTAACTGGCCCCCTCGTTAGCCAACGGTTTTCAGGCCATACACTCTCGCTAGTCGGTATTTGTCTTCTTGGTCTTATTCACCATGTCCTATACCAATATTAGCAGTACGCCCAGTCACTAAGACGTGTATTTGCCACTTTGAGAATACGCTGCCCCCCTGGCTAGTTGATTCCTGCTTGTATWAAGTATACAGGCAATCCGAAAGCGACCACTCAGGGAGCATCTCCATTTTACTTTATTAAATCGTGTTACGCCACAAATCATTACCCCATTTTCTTACAAGCAACGCATCGTTTGCTGATCCATCCGCAGGTTCAATACGACCTGAAGAGCCAGTTTCTTCAAGCCCAACGCGTCCTTTAACAGWTCTTTTATTAATGGTTGCTACCACTAGAACAATTAGTACTGAAGCGGCGTTAGGGATTCCACCCCTAATATAGCATCCAATCTCTGTGATCCTCATCYMGTGGAAAGGTAGGTTGATCGGCCTCCGCGGTCCTTCCCAAACATTAGACCCAGCCGTCGAGTTCTCATACGATGCAGAGCCGACTCCCCTTTC
GPT138750  GCACGGTGACCAAGCGCCGAGGAAATAAAACCCGAAGCGACCTGACTGATTAGGTTTACAAGTGCGATCTTGATTGGCCCTGCGGCTTTCCCTCAATGTCCTTATCTTCTTGCGTATTCTAAGTACATACTGAGTGGTAGTCAAAGACATACTATTGCTCCCTCCTAATCAACATATTAAAGAGAGAACGAAGTGTCCTGGTTAACGGGCGGCGACCAGATCCAGATTCTCGAACCTGGATTACTGTTTCGCTCTATATCGCAAATTAKATATTTGTCAGGGGTCTTTGCCCTGTTGCGATCATTACGTGGGTCGATACCCACAACTTAGTATGTACTAGCTTGTCAACACCATCACACGTATAGAAGGTGCGAGAATAGGTCACTCCTTTGGCTATAAGAATACGAGGTAACTCGGATCTTTTGTCGAGTGAACGCATTTAGGTCCCCACATACTGATAATGAAAATATCCGTGCCATATTCCAGCGTGGGCGCATTTCCGTTCCTGCACTACCAGAGCTCGGTCTTACAAGGACCTATACCTGTGGTCAAGAAGGCTTGCTCCTTGTAGGCAGCCGTGTCGTCAAGTCGTAACTCTCGGAATATGTGTCGCAAGTAAACCAACCACGCCACTATAGCGCTATTTCCCAGCAAACGTAACGACATTACAGTGCAAGAGTCTTTGTCACCAGACTAATTAAACATTCCGAATACCAGATACTTAAGCTACGCTATCATGATCGGGAGATTCGATACTATCTCCCGACAGGCGTTGGCATATTCATACGTAACTACCAGCCGTTCAAATTCATGGCACCCAAGTACAGTTAGAAGGCAACCGGACCTGCTTACCACCTTTGTTTTCCCACTTAAGGGAACCCATCCATGCACGATCCATTGCCAAATAATTTCAATGTCAGAATTTCTCATCATTCAGGTTTGGAAAGTCCCAATTGAGAGCGATACTGAGGAAAGTGTGGTTCTATTGTTGGATACACAGTAAGGGGTGTCCTGGCGATCCAAAGAAATAGGCTAATTAAATGCTCAGGTCAGAGCAGCTTGACCACCCCGCGCAGCTGTCATCTCCGCATGGACAAACCTTCCTTGCTGAGCTCAGGCCACAAACTCTAGAAATCAAGGTTAAGTAAGGATGTGAGAACACGAGGGCATGACTTGCGTGTGCGCCGTTAGGAATCACCCTTCTCGTCCGGAAAGCTTCCTGTAATTCTTCTCTGACGGAATTCTCTTTCTAATAGAAGGGATTAGTCGGTTTGCCTCTGCGCGACGCATAACCGAATTTTCATAACTTTTAGAGCAAGTTCTGTTTGATTGAGAATGATACACGCTTGACCTACCGAGTCCACTGCCACATCCACTTAGCCCTGAGGGTGTTTCGGTAAGTTGTGCAGGCTGTCCTAATTTACACTGTCCGGGGGGGTCCGTGTGTCGTTATCTCATATGGCTCTCCGGGGTGGAACGACGATATCGAGCGAGGGCAACTCTGGCTAACTTGAATCGACACATTGGCCGTTAGAACAGCCATTTAACCTTGTCTCATTCCTAGCCAGCAGGGTAAACGCAGACTCGCATGTAGCTGTATGCACTCCTCCGAGGAAGACAACAGATATGGAGCAGGGTCTTCCAAGGAACCGCCCATGGTATTAATCCGCATCCTCAACAACCGTAGATTTGCTACTTGAAGACTTTAGGGGCTTGCAACTCAGACAAAATACGTCGAGAGGATTCCAATGGGACACGCGAAATCCTGGCTGCGGGCGTAGGTCGTTCTTATGTAAGAATAGATGCATGTACAGTTCACAAACGTGCGCAGCTGGCATGTAGGTGGATAACGACAGGGCATCAGGAGAGGACGGCTCACCAGGTTTCAAAATTATTCCCAAGTAGTCATCTAGCGGGAATCAACTACAATGTTTTGTTCCCTGGAATGGCGATAGTACTTGGGCGTGATGCATTTGTCATATAGCCTCCATCTCCGCCATCCCAATTGAGTGGGGGTTCCAAGCTAATTAAATTGTGATGCCATGATACTACATCCCTACGATATGCTGTCGGTTTGATGCACTGCCGTTTTACTTCTCGATGGTAAAACTATGGCTGGTTGTGTTTCCGGGCTACGTTCATACAAACCAAATAGTTATACCAGTCGCTAAATTGACGATCTTTTTGTACAAGATGAATTTCGGGTGGACCGGTGTATATGCAATTAGATCCAAATATGTTATTCTCAAGTGCCATGTTCGGTAATGTACTCAACGTCGTTAACATAGGCACTTGTGAATAGCAGCTAACCGCAGTTAATGTAGCTCAATCCAAGATAGACATGACGYTACTCCACCCCAATAAAATATCGCGCCAATGTTGATCGTAATAAGACCCACGAGGGTTGACATCAAGTTCGTGTGGCAAAAGACCAGACGCCCACCCTTTTCGCGTAAACGTTCAATTATCTCTCCAAGATATGAGGTAGATAGCTAAACCTCCTTCTATGGCTCCTCCAGTTAAATCATGCCCTTAGTATAAGACATCTAGGAGAGGGAAACCTCGGCTATGATAACATGMGCAGCTTGCTAAAATGTCGAACGTATACCTCCGGGCTCCCATCTTAAAACGTAATCATTAGAAGATCTGATGAATTTACAAAGGAATTCTCCATCGCCGCCCCGAGGACTCACAAAAGAACGTTCTTCGGCGTTCTACGTAAGGCTCGCATTAAGACATCAGTARTGATCAGATTCGGTTACGTGACCTTCACCGGAAATATTTCTGTTAATGGTACACCATTTACGCAAGAGAGCTCGCCTATGTGATGACTTTAGAATGCCTTGAGGATAGCTAATGCTAACTAAATGCCTCAATTCAGTGAAGTTGGGGCCCCAGCCAACCCGTTCATTGCGTTAGTCTCTTGAAATCAGAGCATTCAAACAAAATTGGGCTATCCTGACACGTTGATGGCTAAATGCTGTTGCAGAGCGTTTTACTCCAKATCGAAAGCGGGAAAGTCGTTCAAGACTAATCGAACCATCGATTTAATCCGGATTTGTTCTACAAGCTGCTGCGCAGGAGGTCGGCGTTTAGTTCAGTGTCAGCCCTAGCAATCATTAGTAGCTAATCTCATCTCATTTTTGACCACGCGGTCCTACGACAGGATAGGGMAGACCGACGGTAACGCACTATCGGCTATGTGCGTTCCGGTTTAGATTAAAGGGTAAATTGACTGAGTACGTTTGCAATAAACGCCTCACTGCCCGCGAAGTGACGAGCGCTAGGAAAAAGATAGATTCACTAACCGTACTACGCACGGAGGTGTTCTGACAGAATCCTATCTTATCGGGCTTTTCGTTGTCGGCTAGTACCCACTCTAAGAGACCGACTCCACGCCTTGGACGCAATTATATTTAAAAGTGGGTTCCAGTTTGGCAGAGATACATATCAGTGTGTACGTGGATCTGGGTATAGCCATCTTGATACGTTCTCTCTGTTTCCCGGCCGACAAAGGAGATGGCTTGAATGTCAAACAATTGGAAAATTCCTGCATAGATGAGCTATGGACCAGTTAGCCGCTCTGCGTATTAGCGCATTATTTTACAGTAGTAGGGGGGCGCGTCTTAGACAACAGCGATCCAGCTTGACTAACACTCGCCACTCACCCTACTCTAATGGTTTTCTCGATAACCAAGCCTCCATAATGGTTCTTTGATGCCTACCTCATACTTGTAACTTTGCACATGCCCGTATTGGCTCGCCTTAAAAACGTACAAGCCCGGATTTTAAAAATATGAAATTCAACAGGTGCTTCACCTGTGTGCGAATTTTTAACATTTCGGCAGTCGACTCCATAACTGGTCGGAACAAATCCATCCTATGCGTTTCTGTTAGTTTAACATCGTGGGGCATTGCCTGTAGGTATCAAAGAATACTGGTTCAGCGACAGATGCACTATCACCAAGATCCGGCATAGGGCCTCTATCTGAGACCAATCTGTAACTGGCCACCTCGATAGCCAACGGTTTTCAGGCCATACACTCTCGCTAGTCGGTATTTGTCTTCTTGGTCTTATTCACCATGTCCTATACCAMTATTAGCAGTACGCCCAGTCACTAAGACGTGTATTTGCCACTTTGAGAATACGCTGCCCCCCTGGCTAGTTGATTCCTGCTTGTATWAAGTATACAGGCAATCCGAAAGCGACCACTCAGGGAGCATCTCCATTTTACTTTATTAAATCGTGTTACGCCAAAAATCATTACCCCATTTCCTTACAAGCAACGCATCGTTTGCTGTTCCATCCGCAGGTTCAATACGACCTGAAAAGCTAGTTTCTTCAAGCCCAACGCGTCCTTTAACAGTTCTTTTATTAATGGTTGCTACCACTAGAACAATTAGTACTGAAGCGGCGTTAGGGATTCCACCCCTAATATAGCATCCAATCTCTGTGAKCCTCATCYMGTGGAAAGGTAGGTTGATCGGCCTCCGTGGTCCTCCCCAAACATTAGATTTAGCCGTCGAGTTCTCATACGATGCAGAGCCGACTCCCCTTTC
GPT138960  GCACGGTGACCGAGCGCCGAGGGAATAAAACCCGAAGCGACCTGACCGATTAGGTTTACAAGTGCGATCTTGATTGGCCCTGCGGCTTTCCCTCAATGTCCTTATCTTCTTGCGTATTCTAAGTACATACTGAGTGGTAGTCAAAGACATACTATTGCTCCCTCCTAATCAACATATTAAAGAGAGAACGAGGTGTCCTGGTTAACGGGCGGCGACCAGATCCAGATTCTTGAACCTGGATTACTGTTTGGCTCTAAGTCGCAAATTAGCTATTTGTCAGGGGTCTTTGCCCTGTTGCGATCATTACGTGGGACGATACTCACAACGTAGTATGTACTAGCTTGTCAACACCATCACACGTATAGAAGGTGCGAGAATATGTCACTCCTTTGGCTATAAGAATACGAGGTAACTCGGATCTTTTATCGAGTAAACACATATAGGTCCCCACATACTGATAATGAAAATATCCGYGCCATATTCCAGCGTGGGCGCATTTCCGTTCCTGCACTACCAGAGCTCGGTCTTACAAGGACCTGTACCTGTGGTCAAGAGGGCTTGCAGCTTGTCGGTAGCCGTGTCGACAAGTCGTAACTCTCGGAATATGTGTCRCAAGTAAACCAACCACGCCACTATAGCGCTATTTCCCAGCAAACGCAACGACATTACAGTGCGAGAGTCTTTGTCACCAGACAAATTAAACATTCCGAATACCAGATACTCAAGCTACGCTACAATAACCGGGAGATTCGGTACTATCTCCCGACAGGCGTTGGCATATTCATACGTAACTACCAGCCGTTCAAATTCATGGCACCCAAGTACAGTTAGAAGGCAACCGGACCTGCTTACCACCTTTGTTTTCCCACTTAAGGGAACCCTTCCATGCACGATCCACTGCCAAATAATTTCAATGTCAGAATTTCTCATCATTCAGGTTTGGAAAGTCCCAATTGAGAGCGATACTGAGGAAAGTGTGGTTCTATTGTTGGATACACAGTAAGGGGTGTCCTGGCGATCCAAAGAAATAGGCTAATTAAATGCTCAGGTCAGAGCAGCTTGACCACCCCGCGCAGCTGTCATCTCCGCATGGACAAACCTTCCTTGCCGAGCTCAGGTMACAAACTCTAGAAATCAAGGTCAAGAAAGGGTTTGAGAACACGAGGGGATGACTTGCGTGTGCGCCGTTACGAATCACCCTTCTCGTCCGGAAAGCTTCCTGTAATTCTTCTCTGACGGAATTCTCTTTCTAACAGGGGGGATCAGTCGGTTTGATTCTGCAAGACGCATAACCGAATTTTCATAACTTTTAGAGCAAGTTCTGTTTGATTGAGAGTGATACACGCTTGACCTACCGAGTCCACTGCCGCATCCACTTAGCCCTGAGGGTGTTTCGGTAAGTTGTGCAGGCTGTCCTAATTTACACTGTCCGGGGGGGTCCGTGTAATACCTGTGTGCATGGCTCTCCGGGGTGGAACGACGATATCGAGCGAGGGCAACTCTGGCTAACTTGAATCGACACATTGGCCGTTAGAACAGCCATTTAGCCGTGTCTCATTCCTAGCCAGCAGGGTAAACGTAGGCTCGCATGTAGCTGTATTCAATCCTCCGAGGAAGACAACAGATATGGAGCAGGGTCTTCCAAGGAACCGCCCATGGTATTAAACCGCATCCTCAACAACCGTAGATTTGCTACTTGAAGACTTTAGGGGCTTGCAACTCAGACAAAATACGTCGAGAGGATTCCAATGGGACACGCGAAATCCTGGCTGCGGGCGTAGGTCGTCCTTATGTAAGAATAGATGCATGTACAGTTCACAAACGTGCGCAGCTGGCATGTAGGTGGATAACGACAGGACATCAGGAGAAGACGGCTCACCAGGTTTCAAAATTATTCCCAAGTAGTCATCTAGCGGGAATCAACTACAATGTTTTGTTCCCTGGAATGGCGCTAGTACTTGGGCGTGATGCATTTGTCATATAGCCTCCATCTCCGCCATCCCAATTGAGTGGGGTTGCCAAGCTAATTAAATTGTGATGCCATGATACTACATCCCTACGATATGCTGTCGGTTTGATGCACTGCCGTTTTACTTCTCGATGGTAAAACTATGGCTGGTTGTGTTTCCGGGCTACGTTCATCCAAACCAAATAGTTATACCAGTCGTTGAATTGACGATCTTTTTGTGCAAGATGAATTTCGGGTGGACCGGTGTATATGCAATTAGATCCAAATATGTTATTCTCAAGTGCCATGTTCGGTAATGTACTCAACGTCGTTAACATAGGCACTTCTGAATAGCAGCTAACCGCAATTAGTGTAGCTCCATCAATGATAGACATGACGYTACTCCACCCCAATAAAATATCGCGCCAATGTTGATCGTAATAAGACCCACGAGGGTTGACATCAAGTTCGTGTGGCAAAAGACCAGACGCCCACCCTTTTCGCGTAAACGTTCAATTATCTCTCCAAGATATGAGGTAGATAGCTAAACCTCCTTCTATGGCTCCTCCAGTTAAATCATGCCCTTAGTATAAGACATCCAGGAGGGGGAGACCTCGGCTATGATAACATGMGCAGCTTGCTAAAATGTCGAACGTATACTKTCGAGCTCCCATCTCAAAACGTAATCATTAGAAGATCTGATGGATTCACAAAGGAATGCTCCATCGCCGTCCCGAGGACTCACAAAAGAGCGTTCTTCGGCGTTCTACGTAAGGCTCGCATTAAGACATCAGTARTGATCAGATTCGGTTACGTGACCTTCACCGGAAATATTTCTGTTAATGGTACACCATTTACGCAAGAGAGCTCGCCTATGTGATCACTTTAGAATGCCTWGAGGATAGCTAATGCTAACTAAATGCCTCAATTCTGTGAAGTTGGGGCCCCAGCCAACCCGTTCATTGCGTTAGTCTCTTGAAATCAGAGCATTCAAACAAAATTGGGCTATCCTGACGCGTTGATGGCTAAATGCTGTTGCAGAGCGTTTTACTCCATATCGAAAGCGGGAAAGTCGTTCAAGACTAATCGGGCCACCGATTTAGTCCGGACCTGTTCTAGAAGCTGCTGCGCAGGAGGTCGGCGTTTAGTTCAGTGTCAGCCCTAGCAATCCTTAGTAGCTAATCTAATTACATTTTTGACCCCGCGGACCTACGACAGGATAGAGAAGGCCGACGGTAACGCACTATGGGCTATATGCGTTCCGGTTTAGATTAAAGGGYAGATTGTCTGAGTACGTTTGCAATAAATGCCTCATTGCCCGCGAAGTGACGAGCGCTAGGAAAAAGATAGATTCACTGGCCGCAACATGAATGGTGGTTTCCTGACAGAATCCTATCTTATCGGGCTTTTCGTTGTCAGCTAGTACCCACTCTAAGAGACCGACTCCACGCCTTGAACGCAATTATATTTAAAAGTGGGTTCCAGTTTGGCAGAGATACATATCAGTGTGTACGTGGAGCTGGGTATAGCCATCTTGATACGTTCCCTCTGTTTCCCGGCCGACAAAGGAGGTGGCTACAATGTCAAACAACTGGAAAATTACTGCGTAGATGAGCTATGGACCAGTTAGCCGCTCTGCGTATTAGCGCATTATTTTACAGTAGTAGGGGGGCGCGTCTTAGACTACAGCGATCCAGCTTGTCTAACACTCGACACTCACCCTACTCTAATGGTTTTCTCCATAACCAAGCCTCCACAATGGTTCTTTGATGCCTACCTCATACTTGTAACTTTGCACATGCCCGTATTGGCTCGCCTTAAAAACGTACAAGCCCGGATTTTAAAAATATGAAATTCAACAGGTGCTTCACCTGTGTGCGAATTTTTAACATTTCGGCAGTCGACTCCATAACTGGTCGGAACAAATCCATCCTATGCGTTTCTGTTAGTTTAACATCGTGGGGCATTGCYTGTAGGCATCAAAGCATACTGGTTCCGTGACGAATGCACTATCACCAAGATCCGGCATAGGGCCTCTATCTGAGACTAATCTGTAACTGGCCACCTCGATAGGCAACGGTTTTCAGGCCATACACTCTCGCTAGTCGGTATTTGTCTTCTTGGTCTTATTCACCATGTCCTATACCAMTATTAGCAGTACGCCCAGTCACTAAGACGTGTATTTGCCACTTTGAGAATACGCTGCCCCCCTGGCTAGTTGATTCCTGCTTGTATWTAGTATACAGGCAATCCGAAAGCGACCACTCGGGGAGCATCTCCATTTTACTTTATTAAATCGTGTTACGCCAAAAATCATTACCCCATTTTCTTACAAGCAACGCATCGTTTGCTGATCCATCCGCAGGTTCAATACGACCTGAAAAGCTAGTTTCTTCAAGCCCAACGCGTCCTTTAACAGATCATCCATTAGTGATTATCACTACTAGTACAATTAGTACTGAAGCGGCGTTAGGGATTCTACCCCTAGTATGGCATCCAATCTTTTCGAGCTCCACCCAGTGGAAAGGTAGGTTGATCGGCCTCCGCGGTCCTTCCCAAACATTAGATTTAGCCGTCGAGTTCTCATACGATGCAGAGCCGACTCCCCTTTC
GPT139020  GCACGATGATCAAGCGCCGAGGGAATAAAACCCGAAGCGACCTGACCGATTAGGTTTACAAGTGCGATCTTGATTGGCCCTGCGGTCTTCCCTCAATGTCCTTATCTTCCAGCGTATTCTAAGTACATACCGAGTGATTGTCAAAGACATACTATTGCTCCCTCCTAATCAACATATCAAAGAGAGGACGAGGTGTCCTGGTTAACGGGCGGTGACCAGATCCAGATTCTTGAACCTGGATTGCTGTTTGGCTCTAAGTCGCAAATTAGCTATTTGTCAGGGGTCTTTGCCCTGTTGCGATCATTACTTGGAACGATACTCACAACGTAGTATGTACTAGCTTGTCAACACCATCACACGTATAGAAGGTGCGAGAATATGTCACTCCTTTGGCTATAAGAATACGAGGTAACTCGGATCTTTTATCGAGTGAACGCATTTAGGTCCCCACATACTGATAATGAAAATATCCGTGCCATATTCCAGCGTGGGCGCATTTCCGTTCCTGCACTACCAGAGCTAGGTCTTACAAGGACCTACACCTGTGGTCAAGAGGGCTTGCAGCTTGTCGGCTGCCGTGTCGTCAAGTCGTAACTCTCGGAATATGTGTCRCAAGTAAACCAACCACGCCACTATAGCGCTATTTCCCAGCAAACGTAACGACATTACAGTGCAAGAGTCTTTGTCACCAGACTAATTAAACATTCCGAATACTAGATACTTAAGCTACGCTATCATGATCGGGAGATTCGATACTATCTTCCGACAGGCGTTGGCATATTCATACGTAACTACCAACCGTTCAAATTCATGGCACGCAAGTACAGTTAGAAGGCAACCGGACCTGCTTACCACCTTTGTTTTCCCACTTAAGGGAACCCTTCCATGCACGATCCATTGCCAAATAATTTCAATGTCAGAATTTCTCATCATTCAGGTTTGGAAAGTCCCAATTGAGAGCGATACTGAGGAAAGTGTGGTTCTATTGTTGGATACACAGTAAGGGGTGTCCTGGCGATCCAAAGAAATAGGCTAATTAAATGCTCAGGTCAGAGCAGCTTGACCACCCCGCGCAGCTGTCATCTCCGCATGGACAAAATTTCCATGCCGAGCTCAGGCCACAAACTCTAGAAATCAAGGTCAAGTAAGGATGTGAGAACACGAGGGCATGACTTGCGTGTGCGCCGTTACGAATCACCCTTCTCGTCCGGAAAGCTTCCTGTAATTCTTCTCTGACGGAATTCTCTTTCTAACAGGGGGGATCAGTCGGTTTGCCTCTGCGCGACGCATAAATTAATTTTCATAACTTTTAGAGCAAGTTCTGTTTGATTGAGAGTGATACACGCTTGACCTACCGAGTCCACTGCCGCATCCACTTGGCCCTGAGGGTGTTTCGGTAAGTTGTGCAGGCTGTCCTAATTTACACTGTCCGGGGGGGTCCGTGTGATACCTGTGTGCATGGCTCTCCGGGGTGGAACGACGATATCGAGCGAGGGCAACTCTGGCTAACTTGAATCGACACATTGGCCGTTAGAACAGCCATTTAGCCGGGTCCTATTCCTAGCCAGCAGAGTAAACGTAGGCTCGCATGTAGCTGTATTCAATCCTCCGAGGAAGACAACAGATATGGAGCAGGGTCTTCCAAGGAACCGCCCATGGTATTAAACCGCATCCTCAACAACCGTAGATTTGCTACTTGAAGACTTTAGGGGCTTGCAACTCAGACAAAATACGTCGAGAGGATTCCAATGGGACACGCGAAATCCTGGCTGCGGGCGTAGGCTGTCCTTATGTAAGAATAGATGCGTGTACAGTTCACAAACGTGCGCAGCTGGCATGTAGGTGGATAACGACAGGGCATCAGGAGAGGACGGCTCACCAGGTTTCAAAATTATTCCCAAGTAGTCATCTAGCGGGAATCAACTACAATGTTTTGTTCCCTGGAATGGCGATAGTACTTGGGCGTGATGCATTTGTCATATAGCCTCCATCTCCGCCATCCCAATTGAGTGGGGTTGCCAAGCTAATTAAATTGTGATGCCATGATACTACATCCCTACGATATGCTGTCGGTTTGATGCACTGCCGTTTTACTTCTCGATGGTAAAACTATGGCTGGTTGTGTTTCCGGGCTACGTTCATCCAAACCAAATAGTTATACCAGTCGCTAAATTGACGATCTTTTTGTGCAAGATGAATTTCGGGTGGACCGGTGTATATGGAATTAGATCCAAATATGTTATTCTCAAGTGCCATGTTCGGTAATGTACTCAACGTCGTTAACATAGGCACTTGTGAATAGCAGCTAACCGCAGTTAATGTAGCTCAATCCAAGATAGACATGACGYTACTCCACCCCAATAAAATATCGCGCCAATGTTGATCGTAATAAGACCCACGAGGGTTGACACCAAGTTCGTGTGGCAAAAGACCAGACGCCCACCCTTTTCGCGTAAACGTTCAATTATCTCTCCAAGATATGAGGTAGATAGCTAAACCTCCTTCTATGGCTCCTCCAGTTAAATCATGCCCTTAATATAAGACATCTAGGAGGGGGAAACCTCGGCTATGATAACATGMGCAGCTTGCTAAAGTGTCGAACGTATACCTCCGGGCTCCCATCTTAAAACGTAATCATTAGAAGATCTGATGGATTCACAAAGGAATGCTTCATCGCCGCCCCGAGGACTCACAAAAGAGCGTTCTTCGGCGTTCTACGTAAGGCTCGCATTAAGACATCAGTARTGATCAGATTCGGTTACGTGACCTTCACCGGAAATATTTCTGTTAATGGTACACCATTTACGCAAGAGAGCTCGCCTATGTGATCACTTTAGAATGCCTTGAGGATAGCTAATGCTAACTAAATGCCTCAATTCTGTGAAGTTGGGGCCCCAGCCAACCCGTTCATTGCGTTAGTCTCTTGAAATCAGAGCATTCAAACAAAATTGGGCTATCCTGACACGTTGATGGCTAAATGCTGTTGCAGAGCGTTTTACTCCATATCGAAAGCGGGAAAGTCGTTCAAGACTAGTTGAACCATCGATTTAATCCGGATTTGTTCTACAAGCTGCTGCGCAGGAGGTCGGCGTTTAGTTCAGTGTCAGCCCTAGCAATCATTAGTAGCTAATCTCATCTCATTTTTGACCACGCGGTCCTACGACAGGATAGGGAAGGCCGACGGTAACGCAATCTCGGCTATATGCGTTCCGGTTTAGATTAAAGGGTAAACTGTCTGAGTACGTTTGCAATAAACGCCTCACTGCCCACGAAGTGACGTACACCAGGAAAAAGATAGATTCACTAACCGTAACGTGAATGGTGGTGTTCTKACAGAATCCTATCTTATCGGTCTTTTCGTTGTCAGCTAGTACCCACTCTAAGAGACCGACTCCACGCCTTGAACGCAATTATATTTAAAAGTGGGTTCCAGTTTGGCAGAGATACATATCAGTGTGTACGTGGAGCTGGGTATAGCCATCTTGATACGTTCTCTCTGTTTCCCGGCCGACAAAGGAGATGGCTTGAATGTCAAACAATTGGAAAATTCCTGCGTAGATGAGCTATGGACCAGTTAGCCGCTCTGCGTATTAGCGCATTATTTTACAGTAGTAGGGGGGCGCGTCTTAGACTACAGCGATCCAGCTTGATTAACACTCGACACTCACCCTACTCTAATGGTTTTCTCCATAACCAAGCCTCCACAATGTCTCTTTGATGCCTACCTCATACTTGTAACTTTGCACATGCCCGTATTGGCTCGCCTTAAAAACGTACAAGCCCGGATTTTAAAAATATGAAATTCAACAGGTGCTTCACCTGTGTGCGAATTTTTAACATTTCGGCAGTCGACTCCATAACTGGTCGGAACAAATCCATCTTATGCGTTTCTGTTAGTTTAACATCGTGGGGCATTGCTTGTAGGTATCAAAGAATGCCGGTACCGTGACGAATGCACTATCACCAAGATCCGGCATAGGGCCTCTATCTGAGACTAATCTGTAACTGGCCACCTCGATAGCCAACGGTTTTCAGGCCATACACTCTCGCTAGTCGGTATTTGTCTTCTTGGTCTTATTCACCATGTCCTATACCAATATTAGCAGTACGCCCAGTCACTAAGACGTGTATTTGCCACTTTGAGAATACGCTGCCCCCCTGGCTAGTTGATCCCTGCTTGTATWAAGTATACAGGCAATCCGAAAGCGACCACTCAGGGAGCATCTCCATTTTACTTTATTAAATCGTGTTACGCCACAAATCATTACCCCATTTTCTTACAAGCAACGCATCGTTTGCTGTTCCATCCGCAGGTTCAATACGACCTGAAAAGCTAGTTTCTTCAAGCCCAACGCGTCCTTTAACAGATCATCCATTAGTGATTACCACTACTAGTACAATTAGTACTGAAGCGGCGTTAGGGATTCTACCCCTAGTATGGCATCCAATCTTTTCGAGCTCCACCCMGTGGAAAGGTAGGTTGATCGGCCTCCGCGGTCCTTCCCAAATACTAGACCCAGCCGTCGAGTTCTCATACGATGCAGAGCCGACTCCCCTTTC
GPT139050  GCACGATGATCAAGCGCTGAGGGAATAAAACCCGAAGCGACCTGATCGATTAGGTTTACAAGTGCGATCTTGATTGGCCCTGCGGCTTTCCCTCAATGTCCTTATCTTCTTGCGTATTCTAAGTACATACTGAGTGGTAGTCAAAGACATACTATTGCTCCCTCCTAATCAACATATTAAAGAGAGAACGAGGTGTCCTGGTTAACGGGCGGCGACCAGATCCAGATTCTTGAACCTGGATTACTGTTTCGCTCTAAGTCGCAAATTAGCTATTTGTCAGGGGTCTTTGCCCTGTTGCGATCATTACTTGGAACGATACTCACAACGTAGTATGTACTAGCTTGTCAACACCACCACACGTATAGAAGGTGCGAGAATATGTCACTCCTTTGGCTATAAGAATACGAGGTAACTCGGATCTTTTGTCGAGTGAACGCATTTAGGTCCCCACATACTGATAATGAAAATATCCGTGCCATATTCCAGCGTGGGCGCATTTCCGTTCCTGCACTACCAGAGCTCGGTCTTACAAGGACCTACACCTGTGGTCAAGAGGGCTTGCAGCTTGTCGGCTGCCGTGTCGACAAGTCGTAACTCTCGGAATATGTGTCGCAAGTAAACCAACCACGCCACTATAGCGCTATTTCCCAGCAAACGTAACGACATTACAGTGCAAGAGTCTTTGTCACCAGACTAATTAAACATTCCGAATACCAGATACTTAAGCTACGCTATCATGATCGGGAGATTCGATACTATCTCCCGACAGGCGTTGGTATATTCATACGCAACTACCAACTGTTCAAATTCATGGCACGCAAGTACAGTTAGAAGGCAACCGGTCCTGCTTACCACCTTTGTTTTCCCACTTAAGGGAACCCATCCATGCACGATCAATTGCCAAATAATTTCAATGTCAGAATTTCTCATCATTCAGGTTTGGAAAGTCCCAATTGAGAGCGATACTGAGGAAAGTGTGGTTCTATTGTTGGATACACAGTAAGGGGTGTCCTGGCGATCCAAAGAAATAGGCTAATTAAATGCTGAGGTCAGAGCAGTTTGGCCACCCCGCGCAGCTGTCATCTCCGCATGGACAAACCTTCCTTGCTGAGCTCAGGCCACAAACTCTAGAAATCAAGGTTAAGAAAGGATGTGAGAACACGAGGGCATGACTTGCGTGTGCGCCGTTACGAATCACCCTTCTCGTCCGGAAAGCTTCCTGTAATTCTTCTCTGACGGAATTCTCTTTCTAACAGGGGGGATCAGTCGGTTTGCCTCTGCGCGACGCATAACCGAATTTTCATAACTTTTAGAGCAAGTTCTGTTTGATTGAGAATGATACACGCTTGACCTACCGAGTCCACTGCCACATCCACTTAGCCCTGAGGGTGTTTCGGTAAGTTGTGCAGGCTAATTAGMTCCTGGAAACYTACTATAACAGACCCGTCGTTATCTCATATGGCTCTCCGGGGTGGAACGACGATATCGAGCGAGGGCAACTCTGGCTAACTTGAATCGACACATTGGCCGTTAGAACAGCCATTTAGCCGGGTCCCATTCCTAGCCAGCAGGGTAAACGCAGACTCGCATGTAGCTGTATGCACTCCTCCGAGGAAGACAACAGATACGGAGCAGGGTCCTAAAGGGCACCGCCCATGGTATTAAACCGCATCCTCAACAACCGTAGATCTGCGACTTGAAGAATTTAGGGGCTTACGACTCAGACAAAATACTTCAAGAGGGTTCCAATGGGACACGCGAAATCCTGGCTGCGGGCGTAGGTCGTCCTTATGTAAGAATAAATGCGTGTACAGTTCACAAACGTGCGCAGCTGGCATGTAGGTGGATAACGACAGGGCATCAGGAGAAGACGGCTCACCAGGTTTCAAAATTATTCCCAAGTAGTCATCTAGCGGGAATCAACTACAATGTTTTGTTCCCTGGAATGGCGATAGTACTTGGGCGTTATGCATTTGTCATATAGCCTCCATCTCCGCCATCCAAATTGAGTGGGGTTGCCAAGCTAATTAAATTGTGATGCCATGATACTACATCCCTACGATATGCTGTCGGTTTGATGCACTGCCGTTTTACTTCTCGATGGTAAAACTATGGCTGGTTGTGTTTCCGGGCTACGTTCATACAAACCAAATAGTTATACCAGTCGCTRAATTGACGATCTTTTTGTGCAAGATGAATTTCGGGTGGACCGGTGTATATGCAATTAGATCCAAATATGTTATTCTCAAGTGCCATGTTCGGTAATGCAATCAACGTCGTTAACATAGGCACTTCTGAATAGCAGCTAACCGCAATTAGTGTAGCTCCATCAATGATAGACATGACGYTACTCCACCCCAATAAAATATCGCGCCGATGTTGATCGTAATAAGACCCACGAGGGTTGACATCAAGTTCGTGTGGCAAAAGACCAGACGCCCACCCTTTTCGCGTAAACGTTCACTTATCTCTCCAAGATATGAGGTAGATAGCTAAACCTCCTTCTATGGCTCCTCCAGTTAAATCATGCCCTTAATATAAGACATCTAGGAGGGGGAGACCTCGGCTATGATAACATGAGCAGCTTGCTAAAATGTCGAACGTACACCGCCGGGCTCCCATCTTAAAACGTAATCATTAGAAGATCTAATGGATTCACAAAGGAATGCTCCATCGCCGCCCCGAGGACTCACGAAAGAACGTCCTTCGGCGYTCTACGTAAGGCTCGCATTAAGACATCAGTARTGATCAGATTCGGTTACGTGACCTGCACCGGAAATATTTCTGTTAATGGTACACCATTTGCGCAAGAGAGCTCGCCTATGTGATCACCTTAGAATGCCTWGAGAATAGCTAATGCTAACTAAATGCCTCAATTCTGTGAAGTTGGGGCCCCAGCCAACCCGTTCATTGCGTTAGTCTCTTGAAATCAGAGCATTCAAACAAAATTGGGCTATCCTGACGCGTTGATGGCTAAATGCTGTTGCAGAGCGTTTTACTCCAGATCGAAAGTGAGAAAGTCGTTCAAGACTAGTCGGGCCATCGATTTAATCCGGATTTGTTCTACAAGCTGCTGCGCAGGAGGTCGGCGTTTAGTTCAGTGTCAGCCCTAGCAATCATTAGTAGCTAATCTCATCTCATTTTTGACCACGCGGTCCTACGACAGGATAGAGAAGGCCGACGGTAACGCACTATCGGCTATGTGCGTTCCGGTTTAGATTAAAGGGTAAATTGACTGAGTACGTTTGCAATAAACGCCTCACTGCCCGCGAAGTGACGAGCGCTAGGAAAAAGATAGATTCACTAACCGTAACATGARTGGTGGTGTTCTGACAGAATCCTATCTTACTGGTCTTTTCGTTGTCGGCTAGTACCCACTCTAAGAGACCGACTCCACGCCTTGAACGCAATTATATTTAAAAGTGGGTTCCAGTTTGGCAGAGATACATATCAGTGTGTACGTGGAGCTGGGTATAGCCATCTTGATACGTTCTCTCTGTTTCCCGGCCGACAAAGGAGATGGCTTGAATGTCAAACAATTGGAAAATTCCTGCGTAGATGAGCTATGGACCAGTTAGCCGCTCTGCGTATTAGCGCATTATTTTACAGTAGTAGGGGGGCGCGTCTTAGACAACAGCGATCCAGCTTGTCTAACACTCGCCACTCACCCTACTCTAATGGTTTTCTCCATAACCAAGCCTCCGCAATGGTTCTTTGATGCCTACCTCATACTTGTAACTTTGCACATGCCCGTATTGGCTCGCCTTAAAAACGTACAAGCCCGGATTTTAAAAATATGAAATTCAACAGGTGCTTCACCTGTGTGCGAATTTTTAACATTTCGGCAGTCGACTCCATAACTGGTCGGAACAAATCCATCTTATGCGTTTCTGTTAGTTTAACATCGTGGGGCATTGCTTGTAGGCATCAAAGCTTACTGGTTCAGCGACGAATGCACTATCACCAAGATCCGGCATAGGGCCTCTATCTGAGACCAATCTGTAACTGGCCACCTCGATAGCCAACGGWTTTCAGGCCATACACTCTCGCTAGTCGGTATTTGTCTTCTTGGTCTTATTCACCATGTCCTATACCAATATTAGCAGTACGCCCAGTCACTAAGACGTGTATTTGCCACTTTGAGAATACGCTGCCCCCCTGGCTAGTTGATCCCTGCTTGTATWAAGTATACAGGCAATCCGAAAGCGACCACTCAGGGAGCATCTCCATTTTACTTTATGAGATTATGTTACGCCAAAAATCATTACCCCATTTCCTTACAAGCAACGCATCGTTTGCTGTTCCATCCGCAGGTTCAATACGACCTGAAAAGCTAGTTTCTTCAAGCCCAACGCGTCCTTTAACAGTTCTTTTATTAATGGTTGCTACCACTAGAACAATTAGTACTGAAGCGGCGTCAGGGATTCTACCCCTAATATAGCATCCAATCTCTGTGATCCTCATCYMGTGGAAAGGTAGGTTGATCGGCCTCCGCGGTCCTTCCCAAATATTAGATTTAGCCGTCGAGTTCTCATACGATGCAGAGCCGACTCCCCTTTC
GPT139060  GCACGGTGACCGAGCGCTGAGGGAATAAAACCCGAAGCGACCTGACTGATTAGGTTTACAAGTGCGATCTTGATTGGCCCTGCGGCTTTCCCTCAATGTCCTTATCTTCTTGCGTATTCTAAGTACATACTGAGTGGTAGTCAAAGACATACTATTGCTCCCTCCTAATCAACATATTAAAGAGAGAACGAGGTGTCCTGGTTAACGGGCGGCGACCAGATCCAGATTCTTGAACCTGGATTRCTGTTTCGCTCTAAGTCGCAAATTAGCTATTTGTCAGGGGTCTTTGCCCTGTTGCGATCATTACTTGGAACGATACTCACAACGTAGTATGTACTAGCTTGTCAACACCACCACACGTATAGAAGGTGCGAGAATATGTCACTCCTTTGGCTATAAGAATACGAGGTAACTCGGATCTTTTGTCGAGTGAACACATTTAGGTCCCCACATACTGATAATGAAAATACCCGTGCCATATTCCAGCGTGGGCGCATTTCCGTTCCTGCACTACCAGAGCTCGGTCTTACAAGGACCTACACCTGTGGTCAAGAGGGCTTGCAGCTTGTCGGCTGCCGTGTCGACAAGTCGTAACTCTCGGA-TATGTGTCRCAAGTAAACCAACCACGCCACTATAGCGCTATTTCCCAGCAAACGTAACGACATTACAGTGCAAGAGTCTTTGTCACCAGACTAATTAAACATTCCGAATACTAGATACCCCGGTTGCGCTACAATAACCGGGAGATTCGATACTATTTCCCGACAGGCGTCGGTATATTCATACGTAACTACCAGCTGTTCAAATTCATGGCACCCAAGTACAGTTAGAAGGCAACCGGACCTGCTTACCACCTTTGTTTTCCCACTTAAGGGAACCCATCCATGCACGATCAATTGCCAAATAATTTCAATGTCAGAATTTCTCATCATTCAGGTTTGGAAAGTCCCAATTGAGAGCGATACTGAGGAAAGTGTGGTTCTATTGTTGGATACACAGTAAGGGGTGTCCTGGCGATCCAAAGAAATAGGCTAATTAAATGCTCAGGTCAGAGCAGCTTGACCACCCCGCGCAGCTGTCATCTCCGCATGGACAAACCTTCCTTGCCGAGCTCAGGTAACAAACTCTAGAAATCAAGGTCAAGTAAGGATGTGAGAACACGAGGGCATGACTTGCGTGTGCGCCGTTAGGAATCACCCTTCTCGTCCGGAAAGCTTCCTGTAATTCTTCTCTGACGGAATTCTCTTTCTAATAGAAGGGATCAGTCGGTTTGCCTCTGCGCGACGCATAACCGAATTTTCATAACTTTTAGAGCAAGTTCTGTTTGATTGAGAGTGATACACGTTTGACCTACCGAGTCCACTGCCGCATCCACTTAGCCCTGAGGGTGTTTCGGTAAGTTGTGCAGGCTGTCCTAATTTACACTGTCCGGGGGGGTCCGTGTGTCGTTATCKCATATGGCTCTCCGGGGTGGAACGACGATATCGAGCGAGGGCAACTCTGGCTAACTTGAATCGACACATTGGCCGTTAGAACAGCCATTTAGCCGGGTCCTATTCCTAGCCAATGGAGTAAACGTAGACTCGCATGTAGCTGTATGCACTCCTCCGAGGAAGACAACAGATACGGAGCAGGGTCCTAAAGGGCACCGCCCATGGTATTAAACCGCATCCTCAACAACCGTAGATCTGCGACTTGAAGAATTTAGGGGCTTACGACTCAGACAAAATACTTCAAGAGGGTTCCAATGGGACACGCGAAATCCTGGCTGCGGGCGTAGGTCGTCCTTATGTAAGAATAAATGCGTGTACAGTTCACAAACGTGCGCAGCTGGCATGTAGGTGGATAACGACAGGGCATCAGGAGAAGACGGCTCACCAGGTTTCAAAATTATTCCCAAGTAGTCATCTAGCGGGAATCAACTACAATGTTTTGTTCCCTGGAATGGCGATAGTACTTGGGCGTGATGCATTTGTCATATAGCCTCCATCTCCGCCATCCCAATTGAGTGGGGTTGCCAAGCTAATTAAATTGTGATGCCATGATACTACATCCCTACGATATGCTGTCGGTTTGATGCACTGCCGTTTTACTTCTCGATGGTAAAACTATGGCTGGTTGTGTTTCCGGGCTACGTTCATCCAAACCAAATAGTTATACCAGTCGCTAAATTGACGATCTTTTTGTACAAGATGAATTTCGGGTGGACCGGTGTATATGCAATTAGATCCAAATATGTTATTCTCAAGTGCCATGTTCGGTAATGTACTCAACGTCGTTAACATAGGCACTTGTGAATAGCAGCTAACCGCAATTAGTGTATCTCCATCAATGATAGACATGACGYTACTCCACCCCAATAAAATATCGCGCCAATGTTGATCGTAATAAGACCCACGAGGGTTGACAYCAAGTTCGTGTGGCAAAAGACCAGACGCCCACCCTTTTCGCGTAAACGTTCAATTATCTCTCCAAGATATGAGGTAGATAGCTAAACCTCCTTCTATGGCTCCTCCAGTTAAATCATGCCCTTAGTATAAGACATCCAGGAGGGGGAGACCTCGGCTATGATAACATGMGCAGCTTGCTAAAGTGTCGAACGTACACTKTCGAGCTCCCATCTCAAAACGTAATCATTAGAAGATCTGATGGATTCACAAAGGAATGCTCCATCGCCGCCCCGAGAACTCACAAAAGAAAGTCCTTCGGCGTTCTACGTAAGGCTCGCATTAAGACATCAGTARTGATCAGATTCGGTTACGTGACCTGCACCGGAAATATTTCTGTTAATGGTACACCATTTGCGCAAGAGAGCTCGCCTATGTGATCACCTTAGAATGCCTTGAGAATAGCTAATGCTAACTAAATGCCTCAATTCTGTGAAGTTGGGGCCCCAGCCAACCCGTTCATTGCGTTGGTCTCTTGAAATCAGAGCATTCAAACAAAATTGGGCTATCCTGACACGTTGATGGCTAAATGCTGTTGCAGAACGTTTTACTCCATATCGAAAGCGGGAAAGTCGTTCAAGACTAGTTGAACCATCGATTTAATCCGGATTTGTTCTACAAGCTGCTGCGCAGGAGGTCGGCGTTTAGTTCAGTGTCAGCCCTAGCAATCATTAGTAGCTAATCTCATCTCATTTTTGACCACGCGGTCCTACGACAGGATAGGGAAGACCGACGGTAACGCAATCTCGGCTATGTGCGTTCCGGTTTAGATTAAAGGGTAAATTGACTGAGTACGTTTGCAATAAACGCCTCACTGCCCGCGAAGTGACGAGCGCTAGGAAAAAGATAGATTCACTAACCGTAACATGARTGGTGGTTTCCTGACAGAATCCTATCTTACTGGTCTTTTCGTTGTCAGCTAGTACCCACTCTAAGAGACCGACTCCACGCCTTGAACGCAATTATATTTAAAAGTGGGTTCCAGTTTGGCAGAGATACATATCAGTGTGTACGTGGAGCTGGGTATAGCCATCTTGATACGTTCTCTCTGTTTCCCGGCCGACAAAGGAGATGGCTTGAATGTCAAACAATTGGAAAATTCCTGCGTAGATGAGCTATGGACCAGTTAGCCGCTCTGCGTATTAGCGCATTATTTTACAGTAGTAGGGGGGCGCGTCTTAGACTACAGCGATCCAGCTTGATTAACACTCGCCACTCACCCTACTCTAATGGTTTTCTCCATAACCAAGCCTCCATAATGGTTCTTTGATGCCTATTCTACTCTTGTAACTTTGCACAAGCCCGTATTGGCTCGCCTTAAAAACGTACAAGCCCGGATTTTAAAAATATGAAATTCAACAGATGCTTCACCTGTGTGAAAACTGTTAGCGCGTCGGCAGTCGACCTTACAACTGGTCGGAACAAATCCATCYTATGCGTTTCTGTTAGTTTAACATCGTGGGGCATTGCTTGTAGGTATCAAAGAATACTGGTTCAGCGACGAATGCACTATCACCAAGATCCGGCATAGGGCCTCTATCTGAGACTAATCTGTAACTGGCCACCTCGATAGCCAACGGTTTTCAGGCCATACACTCTCGCTAGTCGGTATTTGTCTTCTTGGTCTTATTCACCATGTCCTATACCAATATTAGCAGTACGCCCAGTCACTAAGACGTGTATTTGCCACTTTGAGAATACGCTGCCCCCCTGGCTAGTTGATTCCTGCTTGTATWAAGTATACAGGCAATCCGAAAGCGACCACTCAGGGAGCATCTCCATTTTACTTTATTAAATCGTGTTACGCCAAAAATCATTACCCCATTTTCTTACAAGCAACGCATCGTTTGCTGATCCATCCGCAGGTTCAATACGACCTGAAAAGCTAGTTTCTTCAAGCCCAACGCGTCCTTTAACAGATCATCCATTAGTGATTATCACTACTAGTACAATTAGTACTGAAGCGGCGTCAGGGATTCTACCCCTAGTATGGCATCCAATCTTTTCGAGCTCCACCCAGTGGAAAGGTAGGTTGATCGGCCTCCGCGGTCCTTCCCAAACACTAGATTTAGCCGTCGAGTTCTCATACGATGCAGAGCCGACTCCCCTTTC
GPT139270  GCACGGTGATCAAGCGCCGAGGGAATAAAACCCGAAGCGACCTGACCGATTAGGTTTACAAGTGCGATCTTSATTGGCCCTGCGGCTTTCCCTCAATGTCCTTATCTTCTTGCGTATTCTAAGTACATACTGAGTGGTAGTCAAAGACATACTATTGCTCCCTCCTAATCAACATATTAAAGAGAGAACGAGGTGTCCTGGTTAACGGGCGGTGACCAGATCCAGATTCTTGAACCTGGATTGCTGTTTGGCTCTAAGTCGCAGATTAKATATTTGTCAGGGGTCTTTGCCCTGTTGCGATCATTACGTGGGTCGATACTCACAACGTAGTATGTACTAGCTTGTCAACACCACCACACGTATAGAAGGTGCGAGAATATGTMACTCCTTTGGCTATAAGAATACGAGGTAACTCGGATCTTTTGTCGAGTGAACACATTTAGGTCCCCACATWCTGATAMTGAAAATACCCGTGCCATATTCCAGCGTKGGCGCATTTCCGTTCCTGCACTACCAGAGCTCGGTCTTACAAGGACCTACACCTGTGGTCAAGAAGGCTTGCAGCTTGTCGGCTGCCGTGTCGACAAGTCGTAACTCTCGGAATATGTGTCRCAAGTAAACCAACCACGCCACTATAGCGCTATTTCCCAGCAAACGCAACGACATTACAGTGCGAGAGTCTTTGTCACCAGACAAATTAAACATTCCGAATACCAGATACTCAAGCTACGCTACAATAACCGGGAGATTCGATACTATCTCCCGACAGGCGTYGGYATATTCATACGTAACTACCAACTGTTCAAATTCATGGCACCCAAGTACAGTTAGAAGGCAACCGGACCTGCTTACCACCTTTGTTTTCCCACTTAAGGGAACCCTTCCATGCACGATCCAYTGCCAAATAATTTCAATGTCAGAATTTCTCATCATTCAGGTTTGGAAAGTCCCAATTGAGAGCGATACTGAGGAAAGTGTGGTTCTATTGTTGGATACACAGTAAGGGGTGTCCTGGCGATCCAAAGAAATAGGCTAATTAAATGCTCAGGTCAGAGCAGCTTGACCACCCCGCGCAGCTGTCATCTCCGCATGGACAAAATTTCCTTGCCGAGCTCAGGTAACAAACTCTAGAAATCAAGGTCAAGTAAGGATGTGAGAACACGAGGGCATGACTTGCGTGTGCGCCGTTAGGAATCACCCTTCTCGTCCGGAAAGCTTCCTGTAATTCTTCTCTGACGGAATTCTCTTTCTAATAGAAGGGAYCAGTCGGTTTGATTCTGCAMGACGCATAACCGAATTTTCATAACTTTTAGAGCAAGTTCTGTTTGATTGAGAGTGATACACGCTTGACCTACCGAGTCCACTGCCACATCCACTTAGCCCTGAGGGTGTTTCGGTAAGTTGTGCGGGCTGTCCTAATTTACACTGTCCGGGGGGGTCCGTGTGTCGTTATCTCATATGGGCCTCCGGGGYGAAACGACGATATCGAGCGAGGGCAACTCTGGCTAACTTGAATCGACACATTGGCCGTTAGAACAGCCATTTAGTGGTGTCCTATTCCTAGCCAATGGAGTAAACGTAGGCTCGCATGTAGCTGTATGCACTCCTCCGAGGAAGACAACAGATACGGAGCAGGGTCCTAAAGGGCACCGCCCATGGTATTAAACCGCATCCTCAACAACCGTAGATCTGCGACTTGAAGAATTTAGGGGCTTACGACTCAGACAAAATACTTCRAGAGGGTTCCAATGGGACACGCGAAATCCTGGCTGCGGGCGTAGGTCGTCCTTATGTAAGAATAGATGCATGTACAGTTCACAAACGTGCGCAGCTGGCATGTAGGTGGATAACGACAAGGCATCAGGAGAGGACGGCTCACCAGGTTTCAAAATTATTYCCAAGTAGTCATCTAGCGGGAATCAACTACAATGTTTTGTTCCCTGGAATGGCGATAGTACTTGGGCGTGATGCATTTGTCATATAGCCTCCATCTCCGCCATCCCAATTGAGTGGGGTTGCCAAGCTAATTAAATTGTGATGCCATGATACTACATCCCTACGATATGCTGTCGGTTTGATGCACTGCCGTTTTACTTCTCGATGGTAAAACTATGGCTGGTTGTGTTTCCGGGCTACGTTCATCCAAACCAAATAGTTATATCAGTCGTTGAATTGACGATCTTTTTGTGCAAGATGAATTTCGGGTGGACCGGTGTATATGCAATTAGATCCAAATATGTTATTCTCAAGTGCCATGTTCGGTAATGTACTCAACGTCGTTAACATAGGCACTTCTGAATAGCAGCTAACCGCAATTAGTGTAGCTCCATCAATGATAGACATGACGYTACTCCACCCCAATAAAATATCGCGCCGATGTTGATCGTAATAAGACCCACGAGGGTTGACACCAAGTTCGTGTGGCAAAAGACCAGACGCCCACCCTTTTCGCGTAAACGTTCAATTATCTCTCCAAGATATGAGGTAGATAGCTAAACCTCCTTCTATGGCTCCTCCAGTTAAATCATGCCCTTAGTATAAGACATCTAGGAGRGGGAGACCTCGGCTATGATAACATGMGCAGCTTGCTAAAATGTCGAACGTATACCTCCGGGCTCCCATCTTAAAACGTAATCATTAGAAGATCTGATGGATTCACAAAGGAATGCTCCATCGCCGTCCCGAGGACTCACGAAAGAACGTTCTTCGGCGTTCTACGTAAGGCTCGCATTAAGACATCAGTARTGATCAGATTCGGTTACGTGACCTTCACCGGAAATATTTCTGTTAATGGTACACCATTTACGCAAGAGAGCTCGCCTATGTGATSACTTTAGAATGCAAAACGAATAGCTAATGCTAACTAAATGCCTCAATTCTGTGAAGTTGGGGCCCCAGCCAGCCCGTTCATTGCGTTAGTCTCTTGAAATCAGAGCATTCAAACAAAATTGGGCTATCCTGACACGTTGATGGCTAAATGCTGTTGCAGAGCGTTTTACTCCAGATCGAAAGTGAGAAAGTCGTTCAAGACTAATCGGGCCACCGATTTAGTCCGGACCTGTTCTAGAAGCTGCTGCGCAGGAGGTCGGCGTTTAGTTCAGTGTCAGCCCTAGCAATCCTTAGTAGCTAATCTAATTACATTTTTGACCMCGCGGTCCTACGACAGGATAGRGAAGGCCGACGGTAACGCAATCTCGGCTATATGCGTTCCGGTTTAGATTAAAGGGTAAATTGACTGAGTACGTTTGCAATAAACGCCTCACTGCCCGCGAAGTGACGAGCGCTAGGAAAAGCATAGATTCACTGGCCGCAACATGARTGGTGGTTTCCTGACAGAATCCTATCTTAYCGGTCTGCCCGTTGTCGGCTAGTACCCACTCTAAGAGACCCACTCCACGCCTTGAACGCAATTATATTTAAAAGTGGGTTCCAGTTTGGCAGAGGTACATATCAGTGTGTACGTGGAGCTGAGTATAGCCATCATGATACGTTCCCTCTGTTTCCCGGCCGACAAAGGAGGTGGCTACAATGTCAAACAATTGGAAAATTACTGCGTAGATGAGCTATGGACCAGTTAGCCGCTCTGCGTATTAGCGCATTATTTTACAGTAGTAGGGGGGCGCGTCTTAGACTACAGCGATCCAGCTTTACTAACACTCGCCACTCACCCTACTCTAATGGTTTTCTCCATAACCAAGCCTCCACAAACTCTCTTTGATGCCTACCCTACTCTTCTTACTTTGCACTTGCCCTTATTGGCCTGCCTTGACAGCTCTCGGGCCCGGATTATCATAGTMCGGAATTCAACAGGTGCTTCACCTGTGTGCGAATTTTTAACATTTCGGCAGTCGACTCCATAACTGGTCGGAACAAATCCATCTTATGCGTTTCTGTTAGTTTAACATCGTGGGGCATTGCTTGTAGGCATCAAAGCTTACTGGTTCAGCGACGAATGCACTATCACCAAGATCCGGCATAGGGCCTCTATCTGAGACCAATTTGTAACTGGCCCCCTCGTTAGSCAACGGTTTTCAGGCCATACACTCTCGCTAGTCGGTACGTGTCCTCTTGGTCTTATTCACCATGTCCTATACCAMTATTAGCAGTACGCCCAGTCACTAAGACGTGTATTTGCCACTTTGAGAATACGCTGCCCCCCTGGCTAGTTGATCCCTGCTTGTATWAAGTATACAGGCAATCCGAAAGCGACCACTCAGGGAGCATCTCCATTTTACTTTATGAGATTRTGTTACGCCACAAATCATTACCCCATTTCCTTACAAGCAACGCATCGTTTGCTGATCCATCCGCAGGTTCAATACGACCTGAAAAGCTAGTTTCTTCAAGCCCAACGCGTCCTTTAACAGTTCTTTTATTAATGGTTGCTACCACTAGAACAATTAGTACTGAARCGGCGTTAGGGATTCCACCCCTAATATAGCATCCAATCTCTGTGATCCTCATCYMGTGGAAAGGTAGGTTGATCGGCCTCCGCGGTCCTTCCCAAACATTAGATTTAGCCGTCGAGTTCTCATACGATGCAGAGCCGACTCCCCTTTC
GPT139760  GCACGATGATCAAGCGCTGAGGGAATAAAACCCGAAGCGACCTGACCGATTAGGTTTACAAGTGCGATCTTGATTGGCCCTGCGGTCTTCCCTCAATGTCCTTATCTTCCAGCGTATTCTAAGTACATACCGAGTGATTGTCAAAGACATACTATTGCTCCCTCCTAATCAACATATCAAAGAGAGGACGAGGTGTCCTGGTTAACGGGCGGTGACCAGATCCAGATTCTTGAACCTGGATTGCTGTTTGGCTCTAAGTCGCAAATTAGCTATTTGTCAGGGGTCTTTGCCCTGTTGCGATCATTACGTGGGTCGATACTCACAACGTAGTATGTACTAGCTTGTCAACACCACCACACGTATAGAAGGTGCGAGAATATGTCACTCCTTTGGCTATAAGAATACGAGGTAACTCGGATCTTTTATCGAGTGAACGCATTTAGGTCCCCACATACTGATAATGAAAATATCCGTGCCATATTCCAGCGTGGGCGCATTTCCGTTCCTGCACTACCAGAGCTAGGTCTTACAAGGACCTACACCTGTGGTCAAGAGGGCTTGCAGCTTGTCGGCTGCCGTGTCGACAAGTCGTAACTCTCGGAATATGTGTCRCAAGTAAACCAACCACGCCACTATAGCGCTATTTCCCAGCAAACGTAACGACATTACAGTGCAAGAGTCTTTGTCACCAGACTAATTAAACATTCCGAATACCAGATACTTAAGCTACGCTATCATGATCGGGAGATTCGATACTATCTTCCGACAGGCGTCGGCATATTCATACGTAACTACCAGCTGTTCAAATTCATGGCACCCAAGTACAGTTAGAAGGCAACCGGACCTGCTTACCACCTTTGTTTTCCCACTTAAGGGAACCCTTCCATGCACGATCCACTGCCAAATAATTTCAATGTCAGAATTTCTCATCATTCAGGTTTGGAAAGTCCCAATTGAGAGCGATACTGAGGAAAGTGTGGTTCTATTGTTGGATACACAGTAAGGGGTGTCCTGGCGATCCAAAGAAATAGGCTAATTAAATGCTCAGGTCAGAGCAGCTTGACCACCCCGCGCAGCTGTCATCTCCGCATGGACAAACCTTCCATGCTGAGCTCAGGTAACAAACTCTAGAAATAAAGGTCAAGTAAGGATGTGAGAACACGAGGGCATGACTTGCGTGTGCGCCGTTACGAATCACCCTTCTCGTCCGGAAAGCTTCCTGTAATTCTTCTCTGACGGAATTCTCTTTCTAACAGGGGGGATCAGTCGGTTTGCCTCTGCGCGATGCCTAACCGAATTTTCATAACTTTTAGAGCAAGTTCTGTTTGATTGAGAGTGATACACGCTTGACCTACCGAGTCCACTGCCGCATCCACTTAGCCCTGAGGGTGTTTCGGTAAGTTGTGCAGGCTGTCCTAATTTACACTGTCCGGGGGGGTCCGTGTAACGTTATCTCATATGGCTCTCCGGGGTGGAACGACGATATCGAGCGAGGGCAACTCTGGCTAACTTGAATCGACACATTGGCCGTTAGAACAGCCATTTAGTGGTGTCCTATTCCTAGCCAGCAGGGTAAACGTAGGCTCGCATGTAGCTGTATTCAATCCTCCGAGGAAGACAACAGATATGGAGCAGGGTCTTCCAAGGAACCGCCCATGGTATTAAACCGCATCCTCAACAACCGTAGATTTGCTACTTGAAGACTTTAGGGGCTTGCAACTCAGACAAAATACGTCGAGAGGATTCCAATGGGACACGCGAAATCCTGGCTGCGGGCGTAGGTCGTCCTTATGTAAGAATAAATGCATGTACAGTTCACAAACGTGCGCAGCTGGCATGTAGGTGGATAACGACAGGGCATCAGGAGAGGACGGCTCACCAGGTTTCAAAATTATTCCCAAGTAGTCATCTAGCGGGAATCAACTACAATGTTTTGTTCCCTGGAATGGCGCTAGTACTTGGGCGTGATGCATTTGTCATATAGCCTCCATCTCCGCCATCCCAATTGAGTGGGGTTGCCAAGCTAATTAAATTGTTCCGCCATGATACTACATCCCTACGATATGCTGTCGGTTTGATGCACTGCCGTTTTACTTCTCGATGGTAAAACTATGGCTGGTTGTGTTTCCGGGCTACGTTCATCCAAACCAAATAGTTATACCAGTCGTTAAATTGACGATCTTTTTGTGCAAGATGAATTTCGGGTGGACCGGTGTATATGCAATTAGATCCAAATATGTTATTCTCAAGTGCCATGTTCGGTAATGCAATCAACGTCGTTAACATAGGCACTTGTGAATAGCAGCTAACCGCAGTTAATGTAGCTCAATCCAAGATAGACATGACGTTACTCCACCCCAATAAAATATCGCGCCAATGTTGATCGTAATAAGACCCACGAGGGTTGACACCAAGTTCGTGTGGCAAAAGACCAGACGCCCACCCTTTTCGCGTAAACGTTCAATTATCTCTCCAAGATATGAGGTAGATAGCTAAACCTCCTTCTATGGCTCCTCCAGTTAAATCATGCCCTTAGTATAAGACATCTAGGAGGGGGAAACCTCGGCTATGATAACATGMGCAGCTTGCTAAAATGTCGAACGTATACCTCCGAGCTCCCATCTCAAAACGTAATCATTAGAAGATCTGATGGATTCACAAAGGAATGCTTCATCGCCGCCCCGAGGACTCACAAAAGAACGTCCTTCGGCGTTCTACGTAAGGCTCGCATTAAGACATCAGTARTGATCAGATTCGGTTACGTGACCTGCACCGGAAATATTTCTGTTAATGGTACACCATTTGCGCAAGAGAGCTCGCCTATGTGATGACTTTAGAATGCCTTGAGGATAGCTAATGCTAACTAAATGCCTCAATTCTGTGAAGTTGGGGCCCCAGCCAACCCGTTCATTGCGTTAGTCTCTTGAAATCAGAGCATTCAAACAAAATTGGGCTATCCTGACACGTTGATGGCTAAATGCTGTTGCAGAACGTTTTACTCCATATCGAAAGCGGGAAAGTCGTTCAAGACTAATCGAACCATCGATTTAATCCGGATTTGTTCTACAAGCTGCTGCGCAGGAGGTCGGCGTTTAGTTCAGTGTCAGCCCTAGCAATCATTAGTAGCTAATCTCATCTCATTTTTGACCACGCGGTCCTACGACAGGATAGRGAAGGCCGACGGTAACGCAATCTCGGCTATATGCGTTCCGGTTTAGATTAAAGGGTAAATTGACTGAGTACGTTTGCAATAAATGCCTCATTGCCCGCGAAGTGACGAGCGCTAGGAAAAAGATAGATTCACTAACCGTAACGTGAATGGTGGTGTTCTGACAGAATCCTATCTTATCGGTCTTTTCGTTGTCGGCTAGTACCCACTCTAAGAGACCCACTCCACGCCTTGGACGCAATTATATTTAAAAGTGGGTTCCAGTTTGGCAGAGATACATATCAGTGTGTACGTGGAGCTGGGTATAGCCATCTTGATACGTTCTCTCTGTTTCCCGGCCGACAAAGGAGATGGCTTCAATGTCAAACTATTGGAAAATTACTGCGTAGATGAGCTATGGACCAGTTAGCCGCTCTGCGTATTAGCGCATTATTTTACAGTAGTAGGGGGGCGCGTCTTAGACAACAGCGATCCAGCTTGATTAACACTCGACACTCACCCTACTCTAATGGTTTTCTCCATAACCAAGCCTCCACAATGGTTCTTTGATGCCTATTCTACTCTTGTAACTTTGCACAAGCCCGTATTGGCTCGCCTTAAAAACGTACAAGCCCGGATTTTAAAAATATGAAATTCAACAGATGCTTCACCTGTGTGAAAACTGTTAGCGCGTCGGCAGTCGACTCCATAACTGGTCGGAACAAATCCATCCTATGCGTTTCTGTTAGTTTAACATCGTGGGGCATTGCTTGTAGGCATCAAAGAATACTGGTTCAGCGACGAATGCACTATCACCAAGATCCGGCATAGGGCCTCTATCTGAGACTAATCTGTAACTGGCCACCTCGATAGGCAACGGTTTTCAGGCCATACACTCTCGCTAGTCGGTACGTGTCTTCTTGGTCTTATTCACCATGTCCTATACCAATATTAGCAGTACGCCCAGTCACTAAGACGTGTATTTGCCACTTTGAGAATACGCTGCCCCCCTGGCTAGTTGATCCCTGCTTGTATTAAGTATACAGGCAATCCGAAAGCGACCACTCAGGGAGCATCTCCATTTTACTTTATTAAATCGTGTTACGCCAAAAATCATTACCCCATTTTCTTACAAGCAACGCATCGTTTGCTGATCCATCCGCAGGTTCAATACGACCTGAAAAGCTAGTTTCTTCAAGCCCAACGCGTCCTTTAACAGTTCTTTTATTAATGGTTGCTACCACTAGAACAATTAGTACTGAAGCGGCGTTAGGGATTCCACCCCTAATATAGCATCCAATCTCTGTGATCCTCATCYMGTGGAAAGGTAGGTTGATCGGCCTCCGCGGTCCTTCCCAAACACTAGATTTAGCCGTCGAGTTCTCATACGATGCAGAGCCGACTCCCCTTTC
GPT140100  GCACGATGATCAAGCGCTGAGGGAATAAAACCCGAAGCGACCTGATCGATTAGGTTTACAAGTGCGATCTTGATTGGCCCTGCGGCTTTCCCTCAATGTCCTTATCTTCTTGCGTATTCTAAGTACATACTGAGTGGTAGTCAAAGACATACTATTGCTCCCTCCTAATCAACATATTAAAGAGAGAACGAGGTGTCCTGGTTAACGGGCGGCGACCAGATCCAGATTCTTGAACCTGGATTACTGTTTCGCTCTAAGTCGCAAATTAGCTATTTGTCAGGGGTCTTTGCCCTGTTGCGATCATTACTTGGAACGATACTCACAACGTAGTATGTACTAGCTTGTCAACACCACCACACGTATAGAAGGTGCGAGAATATGTCACTCCTTTGGCTATAAGAATACGAGGTAACTCGGATCTTTTGTCGAGTGAACGCATTTAGGTCCCCACATACTGATAATGAAAATATCCGTGCCATATTCCAGCGTGGGCGCATTTCCGTTCCTGCACTACCAGAGCTCGGTCTTACAAGGACCTACACCTGTGGTCAAGAGGGCTTGCAGCTTGTCGGCTGCCGTGTCGTCAAGTCGTAACTCTCGGAATATGTGTCGCAAGTAAACCAACCACGCCACTATAGCGCTATTTCCCAGCAAACGTAACGACATTACAGTGCAAGAGTCTTTGTCACCAGACTAATTAAACATTCCGAATACTAGATACCCCGGTTGCGCTACAATAACCGGGAGATTCGATACTATTTCCCGACAGGCGTTGGTATATTCATACGTAACTACCAGCTGTTCAAATTCATGGCACGCAAGTACAGTTAGAAGGCAACCGGTCCTGCTTACCACCTTTGTTTTCCCACTTAAGGGAACCCATCCATGCACGATCCATTGCCAAATAATTTCAATGTCAGAATTTCTCATCATTCAGGTTTGGAAAGTCCCAATTGAGAGCGATACTGAGGAAAGTGTGGTTCTATTGTTGGATACACAGTAAGGGGTGTCCTGGCGATCCAAAGAAATAGGCTAATTAAATGCTGAGGTCAGAGCAGTTTGGCCACCCCGCGCAGCTGTCATCTCCGCATGGACAAACCTTCCTTGCTGAGCTCAGGCCACAAACTCTAGAAATCAAGGTCAAGTAAGGATGTGAGAACACGAGGGCATGACTTGCGTGTGCGCCGTTAGGAATCACCCTTCTCGTCCGGAAAGCTTCCTGTAATTCTTCTCTGACGGAATTCTCTTTCTAATAGAAGGGATTAGTCGGTTTGCCTCTGCGCGACGCATAACCGAATTTTCATAACTTTTAGAGCAAGTTCTGTTTGATTAAGAATGATACACGCTTGACCTACCGAGTCCACTGCCGCATCCACTTGGCCCTGAGGGTGTTTCGGTAAGTTGTGCAGGCTGTCCTAATCTACACTGTCCGGGGGAACAGACCCGTCGTTATCTCATATGGCTCTCCGGGGTGGAACGACGATATCGAGCGAGGGCAACTCTGGCTAACTTGAATCGACACATTGGCCGTTAGAACAGCCATTTAACCTTGTCTCATTCCTAGCCAGCAGGGTAAACGCAGACTCGCATGTAGCTGTATGCACTCCTCCGAGGAAGACAACAGATATGGAGCAGGGTCCTAAAGGGMACCGCCCATGGTATTAAACCGCATCCTCAACAACCGTAGATCTGCGACTTGAAGAATTTAGGGGCTTACGACTCAGACAAAATACTTCAAGAGGGTTCCAATGGGACACGCGAAATCCTGGCTGCGGGCGTAGGTCGTCCTTATGTAAGAATAAATGCGTGTACAGTTCACAAACGTGCGCAGCTGGCATGTAGGTGGAWAACGACAGGGCATCAGGAGAAGACGGCTCACCAGGTTTCAAAATTATTCCCAAGTAGTCATCTAGCGGGAATCAACTACAATGTTTTGTTCCCTGGAATGGCGATAGTACTTGGGCGTTATGCATTTGTCATATAGCCTCCATCTCCGCCATCCAAATTGAGTGGGGTTGCCAAGCTAATTAAATTGTGATGCCATGATACTACATCCCTACGATATGCTGTCGGTTTGATGCACTGCCGTTTTACTTCTCGATGGTAAAACTATGGCTGGTTGTGTTTCCGGGCTACGTTCATCCAAACCAAATAGTTATACCAGTCGCTAAATTGACGATCTTTTTGTACAAGATGAATTTCGGGTGGACCGGTGTATATGCAATTAGATCCAAATATGTTATTCTCAAGTGCCATGTTCGGTAATGTACTCAACGTCGTTAACATAGGCACTTGTGAATAGCAGCTAACCGCAATTAGTGTATCTCCATCAATGATAGACATGACGYTACTCCACCCCAATAAAATATCGCGCCAATGTTGATCGTAATAAGACCCACGAGGGTTGACACCAAGTTCGTGTGGCAAAAGACCAGACGCCCACCCTTTTCGCGTAAACGTTCAATTATCTCTCCAAGATATGAGGTAGATAGCTAAACCTCCTTCTATGGCTCCTCCAGTTAAATCATGCCCTTAATATAAGACATCTAGGAGGGGGAAACCTCGGCTATGATAACATGMGCAGCTTGCTAAAGTGTCGAACGTACACTKTCGAGCTCCCATCTCAAAACGTAATCATTAGAAGATCTGATGAATTTACAAAGGAATGCTCCATCGCCGCCCCGAGGACTCACAAAAGAACGTTCTTCGGCGTTCTACGTAAGGCTCGCATTAAGACATCAGTARTGATCAGATTCGGTTACGTGACCTTCACCGGAAATATTTCTGTTAATGGTACACCATTTACGCAAGAGAGCTCGCCTATGTGATCACTTTAGAATGCAATGAGGATAGCTAATGCTAACTAAATGCCTCAATTCAGTGAGATTGGGGCCCCAGCCAACCCGTTCATTGCGTTGGTCTCTTGAAATCAGAGCATTCAAACAAAATTGGGCTATCCTGACACGTTGATGGCTAAATGCTGTTGCAGAGCGTTTTACTCCATATCGAAAGCGGGAAAGTCGTTCAAGACTAATCGAACCATCGATTTAATCCGGATTTGTTCTACAAGCTGCTGCGCAGGAGGTCGGCGTTTAGTTCAGTGTCAGCCCTAGCAATCATTAGTAGCTAATCTCATCTCATTTTTGACCACGCGGTCCTACGACAGGATAGAGAAGGCCGACGGTAACGCAATCTCGGCTATGTGCGTTCCGGTTTAGATTAAAGGGTAAATTGACTGAGTACGTTTGCAATAAACGCCTCACTGCCCGCGAAGTGACGAGCGCTAGGAAAAAGATAGATTCACTAACCGTAACATGARTGGTGGTTTCCTGACAGAATCCTATCTTACTGGTCTTTTCGTTGTCAGCTAGTACCCACTCTAAGAGACCGACTCCACGCCTTGAACGCAATTATATTTAAAAGTGGGTTCCAGTTTGGCAGAGATACATATCAGTGTGTACGTGGAGCTGGGTATAGCCATCTTGATACGTTCTCTCTGTTTCCCGGCCGACAAAGGAGATGGCTTCAATGTCAAACAATTGGAAAATTCCTGCATAGATGAGCTATGGACCAGTTAGCCGCTCTGCGTATTAGCGCATTATTTTACAGTAGTAGGGGGGCGCGTCTTAGACTACAGCGATCCAGCTTGATTAACACTCGCCACTCACCCTACTCTAATGGTTTTCTCCATAACCAAGCCTCCACAATGTCTCTTTGATGCCTACCTCATACTTGTAACTTTGCACATGCCCGTATTGGCTCGCCTTAAAAACGTACAAGCCCGGATTTTAAAAATATGAAATTCAACAGGTGCTTCACCTGTGTGCGAATTTTTAACATTTCGGCAGTCGACTCCATAACTGGTCGGAACAAATCCATCTTATGCGTTTCTGTTAGTTTAACATCGTGGGGCATTGCTTGTAGGTATCAAAGAATGCCGGTACCGTGACGAATGCACTATCACCAAGATCCGGCATAGGGCCTCTATCTGAGACTAATCTGTAACTGGCCACCTCGATAGCCAACGGTTTTCAGGCCATACACTCTCGCTAGTCGGTATTTGTCTTCTTGGTCTTATTCACCATGTCCTATACCAATATTAGCAGTACGCCCAGTCACTAAGACGTGTATTTGCCACTTTGAGAATACGCTGCCCCCCTGGCTAGTTGATTCCTGCTTGTATWAAGTATACAGGCAATCCGAAAGCGACCACTCAGGGAGCATCTCCATTTTACTTTATGAGATTATGTTACGCCAAAAATCATTACCCCATTTCCTTACAAGCAACGCATCGTTTGCTGTTCCATCCGCAGGTTCAATACGACCTGAAAAGCTAGTTTCTTCAAGCCCAACGCGTCCTTTAACAGATCATCCATTAGTGATTATCACTACTAGTACAATTAGTACTGAAGCGGCGTCAGGGATTCTACCCCTAGTATGGCATCCAATCTTTTCGAGCTCCACCCAGTGGAAAGGTAGGTTGATCGGCCTCCGCGGTCCTTCCCAAACACTAGATTTAGCCGTCGAGTTCTCATACGATGCAGAGCCGACTCCCCTTTC
GPT140110  GCACGGTGACCAAGCGCCGAGGAAATAAAACCCGAAGCGACCTGACTGATTAGGTTTACAAGTGCGATCTTGATTGGCCCTGCGGCTTTCCCTCAATGTCCTTATCTTCTTGCGTATTCTAAGTACATACTGAGTGGTAGTCAAAGACATACTATTGCTCCCTCCTAATCAACATATTAAAGAGAGAACGAAGTGTCCTGGTTAACGGGCGGCGACCAGATCCAGATTCTCGAACCTGGATTACTGTTTCGCTCTAAGTCGCAAATTAGCTATTTGTCAGGGGTCTTTGCCCTGTTGCGATCATTACGTGGGTCGATACTCACAACGTAGTATGTACTAGCTTGTCAACACCACCACACGTATAGAAGGTGCGAGAATAGGTCACTCCTTTGGCTATAAGAATACGAGGTAACTCGGATCTTTTGTCGAGTGAACACATTTAGGTCCCCACATACTGATAATGAAAATACCCGTGCCATATTCCAGCGTGGGCGCATTTCCGTTCCTGCACTACCAGAGCTAGATCTTACAAGGACCTACACCTGTGGTCAAGAGGGCTTGCTSCTTGTAGGCAGCCGTGTCGTCAAGTCGTAACTCTCGGAATATGTGTCGCAAGTAAACCAACCACGCCACTATAGCGCTATTTCCCAGCAAACGTAACGACATTACAGTGCAAGAGTCTTTGTCACCAGACTAATTAAACATTCCGAATACCAGATACTTAAGCTACGCTATCATGATCGGGAGATTCGATACTATCTCCCGACAGGCGTTGGTATATTCATACGTAACTACCAGCTGTTCAAATTCATGGCACGCAAGTACAGTTAGAAGGCAACCGGACCTGCTTACCACCTTTGTTTTCCCACTTAAGGGAACCCTTCCATGCACGATCCATTGCCAAATAATTTCAATGTCAGAATTTCTCATCATTCAGGTTTGGAAAGTCCCAATTGAGAGCGATACTGAGGAAAGTGTGGTTCTATTGTTGGATACACAGTAAGGGGTGTCCTGGCGATCCAAAGAAATAGGCTAATTAAATGGTCAGGTCAGAGCAGCTTGACCACCCCGCGCAGCTGTCATCTCCGCATGGACAAAATTTCCATGCTGAGCTCAGGTAACAAACTCTAGAAATCAAGGTCAAGAAAGGGTTTAAGAACACGAGGGCATGACTTGCGTGTGCGCCGTTAGGAATCACCCTTCTCGTCCGGAAAGCTTCCTGTAATTCTTCTCTGACGGAATTCTCTTTCTAATAGAAGGGATTAGTCGGTTTGCCTCTGCGCGACGCATAACCGAATTTTCACAGCATTTAGAGCAAGTTCTGTTTGATTGAGAATGATACACGCTTGACCTACCGAGTCCACTGCCGCATCCACTTGGCCCTGAGGGTGTTTCGGTAAGTTGTGCAGGCTGTCCTAATTTACACTGTCCGGGGGGGTCCGTGTGTCGTTATCTCATATGGCTCTCCGGGGTGGAACGACGATATCGAGCGAGGGCAACTCTGGCTAACTTGAATCGACACATTGGCCGTTAGAACAGCCATTTAGCCGGGTCCCATTCCTAGCCAATGGAGTAAACGTAGACTCGCATGTAGCTGTATTCAATCCTCCGAGGAAGACAACAGATATGGAGCAGGGTCTTCCAAGGAACCGCCCATGGTATTAAACCGCATCCTCAACAACCGTAGATCTGCTGTTTGAAGACTTTAGGGGCTTGCAACTCAGACAAAATACGTCGAGAGGATTCCAATGGGACACGCGAAATCCTGGCTGCGGGCGTAGGTCGTCCTTATGTAAGAATAAATGCATGTACAGTTCACAAACGTGCGCAGCTGGCATGTAGGTGGATAACGACAGGGCATCAGGAGAAGACGGCTCACCAGGTTTCAAAATTATTCCCAAGTAGTCATCTAGCGGGAATCAAGTACAATGTTTTGTTCCCTGGAATGGCGATAGTACTTGGGCGTTATGCATTTGTCTCATAGCCTCCATCTCCGCCATCCCAAGTGAGTGGGGGTTCCAAGGTAATTAAATTGAGCCGCCATGATACTACATCCCTACGATATGCTGTCGGTTTGATGCACTGCCGTTTTACTTCTCGATGGTAAAACTATGGCTGGTTGTGTTTCCGGGCTACGTTCATCCAAACCAAATAGTTATACCAGTCACTAAATTGACGATCTTTTTGTACAAGATGAATTTCGGGTGGACCGGTGTATATGCAATTAGATCCAAATATGTTATTCTCAAGTGCCATGTTCGGTAATGTACTCAACGTCGTTAACATAGGCCCTTGTGAATAGCAGCTAACCGCAGTTAATGTAGCTCAATCCAAGATAGACATGACGYTACTCCACCCCAATAAAATATCGCGCCGATGTTGATCGTAATAAGACCCACGAGGGTTGACATCAAGTTCGTGTGGCAAAAGACCAGACGCCCACCCTTTTCGCGTAAACGTTCAATTATCTCTCCAAGATATGAGGTAGATAGCTAAACCTCCTTCTATGGCTCCTCCAGTTAAATCATGCCCTTAGTATAAGACATCTAGGAGGGGGAGACCTCGGCTATGATAACATGMGCAGCTTGCTAAAATGTCGAACGTATACCTCCGGGCTCCCATCTTAAAACGTAATCATTAGAAGATCTGATGGATTTACAAAGGATTGCTTCATCGCCGCCCCGAGGACTCACGAAAGAGCGTTCTTCGGCGTTCTACGTAAGGCTCGCATTAAGACATCAGTARTGATCAGATTCGGTTACGTGACCTTCACCGGAAATATTTCTGTTAATGGTACACCATTTACGCAAGAGAGCTCGCCTATGTGATGACTTTAGAATGCCTTGAGGATAGCTAATGCTAACTAAATGCCTCAATTCTGTGAAGTTGGGGCCCCAGCCAACCCGTTCATTGCGTTAGTCTCTTGAAATCAGAGCATTCAAACAAAATTGGGCTATCCTGACACGTTGATGGCTAAATGCTGTTGCAGAACGTTTTACTCCATATCGAAAGCGGGAAAGTCGTTCAAGACTAGTCGGGCCATCGATTTAATCCGGATTTGTTCTACAAGCTGCTGCGCAGGAGGTCGGCGTTTAGTTCAGTGTCAGCCCTAGCAATCATTAGTAGCTAATCTCATCTCATTTTTGACCACGCGGTCCTACGACAGGATAGRGAAGGCCGACGGTAACGCAATCTCGGCTATGTGCGTTCCGGTTTAGATTAAAGGGTAAATTGACTGAGTACGTTTGCAATAAACGCCTCACTGCCCGCGAAGTGACGAGCACCATGA-TAAGATAGATTCACTAACCGTAACATGARTGGTGGTTTCCTGACAGAATCCTATCTTATCGGGCTGCCCGTTGTCGGCTAGTACCCACTCTAAGAGACCGACTCCACGCCTTGAACGCAATTATATTTAAAAGTGGGTTCCAGTTTGGCAGAGATACATATCAGTGTGTACGTGGAGCTGGGTATAGCCATCTTGATACGTTCTCTCTGTTTCCCGGCCGACAAAGGAGATGGCTTGAATGTCAAACAATTGGAAAATTCCTGCATAGATGAGCTATGGACCAGTTAGCCGCTCTGCGTATTAGCGCATTATTTTACAGTAGTAGGGGGGCGCGTCTTAGACAACAGCGATCCAGCTTGATTAACACTCGACACTCACCCTACTCTAATGGTTTTCTCCATAACCAAGCCTCCATAATGGTTCTTTGATGCCTACCTCATACTTGTAACTTTGCACATGCCCGTATTGGCTCGCCTTAAAAACGTACAAGCCCGGATTTTAAAAATATGAAATTCAACAGGTGCTTCACCTGTGTGCGAATTTTTAACATTTCGGCAGTCGACTCCATAACTGGTCGGAACAAATCCATCCTATGCGTTTCTGTTAGTTTAACATCGTGGGGCATTGCTTGTAGGCATCAAAGAATACTGGTTCAGCGACGAATGCACTATCACCAAGATCCGGCATAGGGCCTCTATCTGAGACTAATCTGTAACTGGCCACCTCGATAGCCAACGGTTTTCAGGCCATACACTCTCGCTAGTCGGTATTTGTCTTCTTGGTCTTATTCACCATGTCCTATACCAATATTAGCAGTACGCCCAGTCACTAAGACGTGTATTTGCCACTTTGAGAATACGCTGCCCCCCTGGCTAGTTGATTCCTGCTTGTATWAAGTATACAGGCAATCCGAAAGCGACCACTCAGGGAGCATCTCCATTTTACTTTATTAAATCGTGTTACGCCACAAATCATTACCCCATTTCCTTACAAGCAACGCATCGTTCGCTGTTCCATCCGCAGGTTCAATACGACCTGAAAAGCTAGTTTCTTCAAGCCCAACGCGTCCTTTAACAGTTCTTTTATCAATGGTTGCTACCACTAGAACAATTAGTACTGAAGCGGCGTTAGGGATTCCACCCCTAATATAGCATCCAATCTCTGTGATCCTCATCYMGTGGAAAGGTAGGTTGATCGGCCTCCGCGGTCCTTCCCAAACATTAGACTTAGCCGTCGAGTTCTCATACGATGCAGAGCCGACTCCCCTTTC
GPT140130  GCACGATGATCAAGCGCTGAGGGAATAAAACCCGAAGCGACCTGATCGATTAGGTTTACAAGTGCGATCTTCATTGGCCCTGCGGCTTTCCCTCAATGTCCTTATCTTCTTGCGTATTCTAAGTACATACTGAGTGGTAGTCAAAGACATACTATTGCTCCCTCCTAATCAACATATTAAAGAGAGAACGAGGTGTCCTGGTTAACGGGCGGCGACCAGATCCAGATTCTTGAACCTGGATTGCTGTTTGGCTCTAAGTCGCAAATTAGCTATTCACTTGTTAAGATTGCCCTGTTGCGATCATTACTTGGAACGATACTCACAACGTAGTATGTACTAGCTTGTCAACACCAYCACACGTATAGAAGGTGCGAGAATAGGTCACTCCTTTGGCTATAAGAATACGAGGTAACTCGGATCTTTTGTCGAGTGAACACATTTAGGTCCCCACATACTGATAATGAAAATATCCGTGCCATATTCCAGCGTGGGCGCATTTCCGTTCCTGCACTACCAGAGCTCGGTCTTACAAGGACCTGCACCTGTGGTCAAGAGGGCTTGCAGCTTGTCGGTAGCCGTGTCGTCAAGTCGTAATATYGAGTGCCCAGTGTACGACCAAACCAACCACGCCACTATAGCGCTATTTCCCAGCAAACGCAACGACATTACAGTGCGAGAGTCTTTGTCACCAGACAAATTAAACATTCCGAATACCAGATACTTAAGCTACGCTATCATGATCCGGAGATTCGATCAGACCTCCCGACAGGCGTCGGCATATTCACACGTAACTTGTTGTCTACTTGGATTCCCAATTGCAAGTACAGTTAGAAGGCAATCGGACCCTCTTACCACCTTTGTTTTCCCACTTAAGGGAACCCWTCCATGCACGATCAATTGCCAAATAATTTCAATGTCAGAATTTCTCATCATTCAGGTTTGGAAAGTCCCAATTGAGAGCGATACTGAGGAAAGTGTGGTTCTATTGTTGGATACACAGTAAGGGGTGTCCTGGCGATCCAAAGAAATAGGCTAATTAAATGGTCAGGTCAGAGCAGTTTGGCCACCCCGCGCAGCTGTTGGTTCCGCGCGGACAAACCTTCCTTGCTGAGCTCAGGCCACAAACTCTAGAAATCAAGGTTAAGTAAGGATGTGAGAACACGAGGGCATGACTTGCGTGTGCGCCGTTACGAATCACCCTTCTCGTCCGGAAAGCTTCCTGTAATTCTTCTCTGACGGAATTCTCTTTCTAACAGGGGGGATTAGTCGGTTTGCCTCTGCGCTACGCATAACCGAATTTTCATAACTTTTAGAGCAAATTTTGTTTGATTAAGAATGATACACGCTTGACCTACCGAGTCCACTGCCACATCCATCAAATCTTCGTRTCCAACTRAGGTAGCACTAAGGCTGTCCTAATTTACACTGTCCGGGGGGGTCCGTGTAATACCTGTGTGCATGGCTCTCCGGGGTGGAACGACGATATCGAGCGAGGGCAACTCTGGCTAACTTGAATTGACACATTGGCCGTCAGAACAGCCATTTAACCGGGTCTCATTCCTAGCCAGCAGGGTAAACGCAGACTCGCATGTAGCTGTATGCACTCCTCCGAGGAAGACAACAGATATGGAGCAGGGTCTTCCAAGGAACCGCCCATGGTATTAAACCGCATCCTCAACAACCGTAGATCTGCTGTTTGAAGACTTTAGGGGCTTGCAACTCAGACAAAATACGTCGAGAGGATTCCAATGGGACACGCGAAATCCTGGGYRGAAAACAGRRTTTACTAGACAAGGGAATAGATGCATGTACAGTTCACAAACGTGCGTGGCTGGCATGGAGGTGGATAACGACAAGGCATCAGGAGAGGACGGCTCACCAGGTTTCAAAATTATTCCCAAGTAGTCATCTAGCGGGAATCCACTACAATGTTTTGTTCCCTGGAATGGCGCTAGTACTTGGGCGTGATGCATTTATCATATAGCCTCCATCTCCGCCATCCCAATTGAGTGGGGTTGCCAAGCTAATTAAATTGTGATGCCATGATACTACATCCCTACGATATGCTGTCGGTTTGATGCACTGCCGTTTTACTTCTCGATGGTAAAACTATGGCTGGTTGTGTTTCCGGGCTACGCCTGCACCGGCAGGGGAGTTATACCAGTCGCTAAATTGACGATACTCCCATGCAAGATGAATTTCACCKGCACCGGTGTATATGCAATTAGATCCAAATATGTTATTCTCAAGTGCCATGTTCGGTAATGCAATCAACGTCGTTAACATAGGCACTTCTGAATAGCAGCTAACCGCAATTAGTGTAGCTCCATCAATGATAGACATGACGTTACTCCACCCCAATAAAATATCGCGCCGATGTTGATCGTAATAAGACCCACGAGGGTTGACACCAAGTTCGTGTGGCAAAAGACCAGACGCCCACCCTTTTCGCGTAAACGTTCAATTATCTCTCCAAGATATGAGGTAGATAGCTAAACCTCCTTCTATGGCTCCTCCAGTTAAATCATGCCCTTAGTATAAGACATCTAGGAGGGGGAAACCTCGGCTATGATAACATGMGCAGCTTGCTAAAATGTCAGGGAACCAACGTCGAGCTCCCATCTCAAAACGTAATCATTAGAAGATCTGATGGATTCACAAAGGAATGCTCCATCGCCGCCCCGAGGACTCACGAAAGAACGTTCTTCGGCGTTCTACGTAAGGCTCGCATTAAGACATCAGTARTGATCAGATTCGGTTACGTGACCTTCACCGGAAATATTTCTGTTAATGGTACACCATTTACGCAAGAGAGCTCGCCTATGTGATGACTTTAGAATGCCTWGAGGATAGCTAATGCTAACTAAATGCCTCAATTCTGTGAAGTTGGGGCCCCAGCCAACCCGTTCATTGCGTTAGTCTCTTGAAATCAGAGCATTCAAACAAAATTGGGCTATCCTGACACGTTGATGGCTAAATGCTGTTGCAGAGCATTATACTCCATATCGAAAGCGGGAAAGTCGTTCAAGACTAGTCGGGCCATCGATTTAATCCGGATTTGTTCTACAAGCTGCTGCGCAGGAGGTCGGCGTTTAGTTCAGTGTCAGCCCTAGCAATCATTAGTAGCTAATCTCATCTCATTTTTGACCACGCGGTCCTACGACAGGATAGGGAAGACCGACGGTAACGCACTATGGGCTATGTGCGYCCCGGTTTAGATTAAAGGGTAAATTGACTGAGTACGTTTGCAATAAACGCCTCACTGCCCGCGAAGTGACGAGCGCTAGGAAAAAGATAGATTCACTAACCGTACTACGCACGGAGGTTTTCTGTTAGAATCCCATCTTATCGGGCTTTTCGTTGTCGGCTAGTACCCACTCTAAGAGACCGACTCCACGCCTTGAACGCAATTATATTTAAAAGTGGGTTCCAGTTTGGCAGAGATACATATCAGTGTGTACGTGGAGCTGGGTATAGCCATCTTGATACGTTCTCTCTGTTTCCCGGCCGACAAAGGAGATGGCTTGAATGTCAAACAATTGGAAAATTCCTGCGTAGATGAGCTATGGACCAGTTAGCCGCTCTGCGTATTAGCGCATTATTTTACAGTAGTAGGGGGGCGCGTCTTAGACAACAGCGATCCAGCTTTACTAACACTCGCCACTCGCCCTACTCTAATGGTTTTCTCGATAACCAAGCCTCCACAATGGTTCTTAGATGCCGACCTCATACTTGTAACTTTGCACATGCCCGTATTGGCTCGCCTTAAAAACGTACAAGCCCGGATTTTAAAAATATGAAATTCAACAGGTGCTTCACCTGTGTGCGAATTTTTAACATTTCGGCAGTCTACTCCATAACTGGTCGGAACAAATCCATCCTATGCGTTTCTGTTAGTTTAACATCGTGGGGCATTGCTTGTAGGCATCAAAGAATACTGGTTCAGCGACGAATGCACTATCACCAAGATCCGGCATAGGGCCTCTATCTGAGACCAATCTGTAACTGGCCACCTCGATTAGAGGTCAAGCCTGAAAGGATTACTCTCGCTAGTCGGTATTTGTCTTCTTGGTCCGAGAYGCCATGTCCTATACCAMAATTAGCAGTACGCCCAGTCACTAAGACGTGTATTTGCCACTTTGAGAATACGCTGCCCCCCTGGCTAGTTGATTCCTGCTTGTATWAAGTATACAGGCAATCCGAAAGCGACCACTCAGGGAGCATCTCCATTTTACTTTATGAGATTATGTTACGCCAAAAATCATTACCCCATTTTCTTACAGGCAACGCATCGTTTGCTGTTCCATCCGCAGGTTCAATACGACCTGAAAAGCCAGTTTCTTCAAGCCCAACGCGTCCTTTAACAGTTCTTTTATTAATGGTTGCTACCACTAGAACAATTAGTACTGAAGCGGCGTTAGGGATTCCACCCCTAATATAGCATCCAATCTCTGTGATCCTCATCYMGTGGAAAGGTAGGTTGATCGGCCTCCGCGGTCCTTCCCAAACATTAGATTTAGCCGTCGAGTTCTCATACGATGCAGAGCCGACTCCCCTTTC
CTR_H1_122 GCACGATGATCAAGCGCTGAGGGAATAAAACCCGAAGCGACCTGATCGATTAGGTTTACAAGTGCGATCTTGATTGGCCCTGCGGCTTTCCCTCAATGTCCTTATCTTCTTGCGTATTCTAAGTACATACTGAGTGGTAGTCAAAGACATACTATTGCTCCCTCCTAATCAACATATTAAAGAGAGAACGAGGTGTTCTGGTTAACGGGCGGCGACCAGATCCAGATTCTTGAACCTGGATTGCTGTTTGGCTCTAAGTCGCAAATTAGCTATTTGTCAGGGGTCTTTGCCCTGTTGCGATCATTACTTGGAACGATACTCACAACGTAGTATGTACTAGCTTGTCAACACCACCACACGTATAGAAGGTGCGAGAACAGGTAACTCCTTTGGCTATAAGAATACGAGGTAACTCGGATCTTTTATCGAGTAAACACATTTAGGTCCCCACATACTGATAATGAAAATATCCGTGCCATATTCCAGCGTGGGCGCATTTCCGTTCCTGCACTACCAGAGCTAGATCTTACAAGGACCTGTACCTGTGGCCAAGAGGGCTTGCAGCTTGTCGGCTGCCGTGTCGACAAGTCGTAACTCTCGGAATATGTGTCGCAAGTAAACCAACCACGCCACTATAGCGCTATTTCCCAGCAAACGCAACGACATTACAGTGCGAGAGTCTTTGTCACCAGACAAATTAAACATTCCGAATACCAGATACTTAAGCTACGCTACAATGATCGGGAGATTCGATCAGACCCCCAGACAGGCGTCGGTATATTCATACGTAACTACCAGCTGTTCAAATTCATGGCACCCAAGTACAGTTAGAAGGCAACCGGACCTGCTTACCACCTTTGTTTTCCCACTTAAGGGAACCCTTCCATGCACGATCCATTGCCAAATAATTTCAATGTCAGAATTTCTCATCATTCAGGTTTGGAAAGTCCCAATTGAGAGCGATACTGAGGAAAGTGTGGTTCTATTGTTGGATACACAGTAAGGGGTGTCCTGGCGATCCAAAGAAATAGGCTAATTAAATGGTCAGGTCAGAGCAGCTTGACCACCCCGCGCAGCTGTCATCTCCGCATGGACAAAATTTCCATGCTGAGCTCAGGTAACAAACTCTAGAAATCAAGGTCAAGTAAGGGTGTGAGAACACGAGGGCATGACTTGCGTGTGCGCCGTTACGAATCACCCTTCTCGTCCGGAAAGCTTCCTGTAATTCTTCTCTGACGGAATTCTCTTTCTAACAGGGGGGATCAGTCGGTTTGCCTCTGCGCGACGCATAACCGAATTTTCATAACTTTTAGAGCAAGTTCTGTTTGATTAAGAATGATACACGCTTTACCTACCGAGTCCACTGCCGCATCTACTTGGCCCTGAGGGTGTTTCGGTAAGTTGTGCAGGCTGTCCTAAACTACACTGTCCGGGGGGGTCCGTGTAACGTTATCTCATATGGCTCTCCGGGGTGGAACGACGATATCGAGCGAGGGCAACTCTGGCTAACTTGAATCGACACATTGGCCGTTAGAACAGCCATTTAACCTTGTCTCATTCCTAGCCAGCAGGGTAAACGCAGACTCGCATGTAGCTGTATGCACTCCTCCGAGGAAGACAACAGATATGGAGCAGGGTCTTCCAAGGAACCGCCCATGGTATTAAACCGCATCCTCAACAACCGTAGATCTGCTGTTTGAAGACTTTAGGGGCTTGCAACTCAGACAAAATACGTCGAGAGGATTCCAATGGGACACGCGAAATCCTGGCTGCGGGCGTAGGTCGTCCTTATGTAAGAATAGATGCATGTACAGTTCACAAACGTGCGCAATCAATGCATTMCGTAGAGATAACAGGGCATCAGGAGAAGACGGCTCACCAGGTTTCAAAATTATTCCCAAGTAGTCATCTAGCGGGAATCAAGTACAATGTTTTGTTCCCTGGAATGGCGATAGTACTTGGGCGTTATGCATTTGTCATATAGCCTCCATCTCCGCCATCCCAATTGAGTGGGGTTGCCAAGCTAATTAAATTGTGATGCCATGATACTACATCCCTACGATATGCTGTCGGTTTGATGCACTGCCGTTTTACTTCTCGATGGTAAAACTATGGCTGGTTGTGTTTCCGGGCTACGTTCATCCAAACCAAATAGTTATACCAGTCGCTAAATTGTTATACTTTTTGTGCAAGATGAATTTCGGGTGGACCGGTGTATATGCAATTAGATCCAAATATGTTATTCTCAAGTGCCATGTTCGGTAATGCAATCAACGTCGTTAACATAGGCACTTCTGAATAGCAGCTAACCGCAATTAGTGTAGCTCCATCAATGATAGACATGACGTTACTCCACCCCAATAAAATATCGCGCCAATGTTGATCGTAATAAGACCCACGAGGGTTGACACCAAGTTCGTGTGGCAAAAGACCAGACGCCCACCCTTTTCGCGTAAACGTTCAATTATCTCTCCAAGATATGAGGTAGATAGCTAAACCTCCTTCTATGGCTCCTCCAGTTAAATCATGCCCTTAGTATAAGACATCTAGGAGGGGGAAACCTCGGCTATGATAACATGMGCAGCTTGCTAAAATGTCGAACGTATACCTCCGAGCTCCCATCTCAAAACGTAATCATTAGAAGATCTGATGAATTTACAAAGGAATGCTCCATCGCCGCCCCGAGAACTCACGAAAGAAAGTCCTTCGGCGTTCTACGTAAGGCTCGCATTAAGACATCAGTARTGATCAGATTCGGTTACGTGACCTTCACCGGAAATATTTCTGTTAATGGTACACCATTTACGCAAGAGAGCTCGCCTATGTGATGACTTTAGAATGCCTTGAGGATAGCTAATGCTAACTAAATGCCTCAATTCTGTGAAGTTGGGGCCCCAGCCAACCCGTTCATTGCGTTGGTCTCTTGAAATCAGAGCATTCAAACAAAATTGGGCTATCCTGACACGTTGATGGCTAAATGCTGTTGCAGAACATTTTACTCCAGATCGAAAGCGGTAAAGTCGTTCAAGACTAGTCGGGCCATCGATTTAATCCGGATTTGTTCTACAAGCTGCTGCGCAGGAGGTCGGCGTTTAGTTCAGTGTCAGCCCTAGCAATCATTAGTAGCTAATCTCATCTCATTTTTGACCACGCGGTCCTACGACAGGATAGGGAAGACCGACGGTAACGCACTATGGGCTATGTGCGTTCCGGTTTAGATTAAAGGGTAAATTGACTGAGTACGTTTGCAATAAACGCCTCACTGCCCGCGAAGTGACGTACACCTTGATTAAGATAGATTCACTAACCGTACTACGCACGGAGGTTTTCTGTTAGAATCCCGCTTGGTCGGGCTTTTCGTTGTCGGCTAGTACCCACTCTAAGAGACCGACTCCACGCCTTGAACGCAATTATATTTAAAAGTGGGTTCCAGTTTGGCAGAGATACATATCAGTGTGTACGTGGAGCTGGGTATAGCCATCTTGATACGTTCTCTCTGTTTCCCGGCCGACAAAGGAGATGGCTTGAATGTCAAACAATTGGAAAATTCCTGCGTAGATGAGCTATGGACCAGTTAGCCGCTCTGCGTATTAGCGCATTATTTTACAGTAGTAGGGGGGCGCGTCTTAGACTACAGCGATCCAGCTTGATTAACACTCGCCACTCACCCTACTCTAATGGTTTTCTCGATAACCAAGCCTCCACAATGGTTCTTTGATGCCTATTCTACTCTTGTAACTTTGCACAAGCCCGTATTGGCTCGCCTTAAAAACGTACAAGCCCGGATTTTAAAAATATGAAATTCAACAGATGCTTCACCTGTGTGAAAACTGTTAGCGCGTCGGCAGTCGGTTCCATAACTGATCGCAACAAATCCATCCTATGCGTTTCTGTTAGTTTAACATCGTGGGGCATTGCTTGTAGGCATCAAAGAATACTGGTTCAGCGACGAATGCACTATCACCAAGATCCGGCATAGGGCCTCTATCTGAGACCAATTTGTAACTGGCCACCTCGATAGGAGGTCAAGCCCAGGCCATACACTCTCGCTAGTCGGTATTTGTCTTCTTGGTACGCGTCACCATGTCCTATACCTCTATTAGCAGTACGCCCAGTCACTAAGACGTGTATTTGCCACTCTGAGAATACGCTGCCCCTCTAGCTAGTTGATTCCTGCTTGTATWTAGTATACAGGCAATCCGAAAGCGACCACTCGGGGAGCAGCTCCATTTTACTTTATTAAATCGTGTTACGCCAAAAATCATTACCCCATTTCCTTACAAGCAACGCATCGTTTGCTGATCCATCCGCAGGTTCAATACGACCTGAAAAGCTAGTTTCTTCAAGCCCAACGCGTCCTTTAACAGATCATCCATTAGTGATTATCACTACTAGTACAATTAGTACTGAAGCGGCGTCAGGGATTCTACCCCTAGTATGGCATCCAATCTTTTCGAGCTCCACCCAGTGGAAAGGTAGGTTGATCGGCCTCCGCGGTCCTTCCCAAACATTAGATTTAGCCGTCGAGTTCTCATACGATGCAGAGCCGACTCCCCTTTC
GPT123670  GCACGGTGACCGAGCGCTGAGGAAATAAAACCCGAAGCGACCTGACTGATTAGGTTTACAAGTGCGATCTTGATTGGCCCTGCGGCTTTCCCTCAATGTCCTTATCTTCTTGCGTATTCTAAGTACATACTGAGTGGTAGTCAAAGACATACTATTGCTCCCTCCTAATCAACATATTAAAGAGAGAACGAAGTGTCCTGGTTAACGGGCGGCGACCAGATCCAGATTCTTGAACCTGGATTGCTGTTTCGCTCTTAGTCGCAAATTAGCTATTTGTCAGGGGTCTTTGCCCTGTTGCGATCATTACTTGGAACGATACTCACAACGTAGTATGTACTAGCTTGTCAACACCATCACACGTATAGAAGGTGCGAGAACAGGTAACTCCTTTGGCTATAAGAATACGAGGTAACTCGGATCTTTTGTCGAGTGAACACATTTAGGTCCCCACATACTGATAATGAAAATATCCGTGCCATATTCCAGCGTGGGCGCATTTCCGTTCCTGCACTACCAGAGCTAGATCTTACAAGGACCTGTACCTGTGGTCAAAAAAGCTTGCAGCTTGTCGGCTGCCGTGTCGACAAGTCGTAACTCTCGGAATATGTGTCGCAAGTAAACCAACCACGCCACTATAGCGCTATTTCCCAGCAAACGTAACGACATTACAGTGCAAGAGTCTTTGTCACCAGACTAATTAAACATTCCGAATACCAGATACTTAAGCTACGCTATCATGATCGGGAGATTCGATACTATCTCCCGACAGGCGTTGGTATATTCATACGTAACTACCAGCTGTTCAAATTCATGGCACGCAAGTACAGTTAGAAGGCAACCGGACCTGCTTACCACCTTTGTTTTCCCACTTAAGGGAACCCATCCATGCACGATCAATTGCCAAATAATTTCAATGTCAGAATTTCTCATCATTCAGGTTTGGAAAGTCCCAATTGAGAGCGATACTGAGGAAAGTGTGGTTCTATTGTTGGATACACAGTAAGGGGTGTCCTGGCGATCCAAAGAAATAGGCTAATTAAATGGTCAGGTCAGAGCAGCTTGACCACCCCGCGCAGCTGTCATCTCCGCATGGACAAACCTTCCATGCTGAGCTCAGGCCACAAACTCTAGAAATAAAGGTCAAGTAAGGATGTGAGAACACGAGGGCATGACTTGCGTGTGCGCCGTTACGAATCACCCTTCTCGTCCGGAAAGCTTCCTGTAATTCTTCTCTGACGGAATTCTCTTTCTAACAGGGGGGATCAGTCGGTTTGCTTCTGCGCTACGCATAAATGAATTTTCATAACTTTTAGAGCAAGTTCTGTTTGATTGAGAGTGATACACGTTTGACCTACCGAGTCCACTGCCGCATCCACTTGGCCCTGAGGGTGTTTCGGTAAGTTGTGCAGGCTGTCCTAATTTACACTGTCCGGGGGGGTCCGTGTGTCGTTATCTCATATGGCTCTCCGGGGTGGAACGACGATATCGAGCGAGGGCAACTCTGGCTAACTTGAATCGACACATTGGCCGTTAGAACAGCCATTTAGTCGTGTCTCATTCCTAGCCAGCAGGGTAAACGCAGACTCGCATGTAGCTGTATGCACTCCTCCGAGGAAGRCAACAGATATGGAGCAGGGCTCCACCAA-AGTTCTGTCCTACGCCGTATTAAGAAAAAGCTCGCAAATT-GCCCGG-CAAATGATAACCGTCGCTCCAAGGTCACCGCCGTGCGAGCAGAATAAGCGTAGGCAGTACACGCGAAATCCTGGCTGCGGGCGTGAGTCGTCCTTATGTAAGAATAGATGCATGTACAGTTCACAAACGTGCGCAGCTGGCATGTAGGTGGATAACGACAGGGCATCAGGAGAAGACGGCTCACCAGGTTTCAAAATTATTCCCAAGTAGTCATCTAGCGGGAATCAAGTACAATGTTTTGTTCCCTGGAATGGCGCTAGTACTTGGGCGTGATGCATTTGTCATATAGCCTCCATCTCCGCCATCCCACGTGAGTGGGGTTGCCAAGCTAATTAAATTGTGATGCCATGATACTACATCCCTACGATATGCTGTCGGTTTGATGCACTGCCGTTTTACTTCTCGATGGTAAAACTATGGCTGGTTGTGTTTCCGGGCTACGTTCATCCAAACCAAATAGTTATACCAGTCGCTAAATTGACGATCTTTTTGTGCAAGATGAATTTCGGGTGGACCGGTGTATATGCAATTAGATCCAAATATGTTATTCTCAAGTGCCATGTTCGGTAATGCAATCAACGTCGTTAACATAGGCACTTGTGAATAGCAGCTAACCGCAATTAGTGTAGCTCCATCAATGATAGACATGACGYTACTCCACCCCAATAAAATATCGCGCCAATGTTGATCGTAATAAGACCCACGAGGGTTGACATCAAGTTCGTGTGGCAAAAGACCAGACGCCCACCCTTTTCGCGTAAACGTTCAATTATCTCTCCAAGATATGAGGTAGATAGCTAAACCTCCTTCTATGGCTCCTCCAGTTAAATCATGCCCTTAGTATAAGACATCTAGGAGGGGGAAACCTCGGCTATGATAACATGMGCAGCTTGCTAAAATGTCGAACGTATACCTCCGAGCTCCCATCTTAAAACGTAATCATTAGAAGATCTGATGAATTTACAAAGGAATGCTTCATCGCCGTCCCGAGGACTCACGAAAGAACGTCCTTCGGCGTTCTACGTAAGGCTCGCATTAAGACATCAGTARTGATCAGATTCGGTTACGTGACCTGCACCGGAAATATTTCTGTTAATGGTACACCATTTGCGCAAGAGAGCTCGCCTATGTGATCACCTTAGAATGCCTTGAGAATAGCTAATGCTAACTAAATGCCTCAATTCTGTGAAGTTGGGGCCCCAGCCAACCCGTTCATTGCGTTAGTCTCTTGAAATCAGAGCATTCAAACAAAATTGGGCTATCCTGACACGTTGATGGCTAAATGCTGTTGCAGAGCGTTTTACTCCATATCGAAAGCGGGAAAGTCGTTCAAGACTAGTTGAACCACCGATTTAATCCGGACTTGTTCTAGAAGCTGCTGCGCAGGAGGTCGGCGTTTAGTTCAGTGTCAGCCCTAGCAATCATTAGTAGCTAATCTCATCTCATTTTTGCCCACGCGGTCCTACGACAGGATAGGGAAGACCGACGGTAACGCACTATGGGCTATGTGCGTTCCGGTTTAGATTAAAGGGTAAATTGACTGAGTACGTTTGCAATAAATTTCTCATTGCCCACGAAGTGACGAGCGCTAGGAAAAAGATAGATTCACTAACCGTACTACGCACGGAGGTGTTCTGACAGAATCCTATCTTATCGGTCTTTTCGTTGTCGGCTAGTACCCACTCTAAGAGACCGACTCCACGCCTTGAACGCAATTATATTTAAAAGTGGGTTCCAGTTTGGCAGAGATACATATCAGTGTGTACGTGGATCTGGGTATAGCCATCTTGATACGTTCTCTCTGTTTCCCGGCCGACAAAGGAGATGGCTTCAATGTCAAACTATTGGAAAATTACTGCGTAGATGAGCTATGGACCAGTTAGCCGCTCTGCGTATTAGCGCATTATTTTACAGTAGTAGGGGGGCGCGTCTTAGACAACAGCGATCCAGCTTGATTAACACTCGCCACTCACCCTACTCTAATGGTTTTCTCCATAACCAAGCCTCCATAATGGTTCTTTGATGCCTATTCTACTCTTGTAACTTTGCACAAGCCCGTATTGGCTCGCCTTAAAAACGTACAAGCCCGGATTTTAAAAATATGAAATTCAACAGATGCTTCACCTGTGTGAAAACTGTTAGCGCGTCGGCAGTCGACCTTACAACTGGTCGGAACAAATCCATCTTATGCGTTTCTGTTAGTTTAACATCGTGGGGCATTGCTTGTAGGTATCAAAGAATACTGGTTCAGCGACGAATGCACTATCACCAAGATCCGGCATAGGGCCTCTATCTGAGACCAATCTGTAACTGGCCACCTCGATAGCCAACGGTTTTCAGGCCATACACTCTCGCTAGTCGGTATTTGTCTTCTTGGTCTTATTCACCATGTCCTATACCAAAATTAGCAGTACGCCCAGTCACTAAGACGTGTATTTGCCACTTTGAGAATACGCTGCCCCCCTGGCTAGTTGATTCCTGCTTGTATWAAGTATACAGGCAATCCGAAAGCGACCACTCAGGGAGCATCTCCATTTTACTTTATGAGATTATGTTACGCCAAAAATCATTACCCCATTTCCTTACAAGCAACGCATCGTTTGCTGTTCCATCCGCAGGTTCAATACGACCTGAAAAGCTAGTTTCTTCAAGCCCAACGCGTCCTTTAACAGATCTCTCATTAATAATTGCCACTACTAGTATAATTAGTACTGGAGCGGCGTCAGGGATGCTACCCCTAGTATGGCATCGAATCTCTTCGAGTCCCATCYMGTGGAAAGGTAGGTTGATCGGCCTCCGTGGTCCTCCCCAAACATTAGATTTAGCCGTCGAGTTCTCATACGATGCAGAGCCGACTCCCCTTTC
GPT123910  GCACGGTGATCAAGCGCCGAGGGAATAAAACCCGAAGCGACCTGACCGATTAGGTTTACAAGTGCGATCTTGATTGGCCCTGCGGCTTTCCCTCAATGTCCTTATCTTCTTGCGTATTCTAAGTACATACTGAGTGGTAGTCAAAGACATACTATTGCTCCCTCCTAATCAACATATTAAAGAGAGAACGAGGTGTCCTGGTTAACGGGCGGTGACCAGATCCAGATTCTTGAACCTGGATTGCTGTTTGGCTCTAAGTCGCAGATTAKATATTTGTCAGGGGTCTTTGCCCTGTTGCGATCATTACGTGGGTCGATACTCACAACGTAGTATGTACTAGCTTGTCAACACCACCACACGTATAGAAGGTGCGAGAATATGTCACTCCTTTGGCTATAAGAATACGAGGTAACTCGGATCTTTTGTCGAGTGAACACATTTAGGTCCCCACATACTGATAATGAAAATACCCGTGCCATATTCCAGCGTGGGCGCATTTCCGTTCCTGCACTACCAGAGCTCGGTCTTACAAGGACCTACACCTGTGGTCAAGAAGGCTTGCAGCTTGTCGGCTGCCGTGTCGACAAGTCGTAACTCTCGGAATATGTGTCRCAAGTAAACCAACCACGCCACTATAGCGCTATTTCCCAGCAAACGCAACGACATTACAGTGCGAGAGTCTTTGTCACCAGACAAATTAAACATTCCGAATACCAGATACTCAAGCTACGCTACAATAACCGGGAGATTCGATACTATCTCCCGACAGGCGTTGGTATATTCATACGTAACTACCAACTGTTCAAATTCATGGCACCCAAGTACAGTTAGAAGGCAACCGGACCTGCTTACCACCTTTGTTTTCCCACTTAAGGGAACCCTTCCATGCACGATCCACTGCCAAATAATTTCAATGTCAGAATTTCTCATCATTCAGGTTTGGAAAGTCCCAATTGAGAGCGATACTGAGGAAAGTGTGGTTCTATTGTTGGATACACAGTAAGGGGTGTCCTGGCGATCCAAAGAAATAGGCTAATTAAATGCTCAGGTCAGAGCAGCTTGACCACCCCGCGCAGCTGTCATCTCCGCATGGACAAAATTTCCTTGCCGAGCTCAGGTAACAAACTCTAGAAATCAAGGTCAAGTAAGGATGTGAGAACACGAGGGCATGACTTGCGTGTGCGCCGTTAGGAATCACCCTTCTCGTCCGGAAAGCTTCCTGTAATTCTTCTCTGACGGAATTCTCTTTCTAATAGAAGGGATCAGTCGGTTTGATTCTGCAAGACGCATAACCGAATTTTCATAACTTTTAGAGCAAGTTCTGTTTGATTGAGAGTGATACACGCTTGACCTACCGAGTCCACTGCCACATCCACTTAGCCCTGAGGGTGTTTCGGTAAGTTGTGCGGGCTGTCCTAATTTACACTGTCCGGGGGGGTCCGTGTGTCGTTATCTCATATGGGCCTCCGGGGCGAAACGACGATATCGAGCGAGGGCAACTCTGGCTAACTTGAATCGACACATTGGCCGTTAGAACAGCCATTTAGTGGTGTCCTATTCCTAGCCAATGGAGTAAACGTAGGCTCGCATGTAGCTGTATGCACTCCTCCGAGGAAGACAACAGATACGGAGCAGGGTCCTAAAGGGCACCGCCCATGGTATTAAACCGCATCCTCAACAACCGTAGATCTGCGACTTGAAGAATTTAGGGGCTTACGACTCAGACAAAATACTTCAAGAGGGTTCCAATGGGACACGCGAAATCCTGGCTGCGGGCGTAGGTCGTCCTTATGTAAGAATAGATGCATGTACAGTTCACAAACGTGCGCAGCTGGCATGTAGGTGGATAACGACAAGGCATCAGGAGAGGACGGCTCACCAGGTTTCAAAATTATTCCCAAGTAGTCATCTAGCGGGAATCAACTACAATGTTTTGTTCCCTGGAATGGCGATAGTACTTGGGCGTGATGCATTTGTCATATAGCCTCCATCTCCGCCATCCCACTTGAGTGGGGTTGCCAAGCTAATTAAATTGTGATGCCATGATACTACATCCCTACGATATGCTGTCGGTTTGATGCACTGCCGTTTTACTTCTCGATGGTAAAACTATGGCTGGTTGTGTTTCCGGGCTACGTTCATCCAAACCAAATAGTTATATCAGTCGTTGAATTGACGATCTTTTTGTGCAAGATGAATTTCGGGTGGACCGGTGTATATGCAATTAGATCCAAATATGTTATTCTCAAGTGCCATGTTCGGTAATGTACTCAACGTCGTTAACATAGGCACTTCTGAATAGCAGCTAACCGCAATTAGTGTAGCTCCATCAATGATAGACATGACGYTACTCCACCCCAATAAAATATCGCGCCGATGTTGATCGTAATAAGACCCACGAGGGTTGACACCAAGTTCGTGTGGCAAAAGACCAGACGCCCACCCTTTTCGCGTAAACGTTCAATTATCTCTCCAAGATATGAGGTAGATAGCTAAACCTCCTTCTATGGCTCCTCCAGTTAAATCATGCCCTTAGTATAAGACATCTAGGAGAGGGAGACCTCGGCTATGATAACATGMGCAGCTTGCTAAAATGTCGAACGTATACCTCCGGGCTCCCATCTTAAAACGTAATCATTAGAAGATCTGATGGATTCACAAAGGAATGCTCCATCGCCGTCCCGAGGACTCACGAAAGAACGTTCTTCGGCGTTCTACGTAAGGCTCGCATTAAGACATCAGTARTGATCAGATTCGGTTACGTGACCTTCACCGGAAATATTTCTGTTAATGGTACACCATTTACGCAAGAGAGCTCGCCTATGTGATGACTTTAGAATGCAAAACGAATAGCTAATGCTAACTAAATGCCTCAATTCTGTGAAGTTGGGGCCCCAGCCAACCCGTTCATTGCGTTAGTCTCTTGAAATCAGAGCATTCAAACAAAATTGGGCTATCCTGACACGTTGATGGCTAAATGCTGTTGCAGAGCGTTTTACTCCAGATCGAAAGTGAGAAAGTCGTTCAAGACTAATCGGGCCACCGATTTARTCCGGACCTGTTCTASAAGCTGCTGCGCAGGAGGTCGGCGTTTAGTTCAGTGTCAGCCCTAGCAATCCTTAGTAGCTAATCTAATTACATTTTTGACCACGCGGTCCTACGACAGGATAGAGAAGGCCGACGGTAACGCAATCTCGGCTATATGCGTTCCGGTTTAGATTAAAGGGTAAATTGACTGAGTACGTTTGCAATAAAYGCCTCACTGCCCGCGAAGTGACGAGCGCTAGGAAAAGCATAGATTCACTGGCCGCAACATGARTGGTGGTTTCCTGACAGAATCCTATCTTACCGGTCTGCCCGTTGTCGGCTAGTACCCACTCTAAGAGACCCACTCCACGCCTTGAACGCAATTATATTTAAAAGTGGGTTCCAGTTTGGCAGAGGTACATATCAGTGTGTACGTGGAGCTGAGTATAGCCATCATGATACGTTCCCTCTGTTTCCCGGCCGACAAAGGAGGTGGCTACAATGTCAAACAATTGGAAAATTACTGCGTAGATGAGCTATGGACCAGTTAGCCGCTCTGCGTATTAGCGCATTATTTTACAGTAGTAGGGGGGCGCGTCTTAGACTACAGCGATCCAGCTTTACTAACACTCGCCACTCACCCTACTCTAATGGTTTTCTCCATAACCAAGCCTCCACAAACTCTCTTTGATGCCTACCCTACTCTTCTTACTTTGCACTTGCCCTTATTGGCCTGCCTTGACAGCTCTCGGGCCCGGATTATCATAGTCCGGAATTCAACAGGTGCTTCACCTGTGTGCGAATTTTTAACATTTCGGCAGTCGACTCCATAACTGGTCGGAACAAATCCATCTTATGCGTTTCTGTTAGTTTAACATCGTGGGGCATTGCTTGTAGGCATCAAAGCTTACTGGTTCAGCGACGAATGCACTATCACCAAGATCCGGCATAGGGCCTCTATCTGAGACCAATTTGTAACTGGCCCCCTCGATAGCCAACGGTTTTCAGGCCATACACTCTCGCTAGTCGGTACGTGTCCTCTTGGTCTTATTCACCATGTCCTATACCAMTATTAGCAGTACGCCCAGTCACTAAGACGTGTATTTGCCACTTTGAGAATACGCTGCCCCCCTGGCTAGTTGATCCCTGCTTGTATWAAGTATACAGGCAATCCGAAAGCGACCACTCAGGGAGCATCTCCATTTTACTTTATGAGATTATGTTACGCCACAAATCATTACCCCATTTCCTTACAAGCAACGCATCGTTTGCTGTTCCATCCGCAGGTTCAATACGACCTGAAAAGCTAGTTTCTTCAAGCCCAACGCGTCCTTTAACAGTTCTTTTATTARTGGTTGCTACCACTAGAACAATTAGTACTGAAACGGCGTTAGGGATTCCACCCCTAATATAGCATCCAATCTCTGYGATCCTCATCYMGTGGAAAGGTAGGTTGATCGGCCTCCGCGGTCCTTCCCAAACATTAGATTTAGCCGTCGAGTTCTCATACGATGCAGAGCCGACTCCCCTTTC
GPT123960  GCACGATGATCAAGCGCCGAGGGAATAAAACCCGAAGCGACCTGATCGATTAGGTTTACAAGTGCGATCTTGATTGGCCCTGCGGCTTTCCCTCAATGTCCTTATCTTCTTGCGTATTCTAAGTACATACTGAGTGGTAGTCAAAGACATACTATTGCTCCCTCCTAATCAACATATTAAAGAGAGAACGAGGTGTCCTGGTTAACGGGCGGCGACCAGATCCAGATTCTTGAACCTGGATTACTGTTTCGCTCTAAGTCGCAAATTAGCTATTTGTCAGGGGTCTTTGCCCTGTTGCGATCATTACTTGGAACGATACTCACAACGTAGTATGTACTAGCTTGTCAACACCACCACACGTATAGAAGGTGCGAGAATATGTCACTCCTTTGGCTATAAGAATACGAGGTAACTCGGATCTTTTGTCGAGTGAACGCATTTAGGTCCCCACATACTGATAATGAAAATATCCGTGCCATATTCCAGCGTGGGCGCATTTCCGTTCCTGCACTACCAGAGCTCGGTCTTACAAGGACCTACACCTGTGGTCAAGAGGGCTTGCAGCTTGTCGGCTGCCGTGTCGTCAAGTCGTAACTCTCGGAATATGTGTCGCAAGTAAACCAACCACGCCACTATAGCGCTATTTCCCAGCAAACGTAACGACATTACAGTGCAAGAGTCTTTGTCACCAGACTAATTAAACATTCCGAATACTAGATACCCCGGTTGCGCTACAATAACCGGGAGATTCGATACTATTTCCCGACAGGCGTTGGTATATTCATACGTAACTACCAGCTGTTCAAATTCATGGCACGCAAGTACAGTTAGAAGGCAACCGGTCCTGCTTACCACCTTTGTTTTCCCACTTAAGGGAACCCATCCATGCACGATCCATTGCCAAATAATTTCAATGTCAGAATTTCTCATCATTCAGGTTTGGAAAGTCCCAACCGAGAGCGATACTGAGGAAAGTGTGGTTCTATTGTTGGATACACAGTAAGGGGTGTCCTGGCGATCCAAAGAAATAGGCTAATTAAATGGTCAGGTCAGAGCAGCTTGACCACCCCGCGCAGCTGTCATCTCCGCATGGACAAACCTTCCTTGCTGAGCTCAGGCCACAAACTCTAGAAATCAAGGTCAAGTAAGGATGTGAGAACACGAGGGCATGACTTGCGTGTGCGCCGTTAGGAATCACCCTTCTCGTCCGGAAAGCTTCCTGTAATTCTTCTCTGACGGAATTCTCTTTCTAATAGAAGGGATTAGTCGGTTTGCCTCTGCGCGACGCATAACCGAATTTTCATAACTTTTAGAGCAAGTTCTGTTTGATTAAGAATGATACACGCTTGACCTACCGAGTCCACTGCCGCATCCACTTGGCCCTGAGGGTGTTTCGGTAAGTTGTGCAGGCTGTCCTAATCTACACTGTCCGGGGGAACAGACCCGTCGTTATCTCATATGGCTCTCCGGGGTGGAACGACGATATCGAGCGAGGGCAACTCTGGCTAACTTGAATCGACACATTGGCCGTTAGAACAGCCATTTAGTCGTGTCTCATTCCTAGCCAGCAGGGTAAACGCAGACTCGCATGTAGCTGTATGCACTCCTCCGAGGAAGACAACAGATATGGAGCAGGGTCCTAAAGGGCACCGCCCATGGTATTAAACCGCATCCTCAACAACCGTAGATCTGCGACTTGAAGAATTTAGGGGCTTACGACTCAGACAAAATACTTCAAGAGGGTTCCAATGGGACACGCGAAATCCTGGCTGCGGGCGTAGGTCGTCCTTATGTAAGAATAAATGCGTGTACAGTTCACAAACGTGCGCAGCTGGCATGTAGGTGGATAACGACAGGGCATCAGGAGAAGACGGCTCACCAGGTTTCAAAATTATTCCCAAGTAGTCATCTAGCGGGAATCAACTACAATGTTTTGTTCCCTGGAATGGCGCTAGTACTTGGGCGTGATGCATTTGTCATATAGCCTCCATCTCCGCCATCCCAATTGAGTGGGGTTGCCAAGCTAATTAAATTGTTACGCCATGATACTACATCCCTACGATATGCTGTCGGTTTGATGCACTGCCGTTTTACTTCTCGATGGTAAAACTATGGCTGGTTGTGTTTCCGGGCTACGTTCATCCAAACCAAATAGTTATACCAGTCGTTGAATTGACGATCTTTTTGTACAAGATGAATTTCGGGTGGACCGGTGTATATGCAATTAGATCCAAATATGTTATTCTCAAGTGCCATGTTCGGTAATGTACTCAACGTCGTTAACATAGGCACTTGTGAATAGCAGCTAACCGCAATTAGTGTATCTCCATCAATGATAGACATGACGYTACTCCACCCCAATAAAATATCGCGCCAATGTTGATCGTAATAAGACCCACGAGGGTTGACACCAAGTTCGTGTGGCAAAAGACCAGACGCCCACCCTTTTCGCGTAAACGTTCAATTATCTCTCCAAGATATGAGGTAGATAGCTAAACCTCCTTCTATGGCTCCTCCAGTTAAATCATGCCCTTAATATAAGACATCTAGGAGGGGGAAACCTCGGCTATGATAACATGMGCAGCTTGCTAAAGTGTCGAACGTACACYKTCGAGCTCCCATCTCAAAACGTAATCATTAGAAGATCTGATGAATTTACAAAGGAATTCTCCATCGCCGCCCCGAGGACTCACAAAAGAACGTTCTTCGGCGTTCTACGTAAGGCTCGCATTAAGACATCAGTARTGATCAGATTCGGTTACGTGACCTTCACCGGAAATATTTCTGTTAATGGTACACCATTTRCGCAAGAGAGCTCGCCTATGTGATCACYTTAGAATGCAAWGAGGATAGCTAATGCTAACTAAATGCCTCAATTCAGTGAGATTGGGGCCCCAGCCAACCCGTTCATTGCGTTGGTCTCTTGAAATCAGAGCATTCAAACAAAATTGGGCTATCCTGACACGTTGATGGCTAAATGCTGTTGCAGAGCGTTTTACTCCATATCGAAAGCGGTAAAGTCGTTCAAGACTAGTCGAACCATCGATTTAATCCGGATTTGTTCTACAAGCTGCTGCGCAGGAGGTCGGCGTTTAGTTCAGTGTCAGCCCTAGCAATCATTAGTAGCTAATCTCATCTCATTTTTGACCACGTGAACCTACGACAGGATAGGGAAGGCCGAGGGTAACGCAATCTCGGCTATGTGCGTTCCGGTTTAGATTAAAGGGTAAATTGACTGAGTACGTTTGCAATAAACGCCTCACTGCCCGCGAAGTGACGAGCGCTAGGAAAAAGATAGATTCACTAACCGTAACATGARTGGTGGTTTCCTGACAGAATCCTATCTTATCGGGCTTTTCGTTGTCAGCTAGTACCCACTCTAAGAGACCCACTCCACGCCTTGAACGCAATTATATTTAAAAGTGGGTTCCAGTTTGGCAGAGGTACATATCAGTGTGTACGTGGAGCTGAGTATAGCCATCATGATACGTTCCCTCTGTTTCCCGGCCGACAAAGGAAGTAGCTACAATGTCAAACAACTGGAAAATTACTGCGTAGATGAGCTATGGACCAGTTAGCCGCTCTGCGTATTAGCGCATTATTTTACAGTAGTAGGGGGGCGCGTCTTAGACAACAGCGATCCAGCTTGACTAACACTCGCCACTCACCCTACTCTAATGGTTTTCTCCATAACCAAGCCTCCACAATGTCTCTTTGATGCCTACCTCATACTTGTAACTTTGCACATGCCCGTATTGGCTCGCCTTAAAAACGTACAAGCCCGGATTTTAAAAATATGAAATTCAACAGGTGCTTCACCTGTGTGCGAATTTTTAACATTTCGGCAGTCGACTCCATAACTGGTCGGAACAAATCCATCTTATGCGTTTCTGTTAGTTTAACATCGTGGGGCATTGCTTGTAGGTATCAAAGAATGCCGGTACCGTGACGAATGCACTATCACCAAGATCCGGCATAGGGCCTCTATCTGAGACTAATCTGTAACTGGCCACCTCGATAGCCAACGGTTTTCAGGCCATACACTCTCGCTAGTCGGTATTTGTCTTCTTGGTCTTATTCACCATGTCCTATACCAMTATTAGCAGTACGCCCAGTCACTAAGACGTGTATTTGCCACTTTGAGAATACGCTGCCCCCCTGGCTAGTTGATTCCTGCTTGTATWAAGTATACAGGCAATCCGAAAGCGACCACTCAGGGAGCATCTCCATTTTACTTTATGAGATTATGTTACGCCAAAAATCATTACCCCATTTCCTTACAAGCAACGCATCGTTTGCTGTTCCATCCGCAGGTTCAATACGACCTGAAAAGCTAGTTTCTTCAAGCCCAACGCGTCCTTTAACAGATCATCCATTAGTGATTATCACTACTAGTACAATTAGTACTGAAGCGGCGTCAGGGATTCTACCCCTAGTATGGCATCCAATCTTTTCGAGCTCCACCCAGTGGAAAGGTAGGTTGATCGGCCTCCGCGGTCCTTCCCAAACATTAGATTTAGCCGTCGAGTTCTCATACGATGCAGAGCCGACTCCCCTTTC
GPT124030  GCACGRTGACCGAGCGCCGAGGRAATAAAACCCGAAGCGACCTGACCGATTAGGTTTACAAGTGCGATCTTGATTGGCCCTGCGGCTTTCCCTCAATGTCCTTATCTTCTTGCGTATTCTAAGTACATACTGAGTGGTAGTCAAAGACATACTATTGCTCCCTCCTAATCAACATATTAAAGAGAGAACGAGGTGTTCTGGTTAACGGGCGGCGACSAGATCCAGATTCTTGAACCTGGATTACTGTTTCGCTCTAAGTCGCAAATTAKMTATTTGTCAGGGGTCTTTGCCCTGTTGCGATCATTACTTGGAACGATACTCACAACGTAGTATGTACTAGCTTGTCAACACCATCACACGTATAGAAGGTGCGAGAATATGTMACTCCTTTGGCTATAAGAATACGAGGTAACTCGGATCTTTTGTCGAGTGAACACATTTAGGTCCCCACATACTGATAATGAAAATATCCGTGCCATATTCCAGCGTGGGCGCATTTCCGTTCCTGCACTACCAGAGCTCGGTCTTACAAGGACCTGTACCTGTGGTCAAGAGGGCTTGCAGCTTGTCGGCAGCCGTGTCGACAAGTCGTAACTCTCGGAATATGTGTCGCAAGTAAACCAACCACGCCACTATAGCGCTATTTCCCAGCAAACGTAACGACATTACAGTGCGAGAGTCTTTGTCACCAGACAAATTAAACATTCCGAATACCAGATACTCAAGCTACGCTACAATAACCGGGAGATTCGATACTATCTCCCGACAGGCGTTGGTATATTCATACGCAACTACCAACTGTTCAAATTCATGGCACGCAAGTACAGTTAGAAGGCAACCGGTCCTGCTTACCACCTTTGTTTTCCCACTTAAGGGAACCCATCCATGCACGATCAATTGCCAAATAATTTCAATGTCAGAATTTCTCATCATTCAGGTTTGGAAAGTCCCAATTGAGAGCGATACTGAGGAAAGTGTGGTTCTATTGTTGGATACACAGTAAGGGGTGTCCTGGCGATCCAAAGAAATAGGCTAATTAAATGCTCAGGTCAGAGCAGCTTGACCACCCCGCGCAGCTGTCATCTCCGCATGGACAAAATTTCCATGCTGAGCTCAGGTAACAAACTCTAGAAATAAAGGTCAAGAAAGGGTGTAAGAACACGAGGGCATGACTTGCGTGTGCGCCGTTACGAATCACCCTTCTCGTCCGGAAAGCTTCCTGTAATTCTTCTCTGACGGAATTCTCTTTCTAACAGRAGGGATTAGTCGGTTTGCCTCTGCGCGACGCATAACCGAATTTTCATAACTTTTAGAGCAAGTTCTGTTTGATTGAGAATGATACACGCTTGACCTACCGAGTCCACTGCCACATCCACTTAGCCCTGAGGGTGTTTCGGTAAGTTGTGCAGGCTGTCCTAATTTACACTGTCCGGGGGGGTCCGTGTGTCGTTATCTCATATGGCTCTCCGGGGTGGAACGACGATATCGAGCGAGGGCAACTCTGGCTAACTTGAATCGACACATTGGCCGTTAGAACAGCCATTTAGCCGGGTCCCATTCCTAGCCAGCAGGGTAAACGCAGACTCGCATGTAGCTGTATGCAATCCTCCGAGGAAGACAACAGATATGGAGCAGGGTCTTCCAAGGAACCGCCCATGGTATTAAACCGCATCCTCAACAACCGTAGATTTGCTACTTGAAGACTTTAGGGGCTTGCAACTCAGACAAAATACGTCGAGAGGATTCCAATGGGACACGCGAAATCCTGGCTGCGGGCGTAGGCYGTCCTTATGTAAGAATARATGCATGTACAGTTCACAAACGTGCGCAGCTGGCATGTAGGTGGATAACGACAAGGCATCAGGAGAGGACGGCTCACCAGGTTTCAAAATTATTCCCAAGTAGTCATCTAGCGGGAATCAACTACAATGTTTTGTTCCCTGGAATGGCGCTAGTACTTGGGCGTTATGCATTTGTCATATAGCCTCCATCTCCGCCATCCCAATTGAGTGGGGTTGCCAAGCTAATTAAATTGTGATGCCATGATACTACATCCCTACGATATGCTGTCGGTTTGATGCACTGCCGTTTTACTTCTCGATGGTAAAACTATGGCTGGTTGTGTTTCCGGGCTACGTTCATCCAAACCAAATAGTTATACCAGTCGTTGAATTGACGATCTTTTTGTGCAAGATGAATTTCGGGTGGACCGGTGTATATGCAATTAGATCCAAATATGTTATTCTCAAGTGCCATGTTCGGTAATGTACTCAACGTCGTTAACATAGGCACTTCTGAATAGCAGCTAACCGCAATTAGTGTAGCTCCATCAATGATAGACATGACGTTACTCCACCCCAATAAAATATCGCGCCAATGTTGATCGTAATAAGACCCACGAGGGTTGACACCAAGTTCGTGTGGCAAAAGACCAGACGCCCACCCTTTTCGCGTAAACGTTCAATTATCTCTCCAAGATATGAGGTAGATAGTTAAACCTCCTTCTATGGCTCCTCCAGTTAAATCATGCCCTTAGTATAAGACATCTAGGAGGGGGAGACCTCGGCTATGATAACATGMGCAGCTTGCTAAAATGTCGAACGTATACTKTCGGGCTCCCATCTTAAAACGTAATCATTAGAAGATCTGATGGATTCACAAAGGAATGCTCCATCGCCGCCCCGAGGACTCACGAAAGAACGTTCTTCGGCGTTCTACGTAAGGCTCGCATTAAGACATCAGTARTGATCAGATTCGGTTACGTGACCTTCACCGGAAATATTTCTGTTAATGGTACACCATTTACGCAAGAGAGCTCGCCTATGTGATCACYTTAGAATGCCTTGAGAATAGCTAATGCTAACTAAATGCCTCAATTCTGTGAAGTTGGGGCCCCAGCCAACCCGTTCATTGCGTTRGTCTCTTGAAATCAGAGCATTCAAACAAAATTGGGCTATCCTGACACGTTGATGGCTAAATGCTGTTGCAGAGCGTTTTACTCCATATCGAAAGCGGGAAAGTCGTTCAAGACTAGTYGAACCATCGATTTAATCCGGATTTGTTCTACAAGCTGCTGCGCAGGAGGTCGGCGTTTAGTTCAGTGTCAGCCCTAGCAATCATTAGTAGCTAATCTCATCTCATTTTTGACCACGCGRTCCTACGACAGGATAGGGAAGGCCGACGGTAACGCACTATGGGCTATGTGCGTTCCGGTTTAGATTAAAGGGTAAATTGACTGAGTACGTTTGCAATAAACGCCTCACTGCCCGCGAAGTGACGAGCGCTAGGAAAAAGATAGATTCACTAACCGTAACATGARTGGTGGTTTCCTGACAGAATCCTATCTTATCGGGCTTTTCGTTGTCAGCTAGTACCCACTCTAAGAGACCCACTCCACGCCTTGAACGCAATTATATTTAAAAGTGGGTTCCAGTTTGGCAGAGATACATATCAGTGTGTACGTGGAGCTGGGTATAGCCATCTTGATACGTTCTCTCTGTTTCCCGGCCGACAAAGGAGATGGCTACAATGTCAAACAATTGGAAAATTACTGCGTAGATGAGCTATGGACCAGTTAGCCGCTCTGCGTATTAGCGCATTATTTTACAGTAGTAGGGGGGCGCGTCTTAGACTACAGCGATCCAGCTTGATTAACACTCGCCACTCACCCTACTCTAATGGTTTTCTCGATAACCAAGCCTCCACAATGTCTCTTTGATGCCTACCTCATACTTGTAACTTTGCACATGCCCGTATTGGCTCGCCTTAAAAACGTACAAGCCCGGATTTTAAAAATATGAAATTCAACAGGTGCTTCACCTGTGTGCGAATTTTTAACATTTCGGCAGTCTGCCTYATAACTGGTCGCAACAAATCCATCCTATGCGTTTCTGTTAGTTTAACATCGTGGGGCATTGCTTGTAGCCATCAAAGAATACTGGTTCAGCGACGAATGCACTATCACCAAGATCCGGCATAGGGCCTCTATCTGAGACTAATCTGTAACTGGCCACCTCGATAGCCRACGGTTTTCAGGCCATACACTCTCGCTAGTCGGTATTTGTCTTCTTGGTCTTATTCACCATGTCCTATACCAMTATTAGCAGTACGCCCAGTCACTAAGACGTGTATTTGCCACTTTGAGAATACGCTGCCCCCCTGGCTAGTTGATTCCTGCTTGTATWTAGTATACAGGCAATCCGAAAGCGACCACTCAGGGAGCATCTCCATTTTACTTTATTAAATCGTGTTACGCCAAAAATCATTACCCCATTTTCTTACAAGCAACGCATCGTTTGCTGTTCCATCCGCAGGTTCAATACGACCTGAAAAGCTAGTTTCTTCAAGCCCAACGCGTCCTTTAACAGTTCTTTTATTAATGGTTGCTACCACTAGAACAATTAGTACTGAAGCGGCGTTAGGGATTCCACCCCTAATATAGCATCCAATCTCTGTGATCCTCATCYMGTGGAAAGGTAGGTTGATCGGCCTCCGCGGTCCTTCCCAAACATTAGATTTAGCCGTCGAGTTCTCATACGATGCAGAGCCGACTCCCCTTTC
GPT124440  GCACGATGATCAAGCGCTGAGGGAATAAAACCCGAAGCGACCTGATCGATTAGGTTTACAAGTGCGATCTTGATTGGCCCTGCGGCTTTCCCTCAATGTCCTTATCTTCTTGCGTATTCTAAGTACATACTGAGTGGTAGTCAAAGACATACTATTGCTCCCTCCTAATCAACATATTAAAGAGAGAACGAGGTGTCCTGGTTAACGGGCGGCGACCAGATCCAGATTCTTGAACCTGGATTACTGTTTCGCTCTAAGTCGCAAATTAGCTATTTGTCAGGGGTCTTTGCCCTGTTGCGATCATTACTTGGAACGATACTCACAACGTAGTATGTACTAGCTTGTCAACACCACCACACGTATAGAAGGTGCGAGAATATGTCACTCCTTTGGCTATAAGAATACGAGGTAACTCGGATCTTTTGTCGAGTGAACRCATWTAGGTCCCCACATACTGATAATGAAAATATCCGTGCCATATTCCAGCGTGGGCGCATTTCCGTTCCTGCACTACCAGAGCTCGGTCTTACAAGGACCTACACCTGTGGTCAAGAGGGCTTGCAGCTTGTCGGCTGCCGTGTCGTCAAGTCGTAACTCTCGGAATATGTGTCRCAAGTAAACCAACCACGCCACTATAGCGCTATTTCCCAGCAAACGTAACGACATTACAGTGCRAGAGTCTTTGTCACCAGACWAATTAAACATTCCGAATACCAGATACTTAAGTTGCGCTACAATAACCGGGAGATTCGATACTATCTTCCGACAGGCGTTGGTATATTCATACGTAACTACCAGCYGTTCAAATTCATGGCACSCAAGTACAGTTAGAAGGCAACCGGWCCTGCTTACCACCTTTGTTTTCCCACTTAAGGGAACCCATCCATGCACGATCCATTGCCAAATAATTTCAATGTCAGAATTTCTCATCATTCAGGTTTGGAAAGTCCCAATTGAGAGCGATACTGAGGAAAGTGTGGTTCTATTGTTGGATACACAGTAAGGGGTGTCCTGGCGATCCAAAGAAATAGGCTAATTAAATGCTGAGGTCAGAGCAGTTTGGCCACCCCGCGCAGCTGTCATCTCCGCATGGACAAAATTTCCATGCCGAGCTCAGGCCACAAACTCTAGAAATCAAGGTTAAGTAAGGATGTGAGAACACGAGGGCATGACTTGCGTGTGCGCCGTTAGGAATCACCCTTCTCGTCCGGAAAGCTTCCTGTAATTCTTCTCTGACGGAATTCTCTTTCTAATAGAAGGGATTAGTCGGTTTGCCTCTGCGCGACGCATAACCGAATTTTCATAACTTTTAGAGCAAGTTCTGTTTGATTAAGAGTGATACACGCTTGACCTACCGAGTCCACTGCCGCATCCACTTGGCCCTGAGGGTGTTTCGGTAAGTTGTGCAGGCTGTCCTAATYTACACTGTCCGGGGGRRYMSRYSYAATACCTGTGTGCATGGCTCTCCGGGGTGGAACGACGATATCGAGCGAGGGCAACTCTGGCTAACTTGAATCGACACATTGGCCGTTAGAACAGCCATTTARCCTTGTCTCATTCCTAGCCAGCAGGGTAAACGCAGACTCGCATGTAGCTGTATGCACTCCTCCGAGGAAGACAACAGATATGGAGCAGGGTCYTAAAGGGCACCGCCCATGGTATTAAACCGCATCCTCAACAACCGTAGATCTGCGACTTGAAGAATTTAGGGGCTTACGACTCAGACAAAATACTTCAAGAGGGTTCCAATGGGACACGCGAAATCCTGGCTGCGGGCGTAGGTCGTCCTTATGTAAGAATAAATGCGTGTACAGTTCACAAACGTGCGCAGCTGGCATGTAGGTGGATAACGACAGGGCATCAGGAGAAGACGGCTCACCAGGTTTCAAAATTATTCCCAAGTAGTCATCTAGCGGGAATCAACTACAATGTTTTGTTCCCTGGAATGGCGATAGTACTTGGGCGTGATGCATTTGTCATATAGCCTCCATCTCCGCCATCCMAATTGAGTGGGGTTGCCAAGCTAATTAAATTGTKMYGCCATGATACTACATCCCTACGATATGCTGTCGGTTTGATGCACTGCCGTTTTACTTCTCGATGGTAAAACTATGGCTGGTTGTGTTTCCGGGCTACGTTCATCCAAACCAAATAGTTATACCAGTCGTTGAATTGACGATCTTTTTGTGCAAGATGAATTTCGGGTGGACCGGTGTATATGCAATTAGATCCAAATATGTTATTCTCAAGTGCCATGTTCGGTAATGTACTCAACGTCGTTAACATAGGCACTTGTGAATAGCAGCTAACCGCAATTAGTGTATCTCCATCAATGATAGACATGACGYTACTCCACCCCAATAAAATATCGCGCCAATGTTGATCGTAATAAGACCCACGAGGGTTGACACCAAGTTCGTGTGGCAAAAGACCAGACGCCCACCCTTTTCGCGTAAACGTTCAATTATCTCTCCAAGATATGAGGTAGATAGCTAAACCTCCTTCTATGGCTCCTCCAGTTAAATCATGCCCTTAATATAAGACATCTAGGAGGGGGAAACCTCGGCTATGATAACATGMGCAGCTTGCTAAAATGTCGAACGTACACTKTCGGGCTCCCATCTTAAAACGTAATCATTAGAAGATCTGATGAATTTACAAAGGAATTCTCCATCGCCGCCCCGAGGACTCACAAAAGAACGTTCTTCGGCGTTCTACGTAAGGCTCGCATTAAGACATCAGTARTGATCAGATTCGGTTACGTGACCTTCACCGGAAATATTTCTGTTAATGGTACACCATTTACGCAAGAGAGCTCGCCTATGTGATCACTTTAGAATGCAATGAGGATAGCTAATGCTAACTAAATGCCTCAATTCAGTGAGATTGGGGCCCCAGCCAACCCGTTCATTGCGTTGGTCTCTTGAAATCAGAGCATTCAAACAAAATTGGGCTATCCTGACGCGTTGATGGCTAAATGCTGTTGCAGAACGTTTTACTCCATATCGAAAGCGGGAAAGTCGTTCAAGACTAATCGAACCATCGATTTAATCCGGATTTGTTCTACAAGCTGCTGCGCAGGAGGTCGGCGTTTAGTTCAGTGTCAGCCCTAGCAATCATTAGTAGCTAATCTCATCTCATTTTTGACCACGCGGTCCTACGACAGGATAGAGAAGGCCGACGGTAACGCAMTATGGGCTATGTGCGTTCCGGTTTAGATTAAAGGGTARATTGWCTGAGTACGTTTGCAATAAAYGCCTCATTGCCCGCGAAGTGACGAGCGCTAGGAAAAAGATAGATTCACTAACCGTAACGTGARTGGTGGTTTCCTGACAGAATCCTATCTTACTGGTCTTTTCGTTGTCAGCTAGTACCCACTCTAAGAGACCCACTCCACGCCTTGAACGCAATTATATTTAAAAGTGGGTTCCAGTTTGGCAGAGATACATATCAGTGTGTACGTGGAGCTGGGTATAGCCATCTTGATACGTTCCCTCTGTTTCCCGGCCGACAAAGGAGGTGGCTACAATGTCAAACAATTGGAAAATTACTGCGTAGATGAGCTATGGACCAGTTAGCCGCTCTGCGTATTAGCGCATTATTTTACAGTAGTAGGGGGGCGCGTCTTAGACTACAGCGATCCAGCTTGTCTAACACTCGACACTCACCCTACTCTAATGGTTTTCTCCATAACCAAGCCTCCACAATGTCTCTTTGATGCCTACCTCATACTTGTAACTTTGCACATGCCCGTATTGGCTCGCCTTAAAAACGTACAAGCCCGGATTTTAAAAATATGAAATTCAACAGGTGCTTCACCTGTGTGCGAATTTTTAACATTTCGGCAGTCGACTCCATAACTGGTCGGAACAAATCCATCTTATGCGTTTCTGTTAGTTTAACATCGTGGGGCATTGCCTGTAGGTATCAAAGAATACTGGTTCAGCGACGAATGCACTATCACCAAGATCCGGCATAGGGCCTCTATCTGAGACTAATCTGTAACTGGCCACCTCGATAGCCAACGGTTTTCAGGCCATACACTCTCGCTAGTCGGTACGTGTCTTCTTGGTCTTATTCACCATGTCCTATACCAMTATTAGCAGTACGCCCAGTCACTAAGACGTGTATTTGCCACTTTGAGAATACGCTGCCCCCCTGGCTAGTTGATCCCTGCTTGTATWAAGTATACAGGCAATCCGAAAGCGACCACTCAGGGAGCATCTCCATTTTACTTTATTAAATCGTGTTACGCCACAAATCATTACCCCATTTCCTTACAAGCAACGCATCGTTTGCTGTTCCATCCGCAGGTTCAATACGACCTGAAAAGCTAGTTTCTTCAAGCCCAACGCGTCCTTTAACAGTTCTTTTATTAATGGTTGCTACCACTAGAACAATTAGTACTGAAGCGGCGTTAGGGATTCCACCCCTAATATAGCATCCAATCTCTGTGATCCTCATCYMGTGGAAAGGTAGGTTGATCGGCCTCCGCGGTCCTTCCCAAACACTAGATTTAGCCGTCGAGTTCTCATACGATGCAGAGCCGACTCCCCTTTC
GPT126360  GCACGGTGACCGAGCGCCGAGGGAATAAAACCCGAAGCGACCTGACCGATTAGGTTTACAAGTGCGATCTTGATTGGCCCTGCGGCTTTCCCTCAATGTCCTTATCTTCTTGCGTATTCTAAGTACATACTGAGTGGTAGTCAAAGACATACTATTGCTCCCTCCTAATCAACATATTAAAGAGAGAACGAGGTGTCCTGGTTAACGGGCGGCGACCAGATCCAGATTCTTGAACCTGGATTACTGTTTCGCTCTATATTGCAGATTAGCTATTTGTCAGGGGTCTTTGCCCTGTTGCGATCATTACGTGGGTCGATACTCACAACGTAGTATGTACTAGCTTGTCAACACCATCACACGTATAGAAGGTGCGAGAATATGTCACTCCTTTGGCTATAAGAATACGAGGTAACTCGGATCTTTTATCGAGTAAACACATATAGGTCCCCCCATACTGATAATGAAAATATCCGTGCCATATTCCAGCGTGGGCGCATTTCCGTTCCTGCACTACCAGAGCTCGGTCTTACAAGGACCTGTACCTGTGGTCAAGAGGGCTTGCAGCTTGTCGGTAGCCGTGTCGACAAGTCGTAACTCTCGGAATATGTGTCGCAAGTAAACCAACCACGCCACTATAGCGCTATTTCCCAGCAAACGCAACGACATTACAGTGCGAGAGTCTTTGTCACCAGACAAATTAAACATTCCGAATACCAGATACTCAAGCTACGCTACAATAACCGGGAGATTCGATACTATCTCCCGACAGGCGTCGGYATATTCATACGTAACTACCAGCYGTTCAAATTCATGGCACGCAAGTACAGTTAGAAGGCAACCGGACCTGCTTACCACCTTTGTTTTCCCACTTAAGGGAACCCWTCCATGCACGATCMAYTGCCAAATAATTTMAATGTCAGAATTTCTCATCATTCAGGTTTGGAAAGTCCCAATTGAGAGCGATACTGAGGAAAGTGTGGTTCTATTGTTGGATACACAGTAAGGGGTGTCCTGGCGATCCAAAGAAATAGGCTAATTAAATGCTCAGGTCAGAGCAGCTTGRCCACCCCGCGCAGCTGTCATCTCCGCATGGACAAACCTTCCTTGCCGAGCTCAGGTAACAAACTCTAGAAATCAAGGTTAAGAAAGGGTGCGAGAACACGAGGGGATGACTTGCGTGTGCGCCGTTACGAATCACCCTTCTCGTCCGGAAAGCTTCCTGTAATTCTTCTCTGACGGAATTCTCTTTCTAACAGGGGGGATCAGTCGGTTTGATTCTGCAAGACGCATAACCGAATTTTCATAACTTTTAGAGCAAGTTCTGTTTGATTGAGARTGATACACGCTTGACCTACCGAGTCCACTGCCRCATCCACTTRGCCCTGAGGGTGTTTCGGTAAGTTGTGCAGGCTGTCCTAATTTACACTGTCCGGGGGGGTCCGTGTAATACCTGTGTRCATGGCTCTCCGGGGTGGAACGACGATATCGAGCGAGGGCAACTCTGGCTAACTTGAATCGACACATTGGCCGTTAGAACAGCCATTTAGCCGGGTCCTATTCCTAGCCAATGGAGTAAACGCATACTCGCATGTAGCTGTATTCAATCCTCCGAGGAAGACAACAGATATGGAGCAGGGTCTTCCAAGGAACCGCCCATGGTATTAAACCGCATCCTCAACAACCGTAGATTTGCTACTTGAAGACTTTAGGGGCTTGCAACTCAGACAAAATACGTCGAGAGGATTCCAATGGGACACGCGAAATCCTGGCTGCGGGCGTAGGTCGTCCTTATGTAAGAATAGATGCATGTACAGTTCACAAACGTGCGCAGCTGGCATGTAGGTGGATAACGACAAGACATCAGGAGARGACGGCTCACCAGGTTTCAAAATTATTCCCAAGTAGTCATCTAGCGGGAATCAACTACAATGTTTTGTTCCCTGGAATGGCGCTAGTACTTGGGCGTGATGCATTTGTCATATAGCCTCCATCTCCGCCATCCCAATTGAGTGGGGTTGCCAAGCTAATTAAATTGTTACGCCATGATACTACATCCCTACGATATGCTGTCGGTTTGATGCACTGCCGTTTTACTTCTCGATGGTAAAACTATGGCTGGTTGTGTTTCCGGGCTACGTTCATCCAAACCAAATAGTTATACCAGTCGTTGAATTGACGATCTTTTTGTACAAGATGAATTTCGGGTGGACCGGTGTATATGCAATTAGATCCAAATATGTTATTCTCAAGTGCCATGTTCGGTAATGTACTCAACGTCGTTAACATAGGCACTTGTGAATAGCAGCTAACCGCAATTAGTGTAGCTCCATCAATGATAGACATGACGYTACTCCACCCCAATAAAATATCGCGCCAATGTTGATCGTAATAAGACCCACGAGGGTTGACACCAAGTTCGTGTGGCAAAAGACCAGACGCCCACCCTTTTCGCGTAAACGTTCAATTATCTCTCCAAGATATGAGGTAGATAGCTAAACCTCCTTCTATGGCTCCTCCAGTTAAATCATGCCCTTAGTATAAGACATCTAGGAGGGGGAGACCTCGGCTATGATAACATGMGCAGCTTGCTAAAATGTCGAACGTATACCTCCGGGCTCCCATCTTAAAACGTAATCATTAGAAGATCTGATGGATTCACAAAGGAATGCTCCATCGCCGTCCCGAGGACTCACAAAAGAACGTTCTTCGGCGTTCTACGTAAGGCTCGCATTAAGACATCAGTARTGATCAGATTCGGTTACGTGACCTTCACCGGAAATATTTCTGTTAATGGTACACCATTTACGCAAGAGAGCTCGCCTATGTGATCACTTTAGAATGCMWAACGAATAGCTAATGCTAACTAAATGCCTCAATTCTGTGAAGTTGGGGCCCCAGCCAACCCGTTCATTGCGTTAGTCTCTTGAAATCAGAGCATTCAAACAAAATTGGGCTATCCTGASGCGTTGATGGCTAAATGCTGTTGCAGAGCGTTTTACTCCATATCGAAAGCGGGAAAGTCGTTCAAGACTARTCGGGCCATCGATTTAATCCGGATTTGTTCTACAAGCTGCTGCGCAGGAGGTCGGCGTTTAGTTCAGTGTCAGCCCTAGCAATCATTAGTAGCTAATCTCATCTCATTTTTGACCACGCGGTCCTACGACAGGATAGGGAAGACCGACGGTAACGCAATCTCGRCTATGTGCGTTCCGGTTTAGATTAAAGGGTARATTGTCTGAGTACGTTTGCAATAAATGCCTCAYTGCCCGCGAAGTGACGWRCRCYAGGAAAAAGATAGATTCACTAACCGTAACGTGAATGGTGGTGTTCTGACAGAATCCTATCTTATCGGGCTTTCCGTTGTCAGCTAGTGCCCACTCTAAGAGACCCACTCCACGCCTTGAACGCAATTATATTTAAAAGTGGGTTCCAGTTTGGCAGAGATACATATCAGTGTGTACGTGGAGCTGGGTATAGCCATCTTGATACGTTCYCTCTGTTTCCCGGCCGACAAAGGAGGTGGCTACAATGTCAAACAATTGGAAAATTACTGCGTAGATGAGCTATGGACCAGTTAGCCGCTCTGCGTATTAGCGCATTATTTTACAGTAGTAGGGGGGCGCGTCTTAGACAACAGCGATCCAGCTTGTCTAACACTCGMCACTCACCCTACTCTAATGGTTTTCTCCATAACCAAGCCTCCACAATGGTTCTTTGATGCCTATTTCATACTTGTAACTTTGCACATGCCCGTATTGGCTCGCCTTAAAAACGTACAAGCCCGGATTTTAAAAATATGAAATTCAACAGGTGCTTCACCTGTGTGCGAATTTTTAACATTTTGGCAGTTGACTCCATAACTGGTCGGAACAAATCCATCYTATGCGTTTCTGTTAGTTTAACATCGTGGGGCATTGCCTGTAGGCATCAAAGCTTACTGGTTCAGCGACGAATGCACTATCACCAAGATCCGGCATAGGGCCTCTATCTGAGACTAATCTGTAACTGGCCACCTCGATAGGCAACGGTTTTCAGGCCATACACTCTCGCTAGTCGGTACGTGTCTTCTTGGTCTTATTCACCATGTCCTATACCWMTATTAGCAGTACGCCCAGTCACTAAGACGTGTATTTGCCACTYTGAGAATACGCTGCCCCYCTRGCTAGTTGATTCCTGCTTGTATWTAGTATACAGGCAATCCGAAAGCGACCACTCAGGGAGCATCTCCATTTTACTTTATTAAATCGTGTTACGCCAAAAATCATTACCCCATTTCCTTACAAGCAACGCATCGTTTGCTGATCCATCCACAGGTTCAATACGACCTGAAAAGCTAGTTTCTTCAAGCCCAACGCGTCCTTTAACAGATCATCCATTAGTGATTGCCACTACTAGTACAATTAGTACTGAAGCGGCGTTAGGGATTCTACCCCTAGTATGGCATCCAATCTTTTCGAGCTCCACCCMGTGGAAAGGTAGGTTGATCGGCCTCCGCGGTCCTTCCCAAATACTAGACCCAGCCGTCGAGTTCTCATACGATGCAGAGCCGACTCCCCTTTC
GPT126370  GCACGGTGACCGAGCGCCGAGGGAATAAAACCCGAAGCGACCTGATCGATTAGGTTTACAAGTGCGATCTTSATTGGCCCTGCGGCTTTCCCTCAATGTCCTTATCTTCTTGCGTATTCTAAGTACATACTGAGTGGTAGTCAAAGACATACTATTGCTCCCTCCTAATCAACATATTAAAGAGAGAACGAGGTGTCCTGGTTAACGGGCGGYGACCAGATCCAGATTCTTGAACCTGGATTGCTGTTTSGCTCTAARTCGCAGATTAKMTATTTGTCAGGGGTCTTTGCCCTGTTGCGATCATTACGTGGGTCGATACTCACAACGTAGTATGTACTAGCTTGTCAACACYAYCACACGTATAGAAGGTGCGAGAATATGTCACTCCTTTGGCTATAAGAATACGAGGTAACTCGGATCTTTTRTCGAGTRAACACATWTAGGTCCCCMCATACTGATAATGAAAAYRYCCGTGCCATATTCCAGCGTGGGCGCATTTCCGTTCCTGCACTWCCAGAGCTMGGTCTTACAAGGACCTRYACCTGTGGTCAAGARGGCTTGCAGCTTGTCGGCTGCCGTGTCGACAAGTCGTAACTCTCGGAATATGTGTCRCAAGTAAACCAACCACGCCACTATAGCGCTATTTCCCAGCAAACGCAACGACATTACAGTGCGAGAGTCTTTGTCACCAGACAAATTAAACATTCCGAATACTAGATACTCAAGCTACGCTACAATAACCGGGAGATTCGATACTATCTCCCGACAGGCGTCGGCATATTCATACGTAACTACCAGCCGTTCAAATTCATGGCACGCAAGTACAGTTAGAAGGCAACCGGACCTGCTTACCACCTTTGTTTTCCCACTTAAGGGAACCCTTCCATGCACGATCCAYTGCCAAATAATTTCAATGTCAGAATTTCTCATCATTCAGGTTTGGAAAGTCCCAATTGAGAGCGATACTGAGGAAAGTGTGGTTCTATTGTTGGATACACAGTAAGGGGTGTCCTGGCGATCCAAAGAAATAGGCTAATTAAATGCTCAGGTCAGAGCAGCTTGACCACCCCGCGCAGCTGTCATCTCCGCATGGACAAAATTTCCTTGCCGAGCTCAGGTAACAAACTCTAGAAATCAAGGTYAAGWAAGGRTGTGAGAACACGAGGGSATGACTTGCGTGTGCGCCGTTASGAATCACCCTTCTCGTCCGGAAAGCTTCCTGTAATTCTTCTCTGACGGAATTCTCTTTCTAAYAGRRGGGATCAGTCGGTTTGMYTCTGCRMGACGCATAACCGAATTTTCATAACTTTTAGAGCAAGTTCTGTTTGATTGAGAGTGATACACGTTTGACCTACCGAGTCCACTGCCGCATCCACTTGGCCCTGAGGGTGTTTCGGTAAGTTGTGCRGGCTGTCCTAATTTACACTGTCCGGGGGGGTCCGTGTGWYRYYAKYKYAYATGGSYCTCCGGGGYGAAACGACGATATCGAGCGAGGGCAACTCTGGCTAACTTGAATCGACACATTGGCCGTTAGAACAGCCATTTAGYSGKGTCCTATTCCTAGTCAACAGGGTAAACGCAGACTCGCATGTAGCTGTATTCAATCCTCCGAGGAAGACAACAGATATGGAGCAGGGTCTTCCAAGGAACCGCCCATGGTATTAAACCGCATCCTCAACAACCGTAGATCTGCTGCTTGAAGACTTTAGGGGCTTGCAACTCAGACAAAATACGTCGAGAGGATTCCAATGGGACACGCGAAATCCTGGCTGCGGGCGTAGGCTGACCTTATGTAAGAATAAATGCGCGTACAGTTCACAAACGTGCGCAGCTGGCATGTAGGTGGATAACGACAGGGCATCAGGAGAGGACGGCTCACCAGGTTTCAAAATTATTCCCAAGTAGTCATCTAGCGGGAATCAACTACAATGTTTTGTTCCCTGGAATGGCGATAGTACTTGGGCGTGATGCATTTGTCATATAGCCTCCATCTCCGCCATCCCAATTGAGTGGGGTTGCCAAGCTAATTAAATTGTGATGCCATGATACTACATCCCTACGATATGCTGTCGGTTTGATGCACTGCCGTTTTACTTCTCGATGGTAAAACTATGGCTGGTTGTGTTTCCGGGCTACGTTCATCCAAACCAAATAGTTATATCAGTCGTTGAATTGACGATCTTTTTGTGCAAGATGAATTTCGGGTGGACCGGTGTATATGCAATTAGATCCAAATATGTTATTCTCAAGTGCCATGTTCGGTAATGYAMTCAACGTCGTTAACATAGGCACTTCTGAATAGCAGCTAACCGCAATTAGTGTAGCTCCATCAATGATAGACATGACGYTACTCCACCCCAATAAAATATCGCGCCRATGTTGATCGTAATAAGACCCACGAGGGTTGACACCAAGTTCGTGTGGCAAAAGACCAGACGCCCACCCTTTTCGCGTAAACGTTCAATTATCTCTCCAAGATATGAGGTAGATAGTTAAACCTCCTTCTATGGCTCCTCCAGTTAAATCATGCCCTTAATATAAGACATCTAGGAGGGGGAGACCTCGGCTATGATAACATGMGCAGCTTGCTAAAATGTCGAACGTATACCTCCGAGCTCCCATCTCAAAACGTAATCATTAGAAGATCTGATGGATTCACAAAGGAATGCTCCATCGCCGTCCCGAGGACTCACRAAAGAACGTTCTTCGGCGTTCTACGTAAGGCTCGCATTAAGACATCAGTARTGATCAGATTCGGTTACGTGACCTTCACCGGAAATATTTCTGTTAATGGTACACCATTTACGCAAGRGAGCTCGCCTATGTGATGACTTTAGAATGCAAARCGAATAGCTAATGCTAACTAAATGCCTCAATTCTGTGAAGTTGGGGCCCCAGCCARCCCGTTCATTGCGTTAGTCTCTTGAAATCAGAGCATTCAAACAAAATTGGGCTATCCTGACRCGTTGATGGCTAAATGCTGTTGCAGAGCGTTTTACTCCAGATCGAAAGTGAGAAAGTCGTTCAAGACTARTYGRRCCAYCGATTTARTCCGGAYYTGTTCTASAAGCTGCTGCGCAGGAGGTCGGCGTTTAGTTCAGTGTCAGCCCTAGCAATCMTTAGTAGCTAATCTMATYWCATTTTTGACCACGCGGTCCTACGACAGGATAGAGAAGGCCGACGGTAACGCAATCTCGGCTATATGCGTTCCGGTTTAGATTAAAGGGTAAATTGACTGAGTACGTTTGCAATAAACGCCTCACTGCCCGCGAAGTGACGAGCGCTAGGAAAAGCATAGATTCACTGGCCGCAACATGARTGGTGGTKTYCTGACAGAATCCTATCTTAYCGGKCTKYYCGTTGTCRGCTAGTACCCACTCTAAGAGACCCACTCCACGCCTTGAACGCAATTATATTTAAAAGTGGGTTCCAGTTTGGCAGAGGTACATATCAGTGTGTACGTGGAGCTGAGTATAGCCATCATGATACGTTCCCTCTGTTTCCCGGCCGACAAAGGARGTGGCTACAATGTCAAACAATTGGAAAATTACTGCGTAGATGAACTATGGACCAGTTAGCCGCTCTGCGTATTAGCGCATTATTTTACAGTAGTAGGGGGGCGCGTCTTAGACTACAGCGATCCAGCTTKWCTAACACTCGCCACTCACCCTACTCTAATGGTTTTCTCCATAACCAAGCCTCCACAAWSKYTCTTTGATGCCTACCCTACTCTTCTTACTTTGCACTTGCCCTTATTGGCYTGCCTTGAMAGCKCWCGGGCCCGGATTATCATAGTCYGGAATTCAACAGGTGCTTCACCTGTGTGCGAATTTTTAACATTTCGGCAGTCGACTCCATAACTGGTCGGAACAAATCCATCYTATGCGTTTCTGTTAGTTTAACATCGTGGGGCATTGCCTGTAGGTATCAAAGAATACTGGTTCAGCGACAGATGCACTATCACCAAGATCCGGCATAGGGCCTCTATCTGAGACCAATTTGTAACTGGCCCCCTCGATAGCCAACGGTTTTCAGGCCATACACTCTCGCTAGTCGGTAYKTGTCYTCTTGGTCTTATTCACCATGTCCTATACCAATATTAGCAGTACGCCCAGTCACTAAGACGTGTATTTGCCACTTTGAGAATACGCTGCCCCCCTGGCTAGTTGATYCCTGCTTGTATWAAGTATACAGGCAATCCGAAAGCGACCACTCRGGGAGCATCTCCATTTTACTTTATKARATYRTGTTACGCCACAAATCATTACCCCATTTYCTTACAAGCAACGCATCGTTTGCTGATCCATCCGCAGGTTCAATACGACCTGAAAAGCTAGTTTCTTCAAGCCCAACGCGTCCTTTAACAGTTCTTTTATTAATGGTTGCTACCACTAGAACAATTAGTACTGAAACGGCGTTAGGGATTCCACCCCTAATATAGCATCCAATCTCTGTGATCCTCATCYMGTGGAAAGGTAGGTTGATCGGCCTCCGCGGTCCTTCCCAAACATTAGATTTAGCCGTCGAGTTCTCATACGATGCAGAGCCGACTCCCCTTTC
GPT127250  GCACGATGATCAAGCGCTGAGGGAATAAAACCCGAAGCGACCTGATCGATTAGGTTTACAAGTGCGATCTTGATTGGCCCTGCGGCTTTCCCTCAATGTCCTTATCTTCTTGCGTATTCTAAGTACATACTGAGTGGTAGTCAAAGACATACTATTGCTCCCTCCTAATCAACATATTAAAGAGAGAACGAGGTGTCCTGGTTAACGGGCGGCGACCAGATCCAGATTCTTGAACCTGGATTACTGTTTCGCTCTAAGTCGCAAATTAGCTATTTGTCAGGGGTCTTTGCCCTGTTGCGATCATTACTTGGAACGATACTCACAACGTAGTATGTACTAGCTTGTCAACACCACCACACGTATAGAAGGTGCGAGAATATGTCACTCCTTTGGCTATAAGAATACGAGGTAACTCGGATCTTTTGTCGAGTGAACGCATTTAGGTCCCCACATACTGATAATGAAAATATCCGTGCCATATTCCAGCGTGGGCGCATTTCCGTTCCTGCACTACCAGAGCTCGGTCTTACAAGGACCTACACCTGTGGTCAAGAGGGCTTGCAGCTTGTCGGCTGCCGTGTCGTCAAGTCGTAACTCTCGGAATATGTGTCGCAAGTAAACCAACCACGCCACTATAGCGCTATTTCCCAGCAAACGTAACGACATTACAGTGCAAGAGTCTTTGTCACCAGACTAATTAAACATTCCGAATACYAGATACCCCGGTTGCGCTACAATAACCGGGAGATTCGATACTATTTCCCGACAGGCGTTGGTATATTCATACGTAACTACCAGCYGTTCAAATTCATGGCACGCAAGTACAGTTAGAAGGCAACCGGTCCTGCTTACCACCTTTGTTTTCCCACTTAAGGGAACCCWTCCATGCACGATCCATTGCCAAATAATTTCAATGTCAGAATTTCTCATCATTCAGGTTTGGAAAGTCCCAATTGAGAGCGATACTGAGGAAAGTGTGGTTCTATTGTTGGATACACAGTAAGGGGTGTCCTGGCGATCCAAAGAAATAGGCTAATTAAATGCTGAGGTCAGAGCAGTTTGRCCACCCCGCGCAGCTGTCATCTCCGCATGGACAAACCTTCCTTGCTGAGCTCAGGCCACAAACTCTAGAAATCAAGGTCAAGTAAGGATGTGAGAACACGAGGGCATGACTTGCGTGTGCGCCGTTAGGAATCACCCTTCTCGTCCGGAAAGCTTCCTGTAATTCTTCTCTGACGGAATTCTCTTTCTAATAGAAGGGATTAGTCGGTTTGCCTCTGCGCGACGCATAACCGAATTTTCATAACTTTTAGAGCAAGTTCTGTTTGATTAAGAATGATACACGCTTGACCTACCGAGTCCACTGCCGCATCCACTTRGCCCTGAGGGTGTTTCGGTAAGTTGTGCAGGCTGTCCTAATCTACACTGTCCGGGGGAACAGACCCGWCGTTATCTCATATGGCTCTCCGGGGTGGAACGACGATATCGAGCGAGGGCAACTCTGGCTAACTTGAATCGACACATTGGCCGTTAGAACAGCCATTTAACCTTGTCTCATTCCTAGCCAGCAGGGTAAACGCAGACTCGCATGTAGCTGTATGCACTCCTCCGAGGAAGACAACAGATATGGAGCAGGGTCCTAAAGGGCACCGCCCATGGTATTAAACCGCATCCTCAACAACCGTAGATCTGCGACTTGAAGAATTTAGGGGCTTACGACTCAGACAAAATACTTCAAGAGGGTTCCAATGGGACACGCGAAATCCTGGCTGCGGGCGTAGGTCGTCCTTATGTAAGAATAAATGCGTGTACAGTTCACAAACGTGCGCAGCTGGCATGTAGGTGGATAACGACAGGGCATCAGGAGAAGACGGCTCACCAGGTTTCAAAATTATTCCCAAGTAGTCATCTAGCGGGAATCAACTACAATGTTTTGTTCCCTGGAATGGCGATAGTACTTGGGCGTTATGCATTTGTCATATAGCCTCCATCTCCGCCATCCAAATTGAGTGGGGTTGCCAAGCTAATTAAATTGTGATGCCATGATACTACATCCCTACGATATGCTGTCGGTTTGATGCACTGCCGTTTTACTTCTCGATGGTAAAACTATGGCTGGTTGTGTTTCCGGGCTACGTTCATCCAAACCAAATAGTTATACCAGTCGCTAAATTGACGATCTTTTTGTACAAGATGAATTTCGGGTGGACCGGTGTATATGCAATTAGATCCAAATATGTTATTCTCAAGTGCCATGTTCGGTAATGTACTCAACGTCGTTAACATAGGCACTTGTGAATAGCAGCTAACCGCAATTAGTGTAKCTCCATCAATGATAGACATGACGYTACTCCACCCCAATAAAATATCGCGCCAATGTTGATCGTAATAAGACCCACGAGGGTTGACACCAAGTTCGTGTGGCAAAAGACCAGACGCCCACCCTTTTCGCGTAAACGTTCAATTATCTCTCCAAGATATGAGGTAGATAGCTAAACCTCCTTCTATGGCTCCTCCAGTTAAATCATGCCCTTAATATAAGACATCTAGGAGGGGGAAACCTCGGCTATGATAACATGMGCAGCTTGCTAAAGTGTCGAACGTACACTKTCGAGCTCCCATCTCAAAACGTAATCATTAGAAGATCTGATGAATTTACAAAGGAATGCTCCATCGCCGCCCCGAGGACTCACAAAAGAACGTTCTTCGGCGTTCTACGTAAGGCTCGCATTAAGACATCAGTARTGATCAGATTCGGTTACGTGACCTTCACCGGAAATATTTCTGTTAATGGTACACCATTTACGCAAGAGAGCTCGCCTATGTGATCACTTTAGAATGCAATGAGGATAGCTAATGCTAACTAAATGCCTCAATTCAGTGAGATTGGGGCCCCAGCCAACCCGTTCATTGCGTTGGTCTCTTGAAATCAGAGCATTCAAACAAAATTGGGCTATCCTGACACGTTGATGGCTAAATGCTGTTGCAGAGCGTTTTACTCCATATCGAAAGCGGGAAAGTCGTTCAAGACTAATCGAACCATCGATTTAATCCGGATTTGTTCTACAAGCTGCTGCGCAGGAGGTCGGCGTTTAGTTCAGTGTCAGCCCTAGCAATCATTAGTAGCTAATCTCATCTCATTTTTGACCACGCGGTCCTACGACAGGATAGAGAAGGCCGACGGTAACGCAATCTCGGCTATGTGCGTTCCGGTTTAGATTAAAGGGTAAATTGACTGAGTACGTTTGCAATAAACGCCTCACTGCCCGCGAAGTGACGAGCGCTAGGAAAAAGATAGATTCACTAACCGTAACATGARTGGTGGTTTCCTGACAGAATCCTATCTTACTGGTCTTTTCGTTGTCAGCTAGTACCCACTCTAAGAGACCGACTCCACGCCTTGAACGCAATTATATTTAAAAGTGGGTTCCAGTTTGGCAGAGATACATATCAGTGTGTACGTGGAGCTGGGTATAGCCATCTTGATACGTTCTCTCTGTTTCCCGGCCGACAAAGGAGATGGCTTCAATGTCAAACAATTGGAAAATTCCTGCATAGATGAGCTATGGACCAGTTAGCCGCTCTGCGTATTAGCGCATTATTTTACAGTAGTAGGGGGGCGCGTCTTAGACTACAGCGATCCAGCTTGATTAACACTCGCCACTCACCCTACTCTAATGGTTTTCTCCATAACCAAGCCTCCACAATGTYTCTTTGATGCCTACCTCATACTTGTAACTTTGCACATGCCCGTATTGGCTCGCCTTAAAAACGTACAAGCCCGGATTTTAAAAATATGAAATTCAACAGGTGCTTCACCTGTGTGCGAATTTTTAACATTTCGGCAGTCGACTCCATAACTGGTCGGAACAAATCCATCTTATGCGTTTCTGTTAGTTTAACATCGTGGGGCATTGCTTGTAGGTATCAAAGAATGCCGGTACCGTGACGAATGCACTATCACCAAGATCCGGCATAGGGCCTCTATCTGAGACTAATCTGTAACTGGCCACCTCGATAGCCAACGGTTTTCAGGCCATACACTCTCGCTAGTCGGTATTTGTCTTCTTGGTCTTATTCACCATGTCCTATACCAMTATTAGCAGTACGCCCAGTCACTAAGACGTGTATTTGCCACTTTGAGAATACGCTGCCCCCCTGGCTAGTTGATTCCTGCTTGTATWAAGTATACAGGCAATCCGAAAGCGACCACTCAGGGAGCATCTCCATTTTACTTTATGAGATTATGTTACGCCAAAAATCATTACCCCATTTCCTTACAAGCAACGCATCGTTTGCTGTTCCATCCGCAGGTTCAATACGACCTGAAAAGCTAGTTTCTTCAAGCCCAACGCGTCCTTTAACAGATCATYCATTAGTGATTATCACTACTAGTACAATTAGTACTGAAGCGGCGTCAGGGATTCTACCCCTAGTATGGCATCCAATCTTTTCGAGCTCCACCCAGTGGAAAGGTAGGTTGATCGGCCTCCGCGGTCCTTCCCAAACACTAGATTTAGCCGTCGAGTTCTCATACGATGCAGAGCCGACTCCCCTTTC
GPT129230  GCACGATGATCAAGCGCTGAGGGAATAAAACCCGAAGCGACCTGACTGATTAGGTTTACAAGTGCGATCTTCATTGGCCCTGCGGTCTTCCCTCAATGTCCTTATCTTCCTGCGTATTCTAAGTACATACCGAGTGATTGTCAAAGACATACTATTGCTCCCTCCTAATCAACATATCAAAGAGAGGACGAGGTGTCCTGGTTAACGGGCGGCGACCAGATCCAGATTCTTGAACCTGGATTACTGTTTCGCTCTATGTCGCAAATTAKATATTTGTCAGGGGTCTTTGCCCTGTTTCGATCATTACTTGGAACGATACTCACGAGGTAGTATGTACTAGCTTGTCAACACCATCACACGTATAGAAGGTGCGAGAACAGGTAACTCCTTCGGCTATAAGAATACGAGGTAACTCGGATCTTTTATCGAGTAAACACATATAGGTCCCCCCATACTGATAATGAAAATACACGTGCCATATTCCAGCGTGGGCGCATTTCCGTTCCTGCACTACCAGAGCTAGGTCTTACAAGGACCTACACCTGTGGTCAAGAAAGCTTGCAGCTTSTCGGTAGCCGTGTCGTCAAGTCGTAACTCTCGGAATATGTGTCGCAAGTAAACCAACCACGCCACTATAGCGCTATTTCCCAGCAAACGTAACGACATTACAGTGCAAGAGTCTTTGTCACCAGACTAATTAAACATTCCGAATACTAGATACCCCGGTTGCGTTATAATGACCCGGAGATTCGATACTATCTCCCGACAGGCGTTGGCATATTCATACGTAACTACCAGCCGTTCAAATTCATGGCACGCAAGTACAGTTAGGAGGCAACCGGACCCGCTTACCACCTTTGTTTTCCCACTTAAGGGAACCCTTCCATGCACGATCCACTGCCAAATAATTTCAATGTCAGAATTTCTCATCATTCAGGTTTGGAAAGTCCCAATTGAGAGCGATACTGAGGAAAGTGTGGTTCTATTGTTGGATACACAGTAAGGGGTGTCCTGGCGATCCAAAGAAATAGGCTAATTAAATGCTCAGGTCAGAGCAGCTTGACCACCCCGCGCAGCTGTCATCTCCGCATGGACAAACCTTCCTTGCTGAGCTCAGGTAACAAACTCTAGAAATCAAGGTTAAGAAAGGGTTTAAGAACACGAGGGGATGACTTGCGTGTGCGCCGTTACGAATCACCCTTCTCGTCCGGAAAGCTTCCTGTAATTCTTCTCTGACGGAATTCTCTTTCTAACAGGGGGGATCAGTCGGTTTGCCTCTGCGCGACGCATAACCGAATTTTCATAACTTTTAGAGCAAATTTTGTTTGATTGAGAATGATACACGCTTGACCTACCGAGTCCACTGCCACATCCACTTAGCCCTGAGGGTGTTTCGGTAAGTTGTGCAGGCTGTCCTAATTTACACTGTCCGGGGGGGTCCGTGTAATACCTGTGTGCATGGCTCTCCGGGGTGGAACGACGATATCGAGCGAGGGCAACTCTGGCTAACTTGAATTGACACATTGGCCGTCAGAACAGCCATTGAGTGGTGTCCCATTCCTAGTCAATGGAGTAAACGTAGACTCGCATGTAGCTGTATTCACTCCTCCGAGGAAGACAACAGATATGGAGCAGGGTCTTCCAAGGAACCGCCCATGGTATTAAACCGCATCCTCAACAACCGTAGATTTGCTACTTGAAGACTTTAGGGGCTTGCAACTCAGACAAAATACGTCGAGAGGATTCCAATGGGACACGCGAAATCCTGGCTGCGGGCGTAGGCTGACCTTATGTAAGAATGAATGCATGTACAGTTCACAAACGTGCGCAGCTGGCATGGAGGTGGATAACGACAGGACATCAGGAGAAGACGGCTCACCAGGTTTCAAAATTATTCCCAAGTAGTCATCTAGCGGGAATCAACTACAATGTTTTGTTCCCTGGAATGGCGCTAGTACTTGGGCGTGATGCATTTGTCATATAGCCTCCATCTCCGCCATCCCAAGTGAGTGGGGTGGCCAAGCTAATTAAATTGAGCCGCCATGATACTACATCCTTACGATATGCTGTCGGTTTGATGCACTGCCCCTTTACTTCTCGATGGTAACACTATGGCCCGTTGTGTTTCCGGGCTACGTTCATACAAACCAAATAGTTATACCGGTCACTAAATTGACGATCTTTYTGTACAAGATGAATTTCGGGTGGACCGGTGTATATGCAATTAGATCCAACTATGTTATTCTCAAGTGCCATGTTCGGTAATGCAATCAACGTCGTTAACATAGGCACTTCTGAATAGCAGCTAACCGCAATTAGTGTAGCTCCATCAATGATAGACATGACGYTACTCCACCCCAATAAAATATCGCGCCGATGTTGATCGTAATAAGACCCACGAGGGTTGACACCAAGTTCGTGTGGCAAAAGACCAGACGCCCACCCTTTTCGCGTAAACGTTCAATTATCTCTCCAAGATATGAGGTAGATAGTTAAACCTCCTTCTATGGCTCCTCCAGTTAAATCATGCCCTTAATATAAGACATCTAGGAGGGGGAGACCTCGGCTATGATAACATGMGCAGCTTGCTAAAATGTCGAACGTATACCTCCGGGCTCCCATCTTAAAACGTAATCATTAGAAGATCTGATGGATTCACAAAGGAATGCTCCATCGCCGTCCCGAGGACTCACAAAAGAGCGTTCTTCGGCGTTCTACGTAAGGCTCGCATTAAGACATCAGTARTGATCAGATTCGGTTACGTGACCTTCACCGGAAATATTTCTGTTAATGGTACACCATTTACGCAAGAGAGCTCGCCTATGTGATCACTTTAGAATGCAATGAGAATAGCTAATGCTAACTAAATGCCWCAATTCTGTGAAGTTGGGGCCCCAGCCAACCCGTTCATTGCGTTAGTCTCTTGAAATCAGAGCATTCAAACAAAATTGGGCTATCCTGACGCGTTGATGGCTAAATGCTGTTGCAGAGCGTTTTACTCCATATCGAAAGCGGGAAAGTCGTTCAAGACTAGTTGAACCACCGATTTAATCCGGACTTGTTCTAGAAGCTGCTGCGCAGGAGGTCGGCGTTTAGTTCAGTGTCAGCCCTAGCAATCATTAGTAGCTAATCTCATCTCATTTTTGACCCCGCGGTCCTGCGACACGATGAGGAAGGCCGACGGTAACGCAATCTCGACTATGTGCGTTCCGGTTTAGATTAAAGGGTAAACTGTCTGAGTACGTTTGCAATAAATGCCTCATTGCCCACGAAGTGACGAGCGCTATGATTGGCATTGATCCACTAACCGTAACATGARTGGTGGTTTCCTGACAGAATCCTATCTTATCGGGCTTTTCGTTGTCRGCTAGTACCCACTCTAAGAGACCCACTCCACGCCTTGAACGCAATTATATTTAAAAGTGGGTTCCAGTTTGGCAGAGATACATATCAGTGTGTACGTGGAGCTGGGTATAGCCATCTTGATACGTTCCCTCTGTTTCCCGGCCGACAAAGGAGGTGGCTACAATGTCAAACAATTGGAAAATTACTGCGTAGATGAGCTATGGACCAGTTAGCCGCTCTGCGTATTAGCGCATTATTTTACAGTAGTAGGGGGGCGCGTCTTAGACTACAGCGATCCAGCTTGTCTAACACTCGCCACTCACCCTACTCTAATGGTCTTCTCCATAACCAAGCCTCCACAATGGCTCTTTGATGCCTACCCTATACTTGTAACTTTGCACATGCCCGTATTGGCTCGCCTTAAAAACGTACAAGCCCGGATTTTAAAAATATGAAATTCAACAGGTGCTTCACCTGTGTGCAAACTGTTAGCGCGTCGGCAGTCGACCCTACAACTGGTCGGAACAAATCCATCCTATGCGTTTCTGTTAGTTTAACATCGTGGGGCATTGCTTGTAGGCATCAAAGCTTACTGGTTCAGCGACGAATGCACTATCACCAAGATCCGGCATAGGGCCTCTATCTGAGACTAATCTGTAACTGGCCACCTCGTTAGGCAACGGTTTTCAGGCCATACACTCTCGCTAGTCGGTATTTGTCTTCTTGGTCTTATTCACCATGTCCTATACCAATATTAGCAGTACGCCCAGTCACTAAGACGTGTATTTGCCACTTTGAGAATACGCTGCCCCCCTGGCTAGTTGATCCCTGCTTGTATWTAGTATACAGGCAATCCGAAAGCGACCACTCGGGGAGCAGCTCCATTTTACTTTATGGAGTTATGTTACGCCAAAAATCATTACCCCATTTCCTTACAAGCAACGCATCGTTTGCTGATCCATCCGCAGGTTCAATACGACCTGAAAAGCTAGTTTCTTCAAGCCCAACGCGTCCTTTAACAGATCATCCATTAGTGATTACCACTACTAGTACAATTAGTACTGAAGCGGCGTTAGGGATTCTACCCCTAGTATGGCATCCAATCTTTTCGAGCTCCACCCMGTGGAAAGGTAGGTTGATCGGCCTCCGCGGTCCTTCCCAAACACTAGACTTAGCCGTTGAGTTCTCATATGATGCAGAGCCGACTCCCCTTTC
GPT129950  GCACGATGATCAAGCGCTGAGGGAATAAAACCCGAAGCGACCTGATCGATTAGGTTTACAAGTGCGATCTTGATTGGCCCTGCGGCTTTCCCTCAATGTCCTTATCTTCTTGCGTATTCTAAGTACATACTGAGTGGTAGTCAAAGACATACTATTGCTCCCTCCTAATCAACATATTAAAGAGAGAACGAGGTGTCCTGGTTAACGGGCGGCGACCAGATCCAGATTCTTGAACCTGGATTACTGTTTCGCTCTAAGTCGCAAATTAGCTATTTGTCAGGGGTCTTTGCCCTGTTGCGATCATTACTTGGAACGATACTCACAACGTAGTATGTACTAGCTTGTCAACACCACCACACGTATAGAAGGTGCGAGAATATGTCACTCCTTTGGCTATAAGAATACGAGGTAACTCGGATCTTTTATCGAGTAAACACATATAGGTCCCCCCATACTGATAATGAAAATATCCGTGCCATATTCCAGCGTGGGCGCATTTCCGTTCCTGCACTACCAGAGCTCGGTCTTACAAGGACCTACACCTGTGGTCAAGAGGGCTTGCAGCTTGTCGGCTGCCGTGTCGACAAGTCGTAACTCTCGGAATATGTGTCGCAAGTAAACCAACCACGCCACTATAGCGCTATTTCCCAGCAAACGTAACGACATTACAGTGCAAGAGTCTTTGTCACCAGACTAATTAAACATTCCGAATACTAGATACCCCGGTTGCGCTACAATAACCGGGAGATTCGATACTATTTCCCGACAGGCGTCGGTATATTCATACGTAACTACCAGCTGTTCAAATTCATGGCACGCAAGTACAGTTAGAAGGCAACCGGACCTGCTTACCACCTTTGTTTTCCCACTTAAGGGAACCCATCCATGCACGATCAATTGCCAAATAATTTCAATGTCAGAATTTCTCATCATTCAGGTTTGGAAAGTCCCAATTGAGAGCGATACTGAGGAAAGTGTGGTTCTATTGTTGGATACACAGTAAGGGGTGTCCTGGCGATCCAAAGAAATAGGCTAATTAAATGGTCAGGTCAGAGCAGCTTGACCACCCCGCGCAGCTGTCATCTCCGCATGGACAAACCTTCCTTGCTGAGCTCAGGCCACAAACTCTAGAAATCAAGGTTAAGTAAGGGTTTAAGAACACGAGGGCATGACTTGCGTGTGCGCCGTTACGAATCACCCTTCTCGTCCGGAAAGCTTCCTGTAATTCTTCTCTGACGGAATTCTCTTTCTAACAGGGGGGATCAGTCGGTTTGCCTCTGCGCGACGCATAACCGAATTTTCATAACTTTTAGAGCAAGTTCTGTTTGATTGAGAATGATACACGCTTGACCTACCGAGTCCACTGCCGCATCCACTTGGCCCTGAGGGTGTTTCGGTAAGTTGTGCAGGCTGTCCTAATCTACACTGTCCGGGGGAACAGACCCGTCGTTATCTCATATGGCTCTCCGGGGTGGAACGACGATATCGAGCGAGGGCAACTCTGGCTAACTTGAATCGACACATTGGCCGTTAGAACAGCCATTTAGCCGGGTCCTATTCCTAGCCARTGGAGTAAACGTAGGCTCGCATGTAGCTGTATGCACTCCTCCGAGGAAGACAACAGATATGGAGCAGGGTCCTCCAAGGAACCGCCCATGGTATTAAACCGCATCCTCAACAACCGTAGATTTGCTACTTGAAGACTTTAGGGGCTTGCAACTCAGACAAAATACTTCAAGAGGGTTCCAATGGGACACGCGAAATCCTGGCTGCGGGCGTAGGTCGTCCTTATGTAAGAATAAATGCGTGTACAGTTCACAAACGTGCGCAGCTGGCATGTAGGTGGATAACGACAAGGCATCAGGAGAAGACGGCTCACCAGGTTTCAAAATTATTCCCAAGTAGTCATCTAGCGGGAATCAAC-ACAATGTTTTGTTCCCTGGAATGGCGCTAGTACTTGGGCGTGATGCATTTGTCATATAGCCTCCATCTCCGCCATCCCAATTGAGTGGGGTTGCCAAGCTAATTAAATTGTTACGCCATGATACTACATCCCTACGATATGCTGTCGGTTTGATGCACTGCCGTTTTACTTCTCGATGGTAAAACTATGGCTGGTTGTGTTTCCGGGCTACGTTCATACAAACCAAATAGTTATATCAGTCGTTGAATTGACGATCTTTTTGTGCAAGATGAATTTCGGGTGGACCGGTGTATATGCAATTAGATCCAAATATGTTATTCTCAAGTGCCATGTTCGGTAATGTACTCAACGTCGTTAACATAGGCACTTGTGAATAGCAGCTAACCGCAATTAGTGTATCTCCATCAATGATAGACATGACGYTACTCCACCCCAATAAAATATCGCGCCGATGTTGATCGTAATAAGACCCACGAGGGTTGACATCAAGTTCGTGTGGCAAAAGACCAGACGCCCACCCTTTTCGCGTAAACGTTCAATTATCTCTCCAAGATATGAGGTAGATAGCTAAACCTCCTTCTATGGCTCCTCCAGTTAAATCATGCCCTTAATATAAGACATCTAGGAGGGGGAGACCTCGGCTATGATAACATGMGCAGCTTGCTAAAATGTCGAACGTATACTKTCGAGCTCCCATCTTAAAACGTAATCATTAGAAGATCTGATGAATTTACAAAGGAATTCTCCATCGCCGCCCCGAGGACTCACAAAAGAACGTTCTTCGGCGTTCTACGTAAGGCTCGCATTAAGACATCAGTARTGATCAGATTCGGTTACGTGACCTTCACCGGAAATATTTCTGTTAATGGTACACCATTTACGCAAGAGAGCTCGCCTATGTGATCACTTTAGAATGCAATGAGGATAGCTAATGCTAACTAAATGCCTCAATTCAGTGAGATTGGGGCCCCAGCCAACCCGTTCATTGCGTTGGTCTCTTGAAATCAGAGCATTCAAACAAAATTGGGCTATCCTGACACGTTGATGGCTAAATGCTGTTGCAGAGCGTTTTACTCCATATCGAAAGCGGGAAAGTCGTTCAAGACTAATCGAACCATCGATTTAATCCGGATTTGTTCTACAAGCTGCTGCGCAGGAGGTCGGCGTTTAGTTCAGTGTCAGCCCTAGCAATCATTAGTAGCTAATCTCATCTCATTTTTGACCACGCGGTCCTACGACAGGATAGRGAAGGCCGACGGTAACGCAATCTCGGCTATGTGCGTTCCGGTTTAGATTAAAGGGTAAATTGACTGAGTACGTTTGCAATAAACGCCTCACTGCCCGCGAAGTGACGAGCGCTAGGAAAAAGATAGATTCACTAACCGTAACATGARTGGTGGTGTTCTGACAGAATCCTATCTTACTGGTCTTTTCGTTGTCAGCTAGTACCCACTCTAAGAGACCGACTCCACGCCTTGAACGCAATTATATTTAAAAGTGGGTTCCAGTTTGGCAGAGATACATATCAGTGTGTACGTGGAGCTGGGTATAGCCATCTTGATACGTTCTCTCTGTTTCCCGGCCGACAAAGGAGATGGCTTCAATGTCAAACAATTGGAAAATTCCTGCATAGATGAGCTATGGACCAGTTAGCCGCTCTGCGTATTAGCGCATTATTTTACAGTAGTAGGGGGGCGCGTCTTAGACTACAGCGATCCAGCTTTACTAACACTCGCCACTCACCCTACTCTAATGGTTTTCTCCATAACCAAGCCTCCACAATGTCTCTTTGATGCCTACCTCATACTTGTAACTTTGCACATGCCCGTATTGGCTCGCCTTAAAAACGTACAAGCCCGGATTTTAAAAATATGAAATTCAACAGGTGCTTCACCTGTGTGCGAATTTTTAACATTTCGGCAGTCGACTCCATAACTGGTCGGAACAAATCCATCTTATGCGTTTCTGTTAGTTTAACATCGTGGGGCATTGCTTGTAGGTATCAAAGAATGCCGGTACCGTGACGAATGCACTATCACCAAGATCCGGCATAGGGCCTCTATCTGAGACCAATCTGTAACTGGCCACCTCGATAGCCAACGGTTTTCAGGCCATACACTCTCGCTAGTCGGTACGTGTCTTCTTGGTCTTATTCACCATGTCCTATACCAATATTAGCAGTACGCCCAGTCACTAAGACGTGTATTTGCCACTTTGAGAATACGCTGCCCCCCTGGCTAGTTGATTCCTGCTTGTATWAAGTATACAGGCAATCCGAAAGCGACCACTCAGGGAGCATCTCCATTTTACTTTATTAAATCGTGTTACGCCAAAAATCATTACCCCATTTTCTTACAAGCAACGCATCGTTTGCTGATCCATCCGCAGGTTCAATACGACCTGAAAAGCTAGTTTCTTCAAGCCCAACGCGTCCTTTAACAGTTCTTTTATTAATGGTTGCTACCACTAGAACAATTAGTACTGAAGCGGCGTTAGGGATTCCACCCCTAATATAGCATCCAATCTCTGTGATCCTCATCYMGTGGAAAGGTAGGTTGATCGGCCTCCGCGGTCCTTCCCAAACACTAGATTTAGCCGTCGAGTTCTCATACGATGCAGAGCCGACTCCCCTTTC
GPT130200  GCACGATGATCAAGCGCTGAGGGAATAAAACCCGAAGCGACCTGATCGATTAGGTTTACAAGTGCGATCTTGATTGGCCCTGCGGCTTTCCCTCAATGTCCTTATCTTCTTGCGTATTCTAAGTACATACTGAGTGGTAGTCAAAGACATACTATTGCTCCCTCCTAATCAACATATTAAAGAGAGAACGAGGTGTCCTGGTTAACGGGCGGCGACCAGATCCAGATTCTTGAACCTGGATTACTGTTTCGCTCTAAGTCGCAAATTAGCTATTTGTCAGGGGTCTTTGCCCTGTTGCGATCATTACTTGGAACGATACTCACAACGTAGTATGTACTAGCTTGTCAACACCACCACACGTATAGAAGGTGCGAGAATATGTCACTCCTTTGGCTATAAGAATACGAGGTAACTCGGATCTTTTGTCGAGTGAACGCATTTAGGTCCCCACATACTGATAATGAAAATATCCGTGCCATATTCCAGCGTGGGCGCATTTCCGTTCCTGCACTACCAGAGCTCGGTCTTACAAGGACCTACACCTGTGGTCAAGAGGGCTTGCAGCTTGTCGGCTGCCGTGTCGTCAAGTCGTAACTCTCGGAATATGTGTCGCAAGTAAACCAACCACGCCACTATAGCGCTATTTCCCAGCAAACGTAACGACATTACAGTGCAAGAGTCTTTGTCACCAGACTAATTAAACATTCCGAATACTAGATACCCCGGTTGCGCTACAATAACCGGGAGATTCGATACTATTTCCCGACAGGCGTTGGTATATTCATACGTAACTACCAGCTGTTCAAATTCATGGCACGCAAGTACAGTTAGAAGGCAACCGGTCCTGCTTACCACCTTTGTTTTCCCACTTAAGGGAACCCATCCATGCACGATCCATTGCCAAATAATTTCAATGTCAGAATTTCTCATCATTCAGGTTTGGAAAGTCCCAATTGAGAGCGATACTGAGGAAAGTGTGGTTCTATTGTTGGATACACAGTAAGGGGTGTCCTGGCGATCCAAAGAAATAGGCTAATTAAATGCTGAGGTCAGAGCAGTTTGGCCACCCCGCGCAGCTGTCATCTCCGCATGGACAAACCTTCCTTGCTGAGCTCAGGCCACAAACTCTAGAAATCAAGGTCAAGTAAGGATGTGAGAACACGAGGGCATGACTTGCGTGTGCGCCGTTAGGAATCACCCTTCTCGTCCGGAAAGCTTCCTGTAATTCTTCTCTGACGGAATTCTCTTTCTAATAGAAGGGATTAGTCGGTTTGCCTCTGCGCGACGCATAACCGAATTTTCATAACTTTTAGAGCAAGTTCTGTTTGATTAAGAATGATACACGCTTGACCTACCGAGTCCACTGCCGCATCCACTTGGCCCTGAGGGTGTTTCGGTAAGTTGTGCAGGCTGTCCTAATCTACACTGTCCGGGGGAACASACCCGTCGTTATCTCATATGGCTCTCCGGGGTGGAACGACGATATCGAGCGAGGGCAACTCTGGCTAACTTGAATCGACACATTGGCCGTTAGAACAGCCATTTAACCTTGTCTCATTCCTAGCCAGCAGGGTAAACGCAGACTCGCATGTAGCTGTATGCACTCCTCCGAGGAAGACAACAGATATGGAGCAGGGTCCTAAAGGGCACCGCCCATGGTATTAAACCGCATCCTCAACAACCGTAGATCTGCGACTTGAAGAATTTAGGGGCTTACGACTCAGACAAAATACTTCAAGAGGGTTCCAATGGGACACGCGAAATCCTGGCTGCGGGCGTAGGTCGTCCTTATGTAAGAATAAATGCGTGTACAGTTCACAAACGTGCGCAGCTGGCATGTAGGTGGATAACGACAGGGCATCAGGAGAAGACGGCTCACCAGGTTTCAAAATTATTCCCAAGTAGTCATCTAGCGGGAATCAACTACAATGTTTTGTTCCCTGGAATGGCGATAGTACTTGGGCGTTATGCATTTGTCATATAGCCTCCATCTCCGCCATCCAAATTGAGTGGGGTTGCCAAGCTAATTAAATTGTGATGCCATGATACTACATCCCTACGATATGCTGTCGGTTTGATGCACTGCCGTTTTACTTCTCGATGGTAAAACTATGGCTGGTTGTGTTTCCGGGCTACGTTCATCCAAACCAAATAGTTATACCAGTCGCTAAATTGACGATCTTTTTGTACAAGATGAATTTCGGGTGGACCGGTGTATATGCAATTAGATCCAAATATGTTATTCTCAAGTGCCATGTTCGGTAATGTACTCAACGTCGTTAACATAGGCACTTGTGAATAGCAGCTAACCGCAATTAGTGTATCTCCATCAATGATAGACATGACGYTACTCCACCCCAATAAAATATCGCGCCAATGTTGATCGTAATAAGACCCACGAGGGTTGACACCAAGTTCGTGTGGCAAAAGACCAGACGCCCACCCTTTTCGCGTAAACGTTCAATTATCTCTCCAAGATATGAGGTAGATAGCTAAACCTCCTTCTATGGCTCCTCCAGTTAAATCATGCCCTTAATATAAGACATCTAGGAGGGGGAAACCTCGGCTATGATAACATGMGCAGCTTGCTAAAGTGTCGAACGTACACTKTCGAGCTCCCATCTCAAAACGTAATCATTAGAAGATCTGATGAATTTACAAAGGAATTCTCCATCGCCGCCCCGAGGACTCACAAAAGAACGTTCTTCGGCGTTCTACGTAAGGCTCGCATTAAGACATCAGTARTGATCAGATTCGGTTACGTGACCTTCACCGGAAATATTTCTGTTAATGGTACACCATTTACGCAAGAGAGCTCGCCTATGTGATCACTTTAGAATGCAATGAGGATAGCTAATGCTAACTAAATGCCTCAATTCAGTGAGATTGGGGCCCCAGCCAACCCGTTCATTGCGTTGGTCTCTTGAAATCAGAGCATTCAAACAAAATTGGGCTATCCTGACACGTTGATGGCTAAATGCTGTTGCAGAGCGTTTTACTCCATATCGAAAGCGGGAAAGTCGTTCAAGACTAATCGAACCATCGATTTAATCCGGATTTGTTCTACAAGCTGCTGCGCAGGAGGTCGGCGTTTAGTTCAGTGTCAGCCCTAGCAATCATTAGTAGCTAATCTCATCTCATTTTTGACCACGCGGTCCTACGACAGGATAGRGAAGGCCGACGGTAACGCAATCTCGGCTATGTGCGTTCCGGTTTAGATTAAAGGGTAAATTGACTGAGTACGTTTGCAATAAACGCCTCACTGCCCGCGAAGTGACGAGCGCTAGGAAAAAGATAGATTCACTAACCGTAACATGAGTGGTGGTTTCCTGACAGAATCCTATCTTACTGGTCTTTTCGTTGTCAGCTAGTACCCACTCTAAGAGACCGACTCCACGCCTTGAACGCAATTATATTTAAAAGTGGGTTCCAGTTTGGCAGAGATACATATCAGTGTGTACGTGGAGCTGGGTATAGCCATCTTGATACGTTCTCTCTGTTTCCCGGCCGACAAAGGAGATGGCTTCAATGTCAAACAATTGGAAAATTCCTGCATAGATGAGCTATGGACCAGTTAGCCGCTCTGCGTATTAGCGCATTATTTTACAGTAGTAGGGGGGCGCGTCTTAGACTACAGCGATCCAGCTTGATTAACACTCGCCACTCACCCTACTCTAATGGTTTTCTCCATAACCAAGCCTCCACAATGTCTCTTTGATGCCTACCTCATACTTGTAACTTTGCACATGCCCGTATTGGCTCGCCTTAAAAACGTACAAGCCCGGATTTTAAAAATATGAAATTCAACAGGTGCTTCACCTGTGTGCGAATTTTTAACATTTCGGCAGTCGACTCCATAACTGGTCGGAACAAATCCATCYTATGCGTTTCTGTTAGTTTAACATCGTGGGGCATTGCTTGTAGGTATCAAAGAATGCCGGTACCGTGACGAATGCACTATCACCAAGATCCGGCATAGGGCCTCTATCTGAGACTAATCTGTAACTGGCCACCTCGATAGCCAACGGTTTTCAGGCCATACACTCTCGCTAGTCGGTATTTGTCTTCTTGGTCTTATTCACCATGTCCTATACCAATATTAGCAGTACGCCCAGTCACTAAGACGTGTATTTGCCACTTTGAGAATACGCTGCCCCCCTGGCTAGTTGATTCCTGCTTGTATWAAGTATACAGGCAATCCGAAAGCGACCACTCAGGGAGCATCTCCATTTTACTTTATGAGATTATGTTACGCCAAAAATCATTACCCCATTTCCTTACAAGCAACGCATCGTTTGCTGTTCCATCCGCAGGTTCAATACGACCTGAAAAGCTAGTTTCTTCAAGCCCAACGCGTCCTTTAACAGATCATCCATTAGTGATTATCACTACTAGTACAATTAGTACTGAAGCGGCGTCAGGGATTCTACCCCTAGTATGGCATCCAATCTTTTCGAGCTCCACCCMGTGGAAAGGTAGGTTGATCGGCCTCCGCGGTCCTTCCCAAACACTAGATTTAGCCGTCGAGTTCTCATACGATGCAGAGCCGACTCCCCTTTC
GPT130510  GCACGATGATCAAGCGCTGAGGGAATAAAACCCGAAGCGACCTGATCGATTAGGTTTACAAGTGCGATCTTGATTGGCCCTGCGGCTTTCCCTCAATGTCCTTATCTTCTTGCGTATTCTAAGTACATACTGAGTGGTAGTCAAAGACATACTATTGCTCCCTCCTAATCAACATATTAAAGAGAGAACGAGGTGTCCTGGTTAACGGGCGGCGACCAGATCCAGATTCTTGAACCTGGATTACTGTTTCGCTCTAAATCGCAAATTAGCTATTTGTCAGGGGTCTTTGCCCTGTTGCGATCATTACTTGGAACGATACTCACAACGTAGTATGTACTAGCTTGTCAACACCACCACACGTATAGAAGGTGCGAGAATATGTCACTCCTTTGGCTATAAGAATACGAGGTAACTCGGATCTTTTGTCGAGTGAACGCATTTAGGTCCCCACATACTGATAATGAAAATATCCGTGCCATATTCCAGCGTGGGCGCATTTCCGTTCCTGCACTACCAGAGCTCGGTCTTACAAGGACCTACACCTGTGGTCAAGAGGGCTTGCAGCTTGTCGGCTGCCGTGTCGTCAAGTCGTAACTCTCGGAATATGTGTCRCAAGTAAACCAACCACGCCACTATAGCGCTATTTCCCAGCAAACGTAACGACATTACAGTGCAAGAGTCTTTGTCACCAGACTAATTAAACATTCCGAATACTAGATACCCCGGTTGCGCTACAATAACCGGGAGATTCGATACTATTTCCCGACAGGCGTTGGTATATTCATACGTAACTACCAACTGTTCAAATTCATGGCACGCAAGTACAGTTAGAAGGCAACCGGTCCTGCTTACCACCTTTGTTTTCCCACTTAAGGGAACCCATCCATGCACGATCCATTGCCAAATAATTTCAATGTCAGAATTTCTCATCATTCAGGTTTGGAAAGTCCCAATTGAGAGCGATACTGAGGAAAGTGTGGTTCTATTGTTGGATACACAGTAAGGGGTGTCCTGGCGATCCAAAGAAATAGGCTAATTAAATGCTGAGGTCAGAGCAGTTTGGCCACCCCGCGCAGCTGTCATCTCCGCATGGACAAACCTTCCTTGCCGAGCTCAGGTAACAAACTCTAGAAATAAAGGTCAAGTAAGGATGTGAGAACACGAGGGGATGACTTGCGTGTGCGCCGTTACGAATCACCCTTCTCGTCCGGAAAGCTTCCTGTAATTCTTCTCTGACGGAATTCTCTTTCTAACAGGGGGGATTAGTCGGTTTGCCTCTGCGCGACGCATAACCGAATTTTCATAACTTTTAGAGCAAGTTCTGTTTGATTGAGAGTGATACACGCTTGACCTACCGAGTCCACTGCCGCATCCACTTAGCCCTGAGGGTGTTTCGGTAAGTTGTGCAGGCTGTCCTAATTTACACTGTCCGGGGGGGTCCGTGTGTCGTTATCTCATATGGCTCTCCGGGGTGGAACGACGATATCGAGCGAGGGCAACTCTGGCTAACTTGAATCGACACATTGGCCGTTAGAACAGCCATTTAGTGGTGTCTCATTCCTAGCCAGCAGGGTAAACGCAGACTCGCATGTAGCTGTATGCACTCCTCCGAGGAAGACAACAGATATGGAGCAGGGTCCTAAAGGGCACCGCCCATGGTATTAAACCGCATCCTCAACAACCGTAGATCTGCGACTTGAAGAATTTAGGGGCTTACGACTCAGACAAAATACTTCAAGAGGGTTCCAATGGGACACGCGAAATCCTGGCTGCGGGCGTAGGTCGTCCTTATGTAAGAATAGATGCATGTACAGTTCACAAACGTGCGCAGCTGGCATGTAGGTGGATAACGACAGGGCATCAGGAGAGGACGGCTCACCAGGTTTCAAAATTATTCCCAAGTAGTCATCTAGCGGGAATCAACTACAATGTTTTGTTCCCTGGAATGGCGATAGTACTTGGGCGTTATGCATTTGTCATATAGCCTCCATCTCCGCCATCCCACTTGAGTGGGGTTGCCAAGCTAATTAAATTGTGATGCCATGATACTACATCCCTACGATATGCTGTCGGTTTGATGCACTGCCGTTTTACTTCTCGATGGTAAAACTATGGCTGGTTGTGTTTCCGGGCTACGTTCATCCAAACCAAATAGTTATACCAGTCGCTAAATTGACGATCTTTTTGTACAAGATGAATTTCGGGTGGACCGGTGTATATGCAATTAGATCCAAATATGTTATTCTCCAGTGCCATGTTCGGTAATGTACTCAACGTCGTTAACATAGGCACTTGTGAATAGCAGCTAACCGCAATTAGTGTATCTCCATCAATGATAGACATGACGYTACTCCACCCCAATAAAATATCGCGCCAATGTTGATCGTAATAAGACCCACGAGGGTTGACACCAAGTTCGTGTGGCAAAAGACCAGACGCCCACCCTTTTCGCGTAAACGTTCAATTATCTCTCCAAGATATGAGGTAGATAGCTAAACCTCCTTCTATGGCTCCTCCAGTTAAATCATGCCCTTAATATAAGACATCTAGGAGGGGGAAACCTCGGCTATGATAACATGMGCAGCTTGCTAAAGTGTCGAACGTACACTKTCGAGCTCCCATCTCAAAACGTAATCATTAGAAGATCTGATGAATTCACAAAGGAATGCTTCATCGCCGCCCCGAGGACTCACRAAAGAACGTTCTTCGGCGTTCTACGTAAGGCTCGCATTAAGACATCAGTARTGATCAGATTCGGTTACGTGACCTTCACCGGAAATATTTCTGTTAATGGTACACCATTTACGCAAGAGAGCTCGCCTATGTGATCACTTTAGAATGCAATGAGGATAGCTAATGCTAACTAAATGCCTCAATTCAGTGAGATTGGGGCCCCAGCCAACCCGTTCATTGCGTTGGTCTCTTGAAATCAGAGCATTCAAACAAAATTGGGCTATCCTGACACGTTGATGGCTAAATGCTGTTGCAGAGCGTTTTACTCCATATCGAAAGCGGGAAAGTCGTTCAAGACTAGTTGAACCACCGATTTAATCCGGACTTGTTCTAGAAGCTGCTGCGCAGGAGGTCGGCGTTTAGTTCAGTGTCAGCCCTAGCAATCATTAGTAGCTAATCTCATCTCATTTTTGCCCCCGCGGACCTACGACAGGATAGAGCGGGCCGACGGTAACGCAATCTCGGCTATGTGCGTTCCGGTTTAGATTAAAGGGTAAATTGTCTGAGTACGTTTGCAATAAACGCCTCACTGCCCGCGAAGTGACGAGCGCTAGGAAAAAGATWGATTCACTGGCCGCAACGTGAATGGTGGTTTCCTGACAGAATCCTATCTTACTGGTCTGCCCGTTGTCGGCTAGTACCCACTCTAAGAGACCGACTCCACGCCTTGAACGCAATTATATTTAAAAGTGGGTTCCAGTTTGGCAGAGATACATATCAGTGTGTACGTGGAGCTGGGTATAGCCATCTTGATACGTTCTCTCTGTTTCCCGGCCGACAAAGGAGATGGCTTCAATGTCAAACAATTGGAAAATTCCTGCATAGATGAGCTATGGACCAGTTAGCCGCTCTGCGTATTAGCGCATTATTTTACAGTAGTAGGGGGGCGCGTCTTAGACAACAGCGATCCAGCTTTACTAACACTCGCCACTCACCCTACTCTAATGGTTTTCTCCATAACCAAGCCTCCGCAATGTCTCTTTGATGCCTACCTCATACTTGTAACTTTGCACATGCCCGTATTGGCTCGCCTTAAAAACGTACAAGCCCGGATTTTAAAAATATGAAATTCAACAGGTGCTTCACCTGTGTGCGAATTTTTAACATTTTTACAGTTTGTTCCATAACTGATCGCAACAAATCCATCYTATGCGTTTCTGTTAGTTTAACATCGTGGGGCATTGCTTGTAGGCATCAAAGCTTACTGGTACCGTGACGAATGCACTATCACCAAGATCCGGCATAGGGCCTCTATCTGAGACCAATCTGTAACTGGCCACCTCGATAGCCAACGGTTTTCAGGCCATACACTCTCGCTAGTCGGTATTTGTCTTCTTGGTCTTATTCACCATGTCCTATACCAATATTAGCAGTACGCCCAGTCACTAAGACGTGTATTTGCCACTTTGAGAATACGCTGCCCCCCTGGCTAGTTGATTCCTGCTTGTATWAAGTATACAGGCAATCCGAAAGCGACCACTCAGGGAGCATCTCCATTTTACTTTATGAGATTATGTTACGCCAAAAATCATTACCCCATTTCCTTACAAGCAACGCATCGTTTGCTGTTCCATCCGCAGGTTCAATACGACCTGAAGAGCTAGTTTCTTCAAGCCCAACGCGTCCTTTAACAGTTCTTTTATTAATGGTTGCTACCACTAGAACAATTAGTACTGAAGCGGCGTCAGGGATTCCACCCCTAATATAGCATCCAATCTCTGTGATCCTCATCYMGTGGAAAGGTAGGTTGATCGGCCTCCGCGGTCCTTCCCAAACACTAGATTTAGCCGTCGAGTTCTCATACGATGCAGAGCCGACTCCCCTTTC
GPT132800  GCACGATGATCAAGCGCTGAGGGAATAAAACCCGAAGCGACCTGATCGATTAGGTTTACAAGTGCGATCTTGATTGGCCCTGCGGCTTTCCCTCAATGTCCTTATCTTCTTGCGTATTCTAAGTACATACTGAGTGGTAGTCAAAGACATACTATTGCTCCCTCCTAATCAACATATTAAAGAGAGAACGAGGTGTCCTGGTTAACGGGCGGCGACCAGATCCAGATTCTTGAACCTGGATTGCTGTTTCGCTCTAAGTYGCAAATTAGCTATTTGTCAGGGGTCTTTGCCCTGTTGCGATCATTACTTGGAACGATACTCACAACGTAGTATGTACTAGCTTGTCAACACCACCACACGTATAGAAGGTGCGAGAATAGGTCACTCCTTTGGCTATAAGAATACGAGGTAACTCGGATCTTTTGTCGAGTGAACACATTTAGGTCCCCACATACTGATAATGAAAATATCCGTGCCATATTCCAGCGTGGGCGCATTTCCGTTCCTGCACTACCAGAGCTCGGTCTTACAAGGACCTACACCTGTGGTCAAGAGGGCTTGCAGCTTGTCGGYWGCCGTGTCGTCAAGTCGTAACTCTCGGAATATGTGTCRCAAGTAAACCAACCACGCCACTATAGCGCTATTTCCCAGCAAACGCAACGACATTACAGTGCGAGAGTCTTTGTCACCAGACAAATTAAACATTCCGAATACCAGATACTCAAGCTACGCTACAATAACCGGGAGATTCGATACTATCTCCCGACAGGCGTCGGCATATTCATACGTAACTACCAGCTGTTCAAATTCATGGCACGCAAGTACAGTTAGAAGGCAACCGGACCTGCTTACCACCTTTGTTTTCCCACTTAAGGGAACCCTTCCATGCACGATCAATTGCCAAATAATTTMAATGTCAGAATTTCTCATCATTCAGGTTTGGAAAGTCCCAATTGAGAGCGATACTGAGGAAAGTGTGGTTCTATTGTTGGATACACAGTAAGGGGTGTCCTGGCGATCCAAAGAAATAGGCTAATTAAATGGTCAGGTCAGAGCAGCTTGACCACCCCGCGCAGCTGTCATCTCCGCATGGACAAAATTTCCATGCTGAGCTCAGGTAACAAACTCTAGAAATCAAGGTYAAGAAAGGGTKTAAGAACACGAGGGCATGACTTGCGTGTGCGCCGTTACGAATCACCCTTCTCGTCCGGAAAGCTTCCTGTAATTCTTCTCTGACGGAATTCTCTTTCTAACAGGGGGGATCAGTCGGTTTGCCTCTGCGCGACGCATAACCGAATTTTCATAACTTTTAGAGCAAATTTTGTTTGATTGAGAGTGATACACGCTTGACCTACCGAGTCCACTGCCRCATCCACTTGGCCCTGAGGGTGTTTCGGTAAGTTGTGCAGGCTGTCCTAATTTACACTGTCCGGGGGGGTCCGTGTGATACYTKTGTGCWTGGGCCTCCGGAGCGAAACGACGATATCGAGCGAGGGCAACTCTGGCTAACTTGAATCGACACATTGGCCGTTAGAACAGCCATTTAGYSGKGTCYCATTCCTAGCCAGCAGGGTAAACGTAGACTCGCATGTAGGTGTATTCACTCCTCCGAGGAAGACAACAGATATGGAGCAGGGTCTTCCAAGGAACCGCCCATGGTATTAAACCGCATCCTCAACAACCGTAGATCTGCTACTTGAAGACTTTAGGGGCTTGCAACTCAGACAAAATACGTCGAGAGGATTCCAATGGGACACGCGAAATCCTGGCTGCGGGCGTAGGTCGTCCTTATGTAAGAATAGATGCACGTACAGTTCACAAACGTGCGCAGCTGGCATGTAGGTGGATAACGACAGGGCATCAGGAGAGGACGGCTCACCAGGTTTCAAAATTATTCCCAAGTAGTTATYTAGCGGGAATCAAGTACAATGTTTTGTTCCCTGGAATGGCGCTAGTACTTGGGCGTGATGCATTTGTCATATAGCCTCCATCTCCGCCATCCCAMKTGAGTGGGGTTGCCAAGCTAATTAAATTGTGATGCCATGATACTACATCCCTACGATATGCTGTCGGTTTGATGCACTGCCGTTTTACTTCTCGATGGTAAAACTATGGCTGGTTGTGTTTCCGGGCTACGTTCATCCAAACCAAATAGTTATACCAGTCACTAAATTGACGATCTTTTTGTACAAGATGAATTTCGGGTGGACCGGTGTATATGSAATTAGATCCAAATATGTTATTCTCAAGTGCCATGTTCGGTAATGTACTCAACGTCGTTAACATAGGCACTTCTGAATAGCAGCTAACCGCAATTAGTGTAGCTCCATCAATGATAGACATGACGYTACTCCACCCCAATAAAATATCGCGCCGATGTTGATCGTAATAAGACCCACGAGGGTTGACATCAAGTTCGTGTGGCAAAAGACCAGACGCCCACCCTTTTCGCGTAAACGTTCAATTATCTCTCCAAGATATGAGGTAGATAGCTAAACCTCCTTCTATGGCTCCTCCAGTTAAATCATGCCCTTAATATAAGACATCTAGGAGGGGGARACCTCGGCTATGATAACATGMGCAGCTTGCTAAAATGTCGAACGTATACCTCCGRGCTCCCATCTYAAAACGTAATCATTAGAAGATCTGATGGATTCACAAAGGAATGCTCCATCGCCGTCCCGAGGACTCACAAAAGAACGTTCTTCGGCGTTCTACGTAAGGCTCGCATTAAGACATCAGTARTGATCAGATTCGGTTACGTGACCTTCACCGGAAATATTTCTGTTAATGGTACACCATTTACGCAAGAGAGCTCGCCTATGTGATGACTTTAGAATGCAAAACGAATAGCTAATGCTAACTAAATGCCTCAATTCWGTGAGATTGGGGCCCCAGCCAGCCCGTTCATTGCGTTGGTCTCTTGAAATCAGAGCATTCAAACAAAATTGGGCTATCCTGACACGTTGATGGCTAAATGCTGTTGCAGAGCGTTTTACTCCATATCGAAAGCGGGAAAGTCGTTCAAGACTAATCGAACCATCGATTTAATCCGGATTTGTTCTACAAGCTGCTGCGCAGGAGGTCGGCGTTTAGTTCAGTGTCAGCCCTAGCAATCATTAGTAGCTAATCTCATCTCATTTTTGACCACGCGGTCCTACGACAGGATAGGGAAGACCGACGGTAACGCACTCTCGGCTATRTGCGTTCCGGTTTAGATTAAAGGGTAAATTGACTGAGTACGTTTGCAATAAAYGCCTCAYTGCCCGCGAAGTGACGAGCGCTAGGAAAAAGATAGATTCACTAACCGTAACATGARTGGTGGTKTTCTGACAGAATCCTATCTTATCGGKCTTTTCGTTGTCAGCTARTACCCACTCTAAGAGACCCACTCCACGCCTTGAACGCAATTATATTTAAAAGTGGGTTCCAGTTTGGCAGAGATACATATCAGTGTGTACGTGGAGCTGGGTATAGCCATCTTGATACGTTCYCTCTGTTTCCCGGCCGACAAAGGAAGTGGCTACAATGTCAAACAATTGGAAAATTACTGCGTAGATGAGCTATGGACCAGTTAGCCGCTCTGCGTATTAGCGCATTATTTTACAGTAGTAGGGGGGCGCGTCTTAGACTACAGCGATCCAGCTTGTCTAACACTCGCCACTCACCCTACTCTAATGGTTTTCTCCATAACCAAGCCTCCACAATGTCTCTTTGATGCCTACCTCATACTTGTAACTTTGCACATGCCCGTATTGGCTCGCCTTAAAAACGTACAAGCCCGGATTTTAAAAATATGAAATTCAACAGGTGCTTCACCTGTGTGCGAATTTTTAACATTTYKRCAGTTTGTTCCATAACTGATCGCAACAAATCCATCYTATGCGTTTCTGTTAGTTTAACATCGTGGGGCATTGCTTGTAGGCATCAAAGAATACTGGTTCAGCGACGAATGCACTATCACCAAGATCCGGCATAGGGCCTCTATCTGAGACTAATCTGTAACTGGCCACCTCGATAGCCAACGGTTTTCAGGCCATACACTCTCGCTAGTCGGTATTTGTCTTCTTGGTCTTATTCACCATGTCCTATTCGTCTCTTAGCAGTACGCCCACTCACTAAGACGTGTATTTGCCACTCTGAGAATACGCTGCCCCCCTGGCTAGTTGATCCMTGCTTSYATATAGTATAGGKGCAATCCGAAAGCGACCACTCAGGGAGCATCTCCATTTTACTTTATTAAATCGTGTTACGCCAAAAATCATTACCCCATTTCCTTACAAGCAACGCATCGTTTGCTGTTCCATCCGCAGGTTCAATACGACCTGAAAAGCTAGTTTCTTCAAGCCCAACGCGTCCTTTAACAGATCWTCCATTAGTGATTRTCACTACTAGTACAATTAGTACTGGAGCGGCGTCAGGGATTCTACCCCTAGTATGGCATCCAATCTTTTCGAGCTCCACCYMGTGGAAAGGTAGGTTGATCGGCCTCCGCGGTCCTTCCCAAATACTAGAYTTAGCCGTCGAGTTCTCATACGATGCAGAGCCGACTCCCCTTTC
GPT134690  ATGTGAAA-TCGTCATCTAGGAGAGATAGACCATGGAAATCCGGATTGGTATGACCAATCGGAACTACCACCTCCAGACCGGCGGCCCCCCAATTCGCCTGGCGTTTYC-TAAACTCCTCGGACAATCGTCTGCCCAATGATACTATGCCGAAACCAGCTGTGCGAGGTTTTTTCGCYGGGATTTTGTCAGGTGACCTGCACAGAGTAATTTCAGGCGTCCTCAAAATTCCTGGAACCGAKCGCCTCACCTTTGGAAGCCTTGRAGAAGCCGTGCATCAAGTGTCATTGCGTTACTTATGTCATTCATCAAATCRATATTGGGGAGTAAATGCAGGTCTACCAGTTATCAGCACCTCGTAAGCGGGGAGGGTGAATACCGGCAAAATCTYCAGATGTAGCGGGAAGCTAA-TTAGTGCGATTCGACCGAGCGCGTATTGACGAGCACTTCCGCTCTCGAGCGTAAAGCATACGCATTCTACCCCGTCTCTTRTCCTCCTSCGTTACTACGCGATTAGAACCCGGTCTTATAGCAACTTATT-CGATCACTGGG-AAGACTACTGTTTCCCCGTTGAGCTGCCATCAAGTTACCATATCGGGTATATGGTTCRCGAGCATGTGGCCTTTCACAGCGCGAGAGCGYGATGTGAATTACATAGTGATTTCTACACAGAGAGACACCATCTGTTGCGAAGACARAAGTGTCCCACTTCTGAGAATCTCGCCCGYKCGCCAGCAACTGGTGGCTTGGA-AA-GTTTTCAGCGGGGTTCTAACACGCTTGTGCGTAGTAACTAGCCGATCTGGTACCCGGAATGCGAGCATAGTCAGGCCGCTACTGGACCCGCCCACTGATATTGTTTTCCCTTTCAACAGGACTCTTCCACGTATGACTCGCCACCAAGCCAACCAGGCACCGGTTCTCATTGCCCTTCAAATATGGAAAGCCCTAGCCGAAAGCARAATCGAAGAGCAGACGACTGCGTAGTAGAACAYGCGRGGGGGATGCCGCTTGTAGCTCAAAGAGCTGCACCGCTTATTTGGCCAGGTTTAGAGGCCAGAGCCGTGGTCTATGTGTAATAGTTCC-CACGGGCGGTACCTTGATAGCAAACTTGGACCGTTAGTCGTGGAAACCGACGTCGTAAGCAGATTCGTAGGTGGTGGTCGTGCACCAGCGGGTTCGCCACGGCATTTCACTTCTTTTAGTTACTATAAGCGTCTCGAGACCCACTCTGCCCCG-GCCTACCCGGCCAKGGGGGACCGAGTGTCAGTCCGAAAGAAGACATAATTCCGCGAACCMACGGCTACCGAGATGGGATCCGCAGACTGGAAGGCGGCGAASGCTCGATTTGCTTTACTTGTTCTCGTCCTTATTAAACCCTCGTAGCGTAYTGGGGTGGTGCTAGTACTGTTCAAATCCACGCTGTTTACGGGAGCCGATCCGACGTCAGTGTACATTACCGGTTGGAGCGAGGGCAGAGTATTGGGTAGAACCGATTCGAATCTGCTTGGCCTGGTACCGCAAC-GCTCCRTCGCCAAAATTGCCGTAGTC-TCCACTTGYCCACATGGKGAGCGTAGATCCCTRTGTAGGCGCGTGA-CCCTGCTA-GGGGAGTCAYTCGTACTGAGYGGTGTCCTACAAGGAACCGCGCATGGTATCGTACCACATCCACGAT-GCAAATGGGCCGGGACATAAGAAAACCGTCGCTCCAAGATTCACGGAGAGTAAGTCGGGTGAGTTCCGGTGGGACGCACGAWTATTCCGGTACGGAACAGGATTTACCAGCCAAGGAAGCGAACGAATGCGGARCGGAAAGCCATGCGCGGCTAGCGCGTTMCGGAGAAACGGATGGGCGCTGGCGTGGAGCGAACTACCCGGCCTCCG-ACTGTTTTAAGCCGGCCCGCTCTCAGGTCTTCTGCGTCACGTCGTACTACCAACGGACATAATAATATCTGTTTACGGCGTACTCGCCATACGGGGCCTGCGTCTACCATCACAAGCAAGTGAGGTGGTGAGACCAGTCGCGTTGTGCCAGCACTGTATCATATCCCTGCAATGTGTTGTCGGTCTGG-TCGCTGCCCCTTTACATCTCGACGGTAACACTATGGCCGGTTGTGTTCCCGAGCT-TGTTCATACAAACAGAATAGCCTCTCCAGAGGCTGACTTGTCATACCTCYCAAACAGAGTGCATACAAGCTACACCGGA-TCAGTCCAGATAGGCGGGAMCGTATCATTCCCATATACTTCACTCACTCACACGAATCACAGCGATAATACAAGCCCTGCCGAGCAGGCTTGACCTGTGGCCCGTGCAGTCCCGGTCTAAATAGACATGCTGCTTTCCGGTCGTTACAAAACGTCACGCCAATACTAGTCGGAGTGGGGCCTAGAGGGTACATGGCTAGACTTCCGAGGCAACCTGCCGATCGTCTCCCCCTGGGTCGAGAAAGCTCGCCCATCTYCCTGAGTTACGAGGCCTACGATGAAGTTTCGTCCTATGCCCCCACTTCAAAAGTCACGCCTAAGGCTTTAATCATTCGCGAGGAAGAGGACCTGGCCGCAAAACYATGGCCGTTACGTAT-GACGTCAAGGATACAACGTCGAGCCGTTACCCTGAGCTT-TGCGCTTGATGGAATCAGTGGTATCGYCAAAGATCGTCCCGCTGTTTCTAAATGGAGCTGCGACAAGACACCTCCTACTATATCGTGGGAAAACAACACCATGRCAT-AGTGRTGGTGTGATTG-GTTG-GTAACCC-CACCGGAAATACTCCTGATAGTGTGTTWTTGACGACCTATGGCAATTAATCAACGCAACGGCCTTGAAACTCCTAGCKGGCGGTGGTTATCTCTCGGGCGCCAGAATTGTACGGGGACGGTAACTCGATCAGTCGCTCTTACGAGTGATCCCTACAGACTTGAAGCGCCAAGGTAGT-TTAGCCCGCCCTGTGGTAAGAGTTGCCGAGTGCCGTTACTGGACATGACCTCAAGTGCCAGCCTCGAGGCTACCGTTTGGGTTCGGGCAGATTTCAGGCTCGGTCCAAGCCCGTTCCAGGAGCTGCTGCACCGGGGGCCTGCGTCTTGCTCGGTGTCAGACCTAA-AATCCTTAGTAACTAATCTAAATACGGACACAACTCTACCGACTGGCTGTGCTGCGAGCAGAGTCGGCAGAAGGACGACCACAGCAAAGCCCACTCAGGCTCAAGCCGACAAC-CGATTATCTAACCTTGTTTATGCCGTGTGCGGTGTTATCGRCTTGCAAGTCAGTGGTATAATTAAGACAAGACAGAGAAAGGTWCCATGCACGGTCATGTCCTTACAGCGTTGCGCTCTATCGAGCCTCCCGCCTTTAGCCGATGTCCCACACCGGAAGAGGACACCGCAGCGTAGGTGGGATAGTACTTATAGATGGGTTTCCGCGCAATAGAGGCACACATCAAGGCGCTTACAAAGCTGAGCGTGACTATCTCAAAATGCGCCCTTTGTATCGCGGCCAGCGAGATGGGTAATCTCCTCACTGAGGATCCGAGCTACTCCCGMACGAGCTAATCGTAAGCCGAGTGATGGCTGAATACAACCGAATGGAGCCGCTTTGTTGAAATCATACACGTGCCAGGTTCYAGCGAYTCAAACCGACCAGCATTTACTACGCGCTACATCACTGGAGCCTCGTTGGTAGTCGAACTCTAACGATCTTCCTTTAGTGG-TGCCTTGCATCACC-TTCACCCGTATAACTTCGACGGACTTTCCCGACGGAGCTAAGTTCTCGATCATCGTAGCCCAGCGAYTATCCCGYACTCTGCACACGCACATGTCGTTGGMGCTCTGGAAAACG-TTCTACGATCCACCRCATTCATCTTATTC-ATATGCTCTCGCCAACTTAGTATGGTGGAGCATTGTTCATCGGCTCCGGCAATTGTTCGATCCCCGGAAGACTTGTCATCGATGTACTCTAGTGACAAAC-TTCGCCTAGAGTCCGCCTACTTATATTTATTATATTTAGCGGTCGATTCCGAACGGTTTAAGTACTTTAAGTGRGAC-CACGCCACTGGCCCGATTTGATATATCTCAATTCTCTCACGGAGTC-TCAATCCTCTCCGGCGCGACCGCAGCGTGTCCGAGATCCGTGGCCTTTTCTTGGYTAAAAGGGCGATRAAACTGTATTAGTAACGGGCMACCTGAATGCGAACGCGTAGGAAGCGGTGTTATKCTTTCCAGCGGAACCATGTCATATCGCGAGCCGTTGCCTTCTCTCGTCTTTAACTATGTAGCATGCATGGTGTCACCTGA-AATTCGGCGCGCTCCGAGGAACCCCTCTGTCAAAGCTCAACAGACCCTTTAACCGTCATTTCGTTCACGGGCGCCGACGCTGATGCGCAGCTCTGCAGGGTAATACTGGCTACGCC-CTCATGGATTGAAGTACGGCCGCCTTCRGCCCCGTGYCTAAGGRTACTAGGAYAGGCATGACCCATTCAGAWCCCGATACACTTGGCCTGTGCATTATAACCTCGTTTGAGATCCAGTTGATTTCCCCCTC
GPT135760  GCACGGTGATCAAGCGCCGAGGGAATAAAACCCGAAGCGACCTGATCGATTAGGTTTACAAGTGCGATCTTGATTGGCCCTGCGGCTTTCCCTCAATGTCCTTATCTTCTTGCGTATTCTAAGTACATACTGAGTGGTAGTCAAAGACATACTATTGCTCCCTCCTAATCAACATATTAAAGAGAGAACGAGGTGTCCTGGTTAACGGGCGGCGACCAGATCCAGATTCTTGAACCTGGATTACTGTTTCGCTCTAAGTCGCAAATTAGCTATTTGTCAGGGGTCTTTGCCCTGTTGCGATCATTACGTGGGTCGATACTCACAACGTAGTATGTACTAGCTTGTCAACACTATCACACGTATAGAAGGTGCGAGAATATGTCACTCCTTTGGCTATAAGAATACGAGGTAACTCGGATCTTTTATCGAGTGAACACATATAGGTCCCCCCATACTGATAATGAAAATATCCGTGCCATATTCCAGCGTGGGCGCATTTCCGTTCCTGCACTACCAGAGCTAGATCTTACAAGGACCTGTACCTGTGGTCAAGAGGGCTTGCAGCTTGTCGGCTGCCGTGTCGACAAGTCGTAACTCTCGGAATATGTGTCRCAAGTAAACCAACCACGCCACTATAGCGCTATTTCCCAGCAAACGTAACGACATTACAGTGCGAGAGTCTTTGTCACCAGACAAATTAAACATTCCGAATACCAGATACTCAAGCTACGCTACAATAACCGGGAGATTCGATACTATTTCCCGACAGGCGTCGGTATATTCATACGTAACTACCAGCCGTTCAAATTCATGGCACGCAAGTACAGTTAGAAGGCAACCGGACCTGCTTACCACCTTTGTTTTCCCACTTAAGGGAACCCATCCATGCACGATCCACTGCCAAATAATTTCAATGTCAGAATTTCTCATCATTCAGGTTTGGAAAGTCCCAATTGAGAGCGATACTGAGGAAAGTGTGGTTCTATTGTTGGATACACAGTAAGGGGTGTCCTGGCGATCCAAAGAAATAGGCTAATTAAATGCTCAGGTCAGAGCAGTTTGGCCACCCCGCGCAGCTGTCATCTCCGCATGGACAAAMYTTCCTTGCCGAGCTCAGGTAACAAACTCTAGAAATCAAGGTTAAGAAAGGGTTTGAGAACACGAGGGGATGACTTGCGTGTGCGCCGTTACGAATCACCCTTCTCGTCCGGAAAGCTTCCTGTAATTCTTCTCTGACGGAATTCTCTTTCTAACAGGGGGGATCAGTCGGTTTGCCTCTGCAAGACGCATAACCGAATTTTCATAACTTTTAGAGCAAGTTCTGTTTGATTGAGAGTGATACACGCATTACCTACCGAGTCCACTGCCGCATCCACTTGGCCCTGAGGGTGTTTCGGTAAGTTGTGCAGGCTGTCCTAATTTACACTGTCCGGGGGGGTCCGTGTGTCGTTATCTCATATGGCTCTCCGGGGCGAAACGACGATATCGAGCGAGGGCAACTCTGGCTAACTTGAATCGACACATTGGCCGTTAGAACAGCCATTTAGCCGGGTCCCATTCCTAGCCAGCAGGGTAAACGTAGACTCGCATATAGCTGTATTCAATCCTCCGAGGAAGACAACAGATATGGAGCAGGGTCTTCCAAGGAACCGCCCATGGTATTAAACCGCATCCTCAACAACCGTAGATTTGCTACTTGAAGACTTTAGGGGCTTGCAACTCAGACAAAATACGTCGAGAGGATTCCAATGGGACACGCGAAATCCTGGCTGCGGGCGTAGGTCGTCCTTATGTAAGAATAAATGCATGTACAGTTCACAAACGTGCGCAGCTGGCATGTAGGTGGATAACGACAGGGCATCAGGGGAAGACGGCTCACCAGGTTTCAAAATTATTCCCAAGTAGTCATCTAGCGGGAATCAAGTACAATGTTTTGTTCCCTGGAATGGCGCTAGTACTTGGGCGTGATGCATTTGTCATATAGCCTCCATCTCCGCCATCCCACTTGAGTGGGGTTGCCAAGCTAATTAAATTGTGATGCCATGATACTACATCCCTACGATATGCTGTCGGTTTGATGCACTGCCGTTTTACTTCTCGATGGTAAAACTATGGCTGGTTGTGTTTCCGGGCTACGTTCATMCAAACCAAATAGTTATACCAGTCGTTAAATTGACGATCTTTTTGTACAAGATAAATTTCGGGTGGACCGGTGTATATGCAATTAGATCCAAATATGTTATTCTCCAGTGCCATGTTCGGTAATGTACTCAACGTCGTTAACATAGGCACTTGTGAATAGCAGCTAACCGCAATTAGTGTAGCTCCATCAATGATAGACATGACGTTACTCCACCCCAATAAAATATCGCGCCGATGTTGATCGTAATAAGACCCACGAGGGTTGACACCAAGTTCGTGTGGCAAAAGACCAGACGCCCACCCTTTTCGCGTAAACGTTCAATTATCTCTCCAAGATATGAGGTAGATAGCTAAACCTCCTTCTATGGCTCCTCCAGTTAAATCATGCCCTTAGTATAAGACATCTAGGAGGGGGAGACCTCGGCTATGATAACATGMGCAGCTTGCTAAAGTGTCAAACGTATACCTCCGGGCTCCCATCTTAAAACGTAATCATTAGAAGATCTGATGAATTCACAAAGGAATGCTCCATCGCCGTCCCGAGGACTCACAAAAGAACGTTCTTCGGCGTTCTACGTAAGGCTCGCATTAAGACATCAGTARTGATCAGATTCGGTTACGTGACCTTCACCGGAAATATTTCTGTTAATGGTACACCATTTACGCAAGAGAGCTCGCCTATGTGATCACTTTAGAATGCCTTGAGGATAGCTAATGCTAACTAAATGCCTCAATTCTGTGAAGTTGGGGCCCCAGCCAACCCGTTCATTGCGTTAGTCTCTTGAAATCAGAGCATTCAAACAAAATTGGGCTATCCTGACACGTTGATGGCTAAATGCTGTTGCAGAACGTTTTACTCCAGATCGAAAGCGGGAAAGTCGTTCAAGACTAGTTGAACCATCGATTTAATCCGGATTTGTTCTACAAGCTGCTGCGCAGGAGGTCGGCGTTTAGTTCAGTGTCAGCCCTAGCAATCATTAGTAGCTAATCTCATCTCATTTTTGACCCCGCGGTCCTACGACAGGATAGGGAAGGCCGAGGGTAACGCAATCTCGGCTATGTGCGTTCCGGTTTAGATTAAAGGGTAGATTGTCTGCGTACGTTTGCAATAAATGCCTCATTGCCCGCGAAGTGACGAGCGCTAGGAAAAAGATAGATTCACTAACCGTAACGTGAATGGTGGTGTTCTGACAGAATCCTATCTTACCGGTCTTTTCGTTGTCAGCTAGTACCCACTCTAAGAGACCGACTCCACGCCTTGAACGCAATTATATTTAAAAGTGGGTTCCAGTTTGGCAGAGATACATATCAGTGTGTACGTGGAGCTGGGTATAGCCATCTTGATACGTTCCCTCTGTTTCCCGGCCGACAAAGGAGATGGCTTGAATGTCAAACAATTGGAAAATTACTGCGTAGATGAGCTATGGACCAGTTAGCCGCTCTGCGTATTAGCGCATTATTTTACAGTAGTAGGGGGGCGCGTCTTAGACTACAGCGATCCAGCTTGACTAACACTCGCCACTCACCCTACTCTAATGGTTTTCTCGATAACCAAGCCTCCACAATGGTTCTTTGATGCCTATTCTACTCTTGTAACTTTGCACAAGCCCGTATTGGCTCGCCTTAAAAACGTACAAGCCCGGATTTTAAAAATATGAAATTCAACAGATGCTTCACCTGTGTGAAAACTGTTAGCGCGTCGGCAGTCGACCTCATAACTGGTCGCAACAAATCCATCTTATGCGTTTCTGTTAGTTTAACATCGTGGGGCATTGCTTGTAGGCATCAAAGAATACTGGTTCAGCGACAGATGCACTATCACCAAGATCCGGCATAGGGCCTCTATCTGAGACCAATTTGTAACTGGCCACCTCGATAGCCAACGGTTTTCAGGCCATACACTCTCGCTAGTCGGTACGTGTCTTCTTGGTCTTATTCACCATGTCCTATACCAAAATT-GCAGTACGCCCAGTCACTAAGACGTGTATTTGCCACTTTGAGAATACGCTGCCCCCCTGGCTAGTTGATTCCTGCTTGTATWAAGTATACAGGCAATCCGAAAGCGACCACTTAAGGAGCAGCTCCATTTTACTTTATTAAATCGTGTTACGCCACAAATCATTACCCCATTTCCTTACAAGCAACGCATCGTTTGCTGTTCCATCCGCAGGTTCAATACGACCTGAAAAGCTAGTTTCTTCAAGCCCAACGCGTCCTTTAACAGTTCTTTTATTAATGGTTGCTACCACTAGAACAATTAGTACTGAAGCGGCGTTAGGGATTCCACCCCTAATATAGCATCCAATCTCTGTGATCCTCATCYMGTGGAAAGGTAGGTTGATCGGCCTCCGCGGTCCTTCCCAAACATTAGATTTAGCCGTCGAGTTCTCATACGATGCAGAGCCGACTCCCCTTTC
GPT135910  GCACGATGATCAAGCGCTGAGGGAATAAAACCCGAAGCGACCTGATCGATTAGGTTTACAAGTGCGATCTTGATTGGCCCTGCGGCTTTCCCTCAATGTCCTTATCTTCTTGCGTATTCTAAGTACATACTGAGTGGTAGTCAAAGACATACTATTGCTCCCTCCTAATCAACATATTAAAGAGAGAACGAGGTGTCCTGGTTAACGGGCGGCGACCAGATCCAGATTCTTGAACCTGGATTACTGTTTCGCTCTAAGTCGCAAATTAGCTATTTGTCAGGGGTCTTTGCCCTGTTGCGATCATTACTTGGAACGATACTCACAACGTAGTATGTACTAGCTTGTCAACACCACCACACGTATAGAAGGTGCGAGAATATGTCACTCCTTTGGCTATAAGAATACGAGGTAACTCGGATCTTTTGTCGAGTGAACGCATTTAGGTCCCCACATACTGATAATGAAAATATCCGTGCCATATTCCAGCGTGGGCGCATTTCCGTTCCTGCACTACCAGAGCTCGGTCTTACAAGGACCTACACCTGTGGTCAAGAGGGCTTGCAGCTTGTCGGCTGCCGTGTCGTCAAGTCGTAACTCTCGGAATATGTGTCGCAAGTAAACCAACCACGCCACTATAGCGCTATTTCCCAGCAAACGTAACGACATTACAGTGCAAGAGTCTTTGTCACCAGACTAATTAAACATTCCGAATACTAGATACCCCGGTTGCGCTACAATAACCGGGAGATTCGATACTATTTCCCGACAGGCGTTGGTATATTCATACGTAACTACCAGCTGTTCAAATTCATGGCACGCAAGTACAGTTAGAAGGCAACCGGTCCTGCTTACCACCTTTGTTTTCCCACTTAAGGGAACCCATCCATGCACGATCCATTGCCAAATAATTTCAATGTCAGAATTTCTCATCATTCAGGTTTGGAAAGTCCCAATTGAGAGCGATACTGAGGAAAGTGTGGTTCTATTGTTGGATACACAGTAAGGGGTGTCCTGGCGATCCAAAGAAATAGGCTAATTAAATGCTGAGGTCAGAGCAGTTTGGCCACCCCGCGCAGCTGTCATCTCCGCATGGACAAACCTTCCTTGCTGAGCTCAGGCCACAAACTCTAGAAATCAAGGTCAAGTAAGGATGTGAGAACACGAGGGCATGACTTGCGTGTGCGCCGTTAGGAATCACCCTTCTCGTCCGGAAAGCTTCCTGTAATTCTTCTCTGACGGAATTCTCTTTCTAATAGAAGGGATTAGTCGGTTTGCCTCTGCGCGACGCATAACCGAATTTTCATAACTTTTAGAGCAAGTTCTGTTTGATTAAGAATGATACACGCTTGACCTACCGAGTCCACTGCCGCATCCACTTGGCCCTGAGGGTGTTTCGGTAAGTTGTGCAGGCTGTCCTAATCTACACTGTCCGGGGGAACAGACCCGWCGTTATCTCATATGGCTCTCCGGGGTGGAACGACGATATCGAGCGAGGGCAACTCTGGCTAACTTGAATCGACACATTGGCCGTTAGAACAGCCATTTAACCTTGTCTCATTCCTAGCCAGCAGGGTAAACGCAGACTCGCATGTAGCTGTATGCACTCCTCCGAGGAAGACAACAGATATGGAGCAGGGTCCTAAAGGGCACCGCCCATGGTATTAAACCGCATCCTCAACAACCGTAGATCTGCGACTTGAAGAATTTAGGGGCTTACGACTCAGACAAAATACTTCAAGAGGGTTCCAATGGGACACGCGAAATCCTGGCTGCGGGCGTAGGTCGTCCTTATGTAAGAATARATGCGTGTACAGTTCACAAACGTGCGCAGCTGGCATGTAGGTGGATAACGACAGGGCATCAGGAGAAGACGGCTCACCAGGTTTCAAAATTATTCCCAAGTAGTCATCTAGCGGGAATCAACTACAATGTTTTGTTCCCTGGAATGGCGATAGTACTTGGGCGTTATGCATTTGTCATATAGCCTCCATCTCCGCCATCCAAATTGAGTGGGGTTGCCAAGCTAATTAAATTGTGATGCCATGATACTACATCCCTACGATATGCTGTCGGTTTGATGCACTGCCGTTTTACTTCTCGATGGTAAAACTATGGCTGGTTGTGTTTCCGGGCTACGTTCATCCAAACCAAATAGTTATACCAGTCGCTAAATTGACGATCTTTTTGTACAAGATGAATTTCGGGTGGACCGGTGTATATGCAATTAGATCCAAATATGTTATTCTCAAGTGCCATGTTCGGTAATGTACTCAACGTCGTTAACATAGGCACTTGTGAATAGCAGCTAACCGCAATTAGTGTATCTCCATCAATGATAGACATGACGYTACTCCACCCCAATAAAATATCGCGCCAATGTTGATCGTAATAAGACCCACGAGGGTTGACACCAAGTTCGTGTGGCAAAAGACCAGACGCCCACCCTTTTCGCGTAAACGTTCAATTATCTCTCCAAGATATGAGGTAGATAGCTAAACCTCCTTCTATGGCTCCTCCAGTTAAATCATGCCCTTAATATAAGACATCTAGGAGGGGGAAACCTCGGCTATGATAACATGMGCAGCTTGCTAAAGTGTCGAACGTACACTKTCGAGCTCCCATCTCAAAACGTAATCATTAGAAGATCTGATGAATTTACAAAGGAATTCTCCATCGCCGCCCCGAGGACTCACAAAAGAACGTTCTTCGGCGTTCTACGTAAGGCTCGCATTAAGACATCAGTARTGATCAGATTCGGTTACGTGACCTTCACCGGAAATATTTCTGTTAATGGTACACCATTTACGCAAGAGAGCTCGCCTATGTGATCACTTTAGAATGCAATGAGGATAGCTAATGCTAACTAAATGCCTCAATTCAGTGAGATTGGGGCCCCAGCCAACCCGTTCATTGCGTTGGTCTCTTGAAATCAGAGCATTCAAACAAAATTGGGCTATCCTGACACGTTGATGGCTAAATGCTGTTGCAGAGCGTTTTACTCCATATCGAAAGCGGGAAAGTCGTTCAAGACTAATCGAACCATCGATTTAATCCGGATTTGTTCTACAAGCTGCTGCGCAGGAGGTCGGCGTTTAGTTCAGTGTCAGCCCTAGCAATCATTAGTAGCTAATCTCATCTCATTTTTGACCACGCGGTCCTACGACAGGATAGAGAAGGCCGACGGTAACGCAATCTCGGCTATGTGCGTTCCGGTTTAGATTAAAGGGTAAATTGACTGAGTACGTTTGCAATAAACGCCTCACTGCCCGCGAAGTGACGAGCGCTAGGAAAAAGATAGATTCACTAACCGTAACATGARTGGTGGTTTCCTGACAGAATCCTATCTTACTGGTCTTTTCGTTGTCAGCTAGTACCCACTCTAAGAGACCGACTCCACGCCTTGAACGCAATTATATTTAAAAGTGGGTTCCAGTTTGGCAGAGATACATATCAGTGTGTACGTGGAGCTGGGTATAGCCATCTTGATACGTTCTCTCTGTTTCCCGGCCGACAAAGGAGATGGCTTCAATGTCAAACAATTGGAAAATTCCTGCATAGATGAGCTATGGACCAGTTAGCCGCTCTGCGTATTAGCGCATTATTTTACAGTAGTAGGGGGGCGCGTCTTAGACTACAGCGATCCAGCTTGATTAACACTCGCCACTCACCCTACTCTAATGGTTTTCTCCATAACCAAGCCTCCACAATGTCTCTTTGATGCCTACCTCATACTTGTAACTTTGCACATGCCCGTATTGGCTCGCCTTAAAAACGTACAAGCCCGGATTTTAAAAATATGAAATTCAACAGGTGCTTCACCTGTGTGCGAATTTTTAACATTTCGGCAGTCGACTCCATAACTGGTCGGAACAAATCCATCTTATGCGTTTCTGTTAGTTTAACATCGTGGGGCATTGCTTGTAGGTATCAAAGAATGCCGGTACCGTGACGAATGCACTATCACCAAGATCCGGCATAGGGCCTCTATCTGAGACTAATCTGTAACTGGCCACCTCGATAGCCAACGGTTTTCAGGCCATACACTCTCGCTAGTCGGTATTTGTCTTCTTGGTCTTATTCACCATGTCCTATACCAATATTAGCAGTACGCCCAGTCACTAAGACGTGTATTTGCCACTTTGAGAATACGCTGCCCCCCTGGCTAGTTGATTCCTGCTTGTATWAAGTATACAGGCAATCCGAAAGCGACCACTCAGGGAGCATCTCCATTTTACTTTATGAGATTATGTTACGCCAAAAATCATTACCCCATTTCCTTACAAGCAACGCATCGTTTGCTGTTCCATCCGCAGGTTCAATACGACCTGAAAAGCTAGTTTCTTCAAGCCCAACGCGTCCTTTAACAGATCATCCATTAGTGATTATCACTACTAGTACAATTAGTACTGAAGCGGCGTCAGGGATTCTACCCCTAGTATGGCATCCAATCTTTTCGAGCTCCACCCAGTGGAAAGGTAGGTTGATCGGCCTCCGCGGTCCTTCCCAAACACTAGATTTAGCCGTCGAGTTCTCATACGATGCAGAGCCGACTCCCCTTTC
GPT136090  GCACGATGACCGAGCTCTGAGGGAATAAAACCCGAAGCGACCTGACTGATTAGGTTTACAAGTGCGATCTTGATTGGCCCTGCGGCTTTCCCTCAATGTCCTTATCTTCTTGCGTATTCTAAGTACATACTGAGTGGTAGTCAAAGACATACTATTGCTCCCTCCTAATCAACATATTAAAGAGAGAACGAGGTGTCCTGGTTAACGGGCGGCGACCAGATCCAGATTCTTGAACCTGGATTACTGTTTCGCTCTAAGTCGCAAATTAGCTATTTGTCAGGGGTCTTTGCCCTGTTGCGATCATTACTTGGAACGATACCCACAACTTAGTATGTACTAGCTTGTCAACACCATCACACGTATAGAAGGTGCGAGAATAGGTCACTCCTTTGGCTATAAGAATACGAGGTAACTCGGATCTTTTGTCGAGTGAACACATTTAGGTCCCCACATACTGATAATGAAAATATCCGTGCCATATTCCAGCGTGGGCGCATTTCCGTTCCTGCACTACCAGAGCTAGATCTTACAAGGACCTGTACCTGTGGTCAAGAAGGCTTGCTCCTTGTAGGCAGCCGTGTCGTCAAGTCGTAACTCTCGGAATATGTGTCGCAAGTAAACCAACCACGCCACTATAGCGCTATTTCCCAGCAAACGTAACGACATTACAGTGCAAGAGTCTTTGTCACCAGACTAATTAAACATTCCGAATACCAGATACTTAAGCTACGCTATCATGATCGGGAGATTCGATACTATCTCCCGACAGGCGTTGGTATATTCATACGTAACTACCAGCCGTTCAAATTCATGGCACCCAAGTACAGTTAGAAGGCAATCGGACCCTCTTACCACCTTTGTTTTCCCACTTAAGGGAACCCTTCCATGCACGATCCATTGCCAAATAATTTCAATGTCAGAATTTCTCATCATTCAGGTTTGGAAAGTCCCAATTGAGAGCGATACTGAGGAAAGTGTGGTTCTATTGTTGGATACACAGTAAGGGGTGTCCTGGCGATCCAAAGAAATAGGCTAATTAAATGGTCAGGTCAGAGCAGCTTGACCACCCCGCGCAGCTGTCATCTCCGCATGGACAAACCTTCCTTGCTGAGCTCAGGCCACAAACTCTAGAAATCAAGGTCAAGTAAGGATGTGAGAACACGAGGGCATGACTTGCGTGTGCGCCGTTAGGAATCACCCTTCTCGTCCGGAAAGCTTCCTGTAATTCTTCTCTGACGGAATTCTCTTTCTAATAGAAGGGATTAGTCGGTTTGCCTCTGCGCGACGCATAACCGAATTTTCATAACTTTTAGAGCAAGTTCTGTTTGATTAAGAATGATACACGCTTGACCTACCGAGTCCACTGCCRCATCCACTTAGCCCTGAGGGTGTTTCGGTAAGTTGTGCAGGCTGTCCTAATTTACACTGTCCGGGGGGGTCCGTGTGTCGTTATCTCATATGGCTCTCCGGGGTGGAACGACGATATCGAGCGAGGGCAACTCTGGCTAACTTGAATCGACACATTGGCCGTTAGAACAGCCATTTAACCTTGTCTCATTCCTAGCCAGCAGGGTAAACGCAGACTCGCATGTAGCTGTATGCACTCCTCCGAGGAAGACAACAGATATGGAGCAGGGTCTTCCAAGGAACCGCCCATGGTATTAATCCGCATCCTCAACAACCGTAGATTTGCTACTTGAAGACTTTAGGGGCTTGCAACTCAGACAAAATACGTCGAGAGGATTCCAATGGGACACGCGAAATCCTGGCTGCGGGCGTAGGTCGTTCTTATGTAAGAATAGATGCATGTACAGTTCACAAACGTGCGCAGCTGGCATGTAGGTGGATAACGACAGGGCATCAGGAGAAGACGGCTCACCAGGTTTCAAAATTATTCCCAAGTAGTCATCTAGCGGGAATCAAGTACAATGTTTTGTTCCCTGGAATGGCGATAGTACTTGGGCGTTATGCATTTGTCATATAGCCTCCATCTCCGCCATCCCAATTGAGTGGGGTTGCCAAGCTAATTAAATTGTGATGCCATGATACTACATCCCTACGATATGCTGTCGGTTTGATGCACTGCCGTTTTACTTCTCGATGGTAAAACTATGGCTGGTTGTGTTTCCGGGCTACGTTCATCCAAACCAAATAGTTATACCAGTCACTAAATTGACGATCTTTTTGTACAAGATGAATTTCGGGTGGACCGGTGTATATGCAATTAGATCCAAATATGTTATTCTCAAGTGCCATGTTCGGTAATGTACTCAACGTCGTTAACATAGGCACTTGTGAATAGCAGCTAACCGCAATTAGTGTAGCTCCATCAATGATAGACATGACGYTACTCCACCCCAATAAAATATCGCGCCGATGTTGATCGTAATAAGACCCACGAGGGTTGACACCAAGTTCGTGTGGCAAAAGACCAGACGCCCACCCTTTTCGCGTAAACGTTCAATTATCTCTCCAAGATATGAGGTAGATAGCTAAACCTCCTTCTATGGCTCCTCCAGTTAAATCATGCCCTTAGTATAAGACATCTAGGAGAGGGAAACCTCGGCTATGATAACATGMGCAGCTTGCTAAAATGTCGAACGTATACCTCCGGGCTCCCATCTTAAAACGTAATCATTAGAAGATCTGATGGATTCACAAAGGAATGCTCCATCGCCGCCCCGAGGACTCACAAAAGAACGTTCTTCGGCGTTCTACGTAAGGCTCGCATTAAGACATCAGTARTGATCAGATTCGGTTACGTGACCTTCACCGGAAATATTTCTGTTAATGGTACACCATTTACGCAAGAGAGCTCGCCTATGTGATCACTTTAGAATGCAATGAGGATAGCTAATGCTAACTAAATGCCTCAATTCAGTGAAGTTGGGGCCCCAGCCAACCCGTTCATTGCGTTAGTCTCTTGAAATCAGAGCATTCAAACAAAATTGGGCTATCCTGACACGTTGATGGCTAAATGCTGTTGCAGAGCGTTTTACTCCATATCGAAAGCGGGAAAGTCGTTCAAGACTAATCGAACCATCGATTTAATCCGGATTTGTTCTACAAGCTGCTGCGCAGGAGGTCGGCGTTTAGTTCAGTGTCAGCCCTAGCAATCATTAGTAGCTAATCTCATCTCATTTTTGACCACGCGGTCCTACGACAGGATAGGGAAGACCGACGGTAACGCACTATCGGCTATGTGCGTTCCGGTTTAGATTAAAGGGTAAATTGACTGAGTACGTTTGCAATAAACGCCTCACTGCCCGCGAAGTGACGAGCGCTAGGAAAAAGATAGATTCACTAACCGTAACATGAGTGGTGGTTTCCTGACAGAATCCTATCTTATCGGGCTTTTCGTTGTCGGCTAGTACCCACTCTAAGAGACCGACTCCACGCCTTGGACGCAATTATATTTAAAAGTGGGTTCCAGTTTGGCAGAGATACATATCAGTGTGTACGTGGATCTGGGTATAGCCATCTTGATACGTTCTCTCTGTTTCCCGGCCGACAAAGGAGATGGCTTCAATGTCAAACAATTGGAAAATTCCTGCGTAGATGAGCTATGGACCAGTTAGCCGCTCTGCGTATTAGCGCATTACTTTACAGTAGTAGGGGGGCGCGTCTTAGACTACAGCGATCCAGCTTGACTAACACTCGCCACTCACCCTACTCTAATGGTTTTCTCGATAACCAAGCCTCCACAATGGTTCTTAGATGCCGACCTCATACTTGTAACTTTGCACATGCCCGTATTGGCTCGCCTTAAAAACGTACAAGCCCGGATTTTAAAAATATGAAATTCAACAGGTGCTTCACCTGTGTGCGAATTTTTAACATTTCGGCAGTCTGTTCCATAACTGATCGCAACAAATCCATCYTATGCGTTTCTGTTAGTTTAACATCGTGGGGCATTGCTTGTAGGCATCAAAGAATACTGGTTCAGCGACAGATGCACTATCACCAAGATCCGGCATAGGGCCTCTATCTGAGACCAATCTGTAACTGGCCACCTCGATAGCCAACGGTTTTCAGGCCATACACTCTCGCTAGTCGGTATTTGTCTTCTTGGTCTTATTCACCATGTCCTATACCAMTATTAGCAGTACGCCCAGTCACTAAGACGTGTATTTGCCACTTTGAGAATACGCTGCCCCCCTGGCTAGTTGATTCCTGCTTGTATWAAGTATACAGGCAATCCGAAAGCGACCACTCAGGGAGCATCTCCATTTTACTTTATGAGATTATGTTACGCCAAAAATCATTACCCCATTTCCTTACAAGCAACGCATCGTTTGCTGTTCCATCCGCAGGTTCAATACGACCTGAAAAGCTAGTTTCTTCAAGCCCAACGCGTCCTTTAACAGTTCTTTTATTAATGGTTGCTACCACTAGAACAATTAGTACTGAAGCGGCGTTAGGGATTCCACCCCTAATATAGCATCCAATCTCTGTGATCCTCATCYCGTGGAAAGGTAGGTTGATCGGCCTCCGCGGTCCTTCCCAAATACTAGATTTAGCCATCGAGTTCTCATACGATGCAGAGCCGACTCCCCTTTC
GPT136180  GCACGGTGACCGAGCGCCGAGGGAATAAAACCCGAAGCGACCTGATCGATTAGGTTTACAAGTGCGATCTTGATTGGCCCTGCGGCTTTCCCTCAATGTCCTTATCTTCTTGCGTATTCTAAGTACATACTGAGTGGTAGTCAAAGACATACTATTGCTCCCTCCTAATCAACATATTAAAGAGAGAACGAGGTGTCCTGGTTAACGGGCGGCGACCAGATCCAGATTCTTGAACCTGGATTGCTGTTTCGCTCTAAATCGCAGATTAGCTATTTGTCAGGGGTCTTTGCCCTGTTGCGATCATTACTTGGAACGATACTCACAACGTAGTATGTACTAGCTTGTCAACACCACCACACGTATAGAAGGTGCGAGAATATGTCACTCCTTTGGCTATAAGAATACGAGGTAACTCGGATCTTTTGTCGAGTGAACACATTTAGGTCCCCACATACTGATAATGAAAATATCCGTGCCATATTCCAGCGTGGGCGCATTTCCGTTCCTGCACTACCAGAGCTCGGTCTTACAAGGACCTGTACCTGTGGTCAAGAGGGCTTGCAGCTTGTCGGCTGCCGTGTCGACAAGTCGTAACTCTCGGAATATGTGTCGCAAGTAAACCAACCACGCCACTATAGCGCTATTTCCCAGCAAACGCAACGACATTACAGTGCGAGAGTCTTTGTCACCAGACAAATTAAACATTCCGAATACCAGATACTCAGGTTGCGCTATCATGATCGGGAGATTCGATACTATCTCCCGACAGGCGTCGGTATATTCATACGTAACTACCAGCCGTTCAAATTCATGGCACGCAAGTACAGTTAGAAGGCAACCGGACCTGCTTACCACCTTTGTTTTCCCACTTAAGGGAACCCTTCCATGCACGATCCACTGCCAAATAATTTCAATGTCAGAATTTCTCATCATTCAGGTTTGGAAAGTCCCAATTGAGAGCGATACTGAGGAAAGTGTGGTTCTATTGTTGGATACACAGTAAGGGGTGTCCTGGCGATCCAAAGAAATAGGCTAATTAAATGGTCAGGTCAGAGCAGCTTGACCACCCCGCGCAGCTGTCATCTCCGCATGGACAAACCTTCCATGCTGAGCTCAGGTAACAAACTCTAGAAATCAAGGTTAAGAAAGGGTGTGAGAACACGAGGGGATGACTTGCGTGTGCGCCGTTACGAATCACCCTTCTCGTCCGGAAAGCTTCCTGTAATTCTTCTCTGACGGAATTCTCTTTCTAACAGGGGGGATCAGTCGGTTTGATTCTGCAAGACGCCTAACCGAATTTTCATAACTTTTAGAGCAAGTTCTGTTTGATTGAGAATGATACACGCTTGACCTACCGAGTCCACTGCCGCATCCACTTGGCCCTGAGGGTGTTTCGGTAAGTTGTGCAGGCTGTCCTAATTTACACTGTCCGGGGGGGTCCGTGTGATACCAGTGTACTTGGGCCTCCGGGGCGAAACGACGATATCGAGCGAGGGCAACTCTGGCTAACTTGAATCGACACATTGGCCGTTAGAACAGCCATTTAGCCGGGTCCTATTCCTAGCCAATGGAGTAAACGTAGACTCGCATGTAGCTGTATTCAATCCTCCGAGGAAGACAACAGATATGGAGCAGGGTCTTCCAAGGAACCGCCCATGGTATTAAACCGCATCCTCAACAACCGTAGATTTGCTACTTGAAGACTTTAGGGGCTTGCAACTCAGACAAAATACGTCGAGAGGATTCCAATGGGACACGCGAAATCCTGGCTGCGGGCGTAGGTCGTCCTTATGTAAGAATAGATGCATGTACAGTTCACAAACGTGCGCAGCTGGCATGTAGGTGGATAACGACAAGGCATCAGGAGAGGACGGCTCACCAGGTTTCAAAATTATTCCCAAGTAGTCATCTAGCGGGAATCAACTACAATGTTTTGTTCCCTGGAATGGCGCTAGTACTTGGGCGTGATGCATTTGTCATATAGCCTCCATCTCCGCCATCCCACGTGAGTGGGGTTGCCAAGCTAATTAAATTGTGATGCCATGATACTACATCCCTACGATATGCTGTCGGTTTGATGCACTGCCGTTTTACTTCTCGATGGTAAAACTATGGCTGGTTGTGTTTCCGGGCTACGTTCATCCAAACCAAATAGTTATACCAGTCGTTGAATTGACGATCTTTTTGTACAAGATGAATTTCGGGTGGACCGGTGTATATGGAATTAGATCCAACTATGTTATTCTCAAGTGCCATGTTCGGTAATGCAATCAACGTCGTTAACATAGGCACTTCTGAATAGCAGCTAACCGCAATTAGTGTAGCTCCATCAATGATAGACATGACGTTACTCCACCCCAATAAAATATCGCGCCGATGTTGATCGTAATAAGACCCACGAGGGTTGACACCAAGTTCGTGTGGCAAAAGACCAGACGCCCACCCTTTTCGCGTAAACGTTCAATTATCTCTCCAAGATATGAGGTAGATAGTTAAACCTCCTTCTATGGCTCCTCCAGTTAAATCATGCCCTTAGTATAAGACATCTAGGAGAGGGAGACCTCGGCTATGATAACATGMGCAGCTTGCTAAAATGTCGAACGTATACCTCCGAGCTCCCATCTCAAAACGTAATCATTAGAAGATCTGATGGATTCACAAAGGAATGCTCCATCGCCGTCCCGAGGACTCACAAAAGAGCGTTCTTCGGCGTTCTACGTAAGGCTCGCATTAAGACATCAGTARTGATCAGATTCGGTTACGTGACCTTCACCGGAAATATTTCTGTTAATGGTACACCATTTACGCAAGAGAGCTCGCCTATGTGATCACTTTAGAATGCAAAACGAATAGCTAATGCTAACTAAATGCCTCAATTCTGTGAAGTTGGGACCCCAGCCAGCCCGTTCATTGCGTTAGTCTCTTGAAATCAGAGCATTCAAACAAAATTGGGCTATCCTGACGCGTTGATGGCTAAATGCTGTTGCAGAACGTTTTACTCCATATCGAAAGCGGGAAAGTCGTTCAAGACTAGTTGAACCATCGATTTAATCCGGATTTGTTCTACAAGCTGCTGCGCAGGAGGTCGGCGTTTAGTTCAGTGTCAGCCCTAGCAATCATTAGTAGCTAATCTCATCTCATTTTTGACCACGCGGTCCTGAGACAGGATAGGGAAGGCCGACGGTAACGCACTATGGGCTATGTGCGTTCCGGTTTAGATTAAAGGGTAAATTGTCTGAGTACGTTTGCAATAAATGCCTCATTGCCCGCGAAGTGACGAGCGCTAGGAAAAAGATAGATTCACTAACCGTAACATGAGTGGTGGTGTTCTGACAGAATCCTATCTTATCGGGCTTTTCGTTGTCAGCTAATGCCCACTCTAAGAGACCCACTCCACGCCTTGAACGCAATTATATTTAAAAGTGGGTTCCAGTTTGGCAGAGGTACATATCAGTGTGTACGTGGAGCTGAGTATAGCCATCATGATACGTTCCCTCTGTTTCCCGGCCGACAAAGGAGGTGGCTACAATGTCAAACAATTGGAAAATTACTGCGTAGATGAACTATGGACCAGTTAGCCGCTCTGCGTATTAGCGCATTATTTTACAGTAGTAGGGGGGCGCGTCTTAGACTACAGCGATCCAGCTTGTCTAACACTCGCCACTCACCCTACTCTAATGGTTTTCTCCATAACCAAGCCTCCACAATGTCTCTTTGATGCCTACCTCATACTTGTAACTTTGCACATGCCCGTATTGGCTCGCCTTAAAAACGTACAAGCCCGGATTATCATAGTCCGGAATTCAACAGGTGCTTCACCTGTGTGCGAATTTTTAACATTTCGGCAGTCTACTCCATAACTGGTCGGAACAAATCCATCTTATGCGTTTCTGTTAGTTTAACATCGTGGGGCATTGCTTGTAGGTATCAAAGAATACTGGTTCAGCGACAGATGCACTATCACCAAGCTCCGGCATCRGGCCTCTATCTGAGACTAATCTGTAACTGGCCACCTCGATAGGCAACGGTTTTCAGGCCATACACTCTCGCTAGTCGGTATTTGTCTTCTTGGTCTTATTCACCATGTCCTATACCAMAATTAGCAGTACGCCCAGTCACTAAGACGTGTATTTGCCACTTTGAGAATACGCTGCCCCCCTGGCTAGTTGATCCCTGCTTGTATTAAGTATACAGGCAATCCGAAAGCGACCACTCAGGGAGCAGCTCCATTTTACTTTATTAAATCGTGTTTCACCACGAATCATTACCCCATTTTCTTACAAGCAACGCATCGTTTGCTGATCCATCCGCAGGTTCAATACGACCTGAAAAGCTAGTTTCTTCAAGCCCAACGCGTCCTTTAACAGATCTCTCATTAATAATTGCCACTACTAGTATAATTAGTACTGGAGCGGCGTCAGGGATGCYACCCCTAGTATGGCATCGAATCTCTTCGAGTCCCATCYMGTGGAAAGGTAGGTTGATCGGCCTCCGCGGTCCTTCCCAAATACTAGATTTAGCCGTCGAGTTCTCATACGATGCAGAGCCGACTCCCCTTTC
GPT136190  GCACGGTGACCGAGCGCTGAGGAAATAAAACCCGAAGCGACCTGACTGATTAGGTTTACAAGTGCGATCTTGATTGGCCCTGCGGCTTTCCCTCAATGTCCTTATCTTCTTGCGTATTCTAAGTACATACTGAGTGGTAGTCAAAGACATACTATTGCTCCCTCCTAATCAACATATTAAAGAGAGAACGAAGTGTCCTGGTTAACGGGCGGCGACGAGATCCAGATTCTTGAACCTGGATTACTGTTTCGCTCTAAGTCGCAAATTAKATATTTGTCAGGGGTCTTTGCCCTGTTGCGATCATTACTTGGAACGATACTCACAACGTAGTATGTACTAGCTTGTCAACACCATCACACGTATAGAAGGTGCGAGAACAGGTAACTCCTTTGGCTATAAGAATACGAGGTAACTCGGATCTTTTGTCGAGTGAACACATTTAGGTCCCYCCGCTTCCGAGCTTCAAATATCCGTGCCATATTCCAGCGTGGGCGCATTTCCGTTCCTGCACTACCAGAGCTAGATCTTACAAGGACCTGTACCTGTGGTCAAGAGGGCTTGCAGCTTGTCGGCTGCCGTGTCGACAAGTCGTAACTCTCGGAATATGTGTCGCAAGTAAACCAACCACGCCACTATAGCGCTATTTCCCAGCAAACGTAACGACATTACAGTGCGAGAGTCTTTGTCACCAGACAAATTAAACWTTCCGAATACCAGATACTCAAGCTACGCTATCATGATCGGGAGATTCGATACTATCTCCCGACAGGCGTCGGTATATTCATACGTAACTACCAGCTGTTCAAATTCATGGCACGCAAGTACAGTTAGAAGGCAACCTGACCTGCTTACCACCTTTGTTTTCCCACTTAAGGGAACCCTTCCATGCACGATCCATTGCCAAATAATTTCAATGTCAGAATTTCTCATCATTCAGGTTTGGAAAGTCCCAATTGAGAGCGATACTGAGGAAAGTGTGGTTCTATTGTTGGATACACAGTAAGGGGTGTCCTGGCGATCCAAAGAAATAGGCTAATTAAATGGTCAGGTCAGAGCAGCTTGACCACCCCGCGCAGCTGTCATCTCCGCATGGACAAACCTTCCATGCTGAGCTCAGGCCACAAACTCTAGAAATAAAGGTCAAGTAAGGATGTGAGAACACGAGGGCATGACTTGCGTGTGCGCCGTTAGGAATCACCCTTCTCGTCCGGAAAGCTTCCTGTAATTCTTCTCTGACGGAATTCTCTTTCTAATAGAAGGGATTAGTCGGTTTGCCTCTGCGCGACGCATAACCGAATTTTCATAACTTTTAGAGCAAGTTCTGTTTGATTGAGAGTGATACACGTTTGACCTACCGAGTCCACTGCCGCATCCACTTGGCCCTGAGGGTGTTTCGGTAAGTTGTGCAGGCTGTCCTAATTTACACTGTCCGGGGGGGTCCGTGTGATACTATCTCATATGGCTCTCCGGGGTGGAACGACGATATCGAGCGAGGGCAACTCTGGCTAACTTGAATCGACACATTGGCCGTTAGAACAGCCATTTAACCTTGTCTCATTCCTAGCCAGCAGGGTAAACGCAGACTCGCATGTAGCTGTATTCAATCCTCCGAGGAAGACAACAGATATGGAGCAGGGTCTTCCAAGGAACCGCCCATGGTATTAAACCGCATCCTCAACAACCGTAGATTTGCTACTTGAAGACTTTAGGGGCTTGCAACTCAGACAAAATACGTCGAGAGGATTCCAATGGGACACGCGAAATCCTGGCTGCGGGCGTAGGTCGTCCTTATGTAAGAATAGATGCATGTACAGTTCACAAACGTGCGCAGCTGGCATGTAGGTGGATAACGACAGGGCATCAGGAGAAGACGGCTCACCAGGTTTCAAAATTATTCCACGCTAGTCATCTAGCGGGTCCTATGCGTAGCGCCGAACTCCCTGGAATGGCGCTAGTACTTGGGCGTGATGCATTTGTCATATAGCCTCCATCTCCGCCATCCCAATTGAGTGGGGTTGCCAAGCTAATTAAATTGTGATGCCATGATACTACATCCCTACGATATGCTGTCGGTTTGATGCACTGCCGTTTTACTTCTCGATGGTAAAACTATGGCTGGTTGTGTTTCCGGGCTACGTTCATCCAAACCAAATAGTTATACCAGTCACTAAATTGACGATCTTTTTGTGCAAGATGAATTTCGGGTGGACCGGTGTATATGCAATTAGATCCAAATATGTTATTCTCAAGTGCCATGTTCGGTAATGTACTCAACGTCGATAGTCCTGAYCATGCCGAGCAGCAGCTAACCGCAATTAGTGTAGCTCCATCAATGATAGACATGACGYTACTCCACCCCAATAAAATATCGCGCCGATGTTGATCGTAATAAGACCCACGAGGGTTGACACCAAGTTCGTGTGGCAAAAGACCAGACGCCCACCCTTTTCGCGTAAACGTTCAATTATCTCTCCAAGATATGAGGTAGATAGCTAAACCTCCTTCTATGGCTCCTCCAGTTAAATCATGCCCTTAGTATAAGACATCTAGGAGGGGGAAACCTCGGCTATGATAACATGMGCAGCTTGCTAAAATGTCGAACGTATACCTCCGAGCTCCCATCTTAAAACGTAATCATTAGAAGATCTAATGGATTCACAAAGGAATGCTTCATCGCCGCCCCGAGGACTCACGAAAGAACGTCCTTCGGCGTTCTACGTAAGGCTCGCATTAAGACATCAGTARTGATCAGATTCGGTTACGTGACCTTCACCGGAAATATTTCTGTTAATGGTACACCATTTACGCAAGAGAGCTCGCCTATGTGATGACTTTAGAATGCCTTGAGGATAGCTAATGCTAATYAGGCGTCAGAGTTCTGTGAAGTTGGGGCCCCAGCCAACCCGTTCATTGCGTTGGTCTCTTGAAATCAGAGCATTCAAACAAAATTGGGCTATCCTGACACGTTGATGGCTAAATGCTGTTGCAGAGCGTTTTACTCCATATCGAAAGTGGGAAAGTCGTTCAAGACTAATCGAACCATCGATTTAATCCGGATTTGTTCTACAAGCTGCTGCGCAGGAGGTCGGCGTTTAGTTCAGTGTCAGCCCTAGCAATCATTAGTAGCTAATCTCATCTCATTTTTGACCACGCGGTCCTACGACAGGATAGGGAAGACCGACGGTAACGCACTATGGGCTATGTGCGTTCCGGTTTAGATTAAAGGGTAAACTGACTGAGTACGTTTGCAATAAACGCCTCACTGCCCGCGAAGTGACGAGCGCTAGGAAAAAGATAGATTCACTGGCCGCAACATGARYGGTGGTTTCCTGACAGAATCCTATCTTACCGGGCTTTTCGTTGTCGGCTAGTACCCACTCTAAGAGACCGACTCCACGCCTTGAACGCAATTATATTTAAAAGTGGGTTCCAGTTTGGCAGAGATACATATCAGTGTGTACGTGGATCTGGGTATAGCCATCTTGATACGTTCTCTCTGTTTCCCGGCCGACAAAGGAGATGGCTTCAATGTCAAACTATTGGAAAATTACTGCGTAGATGAGCTATGGACCAGTTAGCCGCTCTGCGTATTAGCGCATTATTTTACAGTAGTAGGGGGGCGCGTCTTAGACAACAGCGATCCAGCTTTACTAACACTCGCCACTCACCCTACTCTAATGGTTTTCTCGATAACCAAGCCTCCACAATGGTTCTTTGATGCCTATTCTACTCTTGTAACTTTGCACAAGCCCGTATTGGCTCGCCTTAAAAACGTACAAGCCCGGATTTTAAAAATATGAAATTCAACAGATGCTTCACCTGTGTGAAAACTGTTAGCGCGTCGGCAGTCGGTTCCATAACTGATCGCAACAAATCCATCCTATGCGTTTCCACCGATTTAACATCGTGGGGCATTGCTTGTAGGTATCAAAGAATACTGGTTCAGCGACGAATGCACTATCACCAAGATCCGGCATAGGGCCTCTATCTGAGACCAATCTGTAACTGGCCACCTCGATAGGAGGTCAAGCCTGAAAGGAACACTCTCGCTAGTCGGTATTTGTCCCACCAACCCGAGATGATGCAGTTCGATTCTCTCACGCAGTCGTCAATCCCAWGCGGCGTAACCGCAGCGTGTCCGAGATCCGTGGCCTTTTCTGGAYCAATATGGCGACACTTGTATWAAGTAAGCGGACAATCCGAAAGCGACCACTCAGGGAGCATCTCCATTTTACTTTATGAGATTATGTTACGCCAAAAATCATTACCCCATTTTCTTACAAGCAACGCATCGTTTGCTGTTCCATCCGCAGGTTCAATACGACCTGAAAAGCTAGTTTCTTCAAGCCCAACGCGTCCTTTAACAGATCATCCATTAGTGATTATCACTACTAGTACAATTAGTACTGGAGCGGCGTCAGGGATTCTACCCCTAGTATGGCATCCAATCTTTTCGAGCTCCACCCAGTGGAAAGGTAGGTTGATCGGCCTCCGCGGTCCTTCCCAAACATTAGATTTAGCCGTCGAGTTCTCATACGATGCAGAGCCGACTCCCCTTTC
GPT136260  GCACGRTGATCAAGCGCTGAGGGAATAAAACCCGAAGCGACCTGATCGATTAGGTTTACAAGTGCGATCTTGATTGGCCCTGCGGCTTTCCCTCAATGTCCTTATCTTCTTGCGTATTCTAAGTACATACTGAGTGGTAGTCAAAGACATACTATTGCTCCCTCCTAATCAACATATTAAAGAGAGAACGAGGTGTCCTGGTTAACGGGCGGCGACCAGATCCAGATTCTTGAACCTGGATTRCTGTTTSGCTCTAAGTCGCAAATTAKATATTTGTCAGGGGTCTTTGCCCTGTTGCGATCATTACTTGGAACGATACTCACAACGTAGTATGTACTAGCTTGTCAACACCACCACACGTATAGAAGGTGCGAGAATATGTCACTCCTTTGGCTATAAGAATACGAGGTAACTCGGATCTTTTGTCGAGTGAACGCATTTAGGTCCCCACATACTGATAATGAAAATATCCGTGCCATATTCCAGCGTGGGCGCATTTCCGTTCCTGCACTACCAGAGCTCGGTCTTACAAGGACCTACACCTGTGGTCAAGAGGGCTTGCAGCTTGTCGGCTGCCGTGTCGTCAAGTCGTAACTCTCGGAATATGTGTCRCAAGTAAACCAACCACGCCACTATAGCGCTATTTCCCAGCAAACGYAACGACATTACAGTGCRAGAGTCTTTGTCACCAGACWAATTAAACATTCCGAATACTAGATACTTAAGCTACGCTACAATAACCGGGAGATTCGATACTATTTCCMGACAGGCGTTGGTATATTCATACGTAACTACCAGCTGTTCAAATTCATGGCACCCAAGTACAGTTAGAAGGCAACCGGACCTGCTTACCACCTTTGTTTTCCCACTTAAGGGAACCCTTCCATGCACGATCCATTGCCAAATAATTTCAATGTCAGAATTTCTCATCATTCAGGTTTGGAAAGTCCCAATTGAGAGCGATACTGAGGAAAGTGTGGTTCTATTGTTGGATACACAGTAAGGGGTGTCCTGGCGATCCAAAGAAATAGGCTAATTAAATGCTCAGGTCAGAGCAGTTTGGCCACCCCGCGCAGCTGTCATCTCCGCATGGACAAACCTTCCTTGCCGAGCTCAGGTAACAAACTCTAGAAATCAAGGTTAAGTAAGGATGTGAGAACACGAGGGCATGACTTGCGTGTGCGCCGTTAGGAATCACCCTTCTCGTCCGGAAAGCTTCCTGTAATTCTTCTCTGACGGAATTCTCTTTCTAATAGAAGGGATCAGTCGGTTTGCTTCTGCGCTACGCATAAATGAATTTTCATAACTTTTAGAGCAGGTTCTGTTTGATTGAGAGTGATACACGCTTGACCTACCGAGTCCACTGCCGCATCCACTTAGCCCTGAGGGTGTTTCGGTAAGTTGTGCAGGCTGTCCTAATCTACACTGTCCGGGGGAACAGACCCGTCGTTATCTCATATGGCTCTCCGGGGTGGAACGACGATATCGAGCGAGGGCAACTCTGGCTAACTTGAATCGACACATTGGCCGTTAGAACAGCCATTTAGCCGGGTCTCATTCCTAGCCAGCAGAGTAAACGTAGACTCGCATGTAGCTGTATKCAMTCCTCCGAGGAAGACAACAGATATGGAGCAGGGTCTTCCAAGGAACCGCCCATGGTATTAAACCGCATCCTCAACAACCGTAGATCTGCTGTTTGAAGACTTTAGGGGCTTGCAACTCAGACAAAATACGTCGAGAGGATTCCAATGGGACACGCGAAATCCTGGCTGCGGGCGTAGGTCGTCCTTATGTAAGAATAAATGCGTGTACAGTTCACAAACGTGCGCAGCTGGCATGTAGGTGGATAACGACAAGGCATCAGGAGAGGACGGCTCACCAGGTTTCAAAATTATTCCCAAGTAGTCATCTAGCGGGAATCAAGTACAATGTTTTGTTCCCTGGAATGGCGATAGTACTTGGGCGTTATGCATTTGTCATATAGCCTCCATCTCCGCCATCCCAATTGAGTGGGGTTGCCAAGCTAATTAAATTGTGATGCCATGATACTACATCCCTACGATATGCTGTCGGTTTGATGCACTGCCGTTTTACTTCTCGATGGTAAAACTATGGCTGGTTGTGTTTCCGGGCTACGTTCATCCAAACCAAATAGTTATACCAGTCGCTAAATTGACGATCTTTTTGTGCAAGATGAATTTCGGGTGGACCGGTGTATATGCAATTAGATCCAAATATGTTATTCTCAAGTGCCATGTTCGGTAATGCAATCAACGTCGTTAACATAGGCACTTCTGAATAGCAGCTAACCGCAATTAGTGTAGCTCCATCAATGATAGACATGACGYTACTCCACCCCAATAAAATATCGCGCCGATGTTGATCGTAATAAGACCCACGAGGGTTGACACCAAGTTCGTGTGGCAAAAGACCAGACGCCCACCCTTTTCGCGTAAACGTTCAATTATCTCTCCAAGATATGAGGTAGATAGTTAAACCTCCTTCTATGGCTCCTCCAGTTAAATCATATTCTAAGTATAAGACATCCAGGAGGGGGAGACCTCGGCTATGATAACATGMGCAGCTTGCTAAAGTGTCAAACGTACACCTCCGGGCTCCCATCTTAAAACGTAATCATTAGAAGATCTGATGGATTCACAAAGGAATGCTCCATCGCCGCCCCGAGGACTCACGAAAGAACGTYCTTCGGCGTTCTACGTAAGGCTCGCATTAAGACATCAGTARTGATCAGATTCGGTTACGTGACCTKCACCGGAAATATTTCTGTTAATGGTACACCATTTRCGCAAGAGAGCTCGCCTATGTGATCACCTTAGAATGCCTWGAGAATAGCTAATGCTAACTAAATGCCTCAATTCAGTGAGATTGGGGCCCCAGCCAACCCGTTCATTGCGTTAGTCTCTTGAAATCAGAGCATTCAAACAAAATTGGGCTATCCTGACACGTTGATGGCTAAATGCTGTTGCAGAGCGTTTTACTCCATATCGAAAGCGGGAAAGTCGTTCAAGACTAATCGAACCATCGATTTAATCCGGATTTGTTCTACAAGCTGCTGCGCAGGAGGTCGGCGTTTAGTTCAGTGTCAGCCCTAGCAATCATTAGTAGCTAATCTCATCTCATTTTTGACCACGCGGTCCTACGACAGGATAGAGAAGGCCGACGGTAACGCAMTMTSGGCTATGTGCGTTCCGGTTTAGATTAAAGGGTAAATTGACTGAGTACGTTTGCAATAAACGCCTCACTGCCCGCGAAGTGACGAGCGCTAGGAAAAAGATAGATTCACTAACCGTAACATGARTGGTGGTTTCCTGACAGAATCCTATCTTATCGGGCTGCCCGTTGTCGGCTAGTACCCACTCTAAGAGACCGACTCCACGCCTTGAACGCAATTATATTTAAAAGTGGGTTCCAGTTTGGCAGAGATACATATCAGTGTGTACGTGGAGCTGGGTATAGCCATCTTGATACGTTCTCTCTGTTTCCCGGCCGACAAAGGAGATGGCTTGAATGTCAAACAATTGGAAAATTCCTGCGTAGATGAGCTATGGACCAGTTAGCCGCTCTGCGTATTAGCGCATTATTTTACAGTAGTAGGGGGGCGCGTCTTAGACTACAGCGATCCAGCTTGATTAACACTCGCCACTCACCCTACTCTAATGGTTTTCTCGATAACCAAGCCTCCATAATGGTTCTTTGATGCCTACCTCATACTTGTAACTTTGCACATGCCCGTATTGGCTCGCCTTAAAAACGTACAAGCCCGGATTTTAAAAATATGAAATTCAACAGGTGCTTCACCTGTGTGCGAATTTTTAACATTTCGGCAGTCGACTCCATAACTGGTCGGAACAAATCCATCCTATGCGTTTCTGTTAGTTTAACATCGTGGGGCATTGCTTGTAGGCATCAAAGAATACTGGTTCAGCGACGAATGCACTATCACCAAGATCCGGCATAGGGCCTCTATCTGAGACTAATCTGTAACTGGCCACCTCGATAGCCAACGGTTTTCAGGCCATACACTCTCGCTAGTCGGTATTTGTCTTCTTGGTCTTATTCACCATGTCCTATACCAMTATTAGCAGTACGCCCAGTCACTAAGACGTGTATTTGCCACTTTGAGAATACGCTGCCCCCCTGGCTAGTTGATTCCTGCTTGTATWAAGTATACAGGCAATCCGAAAGCGACCACTCAGGGAGCATCTCCATTTTACTTTATTAAATCGTGTTACGCCACAAATCATTACCCCATTTCCTTACAAGCAACGCATCGTTTGCTGTTCCATCCGCAGGTTCAATACGACCTGAAAAGCTAGTTTCTTCAAGCCCAACGCGTCCTTTAACAGATCATCCATTAGTGATTACCACTACTAGTACAATTAGTACTGAAGCGGCGTTAGGGATTCTACCCCTAGTATGGCATCCAATCTTTTCGAGCTCCACCCMGTGGGAAGGTAGGTTGATCGGCCTCCGCGGTCCTTCCCAAACAYTAGATTTAGCCGTCGAGTTCTCATACGATGCAGAGCCGACTCCCCTTTC
GPT137880  GCACGATGATCAAGCGCTGAGGGAATAAAACCCGAAGCGACCTGATCGATTAGGTTTACAAGTGCGATCTTGATTGGCCCTGCGGCTTTCCCTCAATGTCCTTATCTTCTTGCGTATTCTAAGTACATACTGAGTGGTAGTCAAAGACATACTATTGCTCCCTCCTAATCAACATATTAAAGAGAGAACGAGGTGTYCTGGTTAACGGGCGGCGACCAGATCCAGATTCTTGAACCTGGATTGCTGTTTSGCTCTATATTGCAAATTAGCTATTTGTCAGGGGTCTTTGCCCTGTTGCGATCATTACTTGGAACGATACTCACAACGTAGTATGTACTAGCTTGTCAACACCACCACACGTATAGAAGGTGCGAGAATATGTCACTCCTTTGGCTATAAGAATACGAGGTAACTCGGATCTTTTGTCGAGTGAACACATTTAGGTCCCCACATACTGATAATGAAAATACCCGTGCCATATTCCAGCGTGGGCGCATTTCCGTTCCTGCACTACCAGAGCTAGGTCTTACAAGGACCTAYACCTGTGGTCAAGAGGGCTTGCWSCTTGTMGGCWGCCGTGTCGWCAAGTCGTAACTCTCGGAATATGTGTCRCAAGTAAACCAACCACGCCACTATAGCGCTATTTCCCAGCAAACGTAACGACATTACAGTGCGAGAGTCTTTGTCACCAGACAAATTAAACATTCCGAATACCAGATACTCAAGCTACGCTACAATAACCGGGAGATTCGATACTATCTCCCGACAGGCGTCGGCATATTCATACGCAACTACCAACCGTTCAAATTCATGGCACCCAAGTACAGTTAGAAGGCAACCGGWCCTGCTTACCACCTTTGTTTTCCCACTTAAGGGAACCCTTCCATGCACGATCCATTGCCAAATAATTTCAATGTCAGAATTTCTCATCATTCAGGTTTGGAAAGTCCCAATTGAGAGCGATACTGAGGAAAGTGTGGTTCTATTGTTGGATACACAGTAAGGGGTGTCCTGGCGATCCAAAGAAATAGGCTAATTAAATGGTCAGGTCAGAGCAGCTTGACCACCCCGCGCAGCTGTCATCTCCGCATGGACAAACCTTCCTTGCTGAGCTCAGGCCACAAACTCTAGAAATCAAGGTCAAGTAAGGATGTGAGAACACGAGGGGATGACTTGCGTGTGCGCCGTTACGAATCACCCTTCTCGTCCGGAAAGCTTCCTGTAATTCTTCTCTGACGGAATTCTCTTTCTAACAGGGGGGATTAGTCGGTTTGCCTCTGCGCGACGCATAACCGAATTTTCATAACTTTTAGAGCAAGTTCTGTTTGATTGAGAGTGATACACGCTTGACCTACCGAGTCCACTGCCGCATCCACTTAGCCCTGAGGGTGTTTCGGTAAGTTGTGCAGGCTGTCCTAATTTACACTGTCCGGGGGGGTCCGTGTAATACCTGTGTACTTGGSYCTCCGGGGTGAAACGACGATATCGAGCGAGGGCAACTCTGGCTAACTTGAATCGACACATTGGCCGTTAGAACAGCCATTTAGCCGGGTCCTATTCCTAGCCAATGGAGTAAACGTAGACTCGCATGTAGCTGTATTCAATCCTCCGAGGAAGACAACAGATAYGGAGCAGGGTCYTMMARGGMACCGCCCATGGTATTAAACCGCATCCTCAACAACCGTAGATYTGCKACTTGAAGAMTTTAGGGGCTTRCRACTCAGACAAAATACKTCRAGAGGRTTCCAATGGGACACGCGAAATCCTGGCTGCGGGCGTAGGTCGTCCTTATGTAAGAATAAATGCRTGTACAGTTCACAAACGTGCGCAGCTGGCATGTAGGTGGATAACGACARGRCATCAGGRGARGACGGCTCACCAGGTTTCAAAATTRTTCCCAAGTAGTCATCTAGCGGGAATCAACTACAATGTTTTGTTCCCTGGAATGGCGATAGTACTTGGGCGTGATGCATTTGTCATATAGCCTCCATCTCCGCCATCCAAAGTGAGTGGGGTTGCCAAGCTAATTAAATTGTGATGCCATGATACTACATCCCTACGATATGCTGTCGGTTTGATGCACTGCCGTTTTACTTCTCGATGGTAAAACTATGGCTGGTTGTGTTTCCGGGCTACGTTCATACAAACCAAATAGTTATACCAGTCGTTGAATTGACGATCTTTTTGTGCAAGATAAATTTCGGGTGGACCGGTGTATATGGAATTAGATCCAAATATGTTATTCTCAAGTGCCATGTTCGGTAATGCAATCAACGTCGTTAACATAGGCACTTCCCAATAGCAGCTAACCGCAATTAGTGTAGCTCCATCAAAGATAGACATGACGYTACTCCACCCCAATAAAATATCGCGCCAATGTTGATCGTAATAAGACCCACGAGGGTTGACACCAAGTTCGTGTGGCAAAAGACCAGACGCCCACCCTTTTCGCGTAAACGTTCAATTATCTCTCCAAGATATGAGGTAGATAGCTAAACCTCCTTCTATGGCTCCTCCAGTTAAATCATGCCCTTAGTATAAGACATCTAGGAGGGGGAGACCTCGGCTATGATAACATGMGCAGCTTGCTAAAGTGTCAAACGTATACCTCCGGGCTCCCATCTCAAAACGTAATCATTAGAAGATCTGATGGATTTACAAAGGATTGCTTCATCGCCGCCCCGAGGACTCACGAAAGAGCGTTCTTCGGCGTTCTACGTAAGGCTCGCATTAAGACATCAGTARTGATCAGATTCGGTTACGTGACCTGCACCGGAAATATTTCTGTTAATGGTACACCATTTGCGCAAGAGAGCTCGCCTATGTGATGACTTTAGAATGCCTTGAGGATAGCTAATGCTAACTAAATGCCTCAATTCTGTGAAGTTGGGGCCCCAGCCAACCCGTTCATTGCGTTAGTCTCTTGAAATCAGAGCATTCAAACAAAATTGGGCTATCCTGACGCGTTGATGGCTAAATGCTGTTGCAGAGCATTATACTCCAGATCGAAAGTGAGAAAGTCGTTCAAGACTAGTTGAACCATCGATTTAATCCGGATTTGTTCTACAAGCTGCTGCGCAGGAGGTCGGCGTTTAGTTCAGTGTCAGCCCTAGCAATCATTAGTAGCTAATCTCATCTCATTTTTGACCACGCGGTCCTACGACAGGATAGGGAAGACCGACGGTAACGCACTATGGGCTATGTGCGTTCCGGTTTAGATTAAAGGGTAAATTGTCTGAGTACGTTTGCAATAAATGCCTCATTGCCCGCGAAGTGACGAGCACCATGA-TAAGATAGATTCACTAACCGTAACATGARTGGTGGTTTCCTGACAGAATCCTATCTTATCGGGCTGCCCGTTGTCAGCTAGTGCCCACTCTAAGAGACCCACTCCACGCCTTGAACGCAATTATATTTAAAAGTGGGTTCCAGTTTGGCAGAGATACATATCAGTGTGTACGTGGAGCTGGGTATAGCCATCTTGATACGTTCCCTCTGTTTCCCGGCCGACAAAGGAAGTGGCTACAATGTCAAACAACTGGAAAATTACTGCGTAGATGAGCTATGGACCAGTTAGCCGCTCTGCGTATTAGCGCATTATTTTACAGTAGTAGGGGGGCGCGTCTTAGACAACAGCGATCCAGCTTKAYTAACACTCGACACTCACCCTACTCTAATGGTTTTCTCCATAACCAAGCCTCCACAATGTCTCTTTGATGCCTACCTCATACTTGTAACTTTGCACATGCCCGTATTGGCTCGCCTTAAAAACGTACAAGCCCGGATTTTAAAAATATGAAATTCAACAGGTGCTTCACCTGTGTGCGAATTTTTAACATTTCGGCAGTCGACTCCATAACTGGTCGCAACAAATCCATCTTATGCGTTTCTGTTAGTTTAACATCGTGGGGCATTGCCTGTAGGCATCAAAGAATGCCGGTTCAGCGACAGATGCACTATCACCAAGATCCGGCATAGGGCCTCTATCTGAGACCAATTTGTAACTGGCCACCTCGATAGCCAACGGTTTTCAGGCCATACACTCTCGCTAGTCGGTATTTGTCTTCTTGGTCTTATTCACCATGTCCTATACCAATATTAGCAGTACGCCCAGTCACTAAGACGTGTATTTGCCACTTTGAGAATACGCTGCCCCCCTGGCTAGTTGATTCCTGCTTGTATWTAGTATACAGGCAATCCGAAAGCGACCACTCAGGGAGCATCTCCATTTTACTTTATTAAATCGTGTTACGCCAAAAATCATTACCCCATTTCCTTACAAGCAACGCATCGTTTGCTGTTCCATCCGCAGGTTCAATACGACCTGAAAAGCTAGTTTCTTCAAGCCCAACGCGTCCTTTAACAGATCATCCATTAGTGATTACCACTACTAGTACAATTAGTACTGAAGCGGCGTTAGGGATTCTACCCCTAGTATGGCATCCAATCTTTTCGAGCTCCACCCMGTGGAAAGGTAGGTTGATCGGCCTCCGCGGTCCTTCCCAAATACTAGATTTAGCCGTCGAGTTCTCATACGATGCAGAGCCGACTCCCCTTTC
GPT137920  GCACGATGACCAAGCGCCGAGGAAATAAAACCCGAAGCGACCTGACTGATTAGGTTTACAAGTGCGATCTTGATTGGCCCTGCGGCTTTCCCTCAATGTCCTTATCTTCTTGCGTATTCTAAGTACATACTGAGTGGTAGTCAAAGACATACTATTGCTCCCTCCTAATCAACATATTAAAGAGAGAACGAAGTGTCCTGGTTAACGGGCGGCGACCAGATCCAGATTCTYGAACCTGGATTACTGTTTCGCTCTAWRTCGCAAATTAKMTATTTGTCAGGGGTCTTTGCCCTGTTGCGATCATTACGTGGGTCGATACCCACAACTTAGTATGTACTAGCTTGTCAACACCACCACACGTATAGAAGGTGCGAGAATATGTCACTCCTTTGGCTATAAGAATACGAGGTAACTCGGATCTTTTGTCGAGTGAACGCATTTAGGTCCCCACATACTGATAATGAAAATATCCGTGCCATATTCCAGCGTGGGCGCATTTCCGTTCCTGCACTACCAGAGCTCGGTCTTACAAGGACCTGTACCTGTGGTCAAGAGGGCTTGCAGCTTGTCGGCTGCCGTGTCGACAAGTCGTAACTCTCGGAATATGTGTCGCAAGTAAACCAACCACGCCACTATAGCGCTATTTCCCAGCAAACGTAACGACATTACAGTGCAAGAGTCTTTGTCACCAGACTAATTAAACATTCCGAATACCAGATACTTAAGCTACGCTATCATGATCGGGAGATTCGATACTATCTCCCGACAGGCGTTGGCATATTCATACGTAACTACCAGCYGTTCAAATTCATGGCACSCAAGTACAGTTAGAAGGCAACCGGWCCTGCTTACCACCTTTGTTTTCCCACTTAAGGGAACCCATCCATGCACGATCCATTGCCAAATAATTTCAATGTCAGAATTTCTCATCATTCAGGTTTGGAAAGTCCCAATTGAGAGCGATACTGAGGAAAGTGTGGTTCTATTGTTGGATACACAGTAAGGGGTGTCCTGGCGATCCAAAGAAATAGGCTAATTAAATGCTCAGGTCAGAGCAGCTTGACCACCCCGCGCAGCTGTCATCTCCGCATGGACAAAATTTCCATGCTGAGCTCAGGTAACAAACTCTAGAAATCAAGGTTAAGAAAGGGTGTGAGAACACGAGGGGATGACTTGCGTGTGCGCCGTTACGAATCACCCTTCTCGTCCGGAAAGCTTCCTGTAATTCTTCTCTGACGGAATTCTCTTTCTAACAGGGGGGATCAGTCGGTTTGCCTCTGCGCGACGCATAAATTAATTTTCACAGCATTTAGAGCAAGTTCTGTTTGATTGAGAATGATACACGCTTGACCTACCGAGTCCACTGCCGCATCCACTTGGCCCTGAGGGTGTTTCGGTAAGTTGTGCAGGCTRWYYWRMTYYACACTGTCCGGGGGRRCAGACCCGWCGTTATCTCATATGGCTCTCCGGGGTGGAACGACGATATCGAGCGAGGGCAACTCTGGCTAACTTGAATCGACACATTGGCCGTTAGAACAGCCATTTAGCCGGGTCCTATTCCTAGCCAGCAGGGTAAACGTAGGCTCGCATGTAGCTGTATGCACTCCTCCGAGGAAGACAACAGATATGGAGCAGGGTCTTCCAAGGAACCGCCCATGGTATTAAACCGCATCCTCAACAACCGTAGATTTGCTACTTGAAGACTTTAGGGGCTTGCAACTCAGACAAAATACGTCGAGAGGATTCCAATGGGACACGCGAAATCCTGGCTGCGGGCGTAGGTCGTCCTTATGTAAGAATAGATGCACGTACAGTTCACAAACGTGCGCAGCTGGCATGTAGGTGGATAACGACAAGGCATCAGGAGAGGACGGCTCACCAGGTTTCAAAATTATTCCCAAGTAGTCATCTAGCGGGAATCAASTACAATGTTTTGTTCCCTGGAATGGCGCTAGTACTTGGGCGTGATGCATTTGTCATATAGCCTCCATCTCCGCCATCCCACGTGAGTGGGGKTKCCAAGCTAATTAAATTGTGATGCCATGATACTACATCCCTACGATATGCTGTCGGTTTGATGCACTGCCGTTTTACTTCTCGATGGTAAAACTATGGCTGGTTGTGTTTCCGGGCTACGTTCATCCAAACCAAATAGTTATACCAGTCACTAAATTGACGATCTTTTTGTRCAAGATGAATTTCGGGTGGACCGGTGTATATGGAATTAGATCCAAATATGTTATTCTCCAGTGCCATGTTCGGTAATGTACTCAACGTCGTTAACATAGGCCCTTCTGAATAGCAGCTAACCGCAATTAGTGTATCTCCATCAATGATAGACATGACGYTACTCCACCCCAATAAAATATCGCGCCAATGTTGATCGTAATAAGACCCACGAGGGTTGACATCAAGTTCGTGTGGCAAAAGACCAGACGCCCACCCTTTTCGCGTAAACGTTCAATTATCTCTCCAAGATATGAGGTAGATAGCTAAACCTCCTTCTATGGCTCCTCCAGTTAAATCATGCCCTTAATATAAGACATCTAGGAGGGGGAAACCTCGGCTATGATAACATGMGCAGCTTGCTAAARTGTCGAACGTATACCTCCGGGCTCCCATCTTAAAACGTAATCATTAGAAGATCTGATGAATTTACAAAGGAATTCTCCATCGCCGCCCCGAGGACTCACAAAAGAACGTTCTTCGGCGTTCTACGTAAGGCTCGCATTAAGACATCAGTARTGATCAGATTCGGTTACGTGACCTTCACCGGAAATATTTCTGTTAATGGTACACCATTTACGCAAGAGAGCTCGCCTATGTGATGACTTTAGAATGCCTTGAGGATAGCTAATGCTAACTAAATGCCTCAATTCTGTGAAGTTGGGGCCCCAGCCAACCCGTTCATTGCGTTAGTCTCTTGAAATCAGAGCATTCAAACAAAATTGGGCTATCCTGACACGTTGATGGCTAAATGCTGTTGCAGAACGTTTTACTCCATATCGAAAGCGGGAAAGTCGTTCAAGACTAGTCGGGCCATCGATTTAATCCGGATTTGTTCTACAAGCTGCTGCGCAGGAGGTCGGCGTTTAGTTCAGTGTCAGCCCTAGCAATCATTAGTAGCTAATCTCATCTCATTTTTGACCACGCGGTCCTACGACAGGATAGGGAAGGCCGACGGTAACGCAATCTCGGCTATATGCGTTCCGGTTTAGATTAAAGGGTAAATTGACTGAGTACGTTTGCAATAAACGCCTCACTGCCCGCGAAGTGACGAGCGCTAGGAAAAAGATAGATTCACTAACCGTAACGTGAATGGTGGTGTTCTGACAGAATCCTATCTTATCGGGCTTTTCGTTGTCGGCTAGTACCCACTCTAAGAGACCGACTCCACGCCTTGAACGCAATTATATTTAAAAGTGGGTTCCAGTTTGGCAGAGATACATATCAGTGTGTACGTGGAGCTGGGTATAGCCATCTTGATACGTTCTCTCTGTTTCCCGGCCGACAAAGGAGATGGCTTGAATGTCAAACAATTGGAAAATTCCTGCATAGATGAGCTATGGACCAGTTAGCCGCTCTGCGTATTAGCGCATTATTTTACAGTAGTAGGGGGGCGCGTCTTAGACAACAGCGATCCAGCTTGACTAACACTCGCCACTCACCCTACTCTAATGGTTTTCTCCATAACCAAGCCTCCATAATGGTTCTTTGATGCCTACCTCATACTTGTAACTTTGCACATGCCCGTATTGGCTCGCCTTAAAAACGTACAAGCCCGGATTTTAAAAATATGAAATTCAACAGGTGCTTCACCTGTGTGCGAATTTTTAACATTTCGGCAGTTTGTTCCATAACTGGTCGGAACAAATCCATCC-ATGCGTTTCTGTTAGTTTAACATCGTGGGGCATTGCYTGTAGGTATCAAAGAATRCYGGTWCMGYGACRRATGCACTATCACCAAGATCCGGCATAGGGCCTCTATCTGAGACTAATCTGTAACTGGCCACCTCGATAGCCAACGGTTTTCAGGCCATACACTCTCGCTAGTCGGTATTTGTCTTCTTGGTCTTATTCACCATGTCCTATACCAMTATTAGCAGTACGCCCAGTCACTAAGACGTGTATTTGCCACTTTGAGAATACGCTGCCCCCCTGGCTAGTTGATTCCTGCTTGTATWAAGTATACAGGCAATCCGAAAGCGACCACTCAGGGAGCATCTCCATTTTACTTTATTAAATCGTGTTACGCCAAAAATCATTACCCCATTTCCTTACAAGCAACGCATCGTTTGCTGTTCCATCCGCAGGTTCAATACGACCTGAAAAGCTACTTTCTTCAAGCCCAACGCGTCCTTTAACAGTTCTTTTATTAATGGTTGCTACCACTAGAACAATTAGTACTGAAGCGGCGTTAGGGATTCCACCCCTAATATAGCATCCAATCTCTGTGATCCTCATCYMGTGGAAAGGTAGGTTGATCGGCCTCCGCGGTCCTTCCCAAACATTAGATTTAGCCGTCGAGTTCTCATACGATGCAGAGCCGACTCCCCTTTC
GPT138480  GCACGGTGATCAAGCGCTGAGGGAATAAAACCCGAAGCGACCTGACCGATTAGGTTTACAAGTGCGATCTTGATTGGCCCTGCGGCTTTCCCTCAATGTCCTTATCTTCTTGCGTATTCTAAGTACATACTGAGTGGTAATCAAAGACATACTATTGCTCCCTCCTAATCAACATATTAAAGAGAGAACGAGGTGTTCTGGTTAACGGGCGGCGACGAGATCCAGATTCTTGAACCTGGATTGCTGTTTCGCTCTAAGTCGCAAATTAKATATTTGTCAGGGGTCTTTGCCCTGTTGCGATCATTACTTGGAACGATACTCACAACGTAGTATGTACTAGCTTGTCAACACCACCACACGTATAGAAGGTGCGAGAATATGTCACTCCTTTGGCTATAAGAATACGAGGTAACTCGGATCTTTTGTCGAGTGAACRCATTTAGGTCCCCACATACTGATAATGAAAATATCCGTGCCATATTCCAGCGTGGGCGCATTTCCGTTCCTGCACTACCAGAGCTMGRTCTTACAAGGACCTRYACCTGTGGTCAAGAGGGCTTGCAGCTTGTCGGTAGCCGTGTCGTCAAGTTACAATTTCCGGAATATGTGTCGCAAGTAAACCAACCACGCCACTATAGCGCTATTTCCCAGCAAACGTAACGACATTACAGTGCAAGAGTCTTTGTCACCAGACTAATTAAACWTTCCGAATACCAGATACTTAAGCTACGCTATCATGATCGGGAGATTCGGTACTATCTCCCGACAGGCGTTGGTATATTCATACGTAACTACCAGCTGTTCAAATTCATGGCACSCAAGTACAGTTAGAMSKYWMCYKSWYYYGYYYRMCACCTTTGTTTTCCCACTTAAGGGAACCCATCCATGCACGATCCATTGCCAAATAATTTCAATGTCAGAATTTCTCATCATTCAGGTTTGGAAAGTCCCAATTGAGAGCGATACTGAGGAAAGTGTGGTTCTATTGTTGGATACACAGTAAGGGGTGTCCTGGCGATCCAAAGAAATAGGCTAATTAAATGGTCAGGTCAGAGCAGCTTGGCCACCCCGCGCAGCTGTCATCTCCGCATGGACAAACCTTCCTTGCTGAGCTCAGGCCACAAACTCTAGAAATCAAGGTCAAGAAAGGATGTGAGAACACGAGGGCATGACTTGCGTGTGCGCCGTTAGGAATCACCCTTCTCGTCCGGAAAGCTTCCTGTAATTCTTCTCTGACGGAATTCTCTTTCTAATAGAAGGGATTAGTCGGTTTGCCTCTGCGCGACGCATAACCGAATTTTCATAACTTTTAGAGCAAGTTCTGTTTGATTAAGAATGATACACGCTTGACCTACCGAGTCCACTGCCGCATCCACTTGGCCCTGAGGGTGTTTCGGTAAGTTGTGCAGGCTGTCCTAATTTACACTGTCCGGGGGGGTCCGTGTAACGTTATCTCATATGGCTCTCCGGGGTGGAACGACGATATCGAGCGAGGGCAACTCTGGCTAACTTGAATCGACACATTGGCCGTTAGAACAGCCATTTAACCTTGTCTCATTCCTAGCCAGCAGGGTAAACGCAGACTCGCATGTAGCTGTATGCACTCCTCCGAGGAAGACAACAGATATGGAGCAGGGTCTTCCAAGGAACCGCCCATGGTATTAAACCGCATCCTCAACAACCGTAGATTTGCTACTTGAAGACTTTAGGGGCTTGCAACTCAGACAAAATACGTCGAGAGGATTCCAATGGGACACGCGAAATCCTGGCTGCGGGCGTAGGCTGTCCTTATGTAAGAATAGATGCATGTACAGTTCACAAACGTGCGCAGCTGGCATGTAGGTGGATAACGACAAGGCATCAGGAGAGGACGGCTCACCAGGTTTCAAAATTATTCCCAAGTAGTCATCTAGCGGGAATCAACTACAATGTTTTGTTCCCTGGAATGGCGATAGTACTTGGGCGTTATGCATTTGTCATATAGCCTCCATCTCCGCCATCCAAATTGAGTGGGGTTGCCAAGCTAATTAAATTGTGATGCCATGATACTACATCCCTACGATATGCTGTCGGTTTGATGCACTGCCGTTTTACTTCTCGATGGTAAAACTATGGCTGGTTGTGTTTCCGGGCTACGTTCATCCAAACCAAATAGTTATACCAGTCGCTAAATTGACGATCTTTTTGTACAAGATGAATTTCGGGTGGACCGGTGTATATGCAATTAGATCCAAATATGTTATTCTCAAGTGCCATGTTCGGTAATGTACTCAACGTCGATAGTCCTGATCATGCCGAGCAGCAGCTAACCGCAATTAGTGTAGCTCCATCAATGATAGACATGACGYTACTCCACCCCAATAAAATATCGTGCCAATGTTGATCGTAATAAGACCCACGAGGGTTGACACCAAGTTCGTGTGGCAAAAGACCAGACGCCCACCCTTTTCGCGTAAACGTTCAATTATCTCTCCAAGATATGAGGTAGATAGCTAAACCTCCTTCTATGGCTCCTCCAGTTAAATCATGCCCTTAGTATAAGACATCTAGGAGGGGGAAACCTCGGCTATGATAACATGMGCAGCTTGCTAAAATGTCGAACGTATACCTCCGAGCTCCCATCTCAAAACGTAATCATTAGAAGATCTGATGAATTTACAAAGGAATGCTCCATCGCCGCCCCGAGGACTCACRAAAGAACGTYCTTCGGCGTTCTACGTAAGGCTCGCATTAAGACATCAGTARTGATCAGATTCGGTTACGTGACCTTCACCGGAAATATTTCTGTTAATGGTACACCATTTACGCAAGAGAGCTCGCCTATGTGATGACTTTAGAATGCCTTGAGGATAGCTAATGCTAATCAGGCGTCAGAGTTCTGTGARRTTGGGGCCCCAGCCAACCCGTTCATTGCGTTGGTCTCTTGAAATCAGAGTGCCATGGTGGTGCAGGGCTATCCTGACACGTTGATGGCTAAATGCTGTTGCAGAGCGTTTTACTCCATATCGAAAGCGGGAAAGTCGTTCAAGACTAATCGAACCATCGATTTAATCCGGATTTGTTCTACAAGCTGCTGCGCAGGAGGTCGGCGTTTAGTTCAGTGTCAGCCCTAGCAATCATTAGTAGCTAATCTCATCTCATTTTTGACCACGCGGACCTACGACAGGATAGAGCGGGCCGACGGTAACGCAATCTCGGCTATATGCGTTCCGGTTTAGATTAAAGGGTAAACTGACTGAGTACGTTTGCAATAAACGCCTCACTGCCCGCGAAGTGACGAGCGCTAGGAAAAAGATAGATTCACTAACCGTAACATGARTGGTGGTTTCCTGACAGAATCCTATCTTACCGGTCTGCCCGTTGTCGGCTAGTACCCACTCTAAGAGACCGACTCCACGCCTTGAACGCAATTATATTTAAAAGTGGGTTCCAGTTTGGCAGAGATACATATCAGTGTGTACGTGGAGCTGGGTATAGCCATCTTGATACGTTCTCTCTGTTTCCCGGCCGACAAAGGAGATGGCTTGAATGTCAAACAATTGGAAAATTCCTGCATAGATGAGCTATGGACCAGTTAGCCGCTCTGCGTATTAGCGCATTATTTTACAGTAGTAGGGGGGCGCGTCTTAGACTACAGCGATCCAGCTTGATTAACACTCGCCACTCACCCTACTCTAATGGTTTTCTCCATAACCAAGCCTCCGCAATGGTTCTTAGATGCCGACCTCATACTTGTAACTTTGCACATGCCCGTATTGGCTCGCCTTAAAAACGTACAAGCCCGGATTTTAAAAATATGAAATTCAACAGGTGCTTCACCTGTGTGCGAATTTTTAACATTTCGGCAGTCTRYTCCATAACTGGTCGGAACAAATCCATCCKATGCGTTTCTGTTAGTTTAACATCGTGGGGCATTGCTTGTAGGCATCAAAGMTTACTGGTTCAGCGACGAATGCACTATCACCAAGATCTAGCATAGGGCCTCTATCTGAGACTAATCTGTAACTGGCCACCTCGATAGCCAACGGTTTTYRRAAGGAACACTCTCGCTAGTCGGTATTTGTCTTCTTGGTCTTATTCACCATGTCCTATACCAMTATTAGCAGTACGCCCAGTCACTAAGACGTGTATTTGCCACTTTGAGAATACGCTGCCCCCCTGGCTAGTTGATTCCTGCTTGTATWAAGTATACAGGCAATCCGAAAGCGACCACTCAGGGAGCATCTCCATTTTACTTTATGAGATTATGTTACGCCAAAAATCATTACCCCATTTTCTTACAAGCAACGCATCGTTTGCTGTTCCATCCGCAGGTTCAATACGACCTGAAAAGCTAGTTTCTTCAAGCCCAACGCGTCCTTTAACAGATCATCCATTAGTGATTATCACTACTAGTACAATTAGTACTGAAGCGGCGTCAGGGATTCTACCCCTAGTATGGCATCCAATCTTTTCGAGCTCCACCCAGTGGAAAGGTAGGTTGATCGGCCTCCGCGGTCCTTCCCAAATACTAGATTTAGCCGTCGAGTTCTCATACGATGCAGAGCCGACTCCCCTTTC
GPT139190  GCACGGTGAYCRAGCGCTGAGGRAATAAAACCCGAAGCGACCTGACTGATTAGGTTTACAAGTGCGATCTTGATTGGCCCTGCGGCTTTCCCTCAATGTCCTTATCTTCTTGCGTATTCTAAGTACATACTGAGTGGTAGTCAAAGACATACTATTGCTCCCTCCTAATCAACATATTAAAGAGAGAACGAAGTGTCCTGGTTAACGGGCGGCGACCAGATCCAGATTCTTGAACCTGGATTGCTGTTTGGCTCTAAGTCGCAAATTAKATATTTGTCAGGGGTCTTTGCCCTGTTGCGATCATTACTTGGAACATCG-CCACAACTTAGTATGTACTAGCTTGTCAACACCATCACACGTATAGAAGGTGCGAGAATAGGTCACTCCTTCAGCTATAAGAATACGAGGTAACTCGGATCTTTTGTCGAGTGAACACATTTAGGTCCCCACATACTGATAATGAAAATATCCGTGCCATATTCCAGCGTGGGCGCATTTCCGTTCCTGCACTACCAGAGCTAGATCTTACAAGGACCTGTACCTGTGGTCAAGAGGGCTTGCAGCTTGTCGGYWGCCGTGTCGWCAAGTCGTAACTCTCGGAATATGTGTCGCAAGTAAACCAACCACGCCACTATAGCGCTATTTCCCAGCAAACGTAACGACATTACAGTGCAAGAGTCTTTGTCACCAGACTAATTAAACWTTCCGAATACCAGATACCCCGGTTGCGCTACAATAACCGGGAGATTCGATACTATTTCCCGACAGGCGTTGGTATATTCATACGTAACTACCAGYTGTTCAAATTCATGGCACCCAAGTACAGTTAGACCTTTCCTTCATTCGTCCGACACCTTTGTTTTCCCACTTAAGGGAACCCTTCCATGCACGATCCATTGCCAAATAATTTCAATGTCAGAATTTCTCATCATTCAGGTTTGGAAAGTCCCAATTGAGAGCGATACTGAGGAAAGTGTGGTTCTATTGTTGGATACACAGTAAGGGGTGTCCTGGCGATCCAAAGAAATAGGCTAATTAAATGGTGAGGTCAGAGCAGTTTGGCCACCCCGCGCAGCTGTCATCTCCGCATGGACAAACCTTCCATGCTGAGCTCAGGCCACAAACTCTAGAAATAAAGGTCAAGTAAGGATGTGAGAACACGAGGGCATGACTTGCGTGTGCGCCGTTACGAATCACCCTTCTCGTCCGGAAAGCTTCCTGTAATTCTTCTCTGACGGAATTCTCTTTCTAACAGGGGGGATCAGTCGGTTTGCCTCTGCGCGACGCATAAATGAATTTTCATAACTTTTAGAGCAAGTTCTGTTTGATTAAGAATGATACACGCTTGACCTACCGAGTCCACTGCCGCATCCACTTGGCCCTGAGGGTGTTTCGGTAAGTTGTGCAGGCTGTCCTAATTTACACTGTCCGGGGGGGTCCGTGTGTCGTTATCTCATATGGCTCTCCGGGGTGGAACGACGATATCGAGCGAGGGCAACTCTGGCTAACTTGAATCGACACATTGGCCGTTAGAACAGCCATTTAGTCGTGTCTCATTCCTAGCCAGCAGGGTAAACGCAGACTCGCATGTAGCTGTATGCACTCCTCCGAGGAAGACAACAGATATGGAGCAGGGTCTTCCAAGGAACCGCCCATGGTATTAAACCGCATCCTCAACAACCGTAGATTTGCTACTTGAAGACTTTAGGGGCTTGCAACTCAGACAAAATACGTCGAGAGGATTCCAATGGGACACGCGAAATCCTGGCTGCGGGCGTAGGTCGTCCTTATGTAAGAATAGATGCATGTACAGTTCACAAACGTGCGCAGCTGGCATGTAGGTGGATAACGACAGGGCATCAGGAGAAGACGGCTCACCAGGCCTCAAAATTATTCCCAAGTAGTCATCTAGCGGGAATCAAGTACAATGTTTTGTTCCCTGGAATGGCGCTAGTACTTGGGCGTGATGCATTTGYCATATAGCCTCTGCGTCCGCCRTCMCAAKYRARTRRGGTTGCCAAGCTAATTAAATTGTGATGCCATGATACTACATCCCTACGATATGCTGTCGGTTTGATGCACTGCCGTTTTACTTCTCGATGGTAAAACTATGGCTGGTTGTGTTTCCGGGCTACGTTCATCCAAACCAAATAGTTATACCAGTCRCTAAATTGACGAWCTTTTTGTGCAAGATGAATTTCGGGKGSACCGGTGTATATGCAATTAGATCCAAATATGTTATTCTCAAGTGCCATGTTCGGTAATGTACTCAACGTCGATAGTCCTGATCATGCCGAGCAGCAGCTAACCGCAATTAGTGTAGCTCCATCAATGATAGACATGACGYTACTCCACCCCAATAAAATATCGTGCCAATGTTGATCGTAATAAGACCCACGAGGGTTGACAYCAAGTTCGTGTGGCAAAAGACCAGACGCCCACCCTTTTCGCGTAAACATTCAATTATCTCTCCAAGATATGAGGTAGATAGCTAAACCYCCTTCTATGGCTCCTCCAGTTAAATCATGCCCTTAGTATAAGACATCTAGGAGGGGGAAACCTCGGCTATGATAACATGMGCAGCTTGCTAAAATGTCGAACGTACACCGCCGGCTTCCTATCTCAAAACGTAATCATTAGAAGATCTAATGGATTCACAAAGGAATGCTTCATCGCCGCCCCGAGGACTCACGAAAGAACGTCCTTCGGCGTTCTACGTAAGGCTCGCATTAAGACATCAGTARTGATCAGATTCGGTTACGTGACCTTCACCGGAAATATTTCTGTTAATGGTACACCATTTACGCAAGAGAGCTCGCCATCTTGATGACTTTAGAATGCCTTGAGGATAGCTAATGCTAATCAGGCGTCAGAGTTCTGTGAAGTTGGGGCCCCAGCCAACCCGTTCATTGCGTTAGTCTCTTGAAATCAGAGTGCCATGGTGGTATTGGGCTATCCTGACACGTTGATGGCTAAATGCTGTTGCAGAGCGTTTTACTCCATATCGAAAGTGGGAAAGTCGTTCAAGACTAGTYGAACCAYCGATTTAATCCGGAYTTGTTCTASAAGCTGCTGCGCAGGAGGTCGGCGTTTAGTTCAGTGTCAGCCCTAGCAATCATTAGTAGCTAATCTCATCTCATTTTTGMCCACGCGGTCCTACGACAGGATAGGGAAGACCGACGGTAACGCACTATGGGCTATGTGCGTTCCGGTTTAGATTAAAGGGTAAATTGACTGAGTACGTTTGCAATAAATTTCTCATTGCCCACGAAGTGACGAGCGCTAGGAAAAAGATAGATTCACTAACCGTACTACGCRTGGTGGTGTTCTGACAGAATCCTATCTTATCGGTCTTTTCGTTGTCGGCTAGTACCCACTCTAAGAGACCGACTCCACGCCTTGAACGCAATTATATTTAAAAGTGGGTTCCAGTTTGGCAGAGATACATATCAGTGTGTACGTGGATCTGGGTATAGCCATCTTGATACGTTCTCTCTGTTTCCCGGCCGACAAAGGAGATGGCTTGAATGTCAAACAATTGGAAAATTCCTGCGTAGATGAGCTATGGACCAGTTAGCCGCTCTGCGTATTAGCGCATTATTTTACAGTAGTAGGGGGGCGCGTCTTAGACAACAGCGATCCAGCTTTACTAACACTCGACACTCACCCTACTCTAATGGTTTTCTCGATAACCAAGCCTCCGCAATGGTTCTTTGATGCCTACCTCATACTTGTAACTTTGCACATGCCCGTATTGGCTCGCCTTAAAAACGTACAAGCCCGGATTTTAAAAATATGAAATTCAACAGGTGCTTCACCTGTGTGCGAATTTTTAACATTTCGGCAGTCTGTTCCATAACTGATCGCAACAAATCCATCYTATGCGTTTCTGTTAGTTTAACATCGTGGGGTGTTATTCRTAGGTATCAAAGAATACTGGTTCAGCGACGAATGCACTATCACCAAGATCCGGCATAGGGCCTCTATCTGAGACCAATCTGTAACTGGCCACCTCGATAGSAGGTCAWKYYYRRRMSRWACACKTAATTKRRKCGGTATTTGTCCCACCAACCCGAGATGATGCAGTTCGATTCTCTCACGCAGTCGTCAATCCCATGCGGCGTAACCGCAGCGTGTCCGAGATCCGTGGCCTTTTCTGGRYYARTWKRKYSMYRCTTGTATWAAGTAWRCRGRCAATCCGAAAGCGACCACTCAGGGAGCATCTCCATTTTACTTTATGARAYTATGTTACGCCAAAAATCATTACCCCATTTTCTTACAAGCAACGCATCGTTTGCTGTTCCATCCGCAGGTTCAATACGACCTGAAAAGCTAGTTTCTTCAAGCCCAACGCGTCCTTTAACAGATCATCCATTAGTGATTATCACTACTAGTACAATTAGTACTGAAGCGGCGTCAGGGATTCTACCCCTAGTATGGCATCCAATCTTTTCGAGCTCCACCCAGTGGAAAGGTAGGTTGATCGGCCTCCGCGGTCCTTCCCAAATATTAGATTTAGCCGTCGAGTTCTCATACGATGCAGAGCCGACTCCCCTTTC
GPT139210  GCACGATGATCAAGCGCTGAGGGAATAAAACCCGAAGCGACCTGACCGATTAGGTTTACAAGTGCGATCTTGATTGGCCCTGCGGCTTTCCCTCAATGTCCTTATCTTCTTGCGTATTCTAAGTACATACTGAGTGGTAGTCAAAGACATACTATTGCTCCCTCCTAATCAACATATTAAAGAGAGAACGAGGTGTCCTGGTTAACGGGCGGCGACCAGATCCAGATTCTTGAACCTGGATTGCTGTTTCGCTCTATGTCGCAAATTAGCTATTTGTCAGGGGTCTTTGCCCTGTTGCGATCATTACTTGGAACGATACTCACAACGTAGTATGTACTAGCTTGTCAACACCACCACACGTATAGAAGGTGCGAGAATATGTCACTCCTTTGGCTATAAGAATACGAGGTAACTCGGATCTTTTGTCGAGTGAACGCATTTAGGTCCCCACATACTGATAATGAAAATATCCGTGCCATATTCCAGCGTGGGCGCATTTCCGTTCCTGCACTACCAGAGCTCGGTCTTACAAGGACCTACACCTGTGGTCAAGAGGGCTTGCAGCTTGTCGGCTGCCGTGTCGTCAAGTCGTAACTCTCGGAATATGTGTCGCAAGTAAACCAACCACGCCACTATAGCGCTATTTCCCAGCAAACGTAACGACATTACAGTGCAAGAGTCTTTGTCACCAGACTAATTAAACATTCCGAATACTAGATACCCCGGTTGCGCTACAATAACCGGGAGATTCGATACTATTTCCCGACAGGCGTTGGTATATTCATACGTAACTACCAGCTGTTCAAATTCATGGCACCCAAGTACAGTTAGAMSKYWMCYKSWYYYGYYYRMCACCTTTGTTTTCCCACTTAAGGGAACCCWTCCATGCACGATCCATTGCCAAATAATTTCAATGTCAGAATTTCTCATCATTCAGGTTTGGAAAGTCCCAATTGAGAGCGATACTGAGGAAAGTGTGGTTCTATTGTTGGATACACAGTAAGGGGTGTCCTGGCGATCCAAAGAAATAGGCTAATTAAATGCTGAGGTCAGAGCAGTTTGGCCACCCCGCGCAGCTGTCATCTCCGCATGGACAAACCTTCCTTGCTGAGCTCAGGCCACAAACTCTAGAAATCAAGGTCAAGTAAGGATGTGAGAACACGAGGGCATGACTTGCGTGTGCGCCGTTAGGAATCACCCTTCTCGTCCGGAAAGCTTCCTGTAATTCTTCTCTGACGGAATTCTCTTTCTAATAGAAGGGATTAGTCGGTTTGCCTCTGCGCGACGCATAACCGAATTTTCATAACTTTTAGAGCAAGTTCTGTTTGATTAAGAATGATACACGCTTGACCTACCGAGTCCACTGCCACATCCACTTAGCCCTGAGGGTGTTTCGGTAAGTTGTGCAGGCTGTCCTAATTTACACTGTCCGGGGGGGTCCGTGTGTCGTTATCTCATATGGCTCTCCGGGGTGGAACGACGATATCGAGCGAGGGCAACTCTGGCTAACTTGAATCGACACATTGGCCGTTAGAACAGCCATTTARYSKTGTCTCATTCCTAGCCAGCAGGGTAAACGCAGACTCGCATGTAGCTGTATTCAATCCTCCGAGGAAGACAACAGATATGGAGCAGGGTCTTCCAAGGAACCGCCCATGGTATTAAACCGCATCCTCAACAACCGTAGATYTGCTRYTTGAAGACTTTAGGGGCTTGCAACTCAGACAAAATACGTCGAGAGGATTCCAATGGGACACGCGAAATCCTGGCTGCGGGCGTAGGTCGTCCTTATGTAAGAATARATGCATGTACAGTTCACAAACGTGCGCAGCTGGCATGTAGGTGGATAACGACAGGGCATCAGGAGAAGACGGCTCACCAGGTTTCAAAATTATTCCCAAGTAGTCATCTAGCGGGAATCAAGTACAATGTTTTGTTCCCTGGAATGGCGAYAGTACTTGGGCGTTATGCATTTGTCTCATAGCCTCCATCTCCGCCATCCCAAGTGAGTGGGGGTTCCAAGGTAATTAAATTGAGCCGCCATGATACTACATCCCTACGATATGCTGTCGGTTTGATGCACTGCCGTTTTACTTCTCGATGGTAAAACTATGGCTGGTTGTGTTTCCGGGCTACGTTCATCCAAACCAAATAGTTATACCAGTCACTAAATTGACGATCTTTTTGTACAAGATGAATTTCGGGTGGACCGGTGTATATGCAATTAGATCCAAATATGTTATTCTCAAGTGCCATGTTCGGTAATGYAMTCAACGTCGWTARYMYWGRYMMTKCYGARYAGCAGCTAACCGCAATTAGTGTAGCTCCATCAATGATAGACATGACGYTACTCCACCCCAATAAAATATCGCGCCRATGTTGATCGTAATAAGACCCACGAGGGTTGACACCAAGTTCGTGTGGCAAAAGACCAGACGCCCACCCTTTTCGCGTAAACATTCAATTATCTCTCCAAGATATGAGGTAGATAGCTAAACCTCCTTCTATGGCTCCTCCAGTTAAATCATGCCCTTAGTATAAGACATCTAGGAGGGGGAAACCTCGGCTATGATAACATGMGCAGCTTGCTAAARTGTCGAACGTAYACYKTCGGGCTCCCATCTTAAAACGTAATCATTAGAAGATCTGATGGATTTACAAAGGATTGCTTCATCGCCGCCCCGAGGACTCACAAAAGAACGTTCTTCGGCGTTCTACGTAAGGCTCGCATTAAGACATCAGTARTGATCAGATTCGGTTACGTGACCTTCACCGGAAATATTTCTGTTAATGGTACACCATTTACGCAAGAGAGCTCGCCTATGTGATCACTTTAGAATGCAATGAGGATAGCTAATGCTAACTAAATGCCTCAATTCAGTGAGATTGGGGCCCCAGCCAACCCGTTCATTGCGTTAGTCTCTTGAAATCAGAGTGCCATGGTGGTGCAGGGCTATCCTGACACGTTGATGGCTAAATGCTGTTGCAGAGCRTTWTACTCCATATCGAAAGYGGGAAAGTCGTTCAAGACTAATCGAACCATCGATTTAATCCGGATTTGTTCTACAAGCTGCTGCGCAGGAGGTCGGCGTTTAGTTCAGTGTCAGCCCTAGCAATCATTAGTAGCTAATCTCATCTCATTTTTGACCACGCGGTCCTACGACAGGATAGGGAAGACCGACGGTAACGCACTATGGGCTATGTGCGTTCCGGTTTAGATTAAAGGGTAAACTGACTGAGTACGTTTGCAATAAACGCCTCACTGCCCGCGAAGTGACGAGCGCTAGGAAAAAGATAGATTCACTAACCGTACTACGCACGGAGGTTTTCTGTTAGAATCCCGCCTTAYYGGKCTTTTCGTTGTCGGCTAGTACCCACTCTAAGAGACCCACTCCACGCCTTGGACGCAATTATATTTAAAAGTGGGTTCCAGTTTGGCAGAGATACATATCAGTGTGTACGTGGATCTGGGTATAGCCATCTTGATACGTTCTCTCTGTTTCCCGGCCGACAAAGGAGATGGCTTGAATGTCAAACTATTGGAAAATTCCTGCGTAGATGAGCTATGGACCAGTTAGCCGCTCTGCGTATTAGCGCATTATTTTACAGTAGTAGGGGGGCGCGTCTTAGACAACAGCGATCCAGCTTGATTAACACTCGCCACTCACCCTACTCTAATGGTTTTCTCGATAACCAAGCCTCCATAATGGTTCTTTGATGCCTACCTCATACTTGTAACTTTGCACATGCCCGTATTGGCTCGCCTTAAAAACGTACAAGCCCGGATTTTAAAAATATGAAATTCAACAGGTGCTTCACCTGTGTGCGAATTTTTAACATTTCGGCAGTCGACTCCATAACTGGTCGGAACAAATCCATCCTATGCGTTTCTGTTAGTTTAACATCGTGGGGCATTGCTTGTAGGCATCAAAGAATACTGGTTCAGCGACGAATGCACTATCACCAAGATCCGGCATAGGGCCTCTATCTGAGACCAATCTGTAACTGGCCACCTCGATAGGAGGTCAAGCCTGAAAGGAACACTTAATTGGAGTTGTATTTGTCCCACCAACCCGAGATGATGCAGTTCGATTCTCTCACGCAGTCGTCAATCCCATGCGGCGTAACCGCAGCGTGTCCGAGATCCGTGGCCTTTTCTGGATCAATATGGCGACACTTGTATWAAGTAAGCGGACAATCCGAAAGCGACCACTCAGGGAGCATCTCCATTTTACTTTATGAGATTATGTTACGCCAAAAATCATTACCCCATTTYCTTACAAGCAACGCATCGTTTGCTGTTCCATCCGCAGGTTCAATACGACCTGAAAAGCTAGTTTCTTCAAGCCCAACGCGTCCTTTAACAGATCATCCATTAGTGATTATCACTACTAGTACAATTAGTACTGAAGCGGCGTCAGGGATTCTACCCCTAGTATGGCATCCAATCTTTTCGAGCTCCACCCAGTGGAAAGGTAGGTTGATCGGCCTCCGCGGTCCTTCCCAAACATTAGATTTAGCCGTCGAGTTCTCATACGATGCAGAGCCGACTCCCCTTTC
CTR_H1_123 GCACGATGATCAAGCGCTGAGGGAATAAAACCCGAAGCGACCTGATCGATTAGGTTTACAAGTGCGATCTTGATTGGCCCTGCGGCTTTCCCTCAATGTCCTTATCTTCTTGCGTATTCTAAGTACATACTGAGTGGTAGTCAAAGACATACTATTGCTCCCTCCTAATCAACATATTAAAGAGAGAACGAGGTGTTCTGGTTAACGGGCGGCGACCAGATCCAGATTCTTGAACCTGGATTGCTGTTTGGCTCTAAGTCGCAAATTAGCTATTTGTCAGGGGTCTTTGCCCTGTTGCGATCATTACTTGGAACGATACTCACAACGTAGTATGTACTAGCTTGTCAACACCACCACACGTATAGAAGGTGCGAGAACAGGTAACTCCTTTGGCTATAAGAATACGAGGTAACTCGGATCTTTTATCGAGTAAACACATTTAGGTCCCCACATACTGATAATGAAAATATCCGTGCCATATTCCAGCGTGGGCGCATTTCCGTTCCTGCACTACCAGAGCTAGATCTTACAAGGACCTGTACCTGTGGCCAAGAGGGCTTGCAGCTTGTCGGCTGCCGTGTCGACAAGTCGTAACTCTCGGAATATGTGTCGCAAGTAAACCAACCACGCCACTATAGCGCTATTTCCCAGCAAACGCAACGACATTACAGTGCGAGAGTCTTTGTCACCAGACAAATTAAACATTCCGAATACCAGATACTTAAGCTACGCTACAATGATCGGGAGATTCGATCAGACCCCCAGACAGGCGTCGGTATATTCATACGTAACTACCAGCTGTTCAAATTCATGGCACCCAAGTACAGTTAGAAGGCAACCGGACCTGCTTACCACCTTTGTTTTCCCACTTAAGGGAACCCTTCCATGCACGATCCATTGCCAAATAATTTCAATGTCAGAATTTCTCATCATTCAGGTTTGGAAAGTCCCAATTGAGAGCGATACTGAGGAAAGTGTGGTTCTATTGTTGGATACACAGTAAGGGGTGTCCTGGCGATCCAAAGAAATAGGCTAATTAAATGGTCAGGTCAGAGCAGCTTGACCACCCCGCGCAGCTGTCATCTCCGCATGGACAAAATTTCCATGCTGAGCTCAGGTAACAAACTCTAGAAATCAAGGTCAAGTAAGGGTGTGAGAACACGAGGGCATGACTTGCGTGTGCGCCGTTACGAATCACCCTTCTCGTCCGGAAAGCTTCCTGTAATTCTTCTCTGACGGAATTCTCTTTCTAACAGGGGGGATCAGTCGGTTTGCCTCTGCGCGACGCATAACCGAATTTTCATAACTTTTAGAGCAAGTTCTGTTTGATTAAGAATGATACACGCTTTACCTACCGAGTCCACTGCCGCATCTACTTGGCCCTGAGGGTGTTTCGGTAAGTTGTGCAGGCTGTCCTAAACTACACTGTCCGGGGGGGTCCGTGTAACGTTATCTCATATGGCTCTCCGGGGTGGAACGACGATATCGAGCGAGGGCAACTCTGGCTAACTTGAATCGACACATTGGCCGTTAGAACAGCCATTTAACCTTGTCTCATTCCTAGCCAGCAGGGTAAACGCAGACTCGCATGTAGCTGTATGCACTCCTCCGAGGAAGACAACAGATATGGAGCAGGGTCTTCCAAGGAACCGCCCATGGTATTAAACCGCATCCTCAACAACCGTAGATCTGCTGTTTGAAGACTTTAGGGGCTTGCAACTCAGACAAAATACGTCGAGAGGATTCCAATGGGACACGCGAAATCCTGGCTGCGGGCGTAGGTCGTCCTTATGTAAGAATAGATGCATGTACAGTTCACAAACGTGCGCAATCAATGCATTACGTAGAGATAACAGGGCATCAGGAGAAGACGGCTCACCAGGTTTCAAAATTATTCCCAAGTAGTCATCTAGCGGGAATCAAGTACAATGTTTTGTTCCCTGGAATGGCGATAGTACTTGGGCGTTATGCATTTGTCATATAGCCTCCATCTCCGCCATCCCAATTGAGTGGGGTTGCCAAGCTAATTAAATTGTGATGCCATGATACTACATCCCTACGATATGCTGTCGGTTTGATGCACTGCCGTTTTACTTCTCGATGGTAAAACTATGGCTGGTTGTGTTTCCGGGCTACGTTCATCCAAACCAAATAGTTATACCAGTCGCTAAATTGTTATACTTTTTGTGCAAGATGAATTTCGGGTGGACCGGTGTATATGCAATTAGATCCAAATATGTTATTCTCAAGTGCCATGTTCGGTAATGCAATCAACGTCGTTAACATAGGCACTTCTGAATAGCAGCTAACCGCAATTAGTGTAGCTCCATCAATGATAGACATGACGTTACTCCACCCCAATAAAATATCGCGCCAATGTTGATCGTAATAAGACCCACGAGGGTTGACACCAAGTTCGTGTGGCAAAAGACCAGACGCCCACCCTTTTCGCGTAAACGTTCAATTATCTCTCCAAGATATGAGGTAGATAGCTAAACCTCCTTCTATGGCTCCTCCAGTTAAATCATGCCCTTAGTATAAGACATCTAGGAGGGGGAAACCTCGGCTATGATAACATGMGCAGCTTGCTAAAATGTCGAACGTATACCTCCGAGCTCCCATCTCAAAACGTAATCATTAGAAGATCTGATGAATTTACAAAGGAATGCTCCATCGCCGCCCCGAGAACTCACGAAAGAAAGTCCTTCGGCGTTCTACGTAAGGCTCGCATTAAGACATCAGTARTGATCAGATTCGGTTACGTGACCTTCACCGGAAATATTTCTGTTAATGGTACACCATTTACGCAAGAGAGCTCGCCTATGTGATGACTTTAGAATGCCTTGAGGATAGCTAATGCTAACTAAATGCCTCAATTCTGTGAAGTTGGGGCCCCAGCCAACCCGTTCATTGCGTTGGTCTCTTGAAATCAGAGCATTCAAACAAAATTGGGCTATCCTGACACGTTGATGGCTAAATGCTGTTGCAGAACATTTTACTCCAGATCGAAAGCGGTAAAGTCGTTCAAGACTAGTCGGGCCATCGATTTAATCCGGATTTGTTCTACAAGCTGCTGCGCAGGAGGTCGGCGTTTAGTTCAGTGTCAGCCCTAGCAATCATTAGTAGCTAATCTCATCTCATTTTTGACCACGCGGTCCTACGACAGGATAGGGAAGACCGACGGTAACGCACTATGGGCTATGTGCGTTCCGGTTTAGATTAAAGGGTAAATTGACTGAGTACGTTTGCAATAAACGCCTCACTGCCCGCGAAGTGACGTACACCTTGATTAAGATAGATTCACTAACCGTACTACGCACGGAGGTTTTCTGTTAGAATCCCGCTTGGTCGGGCTTTTCGTTGTCGGCTAGTACCCACTCTAAGAGACCGACTCCACGCCTTGAACGCAATTATATTTAAAAGTGGGTTCCAGTTTGGCAGAGATACATATCAGTGTGTACGTGGAGCTGGGTATAGCCATCTTGATACGTTCTCTCTGTTTCCCGGCCGACAAAGGAGATGGCTTGAATGTCAAACAATTGGAAAATTCCTGCGTAGATGAGCTATGGACCAGTTAGCCGCTCTGCGTATTAGCGCATTATTTTACAGTAGTAGGGGGGCGCGTCTTAGACTACAGCGATCCAGCTTGATTAACACTCGCCACTCACCCTACTCTAATGGTTTTCTCGATAACCAAGCCTCCACAATGGTTCTTTGATGCCTATTCTACTCTTGTAACTTTGCACAAGCCCGTATTGGCTCGCCTTAAAAACGTACAAGCCCGGATTTTAAAAATATGAAATTCAACAGATGCTTCACCTGTGTGAAAACTGTTAGCGCGTCGGCAGTCGGTTCCATAACTGATCGCAACAAATCCATCCTATGCGTTTCTGTTAGTTTAACATCGTGGGGCATTGCTTGTAGGCATCAAAGAATACTGGTTCAGCGACGAATGCACTATCACCAAGATCCGGCATAGGGCCTCTATCTGAGACCAATTTGTAACTGGCCACCTCGATAGGAGGTCAAGCCCAGGCCATACACTCTCGCTAGTCGGTATTTGTCTTCTTGGTACGCGTCACCATGTCCTATACCTCTATTAGCAGTACGCCCAGTCACTAAGACGTGTATTTGCCACTCTGAGAATACGCTGCCCCTCTAGCTAGTTGATTCCTGCTTGTATWTAGTATACAGGCAATCCGAAAGCGACCACTCGGGGAGCAGCTCCATTTTACTTTATTAAATCGTGTTACGCCAAAAATCATTACCCCATTTCCTTACAAGCAACGCATCGTTTGCTGATCCATCCGCAGGTTCAATACGACCTGAAAAGCTAGTTTCTTCAAGCCCAACGCGTCCTTTAACAGATCATCCATTAGTGATTATCACTACTAGTACAATTAGTACTGAAGCGGCGTCAGGGATTCTACCCCTAGTATGGCATCCAATCTTTTCGAGCTCCACCCAGTGGAAAGGTAGGTTGATCGGCCTCCGCGGTCCTTCCCAAACATTAGATTTAGCCGTCGAGTTCTCATACGATGCAGAGCCGACTCCCCTTTC
GPT123460  GCACGGTGACCGAGCGCCGAGGGAATAAAACCCGAAGCGACCTGATCGATTAGGTTTACAAGTGCGATCTTCATTGGCCCTGCGGCTTTCCCTCAATGTCCTTATCTTCTTGCGTATTCTAAGTACATACTGAGTGGTAGTCAAAGACATACTATTGCTCCCTCCTAATCAACATATTAAAGAGAGAACGAGGTGTCCTGGTTAACGGGCGGCGACCAGATCCAGATTCTTGAACCTGGATTGCTGTTTGGCTCTAAGTCGCAAATTAKATATTTGTCAGGGGTCTTTGCCCTGTTGCGATCATTACTTGGAACGATACTCACAACGTAGTATGTACTAGCTTGTCAACACCACCACACGTATAGAAGGTGCGAGAATAGGTCACTCCTTTGGCTATAAGAATACGAGGTAACTCGGATCTTTTGTCGAGTGAACACATTTAGGTCCCCACATACTGATAATGAAAATATCCGTGCCATATTCCAGCGTGGGCGCATTTCCGTTCCTGCACTACCAGAGCTCGGTCTTACAAGGACCTGTACCTGTGGTCAAGAGGGCTTGCAGCTTGTCGGCTGCCGTGTCGTCAAGTCGTAACTCTCGGAATATGTGTCGCAAGTAAACCAACCACGCCACTATAGCGCTATTTCCCAGCAAACGTAACGACATTACAGTGCAAGAGTCTTTGTCACCAGACAAATTAAACATTCCGAATACCAGATACTTCGGTTGCGCTACAATAACCGGGAGATTCGATACTACCCCCAGACAGGCGTCGGTATATTCATACGTAACTACCAGCTGTTCAAATTCATGGCACCCAAGTACAGTTAGAAGGCAACCGGACCTGCTTACCACCTTTGTTTTCCCACTTAAGGGAACCCTTCCATGCACGATCCATTGCCAAATAATTTCAATGTCAGAATTTCTCATCATTCAGGTTTGGAAAGTCCCAATTGAGAGCGATACTGAGGAAAGTGTGGTTCTATTGTTGGATACACAGTAAGGGGTGTCCTGGCGATCCAAAGAAATAGGCTAATTAAATGGTCAGGTCAGAGCAGCTTGACCACCCCGCGCAGCTGTCATCTCCGCATGGACAAACCTTCCATGCTGAGCTCAGGTAACAAACTCTAGAAATCAAGGTTAAGAAAGGGTTTAAGAACACGAGGGCATGACTTGCGTGTGCGCCGTTACGAATCACCCTTCTCGTCCGGAAAGCTTCCTGTAATTCTTCTCTGACGGAATTCTCTTTCTAACAGGGGGGATCAGTCGGTTTGCCTCTGCGCGACGCATAACCGAATTTTCATAACTTTTAGAGCAAGTTCTGTTTGATTAAGAATGATACACGCTTTACCTACCGAGTCCACTGCCGCATCTACTTGGCCCTGAGGGTGTTTCGGTAAGTTGTGCGGGCTGTCCTAAACTACACTGTCCGGGGGGGTCCGTGTAATACCTGTGTGCATGGCTCTCCGGGGTGGAACGACGATATCGAGCGAGGGCAACTCTGGCTAACTTGAATCGACACATTGGCCGTTAGAACAGCCATTTAACCTTGTCTCATTCCTAGCCAGCAGGGTAAACGCAGACTCGCATGTAGCTGTATGCACTCCTCCGAGGAAGACAACAGATATGGAGCAGGGTCTTCCAAGGAACCGCCCATGGTATTAAACCGCATCCTCAACAACCGTAGATCTGCTGTTTGAAGACTTTAGGGGCTTGCAACTCAGACAAAATACGTCGAGAGGATTCCAATGGGACACGCGAAATCCTGGCTGCGGGCGTAGGTCGTCCTTATGTAAGAATAAATGCGTGTACAGTTCACAAACGTGCGCAGCTGGCATGTAGGTGGATAACGACAGGGCATCAGGAGAAGACGGCTCACCAGGTTTCAAAATTATTCCCAAGTAGTCATCTAGCGGGAATCAACTACAATGTTTTGTTCCCTGGAATGGCGATAGTACTTAGGCGTGATGCATTTGTCATATAGCCTCCATCTCCGCCATCCCACGTGAGTGGGGTTGCCAAGCTAATTAAATTGTGATGCCATGATACTGCATCCCTACGATATGCTGTCGGTTTGATGCACTGCCGTTTTACTTCTCGATGGTAAAACTATGGCTGGTTGTGTTTCCGGGCTACGTTCATACAAACCAAATAGTTATACCAGTCGCTAAATTGACGATCTTTTTGTGCAAGATAAATTTCGGGTGGACCGGTGTATATGGAATTAGATCCAAATATGTTATTCTCAAGTGCCATGTTCGGTAATGTACTCAACGTCGTTAACATAGGCACTTCCCAATAGCAGCTAACCGCAATTAGTGTAGCTCCATCAATGATAGACATGACGYTACTCCACCCCAATAAAATATCGCGCCAATGTTGATCGTAATAAGACCCACGAGGGTTGACACCAAGTTCGTGTGGCAAAAGACCAGACGCCCACCCTTTTCGCGTAAACGTTCAATTATCTCTCCAAGATATGAGGTAGATAGCTAAACCTCCTTCTATGGCTCCTCCAGTTAAATCATGCCCTTAGTATAAGACATCTAGGAGGGGGAAACCTCGGCTATGATAACATGMGCAGCTTGCTAAAATGTCGAACGTATACCTCCGAGCTCCCATCTCAAAACGTAATCATTAGAAGATCTGATGGATTCACAAAGGAATGCTCCATCGCCGTCCCGAGGACTCACAAAAGAACGTTCTTCGGCGTTCTACGTAAGGCTCGCATTAAGACATCAGTARTGATCAGATTCGGTTACGTGACCTTCACCGGAAATATTTCTGTTAATGGTACACCATTTACGCAAGAGAGCTCGCCTATGTGATGACTTTAGAATGCCTTGAGGATAGCTAATGCTAACTAAATGCCTCAATTCTGTGAAGTTGGGGCCCCAGCCAACCCGTTCATTGCGTTGGTCTCTTGAAATCAGAGCATTCAAACAAAATTGGGCTATCCTGACACGTTGATGGCTAAATGCTGTTGCAGAACATTTTACTCCAGATCGAAAGCGGTAAAGTCGTTCAAGACTAGTCGGGCCATCGATTTAATCCGGATTTGTTCTACAAGCTGCTGCGCAGGAGGTCGGCGTTTAGTTCAGTGTCAGCCCTAGCAATCATTAGTAGCTAATCTCATCTCATTTTTGACCACGCGGTCCTACGACAGGATAGGGAAGACCGACGGTAACGCACTATGGGCTATGTGCGTTCCGGTTTAGATTAAAGGGTAAATTGACTGAGTACGTTTGCAATAAACGCCTCACTGCCCGCGAAGTGACGAGCGCTAGGAAAAAGATAGATTCACTAACCGTACTACGCACGGAGGTTTTCTGTTAGAATCCCGCCTTATCGGGCTTTTCGTTGTCGGCTAGTACCCACTCTAAGAGACCGACTCCACGCCTTGAACGCAATTATATTTAAAAGTGGGTTCCAGTTTGGCAGAGATACATATCAGTGTGTACGTGGAGCTGGGTATAGCCATCTTGATACGTTCTCTCTGTTTCCCGGCCGACAAAGGAGATGGCTTGAATGTCAAACAATTGGAAAATTCCTGCGTAGATGAGCTATGGACCAGTTAGCCGCTCTGCGTATTAGCGCATTATTTTACAGTAGTAGGGGGGCGCGTCTTAGACAACRACGATCCAGCTTGACTAACACTCGCCACTCACCCTACTCTAATGGTTTTCTCGATAACCAAGCCTCCACAATGGTTCTTTGATGCCTATTCTACTCTTGTAACTTTGCACAAGCCCGTATTGGCTCGCCTTAAAAACGTACAAGCCCGGATTTTAAAAATATGAAATTCAACAGATGCTTCACCTGTGTGAAAACTGTTAGCGCGTCGGCAGTCGGTTCCATAACTGGTCGCAACAAATCCATCTTATGCGTTTCTGTTAGTTTAACATCGTGGGGCATTGCTTGTAGGCATCAAAGCTTACTGGTTCAGCGACGAATGCACTATCACCAAGATCCGGCATAGGGCCTCTATCTGAGACCAATTTGTAACTGGCCACCTCGATAGGAGGTCAAGCCCAGGCCATACACTCTCGCTAGTCGGTACGTGTCTTCTTGGTCTTATTCACCATGTCCTATACCAMTATTAGCAGTACGCCCAGTCACTAAGACGTGTATTTGCCACTTTGAGAATACGCTGCCCCCCTGGCTAGTTGATTCCTGCTTGTATWAAGTATACAGGCAATCCGAAAGCGACCACTCGGGGAGCAGCTCCATTTTACTTTATTAAATCGTGTTACGCCAAAAATCATTACCCCATTTTCTTACAAGCAACGCATCGTTTGCTGTTCCATCCGCAGGTTCAATACGACCTGAAAAGCTAGTTTCTTCAAGCCCAACGCGTCCTTTAACAGATCATCCATTAGTGATTATCACTACTAGTACAATTAGTACTGAAGCGGCGTCAGGGATTCTACCCCTAGTATGGCATCCAATCTTTTCGAGCTCCACCCAGTGGAAAGGTAGGTTGATCGGCCTCCGCGGTCCTTCCCAAACATTAGATTTAGCCGTCGAGTTCTCATACGATGCAGAGCCGACTCCCCTTTC
GPT124190  GCACGATGATCAAGCGCTGAGGGAATAAAACCCGAAGCGACCTGATCGATTAGGTTTACAAGTGCGATCTTGATTGGCCCTGCGGCTTTCCCTCAATGTCCTTATCTTCTTGCGTATTCTAAGTACATACTGAGTGGTAGTCAAAGACATACTATTGCTCCCTCCTAATCAACATATTAAAGAGAGAACGAGGTGTCCTGGTTAACGGGCGGCGACCAGATCCAGATTCTTGAACCTGGATTGCTGTTTCGCTCTAAGTCGCAAATTAGCTATTTGTCAGGGGTCTTTGCCCTGTTGCGATCATTACGTGGAACGATACTCACAACGTAGTATGTACTAGCTTGTCAACACCATCACACGTATAGAAGGTGCGAGAATATGTCACTCCTTTGGCTATAAGAATACGAGGTAACTCGGATCTTTTATCGAGTAAACACATTTAGGTCCCCACATACTGATAATGAAAATACCCGTGCCATATTCCAGCGTGGGCGCATTTCCGTTCCTGCACTACCAGAGCTAGGTCTTACAAGGACCTGTACCTGTGGTCAAGAGGGCTTGCAGCTTGTCGGTAGCCGTGTCGTCAAGTCGTAACTCTCGGAATATGTGTCRCAAGTAAACCAACCACGCCACTATAGCGCTATTTCCCAGCAAACGCAACGACATTACAGTGCGAGAGTCTTTGTCACCAGACAAATTAAACATTCCGAATACTAGATACTCCGGTTGCGCTACAATAACCGGGAGATTCGATACTATCTTCCGACAGGCGTCGGTATATTCATACGTAACTACCAGCCGTTCAAATTCATGGCACGCAAGTACAGTTAGAAGGCAACCGGACCTGCTTACCACCTTTGTTTTCCCACTTAAGGGAACCCATCCATGCACGATCCATTGCCAAATAATTTCAATGTCAGAATTTCTCATCATTCAGGTTTGGAAAGTCCCAATTGAGAGCGATACTGAGGAAAGTGTGGTTCTATTGTTGGATACACAGTAAGGGGTGTCCTGGCGATCCAAAGAAATAGGCTAATTAAATGGTCAGGTCAGAGCAGCTTGACCACCCCGCGCAGCTGTCATCTCCGCATGGACAAACCTTCCTTGCTGAGCTCAGGTAACAAACTCTAGAAATCAAGGTCAAGTAAGGGTTTGAGAACACGAGGGCATGACTTGCGTGTGCGCCGTTAGGAATCACCCTTCTCGTCCGGAAAGCTTCCTGTAATTCTTCTCTGACGGAATTCTCTTTCTAATAGAAGGGATCAGTCGGTTTGCTTCTGCGCTACGCATAAATGAATTTTCATAACTTTTAGAGCAGGTTCTGTTTGATTGAGAGTGATACACGCTTGACCTACCGAGTCCACTGCCGCATCCACTTAGCCCTGAGGGTGTTTCGGTAAGTTGTGCAGGCTGTCCTAATTTACACTGTCCGGGGGGGTCCGTGTGTCGTTATCTCATATGGCTCTCCGGGGTGGAACGACGATATCGAGCGAGGGCAACTCTGGCTAACTTGAATCGACACATTGGCCGTTAGAACAGCCATTTAACCTTGTCCTATTCCTAGCCAATGGAGTAAACGTAGACTCGCATGTAGCTGTATTCAATCCTCCGAGGAAGACAACAGATACGGAGCAGGGTCCTAAAGGGCACCGCCCATGGTATTAAACCGCATCCTCAACAACCGTAGATCTGCGACTTGAAGAATTTAGGGGCTTACGACTCAGACAAAATACTTCAAGAGGGTTCCAATGGGACACGCGAAATCCTGGCTGCGGGCGTAGGTCGTTCTTATGTAAGAATAGATGCATGTACAGTTCACAAACGTGCGCAGCTGGCATGTAGGTGGATAACGACAAGGCATCAGGAGAGGACGGCTCACCAGGTTTCAAAATTATTCCCAAGTAGTCATCTAGCGGGAATCAACTACAATGTTTTGTTCCCTGGAATGGCGATAGTACTTGGGCGTGATGCATTTGTCATATAGCCTCCATCTCCGCCATCCCAATTGAGTGGGGTTGCCAAGCTAATTAAATTGTGATGCCATGATACTACATCCCTACGATATGCTGTCGGTTTGATGCACTGCCGTTTTACTTCTCGATGGTAAAACTATGGCTGGTTGTGTTTCCGGGCTACGTTCATCCAAACCAAATAGTTATACCAGTCGCTAAATTGACGATCTTTTTGTGCAAGATGAATTTCGGGTGGACCGGTGTATATGCAATTAGATCCAAATATGTTATTCTCAAGTGCCATGTTCGGTAATGCAATCAACGTCGTTAACATAGGCACTTCTGAATAGCAGCTAACCGCAATTAGTGTAGCTCCATCAATGATAGACATGACGYTACTCCACCCCAATAAAATATCGCGCCAATGTTGATCGTAATAAGACCCACGAGGGTTGACATCAAGTTCGTGTGGCAAAAGACCAGACGCCCACCCTTTTCGCGTAAACGTTCAATTATCTCTCCAAGATATGAGGTAGATAGCTAAACCTCCTTCTATGGCTCCTCCAGTTAAATCATGCCCTTAGTATAAGACATCTAGGAGGGGGAAACCTCGGCTATGATAACATGMGCAGCTTGCTAAAATGTCGAACGTATACTTCCGAGCTCCCATCTCAAAACGTAATCATTAGAAGATCTGATGGATTCACAAAGGAATGCTCCATCGCCGCCCCGAGGACTCACGAAAGAACGTTCTTCGGCGTTCTACGTAAGGCTCGCATTAAGACATCAGTARTGATCAGATTCGGTTACGTGACCTTCACCGGAAATATTTCTGTTAATGGTACACCATTTACGCAAGAGAGCTCGCCTATGTGATGACTTTAGAATGCCTTGAGGATAGCTAATGCTAACTAAATGCCTCAATTCTGTGAAGTTGGGGCCCCAGCCAACCCGTTCATTGCGTTAGTCTCTTGAAATCAGAGCATTCAAACAAAATTGGGCTATCCTGACGCGTTGATGGCTAAATGCTGTTGCAGAGCGTTTTACTCCAGATCGAAAGTGAGAAAGTCGTTCAAGACTAGTCGGGCCATCGATTTAATCCGGATTTGTTCTACAAGCTGCTGCGCAGGAGGTCGGCGTTTAGTTCAGTGTCAGCCCTAGCAATCATTAGTAGCTAATCTCATCTCATTTTTGACCACGCGGTCCTACGACAGGATAGAGAAGGCCGACGGTAACGCAATCTCGGCTATATGCGTTCCGGTTTAGATTAAAGGGTAAATTGACTGAGTACGTTTGCAATAAACGCCTCACTGCTCGCGAAGTGACGAGCGCTAGGAAAAAGATAGATTCACTAACCGTAACATGAGTGGTGGTTTCCTGACAGAATCCTATCTTATCGGTCTGYCCGTTGTCGGCTAGTACCCACTCTAAGAGACCGACTCCACGCCTTGAACGCAATTATATTTAAAAGTGGGTTCCAGTTTGGCAGAGATACATATCAGTGTGTACGTGGAGCTGGGTATAGCCATCTTGATACGTTCTCTCTGTTTCCCGGCCGACAAAGGAGATGGCTTGAATGTCAAACTATTGGAAAATTACTGCGTAGATGAGCTATGGACCAGTTAGCCGCTCTGCGTATTAGCGCATTACTTTACAGTAGTAGGGGGGCGCGTCTTAGACAACAGCGATCCAGCTTGACTAACACTCGCCACTCACCCTACTCTAATGGTTTTCTCGATAACCAAGCCTCCGCAATGGTTCTTAGATGCCGACCTCATACTTGTAACTTTGCACATGCCCGTATTGGCTCGCCTTAAAAACGTACAAGCCCGGATTTTAAAAATATGAAATTCAACAGGTGCTTCACCTGTGTGCGAATTTTTAACATTTCGGCAGTCTACTCCATAACTGGTCGCAACAAATCCATCTTATGCGTTTCTGTTAGTTTAACATCGTGGGGCATTGCTTGTAGGCATCAAAGAATACTGGTTCAGCGACGAATGCACTATCACCAAGATCCGGCATAGGGCCTCTATCTGAGACTAATCTGTAACTGGCCACCTCGATAGGCAACGGTTTTCAGGCCATACACTCTCGCTAGTCGGTATTTGTCTTCTTGGTCTTATTCACCATGTCCTATACCAATATTAGCAGTACGCCCAGTCACTAAGACGTGTATTTGCCACTTTGAGAATACGCTGCCCCCCTGGCTAGTTGATTCCTGCTTGTATWAAGTATACAGGCAATCCGAAAGCGACCACTCAGGGAGCATCTCCATTTTACTTTATTAAATCGTGTTACGCCACAAATCATTACCCCATTTCCTTACAAGCAACGCATCGTTCGCTGTTCCATCCGCAGGTTCAATACGACCTGAAAAGCTAGTTTCTTCAAGCCCAACGCGTCCTTTAACAGATCATCCATTAGTGATTACCACTACTAGTACAATTAGTACTGAAGCGGCGTTAGGGATTCTACCCCTAGTATGGCATCCAATCTTTTCGAGCTCCACCCMGTGGAAAGGTAGGTTGATCGGCCTCCGCGGTCCTTCCCAAACATTAGACCCAGCCGTCGAGTTCTCATACGATGCAGAGCCGACTCCCCTTTC
GPT124460  GCACGATGATCAAGCGCTGAGGGAATAAAACCCGAAGCGACCTGATCGATTAGGTTTACAAGTGCGATCTTGATTGGCCCTGCGGCTTTCCCTCAATGTCCTTATCTTCTTGCGTATTCTAAGTACATACTGAGTGGTAGTCAAAGACATACTATTGCTCCCTCCTAATCAACATATTAAAGAGAGAACGAGGTGTCCTGGTTAACGGGCGGCGACCAGATCCAGATTCTTGAACCTGGATTACTGTTTCGCTCTAAGTCGCAAATTAGCTATTTGTCAGGGGTCTTTGCCCTGTTGCGATCATTACTTGGAACGATACTCACAACGTAGTATGTACTAGCTTGTCAACACCACCACACGTATAGAAGGTGCGAGAATATGTCACTCCTTTGGCTATAAGAATACGAGGTAACTCGGATCTTTTGTCGAGTGAACGCATTTAGGTCCCCACATACTGATAATGAAAATATCCGTGCCATATTCCAGCGTGGGCGCATTTCCGTTCCTGCACTACCAGAGCTCGGTCTTACAAGGACCTACACCTGTGGTCAAGAGGGCTTGCAGCTTGTCGGCTGCCGTGTCGACAAGTCGTAACTCTCGGAATATGTGTCRCAAGTAAACCAACCACGCCACTATAGCGCTATTTCCCAGCAAACGTAACGACATTACAGTGCAAGAGTCTTTGTCACCAGACTAATTAAACATTCCGAATACTAGATACCCCGGTTGCGCTACAATAACCGGGAGATTCGATACTATTTCCCGACAGGCGTTGGTATATTCATACGTAACTACCAGCTGTTCAAATTCATGGCACGCAAGTACAGTTAGAAGGCAACCGGACCTGCTTACCACCTTTGTTTTCCCACTTAAGGGAACCCTTCCATGCACGATCAATTGCCAAATAATTTAAATGTCAGAATTTCTCATCATTCAGGTTTGGAAAGTCCCAATTGAGAGCGATACTGAGGAAAGTGTGGTTCTATTGTTGGATACACAGTAAGGGGTGTCCTGGCGATCCAAAGAAATAGGCTAATTAAATGCTCAGGTCAGAGCAGCTTGACCACCCCGCGCAGCTGTCATCTCCGCATGGACAAAATTTCCTTGCCGAGCTCAGGTAACAAACTCTAGAAATCAAGGTCAAGTAAGGATGTGAGAACACGAGGGCATGACTTGCGTGTGCGCCGTTAGGAATCACCCTTCTCGTCCGGAAAGCTTCCTGTAATTCTTCTCTGACGGAATTCTCTTTCTAATAGAAGGGATTAGTCGGTTTGCCTCTGCGCGACGCATAAATTAATTTTCATAACTTTTAGAGCAAGTTCTGTTTGATTGAGAGTGATACACGCTTGACCTACCGAGTCCACTGCCGCATCCACTTGGCCCTGAGGGTGTTTCGGTAAGTTGTGCAGGCTGTCCTAATTTACACTGTCCGGGGGGGTCCGTGTAATACCTGTGTGCATGGCTCTCCGGGGTGGAACGACGATATCGAGCGAGGGCAACTCTGGCTAACTTGAATCGACACATTGGCCGTTAGAACAGCCATTTAGCCGGGTCCCATTCCTAGCCAATGGAGTAAACGTAGGCTCGCATGTAGCTGTATTCAATCCTCCGAGGAAGACAACAGATATGGAGCAGGGTCTTCCAAGGAACCGCCCATGGTATTAAACCGCATCCTCAACAACCGTAGATTTGCTACTTGAAGACTTTAGGGGCTTGCAACTCAGACAAAATACGTCGAGAGGATTCCAATGGGACACGCGAAATCCTGGCTGCGGGCGTAGGTCGTCCTTATGTAAGAATAAATGCATGTACAGTTCACAAACGTGCGCAGCTGGCATGTAGGTGGATAACGACAGGGCATCAGGAGAGGACGGCTCACCAGGTTTCAAAATTATTCCCAAGTAGTCATCTAGCGGGAATCAACTACAATGTTTTGTTCCCTGGAATGGCGCTAGTACTTAGGCGTGATGCATTTGTCATATAGCCTCCATCTCCGCCATCCAAATTGAGTGGGGTTGCCAAGCTAATTAAATTGTTATGCCATGATACTACATCCCTACGATATGCTGTCGGTTTGATGCACTGCCGTTTTACTTCTCGATGGTAAAACTATGGCTGGTTGTGTTTCCGGGCTACGTTCATCCAAACCAAATAGTTATACCAGTCGCTAAATTGACGATCTTTTTGTACAAGATAAATTTCGGGTGGACCGGTGTATATGCAATTAGATCCAAATATGTTATTCTCAAGTGCCATGTTCGGTAATGTACTCAACGTCGTTAACATAGGCACTTCTGAATAGCAGCTAACCGCAATTAGTGTAGCTCCATCAATGATAGACATGACGYTACTCCACCCCAATAAAATATCGCGCCAATGTTGATCGTAATAAGACCCACGAGGGTTGACATCAAGTTCGTGTGGCAAAAGACCAGACGCCCACCCTTTTCGCGTAAACGTTCAATTATCTCTCCAAGATATGAGGTAGATAGCTAAACCTCCTTCTATGGCTCCTCCAGTTAAATCATGCCCTTAATATAAGACATCTAGGAGGGGGAGACCTCGGCTATGATAACATGMGCAGCTTGCTAAAATGTCGAACGTATACCTCCGAGCTCCCATCTTAAAACGTAATCATTAGAAGATCTGATGAATTTACAAAGGAATGCTCCATCGCCGCCCCGAGGACTCACAAAAGAACGTTCTTCGGCGTTCTACGTAAGGCTCGCATTAAGACATCAGTARTGATCAGATTCGGTTACGTGACCTTCACCGGAAATATTTCTGTTAATGGTACACCATTTACGCAAGAGAGCTCGCCTATGTGATCACTTTAGAATGCAATGAGGATAGCTAATGCTAACTAAATGCCTCAATTCAGTGAGATTGGGGCCCCAGCCAACCCGTTCATTGCGTTGGTCTCTTGAAATCAGAGCATTCAAACAAAATTGGGCTATCCTGACGCGTTGATGGCTAAATGCTGTTGCAGAACATTTTATTCCAGATCGAAAGCGGGAAAGTCGTTCAAGACTAATCGAACCATCGATTTAATCCGGATTTGTTCTACAAGCTGCTGCGCAGGAGGTCGGCGTTTAGTTCAGTGTCAGCCCTAGCAATCATTAGTAGCTAATCTCATCTCATTTTTGACCACGCGGTCCTACGACAGGATAGAGAAGGCCGACGGTAACGCAATCTCGGCTATGTGCGTTCCGGTTTAGATTAAAGGGTAAATTGACTGAGTACGTTTGCAATAAACGCCTCATTGCCCGCGAAGTGACGAGCGCTAGGAAAAAGATAGATTCACTAACCGTAACGTGARTGGTGGTTTCCTGACAGAATCCTATCTTACTGGKCTTTTCGTTGTCAGCTAGTACCCACTCTAAGAGACCCACTCCACGCCTTGAACGCAATTATATTTAAAAGTGGGTTCCAGTTTGGCAGAGATACATATCAGTGTGTACGTGGAGCTGGGTATAGCCATCTTGATACGTTCCCTCTGTTTCCCGGCCGACAAAGGAGGTGGCTACAATGTCAAACAATTGGAAAATTACTGCGTAGATGAGCTATGGACCAGTTAGCCGCTCTGCGTATTAGCGCATTATTTTACAGTAGTAGGGGGGCGCGTCTTAGACTACAGCGATCCAGCTTGTCTAACACTCGACACTCACCCTACTCTAATGGTTTTCTCCATAACCAAGCCTCCACAATGTCTCTTTGATGCCTACCTCATACTTGTAACTTTGCACATGCCCGTATTGGCTCGCCTTAAAAACGTACAAGCCCGGATTTTAAAAATATGAAATTCAACAGGTGCTTCACCTGTGTGCGAATTTTTAACATTTCGGCAGTCGACTCCATAACTGGTCGGAACAAATCCATCTTATGCGTTTCTGTTAGTTTAACATCGTGGGGCATTGCCTGTAGGTATCAAAGAATACTGGTTCAGCGACGAATGCACTATCACCAAGATCCGGCATAGGGCCTCTATCTGAGACTAATCTGTAACTGGCCACCTCGATAGCCAACGGTTTTCAGGCCATACACTCTCGCTAGTCGGTACGTGTCTTCTTGGTCTTATTCACCATGTCCTATACCAATATTAGCAGTACGCCCAGTCACTAAGACGTGTATTTGCCACTTTGAGAATACGCTGCCCCCCTGGCTAGTTGATCCCTGCTTGTATWAAGTATACAGGCAATCCGAAAGCGACCACTCAGGGAGCATCTCCATTTTACTTTATTAAATCGTGTTACGCCACAAATCATTACCCCATTTCCTTACAAGCAACGCATCGTTTGCTGTTCCATCCGCAGGTTCAATACGACCTGAAAAGCTAGTTTCTTCAAGCCCAACGCGTCCTTTAACAGTTCTTTTATTAATGGTTGCTACCACTAGAACAATTAGTACTGAAGCGGCGTTAGGGATTCCACCCCTAATATAGCATCCAATCTCTGTGATCCTCATCYMGTGGAAAGGTAGGTTGATCGGCCTCCGCGGTCCTTCCCAAACATTAGACCCAGCCGTCGAGTTCTCATACGATGCAGAGCCGACTCCCCTTTC
GPT124540  GCACGGTGATCAAGCGCTGAGGGAATAAAACCCGAAGCGACCTGACCGATTAGGTTTACAAGTGCGATCTTGATTGGCCCTGCGGCTTTCCCTCAATGTCCTTATCTTCTTGCGTATTCTAAGTACATACTGAGTGGTAGTCAAAGACATACTATTGCTCCCTCCTAATCAACATATTAAAGAGAGAACGAGGTGTCCTGGTTAACGGGCGGTGACCAGATCCAGATTCTTGAACCTGGATTACTGTTTCGCTCTAAGTCGCAAATTAGCTATTTGTCAGGGGTCTTTGCCCTGTTGCGATCATTACGTGGGTCGATACTCACAACGTAGTATGTACTAGCTTGTCAACACTATCACACGTATAGAAGGTGCGAGAATATGTCACTCCTTTGGCTATAAGAATACGAGGTAACTCGGATCTTTTATCGAGTAAACACATTTAGGTCCCCCCATACTGATAATGAAAATATCCGTGCCATATTCCAGCGTGGGCGCATTTCCGTTCCTGCACTACCAGAGCTAGGTCTTACAAGGACCTGTACCTGTGGTCAAGAGGGCTTGCAGCTTGTCGGCTGCCGTGTCGACAAGTCGTAACTCTCGGAATATGTGTCRCAAGTAAACCAACCACGCCACTATAGCGCTATTTCCCAGCAAACGTAACGACATTACAGTGCGAGAGTCTTTGTCACCAGACTAATTAAACATTCCGAATACCAGATACTTAAGCTACGCTATCATGATCGGGAGATTCGATACTATCTCCCGACAGGCGTTGGCATATTCATACGTAACTACCAGCCGTTCAAATTCATGGCACCCAAGTACAGTTAGAAGGCAACCGGACCTGCTTACCACCTTTGTTTTCCCACTTAAGGGAACCCATCCATGCACGATCAATTGCCAAATAATTTCAATGTCAGAATTTCTCATCATTCAGGTTTGGAAAGTCCCAATTGAGAGCGATACTGAGGAAAGTGTGGTTCTATTGTTGGATACACAGTAAGGGGTGTCCTGGCGATCCAAAGAAATAGGCTAATTAAATGCTCAGGTCAGAGCAGTTTGGCCACCCCGCGCAGCTGTCATCTCCGCATGGACAAACCTTCCTTGCCGAGCTCAGGCCACAAACTCTAGAAATCAAGGTTAAGAAAGGGTTCGAGAACACGAGGGCATGACTTGCGTGTGCGCCGTTACGAATCACCCTTCTCGTCCGGAAAGCTTCCTGTAATTCTTCTCTGACGGAATTCTCTTTCTAACAGGGGGGATCAGTCGGTTTGCCTCTGCGCGACGCATAAATTAATTTTCATAACTTTTAGAGCAAGTTCTGTTTGATTGAGAGTGATACACGTTTGACCTACCGAGTCCACTGCCGCATCCACTTAGCCCTGAGGGTGTTTCGGTAAGTTGTGCAGGCTGTCCTAATTTACACTGTCCGGGGGGGTCCGTGTGTCGTTATCTCATATGGCTCTCCGGGGTGGAACGACGATATCGAGCGAGGGCAACTCTGGCTAACTTGAATCGACACATTGGCCGTTAGAACAGCCATTTAGCCTTGTCTCATTCCTAGCCAGCAGGGTAAACGCAGACTCGCATGTAGCTGTATGCACTCCTCCGAGGAAGACAACAGATACGGAGCAGGGTCCTAAAGGGCACCGCCCATGGTATTAAACCGCATCCTCAACAACCGTAGATCTGCGACTTGAAGAATTTAGGGGCTTACGACTCAGACAAAATACTTCAAGAGGGTTCCAATGGGACACGCGAAATCCTGGCTGCGGGCGTAGGTCGTCCTTATGTAAGAATAGATGCATGTACAGTTCACAAACGTGCGCAGCTGGCATGTAGGTGGATAACGACAAGGCATCAGGAGAGGACGGCTCACCAGGTTTCAAAATTATTCCCAAGTAGTCATCTAGCGGGAATCAACTACAATGTTTTGTTCCCTGGAATGGCGCTAGTACTTGGGCGTGATGCATTTGTCATATAGCCTCCATCTCCGCCATCCCACGTGAGTGGGGTGGCCAAGCTAATTAAATTGTTACGCCATGATACTACATCCCTACGATATGCTGTCGGTTTGATGCACTGCCGTTTTACTTCTCGATGGTAAAACTATGGCTGGTTGTGTTTCCGGGCTACGTTCATCCAAACCAAATAGTTATACCAGTCGCTAAATTGACGATCTTTTTGTGCAAGATGAATTTCGGGTGGACCGGTGTATATGGAATTAGATCCAAATATGTTATTCTCAAGTGCCATGTTCGGTAATGTACTCAACGTCGTTAACATAGGCACTTCTGAATAGCAGCTAACCGCAATTAGTGTAGCTCCATCAATGATAGACATGACGTTACTCCACCCCAATAAAATATCGCGCCAATGTTGATCGTAATAAGACCCACGAGGGTTGACATCAAGTTCGTGTGGCAAAAGACCAGACGCCCACCCTTTTCGCGTAAACGTTCAATTATCTCTCCAAGATATGAGGTAGATAGCTAAACCTCCTTCTATGGCTCCTCCAGTTAAATCATGCCCTTAGTATAAGACATCTAGGAGAGGGAGACCTCGGCTATGATAACATGMGCAGCTTGCTAAAATGTCGAACGTATACCTCCGGGCTCCCATCTTAAAACGTAATCATTAGAAGATCTAATGGATTCACAAAGGAATGCTCCATCGCCGCCCCGAGGACTCACAAAAGAACGTTCTTCGGCGTTCTACGTAAGGCTCGCATTAAGACATCAGTARTGATCAGATTCGGTTACGTGACCTTCACCGGAAATATTTCTGTTAATGGTACACCATTTACGCAAGAGAGCTCGCCTATGTGATGACTTTAGAATGCAAAGAGGATAGCTAATGCTAACTAAATGCCTCAATTCTGTGAAGTTGGGGCCCCAGCCAACCCGTTCATTGCGTTAGTCTCTTGAAATCAGAGCATTCAAACAAAATTGGGCTATCCTGACACGTTGATGGCTAAATGCTGTTGCAGAACGTTTTACTCCATATCGAAAGCGGGAAAGTCGTTCAAGACTAATCGAACCATCGATTTAATCCGGATTTGTTCTACAAGCTGCTGCGCAGGAGGTCGGCGTTTAGTTCAGTGTCAGCCCTAGCAATCATTAGTAGCTAATCTCATCTCATTTTTGACCACGCGGTCCTACGACAGGATAGGGAAGACCGACGGTAACGCACTATGGGCTATGTGCGTTCCGGTTTAGATTAAAGGGTAAATTGTCTGCGTACGTTTGCAATAAACGCCTCACTGCCCGCGAAGTGACGAGCGCTAGGAAAAAGATAGATTCACTGGCCGCAACGTGAATGGTGGTGTTCTGACAGAATCCTATCTTACCGGTCTGCCCGTTGTCGGCTAGTACCCACTCTAAGAGACCGACTCCACGCCTTGAACGCAATTATATTTAAAAGTGGGTTCCAGTTTGGCAGAGATACATATCAGTGTGTACGTGGAGCTGGGTATAGCCATCTTGATACGTTCTCTCTGTTTCCCGGCCGACAAAGGAGATGGCTTGAATGTCAAACAATTGGAAAATTCCTGCGTAGATGAGCTATGGACCAGTTAGCCGCTCTGCGTATTAGCGCATTATTTTACAGTAGTAGGGGGGCGCGTCTTAGACAACAGCGATCCAGCTTGACTAACACTCGACACTCACCCTACTCTAATGGTTTTCTCCATAACCAAGCCTCCACAATGGTTCTTTGATGCCTACCTCATACTTGTAACTTTGCACATGCCCGTATTGGCTCGCCTTAAAAACGTACAAGCCCGGATTTTAAAAATATGAAATTCAACAGGTGCTTCACCTGTGTGCGAATTTTTAACATTTCGGCAGTCGACTCCATAACTGGTCGGAACAAATCCATCTTATGCGTTTCTGTTAGTTTAACATCGTGGGGCATTGCCTGTAGGTATCAAAGAATACTGGTTCAGCGACGAATGCACTATCACCAAGATCCGGCATAGGGCCTCTATCTGAGACCAATCTGTAACTGGCCACCTCGATAGCCAACGGTTTTCAGGCCATACACTCTCGCTAGTCGGTATTTGTCTTCTTGGTCTTATTCACCATGTCCTATACCAATATTAGCAGTACGCCCAGTCACTAAGACGTGTATTTGCCACTTTGAGAATACGCTGCCCCCCTGGCTAGTTGATCCCTGCTTGTATWAAGTATACAGGCAATCCGAAAGCGACCACTCAGGGTCCATCTCCATTTTACTTTATTAAATCGTGTTACGCCAAAAATCATTACCCCATTTCCTTACAAGCAACGCATCGTTTGCTGTTCCATCCGCAGGTTCAATACGACCTGAAAAGCTAGTTTCTTCAAGCCCAACGCGTCCTTTAACAGTTCTTTTATCAATGGTTGCTACCACTAGAACAATTAGTACTGAAGCGGCGTTAGGGATTCCACCCCTAATATAGCATCCAATCTCTGTGATCCTCATCYMGTGGAAAGGTAGGTTGATCGGCCTCCGCGGTCCTTCCCAAACATTAGACCCAGCCGTCGAGTTCTCATACGATGCAGAGCCGACTCCCCTTTC
GPT124880  --ACG----C------C---GG-AATAAAACC--A-------TGATCG--T-GGT-TACA---GC-ATCTT-A-TGGC---GCG---TT---T----------ATCTT--T--GTA-TCTAAGTA--T-CTGAGTGGTAG--AAA--C-T-C---T--T---TCC-AATC-ACA-----A--A-A-A--GA-G---C-T---TA--GG-CGGC--CC-GAT-CAGA---T-G---CT-GATTG-TGTTT-GCT-TAA-TYG---------T-TTTG---GG--TC----CC--G--G-G-TCA--A-TTGG-A----AC-CACA-C-TAG-AT-T-----CT-GTCAAC--CA-CACAC-TA-AGAAG-TGCGA-AA-A-GT--CT--TTTG-C------AATAC-A-G-A-CT-GGATC-TTTGT---G---A-AC--T--G-T--CC---T--T-A-A-T-A--A-A---G--CCAT--TC---C-TGG----AT-T-C---CCTG--C--CC-GAGCTAG-T-T---A--GACC--TA-CT-TG--CA-GA--G-TTG-A-CT-GT--G-T--CGT-T-GA---GT-GT--CT--CGGAA---G-GTC--AAGT-AAC-AA-CAC--CA-----G-GC-AT-TCCC-GCA-ACGT-A-GAC---A-AGT-CA---G-C-TTG-CA-C-GA-AA----AACA-T--G-ATA-C---TAC----G-TACG--AT--T-A-C-G--G-----A------C----GAC--G--T---TATATT-AT--G--AC---T--C------AR-TC--G-----CAAG-AC--T-AG-AGGC-----GACCCG--TACCACC----TTTTC--AC-TA--G-AA-C--T-C-TGCA-GATCCAC-G-CAAATAA----A---T---A-T---TC-TCAT-CAGGTTTGGAAAGT--CAAT-GA-AG----A-TG-G--AA--GT--TT-TA-T-TTG--TA--C-GTAA--G-TG----G--G-TCCAAAGAA-T-GGCT-ATTAAA------G--C-GA-CA-CT-G--CACCC--CGC-G--G--ATCTC-GC--GGACAAAMCTTCC-T-----GCT--G--A-C-A--T-TAG-AA-C---G----G-AA-GGT--GA-AA-----GGG---GA--TGC-TGT-CG---TTA--AA-CAC-CT-C-CGTCC-G-A-G-T-CC--TA--TCT-CTCTGAC--AA-T-T-TTTCTA--AG-GGGGA--AGT-G--T-GCC-C-GCG----G--TAA----A-TTT--TAA-TTT-AGAG--AG-TCTGT-TGATT-A-AGCG-TAC-C-----ACC--C-G-GTCCACTGC-GCA-C-----GG-CCT-AGG---TT-----A----GC--AG-C-GT--TAA-CTA-ACT--CC-GG-G--TCCG-GT-A-GTT--C--A-ATG-C--TC-G----G-A---A-G--AT-GA----GG-----TCTG-CTAA-T--AAT-GACACAT-G-CCGTTA-A-CGGC---TTAAC--G-TC--AT--CT--C-AG-AGGGT-AA-GCAG-C-C-CA---A-CT-T-T-C-C--C----AGG-A-ACAAC--ATATGGAGC-G-G---T--AAGGAACC--C-AT-GTAT-A-ACCGCAT--TC-A--ACC-TAGATC-GC-G--TGAAG---TTA--GGC-T-C-ACT-AG---AA----G-CGAGAGG---C-A-TGG--CA-G--AAATCCTG---G-----G-A-ATC---C-TA-----GAA-A-AT---T-T-CA--T-AC-RA-G-G--Y----------------G--AA-GA---GG--T-AG-A-A-GA--GC-CA-C-G-T-TC-AA-T---TCCCA-G-AGTC-TCT-GCG--AA--AA--A-A--G-TTT-TTCCCTG-A-TG-CGATAG---T--GG-GT-A---ATTT-TC---T-G-C--C-TCTCCG-CGT-CCAA-TGAGTGGG--TG---AGCT-A--A-A--GTGMT--CA-G-----A--T--C---GA-AT--T--CG---T--TGCACTCC-----TACTTC-GG-TGGTGAM------GT-GG--RTGTT-C----C--CGT--AT-C-A-C-A--TA-------CA-TC--T---ATCA---T-TT-TYRT-C----TGAAT-T----T--AC-GGTG--T--GC-A-----T-----T-TGTTAT-C--A-------TG--C-GT--TG---TC-ACG-----A-CA--GGC-CTTC-GA-T----GC-AA-CG-AATT----T-G-TC--TCAA-GA-AG-C-TG----TA-T-C----C---AA--T-TCG------TGT-G-TCGT--T--G--C-A-G-G--T--ACA-C--GT-C-TGTGGC-AA---CC-GACGCCC-----T-TCGC-T-A-CGT-C-AT-A---C--CAAG-TATGA-GTAGAT-G--A----TCC-TC---G-CTC-TC-AGT--A-T------CTTA--AT---A---C-A-GAGGGG----CCTC-G-TA-GAT---A---GCAG-TT-C----A--TC-AACG-AT-CC-C--AG-TCC-ATC---AAA-G-A-TC-T---AAGATCT-A-G---T-A-AA-GGAATGC---A-C-CCG---C-----CT-AC-AAA-A--G-TCT--G--GTT-T-C-T-AGG-T-GC---A-G-CAT---TAAT-ATC-GA--C-GTTACGTGAC-----CCG-AAA-A--TCT-TTAA-G-T-C-CCA--TA--CAA-AG--CTCG-C--T-TG-TG--T-TAGAATGCA---A---TAG--AATGC-A-C----T---TCAATTC-GTGA-R-TG--GCCC-AGCC---CC--TC--T--GTT--T---TT--AAT---AG--TTCAAA-AAA---G--C--T---G-CAC-T--A--G-T-AA-GCTG--G-AGA---T-T---T--A---------C-GG--A---G-T-AAGACTA-T-G--CC-TCGA---AAT-CG-AT-TG-T---C-A--TGCT--G-AG-AGGTC-G---T---TT--GT-TCA-CCC--GCA-T--T-AG--G-T-AT--CA-C---TTTTT---C--G--GT--TA--AC-----AGGGA--AC--A-G--A--GCACT--GG-C--TG-GCGT--CGG-----AT-A--G-G-AAATT-A--G-GT-CGTT-GC-A-A--C--C-C-YT-----C---G---C---C-CTTTG-W--------AT--AC-AACCGTA-TA----C--WG-----CTG-C--A---C--T-T---CG--CTTT-CGTTG---G-TAGTACCC-----AAGA-AC-GA--CCA-G-CT-GAA-GC-A-TAT---T--AA---G-TTCC-GT-T----GA--TA-ATA-C-GT---T-C-T--AGCT-GGTATA-C-AT-TTGA-A-GTTC--T---TTTC-----C-ACAA---AG--GGC-T-AA-GTC--A----TG--A--TTC-TGC-T-GAT--GCT---G-CCA---A-CC-----G---A-T-G-----TA-TTTACAG-AG-AGGG---C--G-C----ACAAT-GC---C-A--T-------CAC-CG-CAC-C-CC-T-C--TAA-G-TT-TCTCG-T--C-A--CC--C-CAA-GG-TC---GA-G-C---T-TAT-CT-G--ACTTT-CACA---C---AT-GG-T-GCCTT-AA-A-GTAC-------G-T--T-AA-A--TGA---TCA-C----GCTTCA----TG-GA-A--T---A--G--TC--CA-TCGGTT-CAT-AC---TC--AA-AA-T-C--CTT--GCGT-TCT----GT-T--CATCGTGGGGCATT--TT---GGC-TCA-A-----C-G----A--GACGAA-GCA-TAT-ACCA-G------CATAGG-----TA-C-GA-ACCAA-C-G-A-C-G--C--C-CGA--G-CG-T----C-C-G--------CT--C---AGT-GGT---T-T-----T-GTA----TCAC---GT-C-A--CC--TAT-AGC---A-GCC-ACT-A--A-G--G--TAT--GC-A-T-T-AG-A--CGC-GCC--T----CT---A----CA-----G-A--TAGTA-----G-AAT-C-AA-G-GA--A-T---G--GC--CT-C---TTA-T---T-----TGT-TT-C---A--AAT--TTA-C-CAT---CT-A-A--C--CGCA--G--T-CT--TCCA----CAGG-TCA-TACG--CT-AAA--CTAG--TC-T-AAG--CAA----T--T-T-AC-GW-CTTCT---A-TGATT---A--ACTA-A--AATTAG--CTG--GC-G-G-CAG---TTC-ACCCCTA-TAT-G-A----ATCTC--C---C----TCCAG-G--A---T-G-T--ATCG-CCT-C---GTC-T-CCCA---AT---A--TAG--G-CGA-TT-TCA-ACGA------G----C-C-C--TTC
GPT124910  GCACGATGATCAAGCGCTGAGGGAATAAAACCCGAAGCGACCTGATCGATTAGGTTTACAAGTGCGATCTTGATTGGCCCTGCGGCTTTCCCTCAATGTCCTTATCTTCTTGCGTATTCTAAGTACATACTGAGTGGTAGTCAAAGACATACTATTGCTCCCTCCTAATCAACATATTAAAGAGAGAACGAGGTGTCCTGGTTAACGGGCGGCGACCAGATCCAGATTCTTGAACCTGGATTRCTGTTTSGCTCTAWRTCGCARATTAGCTATTTGTCAGGGGTCTTTGCCCTGTTGCGATCATTACTTGGAACGATACTCACAACGTAGTATGTACTAGCTTGTCAACACCACCACACGTATAGAAGGTGCGAGAATATGTCACTCCTTTGGCTATAAGAATACGAGGTAACTCGGATCTTTTGTCGAGTGAACGCATTTAGGTCCCCCCATACTGATAMTGAAAATATCCGTGCCATATTCCAGCGTGGGCGCATTTCCGTTCCTGCACTACCAGAGCTCGGTCTTACAAGGACCTACACCTGTGGTCAAGAGGGCTTGCAGCTTGTCGGCTGCCGTGTCGACAAGTCGTAACTCTCGGAATATGTGTCGCAAGTAAACCAACCACGCCACTATAGCGCTATTTCCCAGCAAACGTAACGACATTACAGTGCAAGAGTCTTTGTCACCAGACTAATTAAACATTCCGAATACTAGATACCCCGGTTGCGCTACAATAACCGGGAGATTCGATACTATCTTCCGACAGGCGTCGGCATATTCATACGTAACTACCAGCCGTTCAAATTCATGGCACCCAAGTACAGTTAGAAGGCAACCGGACCTGCTTACCACCTTTGTTTTCCCACTTAAGGGAACCCATCCATGCACGATCAATTGCCAAATAATTTCAATGTCAGAATTTCTCATCATTCAGGTTTGGAAAGTCCCAATTGAGAGCGATACTGAGGAAAGTGTGGTTCTATTGTTGGATACACAGTAAGGGGTGTCCTGGCGATCCAAAGAAATAGGCTAATTAAATGCTCAGGTCAGAGCAGCTTGACCACCCCGCGCAGCTGTCATCTCCGCATGGACAAAATTTCCTTGCCGAGCTCAGGTAACAAACTCTAGAAATCAAGGTCAAGAAAGGGTTTAAGAACACGAGGGCATGACTTGCGTGTGCGCCGTTAGGAATCACCCTTCTCGTCCGGAAAGCTTCCTGTAATTCTTCTCTGACGGAATTCTCTTTCTAATAGAAGGGATTAGTCGGTTTGCCTCTGCGCGACGCATAACCGAATTTTCATAACTTTTAGAGCAAGTTCTGTTTGATTAAGAATGATACACGCTTGACCTACCGAGTCCACTGCCGCATCCACTTGGCCCTGAGGGTGTTTCGGTAAGTTGTGCAGGCTGTCCTAATCTACACTGTCCGGGGGAACAGACCCGTCGTTATCTCATATGGCTCTCCGGGGTGGAACGACGATATCGAGCGAGGGCAACTCTGGCTAACTTGAATCGACACATTGGCCGTTAGAACAGCCATTTAACCTTGTCCTATTCCTAGCCAATGGAGTAAACGTAGACTCGCATGTAGCTGTATGCACTCCTCCGAGGAAGACAACAGATACGGAGCAGGGTCCTAAAGGGCACCGCCCATGGTATTAAACCGCATCCTCAACAACCGTAGATCTGCGACTTGAAGAATTTAGGGGCTTACGACTCAGACAAAATACTTCAAGAGGGTTCCAATGGGACACGCGAAATCCTGGCTGCGGGCGTAGGTCGTCCTTATGTAAGAATAAATGCATGTACAGTTCACAAACGTGCGCAGCTGGCATGTAGGTGGATAACGACAAGGCATCAGGAGAGGACGGCTCACCAGGTTTCAAAATTATTCCCAAGTAGTCATCTAGCGGGAATCAACTACAATGTTTTGTTCCCTGGAATGGCGATAGTACTTGGGCGTGATGCATTTGTCATATAGCCTCCATCTCCGCCATCCAAATTGAGTGGGGTTGCCAAGCTAATTAAATTGTGATGCCATGATACTACATCCCTACGATATGCTGTCGGTTTGATGCACTGCCGTTTTACTTCTCGATGGTAAAACTATGGCTGGTTGTGTTTCCGGGCTACGTTCATCCAAACCAAATAGTTATACCAGTCGCTAAATTGACGATCTTTTTGTACAAGATGAATTTCGGGTGGACCGGTGTATATGCAATTAGATCCAAATATGTTATTCTCAAGTGCCATGTTCGGTAATGTACTCAACGTCGTTAACATAGGCACTTGTGAATAGCAGCTAACCGCAATTAGTGTATCTCCATCAATGATAGACATGACGTTACTCCACCCCAATAAAATATCGCGCCAATGTTGATCGTAATAAGACCCACGAGGGTTGACACCAAGTTCGTGTGGCAAAAGACCAGACGCCCACCCTTTTCGCGTAAACGTTCAATTATCTCTCCAAGATATGAGGTAGATAGCTAAACCTCCTTCTATGGCTCCTCCAGTTAAATCATGCCCTTAGTATAAGACATCTAGGAGGGGGAAACCTCGGCTATGATAACATGMGCAGCTTGCTAAAATGTCGAACGTATACCTCCGGGCTCCCATCTTAAAACGTAATCATTAGAAGATCTGATGAATTTACAAAGGAATTCTCCATCGCCGCCCCGAGGACTCACAAAAGAACGTTCTTCGGCGTTCTACGTAAGGCTCGCATTAAGACATCAGTARTGATCAGATTCGGTTACGTGACCTTCACCGGAAATATTTCTGTTAATGGTACACCATTTACGCAAGAGAGCTCGCCTATGTGATCACTTTAGAATGCAAAACGAATAGCTAATGCTAACTAAATGCCTCAATTCAGTGAAATTGGGGCCCCAGCCAACCCGTTCATTGCGTTGGTCTCTTGAAATCAGAGCATTCAAACAAAATTGGGCTATCCTGACACGTTGATGGCTAAATGCTGTTGCAGARCGTTTTACTCCATATCGAAAGCGGGAAAGTCGTTCAAGACTAATCGAACCATCGATTTAATCCGGATTTGTTCTACAAGCTGCTGCGCAGGAGGTCGGCGTTTAGTTCAGTGTCAGCCCTAGCAATCATTAGTAGCTAATCTCATCTCATTTTTGACCACGCGGTCCTACGACAGGATAGAGAAGGCCGACGGTAACGCAATCTCGGCTATGTGCGTTCCGGTTTAGATTAAAGGGTAAATTGACTGAGTACGTTTGCAATAAACGCCTCACTGCCCGCGAAGTGACGAGCGCTAGGAAAAAGATAGATTCACTAACCGTAACATGAGTGGWGGTTTCCTGACAGAATCCTATCTTATCGGGCTTTTCGTTGTCAGCTAGTGCCCACTCTAAGAGACCGACTCCACGCCTTGAACGCAATTATATTTAAAAGTGGGTTCCAGTTTGGCAGAGATACATATCAGTGTGTACGTGGAGCTGGGTATAGCCATCTTGATACGTTCTCTCTGTTTCCCGGCCGACAAAGGAGGTGGCTACAATGTCAAACAATTGGAAAATTACTGCGTAGATGAGCTATGGACCAGTTAGCCGCTCTGCGTATTAGCGCATTATTTTACAGTAGTAGGGGGGCGCGTCTTAGACTACAGCGATCCAGCTTGATTAACACTCGACACTCACCCTACTCTAATGGTTTTCTCCATAACCAAGCCTCCACAATGTCTCTTTGATGCCTACCTCATACTTGTAACTTTGCACATGCCCGTATTGGCTCGCCTTAAAAACGTACAAGCCCGGATTTTAAAAATATGAAATTCAACAGGTGCTTCACCTGTGTGCGAATTTTTAACATTTCGGCAGTCGACTCCATAACTGGTCGGAACAAATCCATCTTATGCGTTTCTGTTAGTTTAACATCGTGGGGCATTGCCTGTAGGTATCAAAGAATGCCGGTACCGTGACGAATGCACTATCACCAAGATCCGGCATAGGGCCTCTATCTGAGACTAATCTGTAACTGGCCACCTCGATAGCCAACGGTTTTCAGGCCATACACTCTCGCTAGTCGGTATTTGTCTTCTTGGTCTTATTCACCATGTCCTATACCAATATTAGCAGTACGCCCAGTCACTAAGACGTGTATTTGCCACTTTGAGAATACGCTGCCCCCCTGGCTAGTTGATCCCTGCTTGTATWAAGTATACAGGCAATCCGAAAGCGACCACTCAGGGAGCATCTCCATTTTACTTTATTAAATCGTGTTACGCCAAAAATCATTACCCCATTTTCTTACAAGCAACGCATCGTTTGCTGTTCCATCCGCAGGTTCAATACGACCTGAAAAGCTAGTTTCTTCAAGCCCAACGCGTCCTTTAACAGTTCTTTTATTAATGGTTGCTACCACTAGAACAATTAGTACTGAAGCGGCGTTAGGGATTCCACCCCTAATATAGCATCCAATCTCTGTGATCCTCATCYMGTGGAAAGGTAGGTTGATCGGCCTCCGCGGTCCTTCCCAAACACTAGATTTAGCCGTCGAGTTCTCATACGATGCAGAGCCGACTCCCCTTTC
GPT129980  GCACGATGATCAAGCGCTGAGGGAATAAAACCCGAAGCGACCTGATCGATTAGGTTTACAAGTGCGATCTTCATTGGCCCTGCGGCTTTCCCTCAATGTCCTTATCTTCTTGCGTATTCTAAGTACATACTGAGTGGTAGTCAAAGACATACTATTGCTCCCTCCTAATCAACATATTAAAGAGAGAACGAGGTGTCCTGGTTAACGGGCGGCGACCAGATCCAGATTCTTGAACCTGGATTGCTGTTTCGCTCTAAGTCGCAAATTAGCTATTTGTCAGGGGTCTTTGCCCTGTTGCGATCATTACTTGGAACGATACTCACAACGTAGTATGTACTAGCTTGTCAACACCACCACACGTATAGAAGGTGCGAGAATATGTCACTCCTTTGGCTATAAGAATACGAGGTAACTCGGATCTTTTGTCGAGTGAACGCATTTAGGTCCCCACATACTGATAATGAAAATATCCGTGCCATATTCCAGCGTGGGCGCATTTCCGTTCCTGCACTACCAGAGCTCGGTCTTACAAGGACCTACACCTGTGGTCAAGAGGGCTTGCAGCTTGTCGGCTGCCGTGTCGACAAGTCGTAACTCTCGGAATATGTGTCGCAAGTAAACCAACCACGCCACTATAGCGCTATTTCCCAGCAAACGTAACGACATTACAGTGCGAGAGTCTTTGTCACCAGACAAATTAAACATTCCGAATACTAGATACCCCGGTTGCGCTACAATAACCGGGAGATTCGATACTATCCTCCGACAGGCGTTGGCATATTCATACGTAACTACCAGCTGTTCAAATTCATGGCACGCAAGTACAGTTAGAAGGCAACCGGTCCTGCTTACCACCTTTGTTTTCCCACTTAAGGGAACCCATCCATGCACGATCCATTGCCAAATAATTTCAATGTCAGAATTTCTCATCATTCAGGTTTGGAAAGTCCCAATTGAGAGCGATACTGAGGAAAGTGTGGTTCTATTGTTGGATACACAGTAAGGGGTGTCCTGGCGATCCAAAGAAATAGGCTAATTAAATGCTGAGGTCAGAGCAGTTTGGCCACCCCGCGCAGCTGTCATCTCCGCATGGACAAACCTTCCTTGCTGAGCTCAGGCCACAAACTCTAGAAATCAAGGTCAAGTAAGGATGTGAGAACACGAGGGGATGACTTGCGTGTGCGCCGTTACGAATCACCCTTCTCGTCCGGAAAGCTTCCTGTAATTCTTCTCTGACGGAATTCTCTTTCTAACAGGGGGGATTAGTCGGTTTGCCTCTGCGCGACGCCTAACCGAATTTTCATAACTTTTAGAGCAAGTTCTGTTTGATTGAGAGTGATACACGCTTGACCTACCGAGTCCACTGCCGCATCCACTTRGCCCTGAGGGTGTTTCGGTAAGTTGTGCAGGCTGTCCTAATCTACACTGTCCGGGGGAACAGACCCGTCGTTATCTCATATGGCTCTCCGGGGTGGAACGACGATATCGAGCGAGGGCAACTCTGGCTAACTTGAATCGACACATTGGCCGTTAGAACAGCCATTTAACCTTGTCTCATTCCTAGCCAGCAGGGTAAACGCAGACTCGCATGTAGCTGTATGCACTCCTCCGAGGAAGACAACAGATATGGAGCAGGGTCCTAAAGGGCACCGCCCATGGTATTAAACCGCATCCTCAACAACCGTAGATCTGCGACTTGAAGAATTTAGGGGCTTACGACTCAGACAAAATACTTCAAGAGGGTTCCAATGGGACACGCGAAATCCTGGCTGCGGGCGTAGGTCGTCCTTATGTAAGAATAAATGCATGTACAGTTCACAAACGTGCGCAGCTGGCATGTAGGTGGATAACGACAGGGCATCAGGAGAGGACGGCTCACCAGGTTTCAAAATTATTCCCAAGTAGTCATCTAGCGGGAATCAACTACAATGTTTTGTTCCCTGGAATGGCGATAGTACTTGGGCGTGATGCATTTGTCATATAGCCTCCATCTCCGCCATCCCAATTGAGTGGGGTTGCCAAGCTAATTAAATTGTGATGCCATGATACTACATCCCTACGATATGCTGTCGGTTTGATGCACTGCCGTTTTACTTCTCGATGGTAAAACTATGGCTGGTTGTGTTTCCGGGCTACGTTCATCCAAACCAAATAGTTATATCAGTCGCTAAATTGACGATCTTTTTGTGCAAGATGAATTTCGGGTGGACCGGTGTATATGCAATTAGATCCAAATATGTTATTCTCAAGTGCCATGTTCGGTAATGTACTCAACGTCGTTAACATAGGCACTTGTGAATAGCAGCTAACCGCAATTAGTGTATCTCCATCAATGATAGACATGACGYTACTCCACCCCAATAAAATATCGCGCCAATGTTGATCGTAATAAGACCCACGAGGGTTGACACCAAGTTCGTGTGGCAAAAGACCAGACGCCCACCCTTTTCGCGTAAACGTTCAATTATCTCTCCAAGATATGAGGTAGATAGCTAAACCTCCTTCTATGGCTCCTCCAGTTAAATCATGCCCTTAATATAAGACATCTAGGAGGGGGAAACCTCGGCTATGATAACATGMGCAGCTTGCTAAAGTGTCGAACGTACACTKTCGAGCTCCCATCTCAAAACGTAATCATTAGAAGATCTGATGAATTTACAAAGGAATTCTCCATCGCCGCCCCGAGGACTCACAAAAGAACGTTCTTCGGCGTTCTACGTAAGGCTCGCATTAAGACATCAGTARTGATCAGATTCGGTTACGTGACCTTCACCGGAAATATTTCTGTTAATGGTACACCATTTACGCAAGAGAGCTCGCCTATGTGATCACTTTAGAATGCAATGAGGATAGCTAATGCTAACTAAATGCCTCAATTCAGTGAGATTGGGGCCCCAGCCAACCCGTTCATTGCGTTGGTCTCTTGAAATCAGAGCATTCAAACAAAATTGGGCTATCCTGACACGTTGATGGCTAAATGCTGTTGCAGAACGTTTTACTCCATATCGAAAGCGGGAAAGTCGTTCAAGACTAATCGAACCATCGATTTAATCCGGATTTGTTCTACAAGCTGCTGCGCAGGAGGTCGGCGTTTAGTTCAGTGTCAGCCCTAGCAATCATTAGTAGCTAATCTCATCTCATTTTTGACCACGCGGTCCTACGACAGGATAGAGAAGGCCGACGGTAACGCAATCTCGGCTATGTGCGTTCCGGTTTAGATTAAAGGGTAGATTGTCTGAGTACGTTTGCAATAAATGCCTCATTGCTCGCGAAGTGACGAGCGCTAGGAAAAAGATAGATTCACTAACCGTAACATGARTGGTGGTTTCCTGACAGAATCCTATCTTACTGGTCTTTTCGTTGTCAGCTAGTACCCACTCTAAGAGACCCACTCCACGCCTTGAACGCAATTATATTTAAAAGTGGGTTCCAGTTTGGCAGAGATACATATCAGTGTGTACGTGGAGCTGGGTATAGCCATCTTGATACGTTCTCTCTGTTTCCCGGCCGACAAAGGAGATGGCTTCAATGTCAAACTATTGGAAAATTACTGCGTAGATGAGCTATGGACCAGTTAGCCGCTCTGCGTATTAGCGCATTATTTTACAGTAGTAGGGGGGCGCGTCTTAGACTACAGCGATCCAGCTTTACTAACACTCGCCACTCACCCTACTCTAATGGTTTTCTCCATAACCAAGCCTCCACAATGTCTCTTTGATGCCTACCTCATACTTGTAACTTTGCACATGCCCGTATTGGCTCGCCTTAAAAACGTACAAGCCCGGATTTTAAAAATATGAAATTCAACAGGTGCTTCACCTGTGTGCGAATTTTTAACATTTCGGCAGTCGACTCCATAACTGGTCGGAACAAATCCATCTTATGCGTTTCTGTTAGTTTAACATCGTGGGGCATTGCTTGTAGGTATCAAAGAATGCCGGTACCGTGACGAATGCACTATCACCAAGATCCGGCATAGGGCCTCTATCTGAGACTAATCTGTAACTGGCCACCTCGATAGCCAACGGTTTTCAGGCCATACACTCTCGCTAGTCGGTATTTGTCTTCTTGGTCTTATTCACCATGTCCTATACCAMTATTAGCAGTACGCCCAGTCACTAAGACGTGTATTTGCCACTTTGAGAATACGCTGCCCCCCTGGCTAGTTGATTCCTGCTTGTATWAAGTATACAGGCAATCCGAAAGCGACCACTCAGGGAGCATCTCCATTTTACTTTATGAGATTATGTTACGCCAAAAATCATTACCCCATTTCCTTACAAGCAACGCATCGTTTGCTGTTCCATCCGCAGGTTCAATACGACCTGAAAAGCTAGTTTCTTCAAGCCCAACGCGTCCTTTAACAGATCATCCATTAGTGATTATCACTACTAGTACAATTAGTACTGAAGCGGCGTCAGGGATTCTACCCCTAGTATGGCATCCAATCTTTTCGAGCTCCACCCAGTGGAAAGGTAGGTTGATCGGCCTCCGCGGTCCTTCCCAAACACTAGACCCAGCCGTCGAGTTCTCATACGATGCAGAGCCGACTCCCCTTTC
GPT130370  -CACG-------AGC----A---A--A-AAC--G-----A--T-A--GA--AG--T-ACAAGT-C-A--T---------CT-C--C-TT--CT---T-TC-T-A--TTC--GCG----CT---T--A--------G----T-A---AC-T-CTA-T-C-CC-TCCT-AT-A-CAT---A---A---AACGAGGT-----GG---A--GG-GGC--C-A-AT-C-GA-T----A--C-----T---G--T-GCTCT-A-T--C--A--A-CT--T-G-CAG--GTC-T-----TGT-G-G--C-T-AC--G-A-C----C---C-----A-TATG--CT-G---G---A---C--C-C---T---G-A--T----G------------C----GCT-TA-G------A---AACT----TC-------------A---A--T-G---------T--TG-TA-----A----C-G-G-C-TA--C--G----GG----T--C-----C----CT-CCA-A--TC----T-------ACCTGT---------C-A-AGGGCT-GCA-C----CG-----CG------CA--TCGTAA-T--C-GAA-AT--G----A-----A---A-C-C--CA-TA--------TT-CC---C--A-G---CG--A-TACA-TG---G--TCT-------C-------T--A--------A-T----GATA--T-AGY-ACGC-A---T----G---G--TCG-T---A---------A-G-G---G---A--C-T---T-A--ACC-G--G--CA---T---GG--C---AGT-C---TAGAA---A---GGAC---CT-A-C-------TT-T--------AG-GAAC---T----G-A-GAT--A--G-CA--T-AT-TC---G-C--A-T---T-ATCATT-AGG-T--------C-C-A--G--AG-G---------A---TGT-G--CT----T-G--T-C----T-A----T---CTG------CA-A-CA-TA-----ATTAA-------G------GC-G-TT---CACCC-GCG-------CA--TCC---TGG--A----T----T----------G---ACA-A-TC-A---------G-C-AG-A--G-T---A--A--C--------GA---G---GT--------A-GA-----CC---TCG--C--A----T-C--G-A-TT-TT-T-T--C-----TCTC-TT---AC-G-GG-G---A-T-GG--TG---------G---CA---C--A---T----AA-T-TT-G-GCA---T--G----AT--AGA-TG--AC--------C----CG---C----G--GC----A-----CCC-G---GT--TTCG-T-A-T-G-GC-G-CTG---TAA---A---T-TC---GGG-G----T---AC---A-CTC---T--C--T----------AC-A-G---T-G-----GGGC------GG-T----T----CG-----T-G-----TA------CCATT--A----GT------CCT-G-C-G-------A-----G--T----TG-A--T-T--GC-----T----G-----C-A---A-ATG-A--------TT--A----A-C-----T---A----A-C-C-----C-AC----G-AGA---G--GCT--AAG-C-T-AG---C-T---ACT-A-A--AA-TA----A--A-GA--C---T-G-------G-----C--GC---GG--GT--G------T----TAA--A-A-AT-C------AG-T-----A-G-G--CAA---------A--------A--A-A-G--A-CA--A-----C-G-TC------T-TC---A--A-T-C----T---CAT--A---GGA---AA-------G---T--T----GG---G--G-T----C---GGCG--A---A--TG---T----C-TCC-----CG--AT---AA-TG---G---TT-CC-A--T----AA--T-TG-----A--A-A-----TCCC--C---A-G-------T--G-T-C-CTGC---------TCTC--T-G-AA--C---GG---G--G--T-T-C-------GT-C-T--AA-C--A--A-TTATA---G----T-A--TGW-----T----G-G--A------T---G-G--G-C-GG--T----G-A-T-A-A-C----T---TT-T-----A-------G-T---T-------TC------G----C-TA-G---T----A-TA--A-CTA-CCGC-------GT---TCCATC-AT---A--CATG---TT-CT---CC-------AA---C--GC---T--T---CG-------AC-C--G-G--T-G-CACC-A--T--T--G-CAAA---------G-CC-CC--TT----G-A------CA-TT-TCT--CCA-------A-G--GAT----AA----CCT--T-T-G-T--T-----TAAA-CATG---------TAAG--A----G---GGG--A-CC---GC-ATG-TA-CATGCG----T-G-TA-A--G-CGA--G-A-A----C-------CAT-T-A-AACG------T-AG-AG------TG------C-A--G--T-CTC--TC-C--C-C--A-------C--A-G--C-T-CTT----G--C---G----GC-C--A---A----T-A-T-A-----A-AT-C---TA--T--C-T-C--C---AA-AT-T--G--A------CA-CAT--AC------GAGC--G--TA--TG----C-TTA-A-TGC---GA-G---G---A------------G---C-A-T--G--A------G-CC--A--C-AC--GTT------G----TCT-T--A-----G----TT--A--A-----G-----T-CT--C--------GG-T--AT---GTT--AGA-C-TT--A--CCA-AT----------A-AG-------AG-------G--C---CGATT-AAT-C-G-TT-G----A-AA-C-G-TG-GC--GAG-T-G-C------------G---------G-AA--A-T-GT-G--A---TCA-----T---------CG-G--CC---G-C-----A----AG--CGAC---A--G-A-TMTG---T-T--G---T----T-T-G----AA----AA-------G--T------G--ATA---GC-T--CT--C-GC---G-------C-----G--A---ATA-A-------AC---A----G------------CT----GAAT------------G-C--T-CGT-GT----T--T-C---CTC--A-AGAC--AC----C-CC-T-----CA-TTAT--------GTG-GTT-C---G-G------A-A-ATAT-A-T-T--AC-T-GA-------A---C----------C-T-----C--TT-C--G-CC--------A----G-TT---TG----A---T--GA-A----CT-----GAT-A-CT-T-G---A-TT-G----T-TG-G-A----CG-AT-ATT--AC-G------GGG--CGC-TC------------------GCT---------C-CG-----C----TAC---AA-GG---T----A----C-A--C--C-----G-----T--A--C---C-C-A---TTG-------G------C----ATTG-------TTA--A-C---CAAG-CC-G----T-AAA--ATGAA-TT--AC-G--G--TC--C-G-GTG--AA------AC---TC--C-G-CG--T-----AC-------A--AAATCCA-C----GC-T---T---AG--T-------T-----AT-GC-T-T--GCAT-AA-----A--G---CAG-----A-T-C---A-CA---A----CG----A-G---TCT-T---AG----AT------C--G-C--CT--------G---------A-G--ATAC--T---GC-A----G--T-TG-C--------C-----C-C---G------A---ATAT-AG-AG-A--C-CA--CA-T---A---G--TT-G------TGAGAAT--G---C----C---C-AG-TGA---------G--T--A-TAT-----CAA--C-A-AG--AC--C-----GAGC----CCA-TT---T--A-T-AAT-R--T-----C---AAT---TA-----T-----TACA-GC-A--CA-C-TT-GCT----CA--C-C-GGT--AA-A-----T--A---CT----TCT-C-A-CCC------TC-T---A----TCA-----T--T---TA--ACT----G---AA-T-G--C-G-A--G-------GG--T-TA---CTAG---G----C-----T-T---A-------CY-GT----A--T------A--G-C------GG-C-TTC---AA-A---------GC-------T-C-CATAC--T---G-G-C----------T-
GPT131520  GCACGATGATCAAGCGCCGAGGGAATAAAACCCGAAGCGACCTGATCGATTAGGTTTACAAGTGCGATCTTCATTGGCCCTGCGGTCTTCCCTCAATGTCCTTATCTTCTTGCGTATTCTAAGTACATACTGAGTGGTAGTCAAAGACATACTATTGCTCCCTCCTAATCAACATATTAAAGAGAGAACGAGGTGTCCTGGTTAACGGGCGGCGACCAGATCCAGATTCTTGAACCTGGATTGCTGTTTCTTCCTATATCGCAGATTAGCTATTTGTCAGGGGTCTTTGCCCTGTTGCGATCATTACGTGGATCGATACTCACAACGTAGTATGTACTAGCTTGTCAACACTATCACACGTATAGAAGGTGCGAGAATAGGTCACTCCTTTGGCTATAAGAATACGAGGTAACTCGGATCTTTTGTCGAGTGAACACATTTAGGTCCCCCCATACTGATAATGAAAATACCCGTGCCATATTCCAGCGTGGGCGCATTTCCGTTCCTGCACTACCAGAGCTCGGTCTTACAAGGACCTGTACCTGTGGTCAAGAGGGCTTGCAGCTTGTCGGCTGCCGTGTCGACAAGTCGTAACTCTCGGAATATGTGTCRCAAGTAAACCAACCACGCCACTATAGCGCTATTTCCCAGCAAACGTAACGACATTACAGTGCGAGAGTCTTTGTCACCAGACAAATTAAACATTCCGAATACCAGATACTTAAGCTACGCTACAATGATCGGGAGATTCGATACTATCTCCCGACAGGCGTTGGTATATTCATACGTAACTACCAGCTGTTCAAATTCATGGCACGCAAGTACAGTTAGAAGGCAACCGGACCTGCTTACCACCTTTGTTTTCCCACTTAAGGGAACCCTTCCATGCACGATCAATTGCCAAATAATTTAAATGTCAGAATTTCTCATCATTCAGGTTTGGAAAGTCCCAATTGAGAGCGATACTGAGGAAAGTGTGGTTCTATTGTTGGATACACAGTAAGGGGTGTCCTGGCGATCCAAAGAAATAGGCTAATTAAATGCTGAGGTCAGAGCAGCTTGGCCACCCCGCGCAGCTGTCATCTCCGCATGGACAAACCTTCCATGCCGAGCTCAGGTAACAAACTCTAGAAATCAAGGTCAAGTAAGGGTGTGAGAACACGAGGGGATGACTTGCGTGTGCGCCGTTACGAATCACCCTTCTCGTCCGGAAAGCTTCCTGTAATTCTTCTCTGACGGAATTCTCTTTCTAACAGGGGGGATCAGTCGGTTTGATTCTGCAAGACGCATAACCGAATTTTCATAACTTTTAGAGCAAGTTCTGTTTGATTGAGAGTGATACACGCTTGACCTACCGAGTCCACTGCCGCATCCACTTGGCCCTGAGGGTGTTTCGGTAAGTTGTGCAGGCTGTCCTAATTTACACTGTCCGGGGGGGTCCGTGTGATACCAGTGTACTTGGGCCTCCGGGGCGAAACGACGATATCGAGCGAGGGCAACTCTGGCTAACTTGAATCGACACATTGGCCGTTAGAACAGCCATTTAGTCGTGTCCCATTCCTAGCCAGCAGGGTAAACGTAGACTCGCATATAGCTGTATTCAATCCTCCGAGGAAGACAACAGATATGGAGCAGGGTCTTCCAAGGAACCGCCCATGGTATTAAACCGCATCCTCAACAACCGTAGATTTGCTACTTGAAGACTTTAGGGGCTTGCAACTCAGACAAAATACGTCGAGAGGATTCCAATGGGACACGCGAAATCCTGGCTGCGGGCGTAGGTCGTTCTTATGTAAGAATAGATGCATGTACAGTTCACAAACGTGCGCAGCTGGCATGTAGGTGGATAACGACAAGGCATCAGGAGAGGACGGCTCACCAGGTTTCAAAATTATTCCCAAGTAGTCATCTAGCGGGAATCAACTACAATGTTTTGTTCCCTGGAATGGCGCTAGTACTTGGGCGTGATGCATTTGTCATATAGCCTCCATCTCCGCCATCCCACGTGAGTGGGGTTGCCAAGCTAATTAAATTGTTACGCCATGATACTACATCCCTACGATATGCTGTCGGTTTGATGCACTGCCGTTTTACTTCTCGATGGTAAAACTATGGCTGGTTGTGTTTCCGGGCTACGTTCATCCAAACCAAATAGTTATACCAGTCGCTAAATTGACGATCTTTTTGTACAAGATAAATTTCGGGTGGACCGGTGTATATGCAATTAGATCCAAATATGTTATTCTCAAGTGCCATGTTCGGTAATGTACTCAACGTCGTTAACATAGGCACTTCTGAATAGCAGCTAACCGCAATTAGTGTAGCTCCATCAATGATAGACATGACGYTACTCCACCCCAATAAAATATCGCGCCGATGTTGATCGTAATAAGACCCACGAGGGTTGACATCAAGTTCGTGTGGCAAAAGACCAGACGCCCACCCTTTTCGCGTAAACGTTCAATTATCTCTCCAAGATATGAGGTAGATAGCTAAACCTCCTTCTATGGCTCCTCCAGTTAAATCATGCCCTTAGTATAAGACATCTAGGAGGGGGAGACCTCGGCTATGATAACATGMGCAGCTTGCTAAAATGTCGAACGTATACCTCCGAGCTCCCATCTCAAAACGTAATCATTAGAAGATCTGATGGATTCACAAAGGAATGCTTCATCGCCGTCCCGAGGACTCACAAAAGAACGTTCTTCGGCGTTCTACGTAAGGCTCGCATTAAGACATCAGTARTGATCAGATTCGGTTACGTGACCTTCACCGGAAATATTTCTGTTAATGGTACACCATTTACGCAAGGGAGCTCGCCTATGTGATCACTTTAGAATGCCTTGAGGATAGCTAATGCTAACTAAATGCCTCAATTCTGTGAAGTTGGGACCCCAGCCAACCCGTTCATTGCGTTAGTCTCTTGAAATCAGAGCATTCAAACAAAATTGGGCTATCCTGACACGTTGATGGCTAAATGCTGTTGCAGAGCGTTTTACTCCAGATCGAAAGCGGTAAAGTCGTTCAAGACTAGTCGGGCCATCGATTTAATCCGGATTTGTTCTACAAGCTGCTGCGCAGGAGGTCGGCGTTTAGTTCAGTGTCAGCCCTAGCAATCATTAGTAGCTAATCTCATCTCATTTTTGACCCCGCGGTCCTACGACAGGATAGGGAAGGCCGAGGGTAACGCACTATGGGCTATGTGCGTTCCGGTTTAGATTAAAGGGTAAATTGTCTGAGTACGTTTGCAATAAATGCCTCATTGCCCGCGAAGTGACGAGCGCTAGGATTGGCATAGATTCACTAACCGTAACGTGAATGGTGGTGTTCTGACAGAATCCTATCTTACCGGTCTGCCCGTTGTCAGCTAGTGCCCACTCTAAGAGACCCACTCCACGCCTTGAACGCAATTATATTTAAAAGTGGGTTCCAGTTTGGCAGAGATACATATCAGTGTGTACGTGGAGCTGGGTATAGCCATCTTGATACGTTCCCTCTGTTTCCCGGCCGACAAAGGAGGTGGCTACAATGTCAAACAATTGGAAAATTACTGCGTAGATGAGCTATGGACCAGTTAGCCGCTCTGCGTATTAGCGCATTATTTTACAGTAGTAGGGGGGCGCGTCTTAGACAACAGCGATCCAGCTTTACTAACACTCGCCACTCACCCTACTCTAATGGTTTTCTCCATAACCAAGCCTCCACAATGGTTCTTTGATGCCTATTCTACTCTTGTAACTTTGCACAAGCCCGTATTGGCTCGCCTTAAAAACGTACAAGCCCGGATTTTAAAAATATGAAATTCAACAGATGCTTCACCTGTGTGAAAACTGTTAGCGCGTCGGCAGTCGACCTTACAACTGGTCGGAACAAATCCATCTTATGCGTTTCTGTTAGTTTAACATCGTGGGGCATTGCTTGTAGGCATCAAAGCTTACTGGTTCAGCGACAGATGCACTATCACCAAGATCCGGCATAGGGCCTCTATCTGAGACCAATCTGTAACTGGCCACCTCGATAGGCAACGGWTTTCAGGCCATACACTCTCGCTAGTCGGTACGTGTCTTCTTGGTCTTATTCACCATGTCCTATACCAAAATTAGCAGTACGCCCAGTCACTAAGACGTGTATTTGCCACTTTGAGAATACGCTGCCCCCCTGGCTAGTTGATTCCTGCTTGTATWAAGTATACAGGCAATCCGAAAGCGACCACTTAAGGAGCATCTCCATTTTACTTTATGAGATTATGTTACGCCAAAAATCATTACCCCATTTCCTTACAAGCAACGCATCGTTTGCTGTTCCATCCGCAGGTTCAATACGACCTGAAAAGCTAGTTTCTTCAAGCCCAACGCGTCCTTTAACAGTTCTTTTATTAATGGTTGCTACCACTAGAACAATTAGTACTGAAGCGGCGTTAGGGATTCCACCCCTAATATAGCATCCAATCTCTGTGATCCTCATCYMGTGGAAAGGTAGGTTGATCGGCCTCCGCGGTCCTTCCCAAACATTAGACCCAGCCGTCGAGTTCTCATACGATGCAGAGCCGACTCCCCTTTC
GPT131690  GCACGATGATCAAGCGCTGAGGGAATAAAACCCGAAGCGACCTGATCGATTAGGTTTACAAGTGCGATCTTGATTGGCCCTGCGGCTTTCCCTCAATGTCCTTATCTTCTTGCGTATTCTAAGTACATACTGAGTGGTAGTCAAAGACATACTATTGCTCCCTCCTAATCAACATATTAAAGAGAGAACGAGGTGTCCTGGTTAACGGGCGGCGACCAGATCCAGATTCTTGAACCTGGATTACTGTTTCGCTCTAAGTCGCAAATTAGCTATTTGTCAGGGGTCTTTGCCCTGTTGCGATCATTACTTGGAACGATACTCACAACGTAGTATGTACTAGCTTGTCAACACCACCACACGTATAGAAGGTGCGAGAACAGGTAACTCCTTTGGCTATAAGAATACGAGGTAACTCGGATCTTTTGTCGAGTGAACACATTTAGGTCCCCACATACTGATAATGAAAATATCCGTGCCATATTCCAGCGTGGGCGCATTTCCGTTCCTGCACTACCAGAGCTAGATCTTACAAGGACCTGTACCTGTGGTCAAGAGGGCTTGCAGCTTGTCGGCTGCCGTGTCGTCAAGTCGTAACTCTCGGAATATGTGTCRCAAGTAAACCAACCACGCCACTATAGCGCTATTTCCCAGCAAACGTAACGACATTACAGTGCAAGAGTCTTTGTCACCAGACTAATTAAACATTCCGAATACCAGATACTTAAGCTACGCTACAATAACCGGGAGATTCGATACTATCTCCCGACAGGCGTTGGTATATTCATACGTAACTACCAGCTGTTCAAATTCATGGCACGCAAGTACAGTTAGAAGGCAACCGGTCCTGCTTACCACCTTTGTTTTCCCACTTAAGGGAACCCATCCATGCACGATCAATTGCCAAATAATTTCAATGTCAGAATTTCTCATCATTCAGGTTTGGAAAGTCCCAATTGAGAGCGATACTGAGGAAAGTGTGGTTCTATTGTTGGATACACAGTAAGGGGTGTCCTGGCGATCCAAAGAAATAGGCTAATTAAATGCTCAGGTCAGAGCAGCTTGACCACCCCGCGCAGCTGTCATCTCCGCATGGACAAAATTTCCTTGCTGAGCTCAGGCCACAAACTCTAGAAATCAAGGTCAAGTAAGGATGTGAGAACACGAGGGCATGACTTGCGTGTGCGCCGTTAGGAATCACCCTTCTCGTCCGGAAAGCTTCCTGTAATTCTTCTCTGACGGAATTCTCTTTCTAATAGAAGGGATCAGTCGGTTTGCTTCTGCGCTACGCATAAATGAATTTTCATAACTTTTAGAGCAAGTTCTGTTTGATTGAGAACGGTAAACGCATTACCTACCGAGTCCACTGCCGCATCCACTTGGCCCTGAGGGTGTTTCGGTAAGTTGTGCAGGCTGTCCTAATCTACACTGTCCGGGGGAACAGACCCGTCGTTATCTCATATGGCTCTCCGGGGTGGAACGACGATATCGAGCGAGGGCAACTCTGGCTAACTTGAATCGACACATTGGCCGTTAGAACAGCCATTTAACCTTGTCTCATTCCTAGCCAGCAGGGTAAACGCAGACTCGCATGTAGCTGTATGCACTCCTCCGAGGAAGACAACAGATATGGAGCAGGGTCCTAAAGGGCACCGCCCATGGTATTAAACCGCATCCTCAACAACCGTAGATCTGCGACTTGAAGAATTTAGGGGCTTACGACTCAGACAAAATACTTCAAGAGGGTTCCAATGGGACACGCGAAATCCTGGCTGCGGGCGTAGGTCGTCCTTATGTAAGAATAGATGCACGTACAGTTCACAAACGTGCGCAGCTGGCATGTAGGTGGATAACGACAAGGCATCAGGAGAGGACGGCTCACCAGGTTTCAAAATTATTCCCAAGTAGTCATCTAGCGGGAATCAACTACAATGTTTTGTTCCCTGGAATGGCGATAGTACTTGGGCGTTATGCATTTGTCATATAGCCTCCATCTCCGCCATCCAAATTGAGTGGGGTTGCCAAGCTAATTAAATTGTGATGCCATGATACTACATCCCTACGATATGCTGTCGGTTTGATGCACTGCCGTTTTACTTCTCGATGGTAAAACTATGGCTGGTTGTGTTTCCGGGCTACGTTCATCCAAACCAAATAGTTATACCAGTCGCTAAATTGACGATCTTTTTGTACAAGATGAATTTCGGGTGGACCGGTGTATATGCAATTAGATCCAAATATGTTATTCTCAAGTGCCATGTTCGGTAATGCAATCAACGTCGTTAACATAGGCACTTCTGAATAGCAGCTAACCGCAATTAGTGTAGCTCCATCAATGATAGACATGACGYTACTCCACCCCAATAAAATATCGCGCCGATGTTGATCGTAATAAGACCCACGAGGGTTGACACCAAGTTCGTGTGGCAAAAGACCAGACGCCCACCCTTTTCGCGTAAACGTTCAATTATCTCTCCAAGATATGAGGTAGATAGCTAAACCTCCTTCTATGGCTCCTCCAGTTAAATCATGCCCTTAGTATAAGACATCTAGGAGGGGGAAACCTCGGCTATGATAACATGMGCAGCTTGCTAAAGTGTCGAACGTACACTTCCGGGCTCCCATCTTAAAACGTAATCATTAGAAGATCTGATGAATTTACAAAGGAATTCTCCATCGCCGCCCCGAGGACTCACAAAAGAACGTTCTTCGGCGTTCTACGTAAGGCTCGCATTAAGACATCAGTARTGATCAGATTCGGTTACGTGACCTTCACCGGAAATATTTCTGTTAATGGTACACCATTTACGCAAGAGAGCTCGCCTATGTGATCACTTTAGAATGCCTTGAGGATAGCTAATGCTAACTAAATGCCTCAATTCAGTGAAGTTGGGGCCCCAGCCAACCCGTTCATTGCGTTAGTCTCTTGAAATCAGAGCATTCAAACAAAATTGGGCTATCCTGACACGTTGATGGCTAAATGCTGTTGCAGAGCGTTTTACTCCATATCGAAAGCGGGAAAGTCGTTCAAGACTAATCGAACCATCGATTTAATCCGGATTTGTTCTACAAGCTGCTGCGCAGGAGGTCGGCGTTTAGTTCAGTGTCAGCCCTAGCAATCATTAGTAGCTAATCTCATCTCATTTTTGACCACGCGGTCCTACGACAGGATAGGGAAGACCGACGGTAACGCACTATGGGCTATGTGCGTTCCGGTTTAGATTAAAGGGTAAACTGTCTGAGTACGTTTGCAATAAACGCCTCACTGCCCGCGAAGTGACGAGCGCTAGGAAAAAGATAGATTCACTAACCGTAACATGARTGGTGGTTTCCTGACAGAATCCTATCTTACTGGTCTTTTCGTTGTCAGCTAGTACCCACTCTAAGAGACCGACTCCACGCCTTGAACGCAATTATATTTAAAAGTGGGTTCCAGTTTGGCAGAGATACATATCAGTGTGTACGTGGAGCTGGGTATAGCCATCTTGATACGTTCTCTCTGTTTCCCGGCCGACAAAGGAGATGGCTTCAATGTCAAACAATTGGAAAATTCCTGCATAGATGAGCTATGGACCAGTTAGCCGCTCTGCGTATTAGCGCATTATTTTACAGTAGTAGGGGGGCGCGTCTTAGACAACAGCGATCCAGCTTGACTAACACTCGACACTCACCCTACTCTAATGGTTTTCTCGATAACCAAGCCTCCGCAATGGTTCTTAGATGCCGACCTCATACTTGTAACTTTGCACATGCCCGTATTGGCTCGCCTTAAAAACGTACAAGCCCGGATTTTAAAAATATGAAATTCAACAGGTGCTTCACCTGTGTGCGAATTTTTAACATTTCGGCAGTCTGTTCCATAACTGATCGCAACAAATCCATCTTATGCGTTTCTGTTAGTTTAACATCGTGGGGCATTGCCTGTAGGCATCAAAGAATACCGGTTCAGCGACGGATGCACTATCACCAAGATCCGGCATAGGGCCTCTATCTGAGACTAATCTGTAACTGGCCACCTCGATAGCCAACGGTTTTCAGGCCATACACTCTCGCTAGTCGGTACGTGTCTTCTTGGTCTTATTCACCATGTCCTATACCAATATTAGCAGTACGCCCAGTCACTAAGACGTGTATTTGCCACTTTGAGAATACGCTGCCCCCCTGGCTAGTTGATTCCTGCTTGTATWAAGTATACAGGCAATCCGAAAGCGACCACTCAGGGAGCATCTCCATTTTACTTTATTAAATCGTGTTACGCCAAAAATCATTACCCCATTTTCTTACAAGCAACGCATCGTTTGCTGTTCCATCCGCAGGTTCAATACGACCTGAAAAGCTAGTTTCTTCAAGCCCAACGCGTCCTTTAACAGTTCTTTTATCAATGGTTGCTACCACTAGAACAATTAGTACTGGAGCGGCGTTAGGGATTCCACCCCTAATATAGCATCCAATCTCTGTGATCCTCATCYMGTGGAAAGGTAGGTTGATCGGCCTCCGCGGTCCTTCCCAAACATTAGATTTAGCCGTCGAGTTCTCATACGATGCAGAGCCGACTCCCCTTTC
GPT131770  GCACGATGATCAAGCTCTGAGGGAATAAAACCCGAAGCGACCTGATCGATTAGGTTTACAAGTGCGATCTTGATTGGCCCTGCGGCTTTCCCTCAATGTCCTTATCTTCTTGCGTATTCTAAGTACATACTGAGTGGTAGTCAAAGACATACTATTGCTCCCTCCTAATCAACATATTAAAGAGAGAACGAGGTGTTCTGGTTAACGGGCGGCGACCAGATCCAGATTCTTGAACCTGGATTACTGTTTCGCTCTAAGTCGCAAATTAGCTATTTGTCAGGGGTCTTTGCCCTGTTGCGATCATTACTTGGGTCGATACTCACAACGTAGTATGTACTAGCTTGTCAACACCATCACACGTATAGAAGGTGCGAGAACAGGTAACTCCTTTGGCTATAAGAATACGAGGTAACTCGGATCTTTTGTCGAGTGAACACATTTAGGTCCCCACATACTGATAATGAAAATATCCGTGCCATATTCCAGCGTGGGCGCATTTCCGTTCCTGCACTACCAGAGCTAGATCTTACAAGGACCTGTACCTGTGGTTGGGGAAAAYCATTGTCCCCCCCTATAGCGACTATAGAAGTACCGTWTYSAATACCTAGTGTAGGGGCGAACCAACCACGCCACTATAGCGCTATTTCCCAGCAAACGTAACGACATTACAGTGCAAGAGTCTTTGTCACCAGACTAATTAAACATTCCGAATACCAGATACTTAAGCTACGCTATCATGATCGGGAGATTCGATACTATCTCCCGACAGGCGTTGGTATATTCATACGTAACTACCAACTGTTCAAATTCATGGCACGCAAGTACAGTTAGAAGGCAATCGGACCCTCTTACCACCTTTGTTTTCCCACTTAAGGGAACCCATCCATGCACGATCAATTGCCAAATAATTTCAATGCAGATTCCCACTGCYCTATGAAAAAGCGGGATACCAATTGAGAGCGATACTGAGGAAAGTGTGGTTCTATTGTTGGATACACAGTAAGGGGTGTCCTGGCGATCCAAAGAAATAGGCTAATTAAATGGTCAGGTCAGAGCAGCTTGACCACCCCGCGCAGCTGTCATCTCCGCATGGACAAACCTTCCWTGCTGAGCTCAGGCCACAAACTCTAGAAATMAAGGTCAAGTAAGGATGTGAGAACACGAGGGCATGACTTGCGTGTGCGCCGTTASGAATCACCCTTCTCGTCCGGAAAGCTTCCTGTAATTCTTCTCTGACGGAATTCTCTTTCTAAYAGRRGGGATYAGTCGGTTTGCCTCTGCGCGACGCCTAACCGAATTTTCATAACTTTTAGAGCAAGTTCTGTTTGATTAAGAATGATACACGCTTGACCTACCGAGTCCACTGCCACATCCACTTAGCCCTGAGGGTGTTTCGGTAAGTTGTGCAGGCTAAYYWRMTYYACACTGTCCGGGGGGGTCCGTGTGTCGTTATCTCATATGGCTCTCCGGGGTGGAACGACGATATCGAGCGAGGGCAACTCTGGCTAACTTGAATCGACACATTGGCCGTTCCRAGASTAGAATTGCCGTAGTC-TCCACATTTTCACATGGTAAACGCAGACTCGCATGTAGCTGTATGCACTCCTCCGAGGAAGRCAACAGATATGGAGCAGGGYYYYMCMARGARYYSYSYMYKRYRYYRWAYYRMRWMMWMRMYMRCMRWWKAKCYSSKGYWWRWRRWMWYYRKSGSYYYRMRRYYMMSRCMRWRYRMGYMGARWRRRYKYMRRYRGKACACGCGAAATCCTGGCTGCGGGCGTGAGTCGTCCTTATGTAAGAATARATGCATGTACAGTTCACAAACGTGCGCAGCTGGCATGTAGGTGGATAACGACAGRGYRYYRKGRKRRRRYGRMYYMCCAGGTYYYARARYYRTTCCCAAGTAGTCATCTAGCGGGAATCAAGTACAATGTTTTGTTCCCTGGAATGGCGATAGTACTTGGGCGTTATGCATTTGTCATATAGCCTCCATCTCCGCCATCCCACKTGAGTGGGGTTGCCAAGCTAATTAAATTGTGATGCCATGATACTACATCCCTACGATATGCTGTCGGTTTGATGCACTGCCGTTTTACTTCTCGATGGTAAAACTATGGCTGGTTGTGTTTCCGGGCTACGTTCATACAAACCAAATAGTTATACCAGTCGCTAAATTGACGATCTTTTTGTGCAAGATGAATTTCGGGTGGACCGGTGTATATGCAATTAGATCCAAATATGTTATTCTCAAGTGCCATGTTCGGTAATGYAATCAACGTCGTTAACATAGGCACTTSTGAATAGCAGCTAACCGCARTTARTGTAGCTCMATCMAWGATAGACATGACGYTACTCCACCCCAATAAAATATCGCGCCRATGTTGATCGTAATAAGACCCACGAGGGTTGACACCAAGTTCGTGTGGCAAAAGACCAGACGCCCACCCTTTTCGCGTAAACGTTCAATTATCTCTCCAAGATATGAGGTAGATAGCTAAACCTCCTTCTATGGCTCCTCCAGTTAAATCATGCCCTTAGTATAAGACATCTAGGAGRGGGAAACCTCGGCTATGATAACATGMGCAGCTTGCTAAAATGTCGAACGTATACCTCCGAGCTCCCATCTCAAAACGTAATCATTAGAAGATCTGATGRATTYACAAAGGAATGCTCCATCGCCGCCCCGAGGACTCACAAAAGAACGTTCTTCGGCGTTCTACGTAAGGCTCGCATTAAGACATCAGTARTGATCAGATTCGGTTACGTGACCTTCACCGGAAATATTTCTGTTAATGKTACACCATTTACGCAAGAGAGCTCGCCTATGTGATCACTTTAGAATGCAATGAGGATAGCTAATGCTAACTAAATGCCTCAATTCAGTGAAGTTGGGGCCCCAGCCAACCCGTTCATTGCGTTAGTCTCTTGAAATCAGAGCATTCAAACAAAATTGGGCTATCCTGACACGTTGATGGCTAAATGCTGTTGCAGAGCGTTTTACTCCATATCGAAAGCGGGAAAGTCGTTCAAGACTAATCGAACCATCGATTTAATCCGGATTTGTTCTACAAGCTGCTGCGCAGGAGGTCGGCGTTTAGTTCAGTGTCAGCCCTAGCAATCATTAGTAGCTAATCTCATCTCATTTTTGACCACGCGGTCCTACGACAGGATAGGGAAGACCGACGGTAACGCAATCTCGGCTATGTGCGTTCCGGTTTAGATTAAAGGGTAAATTGACTGAGTACGTTTGCAATAAAYGCCTCAYTGCYCGCGAAGTGACGAGCRCYAKGAAAAAGATAGATTCACTGGCCGCACTACGCACGGTGGTTTCCTGACAGAATCCTATCTTATCGGGCTTTTCGTTGTCAGCTAGTACCCACTCTAAGAGACCCACTCCACGCCTTGA-TGGGGTAGTWCACCTGGAAATACGTTCCCGCAATGAGGGCGAGCCCTGAT-CCCTTGCAAGGTCA-A-GAGATTTGGTC-GAGTACGACTATGAWAATSTCATTAGCACGATGGG-TACCT-C-TA-TAAACAATTGGAAAATTCCTGCGTAGATGAGCTATGGACCAGTTAGCCGCTCTGCGTATTAGCGCATTACTTTACAGTAGTAGGGGGGCRYRYSYYRKRYWMYRGMRRYYYRRMYYGWCTAACACTCGCCACTCACCCTACTCTAATGGTTTTCTCCATAACCAAGCCTCCACAATGGTTCTTTGATGCCTATTCTACTCTTGTAACTTTGCACAAGCCCGTATTGGCTCGCCTTAAAAACGTACAAGCCCGGATTTTAAAAATATGAAATTCAACAGATGCTTCACCTGTGTGAAAACTGTTAGCGCGTCGGCAGTCGGTTCCACAACTGATCGCAACAAATCCATCCTATGCGTTTCTGTTAGTTTAACATCGTGGGGCATTGCTTGTAGGCATCAAAGAATACTGGTTCAGCGACGAATGCACTATCACCAAGATCCGGCATAGGGCCTCTATCTGAGACCAATCTGTAACTGGCCACCTCGATAGCCAACGGTTTTCAGGCCATACACTCTCGCTAGTCGGTATTTGTCTTCTTGGTCTTATTCACCATGTCCTATACCAMTATTAGCAGTACGCCCAGTCACTAAGACGTGTATTTGCCACTTTGAGAATACGCTGCCCCCCTGGCTAGTTGATTCCTGCTTGTATWAAGTATACAGGCAATCCGAAAGCGACCACTCAGGGAGCATCTCCATTTTACTTTATKARATYRTGTTACGCCAAAAATCATTRYYYTCTCGCGACTTTAGTTGTGTGGTAAKCGCTGTTCTGCGCGCAGGTTCAATACGACCTGAAAAGCTAGTTTCTTCAAGCCCAACGCGTCCTTTAACAGATCTCTCATTAATAATTGCCACTACTAGTATAATTAGTACTGGAGCGGCGTCAGGGATGCCACCCCTAGTATGGCATCGAATCTCTTCGAGTCCCATCYMGTGGAAAGGTAGGTTGATCGGCCTCCGCGGTCCTTCCCAAACATTAGATTTAGCCGTCGAGTTCTCATACGATGCAGAGCCGACTCCCCTTTC
GPT135700  GCACGGTGATCAAGCGCCGAGGGAATAAAACCCGAAGCGACCTGACCGATTAGGTTTACAAGTGCGATCTTGATTGGCCCTGCGGCTTTCCCTCAATGTCCTTATCTTCTTGCGTATTCTAAGTACATACTGAGTGGTAGTCAAAGACATACTATTGCTCCCTCCTAATCAACATATTAAAGAGAGAACGAGGTGTCCTGGTTAACGGGCGGTGACCAGATCCAGATTCTTGAACCTGGATTGCTGTTTGGCTCTAAGTCGCAGATTAKATATTTGTCAGGGGTCTTTGCCCTGTTGCGATCATTACGTGGGTCGATACTCACAACGTAGTATGTACTAGCTTGTCAACACCACCACACGTATAGAAGGTGCGAGAATATGTCACTCCTTTGGCTATAAGAATACGAGGTAACTCGGATCTTTTGTCGAGTGAACACATTTAGGTCCCCACATACTGATAATGAAAATACCCGTGCCATATTCCAGCGTGGGCGCATTTCCGTTCCTGCACTACCAGAGCTCGGTCTTACAAGGACCTACACCTGTGGTCAAGAAGGCTTGCAGCTTGTCGGCTGCCGTGTCGACAAGTCGTAACTCTCGGAATATGTGTCRCAAGTAAACCAACCACGCCACTATAGCGCTATTTCCCAGCAAACGCAACGACATTACAGTGCGAGAGTCTTTGTCACCAGACAAATTAAACATTCCGAATACCAGATACTCAAGCTACGCTACAATAACCGGGAGATTCGATACTATCTCCCGACAGGCGTTGGTATATTCATACGTAACTACCAACTGTTCAAATTCATGGCACCCAAGTACAGTTAGAAGGCAACCGGACCTGCTTACCACCTTTGTTTTCCCACTTAAGGGAACCCTTCCATGCACGATCCACTGCCAAATAATTTCAATGTCAGAATTTCTCATCATTCAGGTTTGGAAAGTCCCAATTGAGAGCGATACTGAGGAAAGTGTGGTTCTATTGTTGGATACACAGTAAGGGGTGTCCTGGCGATCCAAAGAAATAGGCTAATTAAATGCTCAGGTCAGAGCAGCTTGACCACCCCGCGCAGCTGTCATCTCCGCATGGACAAAATTTCCTTGCCGAGCTCAGGTAACAAACTCTAGAAATCAAGGTCAAGTAAGGATGTGAGAACACGAGGGCATGACTTGCGTGTGCGCCGTTAGGAATCACCCTTCTCGTCCGGAAAGCTTCCTGTAATTCTTCTCTGACGGAATTCTCTTTCTAATAGAAGGGATCAGTCGGTTTGATTCTGCAAGACGCATAACCGAATTTTCATAACTTTTAGAGCAAGTTCTGTTTGATTGAGAGTGATACACGCTTGACCTACCGAGTCCACTGCCACATCCACTTAGCCCTGAGGGTGTTTCGGTAAGTTGTGCGGGCTGTCCTAATTTACACTGTCCGGGGGGGTCCGTGTGTCGTTATCTCATATGGGCCTCCGGGGCGAAACGACGATATCGAGCGAGGGCAACTCTGGCTAACTTGAATCGACACATTGGCCGTTAGAACAGCCATTTAGTGGTGTCCTATTCCTAGCCAATGGAGTAAACGTAGGCTCGCATGTAGCTGTATGCACTCCTCCGAGGAAGACAACAGATACGGAGCAGGGTCCTAAAGGGCACCGCCCATGGTATTAAACCGCATCCTCAACAACCGTAGATCTGCGACTTGAAGAATTTAGGGGCTTACGACTCAGACAAAATACTTCAAGAGGGTTCCAATGGGACACGCGAAATCCTGGCTGCGGGCGTAGGTCGTCCTTATGTAAGAATAGATGCATGTACAGTTCACAAACGTGCGCAGCTGGCATGTAGGTGGATAACGACAAGGCATCAGGAGAGGACGGCTCACCAGGTTTCAAAATTATTCCCAAGTAGTCATCTAGCGGGAATCAACTACAATGTTTTGTTCCCTGGAATGGCGATAGTACTTGGGCGTGATGCATTTGTCATATAGCCTCCATCTCCGCCATCCCACTTGAGTGGGGTTGCCAAGCTAATTAAATTGTGATGCCATGATACTACATCCCTACGATATGCTGTCGGTTTGATGCACTGCCGTTTTACTTCTCGATGGTAAAACTATGGCTGGTTGTGTTTCCGGGCTACGTTCATCCAAACCAAATAGTTATATCAGTCGTTGAATTGACGATCTTTTTGTGCAAGATGAATTTCGGGTGGACCGGTGTATATGCAATTAGATCCAAATATGTTATTCTCAAGTGCCATGTTCGGTAATGTACTCAACGTCGTTAACATAGGCACTTCTGAATAGCAGCTAACCGCAATTAGTGTAGCTCCATCAATGATAGACATGACGTTACTCCACCCCAATAAAATATCGCGCCGATGTTGATCGTAATAAGACCCACGAGGGTTGACACCAAGTTCGTGTGGCAAAAGACCAGACGCCCACCCTTTTCGCGTAAACGTTCAATTATCTCTCCAAGATATGAGGTAGATAGCTAAACCTCCTTCTATGGCTCCTCCAGTTAAATCATGCCCTTAGTATAAGACATCTAGGAGAGGGAGACCTCGGCTATGATAACATGMGCAGCTTGCTAAAATGTCGAACGTATACCTCCGGGCTCCCATCTTAAAACGTAATCATTAGAAGATCTGATGGATTCACAAAGGAATGCTCCATCGCCGTCCCGAGGACTCACGAAAGAACGTTCTTCGGCGTTCTACGTAAGGCTCGCATTAAGACATCAGTARTGATCAGATTCGGTTACGTGACCTTCACCGGAAATATTTCTGTTAATGGTACACCATTTACGCAAGAGAGCTCGCCTATGTGATGACTTTAGAATGCAAAACGAATAGCTAATGCTAACTAAATGCCTCAATTCTGTGAAGTTGGGGCCCCAGCCAGCCCGTTCATTGCGTTAGTCTCTTGAAATCAGAGCATTCAAACAAAATTGGGCTATCCTGACACGTTGATGGCTAAATGCTGTTGCAGAGCGTTTTACTCCAGATCGAAAGTGAGAAAGTCGTTCAAGACTAATCGGGCCACCGATTTAGTCCGGACCTGTTCTAGAAGCTGCTGCGCAGGAGGTCGGCGTTTAGTTCAGTGTCAGCCCTAGCAATCCTTAGTAGCTAATCTAATTACATTTTTGACCACGCGGTCCTACGACAGGATAGRGAAGGCCGACGGTAACGCAATCTCGGCTATATGCGTTCCGGTTTAGATTAAAGGGTAAATTGACTGAGTACGTTTGCAATAAACGCCTCACTGCCCGCGAAGTGACGAGCGCTAGGAAAAGCATAGATTCACTGGCCGCAACATGARTGGTGGTTTCCTGACAGAATCCTATCTTACCGGTCTGCCCGTTGTCGGCTAGTACCCACTCTAAGAGACCCACTCCACGCCTTGAACGCAATTATATTTAAAAGTGGGTTCCAGTTTGGCAGAGGTACATATCAGTGTGTACGTGGAGCTGRGTATAGCCATCWTGATACGTTCCCTCTGTTTCCCGGCCGACAAAGGAGGTGGCTACAATGTCAAACAATTGGAAAATTACTGCGTAGATGAGCTATGGACCAGTTAGCCGCTCTGCGTATTAGCGCATTATTTTACAGTAGTAGGGGGGCGCGTCTTAGACTACAGCGATCCAGCTTTACTAACACTCGCCACTCACCCTACTCTAATGGTTTTCTCCATAACCAAGCCTCCACAAACTCTCTTTGATGCCTACCCTACTCTTCTTACTTTGCACTTGCCCTTATTGGCCTGCCTTGACAGCTCTCGGGCCCGGATTATCATAGTCCGGAATTCAACAGGTGCTTCACCTGTGTGCGAATTTTTAACATTTCGGCAGTCGACTCCATAACTGGTCGGAACAAATCCATCTTATGCGTTTCTGTTAGTTTAACATCGTGGGGCATTGCTTGTAGGCATCAAAGCTTACTGGTTCAGCGACGAATGCACTATCACCAAGATCCGGCATAGGGCCTCTATCTGAGACCAATTTGTAACTGGCCCCCTCGATAGCCAACGGTTTTCAGGCCATACACTCTCGCTAGTCGGTACGTGTCCTCTTGGTCTTATTCACCATGTCCTATACCAATATTAGCAGTACGCCCAGTCACTAAGACGTGTATTTGCCACTTTGAGAATACGCTGCCCCCCTGGCTAGTTGATCCCTGCTTGTATWAAGTATACAGGCAATCCGAAAGCGACCACTCAGGGAGCATCTCCATTTTACTTTATGAGATTATGTTACGCCACAAATCATTACCCCATTTCCTTACAAGCAACGCATCGTTTGCTGATCCATCCGCAGGTTCAATACGACCTGAAAAGCTAGTTTCTTCAAGCCCAACGCGTCCTTTAACAGTTCTTTTATTAATGGTTGCTACCACTAGAACAATTAGTACTGAAACGGCGTTAGGGATTCCACCCCTAATATAGCATCCAATCTCTGTGATCCTCATCYMGTGGAAAGGTAGGTTGATCGGCCTCCGCGGTCCTTCCCAAACATTAGATTTAGCCGTCGAGTTCTCATACGATGCAGAGCCGACTCCCCTTTC
GPT135920  GCACGATGATCAAGCGCTGAGGGAATAAAACCCGAAGCGACCTGATCGATTAGGTTTACAAGTGCGATCTTGATTGGCCCTGCGGCTTTCCCTCAATGTCCTTATCTTCTTGCGTATTCTAAGTACATACTGAGTGGTAGTCAAAGACATACTATTGCTCCCTCCTAATCAACATATTAAAGAGAGAACGAGGTGTCCTGGTTAACGGGCGGCGACCAGATCCAGATTCTTGAACCTGGATTACTGTTTCGCTCTAAGTCGCAAATTAGCTATTTGTCAGGGGTCTTTGCCCTGTTGCGATCATTACTTGGAACGATACTCACAACGTAGTATGTACTAGCTTGTCAACACCACCACACGTATAGAAGGTGCGAGAATATGTCACTCCTTTGGCTATAAGAATACGAGGTAACTCGGATCTTTTGTCGAGTGAACGCATTTAGGTCCCCACATACTGATAATGAAAATATCCGTGCCATATTCCAGCGTGGGCGCATTTCCGTTCCTGCACTACCAGAGCTCGGTCTTACAAGGACCTACACCTGTGGTCAAGAGGGCTTGCAGCTTGTCGGCTGCCGTGTCGTCAAGTCGTAACTCTCGGAATATGTGTCGCAAGTAAACCAACCACGCCACTATAGCGCTATTTCCCAGCAAACGTAACGACATTACAGTGCAAGAGTCTTTGTCACCAGACTAATTAAACATTCCGAATACTAGATACCCCGGTTGCGCTACAATAACCGGGAGATTCGATACTATTTCCCGACAGGCGTTGGTATATTCATACGTAACTACCAGCTGTTCAAATTCATGGCACGCAAGTACAGTTAGAAGGCAACCGGTCCTGCTTACCACCTTTGTTTTCCCACTTAAGGGAACCCATCCATGCACGATCCATTGCCAAATAATTTCAATGTCAGAATTTCTCATCATTCAGGTTTGGAAAGTCCCAATTGAGAGCGATACTGAGGAAAGTGTGGTTCTATTGTTGGATACACAGTAAGGGGTGTCCTGGCGATCCAAAGAAATAGGCTAATTAAATGCTGAGGTCAGAGCAGTTTGGCCACCCCGCGCAGCTGTCATCTCCGCATGGACAAACCTTCCTTGCTGAGCTCAGGCCACAAACTCTAGAAATCAAGGTCAAGTAAGGATGTGAGAACACGAGGGCATGACTTGCGTGTGCGCCGTTAGGAATCACCCTTCTCGTCCGGAAAGCTTCCTGTAATTCTTCTCTGACGGAATTCTCTTTCTAATAGAAGGGATTAGTCGGTTTGCCTCTGCGCGACGCATAACCGAATTTTCATAACTTTTAGAGCAAGTTCTGTTTGATTAAGAATGATACACGCTTGACCTACCGAGTCCACTGCCGCATCCACTTGGCCCTGAGGGTGTTTCGGTAAGTTGTGCAGGCTGTCCTAATCTACACTGTCCGGGGGAACAGACCCGTCGTTATCTCATATGGCTCTCCGGGGTGGAACGACGATATCGAGCGAGGGCAACTCTGGCTAACTTGAATCGACACATTGGCCGTTAGAACAGCCATTTAACCTTGTCTCATTCCTAGCCAGCAGGGTAAACGCAGACTCGCATGTAGCTGTATGCACTCCTCCGAGGAAGACAACAGATATGGAGCAGGGTCCTAAAGGGCACCGCCCATGGTATTAAACCGCATCCTCAACAACCGTAGATCTGCGACTTGAAGAATTTAGGGGCTTACGACTCAGACAAAATACTTCAAGAGGGTTCCAATGGGACACGCGAAATCCTGGCTGCGGGCGTAGGTCGTCCTTATGTAAGAATAAATGCGTGTACAGTTCACAAACGTGCGCAGCTGGCATGTAGGTGGATAACGACAGGGCATCAGGAGAAGACGGCTCACCAGGTTTCAAAATTATTCCCAAGTAGTCATCTAGCGGGAATCAACTACAATGTTTTGTTCCCTGGAATGGCGATAGTACTTGGGCGTTATGCATTTGTCATATAGCCTCCATCTCCGCCATCCAAATTGAGTGGGGTTGCCAAGCTAATTAAATTGTGATGCCATGATACTACATCCCTACGATATGCTGTCGGTTTGATGCACTGCCGTTTTACTTCTCGATGGTAAAACTATGGCTGGTTGTGTTTCCGGGCTACGTTCATCCAAACCAAATAGTTATACCAGTCGCTAAATTGACGATCTTTTTGTACAAGATGAATTTCGGGTGGACCGGTGTATATGCAATTAGATCCAAATATGTTATTCTCAAGTGCCATGTTCGGTAATGTACTCAACGTCGTTAACATAGGCACTTGTGAATAGCAGCTAACCGCAATTAGTGTATCTCCATCAATGATAGACATGACGYTACTCCACCCCAATAAAATATCGCGCCAATGTTGATCGTAATAAGACCCACGAGGGTTGACACCAAGTTCGTGTGGCAAAAGACCAGACGCCCACCCTTTTCGCGTAAACGTTCAATTATCTCTCCAAGATATGAGGTAGATAGCTAAACCTCCTTCTATGGCTCCTCCAGTTAAATCATGCCCTTAATATAAGACATCTAGGAGGGGGAAACCTCGGCTATGATAACATGMGCAGCTTGCTAAAGTGTCGAACGTACACTTTCGAGCTCCCATCTCAAAACGTAATCATTAGAAGATCTGATGAATTTACAAAGGAATTCTCCATCGCCGCCCCGAGGACTCACAAAAGAACGTTCTTCGGCGTTCTACGTAAGGCTCGCATTAAGACATCAGTARTGATCAGATTCGGTTACGTGACCTTCACCGGAAATATTTCTGTTAATGGTACACCATTTACGCAAGAGAGCTCGCCTATGTGATCACTTTAGAATGCAATGAGGATAGCTAATGCTAACTAAATGCCTCAATTCAGTGAGATTGGGGCCCCAGCCAACCCGTTCATTGCGTTGGTCTCTTGAAATCAGAGCATTCAAACAAAATTGGGCTATCCTGACACGTTGATGGCTAAATGCTGTTGCAGAGCGTTTTACTCCATATCGAAAGCGGGAAAGTCGTTCAAGACTAATCGAACCATCGATTTAATCCGGATTTGTTCTACAAGCTGCTGCGCAGGAGGTCGGCGTTTAGTTCAGTGTCAGCCCTAGCAATCATTAGTAGCTAATCTCATCTCATTTTTGACCACGCGGTCCTACGACAGGATAGAGAAGGCCGACGGTAACGCAATCTCGGCTATGTGCGTTCCGGTTTAGATTAAAGGGTAAATTGACTGAGTACGTTTGCAATAAACGCCTCACTGCCCGCGAAGTGACGAGCGCTAGGAAAAAGATAGATTCACTAACCGTAACATGARTGGTGGTTTCCTGACAGAATCCTATCTTACTGGTCTTTTCGTTGTCAGCTAGTACCCACTCTAAGAGACCGACTCCACGCCTTGAACGCAATTATATTTAAAAGTGGGTTCCAGTTTGGCAGAGATACATATCAGTGTGTACGTGGAGCTGGGTATAGCCATCTTGATACGTTCTCTCTGTTTCCCGGCCGACAAAGGAGATGGCTTCAATGTCAAACAATTGGAAAATTCCTGCATAGATGAGCTATGGACCAGTTAGCCGCTCTGCGTATTAGCGCATTATTTTACAGTAGTAGGGGGGCGCGTCTTAGACTACAGCGATCCAGCTTGATTAACACTCGCCACTCACCCTACTCTAATGGTTTTCTCCATAACCAAGCCTCCACAATGTCTCTTTGATGCCTACCTCATACTTGTAACTTTGCACATGCCCGTATTGGCTCGCCTTAAAAACGTACAAGCCCGGATTTTAAAAATATGAAATTCAACAGGTGCTTCACCTGTGTGCGAATTTTTAACATTTCGGCAGTCGACTCCATAACTGGTCGGAACAAATCCATCTTATGCGTTTCTGTTAGTTTAACATCGTGGGGCATTGCTTGTAGGTATCAAAGAATGCCGGTACCGTGACGAATGCACTATCACCAAGATCCGGCATAGGGCCTCTATCTGAGACTAATCTGTAACTGGCCACCTCGATAGCCAACGGTTTTCAGGCCATACACTCTCGCTAGTCGGTATTTGTCTTCTTGGTCTTATTCACCATGTCCTATACCAATATTAGCAGTACGCCCAGTCACTAAGACGTGTATTTGCCACTTTGAGAATACGCTGCCCCCCTGGCTAGTTGATTCCTGCTTGTATWAAGTATACAGGCAATCCGAAAGCGACCACTCAGGGAGCATCTCCATTTTACTTTATGAGATTATGTTACGCCAAAAATCATTACCCCATTTCCTTACAAGCAACGCATCGTTTGCTGTTCCATCCGCAGGTTCAATACGACCTGAAAAGCTAGTTTCTTCAAGCCCAACGCGTCCTTTAACAGATCATCCATTAGTGATTATCACTACTAGTACAATTAGTACTGAAGCGGCGTCAGGGATTCTACCCCTAGTATGGCATCCAATCTTTTCGAGCTCCACCCAGTGGAAAGGTAGGTTGATCGGCCTCCGCGGTCCTTCCCAAACACTAGATTTAGCCGTCGAGTTCTCATACGATGCAGAGCCGACTCCCCTTTC
GPT136120  GCACGGTGATCAAGCGCTGAGGGAATAAAACCCGAAGCGACCTGACCGATTAGGTTTACAAGTGCGATCTTGATTGGCCCTGCGGCTTTCCCTCAATGTCCTTATCTTCTTGCGTATTCTAAGTACATACTGAGTGGTAGTCAAAGACATACTATTGCTCCCTCCTAATCAACATATTAAAGAGAGAACGAGGTGTCCTGGTTAACGGGCGGTGACCAGATCCAGATTCTTGAACCTGGATTGCTGTTTGGCTCTAAATTGCAAATTAGCTATTTGTCAGGGGTCTTTGCCCTGTTGCGATCATTACTTGGAACGATACTCACAACGTAGTATGTACTAGCTTGTCAACACCACCACACGTATAGAAGGTGCGAGAACAGGTAACTCCTTTGGCTATAAGAATACGAGGTAACTCGGATCTTTTGTCGAGTGAACACATTTAGGTCCCCACATACTGATAATGAAAATATCCGTGCCATATTCCAGCGTGGGCGCATTTCCGTTCCTGCACTACCAGAGCTCGGTCTTACAAGGACCTGTACCTGTGGTCAAGAGGGCTTGCAGCTTGTCGGCTGCCGTGTCGACAAGTCGTAACTCTCGGAATATGTGTCGCAAGTAAACCAACCACGCCACTATAGCGCTATTTCCCAGCAAACGTAACGACATTACAGTGCAAGAGTCTTTGTCACCAGACTAATTAAACATTCCGAATACCAGATACTTAAGCTACGCTACAATAACCGGGAGATTCGATACTATTTCCCGACAGGCGTTGGTATATTCATACGTAACTACCAGCCGTTCAAATTCATGGCACGCAAGTACAGTTAGAAGGCAACCGGACCTGCTTACCACCTTTGTTTTCCCACTTAAGGGAACCCTTCCATGCACGATCAATTGCCAAATAATTTAAATGTCAGAATTTCTCATCATTCAGGTTTGGAAAGTCCCAATTGAGAGCGATACTGAGGAAAGTGTGGTTCTATTGTTGGATACACAGTAAGGGGTGTCCTGGCGATCCAAAGAAATAGGCTAATTAAATGCTCAGGTCAGAGCAGCTTGACCACCCCGCGCAGCTGTCATCTCCGCATGGACAAACCTTCCTTGCTGAGCTCAGGCCACAAACTCTAGAAATCAAGGTTAAGAAAGGGTTTAAGAACACGAGGGCATGACTTGCGTGTGCGCCGTTACGAATCACCCTTCTCGTCCGGAAAGCTTCCTGTAATTCTTCTCTGACGGAATTCTCTTTCTAACAGGGGGGATCAGTCGGTTTGCCTCTGCGCGACGCATAACCGAATTTTCATAACTTTTAGAGCAAGTTCTGTTTGATTGAGAGTGATACACGCTTGACCTACCGAGTCCACTGCCGCATCCACTTGGCCCTGAGGGTGTTTCGGTAAGTTGTGCAGGCTGTCCTAATTTACACTGTCCGGGGGGGTCCGTGTGTCGTTATCTCATATGGCTCTCCGGGGTGGAACGACGATATCGAGCGAGGGCAACTCTGGCTAACTTGAATCGACACATTGGCCGTTAGAACAGCCATTTAGCCGGGTCCTATTCCTAGCCAATGGAGTAAACGTAGACTCGCATATAGCTGTATTCAATCCTCCGAGGA-GACAACAGATATGGAGCAGGGTCTTCCAAGGAACCGCCCATGGTATTAAACCGCATCCTCAACAACCGTAGATTTGCTACTTGAAGACTTTAGGGGCTTGCAACTCAGACAAAATACGTCGAGAGGATTCCAATGGGACACGCGAAATCCTGGCTGCGGGCGTAGGTCGTCCTTATGTAAGAATAGATGCATGTACAGTTCACAAACGTGCGCAGCTGGCATGTAGGTGGATAACGACAAGGCATCAGGAGAGGACGGCTCACCAGGTTTCAAAATTATCCCCAAGTAGTCATCTAGCGGGAATCAACTACAATGTTTTGTTCCCTGGAATGGCGCTAGTACTTGGGCGTGATGCATTTGTCATATAGCCTCCATCTCCGCCATCCCAATTGAGTGGGGTTGCCAAGCTAATTAAATTGTTCCGCCATGATACTACATCCCTACGATATGCTGTCGGTTTGATGCACTGCCGTTTTACTTCTCGATGGTAAAACTATGGCTGGTTGTGTTTCCGGGCTACGTTCATCCAAACCAAATAGTTATACCAGTCGTTGAATTGACGATCTTTTTGTACAAGATAAATTTCGGGTGGACCGGTGTATATGCAATTAGATCCAAATATGTTATTCTCAAGTGCCATGTTCGGTAATGTACTCAACGTCGTTAACATAGGCACTTCTGAATAGCAGCTAACCGCAATTAGTGTAGCTCCATCAATGATAGACATGACGTTACTCCACCCCAATAAAATATCGCGCCGATGTTGATCGTAATAAGACCCACGAGGGTTGACATCAAGTTCGTGTGGCAAAAGACCAGACGCCCACCCTTTTCGCGTAAACGTTCAATTATCTCTCCAAGATATGAGGTAGATAGCTAAACCTCCTTCTATGGCTCCTCCAGTTAAATCATGCCCTTAATATAAGACATCTAGGAGGGGGAGACCTCGGCTATGATAACATGMGCAGCTTGCTAAAGTGTCGAACGTATACCTCCGGGCTCCCATCTTAAAACGTAATCATTAGAAGATCTGATGGATTCACAAAGGAATGCTCCATCGCCGTCCCGAGGACTCACAAAAGAACGTTCTTCGGCGTTCTACGTAAGGCTCGCATTAAGACATCAGTARTGATCAGATTCGGTTACGTGACCTGCACCGGAAATATTTCTGTTAATGGTACACCATTTGCGCAAGAGAGCTCGCCTATGTGATCACCTTAGAATGCCTTGAGAATAGCTAATGCTAACTAAATGCCTCAATTCTGTGAAGTTGGGGCCCCAGCCAACCCGTTCATTGCGTTAGTCTCTTGAAATCAGAGCATTCAAACAAAATTGGGCTATCCTGACACGTTGATGGCTAAATGCTGTTGCAGAGCGTTTTACTCCATATCGAAAGCGGGAAAGTCGTTCAAGACTAATCGAACCATCGATTTAATCCGGATTTGTTCTACAAGCTGCTGCGCAGGAGGTCGGCGTTTAGTTCAGTGTCAGCCCTAGCAATCATTAGTAGCTAATCTCATCTCATTTTTGACCACGCGGTCCTACGACAGGATAGRGCGGGCCGACGGTAACGCAATCTCGACTATATGCGTTCCGGTTTAGATTAAAGGGTAAACTGACTGAGTACGTTTGCAATAAATGCCTCATTGCCCGCGAAGTGACGAGCGCTAGGAAAAAGATAGATTCACTAACCGTAACGTGAAYGGWGGTGTTCTGACAGAATCCTATCTTATCGGTCTTTCCGTTGTCAGCTAGTACCCACTCTAAGAGACCCACTCCACGCCTTGAACGCAATTATATTTAAAAGTGGGTTCCAGTTTGGCAGAGATACATATCAGTGTGTACGTGGAGCTGGGTATAGCCATCTTGATACGTTCCCTCTGTTTCCCGGCCGACAAAGGAGGTGGCTACAATGTCAAACAATTGGAAAATTACTGCGTAGATGAGCTATGGACCAGTTAGCCGCTCTGCGTATTAGCGCATTATTTTACAGTAGTAGGGGGGCGCGTCTTAGACAACAGCGATCCAGCTTGACTAACACTCGACACTCACCCTACTCTAATGGTTTTCTCCATAACCAAGCCTCCACAATGGTTCTTTGATGCCTACCTCATACTTGTAACTTTGCACATGCCCGTATTGGCTCGCCTTAAAAACGTACAAGCCCGGATTTTAAAAATATGAAATTCAACAGGTGCTTCACCTGTGTGCGAATTTTTAACATTTCGGCAGTCGACTCCATAACTGGTCGGAACAAATCCATCYTATGCGTTTCTGTTAGTTTAACATCGTGGGGCATTGCCTGTAGGTATCAAAGAATACTGGTTCAGCGACAGATGCACTATCACCAAGATCCGGCATAGGGCCTCTATCTGAGACTAATCTGTAACTGGCCACCTCGATAGGCAACGGTTTTCAGGCCATACACTCTCGCTAGTCGGTACGTGTCTTCTTGGTCTTATTCACCATGTCCTATACCAATATTAGCAGTACGCCCAGTCACTAAGACGTGTATTTGCCACTTTGAGAATACGCTGCCCCCCTGGCTAGTTGATTCCTGCTTGTATWTAGTATACAGGCAATCCGAAAGCGACCACTCAGGGAGCATCTCCATTTTACTTTATTAAATCGTGTTACGCCACAAATCATTACCCCATTTTCTTACAAGCAACGCATCGTTCGCTGATCCATCCGCAGGTTCAATACGACCTGAAAAGCTAGTTTCTTCAAGCCCAACGCGTCCTTTAACAGTTCTTTYATTAATGGTTGCTACCACTAGAACAATTAGTACTGAAGCGGCGTTAGGGATTCCACCCCTAATATAGCATCCAATCTCTGTGATCCTCATCYMGTGGAAAGGTAGGTTGATCGGCCTCCGCGGTCCTTCCCAAACATTAGATTTAGCCGTCGAGTTCTCATACGATGCAGAGCCGACTCCCCTTTC
GPT136220  GCACGATGATCAAGCGCTGAGGGAATAAAACCCGAAGCGACCTGACCGATTAGGTTTACAAGTGCGATCTTGATTGGCCCTGCGGCTTTCCCTCAATGTCCTTATCTTCTTGCGTATTCTAAGTACATACTGAGTGGTAGTCAAAGACATACTATTGCTCCCTCCTAATCAACATATTAAAGAGAGAACGAGGTGTTCTGGTTAACGGGCGGCGACCAGATCCAGATTCTTGAACCTGGATTGCTGTTTGGCTCTAAGTCGCAAATTAGCTATTTGTCAGGGGTCTTTGCCCTGTTGCGATCATTACTTGGAACGATACTCACAACGTAGTATGTACTAGCTTGTCAACACCACCACACGTATAGAAGGTGCGAGAATATGTCACTCCTTTGGCTATAAGAATACGAGGTAACTCGGATCTTTTGTCGAGTGAACGCATTTAGGTCCCCACATACTGATAATGAAAATATCCGTGCCATATTCCAGCGTGGGCGCATTTCCGTTCCTGCACTACCAGAGCTAGATCTTACAAGGACCTGTACCTGTGGTCAAGAGGGCTTGCAGCTTGTCGGTAGCCGTGTCGTCAAGTCGTAACTCTCGGAATATGTGTCRCAAGTAAACCAACCACGCCACTATAGCGCTATTTCCCAGCAAACGTAACGACATTACAGTGCAAGAGTCTTTGTCACCAGACAAATTAAACATTCCGAATACCAGATACTTAAGCTACGCTATCATGATCGGGAGATTCGATACTATTTCCCGACAGGCGTTGGTATATTCATACGTAACTACCAGCTGTTCAAATTCATGGCACGCAAGTACAGTTAGAAGGCAACCGGACCTGCTTACCACCTTTGTTTTCCCACTTAAGGGAACCCTTCCATGCACGATCCATTGCCAAATAATTTCAATGTCAGAATTTCTCATCATTCAGGTTTGGAAAGTCCCAATTGAGAGCGATACTGAGGAAAGTGTGGTTCTATTGTTGGATACACAGTAAGGGGTGTCCTGGCGATCCAAAGAAATAGGCTAATTAAATGGTCAGGTCAGAGCAGCTTGACCACCCCGCGCAGCTGTCATCTCCGCATGGACAAACCTTCCTTGCTGAGCTCAGGCCACAAACTCTAGAAATCAAGGTTAAGAAAGGGTTTAAGAACACGAGGGCATGACTTGCGTGTGCGCCGTTACGAATCACCCTTCTCGTCCGGAAAGCTTCCTGTAATTCTTCTCTGACGGAATTCTCTTTCTAACAGGGGGGATCAGTCGGTTTGCCTCTGCGCGACGCCTAACCGAATTTTCATAACTTTTAGAGCAAGTTCTGTTTGATTGAGAGTGATACACGCTTGACCTACCGAGTCCACTGCCGCATCCACTTRGCCCTGAGGGTGTTTCGGTAAGTTGTGCAGGCTGTCCTAATCTACACTGTCCGGGGGAACAGACCCGTCGTTATCTCATATGGCTCTCCGGGGTGGAACGACGATATCGAGCGAGGGCAACTCTGGCTAACTTGAATCGACACATTGGCCGTTAGAACAGCCATTTAGTGGTGTCCCATTCCTAGCCAGCAGGGTAAACGCAGACTCGCATGTAGCTGTATTCAATCCTCCGAGGAAGACAACAGATATGGAGCAGGGTCTTCCAAGGAACCGCCCATGGTATTAAACCGCATCCTCAACAACCGTAGATTTGCTACTTGAAGACTTTAGGGGCTTGCAACTCAGACAAAATACGTCGAGAGGATTCCAATGGGACACGCGAAATCCTGGCTGCGGGCGTAGGTCGTTCTTATGTAAGAATAGATGCGTGTACAGTTCACAAACGTGCGCAGCTGGCATGTAGGTGGATAACGACAGGGCATCAGGAGAAGACGGCTCACCAGGTTTCAAAATTATTCCCAAGTAGTCATCTAGCGGGAATCAAGTACAATGTTTTGTTCCCTGGAATGGCGATAGTACTTGGGCGTTATGCATTTGTCATATAGCCTCCATCTCCGCCATCCAAATTGAGTGGGGTTGCCAAGCTAATTAAATTGTGATGCCATGATACTACATCCCTACGATATGCTGTCGGTTTGATGCACTGCCGTTTTACTTCTCGATGGTAAAACTATGGCTGGTTGTGTTTCCGGGCTACGTTCATCCAAACCAAATAGTTATACCAGTCGCTAAATTGACGATCTTTTTGTACAAGATGAATTTCGGGTGGACCGGTGTATATGCAATTAGATCCAAATATGTTATTCTCAAGTGCCATGTTCGGTAATGTACTCAACGTCGTTAACATAGGCACTTGTGAATAGCAGCTAACCGCAATTAGTGTATCTCCATCAATGATAGACATGACGTTACTCCACCCCAATAAAATATCGCGCCAATGTTGATCGTAATAAGACCCACGAGGGTTGACACCAAGTTCGTGTGGCAAAAGACCAGACGCCCACCCTTTTCGCGTAAACGTTCAATTATCTCTCCAAGATATGAGGTAGATAGCTAAACCTCCTTCTATGGCTCCTCCAGTTAAATCATGCCCTTAATATAAGACATCCAGGAGGGGGAGACCTCGGCTATGATAACATGMGCAGCTTGCTAAAATGTCGAACGTATACCTCCGAGCTCCCATCTCAAAACGTAATCATTAGAAGATCTGATGAATTTACAAAGGAATTCTCCATCGCCGCCCCGAGGACTCACAAAAGAGCGTTCTTCGGCGTTCTACGTAAGGCTCGCATTAAGACATCAGTARTGATCAGATTCGGTTACGTGACCTTCACCGGAAATATTTCTGTTAATGGTACACCATTTACGCAAGAGAGCTCGCCTATGTGATGACTTTAGAATGCAAWGAGGATAGCTAATGCTAACTAAATGCCTCAATTCAGTGAGATTGGGGCCCCAGCCAACCCGTTCATTGCGTTGGTCTCTTGAAATCAGAGCATTCAAACAAAATTGGGCTATCCTGACACGTTGATGGCTAAATGCTGTTGCAGAACGTTTTACTCCATATCGAAAGCGAGAAAGTCGTTCAAGACTAGTTGAACCACCGATTTAATCCGGACTTGTTCTAGAAGCTGCTGCGCAGGAGGTCGGCGTTTAGTTCAGTGTCAGCCCTAGCAATCATTAGTAGCTAATCTCATCTCATTTTTGACCACGCGGTCCTACGACAGGATAGAGAAGGCCGACGGTAACGCAATCTCGGCTATGTGCGTTCCGGTTTAGATTAAAGGGTAAATTGACTGAGTACGTTTGCAATAAACGCCTCACTGCCCGCGAAGTGACGAGCGCTAGGAAAAAGATAGATTCACTAACCGTAACATGARTGGTGGTTTCCTGACAGAATCCTATCTTACCGGTCTGCCCGTTGTCGGCTAGTACCCACTCTAAGAGACCGACTCCACGCCTTGAACGCAATTATATTTAAAAGTGGGTTCCAGTTTGGCAGAGATACATATCAGTGTGTACGTGGAGCTGGGTATAGCCATCTTGATACGTTCTCTCTGTTTCCCGGCCGACAAAGGAGATGGCTTGAATGTCAAACAATTGGAAAATTCCTGCGTAGATGAGCTATGGACCAGTTAGCCGCTCTGCGTATTAGCGCATTATTTTACAGTAGTAGGGGGGCGCGTCTTAGACTACAGCGATCCAGCTTGATTAACACTCGCCACTCACCCTACTCTAATGGTTTTCTCGATAACCAAGCCTCCACAATGTCTCTTTGATGCCTATTCTACTCTTGTAACTTTGCACAAGCCCGTATTGGCTCGCCTTAAAAACGTACAAGCCCGGATTTTAAAAATATGAAATTCAACAGATGCTTCACCTGTGTGAAAACTGTTAGCGCGTCGGCAGTCGGTTCCATAACTGATCGCAACAAATCCATCCTATGCGTTTCTGTTAGTTTAACATCGTGGGGCATTGCTTGTAGGTATCAAAGAATGCCGGTACCGTGACGAATGCACTATCACCAAGATCCGGCATAGGGCCTCTATCTGAGACCAATCTGTAACTGGCCACCTCGATAGCCAACGGTTTTCAGGCCATACACTCTCGCTAGTCGGTATTTGTCTTCTTGGTCTTATTCACCATGTCCTATACCAATATTAGCAGTACGCCCAGTCACTAAGACGTGTATTTGCCACTTTGAGAATACGCTGCCCCCCTGGCTAGTTGATCCCTGCTTGTATWAAGTATACAGGCAATCCGAAAGCGACCACTCAGGGAGCATCTCCATTTTACTTTATGAGATTATGTTACGCCAAAAATCATTACCCCATTTCCTTACAAGCAACGCATCGTTTGCTGATCCATCCGCAGGTTCAATACGACCTGAAAAGCTAGTTTCTTCAAGCCCAACGCGTCCTTTAACAGATCATCCATTAGTGATTACCACTACTAGTACAATTAGTACTGAAGCGGCGTTAGGGATTCTACCCCTAGTATGGCATCCAATCTTTTCGAGCTCCACCCMGTGGGAAGGTAGGTTGATCGGCCTCCGCGGTCCTTCCCAAACACTAGACCCAGCCGTCGAGTTCTCATACGATGCAGAGCCGACTCCCCTTTC
GPT136750  GCACGATGATCAAGCGCTGAGGGAATAAAACCCGAAGCGACCTGATCGATTAGGTTTACAAGTGCGATCTTGATTGGCCCTGCGGCTTTCCCTCAATGTCCTTATCTTCTTGCGTATTCTAAGTACATACTGAGTGGTAGTCAAAGACATACTATTGCTCCCTCCTAATCAACATATTAAAGAGAGAACGAGGTGTCCTGGTTAACGGGCGGCGACCAGATCCAGATTCTTGAACCTGGATTACTGTTTCGCTCTAAGTCGCAAATTAGCTATTTGTCAGGGGTCTTTGCCCTGTTGCGATCATTACTTGGAACGATACTCACAACGTAGTATGTACTAGCTTGTCAACACCACCACACGTATAGAAGGTGCGAGAATATGTCACTCCTTTGGCTATAAGAATACGAGGTAACTCGGATCTTTTGTCGAGTGAACGCATTTAGGTCCCCACATACTGATAATGAAAATATCCGTGCCATATTCCAGCGTGGGCGCATTTCCGTTCCTGCACTACCAGAGCTCGGTCTTACAAGGACCTACACCTGTGGTCAAGAGGGCTTGCAGCTTGTCGGCTGCCGTGTCGTCAAGTCGTAACTCTCGGAATATGTGTCGCAAGTAAACCAACCACGCCACTATAGCGCTATTTCCCAGCAAACGTAACGACATTACAGTGCAAGAGTCTTTGTCACCAGACTAATTAAACATTCCGAATACTAGATACYCCGGTTGCGCTACAATAACCGGGAGATTCGATACTATTTCCCGACAGGCGTTGGTATATTCATACGTAACTACCAGCTGTTCAAATTCATGGCACGCAAGTACAGTTAGAAGGCAACCGGTCCTGCTTACCACCTTTGTTTTCCCACTTAAGGGAACCCATCCATGCACGATCCATTGCCAAATAATTTCAATGTCAGAATTTCTCATCATTCAGGTTTGGAAAGTCCCAATTGAGAGCGATACTGAGGAAAGTGTGGTTCTATTGTTGGATACACAGTAAGGGGTGTCCTGGCGATCCAAAGAAATAGGCTAATTAAATGCTGAGGTCAGAGCAGTTTGGCCACCCCGCGCAGCTGTCATCTCCGCATGGACAAACCTTCCTTGCTGAGCTCAGGCCACAAACTCTAGAAATCAAGGTCAAGTAAGGATGTGAGAACACGAGGGCATGACTTGCGTGTGCGCCGTTAGGAATCACCCTTCTCGTCCGGAAAGCTTCCTGTAATTCTTCTCTGACGGAATTCTCTTTCTAATAGAAGGGATTAGTCGGTTTGCCTCTGCGCGACGCATAACCGAATTTTCATAACTTTTAGAGCAAGTTCTGTTTGATTAAGAATGATACACGCTTGACCTACCGAGTCCACTGCCGCATCCACTTGGCCCTGAGGGTGTTTCGGTAAGTTGTGCAGGCTGTCCTAATCTACACTGTCCGGGGGAACAGACCCGTCGTTATCTCATATGGCTCTCCGGGGTGGAACGACGATATCGAGCGAGGGCAACTCTGGCTAACTTGAATCGACACATTGGCCGTTAGAACAGCCATTTAACCTTGTCTCATTCCTAGCCAGCAGGGTAAACGCAGACTCGCATGTAGCTGTATGCACTCCTCCGAGGAAGACAACAGATATGGAGCAGGGTCCTAAAGGGCACCGCCCATGGTATTAAACCGCATCCTCAACAACCGTAGATCTGCGACTTGAAGAATTTAGGGGCTTACGACTCAGACAAAATACTTCAAGAGGGTTCCAATGGGACACGCGAAATCCTGGCTGCGGGCGTAGGTCGTCCTTATGTAAGAATAAATGCGTGTACAGTTCACAAACGTGCGCAGCTGGCATGTAGGTGGATAACGACAGGGCATCAGGAGAAGACGGCTCACCAGGTTTCAAAATTATTCCCAAGTAGTCATCTAGCGGGAATCAACTACAATGTTTTGTTCCCTGGAATGGCGATAGTACTTGGGCGTTATGCATTTGTCATATAGCCTCCATCTCCGCCATCCAAATTGAGTGGGGTTGCCAAGCTAATTAAATTGTGATGCCATGATACTACATCCCTACGATATGCTGTCGGTTTGATGCACTGCCGTTTTACTTCTCGATGGTAAAACTATGGCTGGTTGTGTTTCCGGGCTACGTTCATCCAAACCAAATAGTTATACCAGTCGCTAAATTGACGATCTTTTTGTACAAGATGAATTTCGGGTGGACCGGTGTATATGCAATTAGATCCAAATATGTTATTCTCAAGTGCCATGTTCGGTAATGTACTCAACGTCGTTAACATAGGCACTTGTGAATAGCAGCTAACCGCAATTAGTGTATCTCCATCAATGATAGACATGACGYTACTCCACCCCAATAAAATATCGCGCCAATGTTGATCGTAATAAGACCCACGAGGGTTGACACCAAGTTCGTGTGGCAAAAGACCAGACGCCCACCCTTTTCGCGTAAACGTTCAATTATCTCTCCAAGATATGAGGTAGATAGCTAAACCTCCTTCTATGGCTCCTCCAGTTAAATCATGCCCTTAATATAAGACATCTAGGAGGGGGAAACCTCGGCTATGATAACATGMGCAGCTTGCTAAAGTGTCGAACGTACACTKTCGAGCTCCCATCTCAAAACGTAATCATTAGAAGATCTGATGAATTTACAAAGGAATKCTCCATCGCCGCCCCGAGGACTCACAAAAGAACGTTCTTCGGCGTTCTACGTAAGGCTCGCATTAAGACATCAGTARTGATCAGATTCGGTTACGTGACCTTCACCGGAAATATTTCTGTTAATGGTACACCATTTACGCAAGAGAGCTCGCCTATGTGATCACTTTAGAATGCAAWGAGGATAGCTAATGCTAACTAAATGCCTCAATTCAGTGAGATTGGGGCCCCAGCCAACCCGTTCATTGCGTTGGTCTCTTGAAATCAGAGCATTCAAACAAAATTGGGCTATCCTGACACGTTGATGGCTAAATGCTGTTGCAGAGCGTTTTACTCCATATCGAAAGCGGGAAAGTCGTTCAAGACTAATCGAACCATCGATTTAATCCGGATTTGTTCTACAAGCTGCTGCGCAGGAGGTCGGCGTTTAGTTCAGTGTCAGCCCTAGCAATCATTAGTAGCTAATCTCATCTCATTTTTGACCACGCGGTCCTACGACAGGATAGRGAAGGCCGACGGTAACGCAATCTCGGCTATGTGCGTTCCGGTTTAGATTAAAGGGTAAATTGACTGAGTACGTTTGCAATAAACGCCTCACTGCCCGCGAAGTGACGAGCGCTAGGAAAAAGATAGATTCACTAACCGTAACATGARTGGTGGTTTCCTGACAGAATCCTATCTTACTGGTCTTTTCGTTGTCAGCTAGTACCCACTCTAAGAGACCGACTCCACGCCTTGAACGCAATTATATTTAAAAGTGGGTTCCAGTTTGGCAGAGATACATATCAGTGTGTACGTGGAGCTGGGTATAGCCATCTTGATACGTTCTCTCTGTTTCCCGGCCGACAAAGGAGATGGCTTCAATGTCAAACAATTGGAAAATTCCTGCATAGATGAGCTATGGACCAGTTAGCCGCTCTGCGTATTAGCGCATTATTTTACAGTAGTAGGGGGGCGCGTCTTAGACTACAGCGATCCAGCTTGATTAACACTCGCCACTCACCCTACTCTAATGGTTTTCTCCATAACCAAGCCTCCACAATGTCTCTTTGATGCCTACCTCATACTTGTAACTTTGCACATGCCCGTATTGGCTCGCCTTAAAAACGTACAAGCCCGGATTTTAAAAATATGAAATTCAACAGGTGCTTCACCTGTGTGCGAATTTTTAACATTTCGGCAGTCGACTCCATAACTGGTCGGAACAAATCCATCTTATGCGTTTCTGTTAGTTTAACATCGTGGGGCATTGCTTGTAGGTATCAAAGAATGCCGGTACCGTGACGAATGCACTATCACCAAGATCCGGCATAGGGCCTCTATCTGAGACTAATCTGTAACTGGCCACCTCGATAGCCAACGGTTTTCAGGCCATACACTCTCGCTAGT-GGTATTTGTCTTCTTGGTCTTATTCACCATGTCCTATACCAATATTAGCAGTACGCCCAGTCACTAAGACGTGTATTTGCCACTTTGAGAATACGCTGCCCCCCTGGCTAGTTGATTCCTGCTTGTATWAAGTATACAGGCAATCCGAAAGCGACCACTCAGGGAGCATCTCCATTTTACTTTATGAGATTATGTTACGCCAAAAATCATTACCCCATTTCCTTACAAGCAACGCATCGTTTGCTGTTCCATCCGCAGGTTCAATACGACCTGAAAAGCTAGTTTCTTCAAGCCCAACGCGTCCTTTAACAGATCATCCATTAGTGATTATCACTACTAGTACAATTAGTACTGAAGCGGCGTCAGGGATTCTACCCCTAGTATGGCATCCAATCTTTTCGAGCTCCACCCAGTGGAAAGGTAGGTTGATCGGCCTCCGCGGTCCTTCCCAAACACTAGATTTAGCCGTCGAGTTCTCATACGATGCAGAGCCGACTCCCCTTTC
GPT136780  GCACGATGATCAAGCGCTGAGGGAATAAAACCCGAAGCGACCTGATCGATTAGGTTTACAAGTGCGATCTTGATTGGCCCTGCGGCTTTCCCTCAATGTCCTTATCTTCTTGCGTATTCTAAGTACATACTGAGTGGTAGTCAAAGACATACTATTGCTCCCTCCTAATCAACATATTAAAGAGAGAACGAGGTGTCCTGGTTAACGGGCGGTGACCAGATCCAGATTCTCGAACCTGGATTACTGTTTCGCTCTATATCGCAAATTAKATATTTGTCAGGGGTCTTTGCCCTGTTGCGATCATTACGTGGGTCGATACCCACAACTTAGTATGTACTAGCTTGTCAACACCACCACACGTATAGAAGGTGCGAGAATATGTCACTCCTTTGGCTATAAGAATACGAGGTAACTCGGATCTTTTGTCGAGTGAACACATTTAGGTCCCCACATACTGATAATGAAAATACCCGTGCCATATTCCAGCGTGGGCGCATTTCCGTTCCTGCACTACCAGAGCTCGGTCTTACAAGGACCTACACCTGTGGTCAAGAGGGCTTGCAGCTTGTCGGCTGCCGTGTCGACAAGTCGTAACTCTCGGA-TATGTGTCRCAAGTAAACCAACCACGCCACTATAGCGCTATTTCCCAGCAAACGTAACGACATTACAGTGCAAGAGTCTTTGTCACCAGACTAATTAAACATTCCGAATACTAGATACCCCGGTTGCGCTACAATAACCGGGAGATTCGATACTATTTCCCGACAGGCGTCGGTATATTCATACGTAACTACCAGCTGTTCAAATTCATGGCACCCAAGTACAGTTAGAAGGCAACCGGACCTGCTTACCACCTTTGTTTTCCCACTTAAGGGAACCCATCCATGCACGATCAATTGCCAAATAATTTCAATGTCAGAATTTCTCATCATTCAGGTTTGGAAAGTCCCAATTGAGAGCGATACTGAGGAAAGTGTGGTTCTATTGTTGGATACACAGTAAGGGGTGTCCTGGCGATCCAAAGAAATAGGCTAATTAAATGCTCAGGTCAGAGCAGCTTGACCACCCCGCGCAGCTGTCATCTCCGCATGGACAAACCTTCCTTGCCGAGCTCAGGTAACAAACTCTAGAAATCAAGGTCAAGTAAGGATGTGAGAACACGAGGGCATGACTTGCGTGTGCGCCGTTAGGAATCACCCTTCTCGTCCGGAAAGCTTCCTGTAATTCTTCTCTGACGGAATTCTCTTTCTAATAGAAGGGATCAGTCGGTTTGCCTCTGCGCGACGCATAACCGAATTTTCATAACTTTTAGAGCAAGTTCTGTTTGATTGAGAGTGATACACGTTTGACCTACCGAGTCCACTGCCGCATCCACTTAGCCCTGAGGGTGTTTCGGTAAGTTGTGCAGGCTGTCCTAATTTACACTGTCCGGGGGGGTCCGTGTGTCGTTATCTCATATGGCTCTCCGGGGTGGAACGACGATATCGAGCGAGGGCAACTCTGGCTAACTTGAATCGACACATTGGCCGTTAGAACAGCCATTTAGCCGGGTCCTATTCCTAGCCAATGGAGTAAACGTAGACTCGCATGTAGCTGTATGCACTCCTCCGAGGAAGACAACAGATACGGAGCAGGGTCCTAAAGGGCACCGCCCATGGTATTAAACCGCATCCTCAACAACCGTAGATCTGCGACTTGAAGAATTTAGGGGCTTACGACTCAGACAAAATACTTCAAGAGGGTTCCAATGGGACACGCGAAATCCTGGCTGCGGGCGTAGGTCGTCCTTATGTAAGAATAAATGCGTGTACAGTTCACAAACGTGCGCAGCTGGCATGTAGGTGGATAACGACAGGGCATCAGGAGAAGACGGCTCACCAGGTTTCAAAATTATTCCCAAGTAGTCATCTAGCGGGAATCAACTACAATGTTTTGTTCCCTGGAATGGCGATAGTACTTGGGCGTGATGCATTTGTCATATAGCCTCCATCTCCGCCATCCCAATTGAGTGGGGTTGCCAAGCTAATTAAATTGTGATGCCATGATACTACATCCCTACGATATGCTGTCGGTTTGATGCACTGCCGTTTTACTTCTCGATGGTAAAACTATGGCTGGTTGTGTTTCCGGGCTACGTTCATCCAAACCAAATAGTTATACCAGTCGCTAAATTGACGATCTTTTTGTGCAAGATGAATTTCGGGTGGACCGGTGTATATGCAATTAGATCCAAATATGTTATTCTCAAGTGCCATGTTCGGTAATGTACTCAACGTCGTTAACATAGGCACTTGTGAATAGCAGCTAACCGCAATTAGTGTATCTCCATCAATGATAGACATGACGYTACTCCACCCCAATAAAATATCGCGCCAATGTTGATCGTAATAAGACCCACGAGGGTTGACATCAAGTTCGTGTGGCAAAAGACCAGACGCCCACCCTTTTCGCGTAAACGTTCAATTATCTCTCCAAGATATGAGGTAGATAGCTAAACCTCCTTCTATGGCTCCTCCAGTTAAATCATGCCCTTAGTATAAGACATCCAGGAGGGGGAGACCTCGGCTATGATAACATGMGCAGCTTGCTAAAGTGTCGAACGTACACTKTCGAGCTCCCATCTCAAAACGTAATCATTAGAAGATCTGATGGATTCACAAAGGAATTCTCCATCGCCGCCCCGAGAACTCACAAAAGAAAGTCCTTCGGCGTTCTACGTAAGGCTCGCATTAAGACATCAGTARTGATCAGATTCGGTTACGTGACCTTCACCGGAAATATTTCTGTTAATGGTACACCATTTACGCAAGAGAGCTCGCCTATGTGATCACTTTAGAATGCAAAACGGATAGCTAATGCTAACTAAATGCCTCAATTCTGTGAAGTTGGGGCCCCAGCCAACCCGTTCATTGCGTTGGTCTCTTGAAATCAGAGCATTCAAACAAAATTGGGCTATCCTGACACGTTGATGGCTAAATGCTGTTGCAGAACGTTTTACTCCATATCGAAAGCGGGAAAGTCGTTCAAGACTAGTTGAACCATCGATTTAATCCGGATTTGTTCTACAAGCTGCTGCGCAGGAGGTCGGCGTTTAGTTCAGTGTCAGCCCTAGCAATCATTAGTAGCTAATCTCATCTCATTTTTGACCACGCGGTCCTACGACAGGATAGGGAAGACCGACGGTAACGCAATCTCGGCTATGTGCGTTCCGGTTTAGATTAAAGGGTAAATTGACTGAGTACGTTTGCAATAAACGCCTCACTGCCCGCGAAGTGACGAGCGCTAGGAAAAAGATAGATTCACTAACCGTAACATGARTGGTGGTTTCCTGACAGAATCCTATCTTACTGGTCTTTTCGTTGTCAGCTAGTACCCACTCTAAGAGACCGACTCCACGCCTTGAACGCAATTATATTTAAAAGTGGGTTCCAGTTTGGCAGAGATACATATCAGTGTGTACGTGGAGCTGGGTATAGCCATCTTGATACGTTCTCTCTGTTTCCCGGCCGACAAAGGAGATGGCTTGAATGTCAAACAATTGGAAAATTCCTGCGTAGATGAGCTATGGACCAGTTAGCCGCTCTGCGTATTAGCGCATTATTTTACAGTAGTAGGGGGGCGCGTCTTAGACTACAGCGATCCAGCTTGATTAACACTCGCCACTCACCCTACTCTAATGGTTTTCTCCATAACCAAGCCTCCACAATGTCTCTTTGATGCCTACCTCATACTTGTAACTTTGCACATGCCCGTATTGGCTCGCCTTAAAAACGTACAAGCCCGGATTTTAAAAATATGAAATTCAACAGGTGCTTCACCTGTGTGCGAATTTTTAACATTTCGGCAGTCGACTCCATAACTGGTCGGAACAAATCCATCTTATGCGTTTCTGTTAGTTTAACATCGTGGGGCATTGCTTGTAGGTATCAAAGAATACTGGTTCAGCGACGAATGCACTATCACCAAGATCCGGCATAGGGCCTCTATCTGAGACTAATCTGTAACTGGCCACCTCGATAGCCAACGGTTTTCAGGCCATACACTCTCGCTAGTCGGTATTTGTCTTCTTGGTCTTATTCACCATGTCCTATACCAATATTAGCAGTACGCCCAGTCACTAAGACGTGTATTTGCCACTTTGAGAATACGCTGCCCCCCTGGCTAGTTGATTCCTGCTTGTATWAAGTATACAGGCAATCCGAAAGCGACCACTCAGGGAGCATCTCCATTTTACTTTATTAAATCGTGTTACGCCAAAAATCATTACCCCATTTTCTTACAAGCAACGCATCGTTTGCTGATCCATCCGCAGGTTCAATACGACCTGAAAAGCTAGTTTCTTCAAGCCCAACGCGTCCTTTAACAGATCATCCATTAGTGATTATCACTACTAGTACAATTAGTACTGAAGCGGCGTCAGGGATTCTACCCCTAGTATGGCATCCAATCTTTTCGAGCTCCACCCAGTGGAAAGGTAGGTTGATCGGCCTCCGCGGTCCTTCCCAAACACTAGATTTAGCCGTCGAGTTCTCATACGATGCAGAGCCGACTCCCCTTTC
GPT136790  GCACGATGATCAAGCGCTGAGGGAATAAAACCCGAAGCGACCTGATCGATTAGGTTTACAAGTGCGATCTTGATTGGCCCTGCGGCTTTCCCTCAATGTCCTTATCTTCTTGCGTATTCTAAGTACATACTGAGTGGTAGTCAAAGACATACTATTGCTCCCTCCTAATCAACATATTAAAGAGAGAACGAGGTGTCCTGGTTAACGGGCGGCGACCAGATCCAGATTCTTGAACCTGGATTGCTGTTTGGCTCTATATCGCAGATTAGCTATTTGTCAGGGGTCTTTGCCCTGTTGCGATCATTACTTGGAACGATACTCACAACGTAGTATGTACTAGCTTGTCAACACCACCACACGTATAGAAGGTGCGAGAATATGTCACTCCTTTGGCTATAAGAATACGAGGTAACTCGGATCTTTTGTCGAGTGAACACATTTAGGTCCCCACATACTGATAATGAAAATACCCGTGCCATATTCCAGCGTGGGCGCATTTCCGTTCCTGCACTACCAGAGCTAGGTCTTACAAGGACCTGTACCTGTGGTCAAGAGGGCTTGCAGCTTGTCGGTAGCCGTGTCGACAAGTCGTAACTCTCGGAATATGTGTCRCAAGTAAACCAACCACGCCACTATAGCGCTATTTCCCAGCAAACGCAACGACATTACAGTGCGAGAGTCTTTGTCACCAGACAAATTAAACATTCCGAATACTAGATACTTAAGCTACGCTATCATGATCGGGAGATTCGATACTATCTTCCGACAGGCGTCGGCATATTCATACGTAACTACCAGCTGTTCAAATTCATGGCACGCAAGTACAGTTAGAAGGCAACCGGACCTGCTTACCACCTTTGTTTTCCCACTTAAGGGAACCCTTCCATGCACGATCCACTGCCAAATAATTTAAATGTCAGAATTTCTCATCATTCAGGTTTGGAAAGTCCCAATTGAGAGCGATACTGAGGAAAGTGTGGTTCTATTGTTGGATACACAGTAAGGGGTGTCCTGGCGATCCAAAGAAATAGGCTAATTAAATGCTCAGGTCAGAGCAGCTTGACCACCCCGCGCAGCTGTCATCTCCGCATGGACAAACCTTCCTTGCTGAGCTCAGGCCACAAACTCTAGAAATCAAGGTCAAGAAAGGGTTTAAGAACACGAGGGCATGACTTGCGTGTGCGCCGTTACGAATCACCCTTCTCGTCCGGAAAGCTTCCTGTAATTCTTCTCTGACGGAATTCTCTTTCTAACAGGGGGGATCAGTCGGTTTGCCTCTGCGCGACGCCTAAATTAATTTTCATAACTTTTAGAGCAGGTTCTGTTTGATTGAGAGTGATACACGCTTGACCTACCGAGTCCACTGCCGCATCCACTTAGCCCTGAGGGTGTTTCGGTAAGTTGTGCAGGCTGTCCTAATTTACACTGTCCGGGGGGGTCCGTGTGTCGTTATCTCATATGGCTCTCCGGGGTGGAACGACGATATCGAGCGAGGGCAACTCTGGCTAACTTGAATCGACACATTGGCCGTTAGAACAGCCATTTAGCCGGGTCYTATTCCTAGCCAATGGAGTAAACGTAGACTCGCATGTAGCTGTATTCAATCCTCCGAGGAAGACAACAGATATGGAGCAGGGTCTTCCAAGGAACCGCCCATGGTATTAAACCGCATCCTCAACAACCGTAGATCTGCTGTTTGAAGACTTTAGGGGCTTGCAACTCAGACAAAATACGTCGAGAGGATTCCAATGGGACACGCGAAATCCTGGCTGCGGGCGTAGGTCGTCCTTATGTAAGAATAAATGCATGTACAGTTCACAAACGTGCGCAGCTGGCATGTAGGTGGATAACGACAGGGCATCAGGAGAAGACGGCTCACCAGGTTTCAAAATTATTCCCAAGTAGTCATCTAGCGGGAATCAACTACAATGTTTTGTTCCCTGGAATGGCGCTAGTACTTGGGCGTGATGCATTTGTCATATAGCCTCCATCTCCGCCATCCCAATTGAGTGGGGTTGCCAAGCTAATTAAATTGTGATGCCATGATACTACATCCCTACGATATGCTGTCGGTTTGATGCACTGCCGTTTTACTTCTCGATGGTAAAACTATGGCTGGTTGTGTTTCCGGGCTACGTTCATCCAAACCAAATAGTTATACCAGTCGCTAAATTGACGATCTTTTTGTGCAAGATGAATTTCGGGTGGACCGGTGTATATGCAATTAGATCCAAATATGTTATTCTCAAGTGCCATGTTCGGTAATGTACTCAACGTCGTTAACATAGGCACTTCTGAATAGCAGCTAACCGCAATTAGTGTAGCTCCATCAATGATAGACATGACGYTACTCCACCCCAATAAAATATCGCGCCAATGTTGATCGTAATAAGACCCACGAGGGTTGACACCAAGTTCGTGTGGCAAAAGACCAGACGCCCACCCTTTTCGCGTAAACATCTGCCCGACCTCTTGAGATATGAGGTAGATAGTTAAACCTCCTTCTATGGCTCCTCCAGTTAAATCATGCCCTTAATATAAGACATCTAGGAGGGGGAGACCTCGGCTATGATAACATGMGCAGCTTGCTAAAATGTCGAACGTATACCTCCGGGCTCCCATCTTAAAACGTAATCATTAGAAGATCTGATGGATTCACAAAGGAATGCTCCATCGCCGCCCCGAGGACTCACGAAAGAGCGTTCTTCGGCGTTCTACGTAAGGCTCGCATTAAGACATCAGTARTGATCAGATTCGGTTACGTGACCTTCACCGGAAATATTTCTGTTAATGGTACACCATTTACGCAAGAGAGCTCGCCTATGTGATGACTTTAGAATGCCTTGAGGATAGCTAATGCTAACTAAATGCCTCAATTCTGTGAAGTTGGGGCCCCAGCCAACCCGTTCATTGCGTTAGTCTCTTGAAATCAGAGCATTCAAACAAAATTGGGCTATCCTGACACGTTGATGGCTAAATGCTGTTGCAGAACGTTTTACTCCATATCGAAAGCGGGAAAGTCGTTCAAGACTAGTCGGGCCATCGATTTAATCCGGATTTGTTCTACAAGCTGCTGCGCAGGAGGTCGGCGTTTAGTTCAGTGTCAGCCCTAGCAATCATTAGTAGCTAATCTCATCTCATTTTTGACCACGCGGTCCTACGACAGGATAGGGAAGACCGACGGTAACGCAATCTCGGCTATATGCGTTCCGGTTTAGATTAAAGGGTAAATTGACTGAGTACGTTTGCAATAAACGCCTCACTGCTCGCGAAGTGACGAGCACCATGA-WAAGATAGATTCACTAACCGTAACATGARTGGTGGTTTCCTGACAGAATCCTATCTTATCGGGCTTTTCGTTGTCGGCTAGTACCCACTCTAAGAGACCCACTCCACGCCTTGAACGCAATTATATTTAAAAGTGGGTTCCAGTTTGGCAGAGATACATATCAGTGTGTACGTGGAGCTGGGTATAGCCATCTTGATACGTTCCCTCTGTTTCCCGGCCGACAAAGGAGATGGCTACAATGTCAAACAATTGGAAAATTCCTGCGTAGATGAGCTATGGACCAGTTAGCCGCTCTGCGTATTAGCGCATTATTTTACAGTAGTAGGGGGGCGCGTCTTAGACAACAGCGATCCAGCTTGACTAACACTCGCCACTCACCCTACTCTAATGGTTTTCTCCATAACCAAGCCTCCACAATGTCTCTTTGATGCCTACCTCATACTTGTAACTTTGCACATGCCCGTATTGGCTCGCCTTAAAAACGTACAAGCCCGGATTTTAAAAATATGAAATTCAACAGGTGCTTCACCTGTGTGCGAATTTTTAACATTTTTACAGTTTGTTCCATAACTGATCGCAACAAATCCATCCTATGCGTTTCTGTTAGTTTAACATCGTGGGGCATTGCTTGTAGGCATCAAAGAATACTGGTTCAGCGACGAATGCACTATCACCAAGATCCGGCATAGGGCCTCTATCTGAGACTAATCTGTAACTGGCCACCTCGATAGCCAACGGTTTTCAGGCCATACACTCTCGCTAGTCGGTATTTGTCTTCTTGGTCTTATTCACCATGTCCTATACCAMTATTAGCAGTACGCCCAGTCACTAAGACGTGTATTTGCCACTTTGAGAATACGCTGCCCCCCTGGCTAGTTGATTCCTGCTTGTATWTAGTATACAGGCAATCCGAAAGCGACCACTCAGGGAGCATCTCCATTTTACTTTATTARATCGTGTTACGCCACAAATCATTACCCCATTTCCTTACAAGCAACGCATCGTTTGCTGATCCATCCGCAGGTTCAATACGACCTGAAAAGCTAGTTTCTTCAAGCCCAACGCGTCCTTTAACAGTTCTTTTATCAATGGTTGCTACCACTAGAACAATTAGTACTGAAGCGGCGTTAGGGATTCCACCCCTAATATAGCATCCAATCTCTGTGATCCTCATCYMGTGGAAAGGTAGGTTGATCGGCCTCCGYGGTCCTCCCCAAACATTAGATTTAGCCGTCGAGTTCTCATACGATGCAGAGCCGACTCCCCTTTC
GPT136820  GCACGGTGACCGAGCGCCGAGGGAATAAAACCCGAAGCGACCTGACCGATTAGGTTTACAAGTGCGATCTTGATTGGCCCTGCGGTCTTCCCTCAATGTCCTTATCTTCTTGCGTATTCTAAGTACATACTGAGTGGTAGTCAAAGACATACTATTGCTCCCTCCTAATCAACATATTAAAGAGAGAACGAGGTGTCCTGGTTAACGGGCGGCGACCAGATCCAGATTCTTGAACCTGGATTACTGTTTCGCTCTAAGTCGCAAATTAGCTATTTGTCAGGGGTCTTTGCCCTGTTGCGATCATTACGTGGATCGATACTCACAACGTAGTATGTACTAGCTTGTCAACACTATCACACGTATAGAAGGTGCGAGAACAGGTAACTCCTTTGGCTATAAGAATACGAGGTAACTCGGATCTTTTGTCGAGTGAACACATTTAGGTCCCCACATACTGATAATGAAAATACCCGTGCCATATTCCAGCGTGGGCGCATTTCCGTTCCTGCACTACCAGAGCTAGGTCTTACAAGGACCTGTACCTGTGGTCAAGAGGGCTTGCAGCTTGTCGGCTGCCGTGTCGACAAGTCGTAACTCTCGGA-TATGTGTCRCAAGTAAACCAACCACGCCACTATAGCGCTATTTCCCAGCAAACGTAACGACATTACAGTGCAAGAGTCTTTGTCACCAGACTAATTAAACATTCCGAATACCAGATACTTAAGCTACGCTATAATGATCGGGAGATTCGATACTATCTCCCGACAGGCGTCGGCATATTCATACGTAACTACCAGCCGTTCAAATTCATGGCACCCAAGTACAGTTAGAAGGCAACCGGACCTGCTTACCACCTTTGTTTTCCCACTTAAGGGAACCCTTCCATGCACGATCCATTGCCAAATAATTTCAATGTCAGAATTTCTCATCATTCAGGTTTGGAAAGTCCCAATTGAGAGCGATACTGAGGAAAGTGTGGTTCTATTGTTGGATACACAGTAAGGGGTGTCCTGGCGATCCAAAGAAATAGGCTAATTAAATGCTCAGGTCAGAGCAGCTTGACCACCCCGCGCAGCTGTCATCTCCGCATGGACAAACCTTCCTTGCTGAGCTCAGGCCACAAACTCTAGAAATAAAGGTCAAGTAAGGATGCGAGAACACGAGGGCATGACTTGCGTGTGCGCCGTTAGGAATCACCCTTCTCGTCCGGAAAGCTTCCTGTAATTCTTCTCTGACGGAATTCTCTTTCTAATAGAAGGGATTAGTCGGTTTGCTTCTGCGCGACGCATAACCGAATTTTCATAACTTTTAGAGCAAGTTCTGTTTGATTGAGAGTGATACACGCTTGACCTACCGAGTCCACTGCCGCATCCACTTGGCCCTGAGGGTGTTTCGGTAAGTTGTGCAGGCTGTCCTAATTTACACTGTCCGGGGGGGTCCGTGTGTCGTTATCTCATATGGCTCTCCGGGGTGGAACGACGATATCGAGCGAGGGCAACTCTGGCTAACTTGAATCGACACATTGGCCGTTAGAACAGCCATTTAGCCGGGTCCTATTCCTAGCCAGCAGGGTAAACGCAGACTCGCATGTAGCTGTATGCACTCCTCCGAGGAAGACAACAGATACGGAGCAGGGTCCTAAAGGGCACCGCCCATGGTATTAAACCGCATCCTCAACAACCGTAGATCTGCGACTTGAAGAATTTAGGGGCTTACGACTCAGACAAAATACTTCAAGAGGGTTCCAATGGGACACGCGAAATCCTGGCTGCGGGCGTAGGTCGTCCTTATGTAAGAATAAATGCGTGTACAGTTCACAAACGTGCGCAGCTGGCATGTAGGTGGATAACGACAGGGCATCAGGAGAAGACGGCTCACCAGGTTTCAAAATTATTCCCAAGTAGTCATCTAGCGGGAATCAACTACAATGTTTTGTTCCCTGGAATGGCGCTAGTACTTGGGCGTGATGCATTTGTCATATAGCCTCCATCTCCGCCATCCCAATTGAGTGGGGTTGCCAAGCTAATTAAATTGTGACGCCATGATACTACATCCCTACGATATGCTGTCGGTTTGATGCACTGCCGTTTTACTTCTCGATGGTAAAACTATGGCTGGTTGTGTTTCCGGGCTACGTTCATCCAAACCAAATAGTTATACCAGTCGTTGAATTGACGATCTTTTTGTGCAAGATGAATTTCGGGTGGACCGGTGTATATGCAATTAGATCCAAATATGTTATTCTCAAGTGCCATGTTCGGTAATGTACTCAACGTCGTTAACATAGGCACTTGTGAATAGCAGCTAACCGCAATTAGTGTAGCTCCATCAATGATAGACATGACGYTACTCCACCCCAATAAAATATCGCGCCGATGTTGATCGTAATAAGACCCACGAGGGTTGACACCAAGTTCGTGTGGCAAAAGACCAGACGCCCACCCTTTTCGCGTAAACGTTCAATTATCTCTCCAAGATATGAGGTAGATAGTTAAACCTCCTTCTATGGCTCCTCCAGTTAAATCATGCCCTTAATATAAGACATCTAGGAGAGGGAGACCTCGGCTATGATAACATGMGCAGCTTGCTAAAATGTCGAACGTATACCTCCGGGCTCCCATCTTAAAACGTAATCATTAGAAGATCTGATGGATTCACAAAGGATTTCTCCATCGCCGCCCCGAGGACTCACAAAAGAGCGTTCTTCGGCGTTCTACGTAAGGCTCGCATTAAGACATCAGTARTGATCAGATTCGGTTACGTGACCTTCACCGGAAATATTTCTGTTAATGGTACACCATTTACGCAAGAGAGCTCGCCTATGTGATCACTTTAGAATGCCTTGAGAATAGCTAATGCTAACTAAATGCCTCAATTCTGTGAAGTTGGGGCCCCAGCCAACCCGTTCATTGCGTTAGTCTCTTGAAATCAGAGCATTCAAACAAAATTGGGCTATCCTGACACGTTGATGGCTAAATGCTGTTGCAGAGCGTTTTACTCCAGATCGAAAGTGGGAAAGTCGTTCAAGACTAATCGAACCATCGATTTAATCCGGATTTGTTCTACAAGCTGCTGCGCAGGAGGTCGGCGTTTAGTTCAGTGTCAGCCCTAGCAATCATTAGTAGCTAATCTCATCTCATTTTTGACCACGCGGTCCTACGACAGGATAGGGAAGACCGACGGTAACGCACTATGGACTATGTGCGTTCCGGTTTAGATTAAAGGGTAAATTGACTGAGTACGTTTGCAATAAATGCCTCATTGCCCGCGAAGTGACGAGCGCTAGGAAAAAGATAGATTCACTAACCGTAACATGARTGGTGGTTTCCTGACAGAATCCTATCTTATCGGGCTTTTCGTTGTCGGCTAGTACCCACTCTAAGAGACCCACTCCACGCCTTGAACGCAATTATATTTAAAAGTGGGTTCCAGTTTGGCAGAGATACATATCAGTGTGTACGTGGAGCTGGGTATAGCCATCTTGATACGTTCTCTCTGTTTCCCGGCCGACAAAGGAGATGGCTTGAATGTCAAACAATTGGAAAATTCCTGCGTAGATGAGCTATGGACCAGTTAGCCGCTCTGCGTATTAGCGCATTATTTTACAGTAGTAGGGGGGCGCGTCTTAGACTACAGCGATCCAGCTTGTCTAACACTCGACACTCACCCTACTCTAATGGTTTTCTCCATAACCAAGCCTCCACAATGTCTCTTTGATGCCTACCTCATACTTGTAACTTTGCACATGCCCGTATTGGCTCGCCTTAAAAACGTACAAGCCCGGATTTTAAAAATATGAAATTCAACAGGTGCTTCACCTGTGTGCGAATTTTTAACATTTTTACAGTTTGTTCCATAACTGATCGCAACAAATCCATCTTATGCGTTTCTGTTAGTTTAACATCGTGGGGCATTGCCTGTAGGTATCAAAGAATACTGGTTCAGCGACAGATGCACTATCACCAAGATCCGGCATAGGGCCTCTATCTGAGACCAATCTGTAACTGGCCACCTCGATAGGCAACGGTTTTCAGGCCATACACTCTCGCTAGTCGGTACGTGTCTTCTTGGTACGCTTCACCATGTCCTATACCAATATTAGCAGTACGCCCAGTCACTAAGACGTGTATTTGCCACTTTGAGAATACGCTGCCCCCCTGGCTAGTTGATTCCTGCTTGTATWTAGTATACAGGCAATCCGAAAGCGACCACTCAGGGAGCATCTCCATTTTACTTTATGAGATTATGTTACGCCAAAAATCATTACCCCATTTCCTTACAAGCAACGCATCGTTTGCTGTTCCATCCGCAGGTTCAATACGACCTGAAGAGCCAGTTTCTTCAAGCCCAACGCGTCCTTTAACAGATCTCTCATTAATAATTGCCACTACTAGTATAATTAGTACTGGAGCGGCGTCAGGGATGC-ACCCCTAGTATGGCATCGAATCTCTTCGAGTCCCATCYMGTGGAAAGGTAGGTTGATCGGCCTCCGCGGTCCTTCCCAAACATTAGATTTAGCCGTCGAGTTCTCATACGATGCAGAGCCGACTCCCCTTTC
GPT137220  GCACGATGATCAAGCGCTGAGGGAATAAAACCCGAAGCGACCTGATCGATTAGGTTTACAAGTGCGATCTTGATTGGCCCTGCGGCTTTCCCTCAATGTCCTTATCTTCTTGCGTATTCTAAGTACATACTGAGTGGTAGTCAAAGACATACTATTGCTCCCTCCTAATCAACATATTAAAGAGAGAACGAGGTGTCCTGGTTAACGGGCGGCGACCAGATCCAGATTCTTGAACCTGGATTACTGTTTCGCTCTAAGTCGCAAATTAGCTATTTGTCAGGGGTCTTTGCCCTGTTGCGATCATTACTTGGAACGATACTCACAACGTAGTATGTACTAGCTTGTCAACACCACCACACGTATAGAAGGTGCGAGAATATGTCACTCCTTTGGCTATAAGAATACGAGGTAACTCGGATCTTTTGTCGAGTGAACGCATTTAGGTCCCCACATACTGATAATGAAAATATCCGTGCCATATTCCAGCGTGGGCGCATTTCCGTTCCTGCACTACCAGAGCTCGGTCTTACAAGGACCTACACCTGTGGTCAAGAGGGCTTGCAGCTTGTCGGCTGCCGTGTCGTCAAGTCGTAACTCTCGGAATATGTGTCGCAAGTAAACCAACCACGCCACTATAGCGCTATTTCCCAGCAAACGTAACGACATTACAGTGCAAGAGTCTTTGTCACCAGACTAATTAAACATTCCGAATACTAGATACCCCGGTTGCGCTACAATAACCGGGAGATTCGATACTATTTCCCGACAGGCGTTGGTATATTCATACGTAACTACCAGCTGTTCAAATTCATGGCACGCAAGTACAGTTAGAAGGCAACCGGTCCTGCTTACCACCTTTGTTTTCCCACTTAAGGGAACCCATCCATGCACGATCCATTGCCAAATAATTTCAATGTCAGAATTTCTCATCATTCAGGTTTGGAAAGTCCCAATTGAGAGCGATACTGAGGAAAGTGTGGTTCTATTGTTGGATACACAGTAAGGGGTGTCCTGGCGATCCAAAGAAATAGGCTAATTAAATGCTGAGGTCAGAGCAGTTTGGCCACCCCGCGCAGCTGTCATCTCCGCATGGACAAACCTTCCTTGCTGAGCTCAGGCCACAAACTCTAGAAATCAAGGTCAAGTAAGGATGTGAGAACACGAGGGCATGACTTGCGTGTGCGCCGTTAGGAATCACCCTTCTCGTCCGGAAAGCTTCCTGTAATTCTTCTCTGACGGAATTCTCTTTCTAATAGAAGGGATTAGTCGGTTTGCCTCTGCGCGACGCATAACCGAATTTTCATAACTTTTAGAGCAAGTTCTGTTTGATTAAGAATGATACACGCTTGACCTACCGAGTCCACTGCCGCATCCACTTGGCCCTGAGGGTGTTTCGGTAAGTTGTGCAGGCTGTCCTAATCTACACTGTCCGGGGGAACAGACCCGTCGTTATCTCATATGGCTCTCCGGGGTGGAACGACGATATCGAGCGAGGGCAACTCTGGCTAACTTGAATCGACACATTGGCCGTTAGAACAGCCATTTAACCTTGTCTCATTCCTAGCCAGCAGGGTAAACGCAGACTCGCATGTAGCTGTATGCACTCCTCCGAGGAAGACAACAGATATGGAGCAGGGTCCTAAAGGGCACCGCCCATGGTATTAAACCGCATCCTCAACAACCGTAGATCTGCGACTTGAAGAATTTAGGGGCTTACGACTCAGACAAAATACTTCAAGAGGGTTCCAATGGGACACGCGAAATCCTGGCTGCGGGCGTAGGTCGTCCTTATGTAAGAATAAATGCGTGTACAGTTCACAAACGTGCGCAGCTGGCATGTAGGTGGATAACGACAGGGCATCAGGAGAAGACGGCTCACCAGGTTTCAAAATTATTCCCAAGTAGTCATCTAGCGGGAATCAACTACAATGTTTTGTTCCCTGGAATGGCGATAGTACTTGGGCGTTATGCATTTGTCATATAGCCTCCATCTCCGCCATCCAAATTGAGTGGGGTTGCCAAGCTAATTAAATTGTGATGCCATGATACTACATCCCTACGATATGCTGTCGGTTTGATGCACTGCCGTTTTACTTCTCGATGGTAAAACTATGGCTGGTTGTGTTTCCGGGCTACGTTCATCCAAACCAAATAGTTATACCAGTCGCTAAATTGACGATCTTTTTGTACAAGATGAATTTCGGGTGGACCGGTGTATATGCAATTAGATCCAAATATGTTATTCTCAAGTGCCATGTTCGGTAATGTACTCAACGTCGTTAACATAGGCACTTGTGAATAGCAGCTAACCGCAATTAGTGTATCTCCATCAATGATAGACATGACGYTACTCCACCCCAATAAAATATCGCGCCAATGTTGATCGTAATAAGACCCACGAGGGTTGACACCAAGTTCGTGTGGCAAAAGACCAGACGCCCACCCTTTTCGCGTAAACGTTCAATTATCTCTCCAAGATATGAGGTAGATAGCTAAACCTCCTTCTATGGCTCCTCCAGTTAAATCATGCCCTTAATATAAGACATCTAGGAGGGGGAAACCTCGGCTATGATAACATGMGCAGCTTGCTAAAGTGTCGAACGTACACTKTCGAGCTCCCATCTCAAAACGTAATCATTAGAAGATCTGATGAATTTACAAAGGAATTCTCCATCGCCGCCCCGAGGACTCACAAAAGAACGTTCTTCGGCGTTCTACGTAAGGCTCGCATTAAGACATCAGTARTGATCAGATTCGGTTACGTGACCTTCACCGGAAATATTTCTGTTAATGGTACACCATTTACGCAAGAGAGCTCGCCTATGTGATCACTTTAGAATGCAATGAGGATAGCTAATGCTAACTAAATGCCTCAATTCAGTGAGATTGGGGCCCCAGCCAACCCGTTCATTGCGTTGGTCTCTTGAAATCAGAGCATTCAAACAAAATTGGGCTATCCTGACACGTTGATGGCTAAATGCTGTTGCAGAGCGTTTTACTCCATATCGAAAGCGGGAAAGTCGTTCAAGACTAATCGAACCATCGATTTAATCCGGATTTGTTCTACAAGCTGCTGCGCAGGAGGTCGGCGTTTAGTTCAGTGTCAGCCCTAGCAATCATTAGTAGCTAATCTCATCTCATTTTTGACCACGCGGTCCTACGACAGGATAGAGAAGGCCGACGGTAACGCAATCTCGGCTATGTGCGTTCCGGTTTAGATTAAAGGGTAAATTGACTGAGTACGTTTGCAATAAACGCCTCACTGCCCGCGAAGTGACGAGCGCTAGGAAAAAGATAGATTCACTAACCGTAACATGARTGGTGGTTTCCTGACAGAATCCTATCTTACTGGTCTTTTCGTTGTCAGCTAGTACCCACTCTAAGAGACCGACTCCACGCCTTGAACGCAATTATATTTAAAAGTGGGTTCCAGTTTGGCAGAGATACATATCAGTGTGTACGTGGAGCTGGGTATAGCCATCTTGATACGTTCTCTCTGTTTCCCGGCCGACAAAGGAGATGGCTTCAATGTCAAACAATTGGAAAATTCCTGCATAGATGAGCTATGGACCAGTTAGCCGCTCTGCGTATTAGCGCATTATTTTACAGTAGTAGGGGGGCGCGTCTTAGACTACAGCGATCCAGCTTGATTAACACTCGCCACTCACCCTACTCTAATGGTTTTCTCCATAACCAAGCCTCCACAATGTCTCTTTGATGCCTACCTCATACTTGTAACTTTGCACATGCCCGTATTGGCTCGCCTTAAAAACGTACAAGCCCGGATTTTAAAAATATGAAATTCAACAGGTGCTTCACCTGTGTGCGAATTTTTAACATTTCGGCAGTCGACTCCATAACTGGTCGGAACAAATCCATCTTATGCGTTTCTGTTAGTTTAACATCGTGGGGCATTGCTTGTAGGTATCAAAGAATGCCGGTACCGTGACGAATGCACTATCACCAAGATCCGGCATAGGGCCTCTATCTGAGACTAATCTGTAACTGGCCACCTCGATAGCCAACGGTTTTCAGGCCATACACTCTCGCTAGTCGGTATTTGTCTTCTTGGTCTTATTCACCATGTCCTATACCAATATTAGCAGTACGCCCAGTCACTAAGACGTGTATTTGCCACTTTGAGAATACGCTGCCCCCCTGGCTAGTTGATTCCTGCTTGTATWAAGTATACAGGCAATCCGAAAGCGACCACTCAGGGAGCATCTCCATTTTACTTTATGAGATTATGTTACGCCAAAAATCATTACCCCATTTCCTTACAAGCAACGCATCGTTTGCTGTTCCATCCGCAGGTTCAATACGACCTGAAAAGCTAGTTTCTTCAAGCCCAACGCGTCCTTTAACAGATCATCCATTAGTGATTATCACTACTAGTACAATTAGTACTGAAGCGGCGTCAGGGATTCTACCCCTAGTATGGCATCCAATCTTTTCGAGCTCCACCCMGTGGAAAGGTAGGTTGATCGGCCTCCGCGGTCCTTCCCAAACACTAGATTTAGCCGTCGAGTTCTCATACGATGCAGAGCCGACTCCCCTTTC
GPT137240  GCACGATGATCAAGCGCTGAGGGAATAAAACCCGAAGCGACCTGATCGATTAGGTTTACAAGTGCGATCTTGATTGGCCCTGCGGCTTTCCCTCAATGTCCTTATCTTCTTGCGTATTCTAAGTACATACTGAGTGGTAGTCAAAGACATACTATTGCTCCCTCCTAATCAACATATTAAAGAGAGAACGAGGTGTCCTGGTTAACGGGCGGCGACCAGATCCAGATTCTTGAACCTGGATTACTGTTTCGCTCTAAGTCGCAAATTAGCTATTTGTCAGGGGTCTTTGCCCTGTTGCGATCATTACTTGGAACGATACTCACAACGTAGTATGTACTAGCTTGTCAACACCACCACACGTATAGAAGGTGCGAGAATATGTCACTCCTTTGGCTATAAGAATACGAGGTAACTCGGATCTTTTGTCGAGTGAACGCATTTAGGTCCCCACATACTGATAATGAAAATATCCGTGCCATATTCCAGCGTGGGCGCATTTCCGTTCCTGCACTACCAGAGCTCGGTCTTACAAGGACCTACACCTGTGGTCAAGAGGGCTTGCAGCTTGTCGGCTGCCGTGTCGTCAAGTCGTAACTCTCGGAATATGTGTCGCAAGTAAACCAACCACGCCACTATAGCGCTATTTCCCAGCAAACGTAACGACATTACAGTGCAAGAGTCTTTGTCACCAGACTAATTAAACATTCCGAATACTAGATACCCCGGTTGCGCTACAATAACCGGGAGATTCGATACTATTTCCCGACAGGCGTTGGTATATTCATACGTAACTACCAGCTGTTCAAATTCATGGCACGCAAGTACAGTTAGAAGGCAACCGGTCCTGCTTACCACCTTTGTTTTCCCACTTAAGGGAACCCATCCATGCACGATCCATTGCCAAATAATTTCAATGTCAGAATTTCTCATCATTCAGGTTTGGAAAGTCCCAATTGAGAGCGATACTGAGGAAAGTGTGGTTCTATTGTTGGATACACAGTAAGGGGTGTCCTGGCGATCCAAAGAAATAGGCTAATTAAATGCTGAGGTCAGAGCAGTTTGGCCACCCCGCGCAGCTGTCATCTCCGCATGGACAAACCTTCCTTGCTGAGCTCAGGCCACAAACTCTAGAAATCAAGGTCAAGTAAGGATGTGAGAACACGAGGGCATGACTTGCGTGTGCGCCGTTAGGAATCACCCTTCTCGTCCGGAAAGCTTCCTGTAATTCTTCTCTGACGGAATTCTCTTTCTAATAGAAGGGATTAGTCGGTTTGCCTCTGCGCGACGCATAACCGAATTTTCATAACTTTTAGAGCAAGTTCTGTTTGATTAAGAATGATACACGCTTGACCTACCGAGTCCACTGCCGCATCCACTTGGCCCTGAGGGTGTTTCGGTAAGTTGTGCAGGCTGTCCTAATCTACACTGTCCGGGGGAACAGACCCGTCGTTATCTCATATGGCTCTCCGGGGTGGAACGACGATATCGAGCGAGGGCAACTCTGGCTAACTTGAATCGACACATTGGCCGTTAGAACAGCCATTTAACCTTGTCTCATTCCTAGCCAGCAGGGTAAACGCAGACTCGCATGTAGCTGTATGCACTCCTCCGAGGAAGACAACAGATATGGAGCAGGGTCCTAAAGGGCACCGCCCATGGTATTAAACCGCATCCTCAACAACCGTAGATCTGCGACTTGAAGAATTTAGGGGCTTACGACTCAGACAAAATACTTCAAGAGGGTTCCAATGGGACACGCGAAATCCTGGCTGCGGGCGTAGGTCGTCCTTATGTAAGAATAAATGCGTGTACAGTTCACAAACGTGCGCAGCTGGCATGTAGGTGGATAACGACAGGGCATCAGGAGAAGACGGCTCACCAGGTTTCAAAATTATTCCCAAGTAGTCATCTAGCGGGAATCAACTACAATGTTTTGTTCCCTGGAATGGCGATAGTACTTGGGCGTTATGCATTTGTCATATAGCCTCCATCTCCGCCATCCAAATTGAGTGGGGTTGCCAAGCTAATTAAATTGTGATGCCATGATACTACATCCCTACGATATGCTGTCGGTTTGATGCACTGCCGTTTTACTTCTCGATGGTAAAACTATGGCTGGTTGTGTTTCCGGGCTACGTTCATCCAAACCAAATAGTTATACCAGTCGCTAAATTGACGATCTTTTTGTACAAGATGAATTTCGGGTGGACCGGTGTATATGCAATTAGATCCAAATATGTTATTCTCAAGTGCCATGTTCGGTAATGTACTCAACGTCGTTAACATAGGCACTTGTGAATAGCAGCTAACCGCAATTAGTGTATCTCCATCAATGATAGACATGACGYTACTCCACCCCAATAAAATATCGCGCCAATGTTGATCGTAATAAGACCCACGAGGGTTGACACCAAGTTCGTGTGGCAAAAGACCAGACGCCCACCCTTTTCGCGTAAACGTTCAATTATCTCTCCAAGATATGAGGTAGATAGCTAAACCTCCTTCTATGGCTCCTCCAGTTAAATCATGCCCTTAATATAAGACATCTAGGAGGGGGAAACCTCGGCTATGATAACATGMGCAGCTTGCTAAAGTGTCGAACGTACACTKTCGAGCTCCCATCTCAAAACGTAATCATTAGAAGATCTGATGAATTTACAAAGGAATTCTCCATCGCCGCCCCGAGGACTCACAAAAGAACGTTCTTCGGCGTTCTACGTAAGGCTCGCATTAAGACATCAGTARTGATCAGATTCGGTTACGTGACCTTCACCGGAAATATTTCTGTTAATGGTACACCATTTACGCAAGAGAGCTCGCCTATGTGATCACTTTAGAATGCAATGAGGATAGCTAATGCTAACTAAATGCCTCAATTCAGTGAGATTGGGGCCCCAGCCAACCCGTTCATTGCGTTGGTCTCTTGAAATCAGAGCATTCAAACAAAATTGGGCTATCCTGACACGTTGATGGCTAAATGCTGTTGCAGAGCGTTTTACTCCATATCGAAAGCGGGAAAGTCGTTCAAGACTAATCGAACCATCGATTTAATCCGGATTTGTTCTACAAGCTGCTGCGCAGGAGGTCGGCGTTTAGTTCAGTGTCAGCCCTAGCAATCATTAGTAGCTAATCTCATCTCATTTTTGACCACGCGGTCCTACGACAGGATAGRGAAGGCCGACGGTAACGCAATCTCGGCTATGTGCGTTCCGGTTTAGATTAAAGGGTAAATTGACTGAGTACGTTTGCAATAAACGCCTCACTGCCCGCGAAGTGACGAGCGCTAGGAAAAAGATAGATTCACTAACCGTAACATGARTGGTGGTTTCCTGACAGAATCCTATCTTACTGGTCTTTTCGTTGTCAGCTAGTACCCACTCTAAGAGACCGACTCCACGCCTTGAACGCAATTATATTTAAAAGTGGGTTCCAGTTTGGCAGAGATACATATCAGTGTGTACGTGGAGCTGGGTATAGCCATCTTGATACGTTCTCTCTGTTTCCCGGCCGACAAAGGAGATGGCTTCAATGTCAAACAATTGGAAAATTCCTGCATAGATGAGCTATGGACCAGTTAGCCGCTCTGCGTATTAGCGCATTATTTTACAGTAGTAGGGGGGCGCGTCTTAGACTACAGCGATCCAGCTTGATTAACACTCGCCACTCACCCTACTCTAATGGTTTTCTCCATAACCAAGCCTCCACAATGTCTCTTTGATGCCTACCTCATACTTGTAACTTTGCACATGCCCGTATTGGCTCGCCTTAAAAACGTACAAGCCCGGATTTTAAAAATATGAAATTCAACAGGTGCTTCACCTGTGTGCGAATTTTTAACATTTCGGCAGTCGACTCCATAACTGGTCGGAACAAATCCATCTTATGCGTTTCTGTTAGTTTAACATCGTGGGGCATTGCTTGTAGGTATCAAAGAATGCCGGTACCGTGACGAATGCACTATCACCAAGATCCGGCATAGGGCCTCTATCTGAGACTAATCTGTAACTGGCCACCTCGATAGCCAACGGTTTTCAGGCCATACACTCTCGCTAGTCGGTATTTGTCTTCTTGGTCTTATTCACCATGTCCTATACCAATATTAGCAGTACGCCCAGTCACTAAGACGTGTATTTGCCACTTTGAGAATACGCTGCCCCCCTGGCTAGTTGATTCCTGCTTGTATWAAGTATACAGGCAATCCGAAAGCGACCACTCAGGGAGCATCTCCATTTTACTTTATGAGATTATGTTACGCCAAAAATCATTACCCCATTTCCTTACAAGCAACGCATCGTTTGCTGTTCCATCCGCAGGTTCAATACGACCTGAAAAGCTAGTTTCTTCAAGCCCAACGCGTCCTTTAACAGATCATCCATTAGTGATTATCACTACTAGTACAATTAGTACTGAAGCGGCGTCAGGGATTCTACCCCTAGTATGGCATCCAATCTTTTCGAGCTCCACCCAGTGGAAAGGTAGGTTGATCGGCCTCCGCGGTCCTTCCCAAACACTAGATTTAGCCGTCGAGTTCTCATACGATGCAGAGCCGACTCCCCTTTC
GPT137280  GCACGATGATCAAGCGCTGAGGAAATAAAACCCGAAGCGACCTGATCGATTAGGTTTACAAGTGCGATCTTGATTGGCCCTGCGGCTTTCCCTCAATGTCCTTATCTTCTTGCGTATTCTAAGTACATACTGAGTGGTAGTCAAAGACATACTATTGCTCCCTCCTAATCAACATATTAAAGAGAGAACGAGGTGTCCTGGTTAACGGGCGGCGACGAGATCCAGATTCTTGAACCTGGATTGCTGTTTCGCTCTATATTGCAGATTAGCTATTTGTCAGGGGTCTTTGCCCTGTTGCGATCATTACTTGGAACGATACCCACAACTTAGTATGTACTAGCTTGTCAACACCACCACACGTATAGAAGGTGCGAGAATATGTCACTCCTTTGGCTATAAGAATACGAGGTAACTCGGATCTTTTATCGAGTAAACACATATAGGTCCCCCCATACTGATACTGAAAATATCCGTGCCATATTCCAGCGTGGGCGCATTTCCGTTCCTGCACTACCAGAGCTCGGTCTTACAAGGACCTGTACCTGTGGTCAAGAGGGCTTGCAGCTTGTCGGCTGCCGTGTCGACAAGTCGTAACTCTCGGAATATGTGTCGCAAGTAAACCAACCACGCCACTATAGCGCTATTTCCCAGCAAACGTAACGACATTACAGTGCGAGAGTCTTTGTCACCAGACAAATTAAACATTCCGAATACCAGATACTCAAGCTACGCTACAATAACCGGGAGATTCGATACTATCTTCCGACAGGCGTTGGCATATTCATACGTAACTACCAGCTGTTCAAATTCATGGCACCCAAGTACAGTTAGAAGGCAACCGGACCTGCTTACCACCTTTGTTTTCCCACTTAAGGGAACCCTTCCATGCACGATCAATTGCCAAATAATTTAAATGTCAGAATTTCTCATCATTCAGGTTTGGAAAGTCCCAACCGAGAGCGATACTGAGGAAAGTGTGGTTCTATTGTTGGATACACAGTAAGGGGTGTCCTGGCGATCCAAAGAAATAGGCTAATTAAATGCTCAGGTCAGAGCAGCTTGACCACCCCGCGCAGCTGTCATCTCCGCATGGACAAACCTTCCTTGCCGAGCTCAGGTAACAAACTCTAGAAATAAAGATTAAGAAAGGGTTTAAGAACACGAGGGCATGACTTGCGTGTGCGCCGTTACGAATCACCCTTCTCGTCCGGAAAGCTTCCTGTAATTCTTCTCTGACGGAATTCTCTTTCTAACAGGGGGGATCAGTCGGTTTGCCTCTGCGCGACGCATAACCGAATTTTCATAACTTTTAGAGCAAATTTTGTTTGATTGAGAATGATACACGCTTGACCTACCGAGTCCACTGCCACATCCACTTAGCCCTGAGGGTGTTTCGGTAAGTTGTGCRGGCTGTCCTAATTTACACTGTCCGGGGGGGTCCGTGTGATACCTGTGTGCTTGGGCCTCCGGGGTGAAACGACGATATCGAGCGAGGGCAACTCTGGCTAACTTGAATCGACACATTGGCCGTTAGAACAGCCATTTAGCCGGGTCTCATTCCTAGCCAGCAGGGTAAACGCAGACTCGCATGTAGCTGTATGCACTCCTCCGAGGAAGACAACAGATATGGAGCAGGGTCTTCCAAGGAACCGCCCATGGTATTAAACCGCATCCTCAACAACCGTAGATCTGCTGCTTGAAGACTTTAGGGGCTTGCAACTCAGACAAAATACGTCGAGAGGATTCCAATGGGACACGCGAAATCCTGGCTGCGGGCGTAGGCTGTCCTTATGTAAGAATAGATGCGTGTACAGTTCACAAACGTGCGCAGCTGGCATGTAGGTGGATAACGACAAGGCATCAGGAGAGGACGGCTCACCAGGTTTCAAAATTATTCCCAAGTAGTTATCTAGCGGGAATCAACTACAATGTTTTGTTCCCTGGAATGGCGATAGTACTTAGGCGTGATGCATTTGTCATATAGCCTCCATCTCCGCCATCCCAATTGAGTGGGGTTGCCAAGCTAATTAAATTGTGACGCCATGATACTACATCCCTACGATATGCTGTCGGTTTGATGCACTGCCGTTTTACTTCTCGATGGTAAAACTATGGCTGGTTGTGTTTCCGGGCTACGTTCATCCAAACCAAATAGTTATACCAGTCACTAAATTGACGATCTTTTTGTGCAAGATGAATTTCGGGTGGACCGGTGTATATGGAATTAGATCCAACTATGTTATTCTCAAGTGCCATGTTCGGTAATGCAATCAACGTCGTTAACATAGGCACTTCTGAATATCAGCTAACCGCAGTTAACGTAGCTCAATCCAAGATAGACATGACGYTACTCCACCCCAATAAAATATCGCGCCAATGTTGATCGTAATAAGACCCACGAGGGTTGACACCAAGTTCGTGTGGCAAAAGACCAGACGCCCACCCTTTTCGCGTAAACGTTCAATTATCTCTCCAAGATATGAGGTAGATAGTTAAACCTCCTTCTATGGCTCCTCCAGTTAAATCATGCCCTTAGTATAAGACATCTAGGAGGGGGAGACCTCGGCTATGATAACATGMGCAGCTTGCTAAAATGTCGAACGTATACTKTCGAGCTCCCATCTCAAAACGTAATCATTAGAAGATCTGATGAATTTACAAAGGATTGCTTCATCGCCGCCCCGAGGACTCACGAAAGAACGTTCTTCGGCGTTCTACGTAAGGCTCGCATTAAGACATCAGTARTGATCAGATTCGGTTACGTGACCTTCACCGGAAATATTTCTGTTAATGGTACACCATTTACGCAAGAGAGCTCGCCTATGTGATGACTTTAGAATGCCTTGAGGATAGCTAATGCTAACTAAATGCCTCAATTCTGTGAAGTTGGGGCCCCAGCCAACCCGTTCATTGCGTTAGTCTCTTGAAATCAGAGCATTCAAACAAAATTGGGCTATCCTGACGCGTTGATGGCTAAATGCTGTTGCAGAACGTTTTACTCCATATCGAAAGCGGGAAAGTCGTTCAAGACTAGTTGAACCATCGATTTAATCCGGATTTGTTCTACAAGCTGCTGCGCAGGAGGTCGGCGTTTAGTTCAGTGTCAGCCCTAGCAATCATTAGTAGCTAATCTCATCTCATTTTTGACCACGCGGTCCTACGACAGGATAGAGAAGGCCGACGGTAACGCACTATGGGCTATGTGCGTTCCGGTTTAGATTAAAGGGTAAATTGACTGAGTACGTTTGCAATAAATGCCTCATTGCCCGCGAAGTGACGTACACCAGGAAAAAGATAGATTCACTAACCGTAACGTGAATGGTGGTTTCCTGACAGAATCCTATCTTACTGGTCTGTTCGTTGTCGGCTAGTACCCACTCTAAGAGACCGACTCCACGCCTTGAACGCAATTATATTTAAAAGTGGGTTCCAGTTTGGCAGAGATACATATCAGTGTGTACGTGGAGCTGGGTATAGCCATCTTGATACGTTCTCTCTGTTTCCCGGCCGACAAAGGAGATGGCTTGAATGTCAAACAATTGGAAAATTACTGCGTAGATGAGCTATGGACCAGTTAGCCGCTCTGCGTATTAGCGCATTATTTTACAGTAGTAGGGGGGCGCGTCTTAGACTACAGCGATCCAGCTTGATTAACACTCGCCACTCACCCTACTCTAATGGTTTTCTCCATAACCAAGCCTCCACAATGGTTCTTTGATGCCTACCCTACTCTTCTTACTTTGCACTTGCCCTTATTGGCCTGCCTTGAMAGCTCTCGGGCCCGGATTATCATAGTCCGGAATTCAACAGGTGCTTCACCTGTGTGCGAATTTTTAACATTTCGGCAGTCGACTCCATAACTGGTCGGAACAAATCCATCTTATGCGTTTCTGTTAGTTTAACATCGTGGGGCATTGCTTGTAGGTATCAAAGAATACTGGTTCAGCGACAGATGCACTATCACCAAGATCCGGCATAGGGCTTCTATCTGAGACTAATTTGTAACTGGCCACCTCGATAGCCAACGGTTTTCAGGCCATACACTCTCGCTAGTCGGTATTTGTCTTCTTGGTCTTATTCACCATGTCCTATTCGTMTCTTAGCAGTACGCCCACTCACTAAGACGTGTATTTGCCACTCTGAGAATACGCTGCCCCCCTGGCTAGTTGATCCATGCTTCCATATAGTATAGGTGCAATCCGAAAGCGACCACTCAGGGAGCATCTCCATTTTACTTTATTAAATCGTGTTACGCCAAAAATCATTACCCCATTTCCTTACAAGCAACGCATCGTTCGCTGATCCATCCGCAGGTTCAATACGACCTGAAAAGCTAGTTTCTTCAAGCCCAACGCGTCCTTTAACAGTTCTTTTATCAATGGTTGCTACCACTAGAACAATTAGTACTGGAGCGGCGTTAGGGATTCTACCCCTAATATAGCATCCAATCTCTGTGATCCTCATCYMGAGGAAAGGTAGGTTGATCGGCCTCCGCGGTCCTTCCCAAACACTAGACTTAGCCGTCGAGTTCTCATACGATGCAGAGCCGACTCCCCTTTC
GPT137310  GCACGGTGACCGAGCGCCGAGGAAATAAAACCCGAAGCGACCTGATCGATTAGGTTTACAAGTGCGATCTTGATTGGCCCTGCGGCTTTCCCTCAATGTCCTTATCTTCTTGCGTATTCTAAGTACATACTGAGTGGTAGTCAAAGACATACTATTGCTCCCTCCTAATCAACATATTAAAGAGAGAACGAGGTGTCCTGGTTAACGGGCGGCGACCAGATCCAGATTCTTGAACCTGGATTGCTGTTTCGCTCTAAGTCGCAAATTAGCTATTTGTCAGGGGTCTTTGCCCTGTTGCGATCATTACGTGGAACGATACTCACAACGTAGTATGTACTAGCTTGTCAACACCATCACACGTATAGAAGGTGCGAGAATATGTCACTCCTTTGGCTATAAGAATACGAGGTAACTCGGATCTTTTGTCGAGTGAACACATTTAGGTCCCCACATACTGATAATGAAAATATCCGTGCCATATTCCAGCGTGGGCGCATTTCCGTTCCTGCACTACCAGAGCTAGATCTTACAAGGACCTGTACCTGTGGTCAAGAGGGCTTGCAGCTTGTCGGCTGCCGTGTCGACAAGTCGTAACTCTCGGAATATGTGTCRCAAGTAAACCAACCACGCCACTATAGCGCTATTTCCCAGCAAACGTAACGACATTACAGTGCAAGAGTCTTTGTCACCAGACTAATTAAACATTCCGAATACCAGATACTTAAGCTACGCTATCATGATCGGGAGATTCGATACTATCTCCCGACAGGCGTTGGTATATTCATACGTAACTACCAGCCGTTCAAATTCATGGCACCCAAGTACAGTTAGAAGGCAATCGGACCCTCTTACCACCTTTGTTTTCCCACTTAAGGGAACCCATCCATGCACGATCCATTGCCAAATAATTTAAATGTCAGAATTTCTCATCATTCAGGTTTGGAAAGTCCCAATTGAGAGCGATACTGAGGAAAGTGTGGTTCTATTGTTGGATACACAGTAAGGGGTGTCCTGGCGATCCAAAGAAATAGGCTAATTAAATGCTCAGGTCAGAGCAGCTTGACCACCCCGCGCAGCTGTCATCTCCGCATGGACAAACCTTCCTTGCTGAGCTCAGGCCACAAACTCTAGAAATCAAGGTCAAGTAAGGATGTGAGAACACGAGGGCATGACTTGCGTGTGCGCCGTTACGAATCACCCTTCTCGTCCGGAAAGCTTCCTGTAATTCTTCTCTGACGGAATTCTCTTTCTAACAGGGGGGATCAGTCGGTTTGCCTCTGCGCGACGCATAACCGAATTTTCATAACTTTTAGAGCAAGTTCTGTTTGATTGAGAGTGATACACGCTTGACCTACCGAGTCCACTGCCGCATCCACTTGGCCCTGAGGGTGTTTCGGTAAGTTGTGCAGGCTGTCCTAATCTACACTGTCCGGGGGGGTCCGTGTGTCGTTATCTCATATGGCTCTCCGGGGTGGAACGACGATATCGAGCGAGGGCAACTCTGGCTAACTTGAATCGACACATTGGCCGTTAGAACAGCCATTTAACCTTGTCCTATTCCTAGCCAATGGAGTAAACGTAGACTCGCATGTAGCTGTATGCACTCCTCCGAGGAAGACAACAGATACGGAGCAGGGTCTTCCAAGGAACCGCCCATGGTATTAAACCGCATCCTCAACAACCGTAGATCTGCTGCTTGAAGACTTTAGGGGCTTGCAACTCAGACAAAATACGTCGAGAGGATTCCAATGGGACACGCGAAATCCTGGCTGCGGGCGTAGGCTGTCCTTATGTAAGAATAGATGCGTGTACAGTTCACAAACGTGCGCAGCTGGCATGTAGGTGGATAACGACAGGGCATCAGGAGAAGACGGCTCACCAGGTTTCAAAATTATTCCCAAGTAGTCATCTAGCGGGAATCAACTACAATGTTTTGTTCCCTGGAATGGCGCTAGTACTTGGGCGTGATGCATTTGTCATATAGCCTCCATCTCCGCCATCCCAATTGAGTGGGGTTGCCAAGCTAATTAAATTGTGATGCCATGATACTACATCCCTACGATATGCTGTCGGTTTGATGCACTGCCGTTTTACTTCTCGATGGTAAAACTATGGCTGGTTGTGTTTCCGGGCTACGTTCATCCAAACCAAATAGTTATACCAGTCACTAAATTGACGATCTTTTTGTACAAGATGAATTTCGGGTGGACCGGTGTATATGGAATTAGATCCAAATATGTTATTCTCCAGTGCCATGTTCGGTAATGTACTCAACGTCGTTAACATAGGCACTTCTGAATAGCAGCTAACCGCAATTAGTGTAGCTCCATCAATGATAGACATGACGYTACTCCACCCCAATAAAATATCGCGCCAATGTTGATCGTAATAAGACCCACGAGGGTTGACACCAAGTTCGTGTGGCAAAAGACCAGACGCCCACCCTTTTCGCGTAAACGTTCAATTATCTCTCCAAGATATGAGGTAGATAGTTAAACCTCCTTCTATGGCTCCTCCAGTTAAATCATGCCCTTAGTATAAGACATCTAGGAGGGGGAGACCTCGGCTATGATAACATGMGCAGCTTGCTAAAATGTCGAACGTATACCTCCGAGCTCCCATCTCAAAACGTAATCATTAGAAGATCTGATGGATTCACAAAGGAATGCTCCATCGCCGTCCCGAGGACTCACAAAAGAACGTTCTTCGGCGTTCTACGTAAGGCTCGCATTAAGACATCAGTARTGATCAGATTCGGTTACGTGACCTTCACCGGAAATATTTCTGTTAATGGTACACCATTTACGCAAGAGAGCTCGCCTATGTGATCACCTTAGAATGCCTTGAGAATAGCTAATGCTAACTAAATGCCTCAATTCTGTGAAGTTGGGGCCCCAGCCAACCCGTTCATTGCGTTAGTCTCTTGAAATCAGAGCATTCAAACAAAATTGGGCTATCCTGACACGTTGATGGCTAAATGCTGTTGCAGAACGTTTTACTCCATATCGAAAGCGGGAAAGTCGTTCAAGACTAATTGAACCATCGATTTAATCCGGATTTGTTCTACAAGCTGCTGCGCAGGAGGTCGGCGTTTAGTTCAGTGTCAGCCCTAGCAATCATTAGTAGCTAATCTCATCTCATTTTTGACCACGCGGTCCTACGACAGGATAGGGAAGACCGACGGTAACGCACTATCGGCTATGTGCGTTCCGGTTTAGATTAAAGGGTAAATTGACTGAGTACGTTTGCAATAAACGCCTCACTGCCCGCGAAGTGACGAGCGCTAGGAAAAAGATAGATTCACTAACCGTAACATGARTGGTGGTTTCCTGACAGAATCCTATCTTACTGGGCTTTTCGTTGTCGGCTAGTACCCACTCTAAGAGACCGACTCCACGCCTTGAACGCAATTATATTTAAAAGTGGGTTCCAGTTTGGCAGAGATACATATCAGTGTGTACGTGGAGCTGGGTATAGCCATCTTGATACGTTCTCTCTGTTTCCCGGCCGACAAAGGAGGTGGCTACAATGTCAAACAATTGGAAAATTCCTGCGTAGATGAGCTATGGACCAGTTAGCCGCTCTGCGTATTAGCGCATTACTTTACAGTAGTAGGGGGGCGCGTCTTAGACTACAGCGATCCAGCTTGACTAACACTCGACACTCACCCTACTCTAATGGTTTTCTCCATAACCAAGCCTCCATAATGGTTCTTTGATGCCTACCTCATACTTGTAACTTTGCACATGCCCGTATTGGCTCGCCTTAAAAACGTACAAGCCCGGATTTTAAAAATATGAAATTCAACAGGTGCTTCACCTGTGTGCGAATTTTTAACATTTCGGCAGTCGACTCCATAACTGGTCGCAACAAATCCATCTTATGCGTTTCTGTTAGTTTAACATCGTGGGGCATTGCTTGTAGGTATCAAAGAATGCCGGTACCGTGACGAATGCACTATCACCAAGATCCGGCATAGGGCCTCTATCTGAGACCAATCTGTAACTGGCCACCTCGATAGCCAACGGTTTTCAGGCCATACACTCTCGCTAGTCGGTATTTGTCTTCTTGGTCTTATTCACCATGTCCTATACCAATATTAGCAGTACGCCCAGTCACTAAGACGTGTATTTGCCACTTTGAGAATACGCTGCCCCCCTGGCTAGTTGATTCCTGCTTGTATWAAGTATACAGGCAATCCGAAAGCGACCACTCAGGGAGCATCTCCATTTTACTTTATTAAATCGTGTTACGCCACAAATCATTACCCCATTTTCTTACAAGCAACGCATCGTTTGCTGATCCATCCGCAGGTTCAATACGACCTGAAAAGCTAGTTTCTTCAAGCCCAACGCGTCCTTTAACAGTTCTTTTATTAATGGTTGCTACCACTAGAACAATTAGTACTAGAGCGGCGTTAGGGATTCCACCCCTAATATAGCATCCAATCTCTGTGATCCTCATCYMGTGGAAAGGTAGGTTGATCGGCCTCCGCGGTCCTTCCCAAACACTAGATTTAGCCGTCGAGTTCTCATACGATGCAGAGCCGACTCCCCTTTC
GPT137330  GCACGATGACCGAGCTCTGAGGGAATAAAACCCGAAGCGACCTGATCGATTAGGTTTACAAGTACGATCTTGATTGGCCCTGCGGCCTTCCCTCAATGTCCTTATCTTCCTGCGTATTCTAAGTACATACCGAGTGATTGTCAAAGACATACTATTGCTCCCTCCTAATCAACATATCAAAGAGAGGACGAGGTGTCCTGGTTAACGGGCGGCGACCAGATCCAGATTCTTGAAACTGGATTGCTGTTTCGCTCTATATTGCAGATTAGCTATTTGTCAGGGGTCTTAGCCCTGTTGCGATTATTACTTGGAACAATACTCACGAGGTAGTATGTACTAGCTTGTCAACACCATCACACGTATAGAAGGTGCGAGAATATGTCACTCCTTTGGCTATAAGAATACGAGGTAACTCGGATCTTTTATCGAGTAAACACATATAGGTCCCCCCATACTGATAATGAAAATACCCGTGCCATATTCCAGCGTGGGCGCATTTCCGTTCCTGCACTACCAGAGCTAGGTCTTACAAGGACCTGTACCTGTGGTCAAGAGGGCTTGCAGCTTGTCGGCTGCCGTGTCGACAAGTCGTAACTCTCGGAATATGTGTCRCAAGTAAACCAACCACGCCACTATAGCGCTATTTCCCAGCAAACGTAACGACAATACAGTGCAAGAGTCTTTGTCGCCGGACAAATTAAGGATTCCGAATACTAGATACCCCGGTTGCGTTACAATAACTGGGAGATTCAATACTGTCTCCCGACAGGCGTTGGCATATTCATACGTAACTACCAGCCGTTCAAATTCATGGCACGCAAGTACAGTTAGGAGGCAACCGGACCCGCTTACCACCTTTGTTTTCCCACTTAAGGGAACCCTTCCATGCACGATCCACTGCCAAATCAATTAGATGTCAGAATTTCTCATCACTCAGGTATGGAAAGCCCCAACCGAGAGCGATACTGAGGAAAGTGTGGTTCTATTGTTGGATACACAGTAAGGGGTCTCCTTGCGATCCAAAGAAATAGGCTAATTAAATGCTGAGGTCAGAGCAGCTTGGCCACCCCGCGCAGCTGTCATCTCCGCATGGACAAAA-TTCGATGCCGAGCTCAGGTAACTAACTCTGGAAATAAAGGTTAAGAAAGGGTTTAAGAACACGAGGGGATGACTTGCGTGTGCGCCGTTACGAATCACCCTTCTCGTCCGGAAAGCTTCCTGTAATTCTTCTCTGACGGAATTCTCTTTCTAACAGGGGGGATCAGTCGGTTTGCCTCTGCGCGACGCCTAACCGAATTTTMATAACTTTTAGAGCAGGTACTGTTTGATTGAGAGCGGTAAACGCATTACCTACCGAGTCCACTGCCGCATCCACTTGGCCCTGAGGGTGTTTCGGTAAGTTGTGCAGGCTGTCCTAATTTACACTGTCCGGGGGGGTCCGTGTGATACCTGTGTGCTTGGGCCTCCGGATTGAAGCGGGGATATCGAGCGAGGCCAACTCTGGCTAACTTGAATTGACACATCGGCCGTCAGAACGGCCATTTAGCCGGGGCCCATTCCTAGCCCATGGAGTAAACGCATGCTCGCATGTAGGTGTATTCACTCCTCCGAGGAAGACAACAGATACGGAGCAGGGTCCTAAAGGGCACCGCCCATGGTATTAAACCGCATCCTCAACAACCGTAGATCTGCGACTTGAAGAATTTAGGGGCTTACGACTCAGACAAAATACGTCGAGAGGGTTCCAATGGGACACGCGAAATCCTGGCTGCGGGCGTAGGTCGTCCTTATGTAAGAATAGATGCATGTACAGTTCACAAACGTGCGCAGCTGGCATGTAGGTGGATAACGACAAGGCATCAGGAGAGGACGGCTCACCAGGTTTCAAAATTATTCCCAAGTAGTCATCTAGCGGGAATCAACTACAATGTTTTGTTCCCTGGAATGGCGATAGTAC-TGGGCGTGATGCATTTGTCATATAGCCTCCATCTCCGCCATCCCAAGTGAGTGGGGTGGCCAAGCTAATTAAATTGAGCCGCCATGATACCACATCCTTACGATATGCTGTCGGTTTGATGCACTGCCCCTTTACTTCTCGATGGTAACACTATGGCCCGTTGTGTTTCCGGGCTACGTTCATACAAACCAAATAGTTATACCAATCGTTGAATTGACGATCTGTTTGTACAAGATGAATTTCGGGTGGACCGGTGTATATGCAATTAGATCCAAATATGTTATTCTCAAGTGCCATGTTCGGTAATGCAATCAACGTCGTTAACATAGGCACTTCTGAATATCAGCTAACCGCAGTTAACGTAGCTCAATCCAAGATAGACATGACGYTACTCCACCCCAATAAAATATCGCGCCAATGTTGATCGTAATAAGACCCACGAGGGTTGACACCAAGTTCGTGTGGCAAAAGACCAGACGCCCACCCTTTTCGCGTAAACGTTCAATTATCTCTCCAAGATATGAGGTAGATAGTTAAACCTCCTTCTATGGCTCCTCCAGTTAAATCATGCCCTTAGTATAAGACATCTAGGAGGGGGAGACCTCGGCTATGATAACATGAGTAGCTTGCTAAAGTGTTAAAGGTATTCCTCCGACTTCCTATCTTAAAACGTAATCATTAGAAGATCTAATGGATTCACAAAGGAATGCTCCATCGCCGCCCCGAGGACTCACAAAAGAACGTTCTTCGGCGTTCTACGTAAGGCTCGCATTAAGACATCAGTARTGATCAGATTCGGTTACGTGACCTTCACCGGAAATATTTCTGTTAATGGTACACCATTTACGCAAGAGAGCTCGCCTATGTGATCACTTTAGAATGCCTTGAGGATAGCTAATGCTAACTAAATGCCTCAATTCTGTGAAGTTGGGGCCCCAGCCAACCCGTTCATTGCGTTAGTCTCTTGAAATCAGAGCATTCAAACAAAATTGGGCTATCCTGACGCGTTGATGGCTAAATGCTGTTGCAGAACATTTTATTACAGATCGAAAGCGAGAAAGTCGTTTAAGACTAGTTGAACCATCGATTTAATCCGGATTTGTTCTACAAGCTGCTGCGCAGGAGGTCGGCGTTTAGTTCAGTGTCAGCCCTAGCAATCATTAGTAGCTAATCTCATCTCATTTTTGACCACGCGGTCCTACGACAGGATAGGGAAGACCGACGGTAACGCACTATGGGCTATGTGCGTTCCGGCTTAGATTAAAAAG-AGATTGTCTGAGTACGTTTGCAATGTATTTCTCATTGCCCACGAAGTGACGAGCGCTATGATTGGCATTGATCCACTAACCGCAACGTGAGTGGTGGATTTCTGACAGAATCCTATCTTATCGGGCTTCCCGTTGTCGGCTAGTACCCACTCTAAGAGACCGACTCCACGCCTTGAACGCAATTATATTTAAAAGTGGGTTCCCGTGTGGCAGAGGTACATATCAGTGTGTACGTGGAGCTGAGTATAGCCATCTTGATACGTTCCCTCTGTTTCCCGGCCGACAAAGGAGGTGGCTTCAATGTCAAACAACTGGAAAATTCCTGCATAGATGGACTATGGACCAGTTAGCCGCTCTGTGTATTCGAGCATTACTTTACAGTAGTAGGCGGGCGCGTCTTAGACTCTAGCGAYCCAGCCCGACTAACACTCGCCACTCACCCTGCTCTAATGGCCTTCTCCATAACCAAGCCTCCACAATGGCTCTTTGATGCCTACCCTATACTTGTAACTTTGCACATGCCCGTATTGGCTCGCCTTAAAAACGTACAAGCCCGGATTTTAAAAATATGAAATTCAACAGGTGCTTCACCTGTGTGAAAACTGTTAGCGCGTCGGCAGTCGACCCTACAACTGATCGCAACAAATCCATCYTATGCGTTTCTGTTAGTTTAACATCGTGGGGCATTGCTTGTAGGCATCAAAGCATACTCGATCAGCGACAAATGCACTATCACCAAGCTCCGGCATAGGGCYCTTACCTGAAACCAATCTGTAACTGGCCACCACGATAGGCAACGGWTTTCAGGCCATACACTCTCGTTAGTCGGTATKTGTCTCCTTGGTATTATTCACCATGTCCTATTCGTCTCTTAGCAGTACGCCCACTCACTAAGACGTGTATTTGCCACTCTGAGAATACGCTGCCCCCCTGGCTAGTTGATCCATGCTTCCATATAGTATAGGTGCAATCCGAAAGCGACCACTCAAGGAGCATCTCCATTTTACTTTATTAAATTGTGTTACGCCACAAATCATTACCCCATTTCCTTACAAGCAACGCATCGTTTGCTGATCCATCCGCAGGTTCAATACGACCTGAAAAGCTAGTTTCTTCAAGCCCAACGCGTCCTTTAACAGTTCTTTTATCAATGGTTGCTACCACTAGAACAATTAGTACTGAAGCGGCGTTAGGGATTCCACCCCTAATATAGCATCCAATCTCTGTGATCCTCATCYMGTGGAAAGGTAGGTTGATCGGCCTCCGCGGTCCTTCCCAAACACTAGACTTAGCCGTTGAGTTCTCATATGATGCAGAGCCGACTCCCCTTTC
GPT137340  GCACGATGATCAAGCGCTGAGGGAATAAAACCCGAAGCGACCTGATCGATTAGGTTTACAAGTGCGATCTTCATTGGCCCTGCGGTCTTCCCTCAATGTCCTTATCTTCCAGCGTATTCTAAGTACATACCGAGTGATTGTCAAAGACATACTATTGCTCCCTCCTAATCAACATATCAAAGAGAGGACGAGGTGTCCTGGTTAACGGGCGGTGACCAGATCCAGATTCTTGAACCTGGATTGCTGTTTCGCTCTAAGTCGCAAATTAGCTATTTGTCAGGGGTCTTTGCCCTGTTGCGATCATTACGTGGGTCGATACTCACAACGTAGTATGTACTAGCTTGTCAACACCACCACACGTATAGAAGGTGCGAGAATATGTCACTCCTTTGGCTATAAGAATACGAGGTAACTCGGATCTTTTGTCGAGTGAACACATTTAGGTCCCCACATACTGATAATGAAAATATCCGTGCCATATTCCAGCGTGGGCGCATTTCCGTTCCTGCACTACCAGAGCTAGATCTTACAAGGACCTGTACCTGTGGTCAAGAGGGCTTGCAGCTTGTCGGTAGCCGTGTCGTCAAGTCGTAACTCTCGGAATATGTGTCRCAAGTAAACCAACCACGCCACTATAGCGCTATTTCCCAGCAAACGTAACGACATTACAGTGCGAGAGTCTTTGTCACCAGACAAATTAAACATTCCGAATACCAGATACTTAAGCTACGCTACAATAACCGGGAGATTCGATACTATCTTCCGACAGGCGTTGGCATATTCATACGTAACTACCAGCTGTTCAAATTCATGGCACCCAAGTACAGTTAGAAGGCAACCGGACCTGCTTACCACCTTTGTTTTCCCACTTAAGGGAACCCATCCATGCACGATCCATTGCCAAATAATTTCAATGTCAGAATTTCTCATCATTCAGGTTTGGAAAGTCCCAATTGAGAGCGATACTGAGGAAAGTGTGGTTCTATTGTTGGATACACAGTAAGGGGTGTCCTGGCGATCCAAAGAAATAGGCTAATTAAATGCTCAGGTCAGAGCAGCTTGACCACCCCGCGCAGCTGTCATCTCCGCATGGACAAACCTTCCATGCTGAGCTCAGGTAACAAACTCTAGAAATCAAGGTTAAGAAAGGGTGTGAGAACACGAGGGGATGACTTGCGTGTGCGCCGTTACGAATCACCCTTCTCGTCCGGAAAGCTTCCTGTAATTCTTCTCTGACGGAATTCTCTTTCTAACAGGGGGGATCAGTCGGTTTGCCTCTGCGCGACGCATAACCGAATTTTCATAACTTTTAGAGCAAGTTTTGTTTGATTAAGAGTGATACACGTTTGACCTACCGAGTCCACTGCCGCATCCACTTAGCCCTGAGGGTGTTTCGGTAAGTTGTGCAGGCTGTCCTAATTTACACTGTCCGGGGGGGTCCGTGTGTCGTTATCTCATATGGCTCTCCGGGGTGGAACGACGATATCGAGCGAGGGCAACTCTGGCTAACTTGAATCGACACATTGGCCGTTAGAACAGCCATTTAGCCGGGTCCTATTCCTAGCCAATGGAGTAAACGTAGACTCGCATATAGCTGTATTCAATCCTCCGAGGAAGACAACAGATATGGAGCAGGGTCTTCCAAGGAACCGCCCATGGTATTAAACCGCATCCTCAACAACCGTAGATTTGCTACTTGAAGACTTTAGGGGCTTGCAACTCAGACAAAATACGTCGAGAGGATTCCAATGGGACACGCGAAATCCTGGCTGCGGGCGTAGGTCGTCCTTATGTAAGAATAGATGCATGTACAGTTCACAAACGTGCGCAGCTGGCATGTAGGTGGATAACGACAGGGCATCAGGAGAGGACGGCTCACCAGGTTTCAAAATTATTCCCAAGTAGTCATCTAGCGGGAATCAAGTACAATGTTTTGTTCCCTGGAATGGCGCTAGTACTTGGGCGTGATGCATTTGTCATATAGCCTCCATCTCCGCCATCCCAATTGAGTGGGGTTGCCAAGCTAATTAAATTGTTACGCCATGATACTACATCCCTACGATATGCTGTCGGTTTGATGCACTGCCGTTTTACTTCTCGATGGTAAAACTATGGCTGGTTGTGTTTCCGGGCTACGTTCATCCAAACCAAATAGTTATACCAGTCGCTAAATTGACGATCTTTTTGTGCAAGATGAATTTCGGGTGGACCGGTGTATATGCAATTAGATCCAAATATGTTATTCTCAAGTGCCATGTTCGGTAATGCAATCAACGTCGTTAACATAGGCACTTGTGAATAGCAGCTAACCGCAGTTAATGTAGCTCAATCCAAGATAGACATGACGYTACTCCACCCCAATAAAATATCGCGCCAATGTTGATCGTAATAAGACCCACGAGGGTTGACACCAAGTTCGTGTGGCAAAAGACCAGACGCCCACCCTTTTCGCGTAAACGTTCAATTATCTCTCCAAGATATGAGGTAGATAGCTAAACCTCCTTCTATGGCTCCTCCAGTTAAATCATGCCCTTAATATAAGACATCTAGGAGGGGGAAACCTCGGCTATGATAACATGMGCAGCTTGCTAAAATGTCGAACGTATACCTCCGAGCTCCCATCTCAAAACGTAATCATTAGAAGATCTGATGGATTCACAAAGGAATGCTCCATCGCCGTCCCGAGGACTCACAAAAGAACGTTCTTCGGCGTTCTACGTAAGGCTCGCATTAAGACATCAGTARTGATCAGATTCGGTTACGTGACCTTCACCGGAAATATTTCTGTTAATGGTACACCATTTACGCAAGAGAGCTCGCCTATGTGATGACTTTAGAATGCCTTGAGGATAGCTAATGCTAACTAAATGCCTCAATTCTGTGAAGTTGGGGCCCCAGCCAACCCGTTCATTGCGTTAGTCTCTTGAAATCAGAGCATTCAAACAAAATTGGGCTATCCTGACACGTTGATGGCTAAATGCTGTTGCAGAACGTTTTACTCCATATCGAAAGCGGGAAAGTCGTTCAAGACTAGTCGGGCCATCGATTTAATCCGGATTTGTTCTACAAGCTGCTGCGCAGGAGGTCGGCGTTTAGTTCAGTGTCAGCCCTAGCAATCATTAGTAGCTAATCTCATCTCATTTTTGACCACGCGGTCCTACGACAGGATAGRGAAGGCCGACGGTAACGCAATCTCGGCTATGTGCGTTCCGGTTTAGATTAAAGGGTAGATTGACTGAGTACGTTTGCAATAAACGCCTCATTGCCCGCGAAGTGACGAGCACCAGGAAAAAGATAGATTCACTAACCGTAACGTGAATGGTGGTGTTCTGACAGAATCCTATCTTACTGGTCTTTTCGTTGTCAGCTAGTACCCACTCTAAGAGACCCACTCCACGCCTTGGACGCAATTATATTTAAAAGTGGGTTCCAGTTTGGCAGAGATACATATCAGTGTGTACGTGGATCTGGGTATAGCCATCTTGATACGTTCTCTCTGTTTCCCGGCCGACAAAGGAGATGGCTTCAATGTCAAACAACTGGAAAATTACTGCGTAGATGAGCTATGGACCAGTTAGCCGCTCTGCGTATTAGCGCATTATTTTACAGTAGTAGGGGGGCGCGTCTTAGACAACAGCGATCCAGCTTTACTAACACTCGACACTCACCCTACTCTAATGGTTTTCTCCATAACCAAGCCTCCACAATGGTTCTTTGATGCCTACCTCATACTTGTAACTTTGCACATGCCCGTATTGGCTCGCCTTAAAAACGTACAAGCCCGGAT-TTAAAAATATGAAATTCAACAGGTGCTTCACCTGTGTGCGAATTTTTAACATTTCGGCAGTCGACTCCATAACTGGTCGGAACAAATCCATCTTATGCGTTTCTGTTAGTTTAACATCGTGGGGCATTGCTTGTAGGCATCAAAGAATACTGGTTCAGCGACAGATGCACTATCACCAAGATCCGGCATAGGGCCTCTATCTGAGACTAATCTGTAACTGGCCACCTCGATAGGCAACGGTTTTCAGGCCATACACTCTCGCTAGTCGGTATTTGTCTTCTTGGTCTTATTCACCATGTCCTATACCAMTATTAGCAGTACGCCCAGTCACTAAGACGTGTATTTGCCACTTTGAGAATACGCTGCCCCCCTGGCTAGTTGATCCCTGCTTGTATWAAGTATACAGGCAATCCGAAAGCGACCACTCAGGGAGCATCTCCATTTTACTTTATTAAATCGTGTTACGCCAAAAATCATTACCCCATTTTCTTACAAGCAACGCATCGTTTGCTGATCCATCCGCAGGTTCAATACGACCTGAAAAGCTAGTTTCTTCAAGCCCAACGCGTCCTTTAACAGTTCTTTTATCAATGGTTGCTACCACTAGAACAATTAGTACTGAAGCGGCGTCAGGGATTCTACCCCTAATATAGCATCCAATCTCTGTGATCCTCATCYMGTGGAAAGGTAGGTTGATCGGCCTCCGCGGTCCTTCCCAAACACTAGACCCAGCCGTCGAGTTCTCATACGATGCAGAGCCGACTCCCCTTTC
GPT137350  GCACGATGATCAAGCGCTGAGGGAATAAAACCCGAAGCGACCTGATCGATTAGGTTTACAAGTGCGATCTTGATTGGCCCTGCGGCTTTCCCTCAATGTCCTTATCTTCTTGCGTATTCTAAGTACATACTGAGTGGTAGTCAAAGACATACTATTGCTCCCTCCTAATCAACATATTAAAGAGAGAACGAGGTGTCCTGGTTAACGGGCGGCGACCAGATCCAGATTCTTGAACCTGGATTACTGTTTCGCTCTAAGTCGCAAATTAGCTATTTGTCAGGGGTCTTTGCCCTGTTGCGATCATTACTTGGAACGATACTCACAACGTAGTATGTACTAGCTTGTCAACACCACCACACGTATAGAAGGTGCGAGAATATGTCACTCCTTTGGCTATAAGAATACGAGGTAACTCGGATCTTTTGTCGAGTGAACGCATTTAGGTCCCCACATACTGATAATGAAAATATCCGTGCCATATTCCAGCGTGGGCGCATTTCCGTTCCTGCACTACCAGAGCTCGGTCTTACAAGGACCTACACCTGTGGTCAAGAGGGCTTGCAGCTTGTCGGCTGCCGTGTCGACAAGTCGTAACTCTCGGAATATGTGTCGCAAGTAAACCAACCACGCCACTATAGCGCTATTTCCCAGCAAACGTAACGACATTACAGTGCAAGAGTCTTTGTCACCAGACTAATTAAACATTCCGAATACTAGATACCCCGGTTGCGCTACAATAACCGGGAGATTCGATACTATTTCCCGACAGGCGTTGGTATATTCATACGTAACTACCAGCTGTTCAAATTCATGGCACGCAAGTACAGTTAGAAGGCAACCGGTCCTGCTTACCACCTTTGTTTTCCCACTTAAGGGAACCCTTCCATGCACGATCCATTGCCAAATAATTTCAATGTCAGAATTTCTCATCATTCAGGTTTGGAAAGTCCCAATTGAGAGCGATACTGAGGAAAGTGTGGTTCTATTGTTGGATACACAGTAAGGGGTGTCCTGGCGATCCAAAGAAATAGGCTAATTAAATGCTGAGGTCAGAGCAGTTTGGCCACCCCGCGCAGCTGTCATCTCCGCATGGACAAACCTTCCTTGCTGAGCTCAGGCCACAAACTCTAGAAATCAAGGTCAAGTAAGGATGTGAGAACACGAGGGCATGACTTGCGTGTGCGCCGTTAGGAATCACCCTTCTCGTCCGGAAAGCTTCCTGTAATTCTTCTCTGACGGAATTCTCTTTCTAATAGAAGGGATTAGTCGGTTTGCCTCTGCGCGACGCATAACCGAATTTTCATAACTTTTAGAGCAAGTTCTGTTTGATTAAGAATGATACACGCTTGACCTACCGAGTCCACTGCCGCATCCACTTGGCCCTGAGGGTGTTTCGGTAAGTTGTGCAGGCTGTCCTAATCTACACTGTCCGGGGGAACAGACCCGTCGTTATCTCATATGGCTCTCCGGGGTGGAACGACGATATCGAGCGAGGGCAACTCTGGCTAACTTGAATCGACACATTGGCCGTTAGAACAGCCATTTAACCTTGTCTCATTCCTAGCCAGCAGGGTAAACGCAGACTCGCATGTAGCTGTATGCACTCCTCCGAGGAAGACAACAGATATGGAGCAGGGTCCTAAAGGGCACCGCCCATGGTATTAAACCGCATCCTCAACAACCGTAGATCTGCGACTTGAAGAATTTAGGGGCTTACGACTCAGACAAAATACTTCAAGAGGGTTCCAATGGGACACGCGAAATCCTGGCTGCGGGCGTAGGTCGTCCTTATGTAAGAATAAATGCATGTACAGTTCACAAACGTGCGCAGCTGGCATGGAGGTGGATAACGACAAGGCATCAGGAGAGGACGGCTCACCAGGTTTCAAAATTATTCCCAAGTAGTCATCTAGCGGGAATCAAGTACAATGTTTTGTTCCCTGGAATGGCGATAGTACTTGGGCGTTATGCATTTGTCATATAGCCTCCATCTCCGCCATCCAAATTGAGTGGGGTTGCCAAGCTAATTAAATTGTGATGCCATGATACTACATCCCTACGATATGCTGTCGGTTTGATGCACTGCCGTTTTACTTCTCGATGGTAAAACTATGGCTGGTTGTGTTTCCGGGCTACGTTCATCCAAACCAAATAGTTATACCAGTCGCTAAATTGACGATCTTTTTGTGCAAGATGAATTTCGGGTGGACCGGTGTATATGCAATTAGATCCAAATATGTTATTCTCCAGTGCCATGTTCGGTAATGTACTCAACGTCGTTAACATAGGCACTTCTGAATAGCAGCTAACCGCAATTAGTGTAGCTCCATCAATGATAGACATGACGYTACTCCACCCCAATAAAATATCGCGCCGATGTTGATCGTAATAAGACCCACGAGGGTTGACACCAAGTTCGTGTGGCAAAAGACCAGACGCCCACCCTTTTCGCGTAAACGTTCAATTATCTCTCCAAGATATGAGGTAGATAGCTAAACCTCCTTCTATGGCTCCTCCAGTTAAATCATGCCCTTAATATAAGACATCTAGGAGGGGGAAACCTCGGCTATGATAACATGMGCAGCTTGCTAAAGTGTCGAACGTACACTKTCGAGCTCCCATCTCAAAACGTAATCATTAGAAGATCTGATGAATTTACAAAGGATTGCTTCATCGCCGCCCCGAGGACTCACGAAAGAACGTTCTTCGGCGTTCTACGTAAGGCTCGCATTAAGACATCAGTARTGATCAGATTCGGTTACGTGACCTTCACCGGAAATATTTCTGTTAATGGTACACCATTTACGCAAGAGAGCTCGCCTATGTGATGACTTTAGAATGCCTTGAGGATAGCTAATGCTAACTAAATGCCTCAATTCAGTGAGATTGGGGCCCCAGCCAACCCGTTCATTGCGTTAGTCTCTTGAAATCAGAGCATTCAAACAAAATTGGGCTATCCTGACACGTTGATGGCTAAATGCTGTTGCAGAGCGTTTTACTCCAGATCGAAAGTGAGAAAGTCGTTCAAGACTAATCGAACCATCGATTTAATCCGGATTTGTTCTACAAGCTGCTGCGCAGGAGGTCGGCGTTTAGTTCAGTGTCAGCCCTAGCAATCATTAGTAGCTAATCTCATCTCATTTTTGACCACGCGGTCCTACGACAGGATAGRGAAGGCCGACGGTAACGCAATCTCGGCTATGTGCGTTCCGGTTTAGATTAAAGGGTAAATTGACTGAGTACGTTTGCAATAAACGCCTCACTGCCCGCGAAGTGACGAGCGCTAGGAAAAAGATAGATTCACTAACCGTAACATGARTGGTGGTTTCCTGACAGAATCCTATCTTACCGGTCTGCCCGTTGTCGGCTAGTACCCACTCTAAGAGACCGACTCCACGCCTTGAACGCAATTATATTTAAAAGTGGGTTCCAGTTTGGCAGAGATACATATCAGTGTGTACGTGGAGCTGGGTATAGCCATCTTGATACGTTCTCTCTGTTTCCCGGCCGACAAAGGAGATGGCTTGAATGTCAAACAATTGGAAAATTCCTGCGTAGATGAGCTATGGACCAGTTAGCCGCTCTGCGTATTAGCGCATTATTTTACAGTAGTAGGGGGGCGCGTCTTAGACAACAGCGATCCAGCTTGATTAACACTCGCCACTCACCCTACTCTAATGGTTTTCTCCATAACCAAGCCTCCGCAATGGTTCTTAGATGCCGACCTCATACTTGTAACTTTGCACATGCCCGTATTGGCTCGCCTTAAAAACGTACAAGCCCGGATTTTAAAAATATGAAATTCAACAGGTGCTTCACCTGTGTGCGAATTTTTAACATTTCGGCAGTCTACTCCATAACTGGTCGCAACAAATCCATCTTATGCGTTTCTGTTAGTTTAACATCGTGGGGCATTGCTTGTAGGCATCAAAGAATACTGGTTCAGCGACGAATGCACTATCACCAAGATCCGGCATAGGGCCTCTATCTGAGACCAATCTGTAACTGGCCACCTCGATAGGCAACGGTTTTCAGGCCATACACTCTCGCTAGTCGGTATTTGTCTTCTTGGTCTTATTCACCATGTCCTATACCAATATTAGCAGTACGCCCAGTCACTAAGACGTGTATTTGCCACTTTGAGAATACGCTGCCCCCCTGGCTAGTTGATCCCTGCTTGTATWTAGTATACAGGCAATCCGAAAGCGACCACTCAGGGAGCATCTCCATTTTACTTTATGAGATTATGTTACGCCAAAAATCATTACCCCATTTCCTTACAAGCAACGCATCGTTTGCTGTTCCATCCGCAGGTTCAATACGACCTGAAAAGCCAGTTTCTTCAAGCCCAACGCGTCCTTTAACAGATCATCCATTAGTGATTATCACTACTAGTACAATTAGTACTGAAGCGGCGTCAGGGATTCTACCCCTAGTATGGCATCCAATCTTTTCGAGCTCCACCCAGTGGAAAGGTAGGTTGATCGGCCTCCGTGGTCCTCCCCAAATACTAGATTTAGCCGTCGAGTTCTCATACGATGCAGAGCCGACTCCCCTTTC
GPT137380  GCACGATGAYCRAGCKCTGAGGGAATAAAACCCGAAGCGACCTGATCGATTAGGTTTACAAGTRCGATCTTGATTGGCCCTGCGGCYTTCCCTCAATGTCCTTATCTTCYTGCGTATTCTAAGTACATACYGAGTGRTWGTCAAAGACATACTATTGCTCCCTCCTAATCAACATATYAAAGAGAGRACGAGGTGTCCTGGTTAACGGGCGGCGACCAGATCCAGATTCTTGAAMCTGGATTRCTGTTTCGCTCTAWRTYGCARATTAGCTATTTGTCAGGGGTCTTWGCCCTGTTGCGATYATTACTTGGAACRATACTCACRASGTAGTATGTACTAGCTTGTCAACACCAYCACACGTATAGAAGGTGCGAGAATATGTCACTCCTTTGGCTATAAGAATACGAGGTAACTCGGATCTTTTRTCGAGTRAACRCATWTAGGTCCCCMCATACTGATAATGAAAATAYCCGTGCCATATTCCAGCGTGGGCGCATTTCCGTTCCTGCACTACCAGAGCTMGGTCTTACAAGGACCTRYACCTGTGGTCAAGAGGGCTTGCAGCTTGTCGGCTGCCGTGTCGWCAAGTCGTAACTCTCGGAATATGTGTCRCAAGTAAACCAACCACGCCACTATAGCGCTATTTCCCAGCAAACGYAACGACAWTACAGTGCRAGAGTCTTTGTCRCCRGACAAATTAARSATTCCGAATACYAGATACYCMRGYTRCGYTACAATAACYGGGAGATTCRATACTRTCYYCCGACAGGCGTTGGYATATTCATACGTAACTACCARCCGTTCAAATTCATGGCACGCAAGTACAGTTAGRAGGCAACCGGACCYGCTTACCACCTTTGTTTTCCCACTTAAGGGAACCCTTCCATGCACGATCCAYTGCCAAATMAWTTMRATGTCAGAATTTCTCATCAYTCAGGTWTGGAAAGYCCCAAYYGAGAGCGATACTGAGGAAAGTGTGGTTCTATTGTTGGATACACAGTAAGGGGTSTCCTKGCGATCCAAAGAAATAGGCTAATTAAATGCTGAGGTCAGAGCAGYTTGGCCACCCCGCGCAGCTGTCATCTCCGCATGGACAAAMCTTCSWTGCYGAGCTCAGGYMACWAACTCTRGAAATMAAGGTYAAGWAAGGRTKTRAGAACACGAGGGSATGACTTGCGTGTGCGCCGTTASGAATCACCCTTCTCGTCCGGAAAGCTTCCTGTAATTCTTCTCTGACGGAATTCTCTTTCTAAYAGRRGGGATYAGTCGGTTTGCCTCTGCGCGACGCMTAACCGAATTTTMATAACTTTTAGAGCARGTWCTGTTTGATTGAGAGYGRTAMACGCWTKACCTACCGAGTCCACTGCCRCATCCACTTRGCCCTGAGGGTGTTTCGGTAAGTTGTGCAGGCTRTCCTAATTTACACTGTCCGGGGGGGTMCGTGTGWYRYYWKYKYRYWTGGSYCTCCGGRKTGRARCGRSGATATCGAGCGAGGSCAACTCTGGCTAACTTGAATYGACACATYGGCCGTYAGAACRGCCATTTARCCKKGKCYCATTCCTAGCCMATGGAGTAAACGYAKGCTCGCATGTAGSTGTATKCACTCCTCCGAGGAAGACAACAGATACGGAGCAGGGTCCTAAAGGGCACCGCCCATGGTATTAAACCGCATCCTCAACAACCGTAGATCTGCGACTTGAAGAATTTAGGGGCTTACGACTCAGACAAAATACKTCRAGAGGGTTCCAATGGGACACGCGAAATCCTGGCTGCGGGCGTAGGYYGTCCTTATGTAAGAATAGATGCATGTACAGTTCACAAACGTGCGCAGCTGGCATGTAGGTGGATAACGACAAGRCATCAGGAGAGGACGGCTCACCAGGTTTCAAAATTATTCCCAAGTAGTCATCTAGCGGGAATCAACTACAATGTTTTGTTCCCTGGAATGGCGATAGTACTTGGGCGTKATGCATTTGTCATATAGCCTCCATCTCCGCCATCCCAAKTGAGTGGGGTKGCCAAGCTAATTAAATTGWKMCGCCATGATACYACATCCYTACGATATGCTGTCGGTTTGATGCACTGCCSYTTTACTTCTCGATGGTAAMACTATGGCYSGTTGTGTTTCCGGGCTACGTTCATACAAACCAAATAGTTATACCARTCGYTRAATTGACGATCTKTTTGTRCAAGATGAATTTCGGGTGGACCGGTGTATATGCAATTAGATCCAAATATGTTATTCTCAAGTGCCATGTTCGGTAATGYAMTCAACGTCGTTAACATAGGCACTTSTGAATAKCAGCTAACCGCARTTARYGTAKCTCMATCMAWGATAGACATGACGYTACTCCACCCCAATAAAATATCGCGCCRATGTTGATCGTAATAAGACCCACGAGGGTTGACACCAAGTTCGTGTGGCAAAAGACCAGACGCCCACCCTTTTCGCGTAAACGTTCAATTATCTCTCCAAGATATGAGGTAGATAGYTAAACCTCCTTCTATGGCTCCTCCAGTTAAATCATGCCCTTAGTATAAGACATCTAGGAGRGGGAGACCTCGGCTATGATAACATGMGYAGCTTGCTAAARTGTYRAASGTATWCCKCCGRSYTCCYATCTTAAAACGTAATCATTAGAAGATCTRATGRATTYACAAAGGAATKCTYCATCGCCGCCCCGAGGACTCACRAAAGAACGTTCTTCGGCGTTCTACGTAAGGCTCGCATTAAGACATCAGTARTGATCAGATTCGGTTACGTGACCTTCACCGGAAATATTTCTGTTAATGGTACACCATTTACGCAAGAGAGCTCGCCTATGTGATSACTTTAGAATGCCTTGAGGATAGCTAATGCTAACTAAATGCCTCAATTCWGTGARRTTGGGGCCCCAGCCAACCCGTTCATTGCGTTAGTCTCTTGAAATCAGAGCATTCAAACAAAATTGGGCTATCCTGACRCGTTGATGGCTAAATGCTGTTGCAGARCRTTTTAYTMCAKATCGAAAGCGRGAAAGTCGTTYAAGACTARTYGAACCATCGATTTAATCCGGATTTGTTCTACAAGCTGCTGCGCAGGAGGTCGGCGTTTAGTTCAGTGTCAGCCCTAGCAATCATTAGTAGCTAATCTCATCTCATTTTTGACCACGCGGTCCTACGACAGGATAGGGARGRCCGACGGTAACGCAMTMTSGRCTATRTGCGTTCCGGYTTAGATTAAARRGYARATTGTCTGAGTACGTTTGCAATRWAYKYCTCAYTGCCCRCGAAGTGACGAGCGCTAKGAWWRRSATWGATYCACTAACCGYAACRTGARTGGTGGWKTTCTGACAGAATCCTATCTTAYCGGKCTKCCCGTTGTCGGCTAGTACCCACTCTAAGAGACCGACTCCACGCCTTGAACGCAATTATATTTAAAAGTGGGTTCCMGTKTGGCAGAGRTACATATCAGTGTGTACGTGGAGCTGRGTATAGCCATCTTGATACGTTCYCTCTGTTTCCCGGCCGACAAAGGAGRTGGCTTSAATGTCAAACAAYTGGAAAATTCCTGCRTAGATGRRCTATGGACCAGTTAGCCGCTCTGYGTATTMGMGCATTAYTTTACAGTAGTAGGSGGGCGCGTCTTAGACWMYAGCGAYCCAGCYYGWCTAACACTCGCCACTCACCCTRCTCTAATGGYYTTCTCCATAACCAAGCCTCCAYAATGGYTCTTTGATGCCTACCYYATACTTGTAACTTTGCACATGCCCGTATTGGCTCGCCTTAAAAACGTACAAGCCCGGATTTTAAAAATATGAAATTCAACAGGTGCTTCACCTGTGTGMRAAYTKTTARCRYKTCGGCAGTCGAYYCYAYAACTGATCGCAACAAATCCATCTTATGCGTTTCTGTTAGTTTAACATCGTGGGGCATTGCTTGTAGGYATCAAAGMATRCYSGWWCMGYGACRAATGCACTATCACCAAGMTCCGGCATAGGGCCYYTAYCTGARACYAATCTGTAACTGGCCACCWCGATAGGCAACGGTTTTCAGGCCATACACTCTCGYTAGTCGGTATKTGTCTYCTTGGTMTTATTCACCATGTCCTATWCSWMTMTTAGCAGTACGCCCASTCACTAAGACGTGTATTTGCCACTYTGAGAATACGCTGCCCCCCTGGCTAGTTGATYCMTGCTTSYATWWAGTATASRKGCAATCCGAAAGCGACCACTCARGGAGCATCTCCATTTTACTTTATKARATTRTGTTACGCCAMAAATCATTACCCCATTTCCTTACAAGCAACGCATCGTTTGCTGWTCCATCCGCAGGTTCAATACGACCTGAAAAGCTAGTTTCTTCAAGCCCAACGCGTCCTTTAACAGWTCWTYYATYARTGRTTRYYACYACTAGWACAATTAGTACTGAAGCGGCGTYAGGGATTCYACCCCTARTATRGCATCCAATCTYTKYGAKCYYCAYCYMGTGGAAAGGTAGGTTGATCGGCCTCCGYGGTCCTYCCCAAAYACTAGAYTTAGCCGTYGAGTTCTCATAYGATGCAGAGCCGACTCCCCTTTC
GPT139160  GCACGATGATCAAGCGCTGAGGGAATAAAACCCGAAGCGACCTGACCGATTAGGTTTACAAGTGCGATCTTGATTGGCCCTGCGGCTTTCCCTCAATGTCCTTATCTTCTTGCGTATTCTAAGTACATACTGAGTGGTAGTCAAAGACATACTATTGCTCCCTCCTAATCAACATATTAAAGAGAGAACGAGGTGTCCTGGTTAACGGGCGGCGACCAGATCCAGATTCTTGAACCTGGATTGCTGTTTCGCTCTATATTGCAAATTAGCTATTTGTCAGGGGTCTTTGCCCTGTTGCGATCATTACTTGGGTCGATACTCACAACGTAGTATGTACTAGCTTGTCAACACCATCACACGTATAGAAGGTGCGAGAATATGTCACTCCTTTGGCTATAAGAATACGAGGTAACTCGGATCTTTTATCGAGTAAACACATATAGGTCCCCCCATACTGATACTGAAAATATCCGTGCCATATTCCAGCGTGGGCGCATTTCCGTTCCTGCACTACCAGAGCTCGGTCTTACAAGGACCTGTACCTGTGGTCAAGAGGGCTTGCAGCTTGTCGGCTGCCGTGTCGACAAGTCGTAACTCTCGGAATATGTGTCRCAAGTAAACCAACCACGCCACTATAGCGCTATTTCCCAGCAAACGTAACGACATTACAGTGCAAGAGTCTTTGTCACCAGACTAATTAAACATTCCGAATACTAGATACTCAAGCTACGCTACAATAACCGGGAGATTCGATACTATCTCCCGACAGGCGTTGGTATATTCATACGTAACTACCAGCTGTTCAAATTCATGGCACCCAAGTACAGTTAGAAGGCAACCGGTCCTGCTTACCACCTTTGTTTTCCCACTTAAGGGAACCCTTCCATGCACGATCAATTGCCAAATAATTTAAATGTCAGAATTTCTCATCATTCAGGTTTGGAAAGTCCCAACCGAGAGCGATACTGAGGAAAGTGTGGTTCTATTGTTGGATACACAGTAAGGGGTGTCCTGGCGATCCAAAGAAATAGGCTAATTAAATGCTCAGGTCAGAGCAGCTTGACCACCCCGCGCAGCTGTCATCTCCGCATGGACAAAMYTTCCTTGCCGAGCTCAGGTAACAAACTCTAGAAATCAAGGTTAAGAAAGGGTTTGAGAACACGAGGGCATGACTTGCGTGTGCGCCGTTACGAATCACCCTTCTCGTCCGGAAAGCTTCCTGTAATTCTTCTCTGACGGAATTCTCTTTCTAACAGGGGGGATCAGTCGGTTTGCCTCTGCGCGACGCATAACCGAATTTTCATAACTTTTAGAGCAAGTTCTGTTTGATTGAGAGTGATACACGCTTGACCTACCGAGTCCACTGCCGCATCCACTTGGCCCTGAGGGTGTTTCGGTAAGTTGTGCAGGCTGTCCTAATTTACACTGTCCGGGGGGGTCCGTGTAATACCTGTTCATTTGGGTCTCCGGGGTGAAACGACGATATCGAGCGAGGGCAACTCTGGCTAACTTGAATCGACACATTGGCCGTTAGAACAGCCATTTAGCCGGGTCCTATTCCTAGCCAATGGAGTAAACGCAGACTCGCATGTAGCTGTATTCACTCCTCCGAGGAAGACAACAGATACGGAGCAGGGTCCTAAAGGGCACCGCCCATGGTATTAAACCGCATCCTCAACAACCGTAGATCTGCGACTTGAAGAATTTAGGGGCTTACGACTCAGACAAAATACTTCAAGAGGGTTCCAATGGGACACGCGAAATCCTGGCTGCGGGCGTAGGCTGTCCTTATGTAAGAATAGATGCAYGTACAGTTCACAAACGTGCGCAGCTGGCATGTAGGTGGATAACGACAAGGCATCAGGAGAGGACGGCTCACCAGGTTTCAAAATTATTCCCAAGTAGTYATCTAGCGGGAATCAACTACAATGTTTTGTTCCCTGGAATGGCGCTAGTACTTGGGCGTGATGCATTTGTCATATAGCCTCCATCTCCGCCATCCCAATTGAGTGGGGTTGCCAAGCTAATTAAATTGTGACGCCATGATACTACATCCCTACGATATGCTGTCGGTTTGATGCACTGCCGTTTTACTTCTCGATGGTAAAACTATGGCTGGTTGTGTTTCCGGGCTACGTTCATCCAAACCAAATAGTTATACCAGTCACTAAATTGACGATCTTTTTGTGCAAGATGAATTTCGGGTGGACCGGTGTATATGGAATTAGATCCAAATATGTTATTCTCAAGTGCCATGTTCGGTAATGTACTCAACGTCGTTAACATAGGCACTTCTGAATAGCAGCTAACCGCAATTAGTGTAGCTCCATCAATGATAGACATGACGYTACTCCACCCCAATAAAATATCGCGCCGATGTTGATCGTAATAAGACCCACGAGGGTTGACATCAAGTTCGTGTGGCAAAAGACCAGACGCCCACCCTTTTCGCGTAAACGTTCAATTATCTCTCCAAGATATGAGGTAGATAGTTAAACCTCCTTCTATGGCTCCTCCAGTTAAATCATGCCCTTAATATAAGACATCTAGGAGGGGGAAACCTCGGCTATGATAACATGMGCAGCTTGCTAAAGTGTCGAACGTACACTKCCGAGCTCCCATCTCAAAACGTAATCATTAGAAGATCTGATGGATTCACAAAGGAATGCTCCATCGCCGCCCCGAGGACTCACAAAAGAACGTTCTTCGGCGTTCTACGTAAGGCTCGCATTAAGACATCAGTARTGATCAGATTCGGTTACGTGACCTTCACCGGAAATATTTCTGTTAATGGTACACCATTTACGCAAGGGAGCTCGCCTATGTGATGACTTTAGAATGCCTWGAGGATAGCTAATGCTAACTAAATGCCTCAATTCTGTGAAGTTGGGACCCCAGCCAACCCGTTCATTGCGTTAGTCTCTTGAAATCAGAGCATTCAAACAAAATTGGGCTATCCTGACGCGTTGATGGCTAAATGCTGTTGCAGAGCGTTATACTCCATATCGAAAGCGGGAAAGTCGTTCAAGACTAGTTGAACCATCGATTTAATCCGGATTTGTTCTACAAGCTGCTGCGCAGGAGGTCGGCGTTTAGTTCAGTGTCAGCCCTAGCAATCATTAGTAGCTAATCTCATCTCATTTTTGCCCCCGCGGACCTACGACAGGATAGGGAAGGCCGAGGGTAACGCAATCTCGGCTATGTGCGTTCCGGTTTAGATTAAAGGGTAAATTGACTGAGTACGTTTGCAATAAACGCCTCACTGCCCGCGAAGTGACGTACACCAGGAAAAAGATAGATTCACTAACCGTAACATGARYGGTGGTTTCCTGACAGAATCCTATCTTATCGGGCTTTCCGTTGTCAGCTAGTACCCACTCTAAGAGACCGACTCCACGCCTTGAACGCAATTATATTTAAAAGTGGGTTCCAGTTTGGCAGAGATACATATCAGTGTGTACGTGGAGCTGGGTATAGCCATCTTGATACGTTCTCTCTGTTTCCCGGCCGACAAAGGAGATGGCTACAATGTCAAACAATTGGAAAATTACTGCGTAGATGAGCTATGGACCAGTTAGCCGCTCTGCGTATTAGCGCATTATTTTACAGTAGTAGGGGGGCGCGTCTTAGACAACAGCGATCCAGCTTGTCTAACACTCGCCACTCACCCTACTCTAATGGTTTTCTCCATAACCAAGCCTCCACAATGTCTCTTTGATGCCTACCTCATACTTGTAACTTTGCACATGCCCGTATTGGCTCGCCTTAAAAACGTACAAGCCCGGATTTTAAAAATATGAAATTCAACAGGTGCTTCACCTGTGTGCGAATTTTTAACATTTCGGCAGTCTACTCCATAACTGGTCGGAACAAATCCATCTTATGCGTTTCTGTTAGTTTAACATCGTGGGGCATTGCCTGTAGGTATCAAAGCATACTGGTTCAGCGACGAATGCACTATCACCAAGATCCGGCATAGGGCCTCTATCTGAGACCAATCTGTAACTGGCCACCTCGATAGGCAACGGWTTTCAGGCCATACACTCTCGCTAGTCGGTATTTGTCTTCTTGGTCTTATTCACCATGTCCTATACCAATATTAGCAGTACGCCCAGTCACTAAGACGTGTATTTGCCACTTTGAGAATACGCTGCCCCCCTGGCTAGTTGATCCCTGCTTGTATWAAGTATACAGGCAATCCGAAAGCGACCACTCAGGGAGCATCTCCATTTTACTTTATTAAATCGTGTTACGCCAAAAATCATTACCCCATTTCCTTACAAGCAACGCATCGTTCGCTGTTCCATCCGCAGGTTCAATACGACCTGAAAAGCTAGTTTCTTCAAGCCCAACGCGTCCTTTAACAGATCATCCATTAGTGATTATCACTACTAGTACAATTAGTACTGAAGCGGCGTTAGGGATTCTACCCCTAGTATGGCATCCAATCTTTTCGAGCTCCACCCAGTGGAAAGGTAGGTTGATCGGCCTCCGCGGTCCTTCCCAAACATTAGATTTAGCCGTCGAGTTCTCATACGATGCAGAGCCGACTCCCCTTTC
GPT139170  GCACGGTGACCGAGCGCTGAGGAAATAAAACCCGAAGCGACCTGACTGATTAGGTTTACAAGTGCGATCTTGATTGGCCCTGCGGCTTTCCCTCAATGTCCTTATCTTCTTGCGTATTCTAAGTACATACTGAGTGGTAGTCAAAGACATACTATTGCTCCCTCCTAATCAACATATTAAAGAGAGAACGAGGTGTTCTGGTTAACGGGCGGCGACCAGATCCAGATTCTTGAACCTGGATTACTGTTTCGCTCTAAGTCGCAAATTAKATATTTGTCAGGGGTCTTTGCCCTGTTGCGATCATTACTTGGRACGATACCCACAACGTAGTATGTACTAGCTTGTCAACACCATCACACGTATAGAAGGTGCGAGAATAGGTCACTCCTTTGGCTATAAGAATACGAGGTAACTCGGATCTTTTGTCGAGTGAACACATTTAGGTCCCCACATACTGATAATGAAAATATCCGTGCCATATTCCAGCGTGGGCGCATTTCCGTTCCTGCACTACCAGAGCTAGATCTTACAAGGACCTGTACCTGTGGTCAAGAAGGCTTGCWCCTTGTAGGCAGCCGTGTCGTCAAGTCGTAACTCTCGGAATATGTGTCGCAAGTAAACCAACCACGCCACTATAGCGCTATTTCCCAGCAAACGTAACGACATTACAGTGCGAGAGTCTTTGTCACCAGACAAATTAAACWTTCCGAATACCAGATACTCAAGCTACGCTACAATGATCGGGAGATTCGATACTATCTCCCGACAGGCGTTGGTATATTCATACGTAACTACCAGCCGTTCAAATTCATGGCACGCAAGTACAGTTAGACCTTTATCGGACCCTCTTACCACCTTTGTTTTCCCACTTAAGGGAACCCATCCATGCACGATCAATTGCCAAATAATTTCAATGTCAGAATTTCTCATCATTCAGGTTTGGAAAGTCCCAATTGAGAGCGATACTGAGGAAAGTGTGGTTCTATTGTTGGATACACAGTAAGGGGTGTCCTGGCGATCCAAAGAAATAGGCTAATTAAATGCTGAGGTCAGAGCAGTTTGRCCACCCCGCGCAGCTGTCATCTCCGCATGGACAAACCTTCCTTGCTGAGCTCAGGYMACAAACTCTAGAAATAAAGGTCAAGTAAGGATGTGAGAACACGAGGGCATGACTTGCGTGTGCGCCGTTAGGAATCACCCTTCTCGTCCGGAAAGCTTCCTGTAATTCTTCTCTGACGGAATTCTCTTTCTAATAGAAGGGATTAGTCGGTTTGCCTCTGCGCGACGCATAACCGAATTTTCATAACTTTTAGAGCAAGTTCTGTTTGATTAAGAATGATACACGCTTGACCTACCGAGTCCACTGCCACATCCATCWAATCTTCGTATCCATTCGGTAAGTTGTGCAGGCTGTCCTAATTTACACTGTCCGGGGGGGTCCGTGTGTCGTTATCTCATATGGCTCTCCGGGGTGGAACGACGATATCGAGCGAGGGCAACTCTGGCTAACTTGAATCGACACATTGGCCGTTAGAAGACTAGAATTGCCGTAGTCCATTCCTAGCCAGCAGGGTAAACGCAGACTCGCAGGTAGCTGTATTCAATCCTCCGAGGAAGACAACAGATATGGAGCAGGGTCTTCCAAGGAACCGCCCATGGTATTAAACCGCATCCTCAACAACCGTAGATTTGCTACTTGAAGACTTTAGGGGCTTGCAACTCAGACAAAATACGTCGAGAGGATTCCAATGGGACACGCGAAATCCTGGGCRGAAAACAGARTTTACTAGACAWRGGAATAGATGCATGTACAGTTCACAAACGTGCGTGGCTGGCATGGAGGTGGATAACGACAAGGCATCAGGAGAGGACGGCTCACCAGGTTTCAAAATTATTCCCAAGTAGTCATCTAGCGGGTCCTATGCGTAGCGCCGAACTCCCTGGAATGGCGACGATACTTGGGCGTTATGCATTTGTCATATAGCCTCCATCTCCGCCATCCCAATTGAGTGGGGTTGCCAAGCTAATTAAATTGTGATGCCATGATACTACATCCCTACGATATGCTGTCGGTTTGATGCACTGCCGTTTTACTTCTCGATGGTAAAACTATGGCTGGTTGTGTTTCCGGGCTACGTTCATCCAAACCAAATAGTTATACCAGTCACTAAATTGACGATCTTTTTGTGCAAGATGAATTTCGGGTGGACCGGTGTATATGCAATTAGATCCAAATATGTTATTCTCAAGTGCCATGTTCGGTAATGTACTCAACGTCGATAGYCCTGATCATGCCGAGCAGCAGCTAACCGCAATTAGTGTAGCTCCATCAATGATAGACATGACGYTACTCCACCCCAATAAAATATCGCGCCGATGTTGATCGTAATAAGACCCACGAGGGTTGACACCAAGTTCGTGTGGCAAAAGACCAGACGCCCACCCTTTTCGCGTAAACGTTCAATTATCTCTCCAAGATATGAGGTAGATAGCTAAACCTCCTTCTATGGCTCCTCCAGTTAAATCATGCCCTTAGTATAAGACATCTAGGAGGGGGAAACCTCGGCTATGATAACATGMGCAGCTTGCTAAAATGTCGAACGTATACCTCCGAGCTCCCATCTCAAAACGTAATCATTAGAAGATCTAATGGATTCACAAAGGAATGCTCCATCGCCGTCCCGAGGACTCACGAAAGAACGTCCTTCGGCGTTCTACGTAAGGCTCGCATTAAGACATCAGTARTGATCAGATTCGGTTACGTGACCTGCACCGGAAATATTTCTGTTAATGGTACACCATTTGCGCAAGAGAGCTCGCCTATGTGATGACTTTAGAATGCCTTGAGGATAGCTAATGCTAATCAGRCGTCAGAGTTCTGTGAAGTTGGGGCCCCAGCCAACCCGTTCATTGCGTTGGTCTCTTGAAATCAGAGCATTCAAACAAAATTGGGCTATCCTGACACGTTGATGGCTAAATGCTGTTGCAGAGCGTTTTACTCCATATCGAAAGCGGGAAAGTCGTTCAAGACTAATCGAACCATCGATTTAATCCGGATTTGTTCTACAAGCTGCTGCGCAGGAGGTCGGCGTTTAGTTCAGTGTCAGCCCTAGCAATCATTAGTAGCTAATCTCATCTCATTTTTGACCMCGCGGTCCTACGACAGGATAGGGAAGACCGACGGTAACGCACTATGGGCTATGTGCGCYCCGGTTTAGATTAAAGGGTAAATTGACTGAGTACGTTTGCAATAAACGCCTCACTGCCCGCGAAGTGACGAGCGCTAGGAAAAAGATAGATTCACTAACCGTACTACGCACGGTGGTTTYCTGTTAGAATCCCGCTTGATCGGGCTTTTCGTTGTCGGCTAGTACCCACTCTAAGAGACCGACTCCACGCCTTGGACGCAATTATATTTAAAAGTGGGTTCCAGTTTGGCAGAGATACATATCAGTGTGTACGTGGATCTGGGTATAGCCATCTTGATACGTTCTCTCTGTTTCCCGGCCGACAAAGGAGATGGCTTGAATGTCAAACWATTGGAAAATTMCTGCGTAGATGAGCTATGGACCAGTTAGCCGCTCTGCGCTACCGCGCATTATTTTACAGTAGTAGGGGGGCGCGTCTTAGACAACAGCGATCCAGCTTTACTAACACTCGCCACTCACCCTACTCTAATGGTTTTCTCGATAACCAAGCCTCCRCAATGGTTCTTWGATGCCTATTCTACTCTTGTAACTTTGCACAAGCCCGTATTGGCTCGCCTTAAAAACGTACAAGCCCGGATTTTAAAAATATGAAATTCAACAGATGCTTCACCTGTGTGAAAACTGTTAGCGCGTCGGCAGTCGGTTCCATAACTGATCGCAACAAATCCATCTTATGCGTTTCTGTTAGTTTAACATCGTGGGGCATTGCTTGTAGGCATCAAAGCTTACTGGTTCAGCGACGAATGCACTATCACCAAGATCCGGCATAGGGCCTCTATCTGAGACCAATCTGTAACTGGCCACCTCGATAGGAGGTCAAGCCTRRRMSRWACACTYWATYKAGTCGGTATTTGTCCCACCAACCCGAGATGATGYAGTTCGATTCTCTCACGCARTCGTCAATCCCATGCGGCGTRACYGCAGCGTGTCCGAGATCCGTGGCSTTTTCTGGAYCAATATGGCGACACTTGTATWAAGTAAGCRGACAATCCGAAAGCGACCACTCAGGGAGCATCTCCATTTTACTTTATGAGATTATGTTACGCCAAAAATCATTACCCCATTTCCTTACAGGCAACGCATCGTTTGCTGTTCCATCCGCAGGTTCAATACGACCTGAAAAGCTAGTTTCTTCAAGCCCAACGCGTCCTTTAACAGTTCTTTTATTAATGGTTGCTACCACTAGAACAATTAGTACTGAAGCGGCGTTAGGGATTCCACCCCTAATATAGCATCCAATCTCTGTGATCCTCATCYMGTGGAAAGGTAGGTTGATCGGCCTCCGCGGTCCTTCCCAAACATTAGATTTAGCCGTCGAGTTCTCATACGATGCAGAGCCGACTCCCCTTTC
GPT122960  GCACGATGATCAAGCGCTGAGGGAATAAAACCCGAAGCGACCTGATCGATTAGGTTTACAAGTGCGATCTTGATTGGCCCTGCGGCTTTCCCTCAATGTCCTTATCTTCTTGCGTATTCTAAGTACATACTGAGTGGTAGTCAAAGACATACTATTGCTCCCTCCTAATCAACATATTAAAGAGAGAACGAGGTGTCCTGGTTAACGGGCGGCGACCAGATCCAGATTCTTGAACCTGGATTACTGTTTCGCTCTAAGTCGCAAATTAGCTATTTGTCAGGGGTCTTTGCCCTGTTGCGATCATTACTTGGAACGATACTCACAACGTAGTATGTACTAGCTTGTCAACACCACCACACGTATAGAAGGTGCGAGAATATGTCACTCCTTTGGCTATAAGAATACGAGGTAACTCGGATCTTTTGTCGAGTGAACGCATTTAGGTCCCCACATACTGATAATGAAAATATCCGTGCCATATTCCAGCGTGGGCGCATTTCCGTTCCTGCACTACCAGAGCTCGGTCTTACAAGGACCTACACCTGTGGTCAAGAGGGCTTGCASCTTGTCGGCTGCCGTGTCGTCAAGTCGTAACTCTCGGAATATGTGTCGCAAGTAAACCAACCACGCCACTATAGCGCTATTTCCCAGCAAACGTAACGACATTACAGTGCAAGAGTCTTTGTCACCAGACTAATTAAACATTCCGAATACTAGATACCCCGGTTGCGCTACAATAACCGGGAGATTCGATACTATTTCCCGACAGGCGTTGGTATATTCATACGTAACTACCAGCTGTTCAAATTCATGGCACGCAAGTACAGTTAGAAGGCAACCGGTCCTGCTTACCACCTTTGTTTTCCCACTTAAGGGAACCCATCCATGCACGATCCATTGCCAAATAATTTCAATGTCAGAATTTCTCATCATTCAGGTTTGGAAAGTCCCAATTGAGAGCGATACTGAGGAAAGTGTGGTTCTATTGTTGGATACACAGTAAGGGGTGTCCTGGCGATCCAAAGAAATAGGCTAATTAAATGCTGAGGTCAGAGCAGTTTGGCCACCCCGCGCAGCTGTCATCTCCGCATGGACAAACCTTCCTTGCTGAGCTCAGGCCACAAACTCTAGAAATCAAGGTCAAGTAAGGATGTGAGAACACGAGGGCATGACTTGCGTGTGCGCCGTTAGGAATCACCCTTCTCGTCCGGAAAGCTTCCTGTAATTCTTCTCTGACGGAATTCTCTTTCTAATAGAAGGGATTAGTCGGTTTGCCTCTGCGCGACGCATAACCGAATTTTCATAACTTTTAGAGCAAGTTCTGTTTGATTAAGAATGATACACGCTTGACCTACCGAGTCCACTGCCGCATCCACTTGGCCCTGAGGGTGTTTCGGTAAGTTGTGCAGGCTGTCCTAATCTACACTGTCCGGGGGAACAGACCCGTCGTTATCTCATATGGCTCTCCGGGGTGGAACGACGATATCGAGCGAGGGCAACTCTGGCTAACTTGAATCGACACATTGGCCGTTAGAACAGCCATTTAACCTTGTCTCATTCCTAGCCAGCAGGGTAAACGCAGACTCGCATGTAGCTGTATGCACTCCTCCGAGGAAGACAACAGATATGGAGCAGGGTCCTAAAGGGCACCGCCCATGGTATTAAACCGCATCCTCAACAACCGTAGATCTGCGACTTGAAGAATTTAGGGGCTTACGACTCAGACAAAATACTTCAAGAGGGTTCCAATGGGACACGCGAAATCCTGGCTGCGGGCGTAGGTCGTCCTTATGTAAGAATAAATGCGTGTACAGTTCACAAACGTGCGCAGCTGGCATGTAGGTGGATAACGACAGGGCATCAGGAGAAGACGGCTCACCAGGTTTCAAAATTATTCCCAAGTAGTCATCTAGCGGGAATCAACTACAATGTTTTGTTCCCTGGAATGGCGATAGTACTTGGGCGTTATGCATTTGTCATATAGCCTCCATCTCCGCCATCCAAATTGAGTGGGGTTGCCAAGCTAATTAAATTGTGATGCCATGATACTACATCCCTACGATATGCTGTCGGTTTGATGCACTGCCGTTTTACTTCTCGATGGTAAAACTATGGCTGGTTGTGTTTCCGGGCTACGTTCATCCAAACCAAATAGTTATACCAGTCGCTAAATTGACGATCTTTTTGTACAAGATGAATTTCGGGTGGACCGGTGTATATGCAATTAGATCCAAATATGTTATTCTCAAGTGCCATGTTCGGTAATGTACTCAACGTCGTTAACATAGGCACTTGTGAATAGCAGCTAACCGCAATTAGTGTATCTCCATCAATGATAGACATGACGYTACTCCACCCCAATAAAATATCGCGCCAATGTTGATCGTAATAAGACCCACGAGGGTTGACACCAAGTTCGTGTGGCAAAAGACCAGACGCCCACCCTTTTCGCGTAAACGTTCAATTATCTCTCCAAGATATGAGGTAGATAGCTAAACCTCCTTCTATGGCTCCTCCAGTTAAATCATGCCCTTAATATAAGACATCTAGGAGGGGGAAACCTCGGCTATGATAACATGMGCAGCTTGCTAAAGTGTCGAACGTACACTKTCGAGCTCCCATCTCAAAACGTAATCATTAGAAGATCTGATGAATTTACAAAGGAATTCTCCATCGCCGCCCCGAGGACTCACAAAAGAACGTTCTTCGGCGTTCTACGTAAGGCTCGCATTAAGACATCAGTARTGATCAGATTCGGTTACGTGACCTTCACCGGAAATATTTCTGTTAATGGTACACCATTTACGCAAGAGAGCTCGCCTATGTGATCACTTTAGAATGCAATGAGGATAGCTAATGCTAACTAAATGCCTCAATTCAGTGAGATTGGGGCCCCAGCCAACCCGTTCATT-CGTTGGTCTCTTGAAATCAGAGCATTCAAACAAAATTGGGCTATCCTGACACGTTGATGGCTAAATGCTGTTGCAGAGCGTTTTACTCCATATCGAAAGCGGGAAAGTCGTTCAAGACTAATCGAACCATCGATTTAATCCGGATTTGTTCTACAAGCTGCTGCGCAGGAGGTCGGCGTTTAGTTCAGTGTCAGCCCTAGCAATCATTAGTAGCTAATCTCATCTCATTTTTGACCACGCGGTCCTACGACAGGATAGRGAAGGCCGACGGTAACGCAATCTCGGCTATGTGCGTTCCGGTTTAGATTAAAGGGTAAATTGACTGAGTACGTTTGCAATAAACGCCTCACTGCCCGCGAAGTGACGAGCGCTAGGAAAAAGATAGATTCACTAACCGTAACATGARTGGTGGTTTCCTGACAGAATCCTATCTTACTGGTCTTTTCGTTGTCAGCTAGTACCCACTCTAAGAGACCGACTCCACGCCTTGAACGCAATTATATTTAAAAGTGGGTTCCAGTTTGGCAGAGATACATATCAGTGTGTACGTGGAGCTGGGTATAGCCATCTTGATACGTTCTCTCTGTTTCCCGGCCGACAAAGGAGATGGCTTCAATGTCAAACAATTGGAAAATTCCTGCATAGATGAGCTATGGACCAGTTAGCCGCTCTGCGTATTAGCGCATTATTTTACAGTAGTAGGGGGGCGCGTCTTAGACTACAGCGATCCAGCTTGATTAACACTCGCCACTCACCCTACTCTAATGGTTTTCTCCATAACCAAGCCTCCACAATGTCTCTTTGATGCCTACCTCATACTTGTAACTTTGCACATGCCCGTATTGGCTCGCCTTAAAAACGTACAAGCCCGGATTTTAAAAATATGAAATTCAACAGGTGCTTCACCTGTGTGCGAATTTTTAACATTTCGGCAGTCGACTCCATAACTGGTCGGAACAAATCCATCTTATGCGTTTCTGTTAGTTTAACATCGTGGGGCATTGCTTGTAGGTATCAAAGAATGCCGGTACCGTGACGAATGCACTATCACCAAGATCCGGCATAGGGCCTCTATCTGAGACTAATCTGTAACTGGCCACCTCGATAGCCAACGGTTTTCAGGCCATACACTCTCGCTAGTCGGTATTTGTCTTCTTGGTCTTATTCACCATGTCCTATACCAATATTAGCAGTACGCCCAGTCACTAAGACGTGTATTTGCCACTTTGAGAATACGCTGCCCCCCTGGCTAGTTGATTCCTGCTTGTATWAAGTATACAGGCAATCCGAAAGCGACCACTCAGGGAGCATCTCCATTTTACTTTATGAGATTATGTTACGCCAAAAATCATTACCCCATTTCCTTACAAGCAACGCATCGTTTGCTGTTCCATCCGCAGGTTCAATACGACCTGAAAAGCTAGTTTCTTCAAGCCCAACGCGTCCTTTAACAGATCATCCATTAGTGATTATCACTACTAGTACAATTAGTACTGAAGCGGCGTCAGGGATTCTACCCCTAGTATGGCATCCAATCTTTTCGAGCTCCACCCAGTGGAAAGGTAGGTTGATCGGCCTCCGCGGTCCTTCCCAAACACTAGATTTAGCCGTCGAGTTCTCATACGATGCAGAGCCGACTCCCCTTTC
[truncated: 1,431,037 more chars]
