# Supplementary material for: Single Primer Enrichment Technology (SPET) for High-Throughput Genotyping in Tomato and Eggplant Germplasm
Source: Front Plant Sci. 2019 Aug 7;10:1005. doi: 10.3389/fpls.2019.01005 (PMC6693525; doi:10.3389/fpls.2019.01005)
Supplement: Supplementary file 4 [file Data_Sheet_3.zip]

Archive with 2 entries (2 files):
- Eggplant_probes.fa
- Tomato_probes.fa
