# Supplementary material for: Single Primer Enrichment Technology (SPET) for High-Throughput Genotyping in Tomato and Eggplant Germplasm
Source: Front Plant Sci. 2019 Aug 7;10:1005. doi: 10.3389/fpls.2019.01005 (PMC6693525; doi:10.3389/fpls.2019.01005)
Supplement: Supplementary file 4 [file Data_Sheet_3.zip › Eggplant_probes.fa]

>SMEL3Ch01:131882-131922
TGAAGTCGTTACTATTTTGACAGCTACAAGCTGGAGCAAC
>SMEL3Ch01:154780-154820
CATAGCCATTGTTAATGCAATGAAACTCAGTTTGGCGCTG
>SMEL3Ch01:209260-209300
TTGGCTTCTCCCGCTGACAACTATCGTGCATTCTATGGAG
>SMEL3Ch01:265498-265538
GCTAATTACTAGAAAATAATGTAACTGCTGTCTTTCTTCC
>SMEL3Ch01:494970-495010
GACGTTTCGCGATCGGTATTAGCTTTGATAAGTATTTTTG
>SMEL3Ch01:510923-510963
GGAAAAATGTATACCCGGAGCTGCTGCACCCAACGGCAAG
>SMEL3Ch01:525603-525643
TTTCGTGACACGGAGTTTTGGTATGTGGATCGAGGGATAG
>SMEL3Ch01:663674-663714
CACCATACCAGTTGCTTAGTGGCAGCATCAAGAAATTCAG
>SMEL3Ch01:682958-682998
AAAAGGAGAAAACGATATGCTCGTCCGTTGATTGATCTTC
>SMEL3Ch01:703569-703609
GGTTGGCTCAGAAGGTGTTTGCTGAAGAAACAAGGGATTG
>SMEL3Ch01:753835-753875
GCTATGTTAAGTGGACTCTGGTACTATGGTTCTTATTCAG
>SMEL3Ch01:1053491-1053531
TGTTGAGCCATTACTGGGCGTTGAAGAAACAGTTACAGAG
>SMEL3Ch01:1233852-1233892
ACAAGTAGAGACTAACTAGAGAGACACCATTAATGGATTC
>SMEL3Ch01:1268509-1268549
GACAATTGCTGCACTAGATAATTCAGATGAAAAGCTAAAC
>SMEL3Ch01:1306227-1306267
AGACATTGACCAAATAACCTCATTAGTCGCCCATGTCCAC
>SMEL3Ch01:1394783-1394823
AAAAAGAGATACCAAAAGGGCATATAGCAGTGTATGTTGG
>SMEL3Ch01:1419725-1419765
CAATACCCTGCAATGAGAATGCGTTTTTTCATGTAACTTC
>SMEL3Ch01:1437636-1437676
TTCTGGACTAGAGAAGGTCAAGCTATGGGCGGAGTGTGTC
>SMEL3Ch01:1446373-1446413
GCTATCCGTGTACCTCGTATAATCAAGAAGTCATCGACAA
>SMEL3Ch01:1646610-1646650
TTATGCTATGCTTGTTCTTCTAGAGTAAACAATTCAATGC
>SMEL3Ch01:1719566-1719606
AAATGAGTTCCACACCTTAGATTTCAGCATACAAGAAAAG
>SMEL3Ch01:1742532-1742572
TCAATCTAGCAGAGTATCGCCAACAATGACTGTTAAAACC
>SMEL3Ch01:1764939-1764979
TGCTTGGTTACATGAGCACACTTCATCTGAATAGAATATC
>SMEL3Ch01:1770299-1770339
ACTGTAGTGGCTACTCTGGAAAGGAAAGGAAGAAATGAGC
>SMEL3Ch01:1801564-1801604
GATTTATGCATCTCGCAACAAGGTTTGCCTATCTGAAACA
>SMEL3Ch01:1804253-1804293
GCAACAGATTCAAAGTTTGGAGCGTGACATTGAAGACAAG
>SMEL3Ch01:1822554-1822594
TGCAGTGTTATTTGCGTAGAACAGTGAGAATTGGGCAAGC
>SMEL3Ch01:1865327-1865367
GAAGAACTTGAAGCAGAGCTGATTGAAATGAATGCTAATG
>SMEL3Ch01:1876082-1876122
TCATATCGGAAAATTGAGTCACGCCGTGGACAGCAGATGG
>SMEL3Ch01:1884332-1884372
GTAACAACATAGGCTCGATACAAATTTCGCAGGTGAATGG
>SMEL3Ch01:1917152-1917192
AAAATGCAGAGTAAATCCACTATGTGGGAAAACTTGATCC
>SMEL3Ch01:1925812-1925852
CCTGTTCATAGTTCCCTAAGGCAGTAATGGTAGGATCAGC
>SMEL3Ch01:1969908-1969948
TGCCATCTGTAATTTGCATAAAGTGGAAGTTGAACTATGG
>SMEL3Ch01:1977620-1977660
CTCATCATCATCTTGTACACCGACATAAACACCTTTATCC
>SMEL3Ch01:2105294-2105334
AATTTGCGTTGACATTATTTCCATCGTTATTTGCCTTTTC
>SMEL3Ch01:2134050-2134090
CTGATATTGAATGTGATACTTTTGCTCCTGCTATTGACAC
>SMEL3Ch01:2157115-2157155
GCTCTGTTTCTTGCTCTCTTCAACCAAAATGCTCTGTTTC
>SMEL3Ch01:2171053-2171093
GGGAGTGACCACTGGTGGCTTTAACAATGGAGAGAAGGAG
>SMEL3Ch01:2178019-2178059
TCTGCTCCTTTTGTGATTGACATACTATGGGTTGTCTGAG
>SMEL3Ch01:2187563-2187603
TACTTTCTTTTTGCCCTTTCTTTCAGGTATGCCATAACAA
>SMEL3Ch01:2193738-2193778
GTCGCGGTTCTTAGGAAGGCGAAAATTGTCAAGACAAGAC
>SMEL3Ch01:2208873-2208913
GTTGGGCTAAGTTATGGAGGAATGATTGGGTTCAAGTTGG
>SMEL3Ch01:2252694-2252734
CAGGAAGAACAAAGGTATTTTTAACGGGATTACGCTGCTC
>SMEL3Ch01:2329206-2329246
AGAATGGGAGTGGAGTGGCTGAGAATGGCCACAGCCTCAT
>SMEL3Ch01:2341326-2341366
CTTGAGATTCCTCCTTGCCTAGCAACGGAACTATACTGAG
>SMEL3Ch01:2355302-2355342
AATGTGATCGGTGAAGGCGGATACGGTGTCGTATTTCGTG
>SMEL3Ch01:2362193-2362233
AACGCGGCTGGAGGCGCTATCAGCCACCGGCTTCCGTTCC
>SMEL3Ch01:2407368-2407408
TCACTACTACTCATCATTGGTGGTGGTGGTGGTGGTGCTA
>SMEL3Ch01:2444398-2444438
AATGTGAGGCTGCACCAATAAAGGGGGAGACAAAGTGCTG
>SMEL3Ch01:2485919-2485959
TGCGGCAGCCACCACCATAGTGTACCGGCGGCCAATCCAG
>SMEL3Ch01:2539506-2539546
TGTTTTTTGATTTCTGTTGTGTGGGGTTCTTCAATTTTGG
>SMEL3Ch01:2542723-2542763
GATTGCTAAGAACTGTAATCATTTCTCAGATGATATCTGC
>SMEL3Ch01:2584546-2584586
AAAAAACCTGGTGAAACTTCAGCTGCAATTGATAACCTAC
>SMEL3Ch01:2589515-2589555
GATTCTCAACTGTACACTTTCACCTGGAGGGCGGAGAAAC
>SMEL3Ch01:2604966-2605006
CATAGAACTGTTCTGTTAGTTGCTTATTCAAGTGAAGCTC
>SMEL3Ch01:2613138-2613178
CTGCCACTTTCTTACCGTGAACAAATTGTGGAGTTCATTC
>SMEL3Ch01:2626070-2626110
CTCAAGATCCTATAGTGACTCTTTGTGGACACCTTTATTG
>SMEL3Ch01:2631027-2631067
GACCAAACTCCAAACCTCCTGTTGAGATTGACGGATCAAA
>SMEL3Ch01:2645090-2645130
TTCTATTGAATTGGGTGCTGGTGACAAAACTCGGGCATGG
>SMEL3Ch01:2653025-2653065
AAGAGCTTGAATGAATCAAAGAAGTTATGGGGAATAGCTG
>SMEL3Ch01:2660368-2660408
AATAGCAGGACCAACTATTATAACTTCAGTATCTGTATTC
>SMEL3Ch01:2665785-2665825
CTGCCATGTTCTTCACAATGAGGTATTTCCCAGCAAAGGA
>SMEL3Ch01:2681224-2681264
TCACAGCTGTGGTCGTTATAAAGAAGATCAGGAGAAGAAG
>SMEL3Ch01:2691151-2691191
CAGCATACTCAACAATCAACTTCAAACAGGAGTCTTCATC
>SMEL3Ch01:2698790-2698830
TGGTGTCAGACAAGGGTTATGGCGTACACTTGCCATCTGC
>SMEL3Ch01:2867206-2867246
TACTTCAAACCCTTGATAGATTTGAAGATGTCATTTTGTC
>SMEL3Ch01:3046092-3046132
GTACTTGTGGGAGTCTATCGAGGATAGGAGCTGTTAATGC
>SMEL3Ch01:3059883-3059923
TGGAAGAAACCCCTACATTAATTTTGACAAGGAGCAAACG
>SMEL3Ch01:3087826-3087866
TCAAAAAGTATTTGGCCAAGCACGGTGTGTGCACTTAAAC
>SMEL3Ch01:3106689-3106729
GGCATCAGGCAACTGGTAAGAATCTACATCTCCAATAGTC
>SMEL3Ch01:3153974-3154014
GGGTTTGCTTTACATGTTGATTTAGAAGTCGCCCCCTTTC
>SMEL3Ch01:3194656-3194696
AAGAAGATCACCATTTTGACTCAACCTTTAAGTAAGTGAC
>SMEL3Ch01:3210231-3210271
TATGACATTTCGCAAGCAGCCACTTGTTTCCATTTCATTG
>SMEL3Ch01:3242313-3242353
TTAGGTCAGTGGCCGTTTAATTTGTTCATGGTCCATTAGT
>SMEL3Ch01:3309119-3309159
GATAACTGCTATGCAGATGATTTCATATGTTTTGCTCTTT
>SMEL3Ch01:3312205-3312245
TGCTTGGATAGCGCCTTATTCATCTGGAACATGTCTATTG
>SMEL3Ch01:3355636-3355676
ATATCAATCAAAATCACTAGTCAGACTCATTGGACACAAG
>SMEL3Ch01:3372471-3372511
GAATCAGTTCCTTGAAACGTTAATAATATTAAATTTTGCC
>SMEL3Ch01:3693269-3693309
TATACAGCAAGGCTCCATATTTGACGATGACCCTCCATAC
>SMEL3Ch01:3714762-3714802
TCTCGAAAATTGGCTGCTATTTTATCCTCACTTGTTGCTC
>SMEL3Ch01:3721916-3721956
GAATCTTATGACAACTTCTGCTGATGAGGGACAATTCTTG
>SMEL3Ch01:3751707-3751747
GAGCTTCTTCTGAGTTGGGAGAGTTGACGTTCTCCTTTTC
>SMEL3Ch01:3786075-3786115
TTTCAATGGAGTCTCTTCTCAATTTCAATTCAATTTCTCC
>SMEL3Ch01:3797405-3797445
CTCCAAACGAAGTACCGTCGGCTGCCTGTTGTAGATGTTG
>SMEL3Ch01:3831679-3831719
TGCTTTTGCACTTACTTTCTTCACTGCTAAGGATGCGATG
>SMEL3Ch01:3840353-3840393
CAGGCAATTTGCCAAGCATTGTGTGAAGGTAACAATTATC
>SMEL3Ch01:3855994-3856034
GCTAAGTAGAACTTATGAGAAGATAAAGAGTCAGTTCAGC
>SMEL3Ch01:3865361-3865401
AACAATGACAAGGACGATGTGTTCTCAGACAATGAATCTG
>SMEL3Ch01:3893308-3893348
TGTCTTTTGTGCTCCAATGGAGATGTTGTGAGTACCATAG
>SMEL3Ch01:3938828-3938868
CAAGCTTTTAAAGCTGCCATTAAACCTTCCTCTATTCCTT
>SMEL3Ch01:3945789-3945829
ACTCTCCACGTCAGCTCTAATCGCCAGATCAGCGATCCTC
>SMEL3Ch01:3988413-3988453
CTGGGGCCATACCTTCTGGAATTTTTACCACAAATCTACG
>SMEL3Ch01:4048566-4048606
ATAAGTCTTAAGCAGTTTTATACTTGGCCTTGTAATCAGC
>SMEL3Ch01:4881536-4881576
GTCTCCACCTATTTGGTTAGTAAAATATATGCAGTTGCTC
>SMEL3Ch01:4954688-4954728
TATAAAAACTGCATTAAACTCAAATATGCATCATCTACTA
>SMEL3Ch01:4962915-4962955
CCATTTTGATTCCAATCACCACCCTGAAAGTGCCTTGGTG
>SMEL3Ch01:4998433-4998473
GTCACTGTGACGGAAGTCTGTAAATGCTTGTGTTACATTT
>SMEL3Ch01:5007712-5007752
AAAGAACTATGCTTTGGCGACTAGAACTAGAGTACATACC
>SMEL3Ch01:5093025-5093065
CAGGCAACTCACTAGTAGTAGGAGAAATCGCTGTCCTCTG
>SMEL3Ch01:5107621-5107661
CCCTTAGTTATCACACAAATCATAGTTCAGGTGGCAACTC
>SMEL3Ch01:5117811-5117851
GTTCATAAACAGCAACTGAACTAGTTTTCTCGAGGTTGAC
>SMEL3Ch01:5132979-5133019
CTTCCCTTTGCCAGAACTAGCCAAAAAAGCAAGAGAAGAG
>SMEL3Ch01:5140787-5140827
CAAGGAGATACACACCAATCATTCAGTTAAAACCCAGTTG
>SMEL3Ch01:5212275-5212315
AATATTTTACCTCAACATCATAATACAGCTTCCCATCATC
>SMEL3Ch01:5221903-5221943
TTCTTCATTAGAAAATGCGCTGCTAGGATTAACCTGTTTC
>SMEL3Ch01:5255907-5255947
GTAGTAACTTCTAGTAGCAACAATTGCATGAGGGAGTGAC
>SMEL3Ch01:5262801-5262841
CATTACAAAACTATTACTGCGGTCTTACTATGACGTTGTC
>SMEL3Ch01:5346919-5346959
GCTATCTACTGATTCCTGTTTATCTGCTTATTCCTTCGAG
>SMEL3Ch01:5480227-5480267
GAAGAGTTCCGGCATCGTTTGGAGGAGTCGGGGAATCTAC
>SMEL3Ch01:5766891-5766931
GTCATCGAATTAGCTGAAATAGTTCCACAAAATGAAGAGG
>SMEL3Ch01:5782308-5782348
TATGAAAAAACTCTGTTATGATTGATGCTTCCCTGTTGTT
>SMEL3Ch01:5782485-5782525
AAGCCGTGCCAGCTTCACAACTCAAACCCTTGTTTTGACA
>SMEL3Ch01:5854324-5854364
CCTGTCGGAATTCTCATCGGAAATGGCGACAGTTGCATCC
>SMEL3Ch01:5861333-5861373
CTTCTCCCAGCGTTAGTCCACGTTTGTCTCTTATTTTCAC
>SMEL3Ch01:5868050-5868090
CAACTCCAACCTCCAAGAAACTATGGCTTTGCTAATTTCC
>SMEL3Ch01:5873935-5873975
CAACTTCCAAGAAACAACAGCTTTGCTAATTTCCCTCCTG
>SMEL3Ch01:5917148-5917188
AGATGATTTTATTAACTGTACTTTGTCTCTCCTTAGAAGC
>SMEL3Ch01:5927551-5927591
CTGCAATTGCAATTGACTACTGGAGACTGCCTAAGGATGC
>SMEL3Ch01:5970973-5971013
CAGTTAAATTTACCATTCATTGAAATTCAGGACCGTGTTC
>SMEL3Ch01:6003928-6003968
TGATGGTGGGTGGAAATATGTCGCGATGGTGAGAAAATAG
>SMEL3Ch01:6057114-6057154
AGTTCAGCATGGTACATAGAACAATGTTCCAATTTGTAAC
>SMEL3Ch01:6184593-6184633
CTTTTTTTCTGCAGTCTAGAGGATCAACTAGAGATGGAAC
>SMEL3Ch01:6238702-6238742
AGAGTATCAAGATATTGCAGCAGCAAAGTTGAGGCATAAT
>SMEL3Ch01:6239828-6239868
TTAGCCACTCCAGGACGAGGCACAACTTGAAAATTAATCC
>SMEL3Ch01:6251482-6251522
GCTGATACTTTTTAACCGTAATTTCTGTAGGAAAAGAAGC
>SMEL3Ch01:6263954-6263994
AAATGATCCTGTTTGATGTCTAATTCGTATTTCTTTTTCG
>SMEL3Ch01:6497419-6497459
TATGTCATGATAATTATTCTCCAAGTAATGCAAAGCTTCC
>SMEL3Ch01:6553278-6553318
GGATCTCATAATTTTGAATTCCGTGTCCATCTCCATGCTG
>SMEL3Ch01:6559949-6559989
CTGTTTCCCTACAAAGGGCTTGTAAGGCTTGGAGTTGACC
>SMEL3Ch01:6577329-6577369
GACAGTCCCAAGTATGTCTATGCCAGGCTTCAATTCACTC
>SMEL3Ch01:6605882-6605922
GTTAGGATTTTCTGTGGAGATTTTTAAGAAATACAAATGC
>SMEL3Ch01:6631512-6631552
CCTGCTATGCCAAAACATGAGATTCCACAAATTCCAAAAC
>SMEL3Ch01:6651375-6651415
CCAGCAAACTCCAATATTACCAGCAGGATCCTGCATGGAC
>SMEL3Ch01:6706134-6706174
ATACAAATTTCACACATGGTAGCTGATGCTTTCACATTAG
>SMEL3Ch01:6712306-6712346
CATAACTGTAGTTGCTGCACTTGACGCAAACCAGTCAAGG
>SMEL3Ch01:6786332-6786372
TAAGAGTTGTCTTGGTGGTAAATCTCTTAGCCAACGTTGG
>SMEL3Ch01:6829349-6829389
TCGAGGAAGATTGCTTCAGCATATTTTTACCAAGTTCAAG
>SMEL3Ch01:6851467-6851507
ATGATGTCATCATCTTCCATCTGTAGATTACATATCCTTG
>SMEL3Ch01:7114756-7114796
TATTTTTTGGGTAACGGTGGTTTAGGCATGGTAAGTAATC
>SMEL3Ch01:7170405-7170445
GATATTCATATACCTCACTCTGACGGATACGTAAGCCAAG
>SMEL3Ch01:7342604-7342644
TTTAGAAAGCTAGTTTCCTTTCTTCTCCTCTCCAATACAC
>SMEL3Ch01:7349945-7349985
TGTCTTAATTCATGCAGGAAGACCTGCTCCGGGTAAAGAG
>SMEL3Ch01:7398252-7398292
GTGGTCTAATTGATGAATTTGCAGGTTGCAGATATGAAGG
>SMEL3Ch01:7447870-7447910
CTTCAAAAGCTATCGGAGCCTAAATCTTCTTCTCCTACTG
>SMEL3Ch01:7463166-7463206
TCATCAAAGATTACATTATTCACCAATGCTCGTAAACAAC
>SMEL3Ch01:7507542-7507582
ATCAAAACCTTTCATCAATACAGGTTTTTGCATATCAAGG
>SMEL3Ch01:7558793-7558833
TTGGACTCTAGTGTAGCTGATCTGGAGAGAGATGCTTACC
>SMEL3Ch01:7592725-7592765
TTAGAAAGTTAAGACTTGCACAAGCTGGAGAATCAACCTC
>SMEL3Ch01:7646614-7646654
TCCAGGCCACCACTCTCTCTCTCTCTCTCACCCCTAAAAC
>SMEL3Ch01:7663357-7663397
ACAGGCAGAGTTGCAAAGATTGTCAGTCAAAGCGATTAAC
>SMEL3Ch01:7666875-7666915
TGATTGTTTCGGTACTTTTATCAGCCTTGCAGCTCTATTG
>SMEL3Ch01:7684186-7684226
GATGAAGTCCGTAAGTGAATTAATGTTTGTGCCTATTTTG
>SMEL3Ch01:7731396-7731436
AGTCCTTAGATGCTCCTATACAATGTTCTCTTGCGAAATG
>SMEL3Ch01:7743967-7744007
ATACAACATCGGTACTGTGAAATGCATCATCTTTTTAATG
>SMEL3Ch01:7765802-7765842
ATAGTAATAACTACACTGAACACCTAGCTAGCGTTGGAAA
>SMEL3Ch01:7851598-7851638
GTCAAGTGCATAATACTATCCTAGTTACCATCACTTGAAC
>SMEL3Ch01:8063536-8063576
TGAGATCAATGCCACAAGTGGCTACTTAATCGACCAATTC
>SMEL3Ch01:8072163-8072203
GACCATCAAGACTCAGATCTGGGACACAGCTGGACAGGAG
>SMEL3Ch01:8122010-8122050
GACAAGAAGTGTACTAATCCACGTAACCCACTACTGAATC
>SMEL3Ch01:8170915-8170955
GATCTTCTCTCCGGCTTTAGGGTTACCTGGTGGTGCTTCC
>SMEL3Ch01:8190312-8190352
TTGGGAAATCTTTGTCCTATATATGGAACTGCCTCCTTAG
>SMEL3Ch01:8226558-8226598
ATGCTGTTCCATTGTTCCTTATCATCTGTAAAAGACCTTC
>SMEL3Ch01:8267568-8267608
CCAAGTAGAGAAGGCCAGAGAAGATATGCTTAATAAGTTG
>SMEL3Ch01:8294727-8294767
TCATGTGGCTCTAGTATCCTGATTTTAATTTTTGCTAATC
>SMEL3Ch01:8309782-8309822
TGCCTGTAGGTATCAGCACACACGTCAGCGGGAAAGACAG
>SMEL3Ch01:8354342-8354382
TCGGAGCTACTAAAACTATCAGTGCTTCAAGGAGATATGG
>SMEL3Ch01:8383601-8383641
TAGGTGTTGGTCTATTCTTCGCGACTTTCTCCATGGTATC
>SMEL3Ch01:8408125-8408165
GGCAATAAAGTGGAGGTCAGAAGTCCTGCCTTAGAAATGG
>SMEL3Ch01:8440160-8440200
TAATGTGTTAATGTTCGACATGTACAAGTTGTTACCAAGG
>SMEL3Ch01:8507335-8507375
CAATTCTGAAATGCTATTTGGCATCTCAGTAAGTGATTTG
>SMEL3Ch01:8718238-8718278
CATGTCCTGAATAAGTGGAGGCATCATCAATCTATTTTCG
>SMEL3Ch01:8778898-8778938
ATTTATTGGAATGTTGCAGTTTCTACACTTTCTCCAGGAT
>SMEL3Ch01:8786300-8786340
ACCCTCAGTTGTTTCTCTGCCTCAGAAAGAAGCTTTAATG
>SMEL3Ch01:8856506-8856546
GCCAACGGATTCATCGGTTCATGGGTGGTTCAGACGATCC
>SMEL3Ch01:8867767-8867807
TGTATGGATAAGCACATTTGCAGGTAGGGCTAAGAATTTG
>SMEL3Ch01:8872932-8872972
AAAGTAAGACATACAGTCACCAGAATCTGTAAAAGCTTGC
>SMEL3Ch01:8896531-8896571
GAGCTGCACTGAGTTGGCAAACAATTCTCTGGTGGGGTTG
>SMEL3Ch01:8930936-8930976
GTGGAGAAGCAAAGGAGAGGGGATTTGGTAGAGTGTTTAG
>SMEL3Ch01:8981948-8981988
TTGACTAATTAACTGCCTTGATCTTGTTTCTCCTCAGGTA
>SMEL3Ch01:8989680-8989720
TAGTGATACGGAGGAAGAGGAGGAGGAGAGTGATTACGAG
>SMEL3Ch01:8999914-8999954
AGACGATGATAGGAGCAGGAACTTGCAAGATTTCGATAGG
>SMEL3Ch01:9050820-9050860
TGGCTTTTCACTGGTCCATTAACTATGATAATTCCAAGGT
>SMEL3Ch01:9068996-9069036
TGTCAAACAAAATATGTCATATTGCCTAGATAGTTCTTGC
>SMEL3Ch01:9078834-9078874
TAATGGGCATTATATAGACATACCTGACCAATAATAACAG
>SMEL3Ch01:9187866-9187906
AGGCAAGCGCATATTTCAAGCTGCAATGGACGAGTTAATG
>SMEL3Ch01:9200958-9200998
GTTGTTGCCATATAAGTCTGTAGTTTGTAGAGAAGTTTGC
>SMEL3Ch01:9228920-9228960
GAAAAAGAAGACGTCCTGTCATTCTACGCGATTTCTTTTC
>SMEL3Ch01:9239819-9239859
GCCACCAACCACAATCGCAGAGGCAAAGAAACGTGATGAG
>SMEL3Ch01:9495112-9495152
AAGTTTCTGCACTAGTTCCTTACTTTAGCTTCTTAAATGG
>SMEL3Ch01:9721875-9721915
TCTCTTGGATAATATTGTTGATCGTATCTTTTACATGCAC
>SMEL3Ch01:9727667-9727707
TGGTGTGACCGACGATACACAAGCATTTAAGATGGCTTGG
>SMEL3Ch01:9823281-9823321
TTGTCTTGTTTGTGCTGATCCAAGATATTGCTCTTAATGG
>SMEL3Ch01:9830309-9830349
ATTTAAATTTCAATGTGCAGAAGAGGAATAGAACAGAACC
>SMEL3Ch01:9877873-9877913
CCTCGTTTGATTCTAATACAAGGTCTTCAAATGTTGATTC
>SMEL3Ch01:9944846-9944886
TGAGCCTTGTAACTGTTTCTAAAGAAGTAAAAGTCCATGC
>SMEL3Ch01:9960877-9960917
TAAGAATATTGTTCCCACGCAACTTCTCGGAGTTGTTATC
>SMEL3Ch01:9972667-9972707
CTGGAAAGTATACCTATTATGGTCCAAGGAGTATGGTCAG
>SMEL3Ch01:9981059-9981099
GAAGAAGATGAAGAGCAAAATCTCCCCGATGGTGCTGATG
>SMEL3Ch01:10082800-10082840
CTAGCTCATAAGGGGAAGATTGTCAAAGAACATACAAGAC
>SMEL3Ch01:10094787-10094827
ACAGGGTTGGAAGTCTCAACACGAGATGTTCCATAAATAC
>SMEL3Ch01:10192121-10192161
ATCTTCAATGTCGTAAGGTAAATTCATCTCACTATTTCAC
>SMEL3Ch01:10226374-10226414
CCGCCCCTTCTTGAATGCGTAGCACAACAACTAGAATCTC
>SMEL3Ch01:10297155-10297195
ATTTAGGGAAGACAAATAGGGGTCTTTCTCAAACTAAAGG
>SMEL3Ch01:10301778-10301818
AGAGAAATCAGTCATTGGTTGTGACTTGAAGAAAGATGAG
>SMEL3Ch01:10310742-10310782
CAGGGTTATGATGACATTCCAGCGGAGATAACTGATCCTG
>SMEL3Ch01:10323422-10323462
CATGTACGATCCGCAGATCGGACTCCTCCTCTGCCGTTTC
>SMEL3Ch01:10343483-10343523
AACTCGAATCATTAGGTCTCACACCTTCATCTAACATCTC
>SMEL3Ch01:10394573-10394613
TAAGTCCTCATGTAGGTTTTCCAACTCATCGTTGCCTGAG
>SMEL3Ch01:10410286-10410326
GGAATTTTAGGACAGGATTACAAGAACTGCTACAACTTTC
>SMEL3Ch01:10423931-10423971
TCCTTCACAGTGTGACTCAAATATAGGCAATACGTACAGG
>SMEL3Ch01:10449238-10449278
ATATCCTTCATGGGTATGTGAGAATTCCACATTGACAATG
>SMEL3Ch01:10464607-10464647
AAACCACACACACAAACACCTCCACATAGCACCCACAATG
>SMEL3Ch01:10480986-10481026
TACGAGAGAAAAACGCTCTCATGACACCTTTCGAGTTCAC
>SMEL3Ch01:10499804-10499844
AATCTGAACCATTGGAAATGTATGACAATGTGTTGCTTTG
>SMEL3Ch01:10504859-10504899
AAGAACCTGAAATTGGGGTTTCCAATAGCTCACCGTGTTG
>SMEL3Ch01:10519940-10519980
CATGAATAGCTAATGGAGTGGAATTAATTTTCTTTAGAGC
>SMEL3Ch01:10565349-10565389
AACAGTTCCCAGAAGGGTTTCAATTTACCTGATGCTAATC
>SMEL3Ch01:10579830-10579870
AAACGTCTGGGACTACTGTGACTTTTGTTGTGATCGATGG
>SMEL3Ch01:10605741-10605781
CATGCCTTAATAGACTCTTCATCATTAAAATCCACCAAAG
>SMEL3Ch01:10703969-10704009
GGGGAGCTATCTCTGAACACAATATACGGAGCTTATCTAC
>SMEL3Ch01:10734998-10735038
GTTTGACACGACATAGCTCTCTTGGTCCACAATTACATTT
>SMEL3Ch01:10753555-10753595
GAATTGTCACTGACCATTTTATTCCATTTGCATTCATTTC
>SMEL3Ch01:10782234-10782274
CAAACCCCAAAAAAGCCAAAAACACTATACCTTTCCTTTG
>SMEL3Ch01:10825377-10825417
CAAATATTGGGGAATTCTGAACGGTAGCGTTTGTTGAATC
>SMEL3Ch01:10825822-10825862
AAAGAAACTGCTTTTTAGGCCTCCAAGAGTCGAAGTACAC
>SMEL3Ch01:10889489-10889529
CTCCGGCCCTGCCAGCTTCAATATGTTCAATTACCTTTAC
>SMEL3Ch01:11224688-11224728
TATATGATCTACTGGTGTGGGCGCTTCACAAAATTAAACA
>SMEL3Ch01:11268609-11268649
TTCATCTGACACGATATGCTTAAAGTATTTGTCCGATATG
>SMEL3Ch01:11305216-11305256
TTTCTTGGTTAGGGATTTCTGCAATGCACCGTGTAGCAAG
>SMEL3Ch01:11375454-11375494
TTGGGCGTTATTCGTAACACTGACGGCTCTATCACACGTC
>SMEL3Ch01:11402695-11402735
TTTAATGGAAAATTTATGCATGTGACTTGATTTTTGAGTC
>SMEL3Ch01:11511299-11511339
TTCTGCAATTGCACAAGGTATATGAAAAAGTGAAAAGGTG
>SMEL3Ch01:11522745-11522785
GAAAAAACAGTGGATTACATGAAAAAGGAACTGAGGGATA
>SMEL3Ch01:11547954-11547994
TCAAAATGGTTTCAGTGCTCAGTTCAATAATGTAAATCAC
>SMEL3Ch01:11598379-11598419
TGTATTGAACTGATTACTATGAGGAATAGGTCCAACAAGG
>SMEL3Ch01:11614744-11614784
AACAGCTTATCATTCTGTCAAAAGAAGATTACCTGCTTGC
>SMEL3Ch01:11643395-11643435
CCAACATGGCTCTCCTATTAGATTAGGTGAATTAGAACTG
>SMEL3Ch01:11678401-11678441
CTACAATTCAGTTGCTCATACAATTATTGATCGTCTTTAC
>SMEL3Ch01:11705243-11705283
TATGTCCTAAGGGAAACAAAGTCCCCATTAAAACCTCCTG
>SMEL3Ch01:11722082-11722122
ATTCATGGATTTGTTCAGTAAGAGATATGCTCGTCCTCTG
>SMEL3Ch01:11753517-11753557
TGGCGGCTGATCGTCTTTGTATGGTTCAGCTAATGATATG
>SMEL3Ch01:11783848-11783888
CCCCTACAAAATTGACTGAAGTGTTTAACTGTTCCCTGTG
>SMEL3Ch01:11807088-11807128
GGCCTCCGGTATCAGAATTTGAATCACCAAAGTTGAACAC
>SMEL3Ch01:11924920-11924960
GTCACATGATGACTCATTCACTCACATATAATTGTTTCTC
>SMEL3Ch01:12000402-12000442
CATTGACAGATATTGCATGGAGCAATATATACGAGAAACC
>SMEL3Ch01:12003430-12003470
CACTTGTTTACCAAAATTAGCACATTCTTCTTCACTAAAC
>SMEL3Ch01:12027594-12027634
TACTGTGATAGCGTGTGTGGACAGTGGATTAAAGTAAAAC
>SMEL3Ch01:12036704-12036744
GCAACGTGGCACCAACAGTGTCCTCTATTGCTTTTATTGC
>SMEL3Ch01:12076801-12076841
CTGAAACTGAAGCAGGAAGAAGCCGTAAGCAATATCATCG
>SMEL3Ch01:12133559-12133599
AGTGTTTTACACCAAGAATAAGCTGCACAAAGGCTCTCTC
>SMEL3Ch01:12145303-12145343
TTCAAGCAATGGTACTCATCGTATGCTGTTGAATTGTTAG
>SMEL3Ch01:12156623-12156663
CTCATGTAAGTACTCGGTTTAGCACACACTTGAACTCCTG
>SMEL3Ch01:12167350-12167390
ACCCGAGGAGTTACACCAGGAGGTACTTCGAAAGAAATGG
>SMEL3Ch01:12196500-12196540
ATGACAATATCATTGACCTTTTTCAATTTCAATGGACCAG
>SMEL3Ch01:12213246-12213286
ACTATCTGGCTCTGGCTTGTAATGAATTATAGCACCATTG
>SMEL3Ch01:12220534-12220574
TTACACCAGGCCTAGTAAAGATCTCACGAAGAGCTCGAAG
>SMEL3Ch01:12230229-12230269
TAGACTCCCTAAGGAGAAGCATGCAAGTTGACTGTGAAAC
>SMEL3Ch01:12237462-12237502
GAACCTCTCCAAGAGCTGTTCCAATACCCCATAATATAGC
>SMEL3Ch01:12642410-12642450
AGAGGCTGGTCGAGCTGGTCGGGACGGAAAAGTTGCAGAG
>SMEL3Ch01:12648025-12648065
GATAAAATATCCAGAAGTAACAGGACGTGGAAGGCAGTTC
>SMEL3Ch01:12696461-12696501
ATTCCAAGTCCAGTTTATGGCAATGGGATGGTAGTTGTAT
>SMEL3Ch01:12732495-12732535
GCAGGACTACTCCTTCTGTATTACTTCGTGCGTAAACTTG
>SMEL3Ch01:12751069-12751109
AGACCGATTAACTGTTTGGGACAAGCTCAGACCAAACTCG
>SMEL3Ch01:12825835-12825875
AACTACAGTAGTTTTGTTTTAGCAATCTGTGTGGTGAATC
>SMEL3Ch01:12996411-12996451
AATCACTCTTTTCTTCAATGTGCAATTTCAGGTTACAATC
>SMEL3Ch01:13004930-13004970
AGGCTTCCTTAGCAGAGGGTTCATATAATCTAGTTCTCTC
>SMEL3Ch01:13080176-13080216
TACAAACCGTGAAAGGTCCACGCCCTAATAGAAAATCTTG
>SMEL3Ch01:13104876-13104916
GTTGAAGAATTTCAAGAATCATACTAGCCTCATTTCTCAC
>SMEL3Ch01:13136807-13136847
GCATTTGAAACGATGGTGACCGTACAATTCATATATAAGC
>SMEL3Ch01:13217767-13217807
TCGAGCTGAAGTTGACATGATGAAAGTCAGGGGAGAGTAT
>SMEL3Ch01:13232595-13232635
CCCAATTGCAAGTGATAGTAGAGATAGCTTGTGCATCATC
>SMEL3Ch01:13251470-13251510
TGCTGCAGGCTCTGGTAAGCTGCTTGTTTTCAGATGATAC
>SMEL3Ch01:13308380-13308420
GCTGCTGAGATGATTCTAGCTATGTGCTCCACTTATTATG
>SMEL3Ch01:13337565-13337605
TTTTTGGAAGATGAAGATGACTTTGCCATGTTGGCTGAGA
>SMEL3Ch01:13388023-13388063
AAGTGAGGCGAAATGCTCAACACGTTTTGAGCCTCGGATT
>SMEL3Ch01:13426758-13426798
TGCGAATAAGCCTTTGGCCTGGCGGAAGAAATATGGTTGG
>SMEL3Ch01:13439360-13439400
ACTGAAATGCTTGCTAATAATGAAGATGAAGATGAACCTG
>SMEL3Ch01:13468263-13468303
ACCAGCACAAATTTCCCATTGATTCCAACACATAACAAAG
>SMEL3Ch01:13530215-13530255
TACGTTTCCTGTGGAACATTGTATTACCTTGCTAAAATAC
>SMEL3Ch01:13531838-13531878
GCTGTATTGTGGAAACTATGTTTGATCAATGTGTTTCTGG
>SMEL3Ch01:13613453-13613493
CAAGAACATGATCCAGCCTCGAGCAAAGCAAACATGGAAC
>SMEL3Ch01:13673669-13673709
ACAGGTTTCATGAAGGAGAACATCAGAGTAAGTACAGAAG
>SMEL3Ch01:13710006-13710046
ATGTTATTCCACATGCACTGCTTTGTAGTTCATTTCTCAG
>SMEL3Ch01:13769017-13769057
ACTATGAGCAGGCGATAGTGAAAAATCTAGCAACATGAAG
>SMEL3Ch01:13804031-13804071
AAGCTATATCCATGTCCTGTTGATGTAGCATATAAAGTAG
>SMEL3Ch01:13804868-13804908
GGAGCTGCTACTACAACTAGTGTAGCTGTTTCTGCCCTAC
>SMEL3Ch01:13854402-13854442
TGGGAGGCGCGAATTGGACGGGTCTTTGGGAATAAGTATC
>SMEL3Ch01:13870569-13870609
CATTAATCTCCAGAAAGCTTTCAAAAGTTTCAACTAGTCC
>SMEL3Ch01:13904651-13904691
CCTAAAGGGCAAAAGTCATCTGATGGATCAACTAAAAATG
>SMEL3Ch01:13928865-13928905
TTTATGTCAATGGCAGGAAAAATGTTCTGGAATATAAACG
>SMEL3Ch01:13940997-13941037
TCAGCAACATGTTCCAAGGTGACAGCTTCAGGTATAATAG
>SMEL3Ch01:14104888-14104928
GAAAACCGGTTATAGTTTTCGGCACTTTTGTAGTGTATGG
>SMEL3Ch01:14121095-14121135
GCAATTGGTGTGTTGTTGACATTCAAACCATTTCTAGTTC
>SMEL3Ch01:14150671-14150711
AAAAAGAGAAGAGGTACTTCATGGAGAAGCTATCATGTGG
>SMEL3Ch01:14163348-14163388
AGTGATCTCTCTAGTCTGCTTTCAAGCATGGATGATCAGG
>SMEL3Ch01:14170267-14170307
CGTATGTTTGTGCCCACTCGTAAAAGCACCGGAACCTCAC
>SMEL3Ch01:14178307-14178347
AATACATGCGCAATATGCTTGTGTGAGTATTGTGCCAAGG
>SMEL3Ch01:14226984-14227024
TGCTTGACACCTTCCCATGAAACCAAAACCCAAAAACTGG
>SMEL3Ch01:14232082-14232122
TGGGGGGAGTTCCTCCTCTGAATACAGCCGGTCAGAAAAG
>SMEL3Ch01:14247648-14247688
TTTAGCATGCTTTAGGTATGAGTAGCCATCTTACACTTGC
>SMEL3Ch01:14255856-14255896
GCTACTGTTAACATATCTCAGGAAGAAACTCCGACTCCAG
>SMEL3Ch01:14279800-14279840
TTTTCAATATATGCACCAACCAGGATATCACAATGAAAGG
>SMEL3Ch01:14285392-14285432
ATAAGAACCTTGAGGATATTCTCTGTAAGTGTACCAGGTC
>SMEL3Ch01:14329755-14329795
CTTCACTCTTCCCAGTTCCCACATAGCAAAGCAAGAGAAC
>SMEL3Ch01:14365830-14365870
CGTTTCTTGCATCAATAAGTCAGTTGCTAGGCTAATAAAG
>SMEL3Ch01:14387154-14387194
TGTAGACGAGGAAGTGTGGAGCTTGTTGAAGCCATTCTGG
>SMEL3Ch01:14500610-14500650
CAAAGAAAATCCAGACCCTTTTCAAGAAATGAGCCAAAAA
>SMEL3Ch01:14526191-14526231
ATGACCACAAAAACACTCAGATACAGAGGAACAGAACTAC
>SMEL3Ch01:14537959-14537999
GATTCACATCTGCCAGCTTCGAGAGGCAGACCAAGGAAAG
>SMEL3Ch01:14577730-14577770
TTTACATTGATTGCACTCTGTTCGGTCCAATTTCATAAAC
>SMEL3Ch01:14578108-14578148
AAACCGCAAGAATTGGTGATTGGTTGTTGTCATGGCTCTG
>SMEL3Ch01:14593168-14593208
CATTGAAGAAGATGAAGCATGTTTTGTACTGATTTCTTGC
>SMEL3Ch01:14709589-14709629
TGCATAGAGAATGCACCCATCACATGGAAAGCAATGTTCC
>SMEL3Ch01:14731939-14731979
CTAGCCTCTCATTTGACTCGCTACTTCATCAACTTTTCAG
>SMEL3Ch01:14757921-14757961
TTGGCGCAAAGAGGACGTTTGATGAAATTGTTGATAGAGG
>SMEL3Ch01:14775068-14775108
ATGCAAGAGCTGGCCGGTGGGATGGTGTTGCAAGGTTAAG
>SMEL3Ch01:14910464-14910504
AGACTGATGCATGAATCTTGATGATCTCAGTGTCTGATAG
>SMEL3Ch01:14915909-14915949
TAGGTGACATGCTTTGACTCTGATTGTACGAGTCTTATAG
>SMEL3Ch01:15022956-15022996
CATGTGAATCAAAACATGATGTAATCTCCAATTATGGAAC
>SMEL3Ch01:15158708-15158748
TCTATGTCCTTCAGTTGAGGAAATCAAAGCAATACTGTGG
>SMEL3Ch01:15606243-15606283
CAGGTGTAGGACCTGATTTATCTTTATCCTCGGTCATTTG
>SMEL3Ch01:15616521-15616561
CTGTGGGGAATTAATATTGCTCCAGCTTTTCACCTTTCTC
>SMEL3Ch01:15764968-15765008
GATTTTTTAGTTCATTTGTTTGAAGATGCAATGCTATGTG
>SMEL3Ch01:15808172-15808212
ACAAAATAGCCAATGCCACTTATTTTAATGTCCAAGATTC
>SMEL3Ch01:15822971-15823011
TTGCGCATTGCCTCGTCTACATAACCAGTGTCAACCTCAC
>SMEL3Ch01:15837618-15837658
AGACTCAACTTTGTTACTAAACCAAGCATGGTAGTCAAGG
>SMEL3Ch01:15842860-15842900
GAAGGACCCTCTTCTGAGTTAATGGTGGACGCGTACCTAA
>SMEL3Ch01:16012386-16012426
TAACCAGCAAGTGTTCTGTGGAAATACCAAACAAGTAAAC
>SMEL3Ch01:16085000-16085040
GATTTGTATAAGAAGAATCTGGACCGTTTACTATGGTTCC
>SMEL3Ch01:16090759-16090799
CCATCTCCGCACGTTGAAACCTCGGAATGTTGACTGAATC
>SMEL3Ch01:16095890-16095930
TTTTTCATAGATACCTTGCCAGAAAACTTCACCAGTTGAC
>SMEL3Ch01:16216522-16216562
AGCCCATTTTAAGTCCCACCTCCTACCATCTTTATGACTG
>SMEL3Ch01:16263814-16263854
TGCGCAAGGTCCGGAAAGAGCTTGACCACAAGGGTATATT
>SMEL3Ch01:16318743-16318783
TTCTTGAGGTCTTTTGATTTCTATTTCGCTGGTATAGTTG
>SMEL3Ch01:16390855-16390895
CTGGCTTTTACTCAGAAGACATGTACCACGGTGAAGATGG
>SMEL3Ch01:16794736-16794776
TGCTTTCAGTTGGCTCGAGTCCATATATCTAGCAAAAGAG
>SMEL3Ch01:16803526-16803566
ACGGAGGATTCACGTTTCCGACGATCTTAACGGCGAGGAG
>SMEL3Ch01:16820906-16820946
TCTACTCATTTACATGAGTGCTTTGGTCATAACTTCTTTT
>SMEL3Ch01:16908820-16908860
CATGCAAGGTTCAATTCTATCTCAATTTCACGATTTCATC
>SMEL3Ch01:16937430-16937470
TTATGCGATATCCTTAATCATAACACATCAAATTAGTCAC
>SMEL3Ch01:16977957-16977997
ACTGTTTGGTTGATAGGTATTGTAAAGCAGCTAGTGGAAG
>SMEL3Ch01:16988891-16988931
GCGAGCTCATAGGTGAACCTGTCTCAGACCAACTATTTTC
>SMEL3Ch01:17040901-17040941
AGCCCTCTTGAGTCAATGACACTACGAGCTGGAGATTAAC
>SMEL3Ch01:17066215-17066255
GTACTTCTCCGAGGTGAGGAGGTTATTTCCATGACTGTTG
>SMEL3Ch01:17109057-17109097
CATATAGGGACATGCACATAGTTTCATTTGGAATCTGAAG
>SMEL3Ch01:17169531-17169571
GAAAGCCGATAAGATTATGCAAGAATTTAAGCAGAAGTTG
>SMEL3Ch01:17174588-17174628
TCCATCACAATGATACTTCTTCGGAACTCAGAACTCACAG
>SMEL3Ch01:17206418-17206458
TTTTGCGCATTTGGAACTCAGAGATAGGAGAGGCATTTAG
>SMEL3Ch01:17267520-17267560
CAAGAATTTTCACATTGACCTGGAATTCTCTTTTCTCTTC
>SMEL3Ch01:17276720-17276760
GATGAAGTGATGCAGCTGGTTGACGTCTACGCGGAAAAGG
>SMEL3Ch01:17283546-17283586
GATGGTAATGGTAGAAATGTGGAGTCCAGTGAGAGTGCTG
>SMEL3Ch01:17303231-17303271
TGAAGTCCACAAGAGAAGAAATACTTTCTGGATCCATAAC
>SMEL3Ch01:17370800-17370840
GACACAAAAAGCCGATGTATCAGCTCTATATTGTCTCAAG
>SMEL3Ch01:17501794-17501834
ATTCTCTATACCATCTTCACCTCTATAGCTTTTCTTTTGG
>SMEL3Ch01:17524756-17524796
TCATTCATTGGAAATGGAAATTGTGGGTCAGTTTATTTTC
>SMEL3Ch01:17669432-17669472
ATAGACAGATTTAGTATCAACTGACTGCAAACATTCCATC
>SMEL3Ch01:17695548-17695588
TCATTCTGGGTATTTTTCGGTTTCTCCCCTTCCATTCTTC
>SMEL3Ch01:17756002-17756042
TCCTCACAGTCAACGGCATCGAACGGTGGTGAATTCCTTC
>SMEL3Ch01:17762277-17762317
ATCGTCATCTGATATGCATAGAGGATCCATTTGAGGTTTC
>SMEL3Ch01:17768209-17768249
TGATGATGGCAGGTGGGAAGCAGGAAAGTCGGAATAGTTG
>SMEL3Ch01:17821504-17821544
CCAACCCTTTTGGACAAATGTGTAAGATCTAGGGTTTCTC
>SMEL3Ch01:17824389-17824429
CCTTGAGAGATACCAACGTTGTTGCCTTAATCCTCAAGAC
>SMEL3Ch01:17868102-17868142
TAATACGAAACGTTGAAAACCCAAATTAGTCACATTTGTT
>SMEL3Ch01:18180784-18180824
TTGCATTCAGAGGAGCTCTGGAGTTATTATTTTCTACTTC
>SMEL3Ch01:18305643-18305683
ATGGCTGTTAATATGCGAGGATCCGCATTAGCCGTGAAGC
>SMEL3Ch01:18354531-18354571
GGTGGCGGCATCGGCGCCAATCGATTTGCACACCATCGGC
>SMEL3Ch01:18592790-18592830
AAGCTCTTCTTCTTCATCAAGAAAACAAAGCCTTGTTCTC
>SMEL3Ch01:18604315-18604355
CTTCTAAATCCTGCTAATGACAATATCACCATAGTTGAAG
>SMEL3Ch01:18610055-18610095
TTCGTATTCTCAGAGATTAATGCAAAAGACATGATCAGTG
>SMEL3Ch01:18655161-18655201
AAAATACAGTAAGAACGAAAAAAGGAAATCATTTTTCTGC
>SMEL3Ch01:18726777-18726817
GCATGGAGGTATATAGAAGAAAAGTGAATCAGGCAAGTCG
>SMEL3Ch01:18781039-18781079
AAAGTAGTATATGTAGAAAGCCCAACTTCTTTGTTAGGTG
>SMEL3Ch01:18806655-18806695
GAGTTCCGAACTTGCTTAGCCATATTATACTAGACCATTG
>SMEL3Ch01:18846559-18846599
AGCCTGAAAGCTGCTTCTCCAGCAAGGTTGAACTTCAAAC
>SMEL3Ch01:19069328-19069368
GTCCTGATGGGGTGAGTAGTTTTTATTGGGATCAGAGAAG
>SMEL3Ch01:19218621-19218661
AAAGGGGTACGGTACTTCACCTTTCAAGTGACTTTATTAC
>SMEL3Ch01:19233742-19233782
GTTTCAGCTTCAGGAAACCAGAGGATAATGGGCCTGCCCC
>SMEL3Ch01:19260764-19260804
AACAAATCTCGAAACATGTAGAGCTGGTTTCCAAGAATTG
>SMEL3Ch01:19617355-19617395
AAATTGACAACTGATCTATAAGTTTTTCCGGGCTGCCAAC
>SMEL3Ch01:19651528-19651568
CTCCACCTTCTGAGTCCGAATCTGATATTCAATCGCTAAC
>SMEL3Ch01:19683289-19683329
TAGAGCAGAATAAAGGAGAAGTAATGTGTGTGGTTATTCG
>SMEL3Ch01:19693002-19693042
ATGTCAAACTTAAGGTTCATTTTAAGATTTGGCATTGCAT
>SMEL3Ch01:19698316-19698356
TAAATCCAAGAGTTCTTTGCGAGAAGCAAGGGCAGCAAGC
>SMEL3Ch01:19738573-19738613
TTGGCTAGAAGGCTCGACCAAACGACGCAAAGATATACAG
>SMEL3Ch01:19792441-19792481
TAAGATAATAAAGTATTAATTACTTGAAGGTTGAGGCTGC
>SMEL3Ch01:19850474-19850514
CAACCAGAATTCTTGCCCACTTCATATGATTCTTCAACTC
>SMEL3Ch01:20098518-20098558
GCATCTATCAGATTCATTGCATAGGTTATATCTGAGTACA
>SMEL3Ch01:20137289-20137329
CTAACAACCTTTGTTGTTGACAATCCTGTAGAGTTGAATG
>SMEL3Ch01:20415675-20415715
AACCACACATCTTATTCACAGTACTCTCAGCATCATCATC
>SMEL3Ch01:20460167-20460207
CTGCAACGTATCAGAGCCCAATTAACACCTTCAAAGAAAG
>SMEL3Ch01:20484747-20484787
TTTGGACTTTGCTTTTGATGTCAGGAACCAAAATCTGACA
>SMEL3Ch01:20490765-20490805
TCCTGTTTTTCAGATTTTAAATGTACACAGTGGCGTCCTC
>SMEL3Ch01:20508179-20508219
AAATCCTAGCCAGAGAGGGAAAATCAGGGACTTCGTTTAC
>SMEL3Ch01:20700571-20700611
CACGCAATTCAGGAACTCGCTACAGATACCGTTCTCGATG
>SMEL3Ch01:20714779-20714819
GTATACATCGCAAATGCATTGTTCATGGGGTACCTTGTGG
>SMEL3Ch01:20723419-20723459
CTGCTATCAACTCTCGATTTCTTCTGTATATAGTTCCAAG
>SMEL3Ch01:20740742-20740782
AACGCTGTTCGGATAAGCTATAGAAGTTGAATCCTGTATG
>SMEL3Ch01:20776847-20776887
AACTTGGCCTCTAATGATAATGTGGTTTAACGATACTCAG
>SMEL3Ch01:20805615-20805655
AGAGTTAGGAACGGAATTTGGTTATATTCAGTTTGTGTAG
>SMEL3Ch01:20809718-20809758
TTCTGCAGTAAAACCCAGAAATCTAGTGGGAGCTACTTTC
>SMEL3Ch01:20866129-20866169
CGCCTAAAAGCTCGACTAGTGGCAAAGGGTTACACACAAA
>SMEL3Ch01:20878042-20878082
GCATCTGAATTTCTGGTGATCACTGGGATTGGTATTGATG
>SMEL3Ch01:20883272-20883312
ATGGTGTTAACGTTTTTCTCCTTATTTGATTAGGCTATGC
>SMEL3Ch01:20894137-20894177
TCTCTTACTTTTTAGTCTAGCCTGCACGGCAGTTCTTTTC
>SMEL3Ch01:20902445-20902485
TGCCACCTCTGAATCAGCAGCAGCGCGAATCATTAAAAAC
>SMEL3Ch01:20958049-20958089
AACATGCTCTGGAGCAATACAACCTAAAACTAAGATATTC
>SMEL3Ch01:21024320-21024360
GGTGACACAAATAGAACCAGTTTGCCCACCAAACATATTG
>SMEL3Ch01:21059642-21059682
GATCTTAGATCAACTAAGAAGGTTGGTGAGGTTAAAGCAG
>SMEL3Ch01:21354968-21355008
ACAGGTATAATCTTTTGATATTAACAGTTGGGGGACTCTG
>SMEL3Ch01:21832143-21832183
GCGTGAAGGGGTGCTGAGAATGTTCTACACAAACACTTAG
>SMEL3Ch01:21838147-21838187
TTCAAGAAAAAGAAAAATGTACCAACAAACAACAACAACC
>SMEL3Ch01:22413417-22413457
CGGATTGCCTCTCCTGTGTGGTTTGGAGGTCTCAAGTTCG
>SMEL3Ch01:22429389-22429429
CTTCATTTGATTTCACTTGTAATTCTTGAGGACATTGTAG
>SMEL3Ch01:22448507-22448547
TCACTAAACTTCGCTCTTTGCTTACATTTGGTGTAGTAGA
>SMEL3Ch01:22631011-22631051
GTTTTGGTTCAATAACAAGGACCACTGCTTTAATGTTTGG
>SMEL3Ch01:22684438-22684478
GAATAACCATCACCCTTTTGTTGAAGTGCAACTAGGGAAC
>SMEL3Ch01:22689630-22689670
TCACGGCCGCATTTGGTGGCAGAGAAAGATTATTCAGCTC
>SMEL3Ch01:22709289-22709329
CTAGAGAACCCAAAAAGGTTACTTGTCTTGCTTGCAGTTC
>SMEL3Ch01:22737621-22737661
ATGTAACCATGTTATAGAACTATAGCATAGTTGGGACTTG
>SMEL3Ch01:22781431-22781471
TTACCAGGGATAGGATATGACCCAAGCCAAGAATTTGGTG
>SMEL3Ch01:22872290-22872330
CTTTTTCTTGATATCTTTAATACCATTGTGTGAGCTGGAC
>SMEL3Ch01:22913649-22913689
ACATGGGTTCGAATTCAGCACCACCATTTGAAAGGAATAG
>SMEL3Ch01:23632277-23632317
TGGTTTTACAGTTGTCCAGCCAAATCTGAAATGCAACAAG
>SMEL3Ch01:23677224-23677264
CTTGTAGCCTTGACCAACAAACCGTGTACGAAAAGTGGAG
>SMEL3Ch01:23694235-23694275
GTTCTGTGCACAAACACGTTCCTTCTGCTGTAACTCCATC
>SMEL3Ch01:23789489-23789529
GCCTTATTTCTTGGTCAGTTTTCTCACCTCTCTTTTCTTG
>SMEL3Ch01:23793127-23793167
CTCCAATCATTGCTAAATTTATGATTAGATTTGACTCCAC
>SMEL3Ch01:23849385-23849425
TTAATTTTCTTGGATCTTGGACCATGAATTCTACATTGAC
>SMEL3Ch01:23902787-23902827
TGAAGACTGTGTCCATCAGGTTGAAGCCAAAGCATTTCTC
>SMEL3Ch01:23982897-23982937
AATCTTTTTTATGAACCCCCACAATTGTATATGCCTCTAA
>SMEL3Ch01:24010317-24010357
AAGATGTTACTTGTGTGGGCAGGAGATAGAGACAATTAGC
>SMEL3Ch01:24068923-24068963
AACTAGGTTAGCAGGCAGGGATTTTATTGACGTCATTTTT
>SMEL3Ch01:24189563-24189603
CCAATAAACTCCCATTTAGACAAGTGTTTCCTTCATAAGC
>SMEL3Ch01:24364122-24364162
GGAAGAAATGTCATTGCTTTTGGTAATTACGTTGGTTGAC
>SMEL3Ch01:24364224-24364264
TTACTTTACTTGGGGCTGATCCTAAGAATCTGTCAAATGG
>SMEL3Ch01:24426292-24426332
GGACTAGGGAGTTCTAAAAGTGGTATTGCAGATCCAATCG
>SMEL3Ch01:24435391-24435431
TTCGAGTTCTGATTCCGATTCCATGTTCACTGCCTTATTG
>SMEL3Ch01:24525974-24526014
CTCAGGATTTCTGAGTTGCCAGTTCGGAGGTGGACAGAGG
>SMEL3Ch01:24858242-24858282
GGTTAACAAACACTAGATGCCGTAACCTTGTAGTTTTGAC
>SMEL3Ch01:24874587-24874627
ATTTGGTTAGGCAGAGTAACCAACCTCATTTCAAACATTC
>SMEL3Ch01:24928161-24928201
TGCTTTTGACAGTCCATGGCAGATTCTAGGACTTGTTGAC
>SMEL3Ch01:24947858-24947898
AAAATGGAGTCATTGCGAAGGCCATAGACTGGTTAGAATG
>SMEL3Ch01:24966280-24966320
ACAACACTTTTCTTGTAGATATATTGTTGTCGGGTATTAG
>SMEL3Ch01:24983415-24983455
TGAACAGGAACAAATTCAAGAACAAGCCAAACTGTGAGAG
>SMEL3Ch01:25122455-25122495
TCTTCCAACCAAGGATTTTTCCATACCAGCTCTCGAACTC
>SMEL3Ch01:25148286-25148326
TTGCTCCCTTACGCAAGTCACGGTTTTGGAAATAAGATTC
>SMEL3Ch01:25330378-25330418
TATCTCTGTGTAATTTGTTCCTGAAGCTAGAGCCACCTAC
>SMEL3Ch01:25870003-25870043
TATACTTGTGCGTATCCACCAACCTATTTAAATGACATAC
>SMEL3Ch01:26136879-26136919
CTCAAAGAAGGGCACAAGCATCTTTCAGGTCTCGATGAAG
>SMEL3Ch01:26142944-26142984
GACAGTCGGATCGTACCTGGAGCTGCTGCTACTGAAATTG
>SMEL3Ch01:26151953-26151993
CACTTTAACTGATTTTTTCATTCCTTGGCGAACAAATTCC
>SMEL3Ch01:26294998-26295038
TTTGTAAGAGCTGCTACCATACCTATCGAGTAGAAAATAG
>SMEL3Ch01:26396834-26396874
GTTGATGCCTGCAAGACTTTTGCTGCTGATATTGATATTG
>SMEL3Ch01:26408598-26408638
TACTTTTTTGCAGCATCTGGTGAGGCACTGTTGCTTCTGG
>SMEL3Ch01:26418524-26418564
CTGATGTCAACGATCAGGAGGCACTGGTTATAGCAGAAAC
>SMEL3Ch01:26462253-26462293
TCATTTCAGCACAGAAGACAGAAATCAAGTGGGGATCACG
>SMEL3Ch01:26549317-26549357
GCATCAAAGTGGTGAAAGAGTTTCTGGTGCTAAAGGGAAC
>SMEL3Ch01:26560964-26561004
TATAATTCTATTATTGAAGGTCTCTGCAATGCAAAACGAA
>SMEL3Ch01:26636939-26636979
TGTAATATATTGTGTGTGATGTCAGTGCTAAGAGCAGAGC
>SMEL3Ch01:26652762-26652802
AAAAGGAAAGTCCGGAGTAAGTTTCTAAAACCAACACAAC
>SMEL3Ch01:26690538-26690578
TCATTTTCTTTTGATGCAAAAAATATAGTTTGTAAACCCC
>SMEL3Ch01:26692109-26692149
ACAAATTTCTTAGCAGCTGTCTTTCTTTCTCATCATATTG
>SMEL3Ch01:26727274-26727314
AGTCGGCAATCTTTTGCAGCTATCTACCCTGATCATAAAC
>SMEL3Ch01:26743657-26743697
AGAGTGTAAGTTTGATCCTCCTCTGAAACAAAATCATGTG
>SMEL3Ch01:26812772-26812812
CTTAAAGCTTAGTCCTATAGTTTCTCCAATCTCTATTACC
>SMEL3Ch01:26836782-26836822
TTCACCAGCTCTTCCTGCAGGCATTGAAGTTCTACCAATC
>SMEL3Ch01:26857603-26857643
ACAAAATAAATAATTTTGCATGCATAAGTAGAGAAACAGC
>SMEL3Ch01:27239169-27239209
GACTACCAATTCTGGAAACAATGATTCACATGGTATGAAC
>SMEL3Ch01:27240385-27240425
ATGACGGTCTTCTTGAGAATTACCAGAAAGAGCTACAATC
>SMEL3Ch01:27316645-27316685
ATTCAAGGCTGCATTGTCATGTTGGTTGCAATTTTTAATG
>SMEL3Ch01:27341468-27341508
CTCCTTAGGACACCGTAACCTCCCTGATTCCGACGATCAC
>SMEL3Ch01:27349459-27349499
GTGTTACCGGTCACAGCTGTTCAAGGAATTGCTAAATATG
>SMEL3Ch01:27415596-27415636
TTTGAGATAGTGTCAGTAGTTGGGTAAAAACCTGTGATCG
>SMEL3Ch01:27466978-27467018
TTGAATTTACAGATAGGCCTAATAAGCTTCCAGATTTTTC
>SMEL3Ch01:27500652-27500692
TCATTTTTGTTTACGGCTTGAATTGTCATTTTCAGTTTAC
>SMEL3Ch01:27559746-27559786
TTGTCTGCAAACTGTAAAGCTGCTTCTGAACAAGTATGTG
>SMEL3Ch01:27623256-27623296
AAGCATAGTATTAGGACTTCGGTGAATGGTCACAAAGGAG
>SMEL3Ch01:27650936-27650976
CCCTTGCAGTTAGAGCACAAGTGACACTCATTATATATCC
>SMEL3Ch01:27662220-27662260
AAAACTGAGTATGAAAGCGGCATTTGGGAAAGTGTGGAAG
>SMEL3Ch01:28164283-28164323
TAATGTATTTGTTTGATTATAGCTGTAGCGTACACATGAC
>SMEL3Ch01:28200606-28200646
GAACGATCTCCGCTTGGTTCCATTTCTACAAAAGATAGAG
>SMEL3Ch01:28709552-28709592
GGATAAGATTGTTCGTGTTTTGGTTAAACTTCTTCTCTAC
>SMEL3Ch01:28721535-28721575
TTTGCACATAATGGACCTGGAGCTGATGTTAGTCTTGTTC
>SMEL3Ch01:28732994-28733034
TCTTACGACGTAACCCTTTTGGAGCAGGGCTTTGATAAGG
>SMEL3Ch01:28860822-28860862
AAGTCCCAACAATATGATAAGATTGCAAACCAAAGTGGAT
>SMEL3Ch01:29311616-29311656
GAAAGTATCATTTCTTGCCCATAATAATTTGGTCTTTGTG
>SMEL3Ch01:29718381-29718421
AATGCCCGCCGATGAAACATCTTCGTCTTCTGGGTCATCG
>SMEL3Ch01:29752447-29752487
TTCTCGAACCCACATATCATAACAGGGCATGGTCTCATCG
>SMEL3Ch01:29858789-29858829
AGGGAAAGGAGAACTGGTAGAAGATGATGGGATGATATGT
>SMEL3Ch01:29990641-29990681
CTTCATTTGCAGATGGTCTCTAATAGCAGGACATTTACCG
>SMEL3Ch01:30429753-30429793
TTATGCTGCATTTGCTACTAATTTCCCAAGAGAGGGAAGC
>SMEL3Ch01:30463583-30463623
TGGCAAAACATTTGTCAAAGATTATTAGGTTTTACTCCAT
>SMEL3Ch01:30473235-30473275
GCAGAATTTTTGTTAGATTGGAATGGGTTCTTAACTGGAC
>SMEL3Ch01:30644488-30644528
TTCATAGTGTATGGATCATTCACAGCAACACAGATCACAG
>SMEL3Ch01:30694805-30694845
CAAGCAAGCTAATACCAGATACTCCCTCCGTTCCAAAAAG
>SMEL3Ch01:30720700-30720740
CCTAGTCATCACCTTAATCCTTATCTCTTCAAGCATACTA
>SMEL3Ch01:30966937-30966977
AGACTTGTGGAAGCCCACAAAGCTACTAAAATTGATTGAC
>SMEL3Ch01:31140284-31140324
TCCACCCATAAGCTTCTTCCACCAAGATGGACTAGGAGTT
>SMEL3Ch01:31148214-31148254
TCCAGGCTGCAATTGAGGTTTGAATATGCAGTCTCCACAG
>SMEL3Ch01:31528405-31528445
GACCACCATTTTAGGGAGGCAGGAAGCTTCTATCTTTTTC
>SMEL3Ch01:31721471-31721511
TGTTGGGAACAAAACTGATCTTGTTGAAAAAAGGTGGAGG
>SMEL3Ch01:31846416-31846456
TGGCAAATTGTATCAGCAGAAGAGCAATCCAAGAAACAAG
>SMEL3Ch01:31881743-31881783
AGTGAAATTAGAATAAAAGATGGGCCCTCAAATGATGCTG
>SMEL3Ch01:31925328-31925368
CCTTTGTTTCTCCTCTACGTCAAGAAATACTGCTTCAATG
>SMEL3Ch01:32026387-32026427
TCAATGTGAATGTTCTTCTGTAATTAGGTTCAAATTGTTG
>SMEL3Ch01:32028920-32028960
ATGCAAAAAATTAAATGGCCTGTTGGGTGAAAATGCCAAC
>SMEL3Ch01:32043402-32043442
CTATGTGATGATCACATCTAATTTTGTCTTGTACTTTTGC
>SMEL3Ch01:32154366-32154406
AAGCTGTTGCAGACGGTGTTGACATGATATCCATTTCTTT
>SMEL3Ch01:32211048-32211088
AATGTTCAACATGATAGCTCTAATTTTAGCAGTAAACAGA
>SMEL3Ch01:32234441-32234481
CGAGTCGACATGGAAAAGCCCCTCATATTCGCAAAGGTAT
>SMEL3Ch01:32302044-32302084
TCCAATCTTTTTCTTTTAGTCCCTCCTGTGGAAGAATAAC
>SMEL3Ch01:33630685-33630725
CCTAATTTTACACCTCTTTGTTTTTAAATGTGTCCCAGAG
>SMEL3Ch01:34035364-34035404
GTCAGCAGACTCATCTAGTGGAGTTGCCAATTATATTTCC
>SMEL3Ch01:34115949-34115989
TTTCTATTGTGGTCTCTGTTTACTAATGCTTTGAATTGAG
>SMEL3Ch01:34116622-34116662
CTTCTTTGAGTCTCACAGTGGGTGTGACCTGTGCTAATAC
>SMEL3Ch01:34394577-34394617
AGTATCAAAGAGGGAAAAGAAGACACTCATGAAGTTCCAG
>SMEL3Ch01:35662374-35662414
TATATGCAGAGTATGTAGAAAATTACCAGTGGCAGTCCAG
>SMEL3Ch01:35778683-35778723
CCGGAAGAGATGTGCCGCTCTGCTTTGGACATATGGTTAC
>SMEL3Ch01:35892011-35892051
AAAATCTCACTTTGATTTTTTTAGAAGTAAAATAGCGCTC
>SMEL3Ch01:35918055-35918095
CAAACAGTTGTAACACGTACGTCAATCAACAACTGCCTTT
>SMEL3Ch01:36196632-36196672
GAGAGGTCCTATACCAAAGGAGCTGGGCAATCTTACCAAC
>SMEL3Ch01:36245408-36245448
TTCGAGGGCATTTTAGGCCCTTTTCCGTTCTTTTTGAAAC
>SMEL3Ch01:37132955-37132995
TGAGTACCTGATGTAACATTTTCAGAGCTCACACCAGTTG
>SMEL3Ch01:37171592-37171632
CTGCAGTTTTTGTTCCACCACAAGCTTACTCATGAGGTTT
>SMEL3Ch01:40686227-40686267
CCACCACTGTTACGGGAGATGTTAGAGTTGAGGAAAAGGA
>SMEL3Ch01:42070155-42070195
TCCACTTTTGCAGGGAGACTGCACTACATACACTAAAATG
>SMEL3Ch01:44743496-44743536
ATGCAGCACATCGACATCGTACCTGCACAATCTGCTGCTC
>SMEL3Ch01:44936130-44936170
TAAATGTGCCTATGTTACAATGATTTTTCGGCTAGACCAG
>SMEL3Ch01:46709007-46709047
GTTGGAACAGAGATGAGAATCAATCAGAACATAGGGAGAG
>SMEL3Ch01:47116258-47116298
CTGTCAATTATGAGGTGAGTAGCCGCTGAACAATAGACAC
>SMEL3Ch01:48924423-48924463
CTTCACTTGCTACTTCATGTTCCTGTAGTTCTTTGAAATG
>SMEL3Ch01:49032563-49032603
AGATCACAAATTTAAAAGCTCAGTCTGCTTTCTTCTAATC
>SMEL3Ch01:53871285-53871325
AGTTACTTCATTTGAGAATACGGCCACCATTGGGAATTGG
>SMEL3Ch01:54122920-54122960
TGAGGAGGTACTTAGTCATAATATACTCTCAGCATTTTCC
>SMEL3Ch01:56471566-56471606
GCGGTCTAATTGTCCAGTAAGTTTTGAAGCATGTAAGCTG
>SMEL3Ch01:56671496-56671536
TTGATTTAGTGTCCAAAAGGGTCCTTCTCTGATTGGCAAC
>SMEL3Ch01:56918886-56918926
GAGCAGCGACTTTCCCAAAAATGTTTCATTTATTTATATC
>SMEL3Ch01:56969679-56969719
ACTCTAGAAGAACCTCTTTGGGAGACTTGAGATCACTTTC
>SMEL3Ch01:63124462-63124502
ATAAGTATGAACAACTTCTTGGAGGGAAAGGATTTCGTTG
>SMEL3Ch01:63360492-63360532
AAATTCCAATGTTGGAGATATGCTACCCTTGGCAATAACG
>SMEL3Ch01:64795652-64795692
GTCATATTTCTCGCAACCCTGGTGGGCCGTGGATCTATTG
>SMEL3Ch01:65709021-65709061
TTGCAGACCTCCATGAGTTTCAACATGTACTTCAAAATCC
>SMEL3Ch01:65826992-65827032
TCCAGACAAAACTGCAGAAGCACACTTTCTTAGAAAAAGG
>SMEL3Ch01:67832980-67833020
TATTCTTAAGTCGACCTTTCTAAGCTTCACAGAAGATACC
>SMEL3Ch01:67868771-67868811
ATGACTTGCGATTGTAATAGTCCGTGACATATACTCCTTA
>SMEL3Ch01:68816865-68816905
TATACTCTATCTCGTATATGATCTCTTTCATAACTAATGC
>SMEL3Ch01:70098518-70098558
AATATAATCTACAGAACAGAATGTCCATTCGTAAGTTCTC
>SMEL3Ch01:70410810-70410850
TAGTTGTAGGTGCAGATGGAGACACTAGCTCAACGGAAGT
>SMEL3Ch01:70914749-70914789
CTTGCTTGATGGATTTTTTGGCGGGCTTATGGTACTTTAC
>SMEL3Ch01:74322261-74322301
AATGATGTGGAAATACCTCTTTTACATCTCTGTAATGCAC
>SMEL3Ch01:74824662-74824702
AAGTTATACTACTAGCAAATTCGCATACCAGTGGCCGAAC
>SMEL3Ch01:75581516-75581556
TCTTTAGAAGTTCAGCCAAGTTGCTCCCTTGTTTTATTTC
>SMEL3Ch01:75617634-75617674
AAAGTCATTATCATGTGTTGGCCTATCAAGCAGTTATTCC
>SMEL3Ch01:77876144-77876184
AGCTTGATATTTTGGGACTTGATCTATGAACCTATTCTAC
>SMEL3Ch01:79904696-79904736
CGTGCCTTTCCTGTTTCAGACTGGGTTTCAAGGCTAATGC
>SMEL3Ch01:83200946-83200986
ACCCAACTACTTACAGTAGGTGCAATGAGCAGCAGCATTA
>SMEL3Ch01:85919389-85919429
ATTTCTATTCGAGTTTTCAAGCAGACGATGGCAGAACAAG
>SMEL3Ch01:87642631-87642671
TGATGCAAGTGAAGTAGCTGCAATTCTTACAGGCCTTTTT
>SMEL3Ch01:89310453-89310493
GATGCAGCTTTCCTGGTCCATTTATAATATCTCTTTCTAC
>SMEL3Ch01:92819027-92819067
TTCCTCGAATTATTTTGATCATCTTATCACTTTTGATTCC
>SMEL3Ch01:93841483-93841523
TAATTGGGTAAGGGTTGTAGTAATGCTTGGTGGAAGGTAG
>SMEL3Ch01:93940816-93940856
ACAGACTTTCCACAACAATTAGAGTCCATATCATGTTTAG
>SMEL3Ch01:94932566-94932606
ACAGTCCCCTCTGTCTCCACAAGAAAAAATGAGACACATG
>SMEL3Ch01:96272749-96272789
AGTCTAGATATTGTGGCAGATTAATAATTAGTGGGTAGTG
>SMEL3Ch01:96463717-96463757
ATAACACCTGACAGAAATGCACCTCCATAAAGTTGCTAGA
>SMEL3Ch01:96932251-96932291
TCAACACTAGACTCACCTCTTGCAGGTGAAATTTCTTGAG
>SMEL3Ch01:96954669-96954709
CCAATAAGAATGATAGGGTTCGAAGATAAGCGTCAATCAC
>SMEL3Ch01:97891593-97891633
AAATTTTCTCTGATTTTCCAAAGAAAAGTTTTTCACAACC
>SMEL3Ch01:100635457-100635497
TTTCGTAGATTTTCATAATTGGAACAGGGTGAAGGTGAAG
>SMEL3Ch01:100696763-100696803
ATACGAATGATACTACAGGGATCCAGAATTGGCTGATGTC
>SMEL3Ch01:101169455-101169495
TCTTGTTAGTATGGTGAGACAGCAGTTCAAAAAGTATATG
>SMEL3Ch01:101228422-101228462
ATGGCAGGGCATGCCTTTATCACTGTCCAATTCTCATAGG
>SMEL3Ch01:101238481-101238521
ACCTTGATTGTTGCTACTAGAAGATGACCGAGAGTTGTCC
>SMEL3Ch01:103956997-103957037
TCCCAGATTATTGTGGGCACTGCAAGCATCAAGGTCATTC
>SMEL3Ch01:107217952-107217992
TCTTAAGATTGCTAATAGAACTAAACTGGGTATCACTGTC
>SMEL3Ch01:107618601-107618641
TGGTTATAAATGCACTTAGTTCATCAGGACAAGAAACTCC
>SMEL3Ch01:107919408-107919448
ATGGTTACTGGCAAGGGAAGTGGTGTTGACACAAGAAAAT
>SMEL3Ch01:108624810-108624850
CTTGTTCCTTAAATGGCTGCTAAAGGGAGAAGTAGTCAAC
>SMEL3Ch01:108702522-108702562
CTATGTTGCTGAAGTGCTGATTGTTATGGTGGAAATTAAC
>SMEL3Ch01:108793588-108793628
TCGAGATGCTTTTGACTATTGTGACCACGAGACTCTGTCC
>SMEL3Ch01:109341161-109341201
ACAATGGTGCTTGGTCAGCAGCTGCAGAGGTGGTGATCTC
>SMEL3Ch01:110114109-110114149
GCTCCTGGTTTTGGTGAGCGAAAAAGCCAGTATCTTGATG
>SMEL3Ch01:112313117-112313157
TGGTGATGCTTGTTTGGTTTCCTGACCTAATCATACCTAC
>SMEL3Ch01:112583781-112583821
TCTTTTTGAATGAAAAAGTCACTGACCTTTCAAGTCGAAG
>SMEL3Ch01:113709936-113709976
CAAACGTTCATTGTCGATGGTATGCCTGAGTTTCCAAAAG
>SMEL3Ch01:114245026-114245066
CATATTGTTGCTGCTCTTTGCTGGCCATGACACTTGCATC
>SMEL3Ch01:114559105-114559145
AGGCTCTAGAGTGCTCATTTTGTATTGGTATCTTTTCTTC
>SMEL3Ch01:114877830-114877870
ATATCTAGTATCTCCTGCTTTTGGGGCTTGATATCTTTGC
>SMEL3Ch01:115530709-115530749
TTGCATGCAACAATGTCAACATACCCAATGTAATCCCATA
>SMEL3Ch01:115534341-115534381
TGAACTTGGATTTGGTTCCCAGCCCAGCGAGAATGCCTCA
>SMEL3Ch01:118985467-118985507
GTCCAGGCAGTTGTCTAATTGCGTAACTCCTTGCTTCTTC
>SMEL3Ch01:118997452-118997492
TCTCCTAGAATGCATCTTTCCACACAAGTTCCTACCTTAC
>SMEL3Ch01:119020871-119020911
GCGTCAGACTCCCTCTATCTTTTACTTTTCTATCCTTTAC
>SMEL3Ch01:119483071-119483111
ATATCGACTCTGGAATTGCACCTGAAATTTGATTGGTTTG
>SMEL3Ch01:119564145-119564185
GATGGAGAGTGGTGTATGCATGGGTTGGAGATGATCCTTG
>SMEL3Ch01:119633253-119633293
GAGTGGAGAACTTCCAAGAAGCTGATTTAAGCCCCAACAG
>SMEL3Ch01:119742504-119742544
GCTTTGCTGAGGGTAAAGACCTCGTCGTGTCTGTTATGTC
>SMEL3Ch01:119945492-119945532
AATGTCAACCAGTGAGCTAGAAGTTTTCTTATTGAAGACG
>SMEL3Ch01:120028358-120028398
TAACTTCAGCAGTAAAACATAAGCTTTTTAATGTTCTCAG
>SMEL3Ch01:120070876-120070916
TTACTTGTACTAATCTTTTGCCAAATCCCTATCAGACATC
>SMEL3Ch01:120135037-120135077
TGATTTATTATAACTGTAGCATACCTTGGCAGCGATTTTG
>SMEL3Ch01:120164604-120164644
TCTCCATGAGACTTCCTGTACCAACCAAACTCGAATTGTC
>SMEL3Ch01:120273362-120273402
AAAGACCAACTAGCTGGCGCAACATTGTGAGAGACCACAC
>SMEL3Ch01:121754840-121754880
GGACCCGGGAACTGCCCATTGATGAGGATACCTTGTTGTG
>SMEL3Ch01:121831242-121831282
TTTCATGAGGATTTCCACACCAAATTAACACACATTTTTC
>SMEL3Ch01:121835796-121835836
GGCAGCCAACAGGTGTACAATTCTCCATGGCATCAGCTAC
>SMEL3Ch01:121859614-121859654
TGATTTAACCCTCTCTAGCTAATTTGCATTCAATAATTGG
>SMEL3Ch01:121860795-121860835
GTCACCAATAGTGTTGAGAACTGCAATATCCTACCAAATC
>SMEL3Ch01:122008515-122008555
CATGAAATAGATAGGAAGTGAGTCAAGCATGCTGTTGATG
>SMEL3Ch01:122176466-122176506
AGAGGTTTTCTTTTCAGTTTTGGTTTTGAATTGATGGAAG
>SMEL3Ch01:122177829-122177869
ATGACTGAGACCTGAAGTGTTTGCTTTAATCAGCACTATG
>SMEL3Ch01:122296463-122296503
TATTTATCATTTCATGTTATCAAAGCGAATCCTAATCAAC
>SMEL3Ch01:122343258-122343298
CTTGTTAGTAGCTAGTGTCCAGTAAGCCAACCTCTATTCG
>SMEL3Ch01:123311340-123311380
AGAATTTACAAAATGCTACCTTACGGTCCTCCCCCGATTG
>SMEL3Ch01:123361190-123361230
TTCAATATTACATGCTTCCTAAACCCTGAAAGACCAATAG
>SMEL3Ch01:123361887-123361927
TCGCTTTAATCGAATCCTGAGTAGCATTGGTGAAACCATC
>SMEL3Ch01:123385364-123385404
TAGAGTTCATTATAATCTGTTCGTGTTGTTCTGACTTGTA
>SMEL3Ch01:123478282-123478322
GGACACCTAAGTACCTTTCTCTCCAATCCAAACTATTCAG
>SMEL3Ch01:125879021-125879061
AGGTTCATAAGGCAGATCCTGGGAAGGAACCGCTGGTTTG
>SMEL3Ch01:125950655-125950695
GAAAGATGGGGAGGAGTTTGATCGACACTGTGAGTTATCA
>SMEL3Ch01:126131510-126131550
TTCATGTTCATTTATAATCCTCTCCATCATTCTATCAAAC
>SMEL3Ch01:126193475-126193515
AACTATCAGAAGCTTTTGTGAAAGAGAGGGGAGTATTTGC
>SMEL3Ch01:126262556-126262596
AAACAATTTTAGCGGTCAATTCCTCCATTGGTTCGACAAG
>SMEL3Ch01:126799638-126799678
CTCCCACAGGCACAACAAGCACTCAAGATGCATTATACAG
>SMEL3Ch01:126925720-126925760
CCTTGTTTTTATTGTTCTTTGTGCTGAGGGTATATCTGTG
>SMEL3Ch01:127000864-127000904
CTAGCCATTCCAAGAAGTCAGTCACTATTCACAACATCAA
>SMEL3Ch01:127007259-127007299
ACAAATATGTGAGCTACTAGGCAAATATTGTTGGGGTGAG
>SMEL3Ch01:127296202-127296242
CACCTGCTATACTTAAAAGATTTTCAACTGAATCGGGTAG
>SMEL3Ch01:127629997-127630037
CACAGAGCATGAGCAAGCGCCCAATGAAGGGAATGCTTAC
>SMEL3Ch01:127642178-127642218
ATCACTTTCCTTGGCTTTGTCGCGTTTGCAGCCAAACAAC
>SMEL3Ch01:127686552-127686592
AAGACCTCTTTGGCTCTTTGCATTCTCTTTGCAAAGGTAC
>SMEL3Ch01:127816679-127816719
TCATTCTTTACTTTGTGTAATACCTGTCTGACACCATATG
>SMEL3Ch01:127935986-127936026
CAGGACAAATACGTCTACCAGCACCAAAAGGCAAAAGTCG
>SMEL3Ch01:127971903-127971943
GTGGGACTACTGCAGATGAGTCATACGAATGTCCGTGAAC
>SMEL3Ch01:128028770-128028810
TATACAGCCATTAACACCTGTATACAACCAGACTTGTCAC
>SMEL3Ch01:128145966-128146006
CTTCAAAGGATCAAAATCCCATTTACTAAACGCCACAAGG
>SMEL3Ch01:128222062-128222102
GTGTATTCTCAATTCTATTAGTTGCAGTTCTCACAGATAC
>SMEL3Ch01:128289206-128289246
TCAGTTAAAAGTGAAGCATCTGATATCGAAGAGTTAGCTG
>SMEL3Ch01:128304175-128304215
CTAAGAGAAGCCATCTCTGTGATTAAGAATGATGCAAATG
>SMEL3Ch01:128352889-128352929
TCTGCTGCGGCTGGCACTCAATCATCTGATTTTGAAGCAC
>SMEL3Ch01:128450256-128450296
TCTTGGTATGTTTCTCCACCTTTATCTCAATTTTTAATGC
>SMEL3Ch01:128573013-128573053
AAGCATTCATACCTACTAACTCATTAAGTACCATGTGTGG
>SMEL3Ch01:128603537-128603577
TGAGAGAAAGTATCGTATAACCATGTACAATCCCAAACAG
>SMEL3Ch01:128604248-128604288
TCTGATAACGATCCACCACAGCGAACCGCAATGCTAAATG
>SMEL3Ch01:128724952-128724992
GCCTTGGCTTGAAGGAGCATTTTGTTGCAACTAGACAAGA
>SMEL3Ch01:128891715-128891755
TTTGTCTTGAGTGAGACATGTGCCTTCAGTCTAGAATTTG
>SMEL3Ch01:129060417-129060457
GTGGAATTTCACCGCCTATTTTCTTGGAAGAGAGATCCAT
>SMEL3Ch01:129123950-129123990
CCGCGTCTGGTTGAAAGCTCGAGAACATGATGCGTCTACC
>SMEL3Ch01:129207362-129207402
CTTGGCAACTCACCAGCCGTCCCGGTTGTGTTCATAGGTG
>SMEL3Ch01:129219578-129219618
TGCATGTGCCATGCAATGAAGAGGTTGTTCTGTGAACTCG
>SMEL3Ch01:129229610-129229650
CGTGTACTTCTCCAGTGGATTTCGATTTAGGTTTTTCGTG
>SMEL3Ch01:129905855-129905895
CCCAGCCATGCACTCAAGTCTTAAACCACACTCTACACAG
>SMEL3Ch01:129913846-129913886
TGAATGCACCTTTCTTTAAATCTGGTCTCAGGTGATTTGC
>SMEL3Ch01:129932933-129932973
ACTGCAATTTAGGTGATGGAGACTCAAGGCACATCGGTTC
>SMEL3Ch01:129948498-129948538
ACCAGAGAAAGTAGCGACATATTTCTACTAACAACTCTTG
>SMEL3Ch01:129963766-129963806
TAAATATTGAATTGAGGTATAGGATTCTGTAGCGTTTGAG
>SMEL3Ch01:130197864-130197904
GCTCAAACTTCCTATGAACTTCTATTAACCAGTCCACAAG
>SMEL3Ch01:130216804-130216844
ATTAATTTTCACATGTACTAAGGCAAAAGCAACTAACCTG
>SMEL3Ch01:130227925-130227965
CGTCAATGTGAAGGAACAAGTGGTTGCTGGTACCATGTAC
>SMEL3Ch01:130266643-130266683
TCTCGCCAAGAGTTGGCTCTCTCTCCTGATTGTTCATCTC
>SMEL3Ch01:130279973-130280013
AGTGCAATATACTAACCGTATACATCACAGTTTTTCCTCT
>SMEL3Ch01:130309867-130309907
TGGTGGCGATTTTGGTGGCGGGGGTGGCCTACGACAGGAG
>SMEL3Ch01:130362533-130362573
CAATGGTTCAACAGTGAGAACCCTTTGTTGCACAGATTCC
>SMEL3Ch01:130366836-130366876
ATGGACTTTTTGTGCTTTTTTGGTTCTCTTTCATATGAAG
>SMEL3Ch01:130449606-130449646
AGCACTAGAACTTATACAAGGACCAAAAGAAGTCAACAAG
>SMEL3Ch01:130506767-130506807
AGTTGGCTTAACCGAACGGTAGCAACCCACATAAACAGTG
>SMEL3Ch01:130515840-130515880
GGCCGACGTGCAAAGAGGGCACTCAAGCGCGAAGCTGCTG
>SMEL3Ch01:130547216-130547256
AAAATATCTTATTCTGAAGCAGAAGGGCACATAATAAACC
>SMEL3Ch01:130548742-130548782
TTCCGGAAAATGCCATCGTGTCCCATCACCAAAGCAGCAC
>SMEL3Ch01:130569784-130569824
TTAATTCTATTCAGCGACAGATTAATGCCGGTAAAATTGC
>SMEL3Ch01:130590556-130590596
TTGAAGTTTCTTTTGCATTTTGATACGGTTGCCTGGTATC
>SMEL3Ch01:130615762-130615802
TATCTCCGGCGAACTGGGTGCACTTCTTTCTCATGGAATC
>SMEL3Ch01:130628034-130628074
CACTGTCCTGAAGAATGTTACTAATGTGATTACTGCTGTT
>SMEL3Ch01:130954090-130954130
GTAAAGTGATGTCAGTGAAACATGTCTGTTATGCTTAGAG
>SMEL3Ch01:130979440-130979480
CAAAGAAAAATTGACTGTTCTCTGTTACCTGTTTGTATCG
>SMEL3Ch01:130987299-130987339
CATATTTGTGGTGTTGGGACCAGCTTGTGCACCTCGACTG
>SMEL3Ch01:131206310-131206350
TCATCAAACATGGCGAATAAATAAGTTTCTATGGTCCTTC
>SMEL3Ch01:131212313-131212353
GAACCCAACCATTGGCCTTTGAAGGATTGGTTAGGGCTTC
>SMEL3Ch01:131227232-131227272
GCCCTGAATATGTTGCGGTTGAGACCTTGATTTGATTTTG
>SMEL3Ch01:131307392-131307432
TACTCTTCTCTGTTTAGCTTTAACATTTCCAGATAGTGAG
>SMEL3Ch01:131346655-131346695
TATAGGTCATATTTACTGCATATGTGTTGAATGCATTGTG
>SMEL3Ch01:131693744-131693784
CAAATCTGTATGTTGACCCATACTATGGGGGAATGCTGAC
>SMEL3Ch01:131727304-131727344
AACATCATTTATAATGGCACTAATAACTTCCTCACTGTTG
>SMEL3Ch01:131795195-131795235
GAAATCAGGTACCTATAATTCCAATTCAAGTAAGAACGTC
>SMEL3Ch01:131795669-131795709
AGAGGAGAACTGCCGGTGCACCAAGTGATCTCAATCTCAG
>SMEL3Ch01:132503901-132503941
CGCCGGAATATCCTCTGTAAATCGCTCGGAAATTGAGAAG
>SMEL3Ch01:132515758-132515798
CTTTTCCACAGATGCAACTGCAACTTCCTTACCAGAATTG
>SMEL3Ch01:132541992-132542032
AGCATTGACAAATCAGTCATTCGTTCAGTGTATACAAGTT
>SMEL3Ch01:132744959-132744999
TATTCACGTAATGACTTTCGAAGTGGGAGCAGTTCTTGAG
>SMEL3Ch01:132821545-132821585
TGCCCGTTTATGTTTTTCTTGATTTGTTTGAGGATCTGTG
>SMEL3Ch01:132823175-132823215
TCACAAACAAATACACTGAAGCCTGGTGAACTATCTAAAC
>SMEL3Ch01:132880179-132880219
GAAGAACAACACCAGCAACAACAGCAACACGAACTTCTTC
>SMEL3Ch01:132908513-132908553
AGCGATGCTCACAAGATGGAATCTGGGGCCTGGAAAAGAC
>SMEL3Ch01:132914313-132914353
GTCACTTTAAAGATGGATTGCGCCATGGTCATTTTCTTTG
>SMEL3Ch01:132931209-132931249
CATAGCGGCGGAGAGAATCAAGACTGCGAAAAACATACGG
>SMEL3Ch01:132932775-132932815
GCTACCTGAAAGTCTGTATCCTCGTAAAAGTGAGGAAATG
>SMEL3Ch01:133207258-133207298
GAGAGGATTCTGATGAGGCCAACCCGACCCGTAAGGCATC
>SMEL3Ch01:133219234-133219274
TTGTGAAAGCTTTGTTGTTCCCATGACAAAGGCAGTAACG
>SMEL3Ch01:133255174-133255214
TTTTCATTATGAAATTGGCACTTGCTAACACAGCATGCTC
>SMEL3Ch01:133300008-133300048
TGTTGGCCTGTCTCTAGCAAATTCTTGAACACACAACAAG
>SMEL3Ch01:133316149-133316189
GAGGTTTCTCAGTGACAAGTCATGATCTTCCTGATTTAAG
>SMEL3Ch01:133348225-133348265
GTAACTTAAGTAGTCAAATGCACCACCAAGTCCACAAATC
>SMEL3Ch01:133354911-133354951
ATTGGAATGATGGGCATGATCAAATGAGCACAATTAGTAG
>SMEL3Ch01:133363839-133363879
GTTTTCCGTGATGGTGGTGGGACCCTCCGAAAGTGACAGG
>SMEL3Ch01:133438526-133438566
CGATCAAACGGTTTGATTTCTCTCTATCCTTGTAACTTCA
>SMEL3Ch01:133591002-133591042
GTGATTTCGTGCTCACCTACAGCAACCTTCGTCAATCCAG
>SMEL3Ch01:133604516-133604556
TGGTATCTTCTCTTTCTGTTACTTCTGTGTCATTTGTTTT
>SMEL3Ch01:133619941-133619981
ATGTTTGAATTTTGGAGTTTCTTTTCAACCTTGTAACTTC
>SMEL3Ch01:133821615-133821655
AAGGAAGAACCTGTTGAAAGCTCCAAAGAATCTGGTTTGT
>SMEL3Ch01:133822870-133822910
TTGTATCAGGGTTACGCTGGTCATTGTCGAACAAGGTTGG
>SMEL3Ch01:133852021-133852061
GGGCAGGAATTTCATTTGTGAGTGTATTTATGCTATGTTG
>SMEL3Ch01:133854425-133854465
CGTGAGCTTGACCTTCTTTTACACAAATCACGTTCAAAGG
>SMEL3Ch01:133868314-133868354
CCAATTCCACTAGCACCACCTGTTATAATTGCGGCTTTGC
>SMEL3Ch01:133918725-133918765
GGTTCCTGTTTGTGGGTTCTTTTTGTTTTTGCTTGTTTTC
>SMEL3Ch01:133928603-133928643
TTGACCAACATTGAGTGGATAACTTGACCAGCTCTCAGAT
>SMEL3Ch01:133954541-133954581
AAGATTCATATTCTTTTGCCCACCATCACACCAACTATTC
>SMEL3Ch01:134038650-134038690
AGTCTGTTTTCAGAAGTTCTAGTGCTTGAATTATTTGTTC
>SMEL3Ch01:134040180-134040220
AGAGATTACTGCTTTCAGTGATCGTTATGAAGAATTTGAG
>SMEL3Ch01:134080057-134080097
AAAGAAGTTTAACCTTTCCCACTTCAACATCACCTTCTTC
>SMEL3Ch01:134228628-134228668
CACAATTTCTCTATCTGTATCATCTTGTGTCTGTGATTTG
>SMEL3Ch01:134230988-134231028
CTTGATCGACTGAATGAATTGAAATCCTCGCATAAAGATG
>SMEL3Ch01:134249273-134249313
CATAAAGATCTTACATCAGACAAAACGGTGCATGAAGAAG
>SMEL3Ch01:134273362-134273402
CAGGAGGACGTTAATCATCAAGCTGGGGATGATGAGCATG
>SMEL3Ch01:134455651-134455691
AAGGAGAATGAGAGAAACAAGATGTACATGGTGGAAGTTG
>SMEL3Ch01:134712536-134712576
CCATTCACACCAGAGGACGAAACCATCAAATAAGCAAAAC
>SMEL3Ch01:134749807-134749847
GAGTTGAGTTCAGAACCCGATTACTAGTACTTTTGAGGTC
>SMEL3Ch01:134832060-134832100
GGTCTAATGGTGCATTAGTGGACATTTTTTTCTCAAGAAC
>SMEL3Ch01:134838172-134838212
TGGGTACGTGTTGACGGGGTAGCTCCAGATAAGCCTCTTG
>SMEL3Ch01:134853724-134853764
ACTCACATTAGGAAGTCAAGGAGTGCTCAATTGAAGTTTG
>SMEL3Ch01:134861854-134861894
TTTTTTCCAGTTTTCACAGCAATTTTCACATTTCCTCAAG
>SMEL3Ch01:135024097-135024137
GTCTCTTGTTAATTTCTTCTTTTCTAAGAGGATCAAAAGC
>SMEL3Ch01:135030888-135030928
ATATGGCCTGAATCAGAGAGTTTCAGTGATGAAGGTATCG
>SMEL3Ch01:135036053-135036093
TTCAGCTGACGAATAAGAGTGATATATAGGAGGTTGACTG
>SMEL3Ch01:135068004-135068044
TTGTTAGGGGATTTTAGTTTCTGGGGTTTGATAAAAATTG
>SMEL3Ch01:135074330-135074370
TCTAGGTTTCCCTACATATGTCTGATGGTCAAAGCAAGAG
>SMEL3Ch01:135080069-135080109
GATTGTCTGCTATGAAGTTCAAGGACGGAATAGGGACGAC
>SMEL3Ch01:135086167-135086207
CATAGTTTTACATACAAAGAACTTGTAGAAGCCACGAAAG
>SMEL3Ch01:135114153-135114193
TCACCAATAAGGTTTGCAAAAACTCCCCTCTATTTATTTC
>SMEL3Ch01:135135243-135135283
TAAACAGTGTTGCCGGAGAATGTTAAGGCCTTCACTTCTG
>SMEL3Ch01:135294150-135294190
AGGACGACAGATGCGGAGTGTGGTGGGTTTGGTATGAAGC
>SMEL3Ch01:135444676-135444716
GTTTTCTGTTCTAACATTCAGACATCAATCGGTTTGTAGG
>SMEL3Ch01:135451140-135451180
TTCGGGAGACTTGAGCATGGTTTTCACTTCAAGCGTTTTC
>SMEL3Ch01:135460378-135460418
AATTCTCTTGCAGTCTGACTTGTTTCTTGAACTTTCTTAC
>SMEL3Ch01:135475675-135475715
AGGACTTCTAATCCTAGAGATGTGCAGGAACTCCACTTAG
>SMEL3Ch01:135509214-135509254
ATGGTCTTGGGCGATCATTCTCATAAGCTTGTCTTTTAGG
>SMEL3Ch01:135610240-135610280
TCGGAAAACTTTACAATGTTGGATACACGTTGATCGTTCG
>SMEL3Ch01:135784103-135784143
ATGCAGTTAGTTTCTGAGAGCGTGAAGATAAAGCAGGAAC
>SMEL3Ch01:135925393-135925433
ACCGGTTGTTGCGAAGTATTACAAGTCACCTACTCCATTG
>SMEL3Ch01:135965798-135965838
GTTCCTGATCTGAGCAAGTTGTTGGTTAAGTTCAAACTGG
>SMEL3Ch01:136006995-136007035
AACAGGTGCAAAGGAAAACCAAGTGGGGCCCTGATCTCAC
>SMEL3Ch01:136013521-136013561
AAGCATCAGGTGATGGAGAAACTATTTCTGTGGAAGCAAC
>SMEL3Ch01:136274562-136274602
AGTTTAGAGAACACCAAAGAGTCGTTCATACGAATAGGAG
>SMEL3Ch01:136328429-136328469
TGCATTTGCTTGATGATTACAGCTACTTGTGGAGTAACAC
>SMEL3Ch01:136361794-136361834
TACATGGTAGAGAATTGAAGTTAGCAAATTTTCATGATGC
>SMEL3Ch01:136392847-136392887
GGGTCAACAAGCCTCCTATTAAAAGCTTTGAGGTACTTGC
>SMEL3Ch01:136409038-136409078
CTTGTTGTTATCAACAAGCCTAGATGTGATTTTCTTCTTC
>SMEL3Ch01:136423805-136423845
GGCATGATGGGACAGCTTCCAAAAATTCACACTTTCAATC
>SMEL3Ch01:136436771-136436811
AAGATCAAGAAGTCAACAACTTCAACAACTACTAAAAGTC
>SMEL3Ch02:1358794-1358834
TGTTAAGCTGATGTTTCATTAGGTAGTGGTGGACATTCTC
>SMEL3Ch02:2772960-2773000
GTAGGTCATACAAAAGGAAATCAGTTTTTCCATACAACTC
>SMEL3Ch02:2778217-2778257
CACTCACTAGTTAACCACAAATGTGCACGACCACCAGAAG
>SMEL3Ch02:6714759-6714799
TCCCTTATGTTACTTTTCAATCCAAGCTATGTCCTAGCAA
>SMEL3Ch02:8994855-8994895
AATTCAACATGAGCCGCTACAAATGTTTTTGATCCCATGA
>SMEL3Ch02:9443284-9443324
CAAAATCTCTAATTGTAGTAGGCTGAGGTATGGGAAGAAC
>SMEL3Ch02:9457941-9457981
ACTCCTATTGAGTGAAGAACCTATAGAGGAACCGGAGACC
>SMEL3Ch02:9728084-9728124
CCGTACAAAGGCATATCCACTCCATAGCTTTTCATCTCAC
>SMEL3Ch02:9746388-9746428
TGTTGTGAGAAGATGGAGGATAAAGGACCAGATGGCTGAG
>SMEL3Ch02:9835108-9835148
CCATGTATAAGTCTAGTTACGTCTTTTCTAAACCAAGTTC
>SMEL3Ch02:10788337-10788377
AAAAATGAAGACTGCTTGCTTTGGTTTGATGAGCTGATGG
>SMEL3Ch02:11250994-11251034
AGAGATTGACTAAAACTTCACCTGGAATTAACAAGGTCTC
>SMEL3Ch02:11511620-11511660
GACAGCAGGCCTATATTTAGCAACCAGCTTTGCAGTGGTC
>SMEL3Ch02:12074145-12074185
CTATGCATAGACGTATGTGGCATTGGATACGTCATTGGAG
>SMEL3Ch02:12661371-12661411
ATGAGCTAAATCTAGTTCAGCCACAAAGAAGCAAACAAAG
>SMEL3Ch02:13354229-13354269
ACTTCACATTTGGTCCTTCAAGGGCTTAGAGTAAACCTTC
>SMEL3Ch02:13551155-13551195
TGTGGTGAGTCCTTGTGGGGAATTCCAGCAGCCTTCCTTG
>SMEL3Ch02:13693879-13693919
ATGGAACTGGTTGTTCGTGAAGTATACCATGCAGTCAAGG
>SMEL3Ch02:13724435-13724475
CGTTTTCCTTCAGCAGGTATACTGTGGACTGGAGGTGAAC
>SMEL3Ch02:13916685-13916725
TATAGAGGCTTGTGCACTTCTACTGTAATTGAGAAAATAG
>SMEL3Ch02:14056428-14056468
TTGTGTTGTAACTGAGTTTTCGTCGTCTTTTCTTGCAATC
>SMEL3Ch02:15798111-15798151
AATTCATTAATCGGGACCGTGGGTGCCCCAATGACATAGT
>SMEL3Ch02:15798408-15798448
ATGTGGAAAATCACATACTGCTTATTTTAATCCACTCACC
>SMEL3Ch02:15819301-15819341
GGCCAACATAAAACTGCAAGTAATGAGTTTTTGGTGTTAC
>SMEL3Ch02:16200447-16200487
CCATGAAATTCATACGCTCTGCGAATGGAGCAAAAAGTGG
>SMEL3Ch02:16246970-16247010
AGTAGTTTTAGTATGCCCATCATCTTCGAGGAAGTTATAC
>SMEL3Ch02:16666489-16666529
AGCATATAAATTTAAAGGTATTTGGTCTTAATGTTTGTGC
>SMEL3Ch02:16667292-16667332
GTATCCACTGCGAAGTATGCAACCCAAAGAGGTGAAGCTG
>SMEL3Ch02:16756980-16757020
TACAAATTTTAATACAAAAGCATGCACAAAAAGATCAACC
>SMEL3Ch02:16866810-16866850
CTAGATAGTCTGGAGTTGGCTATCCTCTTAAATGTGATCC
>SMEL3Ch02:16878001-16878041
GAATTGTCCATTTCTTTATGGGATTTACATGAACTTGGAG
>SMEL3Ch02:17135242-17135282
TCTAAATTAGGTTTTAAACCATAGACTTGGCCCATTAATG
>SMEL3Ch02:18253334-18253374
GCTACTGCACGTCCGCTACCATTCTTTTAAATTAACCTTC
>SMEL3Ch02:19068014-19068054
TGATATCTTTGGTTGGCAGAAGGAAATAGAGGAGTTGATT
>SMEL3Ch02:19075556-19075596
AAACAGGCATCAAATCAATTTGTGAGACTCTGGCTTAATG
>SMEL3Ch02:21899554-21899594
GGCTTGAAGAAGTCGTGTTCTCATGTTGCATCGGTTTTAG
>SMEL3Ch02:21900500-21900540
AGGCATGCAGCTACATGGACATGCTTTCGAGCTAAATGTG
>SMEL3Ch02:22210752-22210792
CTTTGTGCAACATATAGGTAAAACATTTCCAACACTTGAC
>SMEL3Ch02:22262039-22262079
AAGTTGACATGTTGCTTGATCTTTCAATTGACTATTTGAC
>SMEL3Ch02:22290897-22290937
ACTCTAGTGGAAACATGACTAACATGATGGTTTGAATCAG
>SMEL3Ch02:22324791-22324831
TGAGCTCCATTTATGGTTCTTCGTTGTATTTCTTGAGAGT
>SMEL3Ch02:22352733-22352773
AAAAAATTGTAAGTGACCTAAAAAATCGACTGTCCCTTTT
>SMEL3Ch02:27997281-27997321
CTGTGCTGCGGAATGAATCAAACCGAGCAAAGGAGTCACG
>SMEL3Ch02:28012578-28012618
CATCAGAAAGAACGAAATGCCAAAGTCAAGGTGCATAACG
>SMEL3Ch02:28018056-28018096
GGTCTCACAGTCAATTGAGCTTGCTGATGCTGGTGTACCG
>SMEL3Ch02:28114026-28114066
GAGGAGACAAGTATCCTGTGAAATTAGTCGAGGCCATACG
>SMEL3Ch02:28235934-28235974
TCATTCATACATCACTTACCAGCCTTCATTTGTAGGTTTC
>SMEL3Ch02:28347718-28347758
AATAATGGGAAATTGGGAACTATATCATGCCATTTACAAC
>SMEL3Ch02:28496076-28496116
GCCATCAAGAAGCTGAACTCAGAGAGCATGCAGGGATTGG
>SMEL3Ch02:29532293-29532333
GAAAATAGCCTCTCTATTTCTATGAGGTTTATGGAACAAC
>SMEL3Ch02:29691809-29691849
ACATTAAACACACATCTCGATTTAACTATGATATCAACAC
>SMEL3Ch02:29716267-29716307
TCACCGAGTCCCCGACTTTGGTGTCATCACCAATATCATC
>SMEL3Ch02:29771062-29771102
ATTCAGGTAGCTTTACTGTTGTGTCATGATTTTCTTCTTC
>SMEL3Ch02:29804981-29805021
ATGGTGATGAACCGACTGGTGACAACTCTCCTAATGAACC
>SMEL3Ch02:29874377-29874417
ATGGTCTGATGAATTGTGTGTCAAATCTTTCCCCAGGAGT
>SMEL3Ch02:29896183-29896223
GCACTCTCAAAGTTGTAGTGCTTACTTGTCAGCTGAGATC
>SMEL3Ch02:30334806-30334846
TCTTGACCTCTAAGAAAGTTGGCAAACAGAAGTTCTACTC
>SMEL3Ch02:30484135-30484175
TATTTTTTATCCTTGGCTCTCCTAAACCTATGCACAACAG
>SMEL3Ch02:30605402-30605442
ATTGCAGATGCCAAGCGATTAATTGGTAGGAGATTCAGTG
>SMEL3Ch02:31632282-31632322
ATGCTACAACACTCTCCAGTTTTGATACATTTTGAACCAC
>SMEL3Ch02:31734701-31734741
TACCCGATCTACAAGACCCTAAAGTGTTGGAGCTGGGAAA
>SMEL3Ch02:35932727-35932767
AGGTATCCTTCAAAATGACTTCTTTGCTGGAAAATATCAC
>SMEL3Ch02:36010390-36010430
ATCATGGCTATTTGGGTGGGGAAGAGAGGATGAAGAACTC
>SMEL3Ch02:37470625-37470665
AGTTACAACCAAATTGACTTGCCTAAGCTTTGCAGGTAGC
>SMEL3Ch02:37502154-37502194
GGTGAAGTGATTCAGTTTTCTGATAATTGGGCAGGTAATC
>SMEL3Ch02:37996626-37996666
GGTGATATACTTTAGCTTTCAGGTTGACAAACACCTAGAG
>SMEL3Ch02:38040043-38040083
TGGCGCGACGTGGCCAGGGCACAGACCAGTGTATTTGTGG
>SMEL3Ch02:38063380-38063420
GGCAACTCTCCGTATTCCTGATACTAACAAATCCACATTC
>SMEL3Ch02:38116562-38116602
CCCACGTGGGTCCCAATGTCTGCAGGTGCCAGTTCTGTTG
>SMEL3Ch02:38199900-38199940
AGTTTTAAACTCATTTTGCTCTGTAAAGCGGGCTTTGATT
>SMEL3Ch02:38228222-38228262
TTGAAATTTCTCCTTATATTACTCTGTCAATATGATCTGC
>SMEL3Ch02:38648060-38648100
ACAACCTGAACATTTGATGTCAATAACCAATAAGAAACAG
>SMEL3Ch02:39457555-39457595
AAAGTAAAATATCAATTGTTTAGTGTTTCCTCCTCAAACG
>SMEL3Ch02:40604456-40604496
GTAGCGAGTGTCTTGTAGATGTTGATTGGGTTGGATCAAG
>SMEL3Ch02:54613501-54613541
GCTTCACACAGTTCATCAAGTTGTGATGATTCTGACTTGT
>SMEL3Ch02:57190956-57190996
AAGGGTGCAGATCTAGTAGTCGAATCCTTCATGATCTAAT
>SMEL3Ch02:58198385-58198425
ATATATATATGGATCCTCCTTTGATTCACCTTCTATTGTG
>SMEL3Ch02:58246168-58246208
GTCTGGAAAAATCAGCCACCTGCCGAAACAAATCCTTTGG
>SMEL3Ch02:58360533-58360573
TTTTTGTACACAAATATTGCCCATAGCCGAGGAATTTAAC
>SMEL3Ch02:58411924-58411964
TGTAAGATTACCTTATCACATTCAGTTATTTCAATCGTTC
>SMEL3Ch02:58538267-58538307
GACCAGGGTGGTCGTGTGGGGCTTTACTTCATCAACAAGC
>SMEL3Ch02:58699043-58699083
GCCTATTCCAGTGAAAAGGCTCCTCTTTCGTCAGATCCTC
>SMEL3Ch02:58708780-58708820
TTCTATGTTTGCAGATCCTGTAATGCATAGTTGCATCGAG
>SMEL3Ch02:58887700-58887740
ATAGAACTGTGGAAAAGTATATTCCTTTTTGTCCTTCAAC
>SMEL3Ch02:58888186-58888226
TTCTGTTCAGCATCAAAAGCAAACCATTTTTCATCTAATC
>SMEL3Ch02:58982884-58982924
CCTCTGATTGCTTTGAAACTTGACAACAAGGGCCATTTAC
>SMEL3Ch02:60157994-60158034
TATACTATCAGCTACTGACCATGGCTACTCATAGCAATTT
>SMEL3Ch02:60290285-60290325
AGGGAACCTGGCTTTCTTGAGGGATGGTAACTCTCATTCT
>SMEL3Ch02:60309051-60309091
ATTGAAAATAGCACGCAAAACACTTGACAAATAAAGAGAG
>SMEL3Ch02:64318002-64318042
TGGTGTAGAAATTAGTCGCCGGAATCTTCTGCCGGTGTCG
>SMEL3Ch02:64820806-64820846
GCAATGTTTCGCTGTCAATTAGAATATTGTCATAGTATCC
>SMEL3Ch02:68269632-68269672
TTGGAGCAAAACAGACTCCAAAAGATTCCAGGAATGGAGG
>SMEL3Ch02:68429131-68429171
GACTGATGCATTTCTTGAGTTTCTAGGTACTTCTCTTTTG
>SMEL3Ch02:68444128-68444168
CCACCAATGAACAATTGGTATTCCTTATTTCTGTGCCTTC
>SMEL3Ch02:69169503-69169543
ATTTTCTTACTAACATGTTTAGCATCATTACGTGTAGAAC
>SMEL3Ch02:69526353-69526393
ACCTCCAAATGCATTAGTTTGTAGGTTTGAGACTATTATG
>SMEL3Ch02:69837201-69837241
TCCAAGCAGCAGAGGACAAACTACGGGTCTTACAATTGAG
>SMEL3Ch02:70079386-70079426
AGGAGTAAAACCCACTAGAGAACACAGTTAAAATAAATGC
>SMEL3Ch02:72120843-72120883
TTGAATATTCTTTTGAGGAGCCAAAAGGAGGTGATGACTG
>SMEL3Ch02:72346007-72346047
AACTCACCAGTAAGCAGAAATCAAAAGAATGTGTCCTGTC
>SMEL3Ch02:73257717-73257757
ATAGCTTATACATATCAATCGTGTTTAGAGTGACCAATGC
>SMEL3Ch02:73565262-73565302
AAGAAGAGGTCAGCATCTATGGATAAGATTATGAATAAGC
>SMEL3Ch02:73613792-73613832
GGAAAATCAAGAAAATCAGAATTTGAGCAGTGGGTGTTGG
>SMEL3Ch02:73733128-73733168
CTGCAGTGTAACGTAGATATCTCTCGTGTGCACTTTTTTT
>SMEL3Ch02:73979184-73979224
AATTCACTGTGTGTTCTTAAAGAATTTAATCCCTCACTGT
>SMEL3Ch02:74208389-74208429
AGAAAGTTAAAATGGAACCAGTGCAATTATCTGAAACGAG
>SMEL3Ch02:74223991-74224031
TAGCCTATTTCAAGCACTTGGGCTTGGGGATCTTTTGAAC
>SMEL3Ch02:74262280-74262320
CAGTCCTTTACTCTGCTGAAAGTGTAGCTATATTTTTAGC
>SMEL3Ch02:74277818-74277858
TCATGGAAGGTAGGTGGGAGTGGAAAAAGAACCCTATCAT
>SMEL3Ch02:74387102-74387142
TCAAGTACCTTTTGCAAACCTTATTAGCTTCTGAGCATTC
>SMEL3Ch02:74455425-74455465
ATGGTAAACAAGTTTCGCAGGCAAATTGGTGAACCCTCTC
>SMEL3Ch02:74558644-74558684
GCATTAGGTGACGCCAACCAATGAAGAAATAGGCCTTATC
>SMEL3Ch02:74560273-74560313
ACCAGTGCCCTACCATTGAAGGAGGTGTTGACAGCTTTGC
>SMEL3Ch02:74572915-74572955
TTTTGGAAGTCCATGGTTTTAGTATGGGCTATGGCTACTG
>SMEL3Ch02:74670735-74670775
CAATGGAATCAATTTCTTCAAAGTTTGTCTCAATCATCAC
>SMEL3Ch02:74849758-74849798
CCACAGATTTTGCACGAATTGAGTTTAAGTACAGGATAAC
>SMEL3Ch02:74879598-74879638
TATCAGATCAAGAAAGGTGACAGTTTTTATTCTGTTTCAG
>SMEL3Ch02:75170191-75170231
TTTTTAAATGTGCATTCTTATGCATGAAACTAGTGGTTCT
>SMEL3Ch02:75266433-75266473
AAGTCACTTGATGTAGTGAAATAGATCTTTAAGCGGACTG
>SMEL3Ch02:75266538-75266578
AGCTGAAATCATCTACGTGCTGGATTTCCACCTTGTCCTG
>SMEL3Ch02:75440229-75440269
TTTTGGATCAAATATTTCAGATGCACTAGCAATGCAAATC
>SMEL3Ch02:75503770-75503810
GAGACTGATACTGTCTCAGAAATGATTAATGGAACTGTGG
>SMEL3Ch02:75855597-75855637
CCAAGAGCTTAGAGATTAACAGAACTCTTCCCCATCTATC
>SMEL3Ch02:75930780-75930820
GAACACATATTTCAGAACCATACAAAGCTGTGCTGTAATC
>SMEL3Ch02:76474306-76474346
ACCTATTAATCTTCTATATTAATCCTCGACCTCCATAGTC
>SMEL3Ch02:76508602-76508642
CGAGTAATGCTGATTTATCAAACTTTTCTGTGGCTTCTTC
>SMEL3Ch02:76592581-76592621
AGCTTATTTCTTGATGGACCTAACCCACTACCTGATTTTT
>SMEL3Ch02:76630291-76630331
AGGAGTGGGTGTGGAGCAACGTTACTGGCTCGATGAATTG
>SMEL3Ch02:76777910-76777950
GCTGCACTAAAGGATAAAGACATTTGGGTGATGAATGTTG
>SMEL3Ch02:76837501-76837541
TTTGGGAATGATGGTGCGGTTGGTAATTGTTTTCTCTAAC
>SMEL3Ch02:76858964-76859004
GCTGTTTTATTTCTGTAGCCCCCCGCCTATATGCTAGGCG
>SMEL3Ch02:76892796-76892836
ATTAGTTCTCTCCACATGACGTATAAATACAGATTCAAGG
>SMEL3Ch02:76927457-76927497
TCAGAACATTGTACTAGCGCACAGTTGTGAAAAGGGATAC
>SMEL3Ch02:77030611-77030651
AAGACATGGCGAACAAATCTTACGAGGAGGCCATTGTTTC
>SMEL3Ch02:77175598-77175638
GAGCGTTCAAGGTTTTCTAAGCCACTGCGGTTGGAACTCA
>SMEL3Ch02:77186790-77186830
CCTCCCCATCACCTTCTATTGACAAATTGGCACACCGTTC
>SMEL3Ch02:77221280-77221320
TACGTAAATCTTGGAAGATCTGAGCACTATAAACAGTTGG
>SMEL3Ch02:77264801-77264841
TACATATCACGGTTGCCAGCAAATGGTCAGTTTAACTATG
>SMEL3Ch02:77288932-77288972
ATAAATTGTAGAATCTCCAGTTAGAAACTGACACATGGAC
>SMEL3Ch02:77309202-77309242
GAAAAGGAGTAAAACAGGGTATGGGTTAGGGAGAGTTGAC
>SMEL3Ch02:77374570-77374610
GTTTTGCATATGCTCTAGTCAGTTGACCTAATGTCCACAC
>SMEL3Ch02:77403122-77403162
AAGGAGGGAGCTAGGAACCAAACACTACGACGGCCCTTGC
>SMEL3Ch02:77474787-77474827
AGTGGTGCACCTTATGACAGCAATATAATGTTATGGAATG
>SMEL3Ch02:77476608-77476648
TGGAGTCCTATATATGACGTAGCTGCTATACTTGCCTCAG
>SMEL3Ch02:77534334-77534374
GGACAGCTTGAGAAGGTAGTAGAAAGCTATGAAAGGGTAG
>SMEL3Ch02:77559207-77559247
AGCTTGAGTTGAATAACAAGTGAAGTGGAAGAACATGTAG
>SMEL3Ch02:77579377-77579417
TATAATGAGATAAGGAGGCCTGTTTACGAGAAAAGAAATG
>SMEL3Ch02:78312949-78312989
GTCTAATTTCAACCAAATTGGAGCTGTAGCACTTAACCAC
>SMEL3Ch02:78353244-78353284
CATGCTAACCAATTTGATCCTCTCCTTAGCTTTCTTGATG
>SMEL3Ch02:78408463-78408503
TTAGTGAAACTACAAGTGGACCGGCATATATAGTGGACAT
>SMEL3Ch02:78471732-78471772
TCAAAAGTGACCAACTGAGATGATAATTTCTTCGACAATG
>SMEL3Ch02:78473819-78473859
TAAATTCGTAGTTTTTGAGCGTAAGAAATGGGAAGATCAC
>SMEL3Ch02:78491152-78491192
GTCACAGTAGGAGTAAGAGATATACAAGGTGAAGGGTTCC
>SMEL3Ch02:78589405-78589445
GGCATCTGCAGAATGGAAGTGCTGATATTAGAGGATGCAG
>SMEL3Ch02:78752680-78752720
CTATTGTGTCGATATGCCCGTGTTAGCACTTTGCCTAATG
>SMEL3Ch02:78947683-78947723
CATATTTAGATCTAGACTGTGCTGGTTCAAACTGAGAAGG
>SMEL3Ch02:78965367-78965407
ATCATGAAATCAAATATTGTTCAAACCCTGAATCCATCTC
>SMEL3Ch02:78983235-78983275
CGATGGAACCGCTCTACTCGAGCCTGGTTAGGACATGACG
>SMEL3Ch02:79004829-79004869
TGACGATGGACGAACGGCTTTGCTCTTTGTCTCGGGACTC
>SMEL3Ch02:79009930-79009970
CCATAATAAGACATGAAGGACCAAATTGCAAAAACAATCC
>SMEL3Ch02:79042031-79042071
CGCTCTTCAGTTTCTTATGTTATATGTGATGTTCAAGTTC
>SMEL3Ch02:79055958-79055998
ACATTTTTTCTCTCAGTATTTGTGGAAGGACTATCAGGAC
>SMEL3Ch02:79098283-79098323
TTCCCTATATGGCCAGCAACAGCCCCAAACACGGGCCATC
>SMEL3Ch02:79124449-79124489
CTTAAAAGCTGTTGGCACACTTCTTCTCTGTGTAATCCAG
>SMEL3Ch02:79157108-79157148
ATGAGTACCATGGAGGCAGTAGCGCATTGCTTACGGATCC
>SMEL3Ch02:79195475-79195515
ACGATTTTGGTCGACCTTGATTGTTGAAAACTGACACTGG
>SMEL3Ch02:79270112-79270152
TGGAGTTGATATACTGGAACATATACAGAGTTGGTTTGAC
>SMEL3Ch02:79287314-79287354
CCTTGCATAACTCTAACATACTTCAGTGCTGATGGTGAAG
>SMEL3Ch02:79290865-79290905
TTGGATCACACATCACTCCGTTAGATAATCAGCATATTCC
>SMEL3Ch02:79653121-79653161
GCCTTATATGCAAACTTGAATCCACTAATTTCATAAGCTG
>SMEL3Ch02:79669508-79669548
CAAACATGTCAATCGCAGAGTGAACTGATTGTTCTATATC
>SMEL3Ch02:79706460-79706500
AACAGGAATCTACACATCAGCGTAAAATAATAACTGTTTC
>SMEL3Ch02:79735004-79735044
AATGCTGAATCCGTGCAAGCGGATAAAAGGTGCAACATGG
>SMEL3Ch02:79925692-79925732
GTAAATTTTGCAGGATTGTAATTGTCTGATGTAGAGTCTG
>SMEL3Ch02:79926564-79926604
ACAATGGGGATTACCCTGCATTCAAAGGAACACTGTTGAG
>SMEL3Ch02:79997981-79998021
CACCAGAAAACCAGTATCTTTGAGTAATGGACACAAGGTC
>SMEL3Ch02:80003699-80003739
TACTAAACAATATCGCTGCATACATTCAGCTAGTTGTTTG
>SMEL3Ch02:80024763-80024803
CGGCAGCCTTCTTCACATTGTCGATGTTGGTCTTATTCTG
>SMEL3Ch02:80118664-80118704
CTATCCAAACTCTGCCTGATTATAACTGGTTCAGGCGTAG
>SMEL3Ch02:80155780-80155820
CCCCAAAGCAAAATCCGATGGGTTCTCGCTCGAAAATAAG
>SMEL3Ch02:80171734-80171774
CTGCTGACAGCAAAGCTGCAATCTTTTTCATGGATCTGTC
>SMEL3Ch02:80205816-80205856
TTCACGTAATCATAATTAGTGTTCCATTTCCCGGAGAAGC
>SMEL3Ch02:80215426-80215466
CCAAGATCTCCCATTAATGAATCCCTCCATGAAACAGTTG
>SMEL3Ch02:80288602-80288642
GTTGCTCCTTTCTGATAACCTTTTCATTGCTTCCCATTTG
>SMEL3Ch02:80318320-80318360
AATTTAATGTCTAGTATGCCATTAGGTTCACATCATCAAG
>SMEL3Ch02:80366052-80366092
CTCTCTCTTGCTAAATCTTGAGACGGTGAACAATGACATC
>SMEL3Ch02:80371913-80371953
TGGAGTCAAAGATCAGAGAGAGCTGTTTCTTGCAATCTCC
>SMEL3Ch02:80391554-80391594
AGAGTTCCTTATATGACTGGTGCCCGTATTATGAAATCTG
>SMEL3Ch02:80420544-80420584
GGCAGCCATGACATTTGTAACGGGAATGTGCGTTTTTCAG
>SMEL3Ch02:80457885-80457925
CATGTGGCTGGTGTTGAGATTAACGAGAGTAAAAATCACG
>SMEL3Ch02:80459091-80459131
CTTCGAAGCAAATTCAACAGGATATGCTTGGTTATCTCAT
>SMEL3Ch02:80465420-80465460
CAGATTCTTCAGTCTTCTTACGTTTGGCTGCAGGCTCCAC
>SMEL3Ch02:80490412-80490452
ACAAGTCACTTTTGCAAAGAGGAGAAATGGATTGCTCAAA
>SMEL3Ch02:80542019-80542059
AGTCTAAAACATGATGAATATCAGAATATCTTGGGTTTGG
>SMEL3Ch02:80575900-80575940
GAGTCGTGGCTGCAGAACCGCTCTTCCTTTTTACAACGAG
>SMEL3Ch02:80587923-80587963
AATTAGTCCATTGGCTCATGATTATTGATGGGCGGTTTGC
>SMEL3Ch02:80631577-80631617
CCCACTCTATAAATAGAAGTCCATTCTTTCAAAGCTCTAC
>SMEL3Ch02:80663402-80663442
AAAAGTCTGTATTATGTGACATGGAGACATGGTGATCAGT
>SMEL3Ch02:80785003-80785043
TCTCCGTGCCGCATCAGGGGCGGTATTAAAGCTCCGCAAC
>SMEL3Ch02:80809916-80809956
TTCCGTCAAGTCTCTTCCAGCACAAAAATGTTCATAAAAC
>SMEL3Ch02:80890414-80890454
TTTATCATCTTAACTGGGAGCTGGTGCCCCAAATCCTCTC
>SMEL3Ch02:80900346-80900386
CTCCTCCTCCTGATTCTACAGCTTCTCCTCCTCCTGACTC
>SMEL3Ch02:81025443-81025483
TAGTACTAATTCCAATCTCCATTTCAAAGAAGCGCCACAG
>SMEL3Ch02:81041574-81041614
ATCAAATATGTGAGCATGGAAACCCATTTCTTCTAATTTC
>SMEL3Ch02:81075352-81075392
ATATTATAATAGATGGACGAAAAAGATGACATGGCGGAAG
>SMEL3Ch02:81076172-81076212
ATCAACTCAATTCTATGTCCCAAGATTATCATCTCTTCAG
>SMEL3Ch02:81099468-81099508
CCAAGTAGAATGTGTTCTAACCTATTGCGTCTTTTATTTG
>SMEL3Ch02:81129045-81129085
AATTGAGGAGCTGGACGCCGCAAAAGAAGACTATATCAGG
>SMEL3Ch02:81136830-81136870
ACTAGCCTTCACGGCTAATGCTGCCATTTCCTCCGCCTTA
>SMEL3Ch02:81157808-81157848
CAGTTAGTTGATGTTGAATGGGTAGTATTGCTGCATATTG
>SMEL3Ch02:81163198-81163238
ATCAGCTTGCAAAGAGCAAGCAATCCTAGCTGCAGGTGAC
>SMEL3Ch02:81174615-81174655
AAGAATAGCTCGGAATGAGAAGATCGTCCAATGTTGCTTG
>SMEL3Ch02:81238386-81238426
TGAGAATTTGTACCACCCCAAGGTTTTCTTGAATCATCTG
>SMEL3Ch02:81261704-81261744
ACAGGCAAGGGGGTTCATTGAAAATTGCAAGTGGATTGAG
>SMEL3Ch02:81272982-81273022
ATTCCTAATTGAAAGGGAAATTGTGCAAGACAAGAAGCTC
>SMEL3Ch02:81282409-81282449
AGACACCGACCGAACAGCTGCATCGAATGATAGCACATGG
>SMEL3Ch02:81298030-81298070
GTCATGTTTCAGTAGTAACAAGGGTTCAACAATGGGATTC
>SMEL3Ch02:81307041-81307081
GCACGATTGAAGGATATGTTGGCTCAACTGAACAAAGAAC
>SMEL3Ch02:81324301-81324341
GTCGAAGCAAATAAATTGGAAAGCAGTACATTTGTTGCAC
>SMEL3Ch02:81347464-81347504
CCTTAATTAAAGATATGCACCATTTGCTGTTGGCAGATCC
>SMEL3Ch02:81431456-81431496
TGATCAGCAAGCTTTAATGGAGTATCGGGATTAACATAAG
>SMEL3Ch02:81507493-81507533
TACGGAAAATGACGGTGATGACTGGCGTTCTCACTGTTCC
>SMEL3Ch02:81535880-81535920
GTAAGCATAGTTGTTATTAATCCACCTGTGCTTGTTCCTG
>SMEL3Ch02:81733216-81733256
CAGCTCGTGTTAGGACTCATTCCGGAGTCTCAGTTGTACC
>SMEL3Ch02:81750221-81750261
CCATCTCTGTGGGCTTTTGTTTCTGTGATGAGTTATTTGG
>SMEL3Ch02:81835977-81836017
CTTGTTTTTCTAAATCTTTAACCACCCCAGCCTCCTTGAC
>SMEL3Ch02:81851510-81851550
GCCACTGAGGATCAGCAGGGCATGTATGATTTTATTTTTC
>SMEL3Ch02:81858195-81858235
CTCGTAGATATCGTTCACGTTCAAGGTCTGGCTCACAGTC
>SMEL3Ch02:81921371-81921411
ATGGTGTATCTATTCATTATGGTGCTGGCGGAAACTCTGG
>SMEL3Ch02:81982844-81982884
GTTGATAATGAATGACTTAACCGAGTTGAACGTGAACGAC
>SMEL3Ch02:82001012-82001052
GGCTGCTCTGGAGAAGGACTATGAGGAAGTTGGATGTGAG
>SMEL3Ch02:82014672-82014712
TATTTAGATACAAAAAGTGAACCCAAACTTACTAATGTCG
>SMEL3Ch02:82033202-82033242
TTTAAAGAAGAAATCCAATAGCCCAAAGGTTCAGAATCAG
>SMEL3Ch02:82091246-82091286
TTTCATTGACAGTCACATGTTTAGACACATTGGGAACAAC
>SMEL3Ch02:82131098-82131138
GGAAAACTTACAGTCCATCTCCAAGGATTAAACTCCGATG
>SMEL3Ch02:82195486-82195526
CCTGAGGAGTAGAGGGTTATTCATGTCAATAGCTTTTTGG
>SMEL3Ch02:82214803-82214843
GTTTTAAATGGCTTCTTGGAATTCAGTTCCTCTACAAGTG
>SMEL3Ch02:82247635-82247675
TGGGGTATGAACTGCTCTGATCCTCCCTGACTTCTGTTCC
>SMEL3Ch02:82264218-82264258
TAGTCTTGGAGCAAACAAATAGTGTTAGCATAAATTAACC
>SMEL3Ch02:82276849-82276889
TAACCAGAACTACTCACCTGAAAGTGTGAGCTGCTCAAAC
>SMEL3Ch02:82283923-82283963
TCATCAGAACGACTGTCTTGAGATGATCCCTGATGGTAAG
>SMEL3Ch02:82316306-82316346
GGTTCTGTTTGATTTTGCTATAAGCCCGAGATTTCTATCG
>SMEL3Ch02:82331952-82331992
TGTGGATTATGGATACAAGGCTCACAGCACAGCAGGAACC
>SMEL3Ch02:82350358-82350398
TCCGATCCATAATTAGTGGCAAAACCAGCAGAACCACCTC
>SMEL3Ch02:82446828-82446868
ATTTTCCGGAAAGAAAAATGTGCTCCCTGACAATGATATG
>SMEL3Ch02:82454088-82454128
GCCACTGTACGCCTCTCGGTGGAACTGATCCTGCTTGTTC
>SMEL3Ch02:82472947-82472987
ATACTCCTTCGTGTGGAAATACACCTATGCATCGAGGTTC
>SMEL3Ch02:82483678-82483718
GGTAAGAAGGCCGACTAGAAATGCCAGTGTCCATTTGATG
>SMEL3Ch02:82513939-82513979
GGAGGAAAGAAGTTGACACGAACATCAAGAGGCTTCACTC
>SMEL3Ch02:82555516-82555556
TTATGTTGCTGAACTGCACCTATGCATCAGATAAAGCAAC
>SMEL3Ch02:82594057-82594097
TCTTTAACATTCATTGTTTTTCCTCCTCCTTAATCTCCAC
>SMEL3Ch02:82665821-82665861
TATTGTAGTAGTAGTAGTAGTCATGGCAAACTGACCTGAG
>SMEL3Ch02:82677849-82677889
GCTCACTTCACAGCTAATCAAGCCATATTTGAAGCATTTG
>SMEL3Ch02:82791578-82791618
GAATAAGAAGAACGTAGAAGACATGGTTACTTGTGATACG
>SMEL3Ch02:82802070-82802110
CTTCCTTGAAAGTCCTTGTCGGTTCCTGTGGTGCAAATCC
>SMEL3Ch02:82949084-82949124
TTACCTATAATGGAAACCTTTTCTGTTTCTCACAGTTTTG
>SMEL3Ch02:83031770-83031810
TATGTACCAGATTTTCTAAAAGAGACAGGGATGGGTGGTT
>SMEL3Ch02:83049477-83049517
AAAGATTTTGAGATACCATACAGTTTATAGGACAAACCTC
>SMEL3Ch02:83107615-83107655
ATGGAGATCCATAAAAATACTTTGACTCACCTCTATTAGG
>SMEL3Ch02:83129110-83129150
TACACCAATTGTGGTTACATGTGCAAATACTCGAGAGAGG
>SMEL3Ch02:83201005-83201045
ATTAGTAGCTTGGGGATTTCATTTCTTCTTTTTATTCTGG
>SMEL3Ch02:83217210-83217250
CTGAGTCAGGAATCACCTATTGTCCTAGTCCTCAAAACAG
>SMEL3Ch02:83226734-83226774
AGTGATGTTCTCTTTACACATGGACCTCATTCCTAAAATC
>SMEL3Ch02:83236865-83236905
CACTGATTGAAAATAATGTGGAACAAAGTGGAAGGTCAAG
>SMEL3Ch02:83298445-83298485
CAATCGTATTGTAGTATTAGAGAATGTTGCCTGAAACTTG
>SMEL3Ch03:37450-37490
TCATATCTAATTATCTCACCCCAATACTTCGGCCTACCTC
>SMEL3Ch03:77360-77400
TCCAAGAAGTCATGGCAAGAGAATACATGGAGGGCAATAC
>SMEL3Ch03:108307-108347
ATCAATCTGAGGAGCAATAGCAAAGCCATGGTTATTTAAG
>SMEL3Ch03:109273-109313
TAAGAATGTGGTGAGTTAACTGCTGGAATTGGAGAATGAG
>SMEL3Ch03:143357-143397
CATGATGTGTGGGTTAGGCACGTCATGGATCAAACTCTGC
>SMEL3Ch03:149083-149123
GGTCCCGTTTTGCCGGGAATTTGGAGTGAAGAGGATTTGC
>SMEL3Ch03:170138-170178
CTTGACCCACCCCACTGTGAACTATGCTTACTACCCTCAG
>SMEL3Ch03:197877-197917
CTAGCACACTATCGTCAAGATACTCAAACTCAATAATCTC
>SMEL3Ch03:349063-349103
TGTTATTGTTTTAGCTGTTGGATACAGGTTGGCGCCTGAG
>SMEL3Ch03:365831-365871
TTTCCCTGCTTGGGCATTTGATAAGGTGTTTAAGGAAATG
>SMEL3Ch03:375170-375210
CTTGAAATTGACGGTTCATCAATGTCAGCCTACTGGATCG
>SMEL3Ch03:394905-394945
TATAATGTACCTGAAGGTTCTGTATTTGGAGAACTTGGTG
>SMEL3Ch03:403034-403074
CAAAGGTTAGTCCAGTACAAGAAATGAAGCCACCACCAAG
>SMEL3Ch03:483245-483285
AAAATTACAGCTTCAAAGCTATCATGGCGTCTTCAATACT
>SMEL3Ch03:492444-492484
AATGAAGTTGATGTTGATAATCATGATAATGGGGCCATGG
>SMEL3Ch03:499802-499842
GCACAATCGGAACCGACATGTTAACAACCGATCCATCTTC
>SMEL3Ch03:505262-505302
AATGAAGAGCTCTACGAGTTTGCCTCCGTCCGGTTCAATC
>SMEL3Ch03:524657-524697
TATGCCAATCGTGGTTCTTGATGCTATGAAGGGAAAGTGC
>SMEL3Ch03:533014-533054
ACTTATATGAAAACCCGACCCGTAATTTCAACATTTATTC
>SMEL3Ch03:538479-538519
TCCAACAAAGAGTCATCTGTTCTGAAGTGTGCTAACAAGC
>SMEL3Ch03:835594-835634
CCCTTTAATTTTGTGGTCTTGAACATGTCATGTAAAATGT
>SMEL3Ch03:847860-847900
AACTTTTATTTCTGGTACTGAGGCTACAAAGATCTCAAAG
>SMEL3Ch03:867873-867913
GCAAGGAAGTTTTCGATGGTTCATTTCATGATAACAAAGG
>SMEL3Ch03:881737-881777
TAAAACGCCGTTGTTTTTGCTGCTGCCGCCGCTTGATCTG
>SMEL3Ch03:931663-931703
AATGATCAAGAGTCATGTCTTGTTCCATCACCCATTTTTC
>SMEL3Ch03:954437-954477
AAATTTCTCCTTGCAGATTAGCATTGGTAAGCAATGGAAG
>SMEL3Ch03:1143394-1143434
ATCTATAGATGGAAAGGTTAGGAAGTGAGCATTGGCTTTC
>SMEL3Ch03:1179675-1179715
TATTCTTGATTTTCTCCTACAGGTAATCTTCTGACAATGG
>SMEL3Ch03:1197873-1197913
ATATTGGTCCACTTATATCCATTTACATCAGACTTGACTC
>SMEL3Ch03:1255053-1255093
AATGTGTCTTTGAGTTCGAATTCGTTGTCTGGATCTGTTC
>SMEL3Ch03:1303686-1303726
TTTCAAAAATAAACATTTTTGTGAGGTCAAATTCCGCTAC
>SMEL3Ch03:1460898-1460938
TGTAAATATCTTATGGTTGACCTAGTTCTATCGACATACA
>SMEL3Ch03:1497256-1497296
TGACCATACCTTTTCTAGTGGCACAAATGTTAGACTTCAC
>SMEL3Ch03:1546111-1546151
AGATTCCAGGTTGAAAAAACACCATTTGGGTCATCAAATC
>SMEL3Ch03:1786890-1786930
CACCTTAGTAATGTAGGATAGAAAAACAACCACTAAGCAG
>SMEL3Ch03:2092997-2093037
CGATCACTTATTTTCTGCAGAGGTCCAAGATGGGCTAGTG
>SMEL3Ch03:2157647-2157687
AGCAATTGTGCTGTTAGATTTCCCGATTGATTCAGCATAC
>SMEL3Ch03:2406561-2406601
ACAGCTGACATGGTAGAGGAGAAAAATACCATAAATGAAC
>SMEL3Ch03:2447548-2447588
TAGCTATCCAAGAACCAACCAAGTTTCCCAAAATAGAAAG
>SMEL3Ch03:2601221-2601261
TTTCTCGCTCAACAGTGCAACATGCAGCAGAAGCATTCAC
>SMEL3Ch03:2624891-2624931
GATTCTCTTGTATAACAACCTTGGATTTCTCATTGCATAG
>SMEL3Ch03:2726445-2726485
CACATAATGAATGATCAAACTACACAAGAAAATCCCTCTG
>SMEL3Ch03:2812082-2812122
ATCTTTTTCACCAAAAATGGACTCAAAATCAACCCAGCAG
>SMEL3Ch03:2830915-2830955
AGGACTTGTTCAATATTACCTCCAAAGAACATCTAACATC
>SMEL3Ch03:2872038-2872078
GCACCAAGGAAATCCGAGTTACGTACCCGAAGAAATCACC
>SMEL3Ch03:2917706-2917746
CGGCGGATTGACACCTGATAAAGCTAGGATTGAACTAGGC
>SMEL3Ch03:2968309-2968349
AAACCGGGTCGGGTCTCCTGAAGAAAATTGATGGCCTGAG
>SMEL3Ch03:3237149-3237189
CAAATGGGGTATCTTCAGATGACCGTGGTGTCAAGTCCAG
>SMEL3Ch03:3266940-3266980
TGAAACGAGATAGTTAGATTCAGCAAGATTCTGCATAAAG
>SMEL3Ch03:3319115-3319155
TGTTCGTCGTTAGTGCATTTTAGTGCTGAAGGCAATAGTA
>SMEL3Ch03:3433596-3433636
GGTTATGAGTCTTTCTTCTCTTGTTGTGCTCCTACTTCTG
>SMEL3Ch03:3444978-3445018
ATCTTGTATTTTGCTACAGAAAAGGAGCCTATACTTGCTG
>SMEL3Ch03:3562963-3563003
ACGGTGGCACGTCCCGCCAATGACTAGTGCCGCACGGAAG
>SMEL3Ch03:3608349-3608389
ATAATCCACTGTGGCTTTTGCTTTCTTTGTTTAGGCATAC
>SMEL3Ch03:3646675-3646715
CAGCCATTATCAGAACCTACTCTAAGTGGACATTACTCAC
>SMEL3Ch03:3653167-3653207
GATCTAGGTCAAGGTCTAGATCCCAGTCTAGGTCATGGTC
>SMEL3Ch03:3679758-3679798
AACGATAATCATGTTCCTGATTGGTCTTGAGACGGACTTC
>SMEL3Ch03:3717812-3717852
TCAACAGCCTCGATGGACGCTGGGCTTCTTCGCAGTCTTG
>SMEL3Ch03:3735544-3735584
ACATTTTGCTGCATAGCCAAATTTAGACGTGTTGTACTTC
>SMEL3Ch03:3743531-3743571
TTCTGCTTCTTGGTTACTACCTCCAACAAATCACTACATC
>SMEL3Ch03:3752806-3752846
CTCTGTCTGCTAAAATGTTTATAGATTTTTGGACTTGCAC
>SMEL3Ch03:3771007-3771047
GCAGCAAATGTTACCAAGTGTTCGACAATATGCCTGAAAG
>SMEL3Ch03:3818298-3818338
GAAGTTCAAATCCCAATTTGAAAGTTCAAGGATTCTACAC
>SMEL3Ch03:3829672-3829712
CGAGGCAAACAGTTTATGATTCCTTTGACAGACGGAGTAG
>SMEL3Ch03:3837806-3837846
TGCTAAGAGTGCTATGGAGTTGGTTGTTACTATTTCTGAG
>SMEL3Ch03:3890067-3890107
GACCAAAGCCCATAACAAAGGTGCAGAAGTATACCACAAC
>SMEL3Ch03:4428588-4428628
GAGATGACTTCTCGTCAAAAGATTGTGGGAATGATGTAGG
>SMEL3Ch03:4455795-4455835
TTGAGGAAAAAGAAGAACCAAAATGCACTGGAGGCACATC
>SMEL3Ch03:6124535-6124575
CCAAATGACCTAATTAGGCTTATACGGCGATCAGCCAAAC
>SMEL3Ch03:6672297-6672337
ATTTGGAATCACTATCAACCATATCGCTCCATTTAAGCTC
>SMEL3Ch03:6682041-6682081
TCTTTGAGGTTTATTATATAAAACAGGCTCAAGTTCTGTC
>SMEL3Ch03:7220407-7220447
CCATTGCATATGTACAAATTAGTAATTGGAACCCAATAAC
>SMEL3Ch03:7316703-7316743
TCTTTCCCGAATTCAATTGTTTAATGATAATGTCAGGAAC
>SMEL3Ch03:7341768-7341808
GAATTGGTGCAATTTACTCCAATGACGAGCTTATTGTCTC
>SMEL3Ch03:7398849-7398889
GTGGTTTTTCGACCTTCTTATGGGTAGCAAGTCCTCCTTC
>SMEL3Ch03:7547766-7547806
TGGTTGTCCATACAACATAATCAACTTACAGGCTCTATAC
>SMEL3Ch03:7574857-7574897
TTCTTAACATGATGAACTACATACCAGAGTCACCATTGAG
>SMEL3Ch03:7814158-7814198
CTTTAACTTCCTCCGGAATTAAGGTACCCGCCATGCAAAG
>SMEL3Ch03:7926108-7926148
GTCGAAGGGGCATCAAATTTCAAATAATGGCAAGATATTC
>SMEL3Ch03:8168735-8168775
GATCGGTGAGCATCAACGATGAAGGTATGATCCTTATCTC
>SMEL3Ch03:8192894-8192934
GAGAAGAAGAAAAACGCACCTTGAGTCACACACACAAGTC
>SMEL3Ch03:8216013-8216053
TCAAATTACCTGTGAAGCCATTGGTGAGGGAGTGTTATAG
>SMEL3Ch03:8240929-8240969
GCCACGAGCTATACCTCCAGACATTGTTGTCTCTTATCTC
>SMEL3Ch03:8647721-8647761
GAGGAAGAAGGAGATTGGGTTTTGGAGAAACATGGAGGAG
>SMEL3Ch03:11367984-11368024
ATTGTATATTTATCTATCCATGTTTCAATCACTAGTCTGG
>SMEL3Ch03:14011228-14011268
ATGTTGAATGGCTCGCATTACGATGGTCCTCCAGTGACAG
>SMEL3Ch03:15122281-15122321
ACAGACAAAATCTGTCTGAAGTCACCACCAAGAACAATTA
>SMEL3Ch03:15122873-15122913
TGAAAAATCCTGAAAACTTCTTTCGCAACCTTTCAAAACT
>SMEL3Ch03:17108385-17108425
ATATCAAGAGGTATGATAGCCTTGGCAATAGCTAAAGTGG
>SMEL3Ch03:23377943-23377983
CCTTATCAGCATAAGCTTTTTCACAAACTATTCTTTGCTC
>SMEL3Ch03:24007831-24007871
GGTTGTAACTATAGTTACTAGGGTGGCTGCCCCCATAACC
>SMEL3Ch03:25644442-25644482
TTCATATCACATTCCATCATAGCACGGAGATATGGTTTCC
>SMEL3Ch03:26140982-26141022
TGACTATAGGTCAGATCAAAGCTAAAGAAAATATTTGTGC
>SMEL3Ch03:26357030-26357070
GGTTAGCTCCAAAGTACCATTGCCTTTGGGACAGTGACTC
>SMEL3Ch03:27182074-27182114
TAGGCTTCAATGCCAAATGTTGGAAAATCTAGGGAGAAGG
>SMEL3Ch03:27540510-27540550
AGGACTAAATATAGATTTTTGGGGAGAGAAACAAGTAGAC
>SMEL3Ch03:27671887-27671927
TGGCTCAAATTAGTGAAATTTATGCACGTCTTCTCAAACG
>SMEL3Ch03:31548039-31548079
CCCATTTTTGGGTAGGTCTGTTACCAGTGATTCGAGCTTC
>SMEL3Ch03:32378163-32378203
AAAATTTCAGTGCTCTAAAGAAAAAATTCAGTTTCTTAGC
>SMEL3Ch03:33956418-33956458
ATGTAGTTATGTCCCATATCAGTTGATCCCGAGCCTTCTC
>SMEL3Ch03:35475048-35475088
GTCATTATATCGGACAACATATAGCCAATCAATACATCTG
>SMEL3Ch03:40091089-40091129
TTCAGTATTTTTGGAGTTGCTTAAAACCCTATATGTTGAC
>SMEL3Ch03:45506656-45506696
GAACAATCGCCGGAGTTGTATCAAAGTAGAGGAAATGAAG
>SMEL3Ch03:47913518-47913558
CCAAAAAAAGATGTTGAACCACTCAGTTAAAAGAAGACAC
>SMEL3Ch03:48375145-48375185
CCCTGCACCCCACATCATCTGCAGCTGCAACAAAGAAAGC
>SMEL3Ch03:49508698-49508738
TCCAGCTGAGGGGTTTCATATTACTATTATCAATTCGAAT
>SMEL3Ch03:52115793-52115833
GTGGTAAGTAGCAAACCTTTTCTCACTGGGGATTCCATAC
>SMEL3Ch03:52422639-52422679
GAGTTTGGAATGGGTTACCTAGAACTAAAACTTGCAGCAG
>SMEL3Ch03:59417531-59417571
TCACAATGCTGCCTCTTTTTTATTTGGGGATAACGTTTTC
>SMEL3Ch03:59557796-59557836
CAATTATGTAATCAAATTTGTTCTATAGGTTTTGGCTTCC
>SMEL3Ch03:60868080-60868120
GACTGTTGCTGGGGTTATGGTTACTCCGTACACTTCATTG
>SMEL3Ch03:61397432-61397472
TATAGAGCACCTGAATCGAAACTCCTGGAACCATCCACTG
>SMEL3Ch03:61398104-61398144
GATTACACTTGTTGCTTTGACAATCTGGATTGCCTTTTAC
>SMEL3Ch03:61503739-61503779
GGTGGTCTCAGAACCATGCCTTTCATCATTGGTACTCTAC
>SMEL3Ch03:61506166-61506206
AAATACCAGCAGCATCATTCAGTGTGTTCTTGATTATAGC
>SMEL3Ch03:61716773-61716813
CTTTCCCTTTTTAGTAATTCGACGTGCTTAAGACCACAAG
>SMEL3Ch03:61728575-61728615
ACAAGGTCTCCTTCAATCATGTACTTAGAGACTTCTTCAC
>SMEL3Ch03:63452799-63452839
ACTCACTTTATTCAGCATCAGGCTAAGGAGTGACTGAATG
>SMEL3Ch03:63623832-63623872
ACCCGTGATTCACTGTGATATGAAACCTAGTAATGTCTTG
>SMEL3Ch03:63700175-63700215
TCGTTCTCGTCACCGGCGAGTGAAGTCTTTGAATCTTTCC
>SMEL3Ch03:65651464-65651504
GATCTGCGTATATGCATGCAAATATAGTATCTAAGACTTC
>SMEL3Ch03:66047496-66047536
TATCTTCATGGTAAGGCCATTGTCATATGGTAATAAGAGG
>SMEL3Ch03:66505579-66505619
GATGCAAAAGGAAATGTTGGCGAGGTTGCTGAGAAAGTTG
>SMEL3Ch03:66648215-66648255
GAATCAAGTACTCTAATGTCTTTAGGGCTGCTGATAACTC
>SMEL3Ch03:66724412-66724452
CTTAATTTGAAATGTGTTGACCAACGATCAAACAATGTGG
>SMEL3Ch03:66835789-66835829
TTCAGAGACGGCTTGCGTTCTTTGAAGCTCCTTTGCTTCG
>SMEL3Ch03:67066184-67066224
CAGGCTTGTCGTCGCAATGGTTTCTTTCAAGTAAGTCTTC
>SMEL3Ch03:67143912-67143952
TAACCTGAAACTGCATTTATGTACTGTTTGCTGTTTTTGG
>SMEL3Ch03:67383164-67383204
CAATCATTATCATAAATCATTGCCATCAATCGCCAACACC
>SMEL3Ch03:67641991-67642031
TGACTCCAATCTCACCCTTCCACAGCCGTCGTCAGCTTCC
>SMEL3Ch03:67771955-67771995
AATGTTTTGCATAGTTTAAAGGGAAGTTCAAGTAGTAAGC
>SMEL3Ch03:67794432-67794472
AAAGATTTCCTCGACGACTACAGAAATACATAATTCACTG
>SMEL3Ch03:67819399-67819439
ATTGGAAGCTGATAGTTAGGTGAATGTGCTAGTAATAGTG
>SMEL3Ch03:67839812-67839852
CCCACGCCCAATTATCAAAGGAGTAAAATGAGACTTTTTC
>SMEL3Ch03:67891610-67891650
GTGGCCTATAAGTCATGGGTTTGAGTTGTGGAAGCATTCG
>SMEL3Ch03:69689067-69689107
GCCGCCTCCTCTCGTCGGCAGAACCTTTTGAAGGCTCAAG
>SMEL3Ch03:69757942-69757982
TCAAATTTTATATCCACAGTGCAACCTGGTATGGGTTATG
>SMEL3Ch03:69925444-69925484
GTATAAAGTCTTTAGTAGCACTCTTATTTGACACCTTCAC
>SMEL3Ch03:69929297-69929337
GATGATTCTTGTGTACCTTGAACTGAGGAAACATCTTGAG
>SMEL3Ch03:69985897-69985937
TCCAAATGTTAATTCTGAAATGCGTAGCTCATTGTTTGTC
>SMEL3Ch03:70030915-70030955
TGTGCTCTTATTATGTGTTTCTTTCCTTGGTTCCAGATTC
>SMEL3Ch03:70361769-70361809
ATTACAGCCAGACAGACCAGATGAACGTCCTAGAATAGAG
>SMEL3Ch03:70597448-70597488
AATTGAATTCCAAGTGACAATATTCCTCCTGTTCATTCTC
>SMEL3Ch03:70636425-70636465
AGGTCTGATTCTGGACCCAATTGAGCAACAACTCGCAGTG
>SMEL3Ch03:71530344-71530384
TGGCAAAAAATCTTGGAAAGCGGAGATTGTTTGCATTAGC
>SMEL3Ch03:71605215-71605255
TCTTCTTTTGTCCCCAACGCGCATGCCTGACAGTGGGATA
>SMEL3Ch03:73275434-73275474
CATCTTCAAAGTTGGCCAGAAAGCTAAGGGCAATGGTAAC
>SMEL3Ch03:73576499-73576539
GACTTCCTTAGGAACACAAAGAATTCCCAGGAAAAACCAC
>SMEL3Ch03:73626670-73626710
TTCCAAAACTTGCAGCTTATACCCGTTAATGATTTACAAC
>SMEL3Ch03:73844331-73844371
GCAATGCACGTGTCCAAATACTAGTAATTATAAAAAGTGG
>SMEL3Ch03:73972390-73972430
TGCTAAACTTTTTAATGAGATTGTTGTCGTAACGGGTATG
>SMEL3Ch03:74001724-74001764
CTCTGGTAAGTTTGAATAAATTTGTTATTTAACGGCGACA
>SMEL3Ch03:74561900-74561940
CTGGAAATGTCTAGGTTAGAAGTTCAAATGCACCAGTGTG
>SMEL3Ch03:74916701-74916741
AGGCACACTTCTGCATCTAGTATTAGTTCTGGAAGATTTG
>SMEL3Ch03:74958362-74958402
AGGGTTATTACATTATTTTTGGCTTGAATTACACACACAC
>SMEL3Ch03:75326801-75326841
GTCAAATTCAACAACGCACCTTTTCTTGGATTTTTATTCC
>SMEL3Ch03:75342779-75342819
GGAAATGAAGATAACAGGCATAGAAGACCGCAGATATTGG
>SMEL3Ch03:75358944-75358984
CGTGTGGACATATACCTCCCCAGAATTTCCCTTGGCTCAG
>SMEL3Ch03:75428355-75428395
TCAGTAACCGAAACATTATCCATTTAGCGGAGGGAGAAGG
>SMEL3Ch03:75428444-75428484
CCGTCAGTGTTTCCCGTGAAAAGATACGGCAAATCCATAC
>SMEL3Ch03:75448859-75448899
GAGAGTAGAGAATAAAAGCAGCCAAATATCAAAATGTTCC
>SMEL3Ch03:75452129-75452169
CAACAGATGAATGGTTTTGTCTGCATCATTTTCTTTGAAT
>SMEL3Ch03:75629824-75629864
GCATATTGCCATAAATAGTGTACATCATCTTGTGTTACGG
>SMEL3Ch03:75713567-75713607
GGGCCGTTCTGCTTGCTTGAATTTCGTTGACTCTGCTTGG
>SMEL3Ch03:75822005-75822045
AACAACTTTGGTAATTGCTCACAGATTGAGCACAGTTCAG
>SMEL3Ch03:75937464-75937504
TGCAGCTTCCATGTACTGTGCTATGGTCATATTGGGTCTG
>SMEL3Ch03:76899127-76899167
AACGCTAAAGGATACTAAATTGGGTCATGGCAGGCAAATG
>SMEL3Ch03:76902429-76902469
ATTGTCTGCAGATTAGGACACGACGTCCCATAAAAATTGG
>SMEL3Ch03:76918065-76918105
GTGCGGCCTTCCAAAGGAGGACAAGGGTTTAGATCTAGTG
>SMEL3Ch03:77152828-77152868
TTTCCAATTAACCTATTAAGTTTTGAACTTGTTTTTGACC
>SMEL3Ch03:77469519-77469559
CATTCATCAACAATTGTGCTGAAAGATGTCAACAATTGAC
>SMEL3Ch03:77907526-77907566
GCGGATCTCAGAGTTACAGCCGAGTACGAGTCGAAGAGTG
>SMEL3Ch03:77931562-77931602
GCTTTTCGCCGACCGTGCTCAAGCCAATATCAAACTCAAC
>SMEL3Ch03:78043088-78043128
CAAGCAAACTGGTCGCAGTATGTTTCGATATATTAACAAG
>SMEL3Ch03:78744317-78744357
ATTTAGAGGGAATAAACATCATTTGTAAACGGTGATGCTG
>SMEL3Ch03:78759598-78759638
CAACAACAACATACCCAATGAAAGCCCAGAAAGTAAGGTC
>SMEL3Ch03:78775526-78775566
AACCAAAGCTAGGAGGCCTAATCTTCTCAATTTGACTCTG
>SMEL3Ch03:78789489-78789529
GAGGAATGAACTCCAAGTCAGATTCCTCGTTGAACACTTC
>SMEL3Ch03:78802523-78802563
AAAAAGGGTTAGGCCCATGAACATCTTTTCTATCACTATG
>SMEL3Ch03:78826553-78826593
CAGGTACCTGTGATTTTATCTCTCTTTTTGAGTGATTTAG
>SMEL3Ch03:78865008-78865048
GTGAAGAATGTGAAATGCCTGTTTGTTCCTTTTTCTTTTT
>SMEL3Ch03:78974393-78974433
TATCAGAAAGGTCACTAAACCCCCTCTGGCAAAATCGAAA
>SMEL3Ch03:79174867-79174907
AGTGTGTAAAATTTCCAGCCAGGTTAATTAGGTCGTTAGG
>SMEL3Ch03:79596051-79596091
TAAAGTATCTTTATCTATTCCATTTCACGTACCAAATGAC
>SMEL3Ch03:79779507-79779547
ACATATCAGTATCCAATGTGGCATGAATGATGGAAAAAGG
>SMEL3Ch03:79811165-79811205
ATAGACTTAATCTCCATAACCGGATTCTCAAGTTGATTCG
>SMEL3Ch03:79827758-79827798
CCTCCCAGAACATTTACAAAGCAACAATGGAAGGAAGCTC
>SMEL3Ch03:79842844-79842884
ATGAGTCAATATGTTGACCTGGAGAACACACACAAAACCT
>SMEL3Ch03:79865842-79865882
GCTTCCATCTGTCTAATGTAGAAATGGTCTCAGATTTTCC
>SMEL3Ch03:79895977-79896017
TGTCAATATTGATCATATTGACAGCAAACCCAAGAAAACC
>SMEL3Ch03:79944756-79944796
GGGGAATTGCTCCATTTGATAAAGAAGGAAGCGGAAAAGC
>SMEL3Ch03:79960505-79960545
CCACTTGGATCCTGAATTGAAGGACTTGCTAACTTAAATC
>SMEL3Ch03:79971420-79971460
CACGAATACTTTCTTACAATCCTTTGTCTTTGAAGAAACC
>SMEL3Ch03:80013106-80013146
GTAGCCAATGATAGAGACGACTTGAGTGAGGATGCTGAAG
>SMEL3Ch03:80023843-80023883
TGAGTATTCATTAAGTTGACACTCATGCTGTGTTGTGCAG
>SMEL3Ch03:80130845-80130885
GACTCATATTTCATCAATGGCCTTATCTAGTCCACACTTG
>SMEL3Ch03:80238869-80238909
GCATGCCAGATTAAATCCGACACGAGTGGTCAATCAAATG
>SMEL3Ch03:80319057-80319097
AACTGTTCGACAAAATGCGTGGAAGAAATTTGTATACGTG
>SMEL3Ch03:80329090-80329130
CTGAAGAAGAAAATGACTGGGATTTATGGGCAGTTGTCAG
>SMEL3Ch03:80388182-80388222
CATCGAAAGGGATAACGGTAAATGTCCAAACAAGTGCTAC
>SMEL3Ch03:80411205-80411245
CCTTCTCTTAGCTTAATTAACATAGCAGGTAGTTGTCTGA
>SMEL3Ch03:80606749-80606789
TTCTTGTTTACAGCAAGATACCGTTGCCATTTGAGTTATC
>SMEL3Ch03:80761305-80761345
ATGGTGAAATCATTGGTCTTAAACAACCCCAGTTGTATGG
>SMEL3Ch03:80768390-80768430
GAACCTCTTTCTGAATCATGATTTTGGTGCAAAATACCAG
>SMEL3Ch03:80777682-80777722
TGTTATTCACAGTTTTCAGCTTGAGGATTTGTTAGAGAGG
>SMEL3Ch03:80802387-80802427
AAGAGTACCAGAAAAATGTAAGCGTAAAAAAGATGTTTCC
>SMEL3Ch03:80829078-80829118
GATGCAAAATGTTTATCTGCATCAAGGAGAACTACACTAC
>SMEL3Ch03:81108953-81108993
TACTTCTACTGTTAGTGAAGACCGAGATAATATTCCCAAG
>SMEL3Ch03:81522594-81522634
GTTGCAGAGGGAAAACGTCCACAATCAGTTGTAGGTTCAG
>SMEL3Ch03:81541357-81541397
GGAGAATACGTGGACAGGCCAAGGTAATCCCAGCTCCTTG
>SMEL3Ch03:81576643-81576683
CTTAGTAATGCCTGTTCCATTTTTCTTACTTGTTGGAATG
>SMEL3Ch03:81588682-81588722
TCCATGGAAACACATGATGGAACGTTCTACCCCTAATATG
>SMEL3Ch03:81626403-81626443
CAAGTGGGTGTTTTTCAACAGCAAAAACAAATCATCAACG
>SMEL3Ch03:81636326-81636366
TATTACTTGTTCATTTGTATGAAATAGGTTACTCAAGCAG
>SMEL3Ch03:81681574-81681614
GAGGCAAGCGCCAGACCTGCAATGAGGGATGTAGTAAGGT
>SMEL3Ch03:81722761-81722801
AGGTGTACTGCTTCCACTAGCATTAAGTTGGCTTCCATTG
>SMEL3Ch03:81749006-81749046
ATTAGTCCATATCAGCTTGAGGCTCTTGAAAACTGGGAAC
>SMEL3Ch03:82038184-82038224
TCACTGATTCTTGTTTCTTCTGTTGTGACGTGCAGGAAGC
>SMEL3Ch03:82196280-82196320
TCTCATGTAGATGAGAAAAACTTCATCTTACTTGCTGGAG
>SMEL3Ch03:82224809-82224849
AACAGAAGCATGTGAACCTGTTTCATCAGGGAACTACTGG
>SMEL3Ch03:82476161-82476201
TGTTGTTCTGTATTGACTGTGCACACTTGATCAGTCTATG
>SMEL3Ch03:82564373-82564413
GTAGACTCCAAATCTGAACCTTCATATCATATACTTGGAC
>SMEL3Ch03:82653344-82653384
GTGCATGTCCTGGATTGAAGGTGCTCGCTCCATACTCTTC
>SMEL3Ch03:82658849-82658889
CGCTGTTCAAAGCTGCAGTTGCTGTGCCTCTTTCATCTGG
>SMEL3Ch03:82668886-82668926
CATCTCCGGCAACGGCAACAAGCCACGACGGCCACCCTTG
>SMEL3Ch03:82688949-82688989
ACTGCCTCTGTCTCAATCTATGCAACACTCTTTGGATTTC
>SMEL3Ch03:82743074-82743114
AAATCAATGTGCAAGATTTGGTAGAAGTCTTAGTGGACTG
>SMEL3Ch03:82799709-82799749
GTTTGTCTAAATTTTGTATCACTGGATCTAAAAGCTGAAC
>SMEL3Ch03:82818698-82818738
TCCTTGCTCTTTATGCACGCTTACATTCAAATTTACTCAC
>SMEL3Ch03:82890860-82890900
TGTTGAATTATCCAAAAATGGATAGCCACTATTAGTGTTG
>SMEL3Ch03:82933788-82933828
GAGGACGTTTTTGTAGGAAATGCAATTGTGGATATGTATG
>SMEL3Ch03:82966564-82966604
CTGCTCTTAGTTTGGCATATCTCGGGGTCACATTTTTAAC
>SMEL3Ch03:83044212-83044252
CCGTAAAACCAATAATTGTTGTCGCCAATCGGAACAAAGC
>SMEL3Ch03:83080964-83081004
GATGTTTCAGTTCAGGTTTCCTCAACCATTATTTAGATTC
>SMEL3Ch03:83319707-83319747
GAATGGTTCTAATGAAAATATATGTACTGCACGTGAGCTC
>SMEL3Ch03:83458612-83458652
CGATTTAGCCACAATTGAGAGGCTTATGGACAAATGGAAC
>SMEL3Ch03:83465376-83465416
TGTTCAGCAATTGGATATTCAGAAACACCTACATCATCTG
>SMEL3Ch03:83474650-83474690
GAGAAGACGAAGAAGAGCATGAGCAACGATAAACACTTCG
>SMEL3Ch03:83531475-83531515
TTTAACTATCTAACAGGGGAAATTCCAGTTAATCTATCAC
>SMEL3Ch03:83756630-83756670
ACAAAACACCAACATGTACATAGGATTATCAACGTCATCG
>SMEL3Ch03:83834101-83834141
TTCCAATGTCTCCACAAAACGGTCTACATGTCTCACAAAC
>SMEL3Ch03:84019645-84019685
TGTTAAGGACGCCTGCTTCAAAGGATGACCTGCCAACTTA
>SMEL3Ch03:84050022-84050062
TAGGAGTTTCTGTATTTTCAATCCCATAACTAGAGACTAC
>SMEL3Ch03:84075269-84075309
AAGTTTGTGGTTCTGTTTCTTTCATCTTCCTTTTTGGTTC
>SMEL3Ch03:84115915-84115955
TTCATGATCAGTAAAACCTCAGCACCAGCAGTAATGATAC
>SMEL3Ch03:84128343-84128383
GTTCTCAATTTCACTTCCTTGCAGATTTTCAACATCAAAG
>SMEL3Ch03:84133960-84134000
ATGGAAGGGAAGTTACCTCCTGTAGAGGACCTAAGGCAAC
>SMEL3Ch03:84145605-84145645
AAATTACCTTGAGAGCCTCTTTGAGAATGGGTTCCTGGAT
>SMEL3Ch03:84156486-84156526
AAAAGAAATTGGAGAGGCAGCCCATATTTTGCCCCATTTG
>SMEL3Ch03:84162174-84162214
TGCTGGGTATATCAATAGAGAGATCTTTCAAGTTTGGCAG
>SMEL3Ch03:84720337-84720377
GAATGACAGTCATTGCAAACTCTAAGGTTCTTTACAACTC
>SMEL3Ch03:84821471-84821511
AAAGTAGAAGAATTCGTTATGTGGTTGATAGATGGAATGC
>SMEL3Ch03:84822465-84822505
CTTTACTTAAATGTTCACATGATTGTGATGGTGGCAGGAC
>SMEL3Ch03:84845382-84845422
GGAGTGCCAGCATCTGTTCTTCATCACCTATGATTTTAAC
>SMEL3Ch03:84975037-84975077
AAGATGCGCATCGTGGAAGAAGAGCTCAAGAATTTTTGAG
>SMEL3Ch03:85030273-85030313
GGGAGCAGCTCCGGCAGACGGGTCCTGCACATGGGAGGAC
>SMEL3Ch03:85067376-85067416
CCTTTAGCTGAACTATCAATATCTCTTGTCATTTCTTAGG
>SMEL3Ch03:85109234-85109274
ATGGGAAACAAGCACCAGTATACAAGCAGCATACCAAAAG
>SMEL3Ch03:85117817-85117857
AAGTGAAGTTTGATAACAAAGTAACATCAATAGCGACTCC
>SMEL3Ch03:85154906-85154946
GGAGAGACCTAGGTACACGTCACCACCTGCGGCTCCCAAA
>SMEL3Ch03:85397285-85397325
AGAGAAATATTGTTCCAACACTGGATAAACAAACAAGACC
>SMEL3Ch03:85425391-85425431
GAAAGTGACCGGTTTAGGTTAGCAAGAGCAGTCTTTTTCG
>SMEL3Ch03:85441406-85441446
AAAACAATCTTACACTTCCTAAGCTATAATGGACCCTATC
>SMEL3Ch03:85457677-85457717
TTCTCCAGCATGCCGTGCAGATAGAAGTGATTGTGCCGTA
>SMEL3Ch03:85501363-85501403
GTAACAGAAAAATTCAGATGAGAAGCATTCGATGACCTTG
>SMEL3Ch03:85572398-85572438
GGCTCAACTAGCAAGGGAATCAATGGAAGCTAAGCAGAAG
>SMEL3Ch03:85588663-85588703
TGATGCATGGCAAGTTTGCTGAATAGCTGAGTTCTATTCC
>SMEL3Ch03:85615585-85615625
TGTTGCTGCGATTCATTGTTAATTTGAACGAGCGAGCATC
>SMEL3Ch03:85651599-85651639
AAATGTCAGAAGACGAGCATCAGAGCAAAGGCACCAGGAG
>SMEL3Ch03:85664120-85664160
TGCTTACATGATTATCTGCAGAACTTGCTGGATGACTTGA
>SMEL3Ch03:85702860-85702900
CTTCAATCACAATCTCTAAGAACATGTCCAACTCTTTAGC
>SMEL3Ch03:85777631-85777671
ATATCATGAGCAGCATCAACAGAGGAAGCAATAAGCACAG
>SMEL3Ch03:85828218-85828258
TCTAAAGATGGAATCTCATTTGATTATCCTTTTGTCTGTC
>SMEL3Ch03:85904374-85904414
AAGTCTAAAGACTATGGTGGTTTGAATACTCATGCCTCTG
>SMEL3Ch03:85938980-85939020
TAATAAAGCATCGACCTGCATGAACAAGGACAGGACATTC
>SMEL3Ch03:85958176-85958216
GGAAGGGTAACAAGGACTTTTCATCACACCAAAAATACAG
>SMEL3Ch03:85981283-85981323
ATTTCTTGGTTTCTATAATATTCTGTAGCAGCAAGTGAAC
>SMEL3Ch03:86111918-86111958
TGCTGTGATGACAAGAAAGTCTGATGATTCTAGCCCTATC
>SMEL3Ch03:86126458-86126498
GAACTATTGTTCCTTTAACGTGCTCATTATGGTTGTGCAG
>SMEL3Ch03:86186432-86186472
TTCGGACAATTTCAAGAGCTTTAGCTTCTTCTGGCGATAC
>SMEL3Ch03:86206145-86206185
CTTTTTAGAGCCAAATATATCGTCTTCATCATCGTCAAGG
>SMEL3Ch03:86291211-86291251
CCCGCAGATTAGTGATACTTTGTGTGGATTATCTCGTTTC
>SMEL3Ch03:86583014-86583054
AAAGGTATCAACTTTGGACGATAATGTTATGCTTCTTGTG
>SMEL3Ch03:86591608-86591648
TTCAATGGTATTAAGATCATTGCCAAATGAGCCAGAAATG
>SMEL3Ch03:86630901-86630941
TAGGTGATTTCTTCTCACATGCTCGAAACTTGGTTGATCG
>SMEL3Ch03:86833346-86833386
TAGGATCAATCCTTCTAGTTGCTCTTTCTTTCAATTTTTC
>SMEL3Ch03:86858402-86858442
TGGTGCTAGTACTAACTTTGGGCATCATGGTAATTTCATC
>SMEL3Ch03:86886117-86886157
TGATTTTGCTTGGATTAACCACACAAAAAGAGAAGCTGGT
>SMEL3Ch03:87033424-87033464
ATATGGTCAGTCCATAAGAAGCTCTGCAGGCATGTCAAAC
>SMEL3Ch03:87073003-87073043
TGCTACCGTGCAACGGTAGTAAGCTCTAGGGCATGGATTC
>SMEL3Ch03:87304927-87304967
TCTTTTGTTAGTCCTGGATATTATGAGTTGCTGTTATTTC
>SMEL3Ch03:87307741-87307781
TGCATAAATCAGGACTCAAGGAGGAAGCTGGATCTGTCTG
>SMEL3Ch03:87318090-87318130
AGTTTTAGGTTGGCAAAATACTTGTGAGAGTGTAGGTGAC
>SMEL3Ch03:87330511-87330551
AAGATGTATCAAGCTTCTTAATGATGTCAAGGGGAGAAGG
>SMEL3Ch03:87365377-87365417
ATGAACATATATCGAAGAACTATTGCAGGTATCTGTATGC
>SMEL3Ch03:87375249-87375289
CGTGTATGTTAAGAAATTACCTTCAAATTTACAGGGCTGA
>SMEL3Ch03:87391811-87391851
TCTCAGTTACTTTGAATCTCTACTTGTCATCGCATGTTGC
>SMEL3Ch03:87428745-87428785
TTGGCATTGTATAGTAGGGACCAGTTTTGGCTCTTTTGTC
>SMEL3Ch03:88188592-88188632
TGATCTATGTTTTCGTAATTTAAATTTGAACTGCGAAGAT
>SMEL3Ch03:88192191-88192231
TGTAACTATTCTTGAAAGTTATGCGGAGGCCCTTGAGCAG
>SMEL3Ch03:88197130-88197170
ACGCCATCTTGTGGGAGGTGAAATGAGGGAAGTGGAGATA
>SMEL3Ch03:88208783-88208823
AGTGGGGCATTTTCTAAGAGGGTTCAGTGTTCAGCACAGC
>SMEL3Ch03:88231835-88231875
CGGTAAGTAAGTTTTCCTTTTCTCGACACCTCCGTTCTTC
>SMEL3Ch03:88244054-88244094
CCTCTAAAACATTTCAATTCTCTGCACTGCATAAGTGCTC
>SMEL3Ch03:88297057-88297097
AACAGAAGCTAGAATGCATGCAAAAGCAAAAGGAGATCAG
>SMEL3Ch03:88380355-88380395
GCAGTCAAAAACTAAATACTTCAGAGAGAACCCAGAAAAG
>SMEL3Ch03:88416862-88416902
GTCAGCTTGGACAGGTGTTTTTCTCGTTGTGTTGAGTATG
>SMEL3Ch03:88436275-88436315
AATCTGTTGAGTGTGAACCGAAGGACGGGGAAGAAGAGAG
>SMEL3Ch03:88477525-88477565
AGTTAGGAGATGGACTCTTGGTCTAACAGGTTATAAAGAC
>SMEL3Ch03:88490198-88490238
AATACCTCGAAAACTCCTTTTACCACTCGTCTGAAAAATC
>SMEL3Ch03:88512411-88512451
AAGTGCTCAAGGGGTTGATTGTTGTGAAGCCATCTACATA
>SMEL3Ch03:88521086-88521126
GCCATTTCCAATTTTCTGGCTTTAGCAATTTCTGACTCTG
>SMEL3Ch03:88549697-88549737
TTTGCGTTGACAAATTGATCAGCACCCATTGGCCAAGTTA
>SMEL3Ch03:88647417-88647457
AGATTAAGGAAAACCTAATTTCCACTAGCTACGCGAGGAC
>SMEL3Ch03:88743035-88743075
CTGCTACTCGACTTTCAAAAGATTGTTAAACATACAGCAG
>SMEL3Ch03:88748224-88748264
CTTCAGGAACCTTAATGACCTTAGAAGGATCACCATCTTG
>SMEL3Ch03:88764299-88764339
TGCAGGTAATTACATTATATTGCTGCAAATGAAGTAGGAC
>SMEL3Ch03:88772412-88772452
CAGCTGGAATAAATTAAACTCACCTGTAGAGGCAAACCAC
>SMEL3Ch03:88827923-88827963
AGGTCATGATGTTCACACAAATTAATTAGGCCAAGTTTTG
>SMEL3Ch03:88841783-88841823
GATGGAAAATGTCTTCATGGATTACTGTTTTCCACCACAC
>SMEL3Ch03:88894759-88894799
AACCAAAAAACAGAACCCAAATGTCCCTCAATTCCCACAC
>SMEL3Ch03:88954132-88954172
TAGTTTCTTTCTCGGTGTCTCTACAGGGGAGTAAGCATTC
>SMEL3Ch03:88959399-88959439
AAGATTTTTCAGTTTAGGCACCTCTGGTGATAGTACAGTG
>SMEL3Ch03:88969209-88969249
GATCTCTTCGAGAAAATCTACCAATACGAATTGAGTTTCG
>SMEL3Ch03:88975470-88975510
TTGGCATATGCTTTAGATGGTTTGCACATACTTGCTTTAC
>SMEL3Ch03:88993986-88994026
GTGATTTTGGCATTTTGAAGATTCTGAGGTTTCGTATATC
>SMEL3Ch03:89051374-89051414
CATTTATATTGGTGCACCTTTGATGTAAATCTTCTTAGTC
>SMEL3Ch03:89313806-89313846
CTTCTCCTCAAGAACATACAGTTGTCTCTGGTGCTTTTTC
>SMEL3Ch03:89459671-89459711
GCATGGTAGAATAACGTCCATGACGAAAAGAGGCAGAAAG
>SMEL3Ch03:89483421-89483461
TCATTCGCAATTGTTCCAACAGACCGTGCCAGCGCACTTC
>SMEL3Ch03:89507073-89507113
TAGCATTCGGAGACACCCAACTATTCTCTGTAAATATGTC
>SMEL3Ch03:89536201-89536241
GAATCCAATGACACTCATGGGCTTTATAGTTGTTCTCTTG
>SMEL3Ch03:89592610-89592650
ACTACAAATGATCACCTCAAACACTCCATGACCTATAAAC
>SMEL3Ch03:89622281-89622321
GACAATGGTTTTGATCCATTGGGACTTGCTGAGGATCCAG
>SMEL3Ch03:89667483-89667523
AAAACATAAACGATTATCCAGGTTCTGGGGCAAATAATCG
>SMEL3Ch03:89674165-89674205
AACCTTCGTGTTGCTGTGGTTGGCGGTGGTCCTGCTGGTG
>SMEL3Ch03:89688603-89688643
AACATGCTTGCCTTAATCTCTTTGTTTTCTCCTCAAGTTC
>SMEL3Ch03:89761113-89761153
CGATGATATATGGAGTTACCTTCTCAGGGTCAGCATAAAC
>SMEL3Ch03:89809405-89809445
ACTGAATCTGATGAGATTTGGTGTGACATGTGAATGATTA
>SMEL3Ch03:89848328-89848368
TGTTGAGAAGAACCATGGACATGTATAAGACTTTCTTTGC
>SMEL3Ch03:89879553-89879593
ACTCTCACAACGACGAGGGCTATTTCCGGGAATTGGATTG
>SMEL3Ch03:89894839-89894879
TTGTCATGTTGATGATTCTTAGAGTGTTCAGTGTTTCCTC
>SMEL3Ch03:89899809-89899849
GAAAATCCTGCTCCATTAGTTGAAAAGGATATCACAGATG
>SMEL3Ch03:89915602-89915642
TGTCCTTTCTATTGAGTGAGGATTTCCATTCTTTAAATTC
>SMEL3Ch03:89917244-89917284
GCCTGTGGCCATAGTATTACAGTTGCTTTGACAACATTAG
>SMEL3Ch03:89932126-89932166
CCTACACTCAGTTTCTGTTGTTATCATTGTGCGGCTATTC
>SMEL3Ch03:89941512-89941552
CGAAGAGGGCTCTGAAGTTACCGTGGAAACCGAAAGCATC
>SMEL3Ch03:90032490-90032530
ATTGCTATGGTGGGCTCAATCAGATGAGGAGAGATGTGAG
>SMEL3Ch03:90065371-90065411
CTAGCTTAACTAGGAAAGACCTCCAATGCAGACGCTCCTC
>SMEL3Ch03:90119332-90119372
CAGAAAGACGCAGCTCGTGCCCACACTTACTTTGATCAGG
>SMEL3Ch03:90124384-90124424
TTGAGCCGTCAAAGAAACGTCGCCGCACGGCTTCAGCTAC
>SMEL3Ch03:90156781-90156821
TTGTTCCTTGATAAGTCACCAGTATTCCACGCTTGCTTTC
>SMEL3Ch03:90167086-90167126
AGGGGCGCTACCATTAGCAGCAGGTAGTTTTGTCCTCGTC
>SMEL3Ch03:90174377-90174417
AAGGCAAGGAAAGTTGCCGCAGGTGGAGGGGGCATGAAAG
>SMEL3Ch03:90215277-90215317
CCGATGCTAAGACAGTTACTGATGGAGAGATGGATAATGG
>SMEL3Ch03:90246071-90246111
AACTCTTGGTACAGTCTTTCATTCTCTTGTACTATGATTC
>SMEL3Ch03:90440867-90440907
CTAAAAACTTCCTAAGGGTGAAAATCTAACCCCGACAATC
>SMEL3Ch03:90687044-90687084
TCGTCAATGTGAATGTTTGAAGTCTGCGCAACGGATTTTC
>SMEL3Ch03:90689285-90689325
AGAGAATTACATTTGTTCTATTGACCTTGCATGACTGAGC
>SMEL3Ch03:90797136-90797176
CTCTAGGGTGGTTTATTCGAAGATGGCCGAGGAGATATGC
>SMEL3Ch03:90814301-90814341
TCAGGCATCTCCTTTGGTCGTCGGTGAAATGTTGGCGAAG
>SMEL3Ch03:91285898-91285938
TTACAAAAAAGCATTTACATGAGCAGGAAGCGATCTCCTC
>SMEL3Ch03:91321185-91321225
ATTTTATTGCTCCTGAACATATTGCCATTGGTTTGTTTAC
>SMEL3Ch03:91334272-91334312
CTACCCAAGGCAAAACTATCTGGGCCAGTGTACAAGTAGG
>SMEL3Ch03:91576034-91576074
GGAATCGTCAAATCGATCACCTCAATCTCATTAACATTTC
>SMEL3Ch03:91642720-91642760
CGGCAATTCCACTAGCTACGAAACCATCAACTTCGATAAG
>SMEL3Ch03:91713024-91713064
CAGGCTTTGCTGAATGACACTGAAGACTCTTGAAGAAATG
>SMEL3Ch03:91924503-91924543
TCATTGTTTTTACCAAGAGGGGTTCGTCGATTGTGTCAGG
>SMEL3Ch03:92066017-92066057
TGTCGGTCTTCCCTGTATAAGCCTTCTCTGCATGTTTTTC
>SMEL3Ch03:92090524-92090564
CCCCATTGCTGTTGTTTTTGGTGGCAGACATATGCAGAAC
>SMEL3Ch03:92107831-92107871
GTAAAAAAGACGGCGTTCGAGGGTATTAATCACAGCTTGC
>SMEL3Ch03:92174931-92174971
GAGCAACATGATCAGTGATTTCAAGAAAATTAAAACATGG
>SMEL3Ch03:92189366-92189406
TTTCATTTGACTTGCATCTTTCTGTGTCTTGCTTAGGTAG
>SMEL3Ch03:92197608-92197648
TTGCCAAACTGCTGATATTGGCATGGTGGAGCTGCTTCTG
>SMEL3Ch03:92237431-92237471
GTTGAAGCATCAACAAATCAAGTGGCTGATCAGCAGATGC
>SMEL3Ch03:92630028-92630068
TCCTCTTAAGTAAAGAGTACCATATATAGTCAACAGTTCC
>SMEL3Ch03:92636038-92636078
GGTAACCTTGATTTGGGGAAATGTCGTGAGTAGAGTAAAC
>SMEL3Ch03:92679825-92679865
TTCCACTCGCAGTGCTGAATCAGCAACAATCAATATTACC
>SMEL3Ch03:92681281-92681321
CTTGGAGCAATTTTCCAGGTCATCTGGTACGAATATCATC
>SMEL3Ch03:92714536-92714576
AATGTACATTCCCAAACATATGCGGTTTCAACTATGTTAC
>SMEL3Ch03:92791811-92791851
GCTCCTCTGTTACGCCATCAAAGCAGAGTTCACAATCAAC
>SMEL3Ch03:92816538-92816578
AAACAGGTCCTCCCTTTCTATAAGCTACTTTCTGAATTTG
>SMEL3Ch03:92843449-92843489
AACAAAAACAAAATATGGCCATAGATATGATATCTGAGGC
>SMEL3Ch03:92921639-92921679
CTTTTAGGGAAAGTTTTGGGCCCATTACAATATTGTTTGG
>SMEL3Ch03:92935516-92935556
TAACGAGATCGCCTTCACTAAGAATCAAAGCAATAGAACC
>SMEL3Ch03:92976836-92976876
TACCTTTCACTAGTAATGGTAAGCTCATCTCTCCCAGGAT
>SMEL3Ch03:92997266-92997306
TTGAAGAAGATGGAGGACTAGGACTCTGACGATTGGTAAC
>SMEL3Ch03:93021792-93021832
GCTTTCCGAGGGGCGTAGCCCCATTTGTGACGCCACTCAC
>SMEL3Ch03:93049221-93049261
GGTTGGGCAGATGGACCAGCATACATAACTCAATGTCCAA
>SMEL3Ch03:93060723-93060763
GTTGGAAGAGTAATTGGTGATGTCGTAGACATGTTTGTGC
>SMEL3Ch03:93083155-93083195
AGATCTAGTGAAATCAATTATTTTGTTCCTTGCAGTCTTC
>SMEL3Ch03:93149857-93149897
CTCTGGTCTCCTAGGTTCAAATATGAAAACTCGGGTGGAG
>SMEL3Ch03:93213877-93213917
ACACAAATTTATTTGGAGACTAGGGTTAATGAAAAACCTC
>SMEL3Ch03:93278410-93278450
GAGATCCTAAATGCTGCTGGCCTGATCGCATTCTTTCTTC
>SMEL3Ch03:93302173-93302213
AACCTGGTGCAGGAGGTGGAGGGGGTGGCTGCACCGACAT
>SMEL3Ch03:93310671-93310711
TAGCAGCACCATTATACCTCCCAAATCTACAAAGAGAATC
>SMEL3Ch03:93377184-93377224
GACCACCAAAGTCAATGAACTATCACCTGCTCCTACCTTC
>SMEL3Ch03:93414553-93414593
CTCACACTTGGTGGTTGATGGCAGTGATGGGGAGCTAAAG
>SMEL3Ch03:93451466-93451506
CAGACATGAAGAAGAACTAAATCAAATGTAACTGGAATGC
>SMEL3Ch03:93457422-93457462
TACCAGCAAGAACTGAACCCGTGTGCTTGAGAGCTTCATC
>SMEL3Ch03:93507083-93507123
TGCCCATGCATTAATTAGGACCTTGGTTTTGAGAGGTATC
>SMEL3Ch03:93539501-93539541
TTAGCAGTTCGGTTAGAAAAGCACGAGAATATACCTGATG
>SMEL3Ch03:93561246-93561286
GATGAGGTTCCCACTTTGCATGTAGAAGATCACTCCAGAA
>SMEL3Ch03:93615553-93615593
ATGCAAGAGGAAGAAGCAGACGAAGACAGAGGAAGAGGAG
>SMEL3Ch03:93634235-93634275
GTCTTCTTCATAGTCTTGCAGTAGTTTTGTCCACTTATTC
>SMEL3Ch03:93651055-93651095
ATGGAACTAGTGAGTGACTGTGTTTCCTTGACTTGCTTAG
>SMEL3Ch03:93661819-93661859
ACCCCATTTCTTCTCTGCATTTCTCGTTGTTCATAAAATG
>SMEL3Ch03:93761514-93761554
TAAAGATAATGAATCGGCTTTTGACAAAGAGATGGACCAG
>SMEL3Ch03:93806813-93806853
TTTCCCCCCTCTTTGCTTTCAATATATCCTAATGGCTCAG
>SMEL3Ch03:93876843-93876883
TACAGAAGAACGACGCTCGATGACATAACTATTCTCTTTG
>SMEL3Ch03:93889554-93889594
TATTCTGTACTGTAAAGCTCTTGGGCTTGATGGTATTGAC
>SMEL3Ch03:93916531-93916571
GAAGAAAGATGCAAACCTGGGTGACATAGTTCCCATACTG
>SMEL3Ch03:93935211-93935251
GAGGCAGAAAATAGCAGAACCAGAGATTTTGAACTTGAAC
>SMEL3Ch03:94001303-94001343
ACATTGCTGACAGATTGTTGCCTGCATGGGAAACAGAAAC
>SMEL3Ch03:94043525-94043565
TTCCAGCTCACTGTTAATGTCGCAGCTCTTGTAATCAATG
>SMEL3Ch03:94051886-94051926
TATCATTCTTTCTGCAAAGTCCCGAAGAGGATCAGGGTTC
>SMEL3Ch03:94099762-94099802
AAAATTTAAGATATTTGATACTGATACGATTGCTTACTCG
>SMEL3Ch03:94103152-94103192
AACAAGGATACCGGCATCAAGCTCGAAGAAAATCTCAAAG
>SMEL3Ch03:94109070-94109110
TTGTCCGAATGGCCGAGACGGAAGCTCAACAAATTGCTTT
>SMEL3Ch03:94116555-94116595
CCTAAAGGATCTCCTTTAGTTGCTGATGTGTCTCGTGCAG
>SMEL3Ch03:94128499-94128539
TGGGATCGATCCACTCAACAAATTATGACTTGCATCAAAC
>SMEL3Ch03:94135349-94135389
TTGGTGCTGGCACGGGAGCAGGTGCAGCCATCGGCATGTG
>SMEL3Ch03:94148124-94148164
ACTTTGACTGCACATTGCTGATATGCACCTGGATTGACTC
>SMEL3Ch03:94166341-94166381
GGAATTCTAGTGAACTTTTACTACAACCCCTTGATACTTT
>SMEL3Ch03:94167601-94167641
ACCGGAGTTGCATCATATTTCAGTAGGAACCCATTCTAAG
>SMEL3Ch03:94187091-94187131
TTCAAGCTCTCTCCATATGCACCTTTTTGATACTTCTTAC
>SMEL3Ch03:94196819-94196859
ATCATTGACTTGAGTTATAACCGTTTATCAGGACGATTGC
>SMEL3Ch03:94222246-94222286
TGCAAGGGCCGACAGGGTTCACAACCTGGCACAGTTTTAT
>SMEL3Ch03:94234478-94234518
GAAGCGCACGGCGTCCAAAACTCCTCCAGTTCTGTGATTC
>SMEL3Ch03:94244236-94244276
CTGAAAACTAATCAGGCTTCCTCTGAGCCAATTGTGAAAG
>SMEL3Ch03:94260719-94260759
GGCATGCCGTCCATTATCTAAATCATAGATACCGCTGTCC
>SMEL3Ch03:94289890-94289930
GGGACATGGGCTGTCTTTTTGTCCTTGTGAGGTCCATTAC
>SMEL3Ch03:94327440-94327480
CCAATATCTCTGTGTTTAACCTCATGAATTGCCTCCATTG
>SMEL3Ch03:94344830-94344870
TGCTGTAACAACACTATTTTGCCTGACTATAGAAGATTCC
>SMEL3Ch03:94362803-94362843
CGTTACCAATCAATTCATCATCGTCTTCATTAGCAACTTC
>SMEL3Ch03:94368559-94368599
GAGCAAAATATACATCTATCAAACGCTTTGCCACCTTTGG
>SMEL3Ch03:94396869-94396909
AGATCTTCAGATAGCACGTTCACGGTGTTTCCATCATTAG
>SMEL3Ch03:94425144-94425184
GGGATCCAATTGCCTAACACACTCATAATCTTCACAAGTC
>SMEL3Ch03:94573813-94573853
GCAGGTTTACTATGCATTTGAAGGTAGAAATGCTTACACG
>SMEL3Ch03:94615688-94615728
ACATGAACTCTGGTATGGGGAAAGAGATTTTATGCGGAAG
>SMEL3Ch03:94629174-94629214
CGGAGGAACATTCTTTTTTGCGTCTGAAGTGCTTGAACTG
>SMEL3Ch03:94699042-94699082
TATGAACGGCAGCTGGCTATGAGCAAGATGGCTGGTGTTC
>SMEL3Ch03:94714822-94714862
AGAAATTCAGTATTCGGCCAAGAGTACTTGTTGATGTGAG
>SMEL3Ch03:94738993-94739033
AGGCTTTGACCTGCTGTTTGTAGAAATCTGCATCTGGAAC
>SMEL3Ch03:94744592-94744632
TGAGATCGTTGAGCATGAAAATTTTGGAGAGAGATGTATG
>SMEL3Ch03:94759653-94759693
TCCCGCAATTTGAAGTTAGCTGGAGGTGCTGGGATTGAAC
>SMEL3Ch03:94769421-94769461
AACGCAAAAACTATATCCACCACTCACCGAGAACGCTTTG
>SMEL3Ch03:94804712-94804752
TTTTCTTGTGGTTGGCATTTCTTTTCCTCATAAATGTTTC
>SMEL3Ch03:94805009-94805049
ATTATGGTGGTCCAGAACTTGCTTGAAGATGATAAGTGTG
>SMEL3Ch03:94821354-94821394
TGGTCTCAGATCCTTGAAGTGTCTTAGGTGATAATAGCTG
>SMEL3Ch03:94868055-94868095
ATGCTGTGATGTAAGATTGTGGTGGCATATCATGGAAGAC
>SMEL3Ch03:95018230-95018270
GAAAGAATAGAAAATGGAAGCTATGGAGGAGTGCATCTGG
>SMEL3Ch03:95038882-95038922
TTTGGAACTCCAATATGCAACAAGCAATCTTTAGGAAATG
>SMEL3Ch03:95051576-95051616
GCAGAGCCTCTAGCCCCACCAAACCAGCTACCATCATCAC
>SMEL3Ch03:95078219-95078259
ATTGTGATGCCCATCAAGATGAGAGTCTTGACACAAGCAG
>SMEL3Ch03:95101003-95101043
AACCAATTTAGTGTTCTTTTTCCTCTGTATAATTTTGTCC
>SMEL3Ch03:95101282-95101322
TCAACAAGCTCAAGTACCTGTTGCTGTTGTGGAGGAGAAC
>SMEL3Ch03:95114825-95114865
TTGTGTTAAATTACACTAGAAATGCATGGTTTACCTGCTG
>SMEL3Ch03:95233088-95233128
GTCATCTACGAAAACACAACTTCCCTATGACTACTACTTC
>SMEL3Ch03:95238375-95238415
AGAAACAAATATTGAACATACTTGTGCTGCAGCTCATTCC
>SMEL3Ch03:95370040-95370080
CTATGAACTCAAATCAACCTGCTACACCATTTCTCTTTAC
>SMEL3Ch03:95479600-95479640
CGACTTTATATTCTTCTACCCTGGACATTAGAGAACTTAG
>SMEL3Ch03:95543405-95543445
TGTTCTGATGTTCTTGAAGAATTTTGGCAGCACCAAGAAG
>SMEL3Ch03:95575181-95575221
ATAGAGACTGAATAAATTCATCTAGTGGTGAACCTTGTGC
>SMEL3Ch03:95596050-95596090
GAAGAGATTTCGTCAATCGTCAACCTACTGGTAGATTCTG
>SMEL3Ch03:95613495-95613535
CTCTCTCAACAATACAATCATCAGCATATGTCCCTTTGTG
>SMEL3Ch03:95619074-95619114
AGCATCTCACGAGTGGGTTTGAGGTTATGGAGAATGTAAC
>SMEL3Ch03:95640161-95640201
GACCAGGGCAACAAAATTCAACGGGACGAAATTTGACGAG
>SMEL3Ch03:95659240-95659280
TATTGTTTTTGAACTCTAAAGTTGACATGATTTCAGGAAC
>SMEL3Ch03:95688955-95688995
GTTTAACTTCAAGTTTCCATTGACCCATTTCACTAAATCA
>SMEL3Ch03:95695506-95695546
TGATTTTCTTTGTTTCTCTTGCTGTTGCAGGTACTTGAGG
>SMEL3Ch03:95706523-95706563
TCCACAGTGCTTGATGCTCATATTTCATATTGTTGAACTG
>SMEL3Ch03:95711894-95711934
AGCATAATAATTCATTCTTGAGTTTGATTCTGGGTGATGG
>SMEL3Ch03:95730538-95730578
AAGTGAGAAGACCAGCACAACAAAAAGTAGAATCACATAC
>SMEL3Ch03:95759321-95759361
CTGCTAGGCCTTGAAGGAGGAAGACGGTGGGAAATTCCAG
>SMEL3Ch03:95767171-95767211
GCATACACTATAAGAGTGTAGTATGTTGTTTGGACGAGTA
>SMEL3Ch03:95789203-95789243
ATAATTCCTTCATCGATTTCCGTGCACCGCCTCCATCTCC
>SMEL3Ch03:95794271-95794311
TTCCGATTCCGAATCTGCGAGAAGCTCCGAGAGGTAAAAG
>SMEL3Ch03:95855579-95855619
ATAAAGAATTGGTCTCTAACGTACCGTTACTTTGCTTCTC
>SMEL3Ch03:95905728-95905768
ATTTCTTGAAGGAAACAACTACATATTTGCTCTGAAGTTA
>SMEL3Ch03:96006490-96006530
AGCTCAAGTACTATTCTTTGTGCCTTACTTACAAACTCAG
>SMEL3Ch03:96022614-96022654
CAACAAGTATAGCAGGTGATGGCACTGACTCGTCCTTTGG
>SMEL3Ch03:96054338-96054378
TTCAACAGACTCCTTGGAAAGTTTTGCAGTTGGAGAATTG
>SMEL3Ch03:96637473-96637513
AATTACTATTGCTTCTGTTCTATCTGCCTGTACATCATTG
>SMEL3Ch03:96656552-96656592
CGAAGAAAAATCGAGAGGAAAGAGTGATGTGTTTGTTAGG
>SMEL3Ch03:96691011-96691051
TTCTGAAGAAGCAGTAATCGATCCAAACTCTGTTGTTCTC
>SMEL3Ch03:96713577-96713617
ATTTATTAACACTTCTTCACGTTTTCCCAAATTTGAGATC
>SMEL3Ch03:96721205-96721245
CAAATCCCTAGCTGTTGTGGAACCTATAGATACCGGACCG
>SMEL3Ch03:96878319-96878359
AGAGGTGCATACAAGACAACTAGCTGGACAAACAATTTTC
>SMEL3Ch04:10728-10768
TGCCGGAGGCGTGTAAGTTTTTTTATGTACTATCACTAAC
>SMEL3Ch04:111759-111799
GTAGATGTTCTTATAATGGACCAGATAGTCTTGACTGCAC
>SMEL3Ch04:196412-196452
TTGTTGGGGATTCTTATATGAGCATTAGTGGGAATGTTAC
>SMEL3Ch04:419876-419916
CTGTCTGTTTCTGTAGTCGCCTTTTTTATTTCCTTTTCTC
>SMEL3Ch04:420202-420242
ATTTGCAAGATTTTGCTGAAAAGTTGGCTCCTGGAGTTCG
>SMEL3Ch04:492841-492881
TTTTTCTTGCTATATTGATGCTCCTGACTGAGGCTTGTTG
>SMEL3Ch04:531106-531146
AATATAGATATGGTACTCATAGAACTTTCAACAGCTGCAC
>SMEL3Ch04:839821-839861
ATAGGCTTTGTGTTTTGGTAACACCCAAGTTTTTTATTCG
>SMEL3Ch04:842067-842107
AATGTGTATAGAAATGCACAATTCAAGAAGACAATGAAGG
>SMEL3Ch04:902107-902147
CCTAGATTTACTAGCTTGATGGTACGTTCTTTTTGCTTCT
>SMEL3Ch04:1050735-1050775
TCACGTCACCGTGAACTTTATTCATGAACCTCTCGGGTTT
>SMEL3Ch04:1327470-1327510
CCCAGCAGCACATGTTGCAGCTAGTTTTGCCGCTAGCTTT
>SMEL3Ch04:1368556-1368596
GATCAGGACAATCATTTTCAGCATAAGCTCTCACCATCAG
>SMEL3Ch04:1396653-1396693
ATGGAGACTGTGAGAGTACAATTATTGGCTGAGAAAGGTG
>SMEL3Ch04:1430263-1430303
TCTTCAGGTTGGAATGGCGCAGAATCCTCAGAAGAAAATG
>SMEL3Ch04:1454150-1454190
AAGTAAATATAGCAAAGAGTCTCCAATGGCGCTTCAACTG
>SMEL3Ch04:1460644-1460684
TCCAAAAACCAAACTTCACATCTGGCTAGGCAACACTCTG
>SMEL3Ch04:1467164-1467204
GTAAGATTTACCGCGGTCTTCTTCTAGACAGAGCTTGTTG
>SMEL3Ch04:1613052-1613092
AAGTTCAACAAGATGTTGCTGAAGTGAACCAAAAGGATGG
>SMEL3Ch04:1639888-1639928
AGTCTCGTATTATTCCAACAGAAACAAGAGCAGCTTTTCC
>SMEL3Ch04:1666817-1666857
TAATTGAACGTTGTGATTGTGAAACTCACTATTATAGCTC
>SMEL3Ch04:1689971-1690011
GCATAAATCAATGATAACCAACGTGTAATATATCGGTCTG
>SMEL3Ch04:1742115-1742155
TTGATAGAGTTTGCAAGACCTCTAGACCGAGTATCAAGTC
>SMEL3Ch04:1798467-1798507
CAACCCTATGTGGAGTATTTGATGGGCATGGTCCTCATGG
>SMEL3Ch04:1816122-1816162
CAAGTGGATTAGAAGAAGAAGAAGGTTCGCCACAACTTGG
>SMEL3Ch04:1840411-1840451
AAATCTCAGGCCACCGGTGCCGTTGCCGTTGCGGGAGATG
>SMEL3Ch04:1845999-1846039
GTGAAATTCCTTTTGAGAATTCATTGCTCAGGCAGGTCTC
>SMEL3Ch04:1870578-1870618
TAGGAACTGGTGCAACGACTGATCAAATAGTCAAGTCAAG
>SMEL3Ch04:1881392-1881432
GACTGCTTTTGGGAACAATAATTCGTCTTCCTTACCTTTC
>SMEL3Ch04:1888805-1888845
GGCTGCAATGTCAGGAAGCATGTCGAGAGGGCCCCATTCA
>SMEL3Ch04:1934077-1934117
TCAGATAGAGCCAGGGCCTACCCTGATGTGAATGATCAAG
>SMEL3Ch04:1963383-1963423
TGAAAGGAACCAGTTTCCTTTCCAAGCACTGGATACATCT
>SMEL3Ch04:1990386-1990426
AGAAATCAAATTCGAGATAGTTATCAGACTTCTGCTGGTA
>SMEL3Ch04:2003888-2003928
AGGAAAAGACGCTGTTATTGCATTGAAATCTCGTGTAGAG
>SMEL3Ch04:2018818-2018858
TCCACCATTTCATTAATTGAGACTGTATGCAGTTTTTCTG
>SMEL3Ch04:2033011-2033051
TGTCTTCTCTACAAGTCCTTTGGAAGAAAACTGACAGAAC
>SMEL3Ch04:2048557-2048597
ATCTCAAGTAAGTGGCACGTTGTATAATGACATCAGTTTG
>SMEL3Ch04:2227121-2227161
CCTGGATCATATTCTTCACAGATGTCTTTCTAGGTGTAAG
>SMEL3Ch04:2302480-2302520
TACTGTGTGACTTGCTGTGGAATATTACAATTGTTTGAAG
>SMEL3Ch04:2351760-2351800
ACTTGTCAATGCTATAACCACTCAGAATTTCTCTAAAATG
>SMEL3Ch04:2607337-2607377
TCTCCTCCACCGGATCGCCGAAACAATGCCGCCTCTCTTC
>SMEL3Ch04:2645974-2646014
GTTGAGCATATTTTCTTTTTAGTTTTGGCATGTGTATCTG
>SMEL3Ch04:2683478-2683518
GCTAACAAACAAAATCATACCCAATGTAGTCGCACAAAAC
>SMEL3Ch04:2700011-2700051
TAACATCTTAAGCGGAGTAATCAGAGGGGCATTAGAGATG
>SMEL3Ch04:2732312-2732352
GTTTCTTATTTCTGGAGAGGAGAAGCATTCACCTACATGG
>SMEL3Ch04:2748901-2748941
TTTCTCTAATCTTCATCAGCAGATGGCTTTGAACTACCAG
>SMEL3Ch04:2802121-2802161
TTGGTTGTGGTAGTGAACTCTCTCCGTTCAACATCAGAAC
>SMEL3Ch04:2928254-2928294
ATTACACGTATTGTATTAGACTAGAGATGTCAAATGAACG
>SMEL3Ch04:2964827-2964867
GCACGATGGGAGGAGGTGATGGAATGGGATAAGAGAAATA
>SMEL3Ch04:3064262-3064302
TTTCGTTTACTGTGTTGTAACAATAGGAATATGTATGGTG
>SMEL3Ch04:3167746-3167786
GACAAAACAGTACGGCTTTGGGAACTGTCTAGCAAATCTT
>SMEL3Ch04:3175551-3175591
GATGCCTAAGGAGAATTACACCATCATGCATTTGGACCTC
>SMEL3Ch04:3197433-3197473
TTTCTGCAGAAATCTTCATCAACAAAGAGTTGTACTCTCC
>SMEL3Ch04:3219182-3219222
ATGTTTTGATTAACATAACAAAAGGTTGCTTCTTCGAGTC
>SMEL3Ch04:3232585-3232625
GAACCCCATTTGTGTAAAACTTTCAAAAACCAAATCAGAG
>SMEL3Ch04:3288536-3288576
TGCTGAGTACGGGAACCCCTGTCGAAAGTCATCCCGATTG
>SMEL3Ch04:3289692-3289732
TCTTGAATTTTCGTGCAAATGCAGCGCCACTTGCTATCAT
>SMEL3Ch04:3769899-3769939
GCTGAAATCACTGCTTCACTCAGAAAAATGAGACTGGTAG
>SMEL3Ch04:3826619-3826659
GTTGTCTTCAAGCTACAACTTTATCTGCCTCAGAGACATG
>SMEL3Ch04:3887205-3887245
GTTGATTGTGGTTGGACTAAATGCTTTCCAAATGATGTTC
>SMEL3Ch04:3909769-3909809
TTTGGCTAATTAGCATCAAAGCTCTACAGGCCACTCTGAC
>SMEL3Ch04:3937642-3937682
TTCAAAAAACCCTCCGGTCAAGTGCATCAATTCAAAATAG
>SMEL3Ch04:3939308-3939348
GTAATGAGGGTTATTACTCTGTATGCGTTGGAATCAGTTC
>SMEL3Ch04:3958085-3958125
ATATTCAAATATGCAACCAGTGGCAAAGTTCATCATCAGG
>SMEL3Ch04:3970890-3970930
TAACTTCCAGGATTTTATACCTATTTGCCTCTCCATACTC
>SMEL3Ch04:3985775-3985815
GGTATGTGGAGGAAGATTCTTGGTTGCTTGTTTCCTGATG
>SMEL3Ch04:4008116-4008156
CATGATCATCGCGCGTACATGGAAATGGCTCATGAAAAAG
>SMEL3Ch04:4023080-4023120
AAGTCCTCGGCTGGCCACATCAGTGCAGATAAGGATATTG
>SMEL3Ch04:4281647-4281687
TCACGTAACTCATTAAAATGTGAATTATTGCAAGATGATG
>SMEL3Ch04:4618062-4618102
CCACACGCGCCGTCGTCGTGGATAGCTGAAGTCCCAGATG
>SMEL3Ch04:4634922-4634962
CATCTGCTAAACAGCGTTGATGTACTACACAGACCAATAC
>SMEL3Ch04:4661003-4661043
CATCAAGTATCAAACGGGAATGGAAGTTTGACTAGTTTTG
>SMEL3Ch04:4677657-4677697
TGAATTACTCACAGTACAAAAAATAGTGGCATGTGTTTTC
>SMEL3Ch04:4684511-4684551
GTAAGATATCAAACCTTTTAACCACATTTCCTTCTTCTAC
>SMEL3Ch04:4881173-4881213
CTGGGCAATGCCTAGAAGAGTGCCTTGTTCAATGCCAAGA
>SMEL3Ch04:5064866-5064906
TAAGGTCTGCATACATTTTACCCTCCTCAAACGCCACCTA
>SMEL3Ch04:5202000-5202040
AGAGAAAGAGTGTCACAAGTAAGACTGAATATGGGTGGAC
>SMEL3Ch04:5303158-5303198
ATCTGTGATAGGCTATAGCAGGTGGCCTAGTGATATGTTG
>SMEL3Ch04:5311444-5311484
TATTGAGCTATTGGTTCATTTCTTTTCAGAGTTCTCACAC
>SMEL3Ch04:5407730-5407770
ATAGCCCAAGACTATATAAAACCGACATATCATCAAGTGG
>SMEL3Ch04:5411839-5411879
GGCACTATTTGGGGAATACATAGCAGCCAAAAGGAGTAAG
>SMEL3Ch04:5437419-5437459
GCTGCAATTGAAGCAAAACAGGTGGCTGCTCAAGAAGCTG
>SMEL3Ch04:5888655-5888695
CCACTTGAGGAACTTGTTTTCCCAAATTCCACTAGGAAAC
>SMEL3Ch04:5889810-5889850
CTCCAAGTAAGAGCTCTGGTGGACGATACCAAAGAGTCAC
>SMEL3Ch04:5988269-5988309
ACGATGGAAACTACCAATTCACTTCCATCACAGCAACTTC
>SMEL3Ch04:5996467-5996507
TTGCAATGTTCTCCTCACTAATTGCTCTTTCAAATTACAC
>SMEL3Ch04:6024052-6024092
TACAATATTATGGATTCTAGTACCTATGTAGTGTCGGTGA
>SMEL3Ch04:6046734-6046774
CATTAACCACTTGATTGATTGTGATCCACCCAAGCACTAT
>SMEL3Ch04:6047055-6047095
TCTTCAGAATTCCTTCCATGAATGACGGAGAGATAAATGC
>SMEL3Ch04:6179998-6180038
GATAAGATTACCTATATGACGCTGATGCAAGTGTGTTATG
>SMEL3Ch04:6240893-6240933
TTTATCAGAAATAACCTCTAGCTTCTCTAGATAGGGTTCG
>SMEL3Ch04:6273142-6273182
TGCCAACCCTGCACAGGCACGAAGAACAGTCCCAAAGCTG
>SMEL3Ch04:6301148-6301188
TTCATGTGAAGTATGGGTGATGAAGCAGTATGGAGTTTTG
>SMEL3Ch04:6340354-6340394
CTGTTCTTTTGGTTTCTACTCTTGGGCTTGTTTGCCTTTG
>SMEL3Ch04:6350254-6350294
GGTACCAGCTTCCTAAAAGATCTTGATATTTCTTCCTATG
>SMEL3Ch04:6366210-6366250
TAAAGCACTATTAGGAGTTGCCTCTCCCAAATCAAAAACC
>SMEL3Ch04:7024005-7024045
TTGGATCTAATTGGGTCAATCCCCAATTCTTGTTTTTTGG
>SMEL3Ch04:7029780-7029820
TAGACTTACTAACCTTAAGAAACATCTCTAGAGGTGCATC
>SMEL3Ch04:7376068-7376108
GAGGCCGATTCGTTTCGTGTATTGCGATGAGAAAGGGAAG
>SMEL3Ch04:7392040-7392080
CTTCCCATGGCAAACGTGCCAGGATAGATGAATATGAAGC
>SMEL3Ch04:7438681-7438721
ATAGAGGACATTCTTGCTGAAATAGGTGTATAGATGAAAC
>SMEL3Ch04:7441746-7441786
TTGATGCACTTTCTCATGCAGAATCTGATTGCTGTGAAGC
>SMEL3Ch04:7472005-7472045
TCATGCAAACTCCCCTGATCAATGAACTTGTCAAGAAAAC
>SMEL3Ch04:7518804-7518844
ATTTTCCTGCAGCTTGTTCTGCTCCTCCTAATTATGATAC
>SMEL3Ch04:7528292-7528332
CGTCAGTGGAGCTCTTGCTGCTGCGAACTTGTCGCCATCG
>SMEL3Ch04:7551750-7551790
TGGGATCTTTTACTCTATGCCTCAATAACCCATCTCCATC
>SMEL3Ch04:7568094-7568134
AAAAAGACGTTACTTTACCAACATATCCTTTTCCGCTAAC
>SMEL3Ch04:8120896-8120936
TAATCCATGCTGTAGTGGTAGCAATGATGTTCCATAAAAG
>SMEL3Ch04:8138457-8138497
ATTAGGTAGACAGCAGTCTCCGATTTCAAATGATACATAC
>SMEL3Ch04:8148198-8148238
CGAGCCTTGGAATCAGCATCACTTGGTTTATGATCATCTC
>SMEL3Ch04:8176752-8176792
AGCACACTTACCAGGGCAAGTGAAAAGAGCAGGATGAAAG
>SMEL3Ch04:8187338-8187378
TAGTCTCACCTGTTGGCGAACACATTGACAAAGCTGAGAG
>SMEL3Ch04:8350108-8350148
CTGCTTAAAAATCAGTAAAACCGTTGTGGTGTATACAAAG
>SMEL3Ch04:8368844-8368884
GGTTGATGGTTGTGATCTTGTGCTGTTTGAATAGGTGGTC
>SMEL3Ch04:8397663-8397703
CATCTATAAGATACTGGGGGATAGTGTTGTAAATTATTGC
>SMEL3Ch04:19935606-19935646
GACTGTGTAAGGGCAGTTGTTCTCTATTTGAATATTTGAG
>SMEL3Ch04:19995168-19995208
TATTGTTCTAACATTTATTTGAGGTGCAGGAAGGATTAAC
>SMEL3Ch04:19997872-19997912
CTGGACCACCGGTTTAGCTGAGGACTGGTTTTAATCCTTC
>SMEL3Ch04:20031745-20031785
GAACGCCAACAGCAACTTGCCTTCGACAGATTTCTTGGTC
>SMEL3Ch04:21091746-21091786
ACTTATTTTACGAAAATCTCGATCCAAGAATATCATTGAC
>SMEL3Ch04:21394101-21394141
ACTGGATCCCCAGATGATGCATTTTATACTCCCTCGTTTA
>SMEL3Ch04:21806382-21806422
TACAACCAGGTCGATGTGGAGCTACATTATCTCGATGAAC
>SMEL3Ch04:22270586-22270626
ACCACTAATACCAGCAACTCGCAACGCTTCTTCAGCATTA
>SMEL3Ch04:22453804-22453844
CATCAATATCTTCATCAGGTTCACTCTCATCATCATCATC
>SMEL3Ch04:26248995-26249035
CTTTGAGATCTAGAGTTTAGTTTGCTGAATTGAGTTCTTG
>SMEL3Ch04:28149512-28149552
TGAAAAGATGGAATTGGGTGCATAAGGTTGATGGCAACTC
>SMEL3Ch04:32110425-32110465
TGGCACATTGTATAGAAATCATGACCATATTCATGTGGAG
>SMEL3Ch04:38624426-38624466
CATGGATATGATTCTCGCTATGGTTGACGATACCTAGTTG
>SMEL3Ch04:38765711-38765751
GAAGCTGAATGAGAGGTTATTTGCACTTAGAGCAGTCGTC
>SMEL3Ch04:51126631-51126671
TCCGTATTCCAATCCGGAAACTGAAGGATTGGGGCTGAAG
>SMEL3Ch04:54484337-54484377
GTCTTCTCTTTAGCAGCTGCAGTAGGAAAGTCATTACAAG
>SMEL3Ch04:68112184-68112224
ATAGCTTATTACTTGAGGATTAAAATTAGGCGAGGCAGTC
>SMEL3Ch04:70615474-70615514
GGTGTTTTCTTCACTTGGGTGGCACTTCAGTGTTTGTATC
>SMEL3Ch04:71711674-71711714
CTCCAAACTATATGGCGCAACAGGTTGACATCAAGGATAG
>SMEL3Ch04:72402008-72402048
TTATGAAAATCTACCACTAATTTTACACACTGAGTGATCC
>SMEL3Ch04:72565497-72565537
CATACAACCCAGTCGTTCTGTCTGGATTATCATCTATCTC
>SMEL3Ch04:75677867-75677907
GGTTGGACTCGCTTTGCATTTCCAGATAATTATGAAGCAG
>SMEL3Ch04:76033242-76033282
TGATAGACCCTCAGCTCAAGAGAAAGCATATTAAAGCAAG
>SMEL3Ch04:76048248-76048288
TTTCATCAATAGCGGTATAAGTGGTAGTGTCGTTGGGAAG
>SMEL3Ch04:76449042-76449082
CTTGGAGGGATCATAATCTTAGTGAAAGGCACCCTGGTAG
>SMEL3Ch04:76749036-76749076
CAGGAGCGCCCAAGAAAAGACCAGCACTATCTAATATCTC
>SMEL3Ch04:76755384-76755424
CTGAACCTCGACATTTATGGTACCCGACCCATGAAGAATC
>SMEL3Ch04:77325196-77325236
GCATTAACACATCATCTTGTTGATTTCCGTGCTTTCATAG
>SMEL3Ch04:77433482-77433522
CTTCATGATAGAAACTACATGTGCCTTCAGCTATAACTTC
>SMEL3Ch04:77433622-77433662
ACGTCAGCTGTTCAAAGCCCGAGGGCGCAACATTATTTGG
>SMEL3Ch04:77448849-77448889
TTGACTTCCTTATCAGCAGGTTGTCCCTAAAAGGGCATTG
>SMEL3Ch04:78772553-78772593
CCTAAACTTAATCATGTAAGGGATATTTTTAAGGCCGACA
>SMEL3Ch04:79882046-79882086
ATTGGAGACAGGGTTGCCCAGTCTGCAGTTTTCCAGTTGC
>SMEL3Ch04:80725538-80725578
TCGGCTTATGATTTCTGTTCCCCTTTTATGTTTTCTTCTG
>SMEL3Ch04:85553560-85553600
CGTGGAGTTCATGCCATTTTTCTTGTCACTTTTCGTGTTC
>SMEL3Ch04:85812705-85812745
CACACCATGGAAGCCGGAAAAGGGTTATTTCTCAGTGTAG
>SMEL3Ch04:86442363-86442403
GTGGCTTCTCTAACTCCATCTCTGCTTTTCCATCTTCCTC
>SMEL3Ch04:86626286-86626326
ATAGCCGCGTTGTGGCCAAAAGATGGACCCACCGGAATCG
>SMEL3Ch04:86631597-86631637
GGAGTCTAAGTAAGATGGCTGGCATTCGTGGTTCTTTTTG
>SMEL3Ch04:86658557-86658597
AAGAAGTCTGATAAAATCAAGATCATGGGTGGTCCCCAAC
>SMEL3Ch04:86912192-86912232
GAAGAATGCGTAGGCGGTTTTGCCCTCACACTATACTGAC
>SMEL3Ch04:86933684-86933724
ATAGATCCAGCCATGACTAGTTGTGATATCACAACATAAC
>SMEL3Ch04:86969598-86969638
GGCAATCGTGTCACATTGCATTTAACGCGGGAATCATCAC
>SMEL3Ch04:87100091-87100131
AAAGAGTTATTGTTGCACCATTTTCAGAAGCTCACAATTT
>SMEL3Ch04:87228438-87228478
CTGTTGTCCTGTCTATGTATCTAATTGTTGAGCATCTAGC
>SMEL3Ch04:87322432-87322472
TGGAGGCCTTGTGAAAGGAGAAAGCAAGAGTGAACAATCC
>SMEL3Ch04:87373053-87373093
CACAAATCCATACTTTCTTTTACCCAGCAGTGCAATCATC
>SMEL3Ch04:87389707-87389747
CACGTTAGCCACAGCTGCTAGAGCTTCATCTTCTTCTCTC
>SMEL3Ch04:87410881-87410921
CAAGAATTGTTGTGAATTCCTTATGTTTTACTCTTAGCTC
>SMEL3Ch04:87417661-87417701
CAAACTAGACCTAGCTATGCTAGGGTCAAGGTGGAGGTGG
>SMEL3Ch04:87496513-87496553
GTATGTGTGATAGTTAATAGAGATATACCGAACCCACGAC
>SMEL3Ch04:87676282-87676322
GCCCTCTGGTAAAATAGATTGAATTCTCACAGTTGGCTTC
>SMEL3Ch04:87735584-87735624
GTAGTTTTGGTATCATAACTCGCCAAACACGACTTTGAAT
>SMEL3Ch04:87935937-87935977
CGCTTCCATCAGCTCGTGGGCCAGAGCTAGCACCAAATGG
>SMEL3Ch04:88337143-88337183
GATTCCAACAGAGTTATGGTAGGTACAAGCGCCGTAATCG
>SMEL3Ch04:88346450-88346490
TAGACTGAGGAATGTGCGGCTGCTGTTGTTGAGCATGGTG
>SMEL3Ch04:88352864-88352904
CAGAAAGACTCCTGAAGTGATTCAACGGTCTAGGGTTATG
>SMEL3Ch04:89555507-89555547
GCTGATAGTCTGCTAACGGGTCGTATTGTTATCGCTTTAG
>SMEL3Ch04:89759529-89759569
GTGAACTTCCTTACATGTCATTTCCTCCAAATTCACCTAC
>SMEL3Ch04:89812562-89812602
TGAGCAACTTGGTTTTATCACTGTACTTATGCAGAGGAGT
>SMEL3Ch04:90549748-90549788
TAGGAGTCAAATTTTGTGCTTAAACTGTGAAAATTATTGG
>SMEL3Ch04:90625657-90625697
TTCGTGGCCTTGCATACTAAGTCAACTTCACTGGGGTCTC
>SMEL3Ch04:91045034-91045074
GCTCGAACCTGGACATGTATCACTTTGTACATTGAAGCAC
>SMEL3Ch04:91108631-91108671
ATGATGCTTAGAGCCTTAGACCATGTGAAGTTGGCAGTTG
>SMEL3Ch04:91114310-91114350
GTTAATAGACAGGCCAACTTATGAATTCCCTCACCCGTTG
>SMEL3Ch04:91119496-91119536
TGTCATCTGCATAAACCCACAGTCGATGAGTTCCATTTTC
>SMEL3Ch04:91138293-91138333
CTTCTTAACAGTTTGAGTTTGTGACTTTGGGCTGTGAAAA
>SMEL3Ch04:91141420-91141460
CCTGAGGGATCATCTGCTTGGTATCATCTGCTAAAGAAAG
>SMEL3Ch04:91195538-91195578
GGCGATAGGTAGGAGTGAAGCATGTGGTCCGAAAATAGTC
>SMEL3Ch04:91211440-91211480
TTTTTAAGCTTAGCCACGATGAAATTGTTTTAACACATGG
>SMEL3Ch04:91220466-91220506
TTGAAGACTTATGAGGTATCAATATGTTCTTTGCCGGATA
>SMEL3Ch04:91226216-91226256
GGCAAATATCTCAACAGCCTTTTTCTTGTTCATCGAACTC
>SMEL3Ch04:91362025-91362065
GCACTTGACAGATCATATTTCTATCAAACACCATACACAC
>SMEL3Ch04:91395742-91395782
GTTATGGAGATAGTGGATATGGAGAGAAAACAAGCTATGG
>SMEL3Ch04:91407339-91407379
ATTTGATTCCAGTATTTGGTTCATTAGTGTCATGAATTGC
>SMEL3Ch04:91505042-91505082
ATCACTCTCCACGTTCAAGTTATTCTTGTACGACCTTGTC
>SMEL3Ch04:91788572-91788612
ATGGCTAATTTGTTGCATGGATTCAATTGGAAATTAGCAG
>SMEL3Ch04:91938469-91938509
GGTCTGGTTGGTATTGTTACTGCCTATGTCTTTGTTTGGA
>SMEL3Ch04:92018323-92018363
CAATTACATTTTACCTCATCTTGGAGAGCTGAACCTGCTG
>SMEL3Ch04:92524568-92524608
GGATTCCACCACCCAAACTCCTGCCAAGAAGAACCCTAAG
>SMEL3Ch04:92539669-92539709
AAAACTACCTCCAAGTGGACATTTTTATTTCCCGTGATTG
>SMEL3Ch04:92607161-92607201
TATCATATATGTGGCAGAGACAGGTCGATGATCTGAAAAC
>SMEL3Ch04:92645321-92645361
TGGCGAAGAAGTACAGACAGAACCTTCGAACTGTTTCAGC
>SMEL3Ch04:92688566-92688606
TTCTCTGAAGTCGATTAGTGCAAATACGGAGAAATCTCAT
>SMEL3Ch04:92692533-92692573
AGGTTGATTTGGCGAACAAGGTCAGCTAGAAACAGAAAAG
>SMEL3Ch04:92747983-92748023
AGACTCAAAGAAGTTAGTTGATAATGCTTCTAAAGTCTGC
>SMEL3Ch04:92931348-92931388
TGTGGCAGCTGATGCTCATACTATTTCAGTTATTTCCTTG
>SMEL3Ch04:93147471-93147511
TCCCTGAAGATGGTCTCATTTTCTGTTGGCAGGTGGATAG
>SMEL3Ch04:93197369-93197409
TTTGAATATATGAGATAGTCCCTCAATTTCAAGGGTGCTG
>SMEL3Ch04:93352374-93352414
TCATCTTAAGCTCATTTATGCTAATATGGAAGGTTTGTGG
>SMEL3Ch04:93401674-93401714
GTTACCTTGGTAGTGGTAGAAATTGCTTCATCATCTTTCG
>SMEL3Ch04:93785755-93785795
TCAGTATGATAATTTGCAGTCATTTCACAGAAGTGGTTCG
>SMEL3Ch04:93978671-93978711
ACACCCAATAAACAACAATAAACCCCGAGCATCAATTTCC
>SMEL3Ch04:94587033-94587073
GGAATTTCAACTCTGCTGCGTTTAATGCTTCCTGACTTTC
>SMEL3Ch04:94597567-94597607
GCCTACGGAACCCAAGAAACCAACCTTGCAAATTCCTCAC
>SMEL3Ch04:94684816-94684856
ACCGAACCGATTGATTGTTCGATTTGTTTATCGGATTTCG
>SMEL3Ch04:94725356-94725396
AAGCTCATACTGCAACTCCTTGAGTTAACCAAATTCTTAG
>SMEL3Ch04:94728657-94728697
AGCAGCCTTTGCCAGAGCTTGGGTTGGAATTGGATCTTTG
>SMEL3Ch04:94737088-94737128
AATGCTCCATGCCAGGATAAGATATTATAGAAATGACAAG
>SMEL3Ch04:94830278-94830318
GAGGTTCAATTAATAGGTGCAAAATCAGTGGATGTGGACT
>SMEL3Ch04:94893020-94893060
AAAGCGTATGAGTTGAGTGTGCTGTGTGATACTGATGTTG
>SMEL3Ch04:94997358-94997398
AAGCAACTGTCTGTTTAACCTCTGTAGAAAGAACCACGAG
>SMEL3Ch04:95075076-95075116
CACTTTGTTTAATCGATGCCATACTTGTTACTCTTTAATC
>SMEL3Ch04:95075600-95075640
GTTCTAGAAAGAGAAGTACTTGTGTAATTCACGCCTCTGC
>SMEL3Ch04:95141584-95141624
TGACCTTTGGGCTGTTGAAATTCAGGCTGCTTTTGCTGAC
>SMEL3Ch04:95201784-95201824
CAGCTGTAGAAGCTAGAAATGGCAAGGATATACAGGGAAT
>SMEL3Ch04:95209884-95209924
TTGATCTCGAACGAATCGAAGTATAACTCATCGAGACGAA
>SMEL3Ch04:95248507-95248547
ATGAGACATCACACTGTTACAATTGTTTCTCCCAATACAC
>SMEL3Ch04:95449411-95449451
TAGCGTGGTTGGGATTGGATCCCATCACTGATGTACTCGG
>SMEL3Ch04:95484503-95484543
CACTCCTATGCTTGTTCAAATCCCAAGATCTCAAAATAGT
>SMEL3Ch04:95485143-95485183
GGCAACAAGTGATGGAAGAAATCGAGAAGCTACACAACAG
>SMEL3Ch04:96029632-96029672
TAGAGCTGCGCCAATCAGATAATACCAACACCAATTATGG
>SMEL3Ch04:96095740-96095780
GATGAAAGCTTGTCCATGAAGAGGGACAACTCTGATTTTG
>SMEL3Ch04:96526435-96526475
TCGTAAATACTGTCTCTCTCTAGACTAGAGTTGAACATGA
>SMEL3Ch04:96573221-96573261
GGCCCTTGGTTTCATGTCTGCAGCTGGACTTACAATGGAC
>SMEL3Ch04:96583402-96583442
TATACATCATTGAATGGATTTTATTATGATACTGGAAACG
>SMEL3Ch04:96631933-96631973
GTAGCCAACTTGTGCCTTGCTTGCTCCAACTGATCTGCAC
>SMEL3Ch04:96715832-96715872
CAATTTTAGCTAATTGTTACTCACAGATAACAGGAGGTTG
>SMEL3Ch04:96743456-96743496
AATGATGTGCATACCCTTACAACCAACAGTTCAAAATGAG
>SMEL3Ch04:96805978-96806018
AGCCACTTTCTTCTATGCCATCTTCGTCTTCCAATCCATC
>SMEL3Ch04:96844763-96844803
AGAAGCTATGCACTTTTCAGTGTTTCAATCAGTTTATTTC
>SMEL3Ch04:96851237-96851277
ATAAAATACCGTGTGGATATACTTCGCTGTGAAAGCTTGG
>SMEL3Ch04:96963380-96963420
CCAGCTACAATTTTCAAGAGCTGTTTTGGCCTCCTCTTTG
>SMEL3Ch04:96991941-96991981
GAATTGATATTATGTTTGACAAGGCTTGAGGGATGTAGGA
>SMEL3Ch04:97000026-97000066
GTGCTACGGCGGCTCCCACTATCCCAAAATTCAGTTTGTA
>SMEL3Ch04:97008891-97008931
GGAGATGAAGAGGGTTGTGGCAATGGAAATGGCGGCAAGG
>SMEL3Ch04:97065924-97065964
CCCGGGAGCAGTGTGATGGAATTCTACCCAAAAGGATGGT
>SMEL3Ch04:97099502-97099542
TTTTGAGCATCTCTGTCTACAATTCAGGGGGCAATTCTTT
>SMEL3Ch04:97132128-97132168
TTCAAGAACTTGATCTGGGTGTGGCGAATAGTTAAAAATC
>SMEL3Ch04:97623713-97623753
AGCGCTAACTGTTAGTGCAGTGCCCCTTTTTAATGTATTG
>SMEL3Ch04:97624909-97624949
CGTTCTTCCGAATCAGGCGATGCTTCCCCAGAAGAAGCTG
>SMEL3Ch04:97662895-97662935
AGTGATCCAGCTTCTTCAATCAAAGTATTAATACGAAAGG
>SMEL3Ch04:97743018-97743058
GCAGGAGCAGCAGGTGGAACCTGAACTGTAGCTGGAATTG
>SMEL3Ch04:97837327-97837367
AGCATCAAAAGATATTAGAGGTCCTTGGAAAATTTGAGAC
>SMEL3Ch04:98009652-98009692
ATTTTGTCTTCTCTAGGTCTAGAATTCTCAACTCCTGCTG
>SMEL3Ch04:98051286-98051326
CAGTGCTTCCTGCGTTGATTGTTTGTTTGATTTGTTTTGG
>SMEL3Ch04:98064708-98064748
CAAGCTGCCTGACAGTAATGAAGTTGAGAAAATTGACGAC
>SMEL3Ch04:98211149-98211189
AAACATTAGAGAGGATTTGGCAGCTAGTGAATTGGCAAAG
>SMEL3Ch04:98227679-98227719
AATCTTCCTTGCATAGTGGAGTCGTACAAAACTTATGATG
>SMEL3Ch04:98315812-98315852
GCATAACAGAATTAACATATATAAAAACAGGGCCGAAAAC
>SMEL3Ch04:98432646-98432686
ATCACAGAATATATTATTGGTCTGATAATCCCAGGGAAAC
>SMEL3Ch04:98454294-98454334
GAATTTTCGCTTAATCCAGGTCCTTTTACCATGAAAGAGC
>SMEL3Ch04:98459497-98459537
TTTCATTTGCTTGAGGACATGAAAATTGGTACAACTCTGG
>SMEL3Ch04:99016480-99016520
CCCTTCAAGATTCATTCCAACAGCCTTCCATATCTCAATC
>SMEL3Ch04:99237350-99237390
CATGAGGGATTGTTATTAAATGTGCAGATTCCTCCCTATG
>SMEL3Ch04:99244213-99244253
AATTTTGAACAAGGCCAACTAAAGCCCTTTGGAGACATTC
>SMEL3Ch04:99278153-99278193
GACAAAAACAATGTCAAGAGAGGGCCATGGTCACCTGAAG
>SMEL3Ch04:99352147-99352187
AAAAAACTGCTAACAAGAAAGCTTATTTTGTAGATGAAAC
>SMEL3Ch04:99636887-99636927
ATAACCAAATATTCTGTAATAGAAGCTCCCATAATTGCTC
>SMEL3Ch04:99721262-99721302
TCCTCATGCTCATCATATTCGAACACTGGTGGTTTAAAAG
>SMEL3Ch04:99733948-99733988
CCTCAACAGCCACAGATGAGCATTTTTCTGGGGCAAGTTT
>SMEL3Ch04:99767191-99767231
AAGAAATTTCTTCCGGGTTTTCAAGGATCACTTCCCTTTG
>SMEL3Ch04:99777240-99777280
AAAATGGGAGAGATGTGCAACTTTGCAATACCAAAAGACG
>SMEL3Ch04:99785602-99785642
AAACTGGTCTTGGATCGTCAGACACGGAGACAGTTTCATC
>SMEL3Ch04:99817415-99817455
GATACAGCACCTGTTCACAGACATATTTTCGGGACATAAC
>SMEL3Ch04:99850622-99850662
TTGCTGATGTGAACATCAAGAGAAAAATCTCACCAAGGAG
>SMEL3Ch04:100161520-100161560
GTGGCGTGTAAACATGTTGGACAAATGATTTTGATGTCTC
>SMEL3Ch04:100209488-100209528
ATTCTTCAACCATTACTTAACTATATTCTTCCGCTATCAC
>SMEL3Ch04:100243048-100243088
GCAGCTTTACTGTGCCCAATATCTTCAAATTCTTTAGTTG
>SMEL3Ch04:100319035-100319075
TGGGACGACATCAACACCCTCAGCTGTGTCTATTTCAATG
>SMEL3Ch04:100346372-100346412
AACATCAGAGATAAAGCCCATTCCATTGTCCCAACTGAAG
>SMEL3Ch04:100373208-100373248
ATTGCAAATAGTACATTCATGGATTGGGTTCCACACTCAC
>SMEL3Ch04:100404837-100404877
AATCAGTGTATGAGAACTCGGTATTTCACATGGCAAGGAG
>SMEL3Ch04:100450659-100450699
CGCTCTTTGTTTAAAGTTACACGTGGTGGCACTAGAGTTG
>SMEL3Ch04:100722263-100722303
GTTTCCCAATACTCACACTCTCACAAAGTACTCTAATAGG
>SMEL3Ch04:100827372-100827412
CCATCGATAAAATCCCAAGTAAGTACAATCAACAGCAATC
>SMEL3Ch04:100858740-100858780
ATTGTTTACCGTGGAGTTATGGCAGATAACAGTAGAGTTG
>SMEL3Ch04:100868762-100868802
AGAAGGACAAATAGCCAAGACTTCTTGTCAGCTAAACTTG
>SMEL3Ch04:100880909-100880949
TTGTTTAATTTTCCCTGTTTCTGACTTAATTGTGCAGTTC
>SMEL3Ch04:100909118-100909158
GTTAATGTCTGAACTTGCACACATGAGAAAACTTTACAAC
>SMEL3Ch04:100921180-100921220
GCTCACTATAGGGCAGTTACTTGCTTGTTATTCAATGATG
>SMEL3Ch04:101014738-101014778
AAAGCCAACCTTTAGGATCATTAATGTGATTGGCAAAACC
>SMEL3Ch04:101030097-101030137
ACATCTTCAATATCTTTCACAAGCATGAACAGTAGTAAGC
>SMEL3Ch04:101082114-101082154
TATATCTTGTAGAATGCGCCGAAACCCAATACATTTATGC
>SMEL3Ch04:101107715-101107755
ACAATATTCTGATGGCACTGGAAATGATGACACTGGTGAG
>SMEL3Ch04:101137309-101137349
CTTGGGTCCATTCATTATAGGTTCCATTAGCATACGAGAG
>SMEL3Ch04:101140025-101140065
CAGGGCTTTAATCCGAGATAATGTATGGCGTATACTTTTG
>SMEL3Ch04:101156445-101156485
GCTTTATCGTCTATCACACCGGATAAGGCTACTTTTATGG
>SMEL3Ch04:101552757-101552797
TCTACTAGACGAATTTCAACACAAGAAACAAAGTATTAGC
>SMEL3Ch04:101674874-101674914
TTTTCCTGTATGTGCATCGAGAGTAAAGATTTGGGAACTG
>SMEL3Ch04:101691499-101691539
GTGCTTTTGCAATGTTTGGTAAGATTCAAAATGTTTCTCC
>SMEL3Ch04:101769900-101769940
ACCCATTGTTTAACAGGTGTTTGATTATGTTTCATTGTGA
>SMEL3Ch04:101781921-101781961
AAATTACTGTGTGAGTGGAGGCTGCTAGAAGAGCTGGAAG
>SMEL3Ch04:101827942-101827982
GAAGCTCATTTTCAATGTTTCCTGCTGTGTATACTCTCAC
>SMEL3Ch04:101829498-101829538
TTAGCAGGAGTTCTGACAGTTTTCACTTTCGTATTTACTG
>SMEL3Ch04:101872242-101872282
AAGCAAGTATAGATCATTTAGACAGCTTAAGGAATTTGAG
>SMEL3Ch04:101873449-101873489
TTTCCCGCCTCTGGTGAAGTAATGATAATCCAGTCAAATG
>SMEL3Ch04:101905734-101905774
TGTAGAAGTGGCTGAGAAATAAACGAGGAGTCTTTTCTGC
>SMEL3Ch04:101928999-101929039
CGAACCTTGGCTGACCCATCACAAATGTCATCAAGAACAG
>SMEL3Ch04:102145504-102145544
ATAGTCAAGGACGTGGCCTTGAATACAGTAGCGGTAACAG
>SMEL3Ch04:102152866-102152906
TGGGTGGTGATCGATTCACTCATATCCATATCCATATTTT
>SMEL3Ch04:102169797-102169837
TTCTTGTTCCTTATAAGAGATGAATCTACTGGTGTGATGT
>SMEL3Ch04:102212537-102212577
ACATTTAAATTTTGCGATTGTAAAGACATCATCTTTTCTG
>SMEL3Ch04:102226881-102226921
TCTGCGTGTCTTCGTGAACATATCTTAGAGGAACAATAGG
>SMEL3Ch04:102305109-102305149
CTTGACAACTCACAGAGATGTCGATGTAAGGGGCAATCAC
>SMEL3Ch04:102403001-102403041
TTGGAAAATTGTGGACGCTTGCGAGCCTTCTTGAGACCAG
>SMEL3Ch04:102452700-102452740
TCCAGTGAGTTGGGAAGTAACATGTGAAGCGAAGATGAAG
>SMEL3Ch04:102723214-102723254
AGTGTGCTTTGTGATGCTTTCACTCTGTTCATTATCTTTC
>SMEL3Ch04:102750353-102750393
TTTTCCGGCGGCCGGAAAATGGTGAAGAAGCGGCGTTCCA
>SMEL3Ch04:102795347-102795387
AATTTTGAAGAATCAAGTACAAAGCTGAGGCACTCCTTCC
>SMEL3Ch04:102984293-102984333
TCCATAGCTGTGTTGCAGGAGGTATTGTTTTCTATTTTAC
>SMEL3Ch04:103033255-103033295
TGTTCAGATGTATCATGCTCCGGAATGGAGTCTAACATAC
>SMEL3Ch04:103069783-103069823
CTCTGCTAGGGTTTTAGAAGTGCCAGTTTGGGATATAAAG
>SMEL3Ch04:103124890-103124930
ATACAAACATTGTTATGAACTTCCTTTGTGGGTCTAAATC
>SMEL3Ch04:103140125-103140165
GAGGCTGATTGATGAATATGGACAATCCGGGAATTCTTTC
>SMEL3Ch04:103140260-103140300
TTACACTTACCACTTCCTTAATATAAGGCAAAACGAGAGG
>SMEL3Ch04:103168223-103168263
GGGGCAGTTTCGAAAGCCAATGTGGTAGGGAATTCTGATG
>SMEL3Ch04:103173888-103173928
ATGATTTTTGGTTGTCAAAGGGCTGGCCTTTTGGCTGTTC
>SMEL3Ch04:103186075-103186115
GTTTCGTCCTCTTTCTGAAACACAAAACTTATCAAGAATC
>SMEL3Ch04:103227471-103227511
ACGAGCTTGTGGCGCTATGGGAGAAACTGATTGGTAAAAC
>SMEL3Ch04:103264195-103264235
TAAGTTTTTTAGTGCACATGATGAATTTGACAGGAGATCA
>SMEL3Ch04:103317841-103317881
AATACTTTCAACAGACCTGTAAGATGTGGTCAAACGATAG
>SMEL3Ch04:103429555-103429595
ACAGAAATTTCTAGTCCATTTTTACACATGAGGGAGATTC
>SMEL3Ch04:103604242-103604282
GTCTTGAAAGCTAAATTTGGTTGTGAACGAATTATTTTGC
>SMEL3Ch04:103628890-103628930
CCTCTGATTCTAGTTGTCCTCCGAATTTCCTCAATGCAAG
>SMEL3Ch04:103690827-103690867
GTGAAAGCACTGCATCTGGTAGGACCAGGAGCTGGAGGAG
>SMEL3Ch04:103696491-103696531
AACAGCTCCAGATTTGTTCATTGTGTTGGGACGCATTATT
>SMEL3Ch04:103710230-103710270
CTTACATTCTCTGACTATTTCTATCTTTCTGTGGCAGCAC
>SMEL3Ch04:103765974-103766014
TAAATTGTTGGACCTTTGTATAATGTAATGACTGATGCTC
>SMEL3Ch04:103786482-103786522
GCTGCTTGGCTCTGCATATCAGACAAAGCTGAGTTCCTTG
>SMEL3Ch04:103793258-103793298
GAGCTCACTTTTTGGCGACTGGAGAGCTGGTGAGCCTTAG
>SMEL3Ch04:103908430-103908470
TGTATGGGGAGGAGGCATCTCAATGTGGTGATGATAACAG
>SMEL3Ch04:103924440-103924480
TTTACGCCAGCTCCGGAGGTTGAGTCTTCATTCTAACAAC
>SMEL3Ch04:103944711-103944751
ACAAAAAAGGAAGATTTACAGCGGATTCAGCGTACAGAAG
>SMEL3Ch04:103959349-103959389
TTTGATCAAATCTGTGTTGATGCGAAATCCGGAAACAGTG
>SMEL3Ch04:103974147-103974187
TTACCATTACCGACCCAAATCCACAATGGACCATGGAGAC
>SMEL3Ch04:103991359-103991399
GCTCATTCTAGCTTGAAAGACACATCTATGGAGGAAGTAG
>SMEL3Ch04:104165713-104165753
GTGCTGGGTTATGCACTATTATTATGAAGGTGTCTGTTCC
>SMEL3Ch04:104184527-104184567
TAAAAAAACTTGCTTGTAATGGAAAACAATCACCAGACAC
>SMEL3Ch04:104194120-104194160
TCGCCAGCATCATACATTCCTTGACTGAGGTCTAACTTTG
>SMEL3Ch04:104215627-104215667
GTCTCTCTCTCACACATCTCTTCTCCGCCGACATCGCAAC
>SMEL3Ch04:104242513-104242553
TCTTCATCTTCAAGTTCGAGATCTCTGGCTAGATCAAACG
>SMEL3Ch04:104283892-104283932
TATCATCGAAACAAACAGCAAATGAAAATTAACCTAGGAG
>SMEL3Ch04:104304767-104304807
ATATTTGGGAAGATCGATGGCATCACTTTCTTCACTTAAC
>SMEL3Ch04:104320183-104320223
CAGCCGTTCATTATGGATCAGGTTACTTTAAGATCAGAAG
>SMEL3Ch04:104405525-104405565
AATACACTAAAACAACGATAATGCAAGACAGACAAAATTC
>SMEL3Ch04:104421547-104421587
GTACACTTTCTTCGTCTGCCAATAATTGTTTTTGTTATGG
>SMEL3Ch04:104545411-104545451
TGGAGATGAACCAAAAATCTCTTCGTGTTTTGATGTTTCC
>SMEL3Ch04:105079210-105079250
ACAACCTTTATTCCACACCATATCTGGTACTATCTCATAC
>SMEL3Ch04:105112340-105112380
CCACAACTGTTTTTAATGTTGTTTCTGCCATTAAAAGCTC
>SMEL3Ch04:105129110-105129150
ATGTTGCTCTCCATTCTGAAATGTTTGAACTACTTTATTC
>SMEL3Ch04:105155211-105155251
CGACCTCCACCTTTTCCACAGCACAGTATAAGTAAAAGAG
>SMEL3Ch04:105175360-105175400
TCCATGTTGTTGTGCAGGTTGTGGCTATAACAGTTTTCTG
>SMEL3Ch04:105202966-105203006
CTCCGGCGAATAAAGGTTTGAAGAAGAAGGTTCTCAAGTC
>SMEL3Ch04:105234767-105234807
AAGACTTAGCAAAACACAAGTCCTGGAGGTACATATTGAG
>SMEL3Ch04:105263662-105263702
ATATTGTTGTTTTCTCTCTTTTCTGCATGTATGTTCATTG
>SMEL3Ch04:105295699-105295739
GAGGCCCTAAAGTCTAGTAACATGTTATATTTGTCAGCAC
>SMEL3Ch04:105323689-105323729
TCTAAAAATAAGCCCAAGCCTCCGATAGTCGTCACGAGAG
>SMEL3Ch04:105340715-105340755
ATTGAAATATTTTTGTGATAGGAAGGGGCAGTGAGACTTG
>SMEL3Ch04:105354564-105354604
GACAGAGGCTATTTGAGCTTCCGCTAATACAGCGATGATG
>SMEL3Ch04:105360880-105360920
AGGTTTTATAGTTGGACTTGTACCTCTGATGAGGAAGTTG
>SMEL3Ch04:105440539-105440579
AATTTCACCCATGCTTCTTCAAGTAGAAACAGATGAATCG
>SMEL3Ch04:105454068-105454108
CCCAAGAAACATGAAGCGTGAAGAAAAGCTGGCATTTTGG
>SMEL3Ch04:105469777-105469817
CAGCATTTTTTCCTCAGGTCCTGAAGAACAACTCATTTAG
>SMEL3Ch04:105486464-105486504
CCAGCTGAAGCGGAAAAGAAAATTGTAGCCAACCGGTATC
>SMEL3Ch04:105494772-105494812
CTTCAAATATTCAATGGACTTGGTTCATTCGCACTAAAAG
>SMEL3Ch04:105520272-105520312
CTGCTGCTACAAGAAATTTTAAAGAAGCATCACGATTGTC
>SMEL3Ch04:105634837-105634877
TTCCTCACTAGGGTTTAAATTCATCGTTCTCCCTCGTCTC
>SMEL3Ch05:88985-89025
TCAACAATAACTCTTCCATCAGTTGCCCTTCCAGTTGGTG
>SMEL3Ch05:139183-139223
ACTGAAAATTTGGCAGAAACAGAGCAGGAACAGAGTGAAG
>SMEL3Ch05:170251-170291
AACCAACGTTTAGCTCGTTGATGAGCCGCATTAAAAGGAG
>SMEL3Ch05:176355-176395
GAGTTATGTTTCTTGAATATGCAGAGGCTTACTTGTATGG
>SMEL3Ch05:203213-203253
GCAGAGACCATTTTTTCGGTTTGCTAAGGACTTGAAATAC
>SMEL3Ch05:271254-271294
CACATCACTGATATGCAGAAGAGGATTAGGGACGCAGAAA
>SMEL3Ch05:680512-680552
CTTAATTTGCTCTTACCATTTGCCTTTAAATTAATGTGTG
>SMEL3Ch05:703576-703616
CTCTAAACCACCCTACCTCCGGACAATTAAATGAAGATCC
>SMEL3Ch05:718009-718049
AGTTGCCAAGTCGGCTGAATCAAAGAATGTAACTGGTATT
>SMEL3Ch05:765115-765155
CCTATGATGTTGGCCAACCATTTGAAGAGTGTTCACTAAA
>SMEL3Ch05:770800-770840
GTAAAGTGGAAAGGAAATCCATGGAAGCCCCTAAAACTGC
>SMEL3Ch05:885764-885804
AACCACTAGAAAGAGCTACAACATGTGTATCATCAGAATG
>SMEL3Ch05:1015999-1016039
GTTTTGCTGCCATTATCTGGTCGCCTCATATTGGGGTAAG
>SMEL3Ch05:1132352-1132392
CTGTTGTTAATAAGTGTCGTTTCGGCTGCCCTGAACAATG
>SMEL3Ch05:1437236-1437276
TTGAAACCCTTATGAAGGCACCTCACAAAAGTAGTTGGAG
>SMEL3Ch05:1495829-1495869
CCCGTAACTTTTCATGGTATCTGGGTGATCAAGCCCCAAC
>SMEL3Ch05:1519183-1519223
CTATTGATGCCAATGGTGAAAGCAGTCTCACATTTTCTGG
>SMEL3Ch05:1553640-1553680
TATCATCAGGGAAAGTACTACTAGTATCAACCAGGGGAAG
>SMEL3Ch05:1651283-1651323
ATATTTTCCGGTATAATCACGCTCCGGCAAAGCGGACACG
>SMEL3Ch05:1673156-1673196
AATGATCTTTCACCACAAATTATTGAGTCCCACGCTATGG
>SMEL3Ch05:1707289-1707329
GACTATCCTGATTTACACAAGTTCAACTCTATGCCTATTG
>SMEL3Ch05:1818105-1818145
CAAGAATTTGCGAATTCAAAAGGGGCTTCTTCATTCTGAC
>SMEL3Ch05:1855582-1855622
ATTTTGGACAAAATTTTGAATTTTCTTCGAATCCTGACAC
>SMEL3Ch05:2431874-2431914
TGTGTTGTAGTCGTTGGTTGTCTCCGTTGGGCATGGAAGC
>SMEL3Ch05:2443240-2443280
TCATCATCATCATCATGAGCAGGCTGTGGCCTAACTTTCC
>SMEL3Ch05:2559456-2559496
GATAAAAGGACATCTGTTCAGGTGTTCGCTTTTCTGTTTC
>SMEL3Ch05:2843974-2844014
TAAAACTCATGATAATGTGATACCTCAACTTCTCTTGTTC
>SMEL3Ch05:2916037-2916077
TTAAGGCGAGGCAGAACTACCAAGCTCATTACAAGAAATC
>SMEL3Ch05:2943393-2943433
ATGCAGCATTTTGTCTATCCGTTTCAATTTCTTGTGATCC
>SMEL3Ch05:2954740-2954780
ATGATTTTTCAGCAATCAGCACAGACATAGTCCCGCCAAC
>SMEL3Ch05:2959782-2959822
GTACACTGCAATAGGCATTCCAATAGCAATTTGCTGCTTC
>SMEL3Ch05:2983221-2983261
CCCCACTTACCGGGAACAGGAAAAATAGCATCAGACTTTC
>SMEL3Ch05:3030862-3030902
AACAACCTCTCAACGTCAAAGGTAGGGGTAAGATTCAGTG
>SMEL3Ch05:3350760-3350800
GCTACTGTAAAATTAGGAACCACATAACATCAAGAAAAGC
>SMEL3Ch05:3378733-3378773
ATAATGGATCGCGATCATCATCAACTACGTGTATTAGTAC
>SMEL3Ch05:3386831-3386871
ACCGGGTGCAATGTAGCCATAAGATCCTGCAATGATGGAC
>SMEL3Ch05:3431945-3431985
AGAGGCATATGGTGGAGGTATAGGTGGTCCCCAAGGAACG
>SMEL3Ch05:3455159-3455199
AATCCATATATTTCAACAGCACCACAGACTGGAAGTTTGG
>SMEL3Ch05:3468482-3468522
ACCAAATCCTCGATCCTTTTCTACTTGGATCTCTAATCTC
>SMEL3Ch05:3481501-3481541
AGGTGGCACTTCAAAAATACCTTTTCCATTTCCACAATCC
>SMEL3Ch05:3570701-3570741
AGTTGAACACCATGATTGACGAGTGTTACACAATGCAGAG
>SMEL3Ch05:3944221-3944261
AACAATGGAAAATCAAAACTTTAGCTGTTTTTACCAGCAC
>SMEL3Ch05:3953518-3953558
CGAGTACAATACAGCTTCTTGTTCTTCCAACTGTGTCAAG
>SMEL3Ch05:3964962-3965002
TAAGACAAGCGACAAGCACAGGAGCATCTCCTAATGTATC
>SMEL3Ch05:4203178-4203218
AACTTCATGCTAAATGGTAGAATTGGACCTATTGTGAAAC
>SMEL3Ch05:4489524-4489564
TGATGATGATGATAAAAACAAGAATTCAAGGATTGGTTCC
>SMEL3Ch05:4531192-4531232
AGGTCAAAGAGGTCACAACGAACATATCATAAAGGAAAAC
>SMEL3Ch05:4548971-4549011
CTGTTAGTCACTGTCCTGTATGTTTCGAACAGTATGGTTG
>SMEL3Ch05:4568476-4568516
GAGACATGACCCTATAGTAACACCTACTTATTTTATGCAG
>SMEL3Ch05:4595347-4595387
CGCAGTTAAAGACCCACTTAATATGACAAAGAAAAGTCAC
>SMEL3Ch05:4718241-4718281
CACTTGTCTCGCTCGAGGTCATCTTCAGGAAATCATTGAG
>SMEL3Ch05:5026204-5026244
CTTTTCTCTCTACGATACTCGGATTCATACAATTCCATAC
>SMEL3Ch05:5049917-5049957
TAAAACATTTAACATGAACCGATTACTTAAGGGTCCAAAG
>SMEL3Ch05:5090980-5091020
TTTACTGATGTAAGACTTATCAATTTGGTTCCATGGCTTG
>SMEL3Ch05:5121329-5121369
ACCGCCGCTGGAGTACCGCCAGCTGGAGAAAAGGGTGTAG
>SMEL3Ch05:5428892-5428932
TCATGCTGATGTAGATATTCTCATCGTCGGTTTTAACAGG
>SMEL3Ch05:5988103-5988143
GGAAAAAAGATTACTAGTCAGTCATGTCAGCCTTCTGTAG
>SMEL3Ch05:6017545-6017585
GAAGCATTTGCCTTAACACTGAACAATGGGGCTTTTGATG
>SMEL3Ch05:6052960-6053000
CTCTCGTCCTATGTTCTATTTGATCTCGTGAAGTTCTCTC
>SMEL3Ch05:6055445-6055485
CAAGCTCTCTCTTAAGAAGGCAGAGTTGGAAACTCTCGAG
>SMEL3Ch05:6082350-6082390
TCTCGCGTATTATCTACACGACTGTACTCTATTGGGTTGG
>SMEL3Ch05:6147864-6147904
TATGTGCATTGCGAAAAATGAAGAAGCCCTCCGCATTAAC
>SMEL3Ch05:6186491-6186531
TTGGGATTTGTATAGCAATTTGTGGATTGTTTGTGTTGTG
>SMEL3Ch05:6437180-6437220
CACATGTGCTTTTAGGGTTAGGCTTTGGGGAATATTTCTG
>SMEL3Ch05:6465272-6465312
GCCAGCTCCAAAATATACATCACCAGTGACCTTCAAGCTA
>SMEL3Ch05:6510975-6511015
AACCTCGTTACTGTAATAAGTTTTCCTTGCACGAAACGAT
>SMEL3Ch05:6560665-6560705
ACTTTTTTATCCAAAGCCAGAAATGATATTAGGTATCCTG
>SMEL3Ch05:6708713-6708753
CATCACTGATTCAGGTGTTGCAGCTGTTTCTGCAGAAGAG
>SMEL3Ch05:6887904-6887944
CTTCGTTTTCTAAAGCGGAACCGGTTTTTGCTCGGTTTGG
>SMEL3Ch05:6893615-6893655
TTTCAGCTTATGGTTCTTTTATTTTGTAGAATGCACATGG
>SMEL3Ch05:6911227-6911267
GTTCATGGACAGCAAGAGAAGCATTGTCAGATACAGTGAC
>SMEL3Ch05:6923833-6923873
ATCATGCATCTATTTTGGCCATGGGAAGTCATGGATATGG
>SMEL3Ch05:6950270-6950310
TCGCGCGTCGCCTTAATAAAAATTTATCACTGGATGATCT
>SMEL3Ch05:7110148-7110188
TCTTTGACTATTCGACAAATTCCTTCAAGCGCCAACTTTC
>SMEL3Ch05:7247232-7247272
TGTTCGGACTAGATCCCTACCATGGCGGAGGAAGATGATG
>SMEL3Ch05:7253931-7253971
GTTCATCGACTATGAAGGCTTACGTAAATTTCTTTTCACC
>SMEL3Ch05:7311991-7312031
TTTAAGGGACTATCAAGGTGATTTGGAGTTCAATTCTAGT
>SMEL3Ch05:7314401-7314441
TCCACTCATGCACCCTCAAGATGAAACCTACTGGGGCAAC
>SMEL3Ch05:7324935-7324975
AAAAAACTATCTTTATCACCACTACTACTGCCACAAGTGC
>SMEL3Ch05:7347681-7347721
GTCCACTGTTTATGCACCGCCTCCCGTTTACCTATTGAAG
>SMEL3Ch05:7355308-7355348
CTGATGCTAGAGGGCTTTATCTGAAACGTGATGATATGAG
>SMEL3Ch05:7366016-7366056
TGGTGATGGTAGCTTTGCAGGCCAAGGTGTTGTCTATGAG
>SMEL3Ch05:7386524-7386564
ATATGTCCACCTAAAGCTTGTCCTATAGGAAATTCAAGTC
>SMEL3Ch05:7497284-7497324
GAGAGAAAACTCCAGATGATGTTGTTACATCTGATTCACC
>SMEL3Ch05:7511582-7511622
GGGAGTCTTGATAGTCTCACAACTAAAAGAGCTTCCTACC
>SMEL3Ch05:7527223-7527263
TAAAATAGGACAGAGGGAGTATAAGTCAATATTTAGATGC
>SMEL3Ch05:7530449-7530489
CGAAACTAACCTGCCAGTATGCCTGATATCACATCAAAAG
>SMEL3Ch05:7541460-7541500
ATTAATGTTGAGTTGTCATGTCAGTGCAGGATTCAGCTTC
>SMEL3Ch05:7705881-7705921
GGTTTACTAGGATTTTGAAGTAGTTTCTCTACCATTTGTG
>SMEL3Ch05:7745528-7745568
TCGAGTAAAAATGGCAACACAAACATCACATTGACAAAGC
>SMEL3Ch05:7752832-7752872
CCCACCATGGGAAAGAGATACCTGATTATATTCCGACAAG
>SMEL3Ch05:7763861-7763901
TGATAATTATAGGGCATCTGATAAGAGGCTTGATATTGTG
>SMEL3Ch05:7775922-7775962
ATTGTGTTTGGTTCCTTGCAGCCGATCCAGGTCTCCTGTG
>SMEL3Ch05:7861928-7861968
ATTGCCGTGTCTTCGGTCGGTTAGCCGGAACCCTAATATC
>SMEL3Ch05:7893109-7893149
GATCGTATGTCCATGAGTACTCCCTTCCTCAATTATTGGT
>SMEL3Ch05:7924729-7924769
ATAAATCCCCGCCGGAACAGAGCTCAGTGACTATATGAAC
>SMEL3Ch05:8010786-8010826
CAATTACCTTCATCTTATCTTCGAGCTTTTCACAAAGAAC
>SMEL3Ch05:8026112-8026152
GGTCATAAAGTTTGAAAAACAGAAGGATTTCTTCCCTGGT
>SMEL3Ch05:8235893-8235933
AGAAGTAGAGTAATTCGATACAAACATTTCGTCAAGTACC
>SMEL3Ch05:8236138-8236178
ATACAATAAAACTGTGCTACAGCCTCTCTTTTGCCTAGAG
>SMEL3Ch05:8241204-8241244
CATCTTGAAGACTCCTTGCAATAAGAGATCCAGCAACTCC
>SMEL3Ch05:8258050-8258090
GGAATTTCACCTGTGAAATGGTTGTAACTGAGATCCAATG
>SMEL3Ch05:8267062-8267102
GGAGAAAAAAGTTCCATGGCAAAAGGACATAATCCCTGAT
>SMEL3Ch05:8285940-8285980
GAAAGCACCTAAAACAAAACCATGATTCACTTCTCCATTT
>SMEL3Ch05:8308087-8308127
GATTCTCAGATTTCGTTTGGGTCAGGGAAGAAGAATTATG
>SMEL3Ch05:8352773-8352813
AACTCGCTTTCCAAGACGCTTTCATACTATTATCCTTTCG
>SMEL3Ch05:8827274-8827314
CCTCTAATAACGGTGGCTCGTCTTCGAACCCAATTGAACC
>SMEL3Ch05:8834128-8834168
GTCGATGAAATGGTAACACTCTCTGGTGCACATTCTATTG
>SMEL3Ch05:8856492-8856532
AATTCCAAATATGATTATTATCATTGCGGTCATGAAAAAC
>SMEL3Ch05:8930309-8930349
GGCGCAGCTTCATATCACCGAGGAGTGGAGGTCGCGTATC
>SMEL3Ch05:8931011-8931051
TCGTTGAACTTACAGAACTCACACTAAACGTAATTGAATC
>SMEL3Ch05:8990291-8990331
GACAAGCTCAGCTAGTACCTCAATAACAGCATCTGAAGTG
>SMEL3Ch05:9005710-9005750
TAGTATGATTGAAGGGGTGAACTTTCCGACCATTAGATCC
>SMEL3Ch05:9022783-9022823
TAATCCAGCTTTCATTACTTCCTTTGAACTGAGTGTCTAT
>SMEL3Ch05:9520359-9520399
ATCTTGTCTACTAATATTTGCAAGACTTCCAAATGAAATG
>SMEL3Ch05:9911590-9911630
GCACTACAAAGGTACATTTTGAAGGCGAGGCTGGCGAAGG
>SMEL3Ch05:10039257-10039297
CCCCCTTCTTTTCAGGGTGTGGAAGATGGAAGAGATTCAG
>SMEL3Ch05:10046047-10046087
AGAATCACATAACATACGTGCAAAGATCGTCGAGGAGTTC
>SMEL3Ch05:10057486-10057526
GCAGCAAATAATGGGAAAGGATTAAAAGTTGTTGGACGAG
>SMEL3Ch05:10080082-10080122
ATGTGTGATGTCAAGTCAATCTGCAGCAAAGCAATACAAC
>SMEL3Ch05:10085705-10085745
GGGAAGAGGCGGCGAGCAGTCGAAGAAAAGGCAATTACTG
>SMEL3Ch05:10109588-10109628
CGGGGGAAAGCCAGCTATTATTGCATTTCGTCTTTTCTGG
>SMEL3Ch05:10117430-10117470
GAAAAAATGGAGTATGGCAATGGAAGTTGTAATGGTACTC
>SMEL3Ch05:10126912-10126952
ATTCTAGCTTAATTCCACTCAAAGGAGCTTCAGTTTCTGG
>SMEL3Ch05:10132874-10132914
TCCTCGAATGTCCAGTACTCCATATGGTCAGTGACACCAG
>SMEL3Ch05:10142669-10142709
AGCAGAACAAGTGATAGCTGGAGATTGGACTCGAAATGAG
>SMEL3Ch05:10160582-10160622
CTTCCTCCCCCACCTTGCCAGACTTTCCCATCTTTATCAG
>SMEL3Ch05:10191997-10192037
ATTAGCTCCATTGATCTAGCTGTTGATTTCATTGCATCTC
>SMEL3Ch05:10199513-10199553
GCGCTCCAGCTTGGCGGCTTCTTTTTTGGAGATTTTGTTG
>SMEL3Ch05:10237323-10237363
TCATTGTGATAAGGAGAAACCTTTAGGACTGGGAAGTAGG
>SMEL3Ch05:10251747-10251787
AACCTCCACGGAGAAGACGCTGACGGCGCCATTGATGACT
>SMEL3Ch05:10271001-10271041
AAGAACAGGTTCAAACACACTCCCAACTTATAAATACAAC
>SMEL3Ch05:10353081-10353121
CCGTTGGTGCAGAACTATGATGGGTAGAAGGTGCTAAAAG
>SMEL3Ch05:10354926-10354966
TGATTTAGATGACAATCCCGATCCACACGTGGCTTTTCAG
>SMEL3Ch05:10370606-10370646
ATAATGCACAACAAAACTTAATAGCTGTGGGGGCAGTTAG
>SMEL3Ch05:10372854-10372894
CTTCCAAATCAGTATCTCTTTCTTTTCTCCTCTCACTTCC
>SMEL3Ch05:10379290-10379330
AACATTTGATTCAGGATACTGATATTGCCTTTCTCCTTTG
>SMEL3Ch05:10384476-10384516
ATTTCTAGATTGACAGATCTGGTAGAATACCCATGTTGAG
>SMEL3Ch05:10396813-10396853
TCTCTGTCAACCATAGGAGAGCTTCCAAGTGATCCTTCTC
>SMEL3Ch05:10402286-10402326
AGAGCCATGAAACAAGATCATGTGACTTTAAACCCTTTTC
>SMEL3Ch05:10491305-10491345
TTGGGGACCGGCTTCTTTTGTGCCTTTTAGCTGGTGAACG
>SMEL3Ch05:10496357-10496397
TGAAAGAGTTGCTGCAGAGTGAACTTACCTGAATTCTTGA
>SMEL3Ch05:10520185-10520225
CAGAGCCATCAAGAGACTGCATATAAGTTCCAGAACCAAC
>SMEL3Ch05:10566478-10566518
TTTTCATGAATTGTTGGTTTTGGTGGTATCACACAATGTT
>SMEL3Ch05:10691199-10691239
TGAGTGGTGTCTATTTGAGCAAAGGTGGAGATATCCATAG
>SMEL3Ch05:10715490-10715530
ATTCACCACTAACTTTTACCCAATTCTGATGTCCTTTAAC
>SMEL3Ch05:10937004-10937044
AACTGTTCTTTTTCAGTTCTAGAAGTACCTGTGCAGCATC
>SMEL3Ch05:10982281-10982321
AGATTTCTACACATTGTATGTGGCCACGGTGATTAAAAGG
>SMEL3Ch05:11371223-11371263
GTATAATAGGAGGCATCACATATTAGGAAATTGGATGAAC
>SMEL3Ch05:12247443-12247483
CATGGGAAATGAGAGTAAACCAGGCATCATGGATAGTGAG
>SMEL3Ch05:12939846-12939886
GCATGTGTTGTTAAAATGAATCCAATGCAGTTAGTGAGAG
>SMEL3Ch05:13956048-13956088
AGTTCTTCTTATTCGATGATGGAGCAGAAGTGGGAGGAAC
>SMEL3Ch05:14167826-14167866
GGCTCAATGCCAGCATGCTAACCAATCTAGACACAGGTTC
>SMEL3Ch05:14893626-14893666
GATGATGATGAGCATGCCAGTCCATTGATTCATCTTTTTG
>SMEL3Ch05:15023111-15023151
ACACCTATGCTTGCTCTTGTTCAGGTAGAGAGAGTGTTTG
>SMEL3Ch05:15085146-15085186
TTAGCAGCAGCTGCCCGCTGAACCGGAGGAGACATTTTTG
>SMEL3Ch05:15223152-15223192
TTATGAGCTGGTGAGTAATGCAAGTTGGCGTTGTGTAATC
>SMEL3Ch05:17159658-17159698
GTATTCAACATTAGTACGGTGGCCCTATTCCCTTAAAAAG
>SMEL3Ch05:17881094-17881134
TTTGAGGTTTGTGAGTTTTGTGAAAGATGCGGACGGCCTC
>SMEL3Ch05:19080093-19080133
AGAGATACAGGTGTTGGGCAAATGATTTCTTCTTATCTTG
>SMEL3Ch05:24584528-24584568
ATGATATAATAGGCTCCATCTTGACTTGTAGTGTTGAGTC
>SMEL3Ch05:25209228-25209268
GTAAATTGTGTCTGATCTACCGAGCTATCCAAATGTAGTG
>SMEL3Ch05:25213485-25213525
AAGGGCTGGTGCCTCAGGGACAGCATACACATTCTTTACT
>SMEL3Ch05:31018220-31018260
CTCATAATAGATTGCAAGGTAACATACCATCATCACTTGG
>SMEL3Ch05:31099660-31099700
CAATCAAGAGTTTGATTTACATTGCATTTCACTGCTATAC
>SMEL3Ch05:31483118-31483158
TGCCCATGAATGAAGAGTTCATGTAGGTTGGTGACTTATG
>SMEL3Ch05:31779585-31779625
AACTGATTCTCGATTGCATCATGACAACTCCAAAGCTTGA
>SMEL3Ch05:32168784-32168824
ATACCAGACCAGGTGTGATTAAAAGGGATTTCTCGATTCC
>SMEL3Ch05:32191448-32191488
AAGTATAAATACCGATCATTCTTCACCTTCCAATTTTTCC
>SMEL3Ch05:32204881-32204921
TCGAGTTGATTCAAATGAGCCGTCAAGCCTCAAATTCTTG
>SMEL3Ch05:32330534-32330574
TGCATCAACTGTGAATGGCTATGAAGGCACTGGAAGATCC
>SMEL3Ch05:32357086-32357126
ACTTGAGAAATCAAGGCAATGAGATCGAAAATAGCATGAC
>SMEL3Ch05:32555453-32555493
GTAAGGCTTGTAAGCACAAGATGATTTGCTAGTCCAGAGG
>SMEL3Ch05:32579664-32579704
GATGATAAGCAAAATTCTCGTGCCAAGGCTCTCTTCTTGA
>SMEL3Ch05:32614467-32614507
TCCAAACGTCTACCCAGGAGAGCCTTTGTGCTTGACTAAC
>SMEL3Ch05:32639221-32639261
ATAAGACTGTCGTTCTTGATAATTTGGATAATTCATCTGC
>SMEL3Ch05:32698079-32698119
CACAAAGAACAGAATGAAGAGAGGATTTTTCTTTTTCGAC
>SMEL3Ch05:32702205-32702245
CACAGGCTTTGTAGCTGCATTCTTTGAATCATCTCTCAGG
>SMEL3Ch05:32719836-32719876
CAGCAAGGCCAATTATAATCAGACTTACATCATTAATTTC
>SMEL3Ch05:32765970-32766010
ACGTGAACCATTCAGTATTCCGATTCAGATCCGTCGTTGG
>SMEL3Ch05:32774728-32774768
TTTCTCCGGCGGGGGAAGATTATCGGCTATCTGACCATAG
>SMEL3Ch05:32863708-32863748
TTAACTCCGTCGATCTCCGTGATATCATAGTAGCAATAAG
>SMEL3Ch05:32893944-32893984
TTTCGTGTTAATGATGAATGCAGTACTCTAACTCGGAAAC
>SMEL3Ch05:33127269-33127309
AACCTATGTCTGTGCAGGAGAAACCTTTCACTAGAACTAT
>SMEL3Ch05:33130796-33130836
TTTTTGTTCAGTGACCAGTAGAAGCTAATAAAAGACATAC
>SMEL3Ch05:33140870-33140910
GCGCAAAAAACTCTTCCACAAAGACGACAGTGATGCCTAC
>SMEL3Ch05:33224140-33224180
CATGGTGTCTGTTTTATTTTCTGGGCGGGTTGTGGAATGG
>SMEL3Ch05:33320853-33320893
TGGACAAAATGTGTGAAGAAAATGGAAATATGTGGGCTTC
>SMEL3Ch05:33664983-33665023
CCAGCTTGTGCACACCTCGACTAGTTCCACAAGATACCTC
>SMEL3Ch05:34510522-34510562
GCTCCGAGAGCGCCGCCGCCGCGGCGGGAGATGCGTTTGG
>SMEL3Ch05:34534394-34534434
GGAATTGGAACCCGGCCCATAGAGTTCAGCCCATTTTTCC
>SMEL3Ch05:34632768-34632808
CATCGACGTTTTTACGGCGTACCTTGGTGGTTGGGACCAG
>SMEL3Ch05:34754669-34754709
TATAGAGCCAGAGATATTTGTAGAAGAAAGATTAAGAACC
>SMEL3Ch05:34803029-34803069
TGATGATTCCGAACAAGAAAGGTGTCATTATTTTCACTAC
>SMEL3Ch05:34872284-34872324
TAGAGGTACTTTACGATTGAGTAGCTTCTGAAAAGACTGG
>SMEL3Ch05:34890109-34890149
CTACTCACCAATTAGGATAGACTAATAAGGCTGAACATTG
>SMEL3Ch05:35716637-35716677
TGATTCATTTGGGAGTTTGTTTGGAGGCATGATGGGAGAC
>SMEL3Ch05:35721690-35721730
TGGTCCCTTGCGCAATTGGAGGGACAAATATTACCCAATG
>SMEL3Ch05:35770767-35770807
ACGCCCAACGTGCCACCTGTCTCGTGTATCGTCGCAGATG
>SMEL3Ch05:35825590-35825630
ATGAAGGGTGATTATCATCGTTATTTGGCTGAATTTAAGA
>SMEL3Ch05:35844609-35844649
CTGGTGTTCGATGTGAACCCCAGAGCAGAAAGGAACAACC
>SMEL3Ch05:35859051-35859091
CTTGTTCTTCCCATTCTCCTCAATTTCTCCTTCTTTCTTC
>SMEL3Ch05:35867961-35868001
AGCATTACAGATCTTTGTAATGATTTGAGCACACTAGAGG
>SMEL3Ch05:35906035-35906075
ATTCCAGTCTGACAGGAATGCTTGAACGATATGAAGCAGA
>SMEL3Ch05:36171707-36171747
GACTAAACAATACATACAATGTGGAATACAAACCAGTTGC
>SMEL3Ch05:36239479-36239519
TTGCTTGTAATATTGTGAGTAGTTGTTGTGTTTGGGCAGT
>SMEL3Ch05:36271652-36271692
TTCTCAACGCTCTTGAGACTACCGTAGAAAAGGTCTCTGG
>SMEL3Ch05:36366587-36366627
CCCTGACAGTTACAGGGTAAGCCATATGCTACAACAGCAG
>SMEL3Ch05:36405187-36405227
TGGAGGAGGATTCCACGCTGATAGAAGCGTATCTGACTTG
>SMEL3Ch05:36413678-36413718
AAAGCTCGAATCATTTCCTCAACAGAATCATCAATTGCAC
>SMEL3Ch05:36755902-36755942
ACCTCAGAGCAAGAAGCTTGCATTGCAAAATCATTGAAAC
>SMEL3Ch05:36801525-36801565
AAGACGACTAACATTTAGGACCGAAATTCTTCAAAAATTC
>SMEL3Ch05:36841112-36841152
ATCACTTATTTTACTTCAACGCTACTCGCCGATTGTTATC
>SMEL3Ch05:36847080-36847120
ACACAAGATGTCAAGACATATAAGCCTTTCAAACCTCAAG
>SMEL3Ch05:36918908-36918948
TTAAAAATTTTATTTAGTCTGTCGAGAACAGATCCGGAGA
>SMEL3Ch05:36941886-36941926
TCTATTCTTCAAATTAGAGCTATTGTTGTCTTTTGCGTCT
>SMEL3Ch05:36944000-36944040
TTCCCTTTCATCGTTCCATACCTTCTATTCGAGAACACTA
>SMEL3Ch05:36948986-36949026
ATGATCCATTTTATATAGCATACAAAGAGTGCACAAAGAC
>SMEL3Ch05:37003903-37003943
TTTCAAGAATTTCCTGGAGAAGTGATTGGGCTTTCTTTTG
>SMEL3Ch05:37028948-37028988
AAACCTTCTCCTTCCCTGCATTATGCTTTTGCCCTGATTG
>SMEL3Ch05:37067574-37067614
GAGGTTTTAGCAAATATTCCAGAAGAACGGCGAAAAATGG
>SMEL3Ch05:37088411-37088451
TAGCTCAAACATGGTGGATAAATCGGCGTTTGTTATGAGC
>SMEL3Ch05:37104728-37104768
AGTTTCTTCATGATGTCTTTGGTTTCACGCCGAAGAAAAA
>SMEL3Ch05:37132005-37132045
CTTGAATCATGGACCAAATGCAAGATGAGATCCAAACGAC
>SMEL3Ch05:37166454-37166494
CTCAAGGAACTCAACTTCAGACCTTTGAGATCAATTCATA
>SMEL3Ch05:37181795-37181835
GCAAGAAGGTTATCGATATTTTGGCGTGGTCTACATTTTG
>SMEL3Ch05:37206823-37206863
CAGAGAATTCAAATGTTTGTTGATATTCGTAGAGATGAGG
>SMEL3Ch05:37231250-37231290
CCCACCCCCCAGGGAGAGAAACTAAAGTAGCAAGCAATGG
>SMEL3Ch05:37302943-37302983
TGGCACCAACAGCACATGGCACCAAACCAATGACACCAAT
>SMEL3Ch05:37341105-37341145
GAAAACCTTACCATACTTCCAAAACAAATGTACACAACAG
>SMEL3Ch05:37400234-37400274
CAAAAGTTGCTGCCTACAGCTCAAGGGGACCATCACAAAG
>SMEL3Ch05:37435016-37435056
TAGCAAATCAATCTCACTATCTAAAGAACTGGGACAATAC
>SMEL3Ch05:37614614-37614654
TTTTCTCTATAGTTCCTGCTTCTTTATAAGCTTGCAACAC
>SMEL3Ch05:37622527-37622567
TCACTTAAAGTCCGATTACTGATCAATGGTGATTCTAAGC
>SMEL3Ch05:37638802-37638842
CAACATAGGTTGTTCCTCCTTATGGTTTTAGCCTATGTTG
>SMEL3Ch05:37668674-37668714
GACATGTTTCAAAGTCATGTGGGTCTAGCCTCGGCAGATA
>SMEL3Ch05:37772266-37772306
TGATGCTTTAGCCACTCCCTTGGATCTATAATGAGCTATG
>SMEL3Ch05:37784397-37784437
ACATAAATGGCGGATAGGGATAGAAGAAGCAAAAACATGG
>SMEL3Ch05:37853330-37853370
TGAAATTAGGGGTTTAGTGCTAAGAATGTTAAAGATCGAA
>SMEL3Ch05:37859007-37859047
GTTTATGCAAAAACAAATGCAGCTACTGCTACAGAATCAC
>SMEL3Ch05:38150110-38150150
ACAACTAGCTAACCACTTGTGATTGTTTCTTCTGTAATTC
>SMEL3Ch05:38181700-38181740
TGGTAAGCATGCCCTAACTCGACCATTTTGTATTGTGAAG
>SMEL3Ch05:38389606-38389646
AACGAGTATATTGCTGCATGCAAAAAGGTAATAACTTAAC
>SMEL3Ch05:38632667-38632707
AATCTTGCTTTTGACTCTTCAGTTCAGGATATTCGGTTGG
>SMEL3Ch05:38637899-38637939
ACACTTAATTGTGAGTGACATTACAGCTGCGGTGGCAAGG
>SMEL3Ch05:38643052-38643092
TCTCCCATAACGTTGGCTGCTATATCAGGGTTGGGGAAAG
>SMEL3Ch05:38718606-38718646
CTGGGAGCTGCATATAGTTTGGCCCAATACGGTGTCTCTG
>SMEL3Ch05:38874759-38874799
AAACTTGAATTAACCGTGGTGCACTTGCAAAAACTCCTTG
>SMEL3Ch05:38894197-38894237
TGGGATATTTCACTTGTTTGCCCCTAAAGAAAAACCATAC
>SMEL3Ch05:38908617-38908657
CCCTCAGCTGTTGACATAGTTAATATAATTTCCTCTTCTC
>SMEL3Ch05:38960489-38960529
TTACTGCTTCACGATCAGGAATACTCATGTTACTTTTTAG
>SMEL3Ch05:38965020-38965060
TAAACCGATCGCTGCGATTGAACCGGAAGAAAACAACAAC
>SMEL3Ch05:38971893-38971933
CACCGGGCGTGATACCTACAAGTAAATGAAACATGATAGC
>SMEL3Ch05:38998218-38998258
GCAGAAGAATGCAGAGATATGAATTGGGGAACATTCAAAG
>SMEL3Ch05:39003744-39003784
CTCACAATGTTTACATGCTGCATCTCTTTCAAGAGGGAAA
>SMEL3Ch05:39024931-39024971
ATGCACAATCGTATATGTTTTTAACAACATTTTTGTTTGC
>SMEL3Ch05:39034111-39034151
CTCCTCCTCCTGATAACTGACTTTGTAAACCTTGAGCAAC
>SMEL3Ch05:39183801-39183841
AACTTTTTTGGTGATTTTAAGTTTTTGCTGATTTGGGAAG
>SMEL3Ch05:39189237-39189277
GGTTTTAGGAGTCTCACAAATTTTAAATAGACAGGTGGAC
>SMEL3Ch05:39207229-39207269
TGTGTAAAATGCTTCTAGAGGCTCTCAGTGAACCTGAATG
>SMEL3Ch05:39237487-39237527
TTCCGCTGCCTAATGTAGAATCAATGTGCTGTCTTAGTTG
>SMEL3Ch05:39271299-39271339
ATTACATGTAAGCAAAAAGTTGACGATGATGGTGGAGAAG
>SMEL3Ch05:39299447-39299487
GCATCTTCTGGTGGAGCTGGAGGTGCCTCTGAAGCAGGAG
>SMEL3Ch05:39353322-39353362
TTATTTTCCGATAACAAAAAAGCTCTTCTCCCCAACGAAG
>SMEL3Ch05:39360026-39360066
TTTCTTTGTAGTAACGGGTTGAGTAGTTCGTTTTGCATTG
>SMEL3Ch05:39475043-39475083
GACAGAGGTTGGACTCTGCTTCATGTTGTTGCTAGGAAAG
>SMEL3Ch05:39509646-39509686
TCATCAATTGTCCACAAGACAACTTGGGAATAGTGAGTTC
>SMEL3Ch05:39528302-39528342
TACTAATGGGATTTTCTGTCGTATTTCAGGTAACACTTTC
>SMEL3Ch05:39543035-39543075
CCTGCTTAATAAAGCAGGAAGCTTTCCCCAGCTCTCTTTC
>SMEL3Ch05:39550767-39550807
GATAATGGGCCCTCTATTCTGCTCTCGTTATGCATCTCTG
>SMEL3Ch05:39570628-39570668
TGAAGGATATATGTTTTATGCAGATATAAATGGTGCTTCG
>SMEL3Ch05:39580776-39580816
AAAATGGGGACCTTCTGTACCAGTAGCACAGCTCTCAAGC
>SMEL3Ch05:39607549-39607589
ATCATTCAACGATACGCGTTTATAAGGTGAAAAACTACTC
>SMEL3Ch05:39626390-39626430
GGAAATTAGCTCACAGTGGGAGTATAGTCCATTAAGGAAG
>SMEL3Ch05:39631813-39631853
TCCATTTCCAATTTCTTCTCAAATTTCCCATTTTCATCTC
>SMEL3Ch05:39657841-39657881
ACTAACAGAGCAGCTATGGCCTCTGTTCTTCAAGTTAATC
>SMEL3Ch05:39664540-39664580
CTTCTCCATCAACACCATCAATTCTTGTCTCATAGAAATC
>SMEL3Ch05:39725478-39725518
GCTGGTTTTGCTATTAGATTCTGTAAATTGGCTGTCTTTG
>SMEL3Ch05:39736027-39736067
CCCCAGATTCTAACTCTATAAGCTTGATTTTGGGCTTTTC
>SMEL3Ch05:39753267-39753307
AATCAACAACAACAACGACGATAACAATATCAACATCAAC
>SMEL3Ch05:39767427-39767467
ATATCTTTAATTTGATTGCTCACATTTGACAGGAATTTCG
>SMEL3Ch05:39784352-39784392
TAGCAAATCTAGACTCTTCTATGGCTTTAGGTAGTTCATC
>SMEL3Ch05:39795055-39795095
AATTCTTCCAAAAAATACTCGATCGAGCTTCCCATAGTAC
>SMEL3Ch05:39833577-39833617
ATAGTTGAGCTGAAACTACGGGAGTCAAAATAATGAGCAG
>SMEL3Ch05:39871015-39871055
AAGAATGGGGAGGAAATAAAGAAGTTGACAAGTATGAATG
>SMEL3Ch05:39932826-39932866
TGGTCAATTCATGTGGTTCCTTCCCTGTTATAAGCTGTAG
>SMEL3Ch05:39943359-39943399
TGGGACGTCAGATGAACACATTTCAATCGTTCAATTCCTC
>SMEL3Ch05:39962730-39962770
AAAGCAAAGAAACGACTCATGTTTTGGATAAACAAGGTAA
>SMEL3Ch05:40020295-40020335
AGCTCCTCGTCAGCTGCTTGTTGGTTGGGAAGTAAACTAA
>SMEL3Ch05:40031992-40032032
CACCAAAGGTACATTTCATGTGGGTACATGCTGGTTCATC
>SMEL3Ch05:40037861-40037901
CTCTGAGTTACTCCATTTATCTTCAACTAGGACAACACTC
>SMEL3Ch05:40172961-40173001
ATGCCATCATATTTTGAATCAGATGCCCAAGAAGAAAAAT
>SMEL3Ch05:40210076-40210116
GGTTGGATAACAGGTCAAGCTGCAAGTTTGTGTTATTGAG
>SMEL3Ch05:40285942-40285982
CATTCATTGTAGGTCAAAACTAAAAGAGCACATGAAATAC
>SMEL3Ch05:40888752-40888792
GCAGCAGCAGAAACCGTTGTAGCGGCCGCCATTGATGATG
>SMEL3Ch05:41069934-41069974
ATCATAATTTCACTTAGTACATGTATGGAAATAGCAGCTT
>SMEL3Ch05:41257913-41257953
CAAGATTTCGATTGTATGTAGCTGCATTGTAGATATTAGC
>SMEL3Ch05:41361733-41361773
AAAAAAATCATCTACTCCAAATTGCTTTAAAATGGCTAAG
>SMEL3Ch05:41405455-41405495
CATCTTTGAACAGTTCGAACAACATAACTCGTGATAGCAG
>SMEL3Ch05:41414773-41414813
CTTTTGTAACAGTTTGAACTCCAACATCAACTTTAGCAAC
>SMEL3Ch05:41430225-41430265
GTGAGCCTTTCTTTTCCACCCCTAAAGAATGTCTTTTCAC
>SMEL3Ch05:41436084-41436124
GGTGTTCTCTATCGACCTCATTGGTTATGGCTATTCAGAC
>SMEL3Ch05:41466597-41466637
GTCAGCACAATGGCAGTGAAGAATCGCTTTGTTGTTGCAG
>SMEL3Ch05:41472406-41472446
TTAGATGTCAAGGAGCTTGAACTGGTAATCAATTATGATG
>SMEL3Ch05:41478899-41478939
CACCTTTTCCATTTTCCTCAAACCCCAGAAAGGAATTTTG
>SMEL3Ch05:41497151-41497191
AAGTGATGAAGAAACTAAGAGACTAGGAAGGAGAGATGTG
>SMEL3Ch05:41503810-41503850
TATCAGGTTGGTAAGCATACGATATCCCGATGAAGAAAGC
>SMEL3Ch05:41713317-41713357
AGAGCACAGACAGCAGACCTGATATATGGACAATGAACAC
>SMEL3Ch05:41746881-41746921
CCCACACGGTAAAGCTGATGTTCTTGTATTCAACTGTTTC
>SMEL3Ch05:41755012-41755052
GCACAACATTACTACACAATCCCTCCTTATGAAAACTTGG
>SMEL3Ch05:41770987-41771027
TGATCAAGAGCAACCTAGACTTGTACTCAGCAACCGTAAG
>SMEL3Ch05:41791909-41791949
TTGCACTCTTATAAATCATATTGCTCTTCATGGTGAAGGT
>SMEL3Ch05:41921116-41921156
ATGCTTAATGATACTTGCCGAATAATTGCTTAGGACATTC
>SMEL3Ch05:42234019-42234059
GCTAGTGGAAATTCGGATCTCCTTACTAGAAAGAACTTGG
>SMEL3Ch05:42253581-42253621
CGAGTTCCATACCATCTTCAGCGCCAACTTTGGCTGTTCC
>SMEL3Ch05:42271430-42271470
TGTACAGACACCAAACTTACCAGCACTTTCAGCACATTAC
>SMEL3Ch05:42329525-42329565
CTTTGTAACCAGTGTTGATTTTTTCCCATACTTTAACTTG
>SMEL3Ch05:42386625-42386665
TATGCTTCTTGGAGATACTTGTACGCGTGGATGTAGATTT
>SMEL3Ch05:42434629-42434669
TCAAAAGAACTGGTGTCTTCTGTTTTGTCATCTTCACTAC
>SMEL3Ch05:42843997-42844037
TAAAAAATGCCATCAAAGGTTCCCTCATGATAATACTTGG
>SMEL3Ch05:42871610-42871650
TGACTCCTACCCTTCTCGACCACCACGGAGTCTATAAATG
>SMEL3Ch05:42876931-42876971
GGAGGGGGTTATATCCATCTTTAGTTCTCGTCTTTGTTGG
>SMEL3Ch05:42979783-42979823
CACAACAAGAAGAAGAGGAAGAAGGAGGAGGAGGAGGAAA
>SMEL3Ch05:43329989-43330029
AGTAATCTGTGACCCCTCGATTGAAAGAGGAATCTTTTCG
>SMEL3Ch05:43466374-43466414
ACATGTATTATATTGAAAGTAATCTGATGACATCTTTTGC
>SMEL3Ch05:43578280-43578320
ATGAATATGCAATTTCTCAACTTGTTTCATTTCAATACAG
>SMEL3Ch05:43592933-43592973
CCAATCAAGAGAGCTAGGTATATACTGGATAATGTACAGG
>SMEL3Ch05:43614491-43614531
AAGGTGATGGTTTCTTGAAGTAGTCATTTTCTGGTTTTGG
>SMEL3Ch05:43654910-43654950
CGTTGGAGGTCTTAAAGGGGCAAGAAGGAAGAACTGCATC
>SMEL3Ch05:43664448-43664488
TTCCATCTCTCTCATCTCCAAAGGCTTGATCTTTCTAATA
>SMEL3Ch05:43706654-43706694
AGGGAGTACTTGAAGAAGTCCACCAGAGGCCAACCCGATG
>SMEL3Ch05:43718651-43718691
CGTCCATACGAAAATCAAGTGCACAAATTGAGGACACTCC
>SMEL3Ch05:43728795-43728835
TCTCCCGGCTACATCTTCATTTAAAGGGACAACTACTAAG
>SMEL3Ch05:43739903-43739943
TACCTTATCAAAGAGACTTCCTTTCTTGGTTTCTTTCTTC
>SMEL3Ch05:43747396-43747436
CAAAATATAGCATGAACACTGTATAATCCAGACTAACCTC
>SMEL3Ch05:43771405-43771445
ATCACGCAGATATTCTCCGGCCACTATGTCTCCAATTTCC
>SMEL3Ch05:43811711-43811751
TAGGTAGTGTAATGGGCTGTGAAAGTTCTAAACTTTCCTC
>SMEL3Ch05:43840623-43840663
TTAAGATTCTTCACATAATGACGAACCTAACTGTCTTTTG
>SMEL3Ch06:337994-338034
TCAAATTTAAATGCTGAATTGACTGTTGCGTGCACCTGAG
>SMEL3Ch06:653564-653604
GTTATGCCTATTTACTTATCCATCTAGAAACTGTTCTTGG
>SMEL3Ch06:661020-661060
TGTAGCAATTCGGTGAACATCTACATAGGCATCGGCATAC
>SMEL3Ch06:666419-666459
GTAGCAGAGGAATCAAACAAGACAACTTCATGGGTACCAG
>SMEL3Ch06:708430-708470
TTCAAACTCTAATGAAGTCTTCCCGGAGTACGGGGCTATG
>SMEL3Ch06:726374-726414
ATGATTGGAGGACCACCACAAATCGTCCAGAAATGTCACG
>SMEL3Ch06:780104-780144
AAAGTGTAAGGATAATTGGATTTGCCGTTTTCCCCTTAAA
>SMEL3Ch06:792628-792668
GATTTTCAAGCCTGGGGAACACATAGCTATTGGAGCTTCT
>SMEL3Ch06:1219479-1219519
CACATTTATGGGTTATAACTATAGTGTTCGGGGTAGTTTG
>SMEL3Ch06:1274536-1274576
TTAAAGATTAATCAGAGCAACATAGCCTTTTGGATAATGG
>SMEL3Ch06:1284300-1284340
GTTCTTATGGTAGACCAGACTTTCCACACAGTAAATGAAG
>SMEL3Ch06:1298833-1298873
TCTTTTGGCTGTTTGGCTTGTTTTGCTCATTGCGGATGAA
>SMEL3Ch06:1355488-1355528
TGATCGCGATCAGAATTTGAATGAGTCGAGATTGAAGAAG
>SMEL3Ch06:1453949-1453989
ATTTGTTTCCCAATCTAGAGGCACTAATTTGCGTATAATC
>SMEL3Ch06:1458074-1458114
AAAATATTACCAAGAATATCAGCCATATTACGACCATTTG
>SMEL3Ch06:1532124-1532164
TTGGCTCCGACAGGTAAACATCATTGGCCTTTTGTCTAAC
>SMEL3Ch06:1624637-1624677
AAGTCCCTGAAACATTCCTTTCATAGTGCAATTCATTCTC
>SMEL3Ch06:1661108-1661148
CGGTCATATATGTACTGCGGATACCTATCAGTCATTCTAC
>SMEL3Ch06:1673330-1673370
AAAAGGTTACAACACAAAGGCATAGAAATCACACTTGCTC
>SMEL3Ch06:1704865-1704905
CAGGTGTAATGTTACAGATTATGGATTGGAGGTCTTATCT
>SMEL3Ch06:1715924-1715964
TCCGCTACCGGAAAAATCGAAATACAGAAAGATAATACCG
>SMEL3Ch06:1841008-1841048
TTTCATTGAAGACTCAACAGCTCACGGCAACGTTTTTATC
>SMEL3Ch06:1848604-1848644
TCTCGGAAGCCCATGGCAGGGAGTGTTGAGCAAGTGAATC
>SMEL3Ch06:2054109-2054149
GCCTGGTATGTTTTGCAAGAAAGGTGGGGGTTGCTTTGAG
>SMEL3Ch06:2065386-2065426
GTGGCCAGCAATGAGGCAGTTGATGGTTCAGTTTCGAATG
>SMEL3Ch06:2080907-2080947
TCCCAACTGAATGTATGGCCTTTTGAGCCGAGGGTCTATC
>SMEL3Ch06:2100927-2100967
ATGTTAATGCTGCTTCTATTTTCTATTATTGTCTGTCAGG
>SMEL3Ch06:2108633-2108673
TAAATAGATAAGACAAGAAAAAGGACTTGCCTGGGGTAAC
>SMEL3Ch06:2124911-2124951
AAGTTACAAGAGTCTTCTCATCTTCAGTGACAAGCAAAGG
>SMEL3Ch06:2158043-2158083
GTGCTTTTGGGAATCCATTCTCGGAAAAGAATTCACTTTC
>SMEL3Ch06:2160583-2160623
CAATGAATTGTTTCTTTGTAGGGTACTCAGGATAATGTTG
>SMEL3Ch06:2210574-2210614
TCATCAACCCCATCTAGCTGATAGCAATTTGATTGATTTA
>SMEL3Ch06:2245011-2245051
AATTGATTGACTATTGAAGGCAAGCTTGTAAATAGAGGAC
>SMEL3Ch06:2452369-2452409
ACGTGTACTTACATCATCACAACCATTTACAGATCCAAAG
>SMEL3Ch06:2465301-2465341
CTCTCGCCGCCGGCGAACTCTCCTTATCTATCCCAGTACC
>SMEL3Ch06:2482266-2482306
AGAGCTTTCATTGCTTCCATTTTCTGTTGTGGAATGTCTC
>SMEL3Ch06:2495722-2495762
ACTGAACCACTTTCTTGTCATAAACACTATTATCGACTGG
>SMEL3Ch06:2508015-2508055
ATGCTCCTGACATGGTGAGGAGCCAGATGAACTTCAAGAG
>SMEL3Ch06:3205168-3205208
TGTTTTTTGTAGGTGACTGCACATTGTCATGCTCGGATTC
>SMEL3Ch06:3210223-3210263
TTCTTGGAAATCCGTAGGTCGTTTGCAGTCTCACAGTTTG
>SMEL3Ch06:3227844-3227884
CTCCTTATCGTTGATCACGAGTTCCCTTCTGATGTTTCTG
>SMEL3Ch06:3239774-3239814
AGAGATTGGAAGATGGATCGCTGGATTGCCTTGAGCTTCC
>SMEL3Ch06:3248057-3248097
GTTTTCACCAGATGATAAATTTTCAAGGCAGAGAGTGCTG
>SMEL3Ch06:3301479-3301519
TGTCTGTTCCACAAGCCCTTCAGAACGCCAAATATCTATC
>SMEL3Ch06:3388587-3388627
ATATTTGCAAATTCTGATAGAAAAACATCTGCTGCTCTTG
>SMEL3Ch06:3402110-3402150
CTGCTTGATAAAGGAAAGAGTTAGTGCTGGAGAAAGTGAG
>SMEL3Ch06:3415865-3415905
TCCAGGTTGAAGTTTTTCGAGAATAATAACACACAGAATC
>SMEL3Ch06:3555460-3555500
CGACCTCTAGGACTCGATTTTCAGGAGAGTTGAAAGGAAG
>SMEL3Ch06:3625106-3625146
CGTGTTGTCATGGTCAACAGGAAGGCTTGCTTGCAAAGTG
>SMEL3Ch06:3782618-3782658
ATAAACAAATACAGCAAACCCCAGATGCAAAGATTAAAAC
>SMEL3Ch06:3801745-3801785
AATATGCTATCAAGAACTATGCATAAAGCATCACCTATCC
>SMEL3Ch06:3812125-3812165
TACCAGATTCCATAGACTTATCTAATCTGTCCCTCTCATC
>SMEL3Ch06:3817399-3817439
ATTGGCTCGGATTGTGTCGTTGAATAACACTGGCTCTTGG
>SMEL3Ch06:3838930-3838970
ATGTTTTGTTATCAGTTGGATATTCGCGTGTTGTAAGAAG
>SMEL3Ch06:3850724-3850764
CTTCCCAATATCAGCGCTGTCAATGCAGTAGTTCCAGAAG
>SMEL3Ch06:3890231-3890271
CTGACACGTCTTTGTTTGAAATCGCCAAGGGCTGCACCAG
>SMEL3Ch06:3923671-3923711
AGAACTTGCAAATCATCATTGTAAATTTCTTAAATGACAC
>SMEL3Ch06:4051598-4051638
AATGGCATCGTAGATCCTTGGTTTGAAGTGAACAGAGAGG
>SMEL3Ch06:4079025-4079065
ACCATTCTCTAGCCATTTTTTAATGCAATCTCCATGAAAC
>SMEL3Ch06:4085696-4085736
AACAAGATAGACATACCATATGCAGCCTCAGAAGATGAAC
>SMEL3Ch06:4119010-4119050
TATCGTTACTACTGTCATCTGATGGCTCAATCTCCTCAAC
>SMEL3Ch06:4148607-4148647
ATTTCTCTGTGTATTTGATGTTTGTGTTTTTTCGGATTTC
>SMEL3Ch06:4167977-4168017
AAACTTTTATAGGCAGTTTGGGCTTTGGGAAATATTGCTG
>SMEL3Ch06:4195002-4195042
TATTGAGTCCTTCATTTATGGCTGATTGAAGTGTTTTAGC
>SMEL3Ch06:4688404-4688444
AGTAATACATGTAAAAGCCCAGAAAGGACAAAGCTAATCG
>SMEL3Ch06:5599169-5599209
TTGCTGGGGAGAAGAGGGGCCGCGTGAGAGTTGAAGAAAG
>SMEL3Ch06:6897636-6897676
GAGGTTTTCCATTTTATTGGTGTTTCCTTGACCAAATGAC
>SMEL3Ch06:6918806-6918846
TGACGTCAAAAGGGATTTACTTCATAACGAGTTCAACATT
>SMEL3Ch06:6983709-6983749
ACCAGTTTGGTGGCTTGAGTACCTAGAAACATATTAGTTG
>SMEL3Ch06:7579510-7579550
TAACATAAGCAATGGGAAAGAGCAGTATGATAACAAACAC
>SMEL3Ch06:8643176-8643216
CCCAGTTGGAAGAAGCAGTTTCTGCAATGGAAGCTAGAAG
>SMEL3Ch06:10593934-10593974
TGAATGACCATGACCTTGATATGGTGGACATCTTCTCTTC
>SMEL3Ch06:15320196-15320236
TGTTGTAATTACTTATGTTTGGCTTAGGGTTCCCTTGTTC
>SMEL3Ch06:16394014-16394054
CTTTTATGTTTTTTATACTGTGTTGACATAGTGTATGGGG
>SMEL3Ch06:16834081-16834121
ACTCTAAATGTCGACGGCCATTATCTGTTTAAGATTTTTG
>SMEL3Ch06:19535712-19535752
TCATATTTTATTCTGACCCATTTCTCCATAACCTCCTCTG
>SMEL3Ch06:19609625-19609665
TGGGAAGTTGACTAGTTGATATATAATTAAGGCACTGTGG
>SMEL3Ch06:19627226-19627266
AGAAAGTATCCTCTTGGTGCTCCTACTATGCAAGTTCATC
>SMEL3Ch06:21092216-21092256
TTTCTCGCTATCACTTTCTCCAATCTCTTCTCTTTTATCG
>SMEL3Ch06:22183077-22183117
TGATGAATGGAAGAATGATCTCCAAGCTGTTTCTTTTTAG
>SMEL3Ch06:22246518-22246558
CATTTGGTCTGCTTCCTAACACTGATGTGAATTGCATCCT
>SMEL3Ch06:22485391-22485431
ATGATCTCTTGTAACACTTTAGTCCTAGCTCTTCTCATTG
>SMEL3Ch06:24954611-24954651
AGTTCGTCCATTCTTATCAAATGCACAACCTCACTTCTTC
>SMEL3Ch06:25301056-25301096
GTACTAGTTTAAAAACTTGTACCTGAGTGAGTTGCGGTTA
>SMEL3Ch06:25958022-25958062
AGATGGAATTACGAGCAACTCTTCAGACGGTTTCCAACTC
>SMEL3Ch06:26648157-26648197
TCCTCCACCGCCGGCGCTTCCTCTTCCATCCACCACTACT
>SMEL3Ch06:27028158-27028198
GTTGTTGCTATTTAGGGAAGTTCTTGCCACAGACTTTATG
>SMEL3Ch06:27056644-27056684
GACTCAATGGGTTCATTTGGATTTAGAGACTAGGATGATT
>SMEL3Ch06:29131409-29131449
TATCCAAGCAACTGCCATAGTAGTCTCTGTAATAGGATTG
>SMEL3Ch06:31697953-31697993
GTCCAATATTGACATGACACGAATGTTGCCAATGATACTC
>SMEL3Ch06:32665008-32665048
AACGACTAACAGTAGCTGTCTGCTGAGTAGGTGCAGGTTG
>SMEL3Ch06:34233187-34233227
GTCCTTTCCATTGTCAGATGCATCAATTGTGGTTGTTATG
>SMEL3Ch06:39525241-39525281
CAGTTTCTTCATGCACAACTTCACTGCAAATTAAACATTC
>SMEL3Ch06:39532240-39532280
ACAACCACCTTAATGGGTTCGTCGTTTGTTTCAGGTATAG
>SMEL3Ch06:39610761-39610801
ACACAGACGTCTGCAGAAAATTTGAAGTCTCAGGAAACAC
>SMEL3Ch06:39644614-39644654
ACATGATCAAACACAATGACATCCTCATAAAGTCCTAACT
>SMEL3Ch06:39658176-39658216
ATAAAGGAATATATTAGGGAGAAGTATCTATTGCCTCAGC
>SMEL3Ch06:39663978-39664018
AGGCCCTATGGCCAAAATCCCCAGAAAAGTTGAAATCTCC
>SMEL3Ch06:39697255-39697295
ATGCTTATTTTCTGACAGTGCTAGGAACTGCAGTGTTGAC
>SMEL3Ch06:39763681-39763721
ATCTTGATACTGCTGGTACTCCGAGACCAGATCATTCATG
>SMEL3Ch06:39951289-39951329
TCGGTGATCTTCGCCACCTGACTACTTTAGATCTGCAAAA
>SMEL3Ch06:40111073-40111113
GTGTCCGTGGGTGTATGTCGGATTTGCCCAAAGTAGTGTA
>SMEL3Ch06:40165680-40165720
TGTCTTATGGACACAAGCTAACGTTGGATAGAAGGAACAC
>SMEL3Ch06:40415448-40415488
TATATATATGACTAAAATCGACTGATTGCTCACAGTTTCC
>SMEL3Ch06:40454156-40454196
TTTTACTTTTGTTGGCATATTCCTTTCTAACGCTAAAACC
>SMEL3Ch06:40591294-40591334
ATGGGATTGAAAACACAGAAACGCCTAACTCGTTCCAAGT
>SMEL3Ch06:40699898-40699938
TTCCTCTTCTCTGTTTCAGCAACCTCTGTTTGTTTAGCTG
>SMEL3Ch06:40721504-40721544
AACTTGTATAGAATCAAGAATCTACCTCTTTTTCTGTGTC
>SMEL3Ch06:40782025-40782065
TCTTCCATGGCTGTCTCTTCGAAATTCGTGCCCCGTTTGC
>SMEL3Ch06:41012148-41012188
CTCAGAGGCACAGTATTCAAACAAATCACATAAGAGAGTC
>SMEL3Ch06:41585842-41585882
AGATCAAGAGAGGATTCTTCGAAAGCGTGTAGAGGCAGAG
>SMEL3Ch06:41596737-41596777
GCAGCTGTACAAGAACTCAGTTGATCAGTATGAAAGTGAC
>SMEL3Ch06:41750162-41750202
TCATTCTCACAATAAAAAGTAGCTTTCTGGGCAAAGTTTC
>SMEL3Ch06:41805076-41805116
ACAAGGTAGAAATTTTTATTTTCAGCGTGGAGGGGAGAAG
>SMEL3Ch06:42693943-42693983
GGCCACGTATCACTATCCAGCTAAGTGGGCACTCCCTAAC
>SMEL3Ch06:42816978-42817018
GGAAAAGGAGAAATAAGATAAAGCATGAGAGAGTTGTAGC
>SMEL3Ch06:42865767-42865807
TCCTTCTTAGGATCGAACATGGGCTCCCACTTAAATGTTC
>SMEL3Ch06:43303602-43303642
ACAAGTTCTTTTGGGGCTTTTATGGTGTAATCTACATTTG
>SMEL3Ch06:43444130-43444170
TCAGCTAGGTGCAAGAATGTTTTACAATACTCAAGATGTG
>SMEL3Ch06:44857348-44857388
AATTATGGTAGAAGGTTAGTAGGTAGTAGTGCGTCCATAC
>SMEL3Ch06:45045305-45045345
TGCCATCGAGTTTACATAAAAGAACAAGTACGATCCATGC
>SMEL3Ch06:46091450-46091490
GTCCTGTAGTCATTCCTTCTTAATCAAACAGCTTCATCTC
>SMEL3Ch06:46632965-46633005
GATTCAAGTTATGCCTGTTACTTCTTAATGTAAAAGTTGT
>SMEL3Ch06:46640668-46640708
AGTTGGGAATTGAAGGATTTGCTCAATAAAGAAGACAGTG
>SMEL3Ch06:47008057-47008097
TCCATCAGATCGCAATCACTTGGCAACAACGAAGATGATG
>SMEL3Ch06:47995111-47995151
CACTCAAAGGAAGATCTCGTCAAAGCATTGGAGGTTAGAG
>SMEL3Ch06:49386653-49386693
AAAGACTGAATGAACTAAAGCTCATAGAGGTTTGAAGCTG
>SMEL3Ch06:49848430-49848470
GATGAGTTGGTGGGATTCTATAACTGGTGCAGGGATATTG
>SMEL3Ch06:50010334-50010374
GACTTTGGCATAGTATGGGACAATAACAGGAAAAGTAATG
>SMEL3Ch06:50011289-50011329
TGCAGAGCTTTGGCCAGATGGCCCTTCTTTATTCCGACTG
>SMEL3Ch06:50148877-50148917
TGATTGTTTAACTTACTGTTTGTACTGCGTGTATACCTTG
>SMEL3Ch06:52446008-52446048
GCCTAGGCTCAGGAGATAAGCTACTGCAAGGCTCAGCAAC
>SMEL3Ch06:52850245-52850285
TTCATGATTTTCCTCCCATCACCTTCCGCTTGCCCCAAGG
>SMEL3Ch06:53580585-53580625
CACTGGGTATGTTGTTGTTGTTATAGTGGGACCCTACTGC
>SMEL3Ch06:55788844-55788884
ACTCCAAATCACTAGTTTAACCTTTATGTGTTGCCACTTC
>SMEL3Ch06:56570115-56570155
AATCAGATGAATGATTCGAACAAACCACTAATTGAGCAAC
>SMEL3Ch06:56612793-56612833
GCAACATTCTTCACATTTCAAGCAACATTTTGGTCATTTC
>SMEL3Ch06:64590148-64590188
ATAATTCTTTGAAGACTGGTTGTGCGGTGGCCACATGAAT
>SMEL3Ch06:64697651-64697691
AGAGTTACCTTTCTTATCAGTTTCTTCTGATGTTTTACTG
>SMEL3Ch06:66286281-66286321
TTCTGAGTTTCAGATTACCACATGGTAAATCTTCTGCATG
>SMEL3Ch06:67510145-67510185
GAAGTTATCACACCCACCCCATTCTTGGGGCTATCTAAAC
>SMEL3Ch06:68119062-68119102
GGCTTAAGCTAGTATACATCACAGGTTCATTAACTTACGC
>SMEL3Ch06:68290970-68291010
AACTGGAGGGTTTCTCCGATAAAGGGCAGACCAAGGGTTC
>SMEL3Ch06:68789112-68789152
AAGTATATTGTGGCCAACCATCTGTGGAAGATACAATTTC
>SMEL3Ch06:68960163-68960203
TACAAGAATGAAATGCTACTATGTCAACGAGGAAACTACC
>SMEL3Ch06:69490147-69490187
TAACACAACGTGTAGTTTCATAAAAGGTCAAGTGATGATG
>SMEL3Ch06:70077296-70077336
GGTCGTTTAGGGGGTTATCCAAAGCAAAAGAAGTTCATGC
>SMEL3Ch06:70117322-70117362
AACCAGGGCCATGTTAAACTTTTCAGATGTGATCTCAGAC
>SMEL3Ch06:72421202-72421242
TGGGTGGGGAAGGCATTTGTTTATGCCTTGGAAGCTATTT
>SMEL3Ch06:74254003-74254043
ATTGACAATGAACTCAGTTGGATCAATTCTCTTATAATGC
>SMEL3Ch06:74324622-74324662
ACAGTGTTGGTAACTACTGCTGAGTACCTGATGGTAGCAA
>SMEL3Ch06:74338938-74338978
GCGATAGATCTTAGTCTTGACGGCGTTAACCGGGAATTTT
>SMEL3Ch06:74579263-74579303
TTTGAGTCATTGTCGTTGCAGGTCTACCTCTAGCTCAACT
>SMEL3Ch06:74588217-74588257
ACTTCTATGGCATCTTGGGCTCTGAACAAGTGAATGACTG
>SMEL3Ch06:74697284-74697324
CTTAAGTTTGATTTGTTTTCAAGAGATTTCATACTTGTGC
>SMEL3Ch06:75325316-75325356
GTAGTTCCTGAAGAAGAAGTAGTTTCCCATCGTTTTTCTC
>SMEL3Ch06:75347150-75347190
GTTATAGCTAGACTTTAGTTACCAGTTGATCGCTCTTTTT
>SMEL3Ch06:76806425-76806465
TTGCCATTGGTTACTTCATGCTAATTGATGCATTGTTGTG
>SMEL3Ch06:77192810-77192850
AATTCATCAAGGGTGGAATTGGACGTTATTGGAGTAATTC
>SMEL3Ch06:77338452-77338492
CTGGGAATTCTGTACCCCATGACTTCACATGTTTGCACTG
>SMEL3Ch06:77447573-77447613
GTTTCTGTAGTTTCAATTTTTGTTTGTGAATTGGCCTCAG
>SMEL3Ch06:77569091-77569131
GCAGCTAATAACCCCAGCCATAGACCTTCAAAATCAAATC
>SMEL3Ch06:77675668-77675708
TCTACATCAGAGTTTTCAGGTGATTCATTGTAAGATGTTG
>SMEL3Ch06:77897696-77897736
AGAGATGAAGAGGATTGAGAATGCGACAAACCGGCAAGTG
>SMEL3Ch06:77986081-77986121
GTAACTCTACCTAAGAGAGCACCAAGCCAATGGTGAAATG
>SMEL3Ch06:77989610-77989650
GTAGCCGTAATTCAGAGGTGGAGACTGATTTGTATATTGG
>SMEL3Ch06:78189571-78189611
TCCACTTCATCAAGAACACGGAACTTTAAAGAGCTGAAAT
>SMEL3Ch06:78345666-78345706
ACACATTTGTATTGGAGTTTCAGACAGTGTATTGCTTTAT
>SMEL3Ch06:78497055-78497095
CTTTCGGGTGTAATGTATTTGAACCTGAATCTCCCAATCC
>SMEL3Ch06:78761206-78761246
AAACATCAGATTCTATCTTGATTATTTGAATCCGTATGAC
>SMEL3Ch06:79621759-79621799
ATTTGCTTGGAGAAATTTCTTGTCATTAAAGAAGTGGAAG
>SMEL3Ch06:79640000-79640040
AAGCTATGACTTTCTAATCTGCACTTGCTTTATCGTCTTG
>SMEL3Ch06:80344464-80344504
ATTTTGTCTCTCAAGATATCTGATAGGAGAATATGCTTCC
>SMEL3Ch06:82317925-82317965
CCTTAGAGGAAAATTGGATATGGGATTTGGGGGATTTACC
>SMEL3Ch06:82923932-82923972
GGGAAGACGTTTGTGTTCTTTTCACTGCCGAGATTATTCC
>SMEL3Ch06:84065778-84065818
ATGTCTTGGTACTTACTCTCTTTGCCGATGATTTTCGTAG
>SMEL3Ch06:84116072-84116112
TTTGTGTGCATGTGAAATTTCTGTAACACTACACCTGATG
>SMEL3Ch06:84382693-84382733
GGAGTTTTTATTTTATGTCACCGGGTCGGATCGGGTTAAG
>SMEL3Ch06:84416220-84416260
TAGGCACCTGAAATGCAGGATATTATGGACTCACCAGTTC
>SMEL3Ch06:84485029-84485069
ACCGATAGGAGGTAATGGTCTCCAACGCATAAACAAACAC
>SMEL3Ch06:84931109-84931149
AGTTGATCCTAGCATCAGGGCAGAGGTTTGGCCTTTTCTC
>SMEL3Ch06:85002944-85002984
CTCTCTTCTTGTACAATCCGCAGGCAAACCCTCTACAAAC
>SMEL3Ch06:85170872-85170912
GTAACTCTATCCACCAAGGCACAAGTATAGAATATATGAG
>SMEL3Ch06:85188507-85188547
CCTCTTCTTACTTGTATTTCTTTCTGTTATTGGAAACTCG
>SMEL3Ch06:85252718-85252758
AAGGATCTCGGTGTCATTCTCCACATTGTAGTCTATATTC
>SMEL3Ch06:85254465-85254505
TGGTGTTGCTGTTCAAATATGCCTAACACAGTCAAACCTG
>SMEL3Ch06:86357538-86357578
ATGAGCTTCCTTCTCTGTATTTTGTTCTCCAAATGTCATC
>SMEL3Ch06:88284365-88284405
CAGCCAGAGCTAAATTTCAGGAGAAATGTCAGTCAAGGTG
>SMEL3Ch06:89191511-89191551
TTTGGAGTCGGGTCTAATAGAATTGATGCATCACATCCCT
>SMEL3Ch06:89504552-89504592
TCAAAACCATAATTCAGGTGGCAATAGCATTCACTAAAAC
>SMEL3Ch06:90523629-90523669
CTCTTTGGATAGGGACCAGTGGGGCACTGCCTCCGCAACT
>SMEL3Ch06:90998911-90998951
CCGTGCATCTTTACTTGTCCCGTATTGAGTTGACACAGAG
>SMEL3Ch06:91273003-91273043
CTCACGCACCCCATTTCACTCAATGTTGGGCCCCGAAAAA
>SMEL3Ch06:91273267-91273307
ATAGTGAACAAAAACTTGTTTTGATAGACACAATCCAACG
>SMEL3Ch06:91700091-91700131
ATTTCAACATGATCAAAAGCTCCCTTGCAGCAAAGTCTTA
>SMEL3Ch06:91736431-91736471
AGACTCTGCAAGTACAAAATTTGCAATGAAGATCAACTGT
>SMEL3Ch06:91772376-91772416
CTTCGAATAGTTGCATCAAGAAATCGACCTCCTCCTGTTC
>SMEL3Ch06:91834224-91834264
AGTTGAAGACGAAGATCCAGTTCCACCCAAGAATATGTCC
>SMEL3Ch06:91835130-91835170
GAGGCAACCTAATTTGTTTTTCCTTTCTACTTTTTGATTG
>SMEL3Ch06:91850369-91850409
GATCATGCCAACTTTCGGGATCTCTCCCAATTGCCCATGC
>SMEL3Ch06:91889259-91889299
GGAAATTTCAAGCAAGCACTTATTAATGATGATGTCCAAG
>SMEL3Ch06:91916531-91916571
GACTCGACTGAGAACTCATCATGTGGTGCTAGAGGAATTG
>SMEL3Ch06:91950685-91950725
TGTTTGTGTGTGTGTGTCTTTCTTTCATTGTTTGTCTAGG
>SMEL3Ch06:91970286-91970326
ATTATTTTAAGCAGCACTAGTGTACCTCCGATCAGATTAT
>SMEL3Ch06:92007629-92007669
TGATTCCTGGATTTGGTGATTTTAGCTCCCCAACTTATAG
>SMEL3Ch06:92031797-92031837
AGTGGATCCACAGTTATTATATCAAAGATCACAACATGAC
>SMEL3Ch06:92134546-92134586
CTTTTAGATCTTTCGCAAATTTGGAACTGTTTGAAAATTC
>SMEL3Ch06:92198935-92198975
TCCATCAGCTGATATTCCAGAATCAATGCTTCCAGCATCC
>SMEL3Ch06:92247479-92247519
ATTGACTGCATAGGGCAGCAAGCTAGTAGCTCTTTCATTG
>SMEL3Ch06:92267268-92267308
TGAGCATGTTGGGGTTGTGCCTTTCACTCTCCTTACAATG
>SMEL3Ch06:92472109-92472149
ATGATTCGAGTTTCAAATTTGACGAATGGTATGTTCTCAT
>SMEL3Ch06:92513468-92513508
GCTGCTTCTTCAATGGCTTCTCTCACCAGCGCCGCCTCTC
>SMEL3Ch06:92521440-92521480
CGCCAGATTAACAAGTTGGTGCCTGAACTGTTCTATTTTG
>SMEL3Ch06:92688825-92688865
TTTGATTGGGGTCACTGGATCTTTTCTGAATCTTGTTTTC
>SMEL3Ch06:93371774-93371814
AGGGTGGTGTAATTTTGGGACCATCAGTATTAGGAAGAAG
>SMEL3Ch06:93402539-93402579
TCACCTGAGTCAGTTCCTCCTCACCTTCCAGATGTAAAAC
>SMEL3Ch06:93522469-93522509
GCGATGAACAGAACAGGGTGGGGAAGTCTAGGGAATCCAG
>SMEL3Ch06:93542890-93542930
AGCTAATTGTTTTCTTGGTCATGCCAAAGGAGGTATGTGG
>SMEL3Ch06:93603934-93603974
TGAAGTGATCAGGTCCGGGAGCGGAAAAAGGACGGTCGAG
>SMEL3Ch06:93643683-93643723
ACAAAGAAGTTGATACACAGATGCAATTGATGGAGTTGTC
>SMEL3Ch06:93734085-93734125
GTCTTGCTAGTTGAAGGAAGGAATGCCAATTATTTTCAAC
>SMEL3Ch06:93808685-93808725
GCCTAACCAGCTTAGGTACAATAATGTTATCCCTGAGAGC
>SMEL3Ch06:94297606-94297646
GTTGTCAAGTGGCCTATTTCAAGAAGTTATCACCACAAAC
>SMEL3Ch06:94307664-94307704
TACCTATATAGTCCATTTCTTGAAGCCTTGATCTCATTTG
>SMEL3Ch06:94378514-94378554
CTTGATCCTACAGTAGTATGCAATCTATGTCTCAATGATG
>SMEL3Ch06:94420852-94420892
ATCAGCATGTGTTCTCAAACTCGACTTTATGGCAGCCAAG
>SMEL3Ch06:94467877-94467917
AGCGGTTCAAATATTTCTTCACTGTCACACCTCAACATGG
>SMEL3Ch06:94502580-94502620
GAATTAGATGCAAATGGCCATGCCTAATGCTTAGGAAAAA
>SMEL3Ch06:94546918-94546958
GAAGAAGAACCAAACGCGACCGATCAGTTAACGCTTCCAC
>SMEL3Ch06:94609749-94609789
CTGCTAGAGACATGCCGATGACTATGAACAAACTCACTTC
>SMEL3Ch06:94870720-94870760
CCCATGTATAGTAAGAGTCTTTGGGACGAGGAAAAATTGG
>SMEL3Ch06:94938682-94938722
CTTCTTGTATTCCCTGCTCTCGTTCCTCTATAATAGCTTC
>SMEL3Ch06:94958835-94958875
GATGATTGGTGTTTGGCTTTGTGTATGTTGTTCCAGATTG
>SMEL3Ch06:94963923-94963963
GGTCATTTATCGGATTAATCATGTCGCTAGTGTTGGGTTG
>SMEL3Ch06:95031764-95031804
GATTAAAAAATCTTCTGCTAGAGAGAGCACCCCGGATTTG
>SMEL3Ch06:95040481-95040521
GGTTGCTGCTTTGCTTCATTATCTTGGTGTTGTTAATCTC
>SMEL3Ch06:95167416-95167456
TTTACAACTTGGAGAAATTCCTGCTGTGGTCATATCATCG
>SMEL3Ch06:95348087-95348127
GAGATGAGCTCTCATTGCTTCCAGTTCACTAGATGAGTTC
>SMEL3Ch06:95393599-95393639
ACAGCTAAAGAAACTGAGACGAAGAAAACAGAGGCATAAC
>SMEL3Ch06:95399236-95399276
AACCAGAAATACTTGACTGCAGAGACTTTTGTTCCATCTG
>SMEL3Ch06:95405738-95405778
ACGGTGTTGTACCTGATGATGTTTCCTTTATTGGGTTACT
>SMEL3Ch06:95466282-95466322
ATGTTGCGAATATGACCGAAATTGCATCACATACCGTATG
>SMEL3Ch06:95580760-95580800
TTGGAATAATAATGTTTTCCCCTGCTGGTAAGCCTCACTC
>SMEL3Ch06:95595259-95595299
CGAATCTTTCTTCTTCTGTTCTTCTTCTTATGCTCTCTTC
>SMEL3Ch06:95619537-95619577
AGAATGAGGCAAGACTAGCCCCAAGTCTAATTAGTGTTAG
>SMEL3Ch06:95627829-95627869
TTCCTGTCTCGTGAAGATCCAGATACGAGTCACAATCAAC
>SMEL3Ch06:95662989-95663029
GTGCTGAAAAGCTCCCTTTTCTTCTTCCAGCTGTTTTCAC
>SMEL3Ch06:95677988-95678028
AACCTCTAGATAGCTGCACCACCAAAATAGCAATTTAGTC
>SMEL3Ch06:95680048-95680088
GGCATCACTGAGAGTTTGTTCATACTCACCAACAATGCAC
>SMEL3Ch06:95685916-95685956
TCCTGACTTATATGCATCTTTGTATGGAAGATTGGAGATG
>SMEL3Ch06:95706051-95706091
TGCCAAGTTGCACAAATGCTACATGGCTTCACTCCAAATG
>SMEL3Ch06:95733233-95733273
TACTGTTCCAAAAGCAAATGATGAGAATTTAGGGGGAGAT
>SMEL3Ch06:95742848-95742888
ATGGTGGTATTTGCATCTGTGTTGTTTCTCATGTTTAATG
>SMEL3Ch06:95813527-95813567
GAGTATTGTAGATAAACATGAATCTGAAACCACCCATCTC
>SMEL3Ch06:96116464-96116504
GTGAATTCTTATGTGGAATTACTGATCCCTTCCGAATAAC
>SMEL3Ch06:96197925-96197965
CCGTGCCCCAGAGTCATTGCGCTAGTTGGCGATAAATTAG
>SMEL3Ch06:96334145-96334185
TCAGAAATTTCTTCGGAATCAAACTAAACCCAGGTAAGTC
>SMEL3Ch06:96435966-96436006
GCATCAACGAGCTGATGTAGCGGATTCCATGTACTACGAG
>SMEL3Ch06:96482842-96482882
TCCTTCCATTCCTATTTCCAGCAAGTGTTTGTTATCAAGT
>SMEL3Ch06:96560651-96560691
TCGTGATCCTGAGGGTAAAGCAAAATACAGGGAACTTATG
>SMEL3Ch06:96568515-96568555
TGATGCTTTCTTACCTTTTCAGGCCAACTTCAATGACAAG
>SMEL3Ch06:96586069-96586109
CCCACCCTGATCCCGACGTGTTTGGACTGAGGCGTAGTTG
>SMEL3Ch06:96589006-96589046
AAACGGAGCACAGATCATCTAATGAAGAAGAAAGTGATGG
>SMEL3Ch06:96605312-96605352
ATCAAGGAGCTAGCAGATATGGCATCATCATCATCAAATG
>SMEL3Ch06:96636046-96636086
TGTTGGTCTTGTTTCTGAAGCTGCCACATATTATCAAAGG
>SMEL3Ch06:96688245-96688285
GTGCCAGGACTCTCCATCATGTCAACCTCAACACCATTTG
>SMEL3Ch06:96718842-96718882
TTTTTTTCAGCGAGCAAGCAAAAAGTTGGATGCTGGATAC
>SMEL3Ch06:96730513-96730553
AACAATGTGTTACCTTTTCAAGAGAACATTGAACCTGATG
>SMEL3Ch06:96741892-96741932
CTCCGGAGTGTCAGATCCGGTGTTCCTGTCGGCCTGAGTG
>SMEL3Ch06:96749282-96749322
GCAGCAGTTGTTCTTGAATCTGCTGCTCTTCTTCTTCTTG
>SMEL3Ch06:96757811-96757851
AGTAGCAGAAGCACATAGAAATTACCTGTGCACCTTGACG
>SMEL3Ch06:96766894-96766934
ACCCGCAGAGGCAGACCCCTAAACCGACCGCAACAAATCC
>SMEL3Ch06:96855270-96855310
TCACTTTTTTCTCTACTATTTGGGGCATAGACAACTGACA
>SMEL3Ch06:96863132-96863172
ACAACTATGAAAATGGGAACTGCACCTTGAAAGTTAATGC
>SMEL3Ch06:96897467-96897507
GAATTGGTTTCAGCAATGAGTCGAGAACTCAAGATTACAG
>SMEL3Ch06:96940907-96940947
AGACTTACTTGAGACAGTTGAGGATTTTTCCAAGTCAGAG
>SMEL3Ch06:97121358-97121398
CAGTCAACGTTTGGGCTAATCTCGAAGGGAACGCTTGCTC
>SMEL3Ch06:97159102-97159142
AGCTGTTGATTTTATTAGTTTTGTGTGTTCCATCAGAATG
>SMEL3Ch06:97313083-97313123
TGGGTGTGCGTGTGGGATCCATATATGATTTGGTCAACTT
>SMEL3Ch06:97333215-97333255
CCTCCTCCAAATGGTACAAAACTGTATGGTGCTGGTCCAC
>SMEL3Ch06:97343413-97343453
AAATCAAGAGACAGCAGGCAGAGACTTGTTGTCGAAAATG
>SMEL3Ch06:97392217-97392257
TCAAGAACGATCTAGAAGGTACAAGACCACCACGATTAAG
>SMEL3Ch06:97397535-97397575
ATTTATCACAAAGCTTAGGATTGTCTTTACTTACTGTGTC
>SMEL3Ch06:97413476-97413516
ACATGTTGACAAGGATATAAGAGTGAGGAAGTTGGGTAAG
>SMEL3Ch06:97512019-97512059
AGATTTGGGAGTTTGGGTAAGTTGGAAATAGTTAATTCTG
>SMEL3Ch06:97530407-97530447
TCTCGACAGGAATTCATCGATAGAACCATTTCTGCACTTG
>SMEL3Ch06:97593119-97593159
GCATGACTGTTTAGAAACAACACTAGAAGACCTAAGTACC
>SMEL3Ch06:97593223-97593263
TGCATTTCTCCCATTTCTTTTACTGATGGCTTCACATAAC
>SMEL3Ch06:97734399-97734439
AAACATCAGAGTATTGAGGATAAAATCTTGCTTAAACTGC
>SMEL3Ch06:97974298-97974338
GCTTTGTTTACCCATAAGAGTGACTGAATCATTTTCTTGA
>SMEL3Ch06:97979568-97979608
TTTTGTGCTTTGGGATAGGATTCATTCTAAACACTATTGC
>SMEL3Ch06:98037059-98037099
CCAGTGGCAGAGGCAGAACCGGAGCCGGTGACCGAGAAAG
>SMEL3Ch06:98382792-98382832
AATTTAAAACTTTAGCCTGGCCCCTTTCTTGACTATTAAC
>SMEL3Ch06:98567489-98567529
GATTGTTATTCCGCTAGATCCCTACACAAATTATGACTTC
>SMEL3Ch06:98836093-98836133
TTGTAGAAACTGGAAAACTAAAGGAGCGATGGGAAGTTGG
>SMEL3Ch06:98882027-98882067
GAAATTGAAGGTACTGATGGGTCCAAAACCCTGCTGAAAC
>SMEL3Ch06:98935252-98935292
ACTGGAAGATTAAGCAATCAGTTTGTGCTACTGGGTGTGG
>SMEL3Ch06:98946331-98946371
TGTGTGGTCACTGTTTCGCATTTTGTCTGTTAACCAATCG
>SMEL3Ch06:98951882-98951922
CGAAGTTGGTAAAATGGCCGACGACAGTAAAGCAACTGAG
>SMEL3Ch06:98957235-98957275
TAACCTGAGGAGCCAGAAAGATTACTTGAACCAGAGATAG
>SMEL3Ch06:98970387-98970427
TGCTGCCGTCTTTTGTCCTTCTAGCCTCAAACTATTCAAG
>SMEL3Ch06:99003348-99003388
GGTGGCTTTGTTGCCTATTCCATCAGGAACCGCTGAACTC
>SMEL3Ch06:99003921-99003961
TTCAAACTTCTCTCTAGAAGAACTTGTGATCTTATCCTGG
>SMEL3Ch06:99036610-99036650
TTCTTTCCAGTGGGGAGAGTACGCCGATATCAGTAAGTGG
>SMEL3Ch06:99055834-99055874
CTGGGTGACCATGTTGGTTCGGGTGACATAATCGGAGGAC
>SMEL3Ch06:99155360-99155400
CCTTTTTAACACTCCATCTAGGTCTTTTTAGTGATTTTTG
>SMEL3Ch06:99181190-99181230
TTATCGATGATGGATTCGGACAAGATCCATTTTTGGCTAC
>SMEL3Ch06:99206926-99206966
GCTGTAGTTTCACCTCCTCCAGTGGGCTCACCTTCAAATC
>SMEL3Ch06:99226434-99226474
TGCTTTCCAATATTGCGACCAGAGAAGAGACCAACTAGAG
>SMEL3Ch06:99232508-99232548
AACATCAGACATCTCATGAGTTTGTGAGACAGGACTATTT
>SMEL3Ch06:99569656-99569696
GTTAGGGCCAGGCAACCGAAGATATATTCAAATATTGATG
>SMEL3Ch06:99575000-99575040
ACATACTCGTATGTCCAGAAATATAGGCCGTGAGCTGGTG
>SMEL3Ch06:99626552-99626592
TTGTTAAACCTGCAGCGCGATGTTGTTTCTGCACATTTAG
>SMEL3Ch06:99644352-99644392
TCAAAATACATTCTCGTGAATTACTTTTCCATCTTCAAAC
>SMEL3Ch06:99751047-99751087
CCAACAACTTCCTTTAATTTGCCCATTTTTCTTTTGATAC
>SMEL3Ch06:99763171-99763211
ATAGCATATTCTCTAGCCAATTTGAGATGATCTTGTAATC
>SMEL3Ch06:99855971-99856011
ATGGTATTTGTTTAGACTTTGCTTTGTGGTTTAATTGGAG
>SMEL3Ch06:99872809-99872849
GATGGTATAAGCTACACATTTACCACCTCGTCCTATCTTC
>SMEL3Ch06:99881291-99881331
GTCTTCAACATCTGTGGAACACGTGATGTCCCATCTAAGG
>SMEL3Ch06:99889258-99889298
TCTGGCTAGAGAAGGGCAAGCCACATGAATGCCCTGTATG
>SMEL3Ch06:99973514-99973554
GGAGTTTATTTCCAATTTTACCTTTTAAAGCTGGTCCTTC
>SMEL3Ch06:99987968-99988008
TTGTGAATATTTGATGTGCAGACTTGGGGTGTTAGCATTC
>SMEL3Ch06:100049639-100049679
AGAAGGTCAAGGCAATGAGACCACCTTCACTACTTGAATC
>SMEL3Ch06:100056408-100056448
CTCGAGACAATGCCCTATAATAGATGAAACAGGAACCATC
>SMEL3Ch06:100071519-100071559
TACAATCGCCGTCGCCGACTTCACCATCGACGCCTGTTTC
>SMEL3Ch06:100093394-100093434
GATTTCCTCTCCTTACTAGTTTTTTAAATTTTTGGTCAAG
>SMEL3Ch06:100113505-100113545
AAGAAAAACTGGCATTTGTCACTTGTATGTCACCTGTTTG
>SMEL3Ch06:100113876-100113916
TAAACAGGTGAAGGGACCAAAACTAAATGACAAGTTAGAC
>SMEL3Ch06:100124615-100124655
AAAACACAGCCCACGACTGCTGCAAGTGAAGATTCAAAAG
>SMEL3Ch06:100149385-100149425
CGATGAATCAGCACTAGCACTTGTGTCAAGAAGAAGTTAC
>SMEL3Ch06:100219259-100219299
TCATTGGAACGATACAATGACAAACAAAACCTACACCAAC
>SMEL3Ch06:100237798-100237838
AATCACTTGTAGAATTAGGGACAAATATACAACATGCAAC
>SMEL3Ch06:100272969-100273009
TCTTTTATCACTTAGCTCATCGGAAAAGCAGCATGCCATC
>SMEL3Ch06:100341249-100341289
CAAGAAAAACAGAAGCTTACGATGCTGCTCTCCTACAAGG
>SMEL3Ch06:100630632-100630672
AGGCGATGTGAGGTAGAAGGGTGAGATTTTGGTGAGTAAT
>SMEL3Ch06:100630971-100631011
TGGTTATAACACTGAGTTGTAATGTGGCAGGGAGCTTGTG
>SMEL3Ch06:100642114-100642154
TGATTCTTTGGTGTCTTAATTTCTCCAAGTCCAACCTTTC
>SMEL3Ch06:100656134-100656174
TGAGAGAAAGGAACTTCATGAGCAGCACCTCTAACGGTTG
>SMEL3Ch06:100690276-100690316
GGAATCAAATTGCAAACACTAAACTATTTATACCAAGTGC
>SMEL3Ch06:100699261-100699301
CGGTCAAATTACCGAATCAGCTTCTCAATGCGAGTTCCAA
>SMEL3Ch06:100777530-100777570
TTTGAGAGGAGAAAGTTGGCAAAAGAAGATGTTAGAGAGC
>SMEL3Ch06:100879078-100879118
GCCTTAAGTCTTCTGCGGAAATCTTTGCATAAACATGAAG
>SMEL3Ch06:100989838-100989878
CAGTTTTTTTCCTTTTAGCAATGCCCTTCGGATATAATTC
>SMEL3Ch06:100996947-100996987
ATTTGTGGTGGATCAGCAATGGATTCCCCGAGAGGAGGAC
>SMEL3Ch06:101027999-101028039
GAGCAACCAAAGCAGACTCCAAATTGGTGAAGTGGCTATC
>SMEL3Ch06:101177143-101177183
GTGGATCCGTAAGGTTTCCTTCTAGCAAAGTGAGTAATGC
>SMEL3Ch06:101202919-101202959
TCGAACTTCATCTCTCAAGGACATTATGAAGTGATCAACA
>SMEL3Ch06:101289014-101289054
TTGAGAAACCATGATTCTCATGTACAACCTGCAGTTCCTG
>SMEL3Ch06:101393079-101393119
GGTTGTCGTTGTTTATGCAGTCAAAGTTGCTCAGTGTTTG
>SMEL3Ch06:101415781-101415821
CCTACTGTACAACCAATGCGAACCTTTACTGGTTCATTTC
>SMEL3Ch06:101470573-101470613
TGTTATTCAGGAATTTTAGTTCTTCCCTTGATCTGGTTTC
>SMEL3Ch06:101493374-101493414
TCCTGTTCCAGGAAACAACCGCTTTACCTGTGTGAAGTAG
>SMEL3Ch06:101525152-101525192
AAAGATAAGTATATCAGCTGCAACTGTGTCAAGTTCTTTG
>SMEL3Ch06:101557676-101557716
GCCGACTGGGGCTTCGTGCCTATGGCTTGGACCCTGCTTC
>SMEL3Ch06:101583928-101583968
ATCAGCTGCTCCAAATTTCAGGCACTTGACAACAATAGAG
>SMEL3Ch06:101591722-101591762
CCGCTGATAATCAGCAATGGCGAAGTATTCTTCTCGAAAC
>SMEL3Ch06:101599664-101599704
CTTTTCATATCAAGATTTGAAGCAATTGAGGAAATTCCAG
>SMEL3Ch06:101613654-101613694
TGCTCTATCTTCTTGGTTTTCTTCAAACGAGTGCATCAAG
>SMEL3Ch06:101636027-101636067
TGTAGAAGCTTATAAAAGTAATCAAACATCTCCACAGACG
>SMEL3Ch06:101664017-101664057
TGTGTCTCCATATTTTGTTTGCTCTCCTCTTGAAAATTCC
>SMEL3Ch06:101680162-101680202
AATTTCTTTTGTGTTTTGGTGAAATTTTGACATTCAAGTG
>SMEL3Ch06:101763430-101763470
ATGCAATCATACTTAGTGTAGGCATGGGTGGATTGAAAGC
>SMEL3Ch06:101796110-101796150
GTCCAGGTGAATATCCCTATGCTCCTTTGCTTGTAAGTAG
>SMEL3Ch06:101837742-101837782
GAGATTCCACTGCTTCAGCTGATGGGAGCATTGTATATGG
>SMEL3Ch06:101932217-101932257
GCTTGGAGAAGGTGGATCGGATAAAATGGTGATGTTAATG
>SMEL3Ch06:101959426-101959466
TGATTTAAATGAACCTGAATCTGGCCAGCATACTCCTTGG
>SMEL3Ch06:101992136-101992176
TGTTTGACAAATCAAGATGCCTTTGAGGAGCAAAACTAGG
>SMEL3Ch06:102042720-102042760
AACTCCACCCAATTGTCTATACAACAACCAATTTTCTGTG
>SMEL3Ch06:102058851-102058891
TGCTTATGTCTTCATAAATGTTGTGTTTCTGCTTTCTTTT
>SMEL3Ch06:102066122-102066162
TTGCCTACCTGATTGAGCCAACTGAAAGTGGTAAATCCTC
>SMEL3Ch06:102100791-102100831
TTCTTTATTAGTTGCTATGCTTTGTTCTCAGTTTTCTTTG
>SMEL3Ch06:102117986-102118026
GTAGGAAGATTTTGTTTTCTGTGAATGTGTATGTTGTGTC
>SMEL3Ch06:102147359-102147399
TCAAAATGACAGGAAGTCTGGATAAGAGTTTCGAAGGTAG
>SMEL3Ch06:102159378-102159418
GACCACTGAACCCTAGGACAATCTGAAGAGTGGAAGCAAC
>SMEL3Ch06:102191778-102191818
TCTGCTACTGCTTCCGATGTACCGGAAAAAGCGAGTGATG
>SMEL3Ch06:102270009-102270049
TCTAGAGTTATGAATTAGGCTCGCAATGTCCGTGAAGTAG
>SMEL3Ch06:102285633-102285673
CCTGTTACGGAACTAGATGATCGCAGAATTTCAGTTACTC
>SMEL3Ch06:102294192-102294232
AAGCCTTCAGCGGCGGTAACTTTTCCGGTGATTTTAGCAG
>SMEL3Ch06:102350755-102350795
AAGGATCATGTAATCAAAACCAGATGATAGGCCCAGAATG
>SMEL3Ch06:102380936-102380976
TGGAACTTGATCCAAGTTATAATAAACAACAAGACCTTCC
>SMEL3Ch06:102414298-102414338
TCTCTTTTAGCTGATAGAAGTTACATGAGTGGACAAAGTG
>SMEL3Ch06:102446652-102446692
TTGTGTATCAGATGTTCGGAAAATGCGAAGAAGGAAGAGG
>SMEL3Ch06:102480090-102480130
CAAAAGCCTAATTAAGTCCCTCCCTATCTTCAAACACAAG
>SMEL3Ch06:102495615-102495655
TCTTGACAAATCTCACATTCCATTTACTCTGCCTTTTAGA
>SMEL3Ch06:102503597-102503637
TTAATGCGCTATACTCAACAAGAAACAAGAATGGGGTATG
>SMEL3Ch06:102574498-102574538
TTCTCTTCTTCTAGAAGCTTCTTTACACTTTTCCATTTCC
>SMEL3Ch06:102837853-102837893
CACAAATAACCAGCCTGTGGAAGAATTGAGAGCGCCGTTG
>SMEL3Ch06:103134141-103134181
GTCGCTCGAGTATCCTCAGCCACATATCTACACTTATTGC
>SMEL3Ch06:103173016-103173056
AGGTCCACAATCTCTTCTTGAAGCTCTTCAGTAGTCTTAC
>SMEL3Ch06:103827330-103827370
CTGTAGGAGTAATATCTGGTGCACTTCTGTACATTAAGGA
>SMEL3Ch06:104005589-104005629
TGATAGAAAATGTGTAAACAGCCTCTAGTTTTTTCCCAAG
>SMEL3Ch06:104022780-104022820
CTCATTATCCGTGCGCCCAGGCAACTGAAAAGAGTAGAAC
>SMEL3Ch06:104036164-104036204
ACTCTCTGGCGCGAAGCCACACCGGAAAGTTTCTGTTCAC
>SMEL3Ch06:104336954-104336994
CACTGAATGTAGCCTACTTCAATAAGAGAGAGGGATGGAT
>SMEL3Ch06:104498478-104498518
CTCAAACTAACATAGTAGTATACTGACAGTGCATTTTTCC
>SMEL3Ch06:104569959-104569999
ATGGTGTCCTTATTTTTATTTTGACATTCTCGTTGGTGTC
>SMEL3Ch06:104616743-104616783
GAGAGGGTGGAGGATCTCGTCGACGGCGGAGAAATCAATG
>SMEL3Ch06:104629622-104629662
TGGATTTATACAAGTCGCGAAATGTACAACAACAACAATC
>SMEL3Ch06:104659674-104659714
CAAGTTAGAACAGTTGGTTTCCTTCAGTATATCCTCTCAG
>SMEL3Ch06:104676420-104676460
AGCTGAAGAAGAAGCAGATGATCCAGGGAGCGAAACTGAC
>SMEL3Ch06:104691100-104691140
TATATCTTTTCTTGAAACAAAGAGCTGTTTAGGACCTCCA
>SMEL3Ch06:104719317-104719357
CAAGGAGGACTATCATTCACTTTTTACAGCATGGTAGATG
>SMEL3Ch06:104749989-104750029
ACACTGCAGTGTCATACACAAGCAAGTGACCACACTCAGG
>SMEL3Ch06:104797893-104797933
ACTAATTGATCAGATTGATTCTTCAATTTTCACTTCATGC
>SMEL3Ch06:104835475-104835515
AGTTGAAGTGGTTATTGGAAAGCCGGACTGTTGAGGATTC
>SMEL3Ch06:104890604-104890644
GAGGACGAGGGAAAGGGAGAGGGAGAAGTCAAGCAAGAGG
>SMEL3Ch06:104899565-104899605
AACTGAGCCCGAAAAGACAACATAGATGTGTAGTGAACTC
>SMEL3Ch06:104910182-104910222
GCAGCACCACAAGCCTTAGTGAAGAAAGCTATCGCAGTGG
>SMEL3Ch06:104938286-104938326
GCCACCTCTGTCAATCATTTCGGAAACATAAAATGAATAG
>SMEL3Ch06:104945662-104945702
ACAACTTCGCCGGCCATGCAGGAGCGTCACGAGCGGACTG
>SMEL3Ch06:105031919-105031959
CAGTGCATAGACCACAGAATTGTTCCATTTGCAGAATCAC
>SMEL3Ch06:105058913-105058953
GGTGGAACTTCCAGGGTCTTCGCTGGAATCATCAGCATTG
>SMEL3Ch06:105100757-105100797
TGTTCCCTAAATCATGCCATTCTTGGTAATTGGGCTATTG
>SMEL3Ch06:105258396-105258436
GAGAGTCCTCTTCAACCAAAGGAAAGAGGTTCAGTTTTTC
>SMEL3Ch06:105338092-105338132
TTAAAGTTCAGGTCAGCAGATAGGTGTTTAGAGACACAGG
>SMEL3Ch06:105368454-105368494
GTTTGATAGGGAAATTGACATTGGTGTTCCTGATGAAGTT
>SMEL3Ch06:105450228-105450268
GACACTTACTTTGAAGGGAAAAAACAAGCATCTGTTGAGA
>SMEL3Ch06:105545355-105545395
CCCTTAAAGTATGTATGTTACACTGCAGATGGGATCTCTG
>SMEL3Ch06:105546133-105546173
AGTAGTCAAGCATATGCTTGCTATTGATTGGAGATTCTGG
>SMEL3Ch06:105560778-105560818
CGGCCAACCAATTCTCACTGAGCAGCAAATATCAAGTATC
>SMEL3Ch06:105635942-105635982
TCCAGAATCATCACCACCACCAGTACCATTAATGAACCAT
>SMEL3Ch06:105708256-105708296
TTTTTGCTGTGGAAGTGAATAATGGGGCCGAGGTGGAAAG
>SMEL3Ch06:105772739-105772779
TCTACAAATGTTTGGACTGATTTCTCCATTGCTGTATTAG
>SMEL3Ch06:105787869-105787909
ATTGATTTCAACAACACAATCATCACAAAGTTTTTCAAGG
>SMEL3Ch06:106031417-106031457
GCCATCAGTCAAACGCCAAAGAACGAATTTTTGTATGATG
>SMEL3Ch06:106203938-106203978
GTTCTCACCTTTGCCCTCTAACTGTAACTCCAAATGCTTC
>SMEL3Ch06:106227825-106227865
CCAGTAGGTAGAAGAACCCTATGCACCATAAAAAGATTCC
>SMEL3Ch06:106303520-106303560
AAGATCAGGGGAAAGTGGGAGCACTGACTCAGAGTTGGAA
>SMEL3Ch06:106342238-106342278
TCAATTTCTTAGAGAAGGGGCATTATTAGGAGGAAAACTG
>SMEL3Ch06:106354856-106354896
CTTTGTACAGATAAAGGCGAGACAATGTGCGGTGAGACAG
>SMEL3Ch06:106368077-106368117
GAGGGGTGTTCGACGCCGAAGCGAGACGATTGTCAAATCC
>SMEL3Ch06:106393690-106393730
TTAAGGTCTGTATCTAATGGACAAGGCTCATCTGGTGCTC
>SMEL3Ch06:106416074-106416114
TGGCTCAACTTGATCCACCACATAGATTTTCACACTCATC
>SMEL3Ch06:106428347-106428387
AAGCACCTTCTTCTCTACAATTAGATGACAAAATGAATGC
>SMEL3Ch06:106557279-106557319
CATCTCAGGCTGATGTTTTACAAAAATAAAAGCTGAACTG
>SMEL3Ch06:106559736-106559776
GGCGTCCATGCCAGAATCTTTGGGTTTCAGAAAGGACTAC
>SMEL3Ch06:106636161-106636201
TTGAGACATTCTTTGAAGCTGTAGCACTATGTTGGTTGAG
>SMEL3Ch06:106736486-106736526
CTTGGGCAACCAAGAAAAGAAATTGAGCATAATTGGTTAG
>SMEL3Ch06:106758590-106758630
AATGCAATAGACCTAGCAGATAAATTTCTTCCAAAACTAC
>SMEL3Ch06:106765951-106765991
GAGAAGCTTGCATAGCTTCTTGTCATAGTTAACCTTCTTC
>SMEL3Ch06:107058751-107058791
ATTTCAGGTCGAAGCCCACAAGCAGCAATTCCGACAGCAG
>SMEL3Ch06:107075424-107075464
CTGATGTCCTCCTTATATACCAATTTTGAATTCCTTGCTC
>SMEL3Ch06:107119126-107119166
CTTAATCTTACTTTAGTTCGGTTAACCTTACACCTTTGTT
>SMEL3Ch06:107170474-107170514
ATAATGCATAGAGATTCGTGTCTCATGAACTGTTTCAAAG
>SMEL3Ch06:107184150-107184190
CTTGAGCTCCAAAACCCTGAAGAAATGCTCCGGTCAATAC
>SMEL3Ch06:107701836-107701876
ATTAAGCAAAAGAAGATGTTTAATTTATGTTGCAAACAGC
>SMEL3Ch06:107809943-107809983
TGCACCTTTTCACTTCTGCTTTTCGTTTTACATGTTTATG
>SMEL3Ch06:107941821-107941861
TACTATTCATGAATGCTTCTGCCGATAACAGGTAGCTCAC
>SMEL3Ch06:107958953-107958993
TAGTCTGCATCTTCATAAAATGGTGATCTATATTCATGTG
>SMEL3Ch06:107972975-107973015
TTGGGCATCTAATCCACCAATGTCAGCATATGATTCCAAG
>SMEL3Ch06:107983410-107983450
TTAACCTTATGTTGATGGAGCGGAGCTTTGTTTCCTTTAC
>SMEL3Ch06:108031307-108031347
AGCACATCAGAAAATTCGGAGTTTGTAAATAAAGACGATG
>SMEL3Ch06:108046260-108046300
TTGCTTCACAATGTTGGTCTTAAAGGGTGCTTGTCTCACC
>SMEL3Ch06:108048040-108048080
TTGGAATTGGGAACGCGCTGTAAATGCGAGATAACTTGAG
>SMEL3Ch06:108067401-108067441
GGTTGTAAACATATCTTGATTCTGGGAATTGTAGCCTTAG
>SMEL3Ch06:108106009-108106049
GGATTGAGCGTGTTTGTTGTAGTTGATCTGTACTTTTAGG
>SMEL3Ch06:108121587-108121627
GCACAAGAGGAAATGGACATATTACTGGACTAACTTTTGC
>SMEL3Ch06:108233306-108233346
TAGTGGAGTTTATAGACTGATTGTATAGTTTTTGGAAGTC
>SMEL3Ch06:108245699-108245739
ATCTGCCTCTGTTTCTGGTGTACACAAATCCAGGTCTAAG
>SMEL3Ch06:108273512-108273552
AATAAATGGAGCTCAAGAATGTTATCATTTTATCTTGCTG
>SMEL3Ch06:108398464-108398504
TAAAAAAGTAAAAAGTATTCACAGACAAACGGCCACTAAG
>SMEL3Ch06:108432235-108432275
TGCGTGGTCACTTTGTGTACGACTCCCTATTCGATCATTC
>SMEL3Ch06:108456625-108456665
ATGTTCCTGCAGGGCCATTCTCGCGATCTGCAGTGAACTT
>SMEL3Ch06:108510694-108510734
GATGGCATGCAAAATCTACAAATAAATAGGCCCAATCAGC
>SMEL3Ch06:108519330-108519370
CATGAGCTGTCTTTGACATTGAAAACTTATTATTGCAGGA
>SMEL3Ch06:108532267-108532307
GACGGCGAGCTGGTGGTCATGGTTCCCAAAGGCGCGAATG
>SMEL3Ch06:108566023-108566063
AGGTTCACTTCCCAGTTTAAAGATGATACTAAATTACCTC
>SMEL3Ch06:108583393-108583433
GATTTCGAAGACAATCGTAAAGTCTCTTCTCCATCTTCTC
>SMEL3Ch06:108592887-108592927
GTGCATTGGTAAATCTGAAGCGATAATCTGAAACCGATGG
>SMEL3Ch06:108603552-108603592
TTCTTTTTATCAGAAAGGGAGAGTTCTGATTTACCTCGAC
>SMEL3Ch06:108624861-108624901
AGAAGTTCTGGATCATTTGTGAATAAATTTGTCAATTTGG
>SMEL3Ch06:108630009-108630049
CCTTGTAGTCCTTAGAACTGCATGCTGCAGCCTCTTCTTT
>SMEL3Ch06:108685342-108685382
AAATCTGTGTCCAGATCTCAAAAAGCAGGGCTTCAATTCC
>SMEL3Ch06:108704116-108704156
ATGGGTGTATAAGGGTTGGCCATATCTGTGAACCGAGACC
>SMEL3Ch06:108797944-108797984
GGTTCGGTGAAGGAGAGAAATATGTCAAAGCAGTCTTCTC
>SMEL3Ch06:108804713-108804753
TATGTAAGTTAATAGCTGAGATCAAATCAAATTTCCTTGC
>SMEL3Ch06:108863858-108863898
AGACTCAAGAGCCAACTGCCTAAACTAAGGCGAGAAAAAC
>SMEL3Ch07:250719-250759
TAACACTAGTACAACAGCTTACGTGAACGAAAGTAGAAAG
>SMEL3Ch07:414037-414077
TCAGGTTCATCACTGTGCTCCTCTTTGATAGTGATTTCAG
>SMEL3Ch07:484679-484719
TTAAGTTCTATACACTGACGATCGCGTTAAGAATATACAC
>SMEL3Ch07:501317-501357
AACAAGAATTGGATAGGATAACAACACTTCCGGGACAACC
>SMEL3Ch07:519040-519080
TGTAAGAACGGTATGAAAGATCGATTTCCCAGCAAAAAGG
>SMEL3Ch07:540182-540222
ACTTTTTTGGTAATGTTTTGCAGGTGGAGTTCTTTATTTG
>SMEL3Ch07:546976-547016
AACACTCTGATTCAAGAATGTTCACATTCCCAAATACCAG
>SMEL3Ch07:552015-552055
CCAACAAGATCGATTTGTCCCAAGGGAGTATCTAGATACC
>SMEL3Ch07:562943-562983
ATGTGTTCAGCATCTAGACAAACAGCCAAACGCAAGTTTC
>SMEL3Ch07:927684-927724
CACATGCAGAAAGTATACTTGTGATTGTGACGGGATTTGG
>SMEL3Ch07:933243-933283
CCAAGTATCAAGTTGCATACCTTTGCTCGTCCAGTTATTG
>SMEL3Ch07:1126443-1126483
CACCTTAACCTTGTTACCAATGAGAAGTAGGAAATGAAAC
>SMEL3Ch07:1193315-1193355
GTCTTATCCATTTTGTTTGAACACATGCTATGATAGTAGA
>SMEL3Ch07:1541332-1541372
GACTTTTCACTACCAGTGTACATCATTTCCTCAATAGTTC
>SMEL3Ch07:1610534-1610574
TACTGATTTAGAGTCTAGCTTTGCCAGGGACAGTTTTCTG
>SMEL3Ch07:1617884-1617924
ATGTGCAGCTGACAGAAGAGCCTCAGAATATAGTGCATTG
>SMEL3Ch07:1667399-1667439
ATTTGTGAGTTTTTGCCAACTTTCAATTAGCTTCACATTT
>SMEL3Ch07:1675094-1675134
ACAGGTATTTTCTCTTTACTTTGTTGAGTGTCATTGACTG
>SMEL3Ch07:1830085-1830125
GCCCTAGAGGTCATGGTAGGGTCATAAGTATCCCTTCTTG
>SMEL3Ch07:1935614-1935654
ACACGTAACCAGACGGAGTCGCCGCCTTCTTCTCCTCCGC
>SMEL3Ch07:1951435-1951475
ATGACTAACGCCTCCTAAAAACCCTGTGTTTCAAAGAAAA
>SMEL3Ch07:1963369-1963409
ACATTTAAGTCCCATTCCAACAAGATCATGACAACATTTC
>SMEL3Ch07:1981912-1981952
GAGCTTGAACTTGATCCTGAACCTGAGCCAGCTCCTGCAC
>SMEL3Ch07:2140664-2140704
AATCTAAATTCCCTTAGTATGAAGTGAAAATCAAGCTTCT
>SMEL3Ch07:2164578-2164618
AGTATGGTGACCCTTGCATTCGAGCCTATGTTGCACAGAC
>SMEL3Ch07:2189334-2189374
GGACTTTTCAATTTGAACAACAAGGTTAGTCCAAGTATCC
>SMEL3Ch07:2361241-2361281
TAGCTTCAATTTTTGAGGAGGAAAACAATGTTAAAGAAGG
>SMEL3Ch07:2404968-2405008
TTCTCAAGCAAGAGCAAAGCGTTGGGCTTCAATTCTCAAG
>SMEL3Ch07:2493087-2493127
ACTATGTTGAGGAAAAAGTACAGTAGGATAAAAGTTGGTT
>SMEL3Ch07:2597267-2597307
GAAGGACATGGCCATATCATTTATCTTCGGTTTGTGATTC
>SMEL3Ch07:2677425-2677465
AGCACAAAGTGGCAATGTGGTGCTGAGAATGCTGGCAAAG
>SMEL3Ch07:2684754-2684794
GAACCATACATTGCTTCTACTGTATATGGCCTTACTTTAC
>SMEL3Ch07:2756744-2756784
TTCGTTGATTCATCGAAAAAGAATGTGTGGTGAATGAAGG
>SMEL3Ch07:2932510-2932550
CTCAAGCACTTGAAGAGATAAAAATCCCATTTCTTTGGTC
>SMEL3Ch07:3211314-3211354
CGGCGTCGTCACACGACGATTTTCTCGAACAGATTCTGTC
>SMEL3Ch07:3235752-3235792
TCAGCTCTTAATCACACACACAGAGATCTCATATTCAAAC
>SMEL3Ch07:3275560-3275600
CCACGGAGGGCATTAGATGTGAGGGTGAAGGAGATTAAAG
>SMEL3Ch07:3280805-3280845
CCTCAGCTTGTTTGGTTTGCCACAAGGAGATTGTGGAGAG
>SMEL3Ch07:3285829-3285869
AGCTTCGTATAATGGTGGATTGATGAGAAAGTACAATTCC
>SMEL3Ch07:3295658-3295698
ATCGGATTCGATAGCTAGGGTTTTGGAGAAGAGTGAGGAT
>SMEL3Ch07:3310538-3310578
TTCCAATGCCAAGTGAGAAAGAAGCTCCAGCAAGTAAAAA
>SMEL3Ch07:3322616-3322656
GATGGCTTCAAAGAGGCAATGATGATTTTAGCAACCTTTC
>SMEL3Ch07:3341113-3341153
ATTTTGCAGCCATGGCGTGGTCGCCTCACTCTTTGCTTCG
>SMEL3Ch07:3405863-3405903
ATACCCTTTAAAACTTATTATTTCCCTCAAATTCTTGACC
>SMEL3Ch07:3420250-3420290
GACCAGTTTGATTTCTGGGTATTTTCAGAACCATAGAGTG
>SMEL3Ch07:3425590-3425630
TGGCTGCAGCTAAGATCAAGACGAGTTATTCGACCTGTAA
>SMEL3Ch07:3492107-3492147
CTAAGAGCAGCAAGCAATTTGCATTAGAAATGGTACTGTC
>SMEL3Ch07:3524220-3524260
ATGCTGATGAGATAGATAAATTACATGATGCCAATTGCTG
>SMEL3Ch07:3658477-3658517
ACAAAGTTAATTTTGTATTTGATTAGACGCAAGAAACGTG
>SMEL3Ch07:3765188-3765228
GGTATCTATATGAGTTACATCAGTTACTACAGCCATGTTG
>SMEL3Ch07:3833022-3833062
GAGGCTGTTCTTTTAAACCCCATACTCTGAAACAATACAG
>SMEL3Ch07:3843042-3843082
ATATGTATCTAAAATGTGGGTTAATAGAGGAAGCCGAGAC
>SMEL3Ch07:4020926-4020966
CAGTTTTTTATGGCGGGGAGACAGGGGAGGAGAGATAAAG
>SMEL3Ch07:4358856-4358896
TGATTGATGTTCTTTGGAATTTTCATTTCTAGGACATTAC
>SMEL3Ch07:4371940-4371980
TCCCGAAAGCTGTCCCTACCAACTGCATTCCTCTTCTATG
>SMEL3Ch07:4381222-4381262
AAGCTAGGGAAGGGCTCGAGCGTTCTCATGGAAAGGAAGC
>SMEL3Ch07:4387598-4387638
GGGGATCCTTTAGTACTGAATTATCTGAGCGATTCTGATG
>SMEL3Ch07:4412195-4412235
TGGGGAAGACATAAGATGGGCCCAAGTTCCTCCGAACTGC
>SMEL3Ch07:4470833-4470873
TGACAAGTGGAACACCACATAGAGTTCTCCGAAACTTGTC
>SMEL3Ch07:4501389-4501429
CTGGTCTACAATGTTTGATGAAAATTTGAACATGGTTGTG
>SMEL3Ch07:4502591-4502631
ATGGTGTGCCAGTGCCAGAGTTGGTATCCGTTGCTCCAGT
>SMEL3Ch07:4570968-4571008
TATGGTCATTGATGCCTTCTTCTTCTTCAATGAGAGATTC
>SMEL3Ch07:4834049-4834089
TCACATATTCCGGAGCAGCATATCCATAAGTTCCTACAAC
>SMEL3Ch07:4852038-4852078
TGGTCTTCTCCGACCTTCAATTTTCATGAGACCAAAAATC
>SMEL3Ch07:4966696-4966736
TGATACAAATAAGTGGGGACACATACTAGGGATCATACTC
>SMEL3Ch07:4966934-4966974
GGCATAGCATCAAGATTCAAAGTCAACAAACCAGACTGTG
>SMEL3Ch07:5000465-5000505
AATAGATGCCTTACTTCGGCAGGTTGCCTGGGAAGGTCTC
>SMEL3Ch07:5019968-5020008
CAGTGTCTTCTGAATGCTTTACATTTATTGAACTGTTCTG
>SMEL3Ch07:5040955-5040995
GCAGCTTCAATTTCCACAAGCCCTTGAATAATTGGACAAC
>SMEL3Ch07:5080668-5080708
TCTCATAATAGCTCTCCATGCTTGCATCTCTACCTCTAAG
>SMEL3Ch07:5081422-5081462
GAACTCTGAGTTAATGATTGGTTGTGTTGTATGGCGGAAG
>SMEL3Ch07:5098706-5098746
CTTCATCATCATCATAATCATCATCTCCATCATCTTTTTC
>SMEL3Ch07:5122074-5122114
TAAGGTCTACGTACAATCTACCCTCCCTAGATCCTAGTTG
>SMEL3Ch07:5228409-5228449
CAAAGAGTTGTCACTAACAAACCAGAAGATCCAAGTTTTG
>SMEL3Ch07:9362803-9362843
ATTCTGCAAAGGTACCATTGCAACACCTTATGAGCAATGC
>SMEL3Ch07:9531295-9531335
GAGTGTCTTAAAATGGGTTAAATTTGGAGATTTTGGACTC
>SMEL3Ch07:12025847-12025887
AGGTTCCATTTGAGCAAGTGGGATATATCTAATTCGAGTG
>SMEL3Ch07:12286341-12286381
ACTTAACTTCAATAGGAGATGACTGTTTCTCCGGCAATCC
>SMEL3Ch07:12303527-12303567
CCATAGATTCCCATCAACCAATAAAGCTGAATGGAAAAGC
>SMEL3Ch07:12519236-12519276
TTTGAGGTTATTGTGTTAATGCATTTTGAGATGAATTTGG
>SMEL3Ch07:13334561-13334601
ACTGAATTCCCAAAAAGGATCAAAGTTGGAATTAGGAATG
>SMEL3Ch07:13434728-13434768
TGGTTGATTTTTTTGCCTATGACTTTTACAATGATAGAGT
>SMEL3Ch07:17062512-17062552
TGGAGTGTATCAGGCAATTGCTCCTTAGATGTGGCGAAGC
>SMEL3Ch07:17181952-17181992
AAATTTAAATTCTTTTTTCTCCTTTCCTCAGGCAGGTATG
>SMEL3Ch07:17586291-17586331
GAAAATAACTAATATACCTCTTGTGCCCTGTTTGGGTTTC
>SMEL3Ch07:17604366-17604406
ATACTTGTCAATTTCGATAATGGAGTTTTGCTCGAAGAAG
>SMEL3Ch07:17623150-17623190
TGCAAATTGTAGTTGCAGATCCCATAGTCTCACAAGCAGA
>SMEL3Ch07:17632084-17632124
AGGACTTCCACAATCATCAATAATAGACTTGCTACTACTC
>SMEL3Ch07:18818776-18818816
TACAACTCAGTAATAGTACCTATAGTTGTGTGCATTGGTC
>SMEL3Ch07:18873802-18873842
GTGCTGGACAAAGACACACAAAACACATCTCACTAGAATG
>SMEL3Ch07:18987588-18987628
GCCTGTACTTGTAACGATACATACCCGTCAACTGACCAAC
>SMEL3Ch07:19069678-19069718
ATTGATCCACATGTTCCTAAAGATGGAAGTAATTCTCCTG
>SMEL3Ch07:19285704-19285744
TATGACAAAATTTGTAATTTGGCTTTGCTGAAAAATATGG
>SMEL3Ch07:19292542-19292582
GGAACTTATTTCCACTAGAGGACGATTCATGTATACATTC
>SMEL3Ch07:20000748-20000788
TATGATTCTCGATAAGTTACTAGCCAAGAAGGTTATTGAG
>SMEL3Ch07:21538146-21538186
CAAAATCAGGAGCTCCAACATTCAAAGATAATACATGTTC
>SMEL3Ch07:21594002-21594042
CTTATAGAAAAGCGTGGCTTGGACGCAACGCGCATTTCAA
>SMEL3Ch07:21794990-21795030
TAGGCATATGGTACAAGGACGTTATTTTATCGCAAACATC
>SMEL3Ch07:23791593-23791633
ATTTCACATGTAAAGGTTGTGTCTTGAGTAGCCCACATTG
>SMEL3Ch07:23929728-23929768
TGTGAGAAGCAAGGGTGAAAAAGTTCAAGCACGTGAAGAG
>SMEL3Ch07:24006757-24006797
TCAAAAACCTCGAAAGCATCAGCAACACAGCTACATTTAC
>SMEL3Ch07:24057384-24057424
TTATCCCCTGCGATGAATGCTGTAATAAGGATGTTCAAAT
>SMEL3Ch07:24683513-24683553
TCTAATCTGTGTCTTTGTCAACTTCAGAACCAACTCTAGG
>SMEL3Ch07:24737344-24737384
GAATCCATTCAGATGATGGAGACACCTCTATGTAAATTGC
>SMEL3Ch07:25054310-25054350
GAAGATAAATCACGTTGTATTGATGCACAGTTTGATAAAG
>SMEL3Ch07:26127706-26127746
CATGTTGTATATGAATATGTCCACATAGATGACAAACAGG
>SMEL3Ch07:27258834-27258874
TTTGTCTTGTCCCTTAATTTCCCTACACTTGCCATTATTC
>SMEL3Ch07:31155960-31156000
TCTCGCCGCCGGTACCTTGTGAGCTCCGACGTCATCGAAC
>SMEL3Ch07:42011272-42011312
AGAAGGATCACTACCACAAAATGCTTCAAGGTATATGCTG
>SMEL3Ch07:43743138-43743178
TAGAATTTCGCTCTTAGGCTGTTTAATAGAACTTTATCTG
>SMEL3Ch07:44345094-44345134
CCCACATGTCTATTTATAATGGTCCAAAAAGTTAGATTCC
>SMEL3Ch07:44590009-44590049
GCTAACAAAGATTCTTGAGAACTTGTGCCAATGGGTTTAC
>SMEL3Ch07:44592713-44592753
TGATGTTATCTTGAAAATTCTCATGTTTGCAGGGCCATTG
>SMEL3Ch07:44715064-44715104
GCCTTATTACTCAACCAACAGGCTTGTACTTTATAGGTTA
>SMEL3Ch07:45157137-45157177
TGACATCTGCAAGCATCTAATAGGAACGACAAGTTAAATC
>SMEL3Ch07:45157247-45157287
TATGAAATACCTTTGGAAAAGTAGTTTCAGTTTCCCATCC
>SMEL3Ch07:45669429-45669469
ACTCGATTGTCTAACGACATGGCTACAACAGGTGTTCCTC
>SMEL3Ch07:45859112-45859152
ACAGCGGTTGGGAAATCCTTGCAAGTAGATATAACCAGAA
>SMEL3Ch07:45879288-45879328
ATGTCACTACTCCTTACTTATCATTGTCGTCCGCATCAAG
>SMEL3Ch07:45912831-45912871
ATCACAGAAAATCGTGTTTAAAAGCACAGAGGCAGGAAAG
>SMEL3Ch07:46180074-46180114
GCAACAGCTGAACTCAATAACAAGTTAAGTGCAGTCTTGA
>SMEL3Ch07:46412101-46412141
GGTTCAGACTACAAATCTGTTAGGGTTGGTGCATTTATGG
>SMEL3Ch07:47307525-47307565
AAGGCCAAAGGAAATCAGCTGTGTCATGCCGGAGTCGTAG
>SMEL3Ch07:48312056-48312096
CTTTTCAAAGAAATTTCAGTTTCCATCATCATAAGGTCTC
>SMEL3Ch07:48353512-48353552
AGTCCTTGGAAAATATACACCCAAATTTGGTCGCCAGTTG
>SMEL3Ch07:48367900-48367940
ATGGGAACGAGAACTGGAGACGGAATTAGACGGTCAAAGG
>SMEL3Ch07:48393196-48393236
TCCTTGGAGAATCTTGATATCCTTTCAATGTATAATCTGC
>SMEL3Ch07:48421298-48421338
AGGAACTGCAAAGAACCTATCTTTTTAGCTCATCTAAGTT
>SMEL3Ch07:48428360-48428400
GAAACCCTGAACTGCTTCCATGATTCTCAACTACTGACAC
>SMEL3Ch07:48469133-48469173
CCAGAAACAATGCTTGTAGTTATGTGATCTTGCATTCCTG
>SMEL3Ch07:48504444-48504484
ACCTTGTTGAGTAATTGCTGCCATTGTTAGAATATTTTTG
>SMEL3Ch07:48521097-48521137
TTCAACCTTAGATAACTGAAGATTGGTCTCTCTGGGACAG
>SMEL3Ch07:48555412-48555452
ATGTTTGATGTGTTTAGTGATTTGTGTGAGCAGAGAATGC
>SMEL3Ch07:48592998-48593038
GGCCCAGTCTTATCCATACGGTGGATACTCTGATCCTTAC
>SMEL3Ch07:48655471-48655511
TAAAGCCGAGTACATAAAAGCCAAATGGCTTAGCCCACAC
>SMEL3Ch07:48723639-48723679
TGATGTTCGTTTTCAAGGCCTCCCCTGCTACAGCCATTAG
>SMEL3Ch07:48742173-48742213
AGAAAAAATGTGGCTTTTAGATCAAAGGCTACACTTTTCG
>SMEL3Ch07:48756393-48756433
AGAAAAAATGGATAAGAGATGAATGAGATGATACCTCAAC
>SMEL3Ch07:49128111-49128151
TCTTTCACAAGGGAAACGTCCGCTTGTAATTGGTTCCTTG
>SMEL3Ch07:49441538-49441578
AAAATCAGCAGCTAAAAAGTCAACTAGTGCCATATAAATC
>SMEL3Ch07:49620573-49620613
AAATAGTTGTAACCCAAATCTATTAGAATGATCTCCTCTG
>SMEL3Ch07:49661472-49661512
CTTAACTAATCAGAAGGTGAAGTTATTTTCAGACTTGTTC
>SMEL3Ch07:52416905-52416945
CTTTAACTAACAAGATTGGAGTGAGAGAGATGATTATTGG
>SMEL3Ch07:52571144-52571184
TAAGATATGGTTTGAGAGTGACATCTAATTATGTGGATAG
>SMEL3Ch07:62633411-62633451
CGGACAAGGGTTTATAATTCATAACCTTCAAGCCGTTGAG
>SMEL3Ch07:64332154-64332194
TTGTTCTCTACCTGGAAGATGTGCTTAATATATGCCAAGG
>SMEL3Ch07:66908478-66908518
TGACATTATCTGAAAATGGCAAGGCAGTGCAGAAAAACAG
>SMEL3Ch07:67182871-67182911
TCGGAGAACATTCCCCGAGCTGCAAATCCAGCGATAAATG
>SMEL3Ch07:67206450-67206490
TAGAAATCAAAAATGGAATCTTTGCTTATTGGGTCGTTTC
>SMEL3Ch07:67229510-67229550
ATGTCAGAAATGAAACTTGGGAGAGGTGGCAAACTAGATG
>SMEL3Ch07:68800583-68800623
CCATACCTACATGTATGGCAGCTGTAGGCATTGTTCATAC
>SMEL3Ch07:75889014-75889054
CATTGGTAGTAGTGACAGATGATTATGGATTCCTGACCAC
>SMEL3Ch07:77466491-77466531
TTGATTCTTGTGTGTTCTTAGGAACTGATAGTATTGATGG
>SMEL3Ch07:77484177-77484217
GCATAAAGGCATGCTTTTTGGTAGAAGATCCAAGACCTCA
>SMEL3Ch07:77528831-77528871
TGATTGCTGCGATAGCTATCTTGTAACATAGAAAATGAAC
>SMEL3Ch07:77559459-77559499
TGTTTGGTTGATTCGCCTTAAAAGGTTCCAACACTAAGAG
>SMEL3Ch07:83440223-83440263
TAAAAGAATGCTATAGAGCTATTTGCAACAACAGATCCTC
>SMEL3Ch07:83865273-83865313
TACCTCGCCCGTTGCAACAATTCCCAATGCAGTGGACCAG
>SMEL3Ch07:85137032-85137072
TATATGTTTGATCCCACAAGTTTTAGCGTTTATTTCTATG
>SMEL3Ch07:85140278-85140318
AATCCAGATACACAAGGTGAGATTATTTTGACATGGAAGT
>SMEL3Ch07:85145656-85145696
GCTTAATGCTTTGCAAGAGGCATTGGAAGCTCAAGAATTG
>SMEL3Ch07:85474097-85474137
TTCATTAGACGCTTGACGGCCAACTCTATCTTCTCTCCTG
>SMEL3Ch07:85537349-85537389
CCAATGCTGCGTGATAAACTGATTTCTTGCTGAGGTAATG
>SMEL3Ch07:85972386-85972426
TTCGATCATAATTTGATGGTCGCCCTAGTCTCCTCTTTAC
>SMEL3Ch07:86138007-86138047
CATGCCTGTTGTTGATGCTCATGGTGGATGTAGTGGACAA
>SMEL3Ch07:98185132-98185172
CTTGTGTTACACAAATGACTCACATTCTTTAATGGAAGTG
>SMEL3Ch07:111130566-111130606
TTTCAACTACAATGAGATGAATAATATTTGTGGACCAAAC
>SMEL3Ch07:111148109-111148149
TCAGATCAAGCTGATGGGAGGAATGAAATGGCTCCAAATG
>SMEL3Ch07:116225912-116225952
AGGAATTCAAAGCCTTGTCTAACCAAGCGAAAAAGGTTAG
>SMEL3Ch07:120738860-120738900
TCCGCCTTTAAAAGCGTCTTTGGTTGCTTCAACATCTTTC
>SMEL3Ch07:120803378-120803418
TCCTCCATTTTAGCAAGAATCTGTGGAGATGGCGGTGCTC
>SMEL3Ch07:120955953-120955993
AATTGCTGAACAAAACACTTTTTCGAGTTGAAGATAAAAC
>SMEL3Ch07:121296237-121296277
AATCAACTGCTAATTGAGCTTTATATTTGATGTTTGGTTG
>SMEL3Ch07:121416646-121416686
TTCAGTGAAGCTAAAAGCAAATTGGAAGCACTGGACAAAA
>SMEL3Ch07:121690376-121690416
ACAAGTTGCTCATAAGCCTCTTTATTATTCTTACACTCAC
>SMEL3Ch07:121804686-121804726
AAGCATGTGGATTGATAAAGATGATTTCATTGAACCTGTG
>SMEL3Ch07:121811456-121811496
TATCAAAAGAAGTTTTGCCAACTAATCAATTCTCTGTATC
>SMEL3Ch07:121821335-121821375
TAGGACTTGGAACATCTATTCTTGTAAAGCTGGATAATGC
>SMEL3Ch07:121837638-121837678
GTACCTCACAAAGAAATAAAGATTCAACCTCTCTTGTCAC
>SMEL3Ch07:122160534-122160574
GTTTGCTGCCTCAAAGACATGAATAAACAGTAGCTCATAG
>SMEL3Ch07:122940294-122940334
AGTGGAACGTTTAACCATCAGTTGATCCTAATGCCGTTTG
>SMEL3Ch07:123069321-123069361
TCGAAATTCAAAATCAAAAAATCCAAAAGAGGTCTGACTC
>SMEL3Ch07:123191579-123191619
GTCAAACATGTTCTTGTCTCCAAGTATGTGATCCACCATT
>SMEL3Ch07:123375120-123375160
TTAAGCTAGCTAGGTGTAGTTGTAGTTTTTTCTTTTCATG
>SMEL3Ch07:123632590-123632630
TTTTCTAATAGCAACTTTGCGTCAAATCCATCAATACCAG
>SMEL3Ch07:123927012-123927052
ACCGGCTCATCGCCTAGGCTACATATATAATTCTTTTCAC
>SMEL3Ch07:123956842-123956882
TTGCAGCATGGATCAATATGCCCGGTGAATGGAAGAAGAC
>SMEL3Ch07:124041333-124041373
GCATGGGAACAAATTCTCCCTTAATATGACCCTCCATAAC
>SMEL3Ch07:124383348-124383388
CTTTTTGAATTGAAGATTGATCCACATGCTTTACTTTATC
>SMEL3Ch07:124836337-124836377
TTGTTATATAGTTCCTACAGTATCAAAAATGAAGCACAAC
>SMEL3Ch07:124882117-124882157
ATCTACTATACATGTCAATGAGAGCACTAGCAACAAAGAC
>SMEL3Ch07:124898995-124899035
CCAAGAAAACCGAAGGTCTTCTGCAATATATAAGCAGTTC
>SMEL3Ch07:124899423-124899463
CTGATCCTTCCGAGGATCTTTTCGTTTCTTCTTCTCCTTC
>SMEL3Ch07:125107946-125107986
TAATATGAATTCACTTTGCTGAATTTCACCATTCTTCTTC
>SMEL3Ch07:125146583-125146623
TTGACCGACAAACAAGTTTACTTTGTTTGATCCATACAAG
>SMEL3Ch07:125163164-125163204
GGGCCAGCTTGCGTGGACCTCGACTAATTCCGTGGGATAC
>SMEL3Ch07:125288428-125288468
CACCAATGAAAGATCCATTTGCAAAAATTTGACTGCCTTG
>SMEL3Ch07:125294508-125294548
TCTTATAGCAATTGCCACTACGTCTAGCTTTTGTAAGAAC
>SMEL3Ch07:125957808-125957848
CAGCTAGCATGCAAGATAAGCCTTTTAACGAAGCATTCAC
>SMEL3Ch07:126030154-126030194
AAAAGTAGTCTTTCACATTTTACATGCTCAGTTGATCTTC
>SMEL3Ch07:126100034-126100074
TTCCTTTGCTCGTGCACTTTCATATCTATCTCAATTTTTG
>SMEL3Ch07:127208224-127208264
TATCATCATCTTTTTTTCGATCTTGATCTCTCGCAATTAC
>SMEL3Ch07:127279119-127279159
TGCACAGGCTTTCCAAGCGCTCCGTCAATTCTCTCCTTCG
>SMEL3Ch07:127682250-127682290
TGATAGGGTAAATGTTGCGTTGGCTTTTTATAAGGAGATG
>SMEL3Ch07:128080611-128080651
ACACCGAAATCGGCGCTTCGGTGGATAACGCCGCGTCCTA
>SMEL3Ch07:128093572-128093612
ACAAGTTTGAAAGGCAGTTACACATGTTTGGTATGGTAAG
>SMEL3Ch07:128324368-128324408
GGAACATAAGCTTGTATAGATTAGAGCAAGCATCACTTGG
>SMEL3Ch07:128400983-128401023
GAAGCTTTTGGGCTGAGGCCATTTGTTCCAGCTTATTTGG
>SMEL3Ch07:128433301-128433341
TGCTGGAACTGGATATGATAATGCTACTGCTGATGTTCTG
>SMEL3Ch07:128715338-128715378
GGGGAGAAAGGCAAACATGTCCTACAAGCAGGCTGTTCAA
>SMEL3Ch07:129091639-129091679
CTTTGGTTTTCCACTTTATTACTATTCCATTCGGGTTTTG
>SMEL3Ch07:129314501-129314541
TTTAATTTAATTGGCTGTGAAAATTTTATTGTCTCCTGTG
>SMEL3Ch07:129316849-129316889
TTTGCGTTGATTCTTGTTTTGAACCACAGATTTACCATAC
>SMEL3Ch07:129388152-129388192
TAGAGATTGAGGCATGACAAAACCATCTCAAGCGACTCTC
>SMEL3Ch07:130288435-130288475
CGTGGATATGCAACTTTTGAGACTATTCACTTTGATTTGG
>SMEL3Ch07:130396460-130396500
GAATAATGTCTTGAACCATGGTGGCTCTGTTAGATACTTG
>SMEL3Ch07:130438389-130438429
CAGCTTATGGCAATACTCCCTCTTTTCCCCTTTTGAATAC
>SMEL3Ch07:130486009-130486049
TCGATGCCATCTCCTTCCTGAGTTTGGAAGAAATTAATGC
>SMEL3Ch07:130526886-130526926
GCTGTAGATACAGAGCAGCATAGTTTGAGATCATTTTTAG
>SMEL3Ch07:130539073-130539113
ATGTCCTACAAGTACATTCCTTTCTACCAAGATTGACAAC
>SMEL3Ch07:130557254-130557294
TCAAGGCCTCTTGCTTCAGCTTCGAGGACTGCTCCTCATC
>SMEL3Ch07:130569920-130569960
TTTTGATGAAAAATCCAATTTCCCATTCAAGATTTGCTTC
>SMEL3Ch07:130576241-130576281
TTAAGTAAAAGCAATTATGAGGCCTCTCCAAACATCTCTC
>SMEL3Ch07:130627136-130627176
GGTTTGACAGACTTGAAATGAGTCACCCCATATGGTTTTT
>SMEL3Ch07:130664861-130664901
GTAAAAGGATATTGCATTGATGTTTTTGAGGCTGCCATAG
>SMEL3Ch07:130701646-130701686
ACTATCCATTTCTAGGATTTGCTGTTGCAGCGATTTTACG
>SMEL3Ch07:130768084-130768124
CCCTCGGAAAATTTTGTGCATTCCACCATATCAGGACTTG
>SMEL3Ch07:130787433-130787473
GATTGGTTTTGGGCTGGGCTAACTAACTTTTAGTCTGTAG
>SMEL3Ch07:130906365-130906405
TTTTCATTCATTGATGCTGTGAAGAGATTAGTTGAAGCTG
>SMEL3Ch07:130984995-130985035
GTTCAAAACCATGTATAACACATTCAGAGGCTAATGATAC
>SMEL3Ch07:131028655-131028695
CGAGGTCATGGTCAAAACTCCAGGGGTCGTGGTGGCCGTA
>SMEL3Ch07:131067258-131067298
CAGGATTTTCTCTTGTGTAGCTGAGCTTGGAGTACGTTTG
>SMEL3Ch07:131187332-131187372
GGAGCTGAGAGAAGCCGGTGTGGATGGAATCATGGTGGAT
>SMEL3Ch07:131207989-131208029
AGGTAAGATCTGATGCTTCCACATTAGTTTTGATTGTGTA
>SMEL3Ch07:131314821-131314861
ACTGCCAAATACTTTGGGACTATTCTTAAATGACCATATC
>SMEL3Ch07:131321633-131321673
CCTCTTGAAACAATTTCTTGATTTCCTCATTGCCAAATGC
>SMEL3Ch07:131387574-131387614
TTTAGCTTTAACTTTAGCAGCATATTTGGCGCAGGAAGAC
>SMEL3Ch07:131651273-131651313
CACCCACATGACTTGTTGAGCCAAAGTTACATCATTGTTC
>SMEL3Ch07:131706602-131706642
CCCTATTAATAGTCACATTTCACTTCAACCATAGCAAAAC
>SMEL3Ch07:131829281-131829321
GCCTACTTCTTGAGTGATTGTCAACTCATTGTTGGAATTG
>SMEL3Ch07:132353996-132354036
ATGAACGAAATAACAGAGTGATACTTCATATCTAACCAAC
>SMEL3Ch07:132674307-132674347
AGTTCGGAAAAGGGCCCGACCACAAGGGTGTCTTACCTTG
>SMEL3Ch07:132683032-132683072
CTGACAAAACGGAAAATCATTGAGTGTATGCGGCGTGATG
>SMEL3Ch07:132836736-132836776
ACTTTTGTCAATTGAACATGGTGGATTTTCTCTTCAGTTC
>SMEL3Ch07:132923351-132923391
TTGAAGACAAAAACCAACTTCACATGGAAAAAAACAAACC
>SMEL3Ch07:132939339-132939379
AGAATGAAGAACAGAACTCAATTTCATCTCCAGTTTTTGC
>SMEL3Ch07:133045958-133045998
ATTTCGACCAGATCTGTACAGTTTTTGACCAGATCTGATC
>SMEL3Ch07:133409953-133409993
AGTTACTCTGAATGCAGAAAATTAAATAAATTATCATCGC
>SMEL3Ch07:133538257-133538297
TTAGCAACATTTGGCTATATTGCACCGGGTAAGTCTTTTT
>SMEL3Ch07:133565569-133565609
CAACGATTAAATATCTGGTTCATGCTAGGGAGTTGTGAAC
>SMEL3Ch07:133590153-133590193
GTCGACGACATGACGGAGAGGACCGGCGGAAGCTATGAAC
>SMEL3Ch07:133606813-133606853
AAATCGTCTACAGAGGGTTCTTCTTGACCGCGCTTTCCTC
>SMEL3Ch07:133644805-133644845
TATACAATCACAGATGTTTGAATGGATTAAGAAGTCCAAG
>SMEL3Ch07:133792198-133792238
TCATTTTTTCAAAAATTTCATGTCTGACAAAACAAGTCCT
>SMEL3Ch07:133903736-133903776
TTGCTTCTTTTGTTTAATATTGAAATCCGTTGCTGTAGGC
>SMEL3Ch07:133923676-133923716
AAGAGCCAATCTGAGAAATTCTATCCCTATAAAGAAGCTG
>SMEL3Ch07:133941703-133941743
TATTTATTCGAATTATTGAAATTTGATTTTTGGCGGGAAG
>SMEL3Ch07:134192419-134192459
GAAGTCGCCGGCGATGGAGATTTATGGTGATGGTGATTCG
>SMEL3Ch07:134210619-134210659
AAGCTGTAGCATCAAAAAATGAGGCCTCAGCCTTAAGGTC
>SMEL3Ch07:134221518-134221558
TATTTTCTGAAATATGAGCTGCAGGGTCTTGGAGGTTCTC
>SMEL3Ch07:134228534-134228574
GATGCTATTTCGAATGCTTCATCAACTTATGCTTCTTTTG
>SMEL3Ch07:134273886-134273926
TTTCCATTAGTGTCCCACCTGAACAACTTTTTCACTGTTC
>SMEL3Ch07:134323107-134323147
ACTCCGGCGAACTCCATCGCCACCGGCGCTACCTGATACG
>SMEL3Ch07:134334943-134334983
GGAGTGTCAATCACTTGATACCTCAGATATTTGTAGTCAG
>SMEL3Ch07:134344375-134344415
TTGTCATGTTGTGTTTTCTGATTTTCAGGTCACAGATTCC
>SMEL3Ch07:134375384-134375424
CAAACTAACTTATGTTTGGTGTGAAGTCAGACATAAAATC
>SMEL3Ch07:134705923-134705963
ATATTATCTTCAACAGGTTCATACCCTTGTTGTGAAATCG
>SMEL3Ch07:134723243-134723283
GAGCCATAATTTATGTTAATGTTTGGGCTATTGGAAGAGA
>SMEL3Ch07:134776430-134776470
TCTGAAGAGGGTAGAATGTACGCTGACCACTATCTCACAG
>SMEL3Ch07:134786539-134786579
CTATCAAATTCTATATGTACAAAATCCCACAACCCCAAAC
>SMEL3Ch07:134819993-134820033
TCTTCAACACCACAAACTTGAACTTGTAATCTTCTTGATG
>SMEL3Ch07:134831671-134831711
TAAATGTAACTAACCTTTAATCAATGGTGGTGAGCGTTAG
>SMEL3Ch07:134843598-134843638
GTATCGAGTAATGGGATTGTTGGTGGAAAGAGGAAAATGG
>SMEL3Ch07:134968704-134968744
CCCGCTAAGCCAAATCTTCAGCCCTTTCTATGTTATATTC
>SMEL3Ch07:134971736-134971776
TATCTGGCACCTTCCCATATCTAGCCAGAAATTCCTTCAG
>SMEL3Ch07:135002739-135002779
TGCCTCTCAGTGACCTCTACAGCCACACCCATATCTCAAG
>SMEL3Ch07:135073236-135073276
TTGGCAATTTGCTATTCTTCTTCTTTCTATTGGTGCTAAG
>SMEL3Ch07:135089917-135089957
ATCTGATAAAGATATCAACCAAGAGAACTCTGACATAGGC
>SMEL3Ch07:135101660-135101700
CTTTGGAGATATTGAATAAGAAATGCCCCAAATTGAAATC
>SMEL3Ch07:135132082-135132122
TGAATGTATATTTGGTATCATGGGCAGAGCTAGGGAGTTC
>SMEL3Ch07:135142910-135142950
TGTGGAGGTGGCAACGGTGGTGGTGCTGCTGCTTGTGGAG
>SMEL3Ch07:135212932-135212972
TCACCTTCACTTCTCCAAGCCATAGATTTTTCAAGTTTGG
>SMEL3Ch07:135227443-135227483
TATAACAACTTATAAGCACTATCCAACTGACCTTCTTTAC
>SMEL3Ch07:135551500-135551540
CAAATTGTAACATTTTAAAGTTTGCGCATAAGAAGAGGAG
>SMEL3Ch07:135556878-135556918
ATTTTCAAGCGACCTAGTCCTTCCAAATCTGGTTTGTCAT
>SMEL3Ch07:135623277-135623317
ACACCGACACCTTTGGCATATTTTCTGGCTTTGAGGAACC
>SMEL3Ch07:136024331-136024371
GGAAATTTCTATGATCTCTGATACGCTATCGACGGTGGTG
>SMEL3Ch07:136070159-136070199
CTTAATAAGAGGCCTTGCTTTTGCAAACGGTGTAGCTTTA
>SMEL3Ch07:136080800-136080840
TTGTGTAAAGAATGGAAGGCCAGATAAAGCATATCTCAAG
>SMEL3Ch07:136411634-136411674
AATAAAGAAGCAGCAGCATTTCCTCTAAGGGTGGCTGGAC
>SMEL3Ch07:136458179-136458219
TTCTGTTCTTTTTTTCCCTAGAATTTTGGAGAGAGCTCAC
>SMEL3Ch07:136480502-136480542
TTGACTGGTGTTAGTTGAGCAGCTGGCATAGTGTACAAGG
>SMEL3Ch07:136495135-136495175
TTGATGTCTCACAGCAGCGGACGCTTTTAAGAGCAGCAAG
>SMEL3Ch07:136570028-136570068
TGAATGTGATTTGTGTTGTAGTCATTTGTGGTGTACATGG
>SMEL3Ch07:136605733-136605773
GAGATCCGACTACCCGACCCATTTAATAGCTTCGCTGGAG
>SMEL3Ch07:136608307-136608347
AGTCGTTTATCTGATTTCTTGTTTTCGCTGCTTTTCAGTC
>SMEL3Ch07:136613360-136613400
CCATTGGAGCTTTAAAATCTTCACCTTCTTCCCATAATTG
>SMEL3Ch07:136624389-136624429
TTCTAGAATTTTCCTCCACGGGAAGTTTTTGTTTACTGTG
>SMEL3Ch07:136645077-136645117
GAAAGGAGGCGTTGGGGTGACGGAGGGTATTATGGAGGTG
>SMEL3Ch07:136661669-136661709
TCAAAGATGAACCAATGCATATAACCTATGTTGCTTGGAC
>SMEL3Ch07:136692716-136692756
TTGTTGGTTCTCATCAGAAACAACAGTTGATGGAAAATGG
>SMEL3Ch07:136720552-136720592
AAAGCATCTAATGTCAGCTGCCAACCACAGAGAGCAATAG
>SMEL3Ch07:136741396-136741436
TTGTGTACTTTCCAATCAAATCATAAAACCTCTTCAACTG
>SMEL3Ch07:136791160-136791200
ATTTCACCATGAATATAATTCTCACATAAGTAAAGCTGTC
>SMEL3Ch07:136874940-136874980
AGATAATAGCAAAAGGGAGCTTCCCATTATATAGCTTGAG
>SMEL3Ch07:136906556-136906596
AGCGTTAACTAACTACAAAAGATGGGGGAAATTACCAATG
>SMEL3Ch07:136912015-136912055
GTTAATTTGGATTTGCTTGCTGTTGACAGGTTATATCGTC
>SMEL3Ch07:136946128-136946168
TTCACCTGTTCATCTGGGTTTTGGATTATAGCTTTTCTTG
>SMEL3Ch07:136981062-136981102
CTTAAAATCGGTGGGACTGTATAAGCTGCCATTTCTTCTC
>SMEL3Ch07:137052292-137052332
AGTGCTTGATTTGTATGCTGAACTTAGTTCCCAGCAAAAA
>SMEL3Ch07:137060248-137060288
TAGCCAAAAGGGTCAGCAGGCCCTGCTTTTAGTTTCTCAG
>SMEL3Ch07:137407716-137407756
GATGTAATCACACCCATTGATAGTAAAACACGATTGCTTC
>SMEL3Ch07:137484538-137484578
AGCAATAATCTATCGAAAACAAATTCTCTGACAGGGTAAG
>SMEL3Ch07:137508209-137508249
AACAACACTATCATTTTTCCAAGTTTACCTGTAAGGAGAG
>SMEL3Ch07:137530128-137530168
ATTAAGAAAGAGATTGGTCTCCTCCCTTCACGACAAAGTC
>SMEL3Ch07:137573057-137573097
GCTGCAACTGGAAATGTGAGCTCTCTATCTGGAGCTATTG
>SMEL3Ch07:137822917-137822957
TGGTCCCAGTTTCCAGCACTTTTCCAGTAACTCATGAAAC
>SMEL3Ch07:137865672-137865712
CATCAATAGCTTGATTTGGAAGCGTGAATCTTGGGAAAAC
>SMEL3Ch07:137959362-137959402
TGCCTGTTTAGAATGCCACAGATAGAAGTGAAGTAAACTC
>SMEL3Ch07:137989065-137989105
AAATAGTGCTGAGTAGGATCATTACTTAATTCTGAAGCAG
>SMEL3Ch07:138000640-138000680
ACTTCCGCCATTTCTTATATCAAGATTTGAGTAGGCTGTA
>SMEL3Ch07:138008263-138008303
GGCATGGATAGGTATACAACGTCGTGGAAGAGCACAGATG
>SMEL3Ch07:138013611-138013651
CCTGGTGAATATGTTGATCGTCTTGATTCTCATGGATACC
>SMEL3Ch07:138076955-138076995
CGATGAATTCAGAGATTTTCCGGCAATTTAAAGTTTTGAG
>SMEL3Ch07:138086177-138086217
TTCCGTTGCTCAAATTCCATTGTAAGGTGGCTGAGTAAGG
>SMEL3Ch07:138109113-138109153
CCGCTTATTCTATATGCTTGTTATTGCAGAAAGATGAAGG
>SMEL3Ch07:138118452-138118492
TTTCTTCATCTTCGGCTGTGGAGGAGTAACCACCGGGTTC
>SMEL3Ch07:138129081-138129121
GCTGGCATCATTACTCCAGGGAACTGATAGCCTAAATTTG
>SMEL3Ch07:138158420-138158460
GCTGGGAAATAAAGCTCCGACTCCTGCCTCTACCTTTTCG
>SMEL3Ch07:138562318-138562358
AGGAATTGTTGCACATTCATTTATGTATAAACCGTTGAGG
>SMEL3Ch07:138616369-138616409
ATAGCAGAGGTCTGCTTGTTGGCTGGTTCGGTTAGGAATG
>SMEL3Ch07:138631978-138632018
CCCCGAAGAAGCCACCCACAGGGAAGACGAGAGCTGATTC
>SMEL3Ch07:138643630-138643670
CATACATTAGAGGACATCTTCCTTTCCCCATTTTTCTTCC
>SMEL3Ch07:138693900-138693940
ACTTTTTAATCTCTGGCGAAACTTTTTGTTATGAAGATCG
>SMEL3Ch07:138720976-138721016
ACAACGCACTGCTTAATGCAGCTGTGTTTACTCCAAATCC
>SMEL3Ch07:138736107-138736147
TCGGGTTCTTCCAGAGATAACCCAAATTCCAGTATTACAC
>SMEL3Ch07:138750312-138750352
CACAATGACGTCATGGAATTGCTCCATCTCCTTTAGATCC
>SMEL3Ch07:138815099-138815139
GCTGAAGTTCCAGCAAGAGCTAATGCAAAGCCCGCAAAGG
>SMEL3Ch07:138828672-138828712
GATTCAGAAGAATATGGAAGTCCTATTGCCTTGGCCTCTG
>SMEL3Ch07:138858633-138858673
CGGCTGAACCGTCCGGAGTTACCTGGTCCGAGTCAGAAGC
>SMEL3Ch07:138871870-138871910
TCGCCATCGCCCTGTAGCTGATGTGGTCCCAGTTATTGAG
>SMEL3Ch07:138925884-138925924
TTTTGCTGAAGGCTTTTCTCACAAGATCTTCACCATCCAT
>SMEL3Ch07:138966660-138966700
GGCACGTGTTCGGAGAATAGGCTTATTGATAGTTCACCAG
>SMEL3Ch07:138977354-138977394
AACCAAAAAGATGATGGAGATGCGAACAACGAGAAAGGAG
>SMEL3Ch07:139068054-139068094
TACATACTCTTCCCATTTTTCAAAACATCATGAATAGCTC
>SMEL3Ch07:139103570-139103610
CAGGACGATGAAACTTATCGACTTATAGGTTTAACTGTTG
>SMEL3Ch07:139113271-139113311
TGGGTTGTTCAATTTGCTTCTCTTCTTCAATTCGTTCATC
>SMEL3Ch07:139158796-139158836
CATGGCTCAACTACCACCAAAAGTTCCTACAATGGCACAC
>SMEL3Ch07:139212123-139212163
GGATTGACATGGAACTTCTCATCTGAAGTGCTGGTTATTC
>SMEL3Ch07:139264547-139264587
ATTTCCCTGAAAATATCGATTCCTATCGAGCTAAGCTTTC
>SMEL3Ch07:139264808-139264848
CTACGTTGGGGCGATGACGTCAAAGTTTATACCCGCAAGC
>SMEL3Ch07:139284713-139284753
TTGCATTATTGTAACGGTCATGTAGATCAGGTCCAAAATC
>SMEL3Ch07:139292943-139292983
GACACCGGATTCCGATGGACAGAAGAGAGGTTCATATACT
>SMEL3Ch07:139310862-139310902
GGTCGAATGCAGCGTCTACACAGTCCGAAATTAGAGCATC
>SMEL3Ch07:139322599-139322639
ATGCAATCGAGTCAGTGTAATGAGAAAATGGACGGGGTCA
>SMEL3Ch07:139370328-139370368
AATGATCTATTCAAATCTGAAAGGTATACTGAAGCATGTG
>SMEL3Ch07:139389452-139389492
GTTAACAAAACGGACAGCATTGTGCATTCCAACGTTTTTG
>SMEL3Ch07:139422435-139422475
AGACCAGAGTCCACACGAGCAAGACTGATGTAGTTTCTTG
>SMEL3Ch07:139431003-139431043
TTCTCCTAGCGTAACGTCTTCATAAATCCGTCTGGAAAGT
>SMEL3Ch07:139438206-139438246
CACAATTCTTGGGGCTACATCATCATGATCAGACAGATTC
>SMEL3Ch07:139463717-139463757
AAACAGGGGAAACCCTGTTAAAGAAAATGCGACCCTTACG
>SMEL3Ch07:139504100-139504140
CCCTTGATATCATTCTCAACGCGAATCAGAGGAATATCTG
>SMEL3Ch07:139560334-139560374
CTATTAATAGCAAAATAGTTCGAATTACTCCCCCATTATC
>SMEL3Ch07:139560855-139560895
GAGGAAAGTCTAATGTTCCAGGATATAGAGATGGGCCAAG
>SMEL3Ch07:139573522-139573562
CATCAAAGAGCAGTGGAATGACCCTAGCACCCCCTGATTC
>SMEL3Ch07:139634763-139634803
AATCATGTGATTTATTTCAGGGCAATTGGATTTATGATGA
>SMEL3Ch07:139647332-139647372
TCAAGTTCAAGGTTCACCCAAAGAGAAGCGGCCCAGACTC
>SMEL3Ch07:139657273-139657313
AATGATGGAGTGGAAATTTCTATAAAAGGAGGGCTTTCTC
>SMEL3Ch07:139670757-139670797
CCTGTGGGAGCTTGCATTTGTAGCTAGTTTCTGTACCAAG
>SMEL3Ch07:139698756-139698796
ATTGGCATTGCAAATCCACCTGCTGAAAGCATTGCAGCTG
>SMEL3Ch07:139718710-139718750
GCCTGAAAGTTGCCGTCCTCTTTCTCCCCTCTATAACATC
>SMEL3Ch07:139733425-139733465
CCCTGTTTGTAGTTTGCAGGCGCTGCACAGTCCTTAGGTG
>SMEL3Ch07:139772444-139772484
GAATCTGAATGTGGATACATTTGCAGCATGGAAAGAATTG
>SMEL3Ch07:139791483-139791523
CTTTTTGTACAGGGTCCTTTATCCCCGCTTCTTTTGTAAG
>SMEL3Ch07:139803685-139803725
CCTTTGATATGGTTGATGATGCTTGTCAATTATGCAGGAG
>SMEL3Ch07:139849338-139849378
TGACAGGGATATTAGTGAACAGATGTTTCAATACGGGAAG
>SMEL3Ch07:139869380-139869420
GGAAAACTTGACGTGTGAGTTCAGCTAATTCTTTTTGAAG
>SMEL3Ch07:139887671-139887711
AATTCCTCGGTCGAATATGCACTTGAACCCCTTTTTATGG
>SMEL3Ch07:139905567-139905607
CGGAAAACAAGGAAGTACTAAGCTTTCAGTAATTTTCAGG
>SMEL3Ch07:139933441-139933481
GAGTCAACATCTTCAATGTGCTAATGTTTCTGCTGGAGAG
>SMEL3Ch07:139946519-139946559
AATTACGCTCGTTAATCTCTCATCATCATCATCACTTAAT
>SMEL3Ch07:140045205-140045245
TCATGAACCTGTTCCAAGACGAACAATTAAGTACAGTATC
>SMEL3Ch07:140045923-140045963
AAGTGTGTGAACACGTCTGAACTCACGTGCGTCAAATCTG
>SMEL3Ch07:140062807-140062847
AGTTAAAGAAGGCTAATCAATTTCAGAACAAAAGAAATGC
>SMEL3Ch07:140147661-140147701
CGGGAACTTAGAGGATCAAGCTGCCATTAATCGTTAGGTG
>SMEL3Ch07:140261833-140261873
GTTTTTATTGTTGAACTCCAAACCCCTCTGTATTTTCTTG
>SMEL3Ch07:140267616-140267656
TGTAGGTTCATTACAAGAGATGAACTCGAGGCAGCTATGC
>SMEL3Ch07:140275448-140275488
CAGGTTTTTATCATTAGCTGCTTTAATTGAATGTTTTGTG
>SMEL3Ch07:140290001-140290041
TAACATTTGAGTTACAGTTAAGACCAAATCAGTAGCTGTC
>SMEL3Ch07:140304910-140304950
GATTCTGATGGCGGAGGACATAATTTGGTCAGAAATAACG
>SMEL3Ch07:140321415-140321455
CAGCGCTGAGAAGGCCATTTTTATCTTTGTGAAGAATATC
>SMEL3Ch07:140368343-140368383
AGCTGAACATCTTGATTTACCTACACCACCGCCTTATCTC
>SMEL3Ch07:140376354-140376394
CTGTGTGATTTTCACTTTCACTGCAATATCTGCAAGATAC
>SMEL3Ch07:140416549-140416589
CATTATGGGTAAAATCTAATTTTTCGCCTCCAAATGAATC
>SMEL3Ch07:140432663-140432703
TAAAGCTTCAATCTTTTAATTTCAGAATCATTGAATTCGG
>SMEL3Ch07:140455444-140455484
GTTGTATACACATAATGGATTTGCTTCCTTTACTGGTGAC
>SMEL3Ch07:140457827-140457867
AGATGATCAGATTAATTACATCTACAATTGGTGGTCATGC
>SMEL3Ch07:140482391-140482431
AACGACGTTCACATCTGACCATTTGATTAGTTTCCCTGAG
>SMEL3Ch07:140533945-140533985
CAAGAACTTGGTTAATTGCGACGAGAAGTTGAAGAGTATC
>SMEL3Ch07:140556630-140556670
TGTAAAATTTGATTGGGTCGAAAATGAAATCTGTGGAGTC
>SMEL3Ch07:140610833-140610873
CACTTCAATATTAAGATTTTTGTCACCGGCTCAAAACTGG
>SMEL3Ch07:140618071-140618111
TTTACAGATGTGATCTGAGTAATAAGTGGCCTAGATGTTG
>SMEL3Ch07:140643347-140643387
TGCCGGTAAAGTTAGTAGCACGTCTCCTTTAAAATTACTC
>SMEL3Ch07:140654019-140654059
TCCTGCATCTCTATCTCCTCCAAATCAAACATTCCTGAAG
>SMEL3Ch07:140673021-140673061
AATCGTTTCCTCCCACATTTACAAGGGAAAGCTTCATCTG
>SMEL3Ch07:140822377-140822417
AGCCTTTCAAATAAGATGTGCATGTTAACTTGCCATATTC
>SMEL3Ch07:140925902-140925942
TAAAGCTATGAATGCATGCTCGCTGATTTTTTGTAGGAAG
>SMEL3Ch07:140952835-140952875
TAAAGGTGAAGCTATTGCCAAGGACTTGCGCGAGGAAAAG
>SMEL3Ch07:140959591-140959631
TTCTCATGATGATTATCGAAGGTGTTTCAATGAGCTTTTC
>SMEL3Ch07:141003908-141003948
GATTTTGAGATAGAAACTATTGGGTTGAAGGAAACTGCAC
>SMEL3Ch07:141033633-141033673
CAGAGCTCATGTGTTTCCCAATTGAGGAGGATCCTGATAG
>SMEL3Ch07:141043355-141043395
AGGATCATAGGCAATGGAGCTTTTGGTACTGTTTACAAGG
>SMEL3Ch07:141056409-141056449
CTTGGTGGTGCAGCATCACTTGTCAGCATTGCTTGCTTCC
>SMEL3Ch07:141086622-141086662
AAAAGATGCTTTAGGAGGTAGACTTGCAAAACGCTAACAC
>SMEL3Ch07:141138843-141138883
AAGAACAATCGACTGAATTGCGGTGGAGCTAGGTATTTTC
>SMEL3Ch07:141155073-141155113
GATGATGCTAAGGAATCACTGCATATGGTCGCAGAAGAAG
>SMEL3Ch07:141166789-141166829
ATTTATCTCCATCTTGAATGAAGCAACACAAGGACATACC
>SMEL3Ch07:141182951-141182991
AATAGCCTAACAGCCAAGAAGATTTTAAGATGTCATATAC
>SMEL3Ch07:141210214-141210254
GGTGCTAGGTAACTTTGTTAGTTAAGGCTGGGATGGGAAG
>SMEL3Ch07:141220708-141220748
CTGCTAGAGTCAGCTCCATCTTCTATAGGTATATCAACAC
>SMEL3Ch07:141240688-141240728
ACAATATGAACATGGGATCAATGGATAGAGGTGCATCTGA
>SMEL3Ch07:141266877-141266917
AGTTAGCTGGCTAGTACTTATCACTGGAGAAAGAATCATC
>SMEL3Ch07:141286147-141286187
AAGTGTTTCTTTGCAGATTCCGACTCTTGGCATTCATTAG
>SMEL3Ch07:141311115-141311155
AGGAGGATCGTTTTTGTAGTGATTTGCGAGGTTGAAGTAG
>SMEL3Ch07:141369550-141369590
TCAGGTTGATGTTTTGCATCAGAAAGAAATTCAAGTGTTC
>SMEL3Ch07:141405416-141405456
ATACCGATCCTCTCCGGTTATTCCTTCGGAGAAATGTGAC
>SMEL3Ch07:141422840-141422880
AGTCCAGTGGTCCCATGGTCATGACATTGGACTCTGAATC
>SMEL3Ch07:141446324-141446364
CAGATGCACGTTCTACTAGATAATGATCCCAATTCCCTAC
>SMEL3Ch07:141543048-141543088
TTAGTATAATAAGAGGTCGATGGGCGGTTTACTGACAAAG
>SMEL3Ch07:141622531-141622571
TATAGTTGTAGGCTTCTTATTCCCGTGATGGTAAATACTC
>SMEL3Ch07:141786927-141786967
GCCAGTGTAATAACCTCATGCATCAGACTACTTTTTACAC
>SMEL3Ch07:141964224-141964264
CGCTCGTTGTGTACGAGTCAACTTGCGACTCGATTACTTC
>SMEL3Ch07:142003356-142003396
GTAGAGCCTAGTTTCTATGGGAAATTCGCTAAATTTTGTA
>SMEL3Ch07:142013356-142013396
GAAGTGCATATTTGTGGGAGAGGAGGATTAGTAACAAGAG
>SMEL3Ch07:142018621-142018661
TGAATCATCATCACTCAAAGACTGCACCAATTGCCTTTTG
>SMEL3Ch07:142030866-142030906
TGCAGCTCGAAGTTCTGAATAGCTGAACGTGTAGGGTCTG
>SMEL3Ch07:142042290-142042330
TGACCTGATGGTGAATAATTTGTAGTGGCAGCTGTACTTG
>SMEL3Ch07:142081268-142081308
CTGTGATAACTCGATGAAGATGGCGAAGAGGACGATGAAG
>SMEL3Ch07:142095447-142095487
TCAGGTGGTCAAAGATTGCATCTCATTTGCCTGGAAGAAC
>SMEL3Ch07:142125291-142125331
GTCTTAGTGGTATCCAATGCACTGCCAAAGGACTTGATTG
>SMEL3Ch07:142150651-142150691
GAATTTGAAAGATTACCTGCAGAGAGTTAATGTCAATTTC
>SMEL3Ch07:142178217-142178257
TTTTGATGGATATACTTTTCTTTTGCAGACCCATATGCTG
>SMEL3Ch07:142186242-142186282
ACCTCAAAATCTTGATTTCTTATTTTCTTTTGGTCCATCC
>SMEL3Ch08:142199-142239
TATGTATGGTAAAAAGGCATAATTGGCATCAATTGACAAG
>SMEL3Ch08:177414-177454
GCATGTGCTAACCACCCACCCCTGCCGACCTCACCAAACC
>SMEL3Ch08:415567-415607
CCGTTCAAAACCGACTCGGAGAAGAAAGAGTGTCTCTGTG
>SMEL3Ch08:417192-417232
GCAATATATAGGAAGCATTAGAGGCTCATGATGGAGCAAG
>SMEL3Ch08:453825-453865
CGATTAAACTCAAATCAGAACAGCAAAAGTGACCACAAGG
>SMEL3Ch08:467627-467667
TGTGCTATTATCTCTTCTCGTAAACGTCACTTGGTATTTC
>SMEL3Ch08:477699-477739
CTCCGCCTGCTAAATGGAAAGGGAAGTGTGAATCGAATTT
>SMEL3Ch08:493278-493318
ATCTCATGATATCTTGCTGAAAAGTTTTTCAATAGGTCTG
>SMEL3Ch08:703276-703316
GAGTTTAAAATGGTTCTAATGTGGTCCCTTACCTCGTTGG
>SMEL3Ch08:811612-811652
ATTTTATGTGTAATTGTAGTTCTATGCAGAAACCGTGAAG
>SMEL3Ch08:1064435-1064475
GAGCCTTTAAGCATTACTGTGACAGGGCATAGTCTTGGAG
>SMEL3Ch08:1101034-1101074
GTTACAATTCTATGGAAGAATCATTTGTCGATCTTTAGTC
>SMEL3Ch08:1185171-1185211
TTCAGGACTATTAGCAGTACACTAATTGATGATGGGCTGA
>SMEL3Ch08:1190656-1190696
GATCAAGAAATTCCAAGCAATGGGGCTTGATGCGAAGGAG
>SMEL3Ch08:1200267-1200307
GCGCCTCCAGCTCTGTGTTACGCCTCGACGCTTTCTCCAC
>SMEL3Ch08:1299516-1299556
GTATTCAGAAATTTATCATATTCAGTCTCCCCATTGACTC
>SMEL3Ch08:1527699-1527739
GGGGCTGCTTCTTCAGAAAATCCAGCAAAGAAGGGTCGTG
>SMEL3Ch08:1567489-1567529
TTCTCCAGGCGTAGTTTCACGGAGAGAAAGTCGTTGCTTC
>SMEL3Ch08:1613304-1613344
CGCCTGTTCAAGTTTCTTCCTCCAACTCTGCAAGTAATGC
>SMEL3Ch08:1844635-1844675
AAATTTGATCAATTTGAACTACTTACAGGTTCTCCTGAGC
>SMEL3Ch08:1861098-1861138
TGGCCATGACATCTTGACCAAGGAATTTATCAGCTGCTTC
>SMEL3Ch08:1953130-1953170
TACCAATTCCAAATTAGAGGACGAATCTAACACGTGACTG
>SMEL3Ch08:2020909-2020949
ATGGGTTGACTTTGGAATTATTTTCGGGTTACGTTGACTC
>SMEL3Ch08:2080669-2080709
TGACTGACCTGGAGCTCAATATGCTTAGACAGATGAAAAA
>SMEL3Ch08:2152848-2152888
TCACGAATATGTGCATCATCATGTAAGTTACACCAATAAC
>SMEL3Ch08:2158743-2158783
TGGGAGTGGAGGCACAGTTCTAGGAGAATAAACAGGTCTC
>SMEL3Ch08:2259458-2259498
AATCCGGAACATGGCCAGCCTGAAACTGCCCCTCCACTTG
>SMEL3Ch08:2329430-2329470
GATGATGATGATGATAAACCTTGGCTTGTAGGTTTTGATG
>SMEL3Ch08:2353344-2353384
AGATGAATTCTCAGATTTGCAGATCAGTTTCACGAGCTAC
>SMEL3Ch08:2401944-2401984
CGAGTTATACTGATTATGGAGTCGCCTTTGTTATTGAGTG
>SMEL3Ch08:2433612-2433652
TGAAATCTTCCGGTAACGGGTTTGGGTCATCGGAGCTTAC
>SMEL3Ch08:2477983-2478023
TGAAATGCAAATCTTGGAGATCACTCTCCCGTCTCCATGC
>SMEL3Ch08:2797534-2797574
TGGGTGGTGCAAGTGAGGGACGTAGCGTTTGAAGCTGAAG
>SMEL3Ch08:2838477-2838517
CCAGCACTACCTCCGCGAACATCAGAAACACGTTCAGGAG
>SMEL3Ch08:2847362-2847402
ATCACTACCAAATTCGTCTTCAGTTCCAGAAATTCCCAAT
>SMEL3Ch08:2881837-2881877
TTGAGAATGTGCCTGCCCCGGCTATTGCTATTGATTATTG
>SMEL3Ch08:2909936-2909976
TTGAGATTTTGCGATTTGGCAGGTTTTGAAAGACGCTAGG
>SMEL3Ch08:3544675-3544715
TTCAGATAAAGAATATTTTGGCTCCTGGTGTTTCTGATCC
>SMEL3Ch08:3552426-3552466
GGTTTAGGGGGCGGAAAAATTTCAATCATCAAACAATTAG
>SMEL3Ch08:3606483-3606523
TGGAAAAAACTGCACCATCACAGATGTTCAACTAAATTGT
>SMEL3Ch08:3611845-3611885
TATCATTCAAATTCTCAAACCAATCTTGATCTTCTAAACC
>SMEL3Ch08:3707313-3707353
CCACCACTATCCTACCACCACCGCCATCAACCACGCAAAC
>SMEL3Ch08:3812358-3812398
CTGCACAAATAATTGTTGCATAAAGTTGGAGTTCCTTCTG
>SMEL3Ch08:3880330-3880370
CTCTCCGAGTGACAGTTCCATTTGTACACCTGATAGTTTA
>SMEL3Ch08:4068310-4068350
ACTTCATTAAACGAAAGATATGTTTTCCCAAAGCACAAGG
>SMEL3Ch08:4957438-4957478
CCGTAAGTCACGATTAGCATTCCTGGATCATCGGTAGCTC
>SMEL3Ch08:4981495-4981535
GGTCTCCATTTTGGGAAGTTGCTTGTTGATTTGATTGCTC
>SMEL3Ch08:4991749-4991789
AAGATTTGAAAACTGATTTGCCAACATTTCAACTATTTTG
>SMEL3Ch08:5037856-5037896
AATTGGAAATGTCACTTGGTGAAAATGCAAGTCTCTCTTC
>SMEL3Ch08:5044969-5045009
TCTTTCTTGAGGCAAGAAGTTACAAGATGCACTAATGATG
>SMEL3Ch08:5795896-5795936
GCAGATGTTGTCACTGCCTGAGCGATCACCCAGCGTTTCC
>SMEL3Ch08:5900876-5900916
CAGTTATTCATTCAAAACCCTAATAGCAGCAGTAGTAACC
>SMEL3Ch08:6020498-6020538
CTCCCAGATGTTGCAATCTACCAATAAAAAGTCATCTAGC
>SMEL3Ch08:6242348-6242388
TTAGCTCCAAGTATTCCAATCAAAATAGTCCTGTAGGTTC
>SMEL3Ch08:6339801-6339841
AGAATCTATGCAATTCGTGAAAAAAGGGTACCAGCATATG
>SMEL3Ch08:6468269-6468309
CAAGACCTGAAGGAGTAACTGTAAATTCACATTCCGTAGC
>SMEL3Ch08:6475968-6476008
TGCTGTATATATGTTGCAGGAAATACTAGATAGCTTCACC
>SMEL3Ch08:6928379-6928419
TTGCATTAGTGAATTGGAGAAATTGAAGGAGGATGCATTG
>SMEL3Ch08:6983260-6983300
TCAAGACTTGGTCCATCATTTTTGCCTGGCTCATTTACTG
>SMEL3Ch08:7190510-7190550
GGATTGTTCACCTGGTAAGCGTCATTCACCTCCAACCTTA
>SMEL3Ch08:7663801-7663841
TTCTCTTTAGTGCTTTCAGTTGAAGGTTTTATCTATTTGG
>SMEL3Ch08:7670003-7670043
CCCTCTAATACTCCCTTCAGAGTGATTACAGCATTCTTTG
>SMEL3Ch08:7696895-7696935
CAATAATTGCTGCAACCCCCAATAGCTGGTAAAGAAGAAC
>SMEL3Ch08:7711505-7711545
CAAGACTAGGCTGGCCATCTATGTTCAAGGCTGATATTTG
>SMEL3Ch08:7807241-7807281
CCAAAGTATTTCTACACTTCTGTAATGGTCCACATCTAAC
>SMEL3Ch08:7935973-7936013
GCGATACAGTGTTAGAAGCTACCAGAGGTAACAGGCATGA
>SMEL3Ch08:7999375-7999415
TAAAAAATACAAAAAAAGACCAGGAATGCAGCAAGCTGGC
>SMEL3Ch08:8620448-8620488
TGAAAACACCACCATGGGAGCTGGTTTGCTGTCTTCTAAC
>SMEL3Ch08:8793138-8793178
TTGCACCTACTTTGTTGAAGTAGAATATGTGGCGTTACTC
>SMEL3Ch08:9209455-9209495
CATGTTATCCCACAAGTCCACAGGTGGGGTCTGGGCAGTG
>SMEL3Ch08:9874326-9874366
AAACAACAACGTTACTTTCAGACGTATACTCTCTGATTAC
>SMEL3Ch08:9906191-9906231
CTATGGAAGTTATATCTACTCACACTAATGGCTCTACCAC
>SMEL3Ch08:9934454-9934494
GGCACTTTTACCAGGCAAGTTAAAGAAATCCATCACAAGG
>SMEL3Ch08:10526137-10526177
GATGAATGTGATTCCACTACGGGTTGTGACGAGGAACACG
>SMEL3Ch08:10554844-10554884
TTGAAAACTCTCTCTCCAAAAATTTAGTCTCCTATTATCC
>SMEL3Ch08:10659410-10659450
AATGACTTCGTTCGACTTAACTACCAAAGAATTGGATCAC
>SMEL3Ch08:10665439-10665479
TGGTGCATCACAGTCCCTCGCCAACTGAAGCACATCTATC
>SMEL3Ch08:10700866-10700906
TAAACAAAAATCCCTTTTTCAATCCTTTCACAAAGAAGTC
>SMEL3Ch08:13077591-13077631
TCTTAATGAGAGATTTACGACCACACAATAGCTTTGACTC
>SMEL3Ch08:13295409-13295449
TCACTGGGTATGTTGTTGTTGCTAATCCTGTTGTCTATTC
>SMEL3Ch08:13386720-13386760
TGAAAATCCATGGTAGCCACCAAATTTCACCATCATTCAT
>SMEL3Ch08:13391631-13391671
CTCTTCTAAGAGTTTAAAGAATAATCGGGTTCGGGCAATG
>SMEL3Ch08:14830234-14830274
TGCAAGAAGGGCTAGCTGAATGCCCTTTCTTATACAAGTG
>SMEL3Ch08:15024938-15024978
AGGGTTTGATTCCCAACCTCGTAATTCCCTCCCCATTTTC
>SMEL3Ch08:15293729-15293769
CAACCTCTTTCTACCCAGTCATACCATATATGTTCCCAAG
>SMEL3Ch08:15318342-15318382
TTACTTTTCCAAAGATTGTATGCTTCTTGTCGAGAAAGTC
>SMEL3Ch08:23449491-23449531
TTGAGATGTGAGAATCTTCCAATTTGAAACCTGCATAAAC
>SMEL3Ch08:23914286-23914326
GTAGATTTTCAGAATTCAGTCCCGTAGAGCTTCACTCTTG
>SMEL3Ch08:32625409-32625449
TCCCACTAATTGATTGCAGATGGAAGCAAATTCACTGTTA
>SMEL3Ch08:51761968-51762008
AGTATTCTATCAACTCTATAATAAACATGCCCATTTGTCC
>SMEL3Ch08:52235707-52235747
TGCTGTAGTAGCACCACCAGATAGAAAACTAGAGTGTTGG
>SMEL3Ch08:52268040-52268080
TTGAAAGGCTAAGTTTATGGGAAGAAATTTATCACATTGG
>SMEL3Ch08:52404483-52404523
GTTCCTGAATAAACATATGGTTTTGATCATCGGGTGAAAT
>SMEL3Ch08:52468581-52468621
TGAGCCAGCCAAAAGATCTACAACAGGTCCTATTCCTAAC
>SMEL3Ch08:52514550-52514590
TTCTCTTCTACACACTTTATTTTGAAATTACATCTTCCTC
>SMEL3Ch08:52672187-52672227
TTGGGGAATGAATTGGTTAGTCTTGATTTTGAATCCTCTG
>SMEL3Ch08:52802297-52802337
GTGTCTTTTTAATGGTTTTACTGGAATTGTGTTACTAGGG
>SMEL3Ch08:61518919-61518959
AGAAATTGCATGTATCAACGGCAGCTTCGTCGGCGATGGC
>SMEL3Ch08:64144924-64144964
ATGCCCAAATTACAAGCTTAGCATCAAACTTAAGCTCCTG
>SMEL3Ch08:66076342-66076382
TACATCTTGGAGGAAAGAAAATTACCGGAACAATCCCATC
>SMEL3Ch08:66965800-66965840
CACTTTTTCCTCTCTTGCATTAAATCCTTGAAGAAATTGT
>SMEL3Ch08:67086750-67086790
AACTTACAACTGTGAGAGATTTTAGCCTCTCCAAAATAGG
>SMEL3Ch08:67415052-67415092
TGTTTCACCTATTCCGTTTTGTCATCTCCACAGGCTGCAC
>SMEL3Ch08:67427302-67427342
TGAAACTTTGCATGACACACTTTCTGTTCTTTCAGGGATG
>SMEL3Ch08:67500454-67500494
ATGACTTCTAACACTAACTTTGTTGGACAATTTTAAGGAG
>SMEL3Ch08:67509202-67509242
GGTTCAGAGAAAGCAAAGAGGTACCTGCATACTGAATATC
>SMEL3Ch08:67554918-67554958
TGAGGGTGTTCTCCACAAATAGTTGATTCATTTTCTCTAC
>SMEL3Ch08:67721653-67721693
CCTTTTCCAAGTTACCTGCAATTGCTCTTTAAATAATTCC
>SMEL3Ch08:67756650-67756690
GCCTAATTTGTTCTTTGTGGGATACAGATGCTTGTAAAGG
>SMEL3Ch08:67763734-67763774
GCCATTCTTGAAGAAAATAGGCATACCTTCTGACATGGAC
>SMEL3Ch08:67892111-67892151
CAGATATAGGAGGAGATTTTGGTGTTTGATTATTGTTATG
>SMEL3Ch08:67957401-67957441
AGCTCCCTTGGCACATCAAGAACTTTAGGAAAAGTAGAAG
>SMEL3Ch08:68725639-68725679
GATTCATTGAGCCGTGGGCTGATTGATCTGAATATAAGTG
>SMEL3Ch08:69035006-69035046
AGACTTAAGGAAATATGAAGACACACCTTTCCTCAAAATC
>SMEL3Ch08:69035323-69035363
CTATATCTTTCATTTTTAGGCCATGGCACTAGCCAGAAGG
>SMEL3Ch08:69055593-69055633
TCACCCAACATCGATCGGGAGGAGGAAAACGAGGATCTAC
>SMEL3Ch08:69153679-69153719
TATATCCTTGATCGTCAGATACGTGTGAAGGTTACAACTC
>SMEL3Ch08:69214605-69214645
TCTCATGTGATTCTTTAGTCTTCCTTGATGGTCTCAAAGC
>SMEL3Ch08:69588159-69588199
TTGTTTTGCCACTTGGCATTGCTGATAACAATAAAAACAC
>SMEL3Ch08:69624872-69624912
CGGGTTTATCACTTTGATAGCAAGCCAATCATAGCAAAGG
>SMEL3Ch08:69747603-69747643
TTACAAATATTTGCGATACCACGTATGTGTTTCTTTCCAT
>SMEL3Ch08:69797117-69797157
ACTCCATTTTCTACACCATATCCCTGCCATGAAAGGAAAG
>SMEL3Ch08:70859759-70859799
AGTTCCAGTTGGTGTCGGGTAAAATTATGTTCTTTGAAGC
>SMEL3Ch08:70877399-70877439
ATCACTATTAGCATTTGCTTTTCTGTTTTCACCAAAGATG
>SMEL3Ch08:71135940-71135980
AGTTGCAATTTAAATAACACTTGATTGTCAGCATGGAGAG
>SMEL3Ch08:71144731-71144771
TTGTGCAACTTGATGATTTTGTAGTTGTGTGGTGGTAAAC
>SMEL3Ch08:71335260-71335300
GACAAATATTAAAGAACCAATATAAACCCAACGAACCAAC
>SMEL3Ch08:71336050-71336090
TATCATCTTGCAACTCTTGATGAAATGCTTGTACTTCTGG
>SMEL3Ch08:71485921-71485961
TGTGCAGCACAAGCACAAGATATAGAATTGTCGAACTGAC
>SMEL3Ch08:72325016-72325056
CCTCCCAAATAAAGTTCCTCCTCAGCTTGTCTATATTTTT
>SMEL3Ch08:72473186-72473226
TTTAAACTGTGCAAGGGCATCACTTGTTATATCCTGATTC
>SMEL3Ch08:72588597-72588637
GACCAGCAGCAAATGTTCCAGCAAGACCATGAACACGTTG
>SMEL3Ch08:72861774-72861814
ATTCATTTCTTCATTTTGTTCCTCCTTTAACTCCGTAATC
>SMEL3Ch08:73294765-73294805
TATCTCTGTAACGTCTCAAGGTATTCACGTTCTTGTGAAG
>SMEL3Ch08:73545409-73545449
CATATCCACCTCTTTATTATCCAGGCCATGGGGTTGTCAC
>SMEL3Ch08:73805419-73805459
TAGTGTCAATATGTATGATGCCCATGCTTTGTTGTCGTTG
>SMEL3Ch08:73836832-73836872
TTTGATGATGGGCACCTATAGTGATTTCGCTCTTAACAAG
>SMEL3Ch08:78275719-78275759
TTTTCATTGATGGCAAGGTGAAAAAGTACATTTAATGCTG
>SMEL3Ch08:78278806-78278846
AAACAAAGAGAAGCTTTTACCTGAGAATTCGATGAGAAGG
>SMEL3Ch08:78372590-78372630
CTGAAGATCAGTAGCATCAGAAACTACAACTTTGCCATCG
>SMEL3Ch08:80885138-80885178
TCAACAACAACAAAAACCCATGCATGTTAAATTATTCAGG
>SMEL3Ch08:80910867-80910907
CCTTCTTTTGCTTCCCAGTTCTAGCCGTAGAATCAATCAT
>SMEL3Ch08:83332689-83332729
TCCCACCTTTCTTGTTATCTCTAGGACTAAGAGACTTAGC
>SMEL3Ch08:85115558-85115598
TAATCTCCAAATCTTTCACCTGCAATTAGACCAAGTTATC
>SMEL3Ch08:87756605-87756645
CAACTTATGGCAAGCGTAGGCGATAAGTCGATCATGTTAC
>SMEL3Ch08:87786566-87786606
TTCGAGTTGTTGTTTGATGCACATAATACGAAATATACTC
>SMEL3Ch08:87788728-87788768
AGATTGGTCGACAAATCGGTACCTGTAAAAGCATAGAAGC
>SMEL3Ch08:87878228-87878268
TTTCGCTGTTGACGACCTTTTGGACTTGCCTAATGATGAC
>SMEL3Ch08:87978634-87978674
GTACATTGGTGGTGTCTAAGGGCAGAGAAACATAGAATAG
>SMEL3Ch08:88033933-88033973
ATAATCAACAAAGTGTGGCACATACCATGGGAGATCATAG
>SMEL3Ch08:88098141-88098181
CACTCTCAGTGTAGTTAGTCCAAAGTTTGCTGCAGGTTTA
>SMEL3Ch08:88231926-88231966
AAGCGACCTAGATGCTTAGATCAAGTTGAAAGAGGAACTG
>SMEL3Ch08:88275447-88275487
CTAAGAAAGTGAAATGCCAGGACAAGATATACCCAAAATG
>SMEL3Ch08:88285702-88285742
CTCCCCTATGGTTACGGGCTTCTTCGGCTTTCCACCAGAG
>SMEL3Ch08:88351733-88351773
CAATTGAACCTTTTATTGTCTCCGTGAGGCAGACTACTCG
>SMEL3Ch08:88774903-88774943
ATTGTTCCACTGAAACATCTAGGTCATCATTATTTGCTAC
>SMEL3Ch08:89014302-89014342
AGAACGAAAACCCGTGCATGGACACTCTAAAATCCATGTG
>SMEL3Ch08:89114255-89114295
GAAACTGCTAGTTATTTTCAAGACACTGAAGTAAATTGTG
>SMEL3Ch08:89246358-89246398
GACGTCATTTCTTCAACCAACACCGCGACCTACACCTTCG
>SMEL3Ch08:89263258-89263298
TTCTTTTGCACCATATCTCAGTGCTCAGAGCTACATTTTA
>SMEL3Ch08:89347905-89347945
ATTTCAAAGCTTGTGTGGACTAGCTCAAATGGACTGATCT
>SMEL3Ch08:89573785-89573825
TGCTCAATTCAAAGACGTTCATTTTGTTGATGGAAAGTTG
>SMEL3Ch08:89576008-89576048
GACAATTTTAAAACATTTGTCCCACTGAAGACACTAATTG
>SMEL3Ch08:89687353-89687393
GGGGCACCTACTCCTGCCAAGTTTCCAGAAAACATATTAC
>SMEL3Ch08:89688113-89688153
TGTTGATGCTGTTTCTTCAGGAGTAAAGAGATGAATCGTG
>SMEL3Ch08:89741833-89741873
TTCACCACAGAAGTACAGTTCAATTACAAGACCAATGCAA
>SMEL3Ch08:89861347-89861387
AAGCTGTAGTCTTTGGTATAGACTGCTTTAAATCTCACAT
>SMEL3Ch08:89892710-89892750
TTGTGCACTTCTTTTTATGTGCCCAAACAATCTCAACCTC
>SMEL3Ch08:90003303-90003343
CAGAGACTCGCTAGCCACGCCATAGGATACAAAATTTCTC
>SMEL3Ch08:90049168-90049208
GAGGTGCTCGTAGCCTGCAATTATCTGTCTGAATTGCTTG
>SMEL3Ch08:90090180-90090220
GCTTGCGCCGGGACAAATATTGCAAAACTGCGAAACTCTC
>SMEL3Ch08:90113056-90113096
TACGGCGGAGCCGTCAAAAAGAAATGGGCAGTAAATTCAG
>SMEL3Ch08:90154742-90154782
CTGCATAAACTTTTTCTTAACAGGAAATGCGTCGTCTTTG
>SMEL3Ch08:90169520-90169560
ATGTCTGCTGTTGTGTATTCCCAAAAATCCCAGTAGTATC
>SMEL3Ch08:90757211-90757251
TTTTCAGCTTGTCTTCTGGCTATTTTTCCGAGTCTTTTCG
>SMEL3Ch08:91083283-91083323
AATAAGAAAATAGTCACTGAAAGATGGCACGGTACTACAC
>SMEL3Ch08:91546102-91546142
CATGGGGTTGTACTAAAGTAGGCCTTGGCATTGTAGATTC
>SMEL3Ch08:91624746-91624786
CGACTATCCAAATGGATTTCCTCCAACAGATGAAAAACTG
>SMEL3Ch08:91922618-91922658
CTAAAAAAAGTTTGGCCAGGTCATCTAGCAAGCTGGAATC
>SMEL3Ch08:91951002-91951042
GTTTGGCAAAGTTAAAGACCGTCCTGAATATTTCCTTTTT
>SMEL3Ch08:93188125-93188165
CCGTGGCATCGCGAAACCCTTCCTAAACCATGGAATCCTC
>SMEL3Ch08:93356046-93356086
CCTCAAAATCAGTCTCCGATTTCTGGTGGACGGGATTAAG
>SMEL3Ch08:93380928-93380968
GTAACTTTCTTGTAAGATCCAGGTTATCCGGTGATTCAGG
>SMEL3Ch08:93433358-93433398
ATACACTTACATGCACCAGCTTGAGAAGTGTTAGAATAGG
>SMEL3Ch08:93491542-93491582
TGCTTTTTGGTTCTACTTTTCCAATTCAACTTGCTATATG
>SMEL3Ch08:93506783-93506823
TGATCAAACCCTGGTAAAAAGGTTTTTACTTCTTGCCATG
>SMEL3Ch08:93524374-93524414
CTCGTAGAGTGATTTATTCATAAGCCTCCATTTGAGTTTC
>SMEL3Ch08:93524851-93524891
TAATAATTTCAAGGGCAAGGCTACATATGAGGCTAAAAAG
>SMEL3Ch08:93544188-93544228
ATGGTTCTAATTGATTCACATCATTCCTTATCGCTCTATC
>SMEL3Ch08:93621434-93621474
GTAAACTAGCCTTGTCTCGAGCTCTCGCTGACCCTCTAAC
>SMEL3Ch08:93662661-93662701
TATCATGATAAATGAACACCTTATAGTTCTGGCCTAATTG
>SMEL3Ch08:93907985-93908025
AAAAACATCGACATCTTCTTTTGAAGATAACTGTGAGGAC
>SMEL3Ch08:93925039-93925079
ATGTTTGATTTGTACCCTATTGATCAAATATCTGTTGAGG
>SMEL3Ch08:94055083-94055123
CGGTCCGGCCAAAATAATCACATTCGCTAATCAAATACAG
>SMEL3Ch08:94058064-94058104
GATGAAAAAGACTTTGTCTCTTCTTAAAGGCACTCTGGAC
>SMEL3Ch08:95221328-95221368
TTAAATGAGCCAAAGCCACTAAGAATCACACCACATGTTA
>SMEL3Ch08:95434938-95434978
ACAATCCCCCTGAAGGAGCTTCGAAGGATTATTCTATATC
>SMEL3Ch08:95445130-95445170
TCAAAACAATCACTTGACCATGCTGTTAAAAACCAGAGAG
>SMEL3Ch08:95473726-95473766
TTAGGAATGGAAGCAACACAAAATAAGAGGGCATTGGAAC
>SMEL3Ch08:95496145-95496185
AATCCACGTTGTTGGACTATACCAATAATGCTGTTCTTGT
>SMEL3Ch08:96142481-96142521
AAGAAACTCATTTTTTTCTTCCAAAGTTGCCAATTTTAGC
>SMEL3Ch08:96524957-96524997
GTTCGTGTTGCTATAAAGCCATATACAGATGTGGCAGTTC
>SMEL3Ch08:96561938-96561978
TCACAACTCCTAGCCATTTTTGTTATAAGAATTCATCAAG
>SMEL3Ch08:96673534-96673574
TTTTCTTGCATAGGGTGATGAAGCACATAGGCCAGAGTAG
>SMEL3Ch08:96776325-96776365
TCTTACTCAATTTTGAATTTGTGCCATGAACTTGATTAAA
>SMEL3Ch08:96899083-96899123
CCGCCATAGCGACAACGATAGTCTTCGTAAACCAGCAATA
>SMEL3Ch08:96899322-96899362
GAAAAAGATTATGAAATACTCAAGGCTTGTTCATCTTGTG
>SMEL3Ch08:97012781-97012821
TGAAAAACAGCACTTCTCATGAAATGCAACCATCAAAAAC
>SMEL3Ch08:97398471-97398511
TGGCAAAGCGAAAGTTGGATCATCGACCAGTTTTCCCAAG
>SMEL3Ch08:97412904-97412944
TTGGCAAGTGGGAATACCTGACTTGCTGGGGGAAATGCAC
>SMEL3Ch08:98194144-98194184
TAAAGATTCAAGATAGCGTCTTGCAACAGAAAACCAGAAC
>SMEL3Ch08:99586722-99586762
GCTTAGTTCCAAAAGTGTTCCTTGAAGCACTAGAGAATAG
>SMEL3Ch08:99616812-99616852
TTACTTATACAGCATATATGTCGCACAAACATGAAATACC
>SMEL3Ch08:99785863-99785903
AAGACATTTGCTTATCACTTTGAGGTACGTATGGATGAAT
>SMEL3Ch08:99855657-99855697
TAAATCGCCAGGAACGACCTAGATGGTTGGAAATAACTAC
>SMEL3Ch08:99899898-99899938
CATCTACTAGTAGTATCATCGTCTTCTTCTTCTTCCACTG
>SMEL3Ch08:99900622-99900662
AGGTGGTGGATTTATTGGGGCATTCAAAAGAAGCTGTTAG
>SMEL3Ch08:99920947-99920987
CTCCAGACTTGCTCGACATGGGTGAACCAACTAGTGTTAG
>SMEL3Ch08:99932283-99932323
GAGATGATGTACAAGGATCAAAATCTCCAGCTTGGCTAAC
>SMEL3Ch08:99999021-99999061
GGTGTAGAGAAGCACAGTTGTTGCTTAAGAAGTTCCACAG
>SMEL3Ch08:100221697-100221737
TGTTTAGCTGACGCGTCTTCTTGTAATGCCTGCATTTTCC
>SMEL3Ch08:100276729-100276769
GTGGCATGTATAAGCAACAACATGGCAACGGAGTTTGGTG
>SMEL3Ch08:100329421-100329461
TTTCCACACAAGCCTTAAGAACACACACCAATATCCCATC
>SMEL3Ch08:100411681-100411721
TTCTCAATGTTACCATTGTCCAATTCTTTGAGGAACTCAG
>SMEL3Ch08:100427273-100427313
TCTTTTTCGGCATTTCAGAAACCAAATGATGAAAATGATG
>SMEL3Ch08:100510612-100510652
TTTTGGAACGTAACTTTTGCACAATCTGTGTGCTTTTCTG
>SMEL3Ch08:100659941-100659981
AGCATCTTTAATAACTCTCTCACAACCACTACAACACATC
>SMEL3Ch08:100683755-100683795
GTTTCCTTCCTTTTGGCCATATTTGTTTTTATCTCTGCTG
>SMEL3Ch08:100693119-100693159
ACAACAAAACAAAGCAAAAACAGTAATCTTCCTTCACATA
>SMEL3Ch08:100705613-100705653
TTTGTTGGTCCAGGAGTGGAGGAATTTTTTGAAGAAATTG
>SMEL3Ch08:100988995-100989035
CCTCTCTTTGAGAATGTATGTTTTTAGGAGGTCTAAGGTG
>SMEL3Ch08:101012373-101012413
AATATTTTCCCTAGCTTGGAAACTCAAATCTCCGAGTTTC
>SMEL3Ch08:101047632-101047672
CCAAGGTGGCGGGCATGACAGGAGGAAACAATGGTATTGG
>SMEL3Ch08:101071660-101071700
CTTATGATGTTCAAGTTCAAGATTTCTGTAGGGTTGTATG
>SMEL3Ch08:101183823-101183863
CCGTATACAAGCGGTATACCAAAGAAAGAGAACCTACACC
>SMEL3Ch08:101254964-101255004
TACTTACTTTGTGCTTAAGACTCTTGAATTTTGGGATTTC
>SMEL3Ch08:101255531-101255571
TCTCAAGTGTCTGTCTTGCAGAACCCTGATTCTTCTTCAG
>SMEL3Ch08:101293841-101293881
TCCTGTAAAGAGCAACTCAACAATGTGACAAAGAGCATAG
>SMEL3Ch08:101325094-101325134
GTTTATAGTGGAAGGTGGTGAGAAGATTAGCACTTCAGAG
>SMEL3Ch08:101355259-101355299
TCCCAATAAGAAGCAAAAAGAATTAGCAGCTTGGGAAGCA
>SMEL3Ch08:101357103-101357143
CTGTAGGTGTTAAAATCTTTTTCCTGGCTGTAATATATGC
>SMEL3Ch08:101390832-101390872
TCTGCACTTCCATTTCAATTTAGTTTCATTCTTGCTTTTC
>SMEL3Ch08:101451548-101451588
GAGTCAATGTGATTGCGAGGAGGTATGTGAGGAAGGTGAC
>SMEL3Ch08:103012177-103012217
ATACACAATAAAGCAAACACTGGCCTTTTCCACAGAAAGC
>SMEL3Ch08:103027584-103027624
CCTCTTCCTCTGCTTCCTCTTCGTTTTCTCTCTTCTCATC
>SMEL3Ch08:103099632-103099672
GCTTGAAGATTAATACCAGCATAAATTTAGCTTCCTCGTC
>SMEL3Ch08:103193676-103193716
TAGTTTTAGTATGTGTTTGGTGAGAGTTGAGAGGAGTTGG
>SMEL3Ch08:103223194-103223234
GACGGTGACGTCACGGGTGGATCCCACGGCCAAACGAAAG
>SMEL3Ch08:103299993-103300033
GTTGGGAAGTTTAGAGATGGAGGAGGAGGGTATGGAGTTG
>SMEL3Ch08:103362515-103362555
AACCTCCACTAGCTTTTCATTGTAGAATTGCTCCGCGAAC
>SMEL3Ch08:103435489-103435529
ATTAAATCACCCAGGCGGAAGAGCAAGCATTTAACTAAGC
>SMEL3Ch08:103451935-103451975
GTGATTTTGAAAGATTGGAAGTTTCCTCTGCGAAGAATGC
>SMEL3Ch08:103463949-103463989
CACGATAGAAAACCAGTGTTTTGCGATAGCCAACAATTTC
>SMEL3Ch08:103482599-103482639
ACCAGGGGAAAAAATATAGAAGGTCCAGCATAAGATAACC
>SMEL3Ch08:103749920-103749960
GCGAAATTGAGCTCCTAACTAATGACTAGATGACTTACAG
>SMEL3Ch08:103750159-103750199
TCTCTTTTTTAGGTTGGTTAAACAGCTGACACTTCATCTC
>SMEL3Ch08:103758767-103758807
CCTATTAATGAAGCCAACAATAGATGGCCAATGCAACAAC
>SMEL3Ch08:103796341-103796381
TCTCAAATTGAATAGCTGCACAGTACCTGACGACCAACTG
>SMEL3Ch08:103818994-103819034
ATGCAGTAGTATTTATAGAAGAATTGTGTCCTAGCGTCAG
>SMEL3Ch08:103839933-103839973
CCTGATAGTGAAGGGTTAAATGCTCAACAGGAGAACTGAC
>SMEL3Ch08:103852864-103852904
ATAAGTCAGCAGACATAAATTACAACTTCTGTGTTACTTC
>SMEL3Ch08:103861280-103861320
AGGAGTAGTTAAAGCAGCCTTTATCAAATCAACTACCTTC
>SMEL3Ch08:103867375-103867415
GCTGGTTTTCCAATCTTGATTCCTCTCTTCTTCTTCTTTA
>SMEL3Ch08:103886776-103886816
GGTGAAGAGGATCTGAATCACATAAAGTTCCGTCAACATC
>SMEL3Ch08:103943271-103943311
GGTCTACATTATTCTCTTTTTCTTGGATAGGCATAGTAGG
>SMEL3Ch08:103958346-103958386
TTGGAGAATCTGTCCTGTGGCATTGTTTACTTTCAGTATC
>SMEL3Ch08:104008731-104008771
TACCCCCTACCCTCCTCCCTTTTCTCTTGTTTCTTTCGAC
>SMEL3Ch08:104094472-104094512
ATGTTTGTTCTAGGATCCCGGAAACAACCTCTCTACCTAT
>SMEL3Ch08:104095748-104095788
TAAATGAGTTCAACCTGAAAAGTTTGTATCTGCTATTTAC
>SMEL3Ch08:104121744-104121784
CATAGGTACCCGCTGAAGGCAGTTCACGTGATGCATGTTG
>SMEL3Ch08:104885470-104885510
TTACTTAAGTGAGCTGAATATCAGTTTCAATGGTAAGTCC
>SMEL3Ch08:104946950-104946990
GATACTTCAATTTTAGCATCACGATTTTCAGACAATTCAG
>SMEL3Ch08:104975529-104975569
GGTGTCTTCTTAATGCTCCAATGTTGCTTCCATATTTTGC
>SMEL3Ch08:105079135-105079175
GTAGACTTTCGTGGAGGCAGACTCAAATCAGGACGGAAAG
>SMEL3Ch08:105140007-105140047
TCTCCAGGATTGTCCTGGGTTTTGAAATGGGTTGTTACTG
>SMEL3Ch08:105176770-105176810
TAACATGTGATCAATCCAGATTAGTTTGGTAAAGTTGGTC
>SMEL3Ch08:105247028-105247068
CTAAGTTGTCAAACAATAACCTGTTGGTGCCGTTTAGTAG
>SMEL3Ch08:105273175-105273215
CAAAGATTGACCAGCTAAGAGAAACAAACACAGGATTCAG
>SMEL3Ch08:105276381-105276421
TACTATCAACTGATCTATGTTTCTTTATCTGTCCCACAAG
>SMEL3Ch08:105292950-105292990
TCATCTTCCGCCAACACAAGTAGTGGGTTACTCTGCCTAC
>SMEL3Ch08:105297821-105297861
CCCTCAAAATCAGACTGTGTCCAAGGACGATAAACATCTG
>SMEL3Ch08:105307211-105307251
GCATACAAAGAGATATATTTTTTCCGCAACCTTGTATACC
>SMEL3Ch08:105567257-105567297
CTTACCAAACCACCTCTTAAAGCCTTTTATACCACTTGAG
>SMEL3Ch08:105663765-105663805
CCAAGTCATTATTTTTGTCTAATTTTGAGGTGATGAAATC
>SMEL3Ch08:105709838-105709878
CTTATTTGCTTCATCAAGTCTAGGATACAAAGCTTTTTAC
>SMEL3Ch08:106126192-106126232
GTTAGTTGATAATGATTTCTCACCATTGCCTGTGAGTTTG
>SMEL3Ch08:106134080-106134120
GCTTCTAGCATATGCAAGTGCCTCATTTGGTGTCAAAGAT
>SMEL3Ch08:106146447-106146487
AAGTGTCATTTTCTCTAAATCCACCTCCTCTTCAATTTGG
>SMEL3Ch08:106162207-106162247
CAGGTTGAAAGAGTTTCTCATAGAGATAATTTGCGGACTT
>SMEL3Ch08:106205984-106206024
CTGGTGATTTTTGCTAACTTGGGTTGTATAAAAGATTGTC
>SMEL3Ch08:106258052-106258092
AAAGAAGTATGTGCTTGTTCTTACTGTTTGTACATGATTG
>SMEL3Ch08:106299788-106299828
TCCACAACTTGCTAAGTAAGGTCTTGTCCTTGATAAGTTG
>SMEL3Ch08:106320000-106320040
GTGACTATGCAATTCATTTGGACTTGATTGCTAAAGTTCG
>SMEL3Ch08:106348060-106348100
AGCAGTGGCATGAGAACAGGCAACATTGGCAACAAGAATG
>SMEL3Ch08:106428918-106428958
GAGGAGGTACTCGACGAGACTGGAAATTCCTCAAAATATG
>SMEL3Ch08:106487736-106487776
CATCAGGAAGGCAGCAGAGTTAGTGTGGGTAGAAGTTGAC
>SMEL3Ch08:106567668-106567708
ACGAAGGATTCACCCTGTTTCGGTTCTTGCTAAGGGTTTC
>SMEL3Ch08:106659223-106659263
GACACAAAAACTCTCCCAGATGCCTGGGATTACAAAGGAC
>SMEL3Ch08:106676710-106676750
CTTTGATCATAGCCCAAAGACTAACCCCTTTTTCTTTTTC
>SMEL3Ch08:106756078-106756118
AGAACACTGTGGTTGTTCCTTATATTGATCACATTCAATC
>SMEL3Ch08:106768866-106768906
CAAGATCGGAATCTTGGCAAGTGACAGATAGGAAAAACAC
>SMEL3Ch08:106815934-106815974
GGACGCTCTACTAAGAAAATGGGTCAAGTATGAGGGGAAC
>SMEL3Ch08:106826649-106826689
CTTGTTTATGGGGTTGAGTTTTGCTGGAGATCCATTTAAG
>SMEL3Ch08:106867621-106867661
TGATCAAGTTGTGAACTTGAAGCAGATAATGAACCAATTT
>SMEL3Ch08:106961414-106961454
CCTTTTGCACTGATTCCAGTTCAATTAACCTGTCTTCCAC
>SMEL3Ch08:106994477-106994517
CCCAGAATCTGATCAAAATAAAAATAATGGTCATCAGCAG
>SMEL3Ch08:107018813-107018853
TCCAATATTGAGCTAAAGGGTGTATTTTTCTCCTGTTTTC
>SMEL3Ch08:107083458-107083498
TGAAACTGTCTTTACACTAAATATGGCTTCAGCGCCTTTA
>SMEL3Ch08:107113994-107114034
CTCATACATATAATCATATATACGGTCTTTCGATCACTGG
>SMEL3Ch08:107334790-107334830
ACATACTTCAGCGATATGATTGATTTGTTTGGTGTAAAAC
>SMEL3Ch08:107481397-107481437
AACTACGGGACAGTTAAATGCTTTTTTGAGTTCATGCCAG
>SMEL3Ch08:107523072-107523112
AGTACAAAGTTATGGTAATCCCTAGTCTCTGATTGAGTTC
>SMEL3Ch08:107556388-107556428
AGCAAAGAGAAAATCGAACAACTGCAAGGGAAAGAAACTG
>SMEL3Ch08:107621928-107621968
GCTCTGGCGGCGTTCAGTGCAACAAAAAGGGGTATTCTTG
>SMEL3Ch08:107636846-107636886
TATTACTTGTCTTCGAGAATGTCACTTGGTATGTCAATTT
>SMEL3Ch08:107644999-107645039
ATAAAAGCTACTGTTAAACTTGGAAATGGAGAGGAATTTG
>SMEL3Ch08:107676856-107676896
CATGGAATGTTGCTACTAATGAACTTGTTTTCCATGATAC
>SMEL3Ch08:107705527-107705567
TTGGCTTCGAAACGACAGCGCCGACCTAGTGTTCGATTAG
>SMEL3Ch08:107979246-107979286
TTGAACAAAGATAATCCTTTCTCAAGCTTTCCAGCAGAAC
>SMEL3Ch08:107991830-107991870
AAACAGATAGTTTTGGTTAAGACGTATTACCGAGGTATGG
>SMEL3Ch08:108152538-108152578
CCTAGCCTAGCTATCAGTTGATTAACACCAGTAACATTCC
>SMEL3Ch08:108207147-108207187
AAGTCGATGATGATCTTGTTGGTGCAATTTAGGCTATTCG
>SMEL3Ch08:108219650-108219690
AAAAAAACATTCTTAGCCACCATGCCAGTACCACCACCAC
>SMEL3Ch08:108263768-108263808
AGGTTTTCAGAACTAGAATAGGCAAACCTTCAAAAACTCC
>SMEL3Ch08:108269310-108269350
AACGATCGTCGGAAGCTTCTAGAATTTCTTCTATCATGTG
>SMEL3Ch08:108306983-108307023
TGCTTTCCGCCGCTGTTAAGGTGGCGACGCCGTCCACCTC
>SMEL3Ch08:108322789-108322829
CCATTGTAGTGGGGACACCTGGCCGGATAGCAGAGATTAG
>SMEL3Ch08:108339357-108339397
TATTATCCACAAAGGTAATTGTATTAACTGCTCCGAGATG
>SMEL3Ch08:108385683-108385723
GGTGCTGGTAGAGGCTCGTGCCAGACCGGTGATTGTGGTG
>SMEL3Ch08:108390685-108390725
TTATGCTGCCACTATCACGGTCCGCAACAACTGCCCCTAC
>SMEL3Ch08:108789061-108789101
CGTGTGATGGCAGGGGAATTTATGTGTATGATTTACCAAC
>SMEL3Ch08:108895385-108895425
ATTGCTTCTCTGAGATACTTTCCTTCTCCTTCTGGAAATG
>SMEL3Ch08:108904113-108904153
GTACCATCTAGGTTTGGTCAGCCTAGAGCAGAAACTCCAG
>SMEL3Ch08:108917191-108917231
AGAGGGGCTCTGTGTATCAAAGTTCTAAAGATATTAGAGG
>SMEL3Ch08:108922383-108922423
TTGAAGTGATGTTTCCTTTCTTAGCTTTGTGAAGGCAATG
>SMEL3Ch08:108951294-108951334
GAAGGAATGGCCTTATCCGACAGTAAACTCTAATGTTACC
>SMEL3Ch08:108993822-108993862
GTCCCTCAAGGTTGGTCAATTTAGTCCATCTGAAAAAGAG
>SMEL3Ch08:109052749-109052789
TGCTGGTTTGTTTTGTGTGTCTTATTTCCATGTTTTAGAG
>SMEL3Ch08:109192427-109192467
ATATAAAGACACATTGTACAAGATCAAATTTCAGACAAGC
>SMEL3Ch08:109268473-109268513
GATGCAGATGATGTAGCTCTTCAAAAAGCCCGTCGATATG
>SMEL3Ch08:109359778-109359818
TGGCCCAGAAACTGATCCCGGCAGAGATTCAAATAAGCTG
>SMEL3Ch08:109371565-109371605
CCTAACCTTAATGTCTCCGATACAATCCTCGATATCCGTA
>SMEL3Ch09:67059-67099
AGCAAAGCCAGCAAATAACATCGAATGGACAATCTTTTAC
>SMEL3Ch09:83080-83120
AAAACTTCTCTTTGAGCTAAGGTCTATCGAAAACAACCTC
>SMEL3Ch09:113796-113836
AGCATATAAATCTCACTTTCCATTTTGTCCTATTTGTATG
>SMEL3Ch09:184332-184372
CTCGTCCTCGAAACTCAGTAACAATCCCTTTTCAGTATTC
>SMEL3Ch09:197710-197750
AATATATGTTAGCAGCCCTATAAATTTTCTCAAACGTCTC
>SMEL3Ch09:204489-204529
CTTGGAAATGAAGACATTAATCCCAGCATGTTTATTATCC
>SMEL3Ch09:217670-217710
GATCTAATCTTGAGAATTGCAGCTTTTGCTACTTCCATTG
>SMEL3Ch09:286886-286926
CTCCTCCAATCCCTTTGGAAGATAACATTCTTAAAAGCTG
>SMEL3Ch09:290053-290093
ATCAACTTTATCTTCTCTGATCATGCTGGATACCTTTTTC
>SMEL3Ch09:337886-337926
AATTTGATAGAAGGCACACCAACACCACAAAATTGTCAAG
>SMEL3Ch09:352692-352732
TGAACGATGCAAAAATGTGTGCAACACCGAACACCAATTC
>SMEL3Ch09:365299-365339
GCTGAAGTTCATGATGTGAAGCTATTCTGTTCACAAACAC
>SMEL3Ch09:373497-373537
GCATAGTTTTGAACTTGAGTTTTGTTGGCATCTACTATTC
>SMEL3Ch09:391397-391437
AAGGCATACCTCATATGCCTTCTCAAACTCAGCAATAGAC
>SMEL3Ch09:435972-436012
TCAGCTGTCATTGTTAACACTTTGTTTAACTGGTTTTAGG
>SMEL3Ch09:447405-447445
AGCCACGAAGAGGTGAATTTTCCCGTTACATTCAAAATAG
>SMEL3Ch09:453784-453824
GAACCTTTCTACCCCGACCGCATGGCTGGACGTATTTTAG
>SMEL3Ch09:461010-461050
GTTTCTATGGGAAGCTGCGTTGAATTGTGTGTATAAGATG
>SMEL3Ch09:476090-476130
TATAATATGGCAAGGGCCATGCTTTGACAAGAATGTGGAC
>SMEL3Ch09:480539-480579
TGGCTTTGTTCACTTTGCTGAAAGGTCAAGTGCTATGAAG
>SMEL3Ch09:486681-486721
ATTGAAGAAGAACACCCTCAAAGTTCTTGGTTTGTATAGC
>SMEL3Ch09:497825-497865
CCCTATTAGTTCTCTTAGTTCTTCCTTATACCGCGAATGC
>SMEL3Ch09:593530-593570
GCTATTGTTACCTTCCATTAGCACAAGTACCGGATAACTC
>SMEL3Ch09:618285-618325
TCTCTAAGCTATGGCCGAAGCTACAGCCTTCAATTTCCAG
>SMEL3Ch09:623857-623897
CAGATTCACGAGAGATTCAGGTCTTTTGAAACACAAATCC
>SMEL3Ch09:647763-647803
AAAAAAACGCAGTCATATATTCCGTTCCACTCATTTCGTA
>SMEL3Ch09:653609-653649
GTAACATCTGTTGAAAAATGTCCTTCTGAACTTTCAACTC
>SMEL3Ch09:672596-672636
GCTTCTTGAGGCGATAATTTTGCCACGAACGCATTAAAAC
>SMEL3Ch09:692571-692611
GCTAGGGTACGAGGACAACGTGGCACACAATCCCTCCAAG
>SMEL3Ch09:909489-909529
CTTCTATCCTATTTCCTTGACTAGGTGGTTCGGGATACAA
>SMEL3Ch09:925250-925290
TTACAGGCTCAAAGCAGCAGTAAAAAAAGAGAAAGGACAG
>SMEL3Ch09:940306-940346
AGAAATGTAACTTATGTTCAACAACATCAATGTACCTAGT
>SMEL3Ch09:992052-992092
CTGAGATACGCCATTCGAATACTCTCCAGTCGAATGACAC
>SMEL3Ch09:1004232-1004272
CTTACAGTATCCTTGTGGACGAATCATCGAAATGCAAATG
>SMEL3Ch09:1179650-1179690
TTTACGTACTTTGTACAAGTGCATAATCGTCTTCCTCATC
>SMEL3Ch09:1233266-1233306
ACATAGTTTGAACCAAACTTACTAGATTTCAAATGAACGA
>SMEL3Ch09:1326375-1326415
CCTGATACTTGTGAATGTGTGTCTAATCCAGGCGAAATGG
>SMEL3Ch09:1345161-1345201
AACAAAAAATATAGTCATCAACGAAAAGCCATGGAAAGAC
>SMEL3Ch09:1346908-1346948
ATATCCATAAGCAGACCTTCCTGATAAGAATAGGGTGCAG
>SMEL3Ch09:1402098-1402138
CCAATTCCCATTAAAGACGACCCAGCATCAGCCATAATAG
>SMEL3Ch09:1408607-1408647
AATTGGCTAAACATTTGAATTGAGGCAAACTTGAAGTAAC
>SMEL3Ch09:1479637-1479677
ATGAAATGTGGATATGCTAAGAAGCTAAACGAGTGCTTAC
>SMEL3Ch09:1672333-1672373
GTTTTGTTGTTGCCCGGGGACTTGTCGTACGCGGACACTG
>SMEL3Ch09:1696130-1696170
TTTTCAAGCCAAAGATGTGCTAAGCTAGACCCTCTTAAAT
>SMEL3Ch09:1701498-1701538
TCGGAGAATCAACGTCGGAGTATATAATATCGCAACATAC
>SMEL3Ch09:1707618-1707658
CTTCTTGAGACAGAGTAAAAAGCAATATCACACGTACCAG
>SMEL3Ch09:1769694-1769734
ATTCATCACATCATACTCCTCGTTTCTCTCCTGGCCTGAC
>SMEL3Ch09:1783156-1783196
TGGCAATGATCTGAACGTTGAAGGAGGGTCAGATGATGAG
>SMEL3Ch09:2196931-2196971
TAAGCATTATGGTTATCAAGTTCCGCAAACTTCACATTTC
>SMEL3Ch09:2218334-2218374
CTGCATTTGCTCCTCAATTTCCAGGACTCAACGGGCTTGG
>SMEL3Ch09:2253070-2253110
TGCACACCTCCAAGTATCGTTGACTGGGCACTGCCTCTGA
>SMEL3Ch09:2403300-2403340
AATGTAAACACGGACCTGAGACGGAAAATTGGAGGTCTTC
>SMEL3Ch09:2419853-2419893
ATTCCTTACTGGTCAAGAGGAGATTGAATCCGTCGAGAGG
>SMEL3Ch09:2434986-2435026
TGGGAAAATGCAAAGCCAAAATTGGTAAGCTTAGAACAGG
>SMEL3Ch09:2450613-2450653
GAACTTTTTGCAGTGCAGTTGTGATTAGATAAACATCTCG
>SMEL3Ch09:2453398-2453438
GGAGGTATGTGCTTAAATGCCGGTGTTTCACCAATTTGAA
>SMEL3Ch09:2473068-2473108
CCTTGCACTCTCCCCTTAATCACAGCTCTAACCTGCAAGC
>SMEL3Ch09:2505522-2505562
ATCGAGTTTTAAGACTATGGCGGTGGGACCGACATCCTTT
>SMEL3Ch09:2524257-2524297
TGGTTTCTTTGATGCCTTGGCACTGTACTTTTGCTTCATC
>SMEL3Ch09:2547768-2547808
AAATTGACACGTCGGGCCTAGTGGGATATGAGAAGTCTAC
>SMEL3Ch09:2604336-2604376
TTGTTGATATAGCACATTTGTTTCTATTAGGTTGAAATCC
>SMEL3Ch09:2629433-2629473
CCAATAAACAAGCTGCATTTGTACTGGAAGAAGAGAACAC
>SMEL3Ch09:2638957-2638997
GAATCTAAGGGCTCCTCAGAACTCACATCAGAAAGAGTTG
>SMEL3Ch09:2645320-2645360
CTCAGTCCATTCCTAATAGAAGATGATTTCCCACAAACTG
>SMEL3Ch09:2661674-2661714
GATGCATCTTCATGGGCTACTGAGGATGGAAAATACAAAG
>SMEL3Ch09:2677465-2677505
GCGGAAACAGCAGACTGATCTGCAAAATGCAAAGGTAGAG
>SMEL3Ch09:2678269-2678309
CTCAATATCCCTAAGCAAAGATTTCTCATCAACTGCTTAC
>SMEL3Ch09:2710913-2710953
TCAAAAGTCGACTCTTTGACCCGAAAGTAGAGAAAAAGTC
>SMEL3Ch09:2713996-2714036
TATTGCGTTAACCAATAACTCAGTATAACAGAACACATTG
>SMEL3Ch09:2744641-2744681
CTGGAAGACCAAGAATTCATATCCAAAACCAGTCGAACTT
>SMEL3Ch09:2861505-2861545
AATGGGAAATTTATCGTGTCTTACTGGACGAAGGGAATGG
>SMEL3Ch09:2868865-2868905
TTGCAACCCTTTTACTCTTGTTCTTAATATTTGGTTGTTC
>SMEL3Ch09:2877910-2877950
AAATCCTTAGGCTATCCTGAGAAAAGCATCACGACATTTG
>SMEL3Ch09:2889987-2890027
CAATACGCCCTCGGTGGGAAAGGTGGACGTTACTATGTGG
>SMEL3Ch09:2982137-2982177
AGACTATGGATTTGACTATTCAACTAGTTCCATTCAAAGC
>SMEL3Ch09:2983661-2983701
ACCACCCCAAGCTCCACCTCCACCACCACCACAAGGTCTC
>SMEL3Ch09:2992043-2992083
TGATTGTGTTTTCTCAAATCTGGTAGTAACCCTCGTTTTC
>SMEL3Ch09:3056536-3056576
GTGGCCGCAGCGTTCAATTCCTTGACTCCGTCACAACAGG
>SMEL3Ch09:3140831-3140871
ACACCTCTCAATGCCAAAAGGTACAAATCAATAGTCACAC
>SMEL3Ch09:3161719-3161759
GCCGGTGAATGTCCTCTACGTTCCTCGGTCTTGAACCTAC
>SMEL3Ch09:3162662-3162702
CTTCGAGTGCTTGGACTTTCCTCAAGCAATTATCCTTCTC
>SMEL3Ch09:3175925-3175965
TCTTCATTTGGGATAAGAGGTGCACATATTCCTACACTAC
>SMEL3Ch09:3193061-3193101
GGCTCAAGCATATTAGTGGCTTAATAAGGCGAAAATCGAC
>SMEL3Ch09:3202758-3202798
AGCCGCCGCGGTGGTGGTGGAGGTCGGAGCTGAGAAATTG
>SMEL3Ch09:3214160-3214200
CATCTATAATAGATGCAAGTGCATCTTCTCTATTCCAGAC
>SMEL3Ch09:3219367-3219407
TTATCCTGTAAAGTTGCTGTCTCTGAGGATGGAAGGAGTA
>SMEL3Ch09:3232635-3232675
CATGGTTTTCTTGCTGAATGACATAAGAAACCAAGTTGAC
>SMEL3Ch09:3507115-3507155
CTTTTCGACACTTGAACTTGGTTATTGGAACATCTTCTTC
>SMEL3Ch09:3507516-3507556
TGCATAACTCTTCATAAGATCCTAGCAATGAAAGATCCAG
>SMEL3Ch09:3531392-3531432
AGCTTGTAGCGATTCTAAGTTGCTTAATTGGCCTGTGATG
>SMEL3Ch09:3665560-3665600
ACGGATTAAAATAGGTTCATTACTATGAGGATGAGACTGC
>SMEL3Ch09:3744337-3744377
CTCCAAAAACTTTCCAATTCCCTCCCACTTCATTTTCTTC
>SMEL3Ch09:3907299-3907339
AGTATAAATATTAACTGCTTCTCCGTCACCAAATCAGAAC
>SMEL3Ch09:3916835-3916875
CCTTCGAGTCAAAATGGTGAGCTCTAAGCTTTTTCTTTCG
>SMEL3Ch09:4017169-4017209
TATGTAAACAGTGTAATTGTTTATGTATGAATTGGCTAGG
>SMEL3Ch09:4050501-4050541
TATTTGTGAACCATCATATCTTACTTTATGGGGCAGTTCG
>SMEL3Ch09:4090748-4090788
TCATGAGTCAAACCAAACATACCCTTCATTAAACATGGTC
>SMEL3Ch09:4143818-4143858
TCATTGATTTGAATGGCGAAGGCGAAGAATTGATACTCTG
>SMEL3Ch09:4150695-4150735
AGCAGCCTTTCTCCATTGATCACATTGCACTTTTAACCTC
>SMEL3Ch09:4192636-4192676
GCCAAAAATGTTTAGAAAAGGAGTTCCAAAGTTGTCTAGC
>SMEL3Ch09:4355223-4355263
CATTGGTTTACCTTCTTCTGTTTTCTCTTTTCCTCAATTC
>SMEL3Ch09:4387150-4387190
ATCTTACCTTGCTGCACAAAAATTTGACAGTGATACTCAG
>SMEL3Ch09:4406520-4406560
TGATTGTGAACACCAGTTGACAGTTCAACTTTCGTCTTTG
>SMEL3Ch09:4472771-4472811
GATATTCACAGCTTGGTTATGAATTAGAAGCTCTGTCCTG
>SMEL3Ch09:4693072-4693112
CAAACCATAACCAAATCAAACTCCCATAGAACTAATAACC
>SMEL3Ch09:4730109-4730149
AAACTCACAGGGAAAGGTTTGAGGTTGAAAGAATGTGAAC
>SMEL3Ch09:4758105-4758145
TCGGAATCGGCTATTCCGAAATATGATTCCGGCAGCGAAC
>SMEL3Ch09:4802027-4802067
AGCTTTCGATCTTTCGTTATCGAGTATGAAACTAACTACC
>SMEL3Ch09:4830607-4830647
TGATGATGATGATGATCTTTTCTTGTTGTATGCCTCAAAG
>SMEL3Ch09:4846323-4846363
GCTTATATTATACATTCTCCATGCTACATTCTGGTTTCTG
>SMEL3Ch09:4847928-4847968
GGTAAAGATTAGTTCACAGACATGCTACAGACTCCAGAAG
>SMEL3Ch09:4908493-4908533
GAATAGTGACACTAACTCCCCTGATCTTTCTCCTAACTAC
>SMEL3Ch09:4980728-4980768
ACACACACTTCTACAAGCATTGCAAAGGAGCAAATTGCAG
>SMEL3Ch09:5154109-5154149
TTCAGGATAAAGCAAGCACAGTTCTATCTTGAGCCGAAAC
>SMEL3Ch09:6411546-6411586
TCCAAATGCAATTCTCTTGCACATCAAATCTGTATTCTCC
>SMEL3Ch09:6428312-6428352
TGTTTTGTCTGTTAATCAGAGAAGGCAATTACGTAGTTTG
>SMEL3Ch09:6439904-6439944
ATTACTCGATATTTTCTCCTTGCACAATATCAGTATCTCC
>SMEL3Ch09:6592805-6592845
GTCCTTTACCAGCCTTCATTGATCGGAATGGAAGCTCCTG
>SMEL3Ch09:6625878-6625918
CTGCTAAAATCGGGTAAACAAGGGCTAACAGCAAAATCAG
>SMEL3Ch09:6627221-6627261
CTAAAACAGCACGACTATCGCCAACGTTCAACAAATAAAC
>SMEL3Ch09:6644023-6644063
CTCGAGGAGAGTAGAAAGGAGAGGCATCGAATTGTCATGG
>SMEL3Ch09:6944805-6944845
GAAACGAGTAGTGATTTGTGCAAATAGAGACTTGAAATCC
>SMEL3Ch09:7010495-7010535
AATATTTGTACTGGCTTGTATTTCTTCTATCATTTCTACC
>SMEL3Ch09:7051204-7051244
GATTTTGTTAGCTTTAGCTGTGTATAATGTGATGTTGAAG
>SMEL3Ch09:7080649-7080689
CTAGGAACGTTTGACAACTCTACTGTTGCTGGAATCCTTG
>SMEL3Ch09:7106455-7106495
GGAACTTCACATTTACATCACAAAAACAAACTCAAAACAC
>SMEL3Ch09:7136099-7136139
GAACTCTCATGGCTGCATTCAAATTCAACCCGAATCAAAC
>SMEL3Ch09:7151773-7151813
CACCAAGTTCTGATAAGTCTGGTAAGGCCACAACGCCATC
>SMEL3Ch09:7200227-7200267
CAAGAAAATGTCTCAGCCAGATCAATCTTCATCTACTTTC
>SMEL3Ch09:7609698-7609738
ATAAAACATGGAGCAATAAATTCCTGAATTGCAGTTTTGA
>SMEL3Ch09:7612021-7612061
ACCTTGTATTGTAGAACTAGATCCAGGAGTGAAGATAACC
>SMEL3Ch09:7780489-7780529
GATGTTGTAGTTGTGGCATGTAGTTGTGGTGCATACAATG
>SMEL3Ch09:7831991-7832031
AGTTTGAGTCTCCTACTGAATTTTGTCACTGTCTTTTATG
>SMEL3Ch09:7955209-7955249
ACCCCAGGGGTTGAGGGGAGTACCATGCAAGTTTTGTTTC
>SMEL3Ch09:8045353-8045393
TTCTGAAGGACCTCGACTCAGGTTCATCAAATCAAAGAAG
>SMEL3Ch09:8083622-8083662
GGAATATTTTGATTGGAACTGGTGGAGTAACTGGTAATAG
>SMEL3Ch09:8460813-8460853
GTTATTCAACAAAGTTGGCACGTTGGAACCAAAGCACAAG
>SMEL3Ch09:8706676-8706716
AAAGGGATCCCATACGTCGAGGGAAAATGGGTCGAAGATG
>SMEL3Ch09:8760084-8760124
AACACCTTAGGAAGGAGACACCACCTCGCAGGCGCAATTC
>SMEL3Ch09:8786071-8786111
TGGCTTCTATCTTCTTCCGGTTAGTTTTCTTGTTTTTATG
>SMEL3Ch09:8787122-8787162
CTCGTGGTGTGCTTTATGGTTGTGGTGATCTTATATTTTC
>SMEL3Ch09:8812262-8812302
TGATGGAGGGACCATGGTATCACCAACTGTATATGCCAGG
>SMEL3Ch09:8836516-8836556
TTACTAATCTGAAGGATTAGAATGGTCTGCTTGGCAAACG
>SMEL3Ch09:9219378-9219418
GGTCTCTAGTTAGAGAGTCATGAGCTTTGTCTTCATGATC
>SMEL3Ch09:9269574-9269614
CCATCTCCCTTTGATAATGCAAATTCCCTAACTCATGCTG
>SMEL3Ch09:9288698-9288738
GCAACCCGTGGAAAGGTGCTGTGATGACTCTTTCTTCTTG
>SMEL3Ch09:9454706-9454746
GATGGATTTGGTGGTTCGGAGACAGAATCAGTTCTTACAG
>SMEL3Ch09:9478974-9479014
TATCCGAGATCGGAAAACAGCTGCACAAGAGAACTAGGAG
>SMEL3Ch09:9579903-9579943
TACCAAATAGCAATGCACCAAGAATCCTCAAAGCACAATC
>SMEL3Ch09:9600426-9600466
GAAGATCTGAAGCTTTTTTAGATTGCCTTCCTCGTTTTTG
>SMEL3Ch09:9851140-9851180
ATTTTGAACATATCTTGAACATAGTCAAATCCTCCTGGTC
>SMEL3Ch09:10219264-10219304
CTTTTTTCACTATAAATGAACTGGGGCGGTTGCTGCTAAG
>SMEL3Ch09:10220060-10220100
ACTGTACTTTCCTTCTTTTTGGATCTGTCATACAACTAAT
>SMEL3Ch09:10267123-10267163
GGCAGTAATAACAGTTAAAACCGCACCTGTTGATTCAACC
>SMEL3Ch09:10295903-10295943
ATGTCATCACACCACTCCGGCACCGGCGCTGAGATGACTC
>SMEL3Ch09:16201873-16201913
TTCCATTACATCTCGTGTACTGTACTTGTAATTTGAACAC
>SMEL3Ch09:16203125-16203165
TCAAGCGGTAAGTTTCACATTCATCAGTGAGGTCAGATCG
>SMEL3Ch09:16277096-16277136
AGAAGAGATGTACTTAGCAAGGGGGCTTGGGATTGCTGAT
>SMEL3Ch09:16289235-16289275
TGGTCCGAATCAAGTTTCTCCATTGTCTCCAATAATCGTG
>SMEL3Ch09:16740410-16740450
ACGTTTAGGTCCATTGTCTAAAGTGAATTGTTCAAGTGTC
>SMEL3Ch09:16789492-16789532
CATCTCAAGTCAAATGCCTGGCTGGTCATCATTGATGAAG
>SMEL3Ch09:16797148-16797188
TCATGTGCACCCAATGTGAAATGGGTTGTAATGTCTGAAG
>SMEL3Ch09:16811450-16811490
GCTGATGATATGCTTTTGAGGATAGATTTTGTCAGAGAGG
>SMEL3Ch09:16967866-16967906
CCATCAACATTTCATGGCTTCCATTTTAGACGAGAAGTAG
>SMEL3Ch09:16993804-16993844
GGGTGCACACTTAGGTCAATCCCCTTGTGGTCATAAAAAC
>SMEL3Ch09:17005524-17005564
TATACCTCTGTTCTTCGTCGGCATCATCTTCCTCTTCATC
>SMEL3Ch09:17086043-17086083
TAGTTCTGTGCACTAAGGTTTAGGTGTATAGGAAGAAGTC
>SMEL3Ch09:17093327-17093367
TTCAGGCTGATCAGAGGAGGGATATAGCAACCCCTTATTC
>SMEL3Ch09:17144444-17144484
ACCTGACTCTCAAGGTCTTTCATGTCCTGATTGTTCATTG
>SMEL3Ch09:17203849-17203889
TCGCTAGCAAGGTGAAAGTTCAGATAGTCAATCGACCAAA
>SMEL3Ch09:17211339-17211379
AAGGCTATTACCTCACCGAAAGCTAAAACGAAAGTCACAG
>SMEL3Ch09:17231750-17231790
TTTTTTTCAATCTTCAGGTGATCGATAACCCAGATATTAG
>SMEL3Ch09:17237294-17237334
TTCACTTTAGAGTGCTAGATCGTGCAATTTTTGGCTTTAG
>SMEL3Ch09:17254201-17254241
TTTCCTTATTATGATATTCTTGATCGTCTTTCTTCTCCAC
>SMEL3Ch09:17271187-17271227
TTGGTGAGCCTGGGGAAGGGAAATCATTTTTGCAATTGGT
>SMEL3Ch09:17398189-17398229
CATTTCGCTGAATATCCTTGGGGTAATAAAGCATTTACGG
>SMEL3Ch09:17518430-17518470
TTGATGATCCCAAAGGTGCAAACTTTGTCAATTCATTTCC
>SMEL3Ch09:17524748-17524788
TGGATTTTCCTGTTGTCCAAGTAACCGAGACAAACTTTAC
>SMEL3Ch09:17583050-17583090
CACAGGGTTCTGGTTTTGATTTCTATAGCCGTTACTTCTG
>SMEL3Ch09:18136271-18136311
CTAACAATGCTTTAGGTGAAAAGGGTGTAAGGGCATTTGG
>SMEL3Ch09:18223655-18223695
GATTCAGAATCTGAAGAGTTAGTTGTTCTTCCTTTGGTAG
>SMEL3Ch09:18430589-18430629
GCTATGTTTGTTTGTTTGCGTAGCTTTAGTATTATTTTCC
>SMEL3Ch09:18631236-18631276
ACTCTGACGTAGTCATTGGGGTTCCAGCAAAAAGCGTTGC
>SMEL3Ch09:18739946-18739986
TATTGGCAGACCAAGATTTGTAGTCAACATGACCAATGTC
>SMEL3Ch09:18813491-18813531
AAATCAATCAAGGCCAAGCTGTGCCAGAGTGAAAGTGGAG
>SMEL3Ch09:18813998-18814038
AAAAGCTAACCATAGAGAATAATGAAGATACCAATGTTGC
>SMEL3Ch09:19572818-19572858
TCCAGTCTCTCCTTCTGAAGAGTTTGAAGATGTTGTTAAG
>SMEL3Ch09:19854683-19854723
AGGATTCCTGTAGGGAATGTGAAGGATAGACATGAGTACG
>SMEL3Ch09:20081673-20081713
CTTCAATTGCACATGAGAGCCAGGATATGTATAATCCAAC
>SMEL3Ch09:20655096-20655136
ATTTTCTATTGTCAATTTTCATCAAGCGTAAGACTTTTCC
>SMEL3Ch09:20743614-20743654
GAGGCAATGTCAGCAACAGGCAGAAGAATTTCACCATTTG
>SMEL3Ch09:20789622-20789662
TTTTGGTATTACCTGGGGACTGTTTAAATGAGGAACTCTG
>SMEL3Ch09:20842708-20842748
CAATAGCATACTCGCTTCCAGGAATGTCTGGGATAAATGG
>SMEL3Ch09:20877618-20877658
ATCACTCTTGCCCTCTGAACCTGCGCTCTGATATCACTTG
>SMEL3Ch09:20927829-20927869
CATTGTGTGTGCTTTATTTGATTGAGGTAGGTATTGCTTC
>SMEL3Ch09:20987187-20987227
GATTTCATAGCTTTTCTGGTTAACTCAAAAAGTGGTCATG
>SMEL3Ch09:20996789-20996829
ACAACCCTATCATCAATCATACGGTTAAAAACCATCAACG
>SMEL3Ch09:21031496-21031536
ACAGTTTGGTTGATTTATTAGGATTACCTTAACCTGCTTC
>SMEL3Ch09:21073066-21073106
AAAAGCTGATACATCTAAGGTAGACATAGCCAAGGAGGAC
>SMEL3Ch09:21199294-21199334
AGGCTCTTCAAAGATGTTGCTGCACCTGTATAGGATTCTC
>SMEL3Ch09:21214546-21214586
AGTGGTACAATCAGGTCACTGTTCCTTAAATACTAACTTC
>SMEL3Ch09:23066181-23066221
TCCTAATCCTTCGCATATTAGCTCCAAAATTCTCAAACTC
>SMEL3Ch09:23584445-23584485
CAGAAAGATACGCGAGTCTTTATGTAGATGGTTTAGTCAC
>SMEL3Ch09:23601872-23601912
CAGAATGTCACTGGGTCTGCCGGTGGCGGCGACGGTGAAC
>SMEL3Ch09:23609687-23609727
TCGAGGCTATACAGTGAGGTGCATAACTTGGTACAGAGAG
>SMEL3Ch09:23620615-23620655
TCAAGGCCAAAAGTGAAACTTGATTGTGACAAAGGGAGAA
>SMEL3Ch09:23642612-23642652
GCGCGTGTAATCAACCTCCACGACAACAAACAATCTCTGC
>SMEL3Ch09:23656582-23656622
CAACATGAAAGGACTAGATGGAATTCAAGGACCAGTTTAC
>SMEL3Ch09:23662124-23662164
ACCAATCAGGAGTTTCTAAGTAATTTGATCCAAAATCCAA
>SMEL3Ch09:23682888-23682928
CTGAGGTTTTCTACAGGGTTCAACACAGGATGGATATAAG
>SMEL3Ch09:23722015-23722055
CAGCTGGAGTATATATGAATCCATCTTTGGCCAGCATTAG
>SMEL3Ch09:23732898-23732938
ACAATTTATATTGATGGGAGTTGCTGATAACTTTGTTGAG
>SMEL3Ch09:23850245-23850285
GTATATACTTGCCACACCATTCATTTGGAAAATTCTCTTC
>SMEL3Ch09:23981022-23981062
TAAGCCAATACTCAGAGCCCTCCCTTAGCGTGAAAAGAAC
>SMEL3Ch09:24002789-24002829
AGAAGTGGAGGCCACGATTACGAAGGTACCTTATTCTTAC
>SMEL3Ch09:24003921-24003961
TTTACGAATAATGAACGATAACTTCCCTGAATTGGGATTG
>SMEL3Ch09:24090606-24090646
CTAATAACGAAAAGCACACGATAATCTGCAAATACGATAG
>SMEL3Ch09:24115797-24115837
TCCTTGGCAACAAATGCTCGCAGCAACATTGGTCAGACTG
>SMEL3Ch09:24224222-24224262
TACAACCTAGAGATATCCAGGAGGTCCATGCATGTAGAAG
>SMEL3Ch09:24291845-24291885
TGTAAACAAGATCAGTTGCCCATGTCTCTAGTCCATCAAA
>SMEL3Ch09:24305786-24305826
ATCGAATTCGGAACCCAAATGCTGAAGTTACTCTTGTATG
>SMEL3Ch09:24541272-24541312
GCACCTTGCGGGGAAGAAAAAGAGGCTGAGAGAGTTCTTG
>SMEL3Ch09:24638721-24638761
CGGTTAATGCATTGCACTTGCGAATGATCACGCAAAGAAG
>SMEL3Ch09:25162456-25162496
CTCAATTGATGCCATGAGGGAATTTTGTATAAGTTGATCC
>SMEL3Ch09:25179303-25179343
ATACTGTGTAGAAAACTCCTATAACTCGGCTGAAATAGTC
>SMEL3Ch09:25182023-25182063
GATGCAAATACTCTGTGGTTGCTTCCGGATGTGGTTGAGA
>SMEL3Ch09:25260853-25260893
GAAGGAGGTTAAGCCAGCTTTGACAGTTATGGAAGCAATG
>SMEL3Ch09:25373375-25373415
CACACAAACTACCACAACCACAATAATAACCACATTCTTC
>SMEL3Ch09:25389560-25389600
CTAGAGGCTTAACTGGTTTAAGTCTGCAGGAACAAATAGC
>SMEL3Ch09:25543527-25543567
GCTCGGTTTTTGAAGAAGGGTCGTTATGCTCAGAGAGTTG
>SMEL3Ch09:25577828-25577868
TGGCAGAGTGAGCAACCCACCTTGTTTGTCAAGAGTATCC
>SMEL3Ch09:25585279-25585319
GATGTTTACCAAGGTTTTTACTAACGATAGCTGCTTTTTG
>SMEL3Ch09:25649568-25649608
ATATTTCTCCCCATGTACAGGAAGAAAATGGGAAATACAG
>SMEL3Ch09:25668258-25668298
TAAACAGAAACAGAGAAAGATGGAGGGTGGGATGAAAAGT
>SMEL3Ch09:25688870-25688910
AACGTTCGAGGTGTGATAGCCGGAATTAAGCACGCAGCTC
>SMEL3Ch09:25723143-25723183
AGGAAACAGTCCATCTTCACTCTTCTCCATTGCATAAAAC
>SMEL3Ch09:25736577-25736617
TACAGGTCAGATGAGGTTGAGAATATTGGTTATGTTATCC
>SMEL3Ch09:26192535-26192575
GATCCCACAAGTGGGTTCGGGGGAAGGTAGGATGCATGCA
>SMEL3Ch09:26227712-26227752
GGATTTTGAAGGTGGAGTTTCAGCTGAGAATCTGGGTATG
>SMEL3Ch09:26293230-26293270
TATGCATTCTCTACGGCTGTTCCTTCAGACTATACATCCT
>SMEL3Ch09:26386203-26386243
TATGTCACACAACACATACTTAACTGTATAGATAGAACAC
>SMEL3Ch09:26479975-26480015
ACAACAAGCACGCTCAATGGTGAGAAAAATCCTTTTAAGC
>SMEL3Ch09:26516526-26516566
CAATGCTTATTCCCTGTTTCATCGCCTTCTATCCTTTTAG
>SMEL3Ch09:26577146-26577186
CCATAAAAAAGGGCTTAACTTTCTCCATCACTCCCATTCC
>SMEL3Ch09:26606113-26606153
TAATAAAGTGGGACAAAAGGGTGCTTGAAAGTTTAAGGTG
>SMEL3Ch09:26610161-26610201
GATGAGAAGAATGATGTAATATCTCCTGGCGTTGAAAATG
>SMEL3Ch09:26716496-26716536
GTGGTTAAATGGCTAAGATTCATTTTCTTATCTCCATGTC
>SMEL3Ch09:26723720-26723760
GGAAGAGTGATGCTAAAACGCAGCAGACTTCTATTTATGG
>SMEL3Ch09:26861372-26861412
AAGAGAGACTAATAGGCAAAGAAACTTCTGCATTTACCAG
>SMEL3Ch09:26873578-26873618
CTCAAACAGAAGGCTGAATGCAAATCCCAAGTCTGTTTCG
>SMEL3Ch09:26879264-26879304
ATGTGTATTGTGTTAGACCTTTTGCTCTTGCTACGACTTC
>SMEL3Ch09:26902856-26902896
CCGGAATCACTTCCGGTTCCCGACGGTTACACTCCAAAAC
>SMEL3Ch09:26950930-26950970
ATGGTATATATGGTGAAGGAATTGGTGACTATGGTACTGG
>SMEL3Ch09:27096595-27096635
AGAATATGGGAAGTAAATTGTCATGTCAGCTCCAGGAGAG
>SMEL3Ch09:27123717-27123757
TACTTTAGAAAAATAGAAATGGGTCTTCTGTGGCAAATAC
>SMEL3Ch09:27254976-27255016
AGCTCTCCGAATACTGCTAAAAGTTGAGTTCTTATCACAC
>SMEL3Ch09:27279992-27280032
CTGATGAGCAGATTGCTGCAGACAAATCAGTCGCCATGTT
>SMEL3Ch09:27294984-27295024
TCATTGATGTAAACCTCCCAAAACCTCAAAAACCCTAATC
>SMEL3Ch09:27338125-27338165
AGATTTGAAAGTTCAGGACCAAACCTTCGAAACCCCAAGG
>SMEL3Ch09:27388004-27388044
ATCTTCCAGAACTTTCTCTTCCGGGTCGAACCTTCTGTTG
>SMEL3Ch09:27537940-27537980
TTTCTGGTATTACAAAGATAACTTTAACTCCGCTGTTTGG
>SMEL3Ch09:27643086-27643126
GATCTCAAACATAAATCCCAATAGTAGTTGCTGCCCATAG
>SMEL3Ch09:27680586-27680626
TAAGTTTTCCGGCTTCAAATGCAGACGATTATAACAAGTG
>SMEL3Ch09:27709822-27709862
GACATAGAAGTAACAGTCTTAGAGATTCCCCTGGTAAAAC
>SMEL3Ch09:27710651-27710691
TTACCGGAGACCAAATTCATCAGCAAGTGTCATCAGCTTC
>SMEL3Ch09:27716061-27716101
GGATTTTGCACGGAATGCAAGTCAATCAACATATGGATTG
>SMEL3Ch09:27806510-27806550
AAGAACAGAAATGGACCTGTACAAATGCCTTATACATTAC
>SMEL3Ch09:27902182-27902222
CCCATGTTGTTTCCACGTGGCGTCCTGTCAATGGGTGATG
>SMEL3Ch09:27971250-27971290
CAAAGACTGTGTATGTGCCTCTTTTCTTAGTTTGTTTATG
>SMEL3Ch09:28024162-28024202
CACCGTAAATCCCGATGGGAATCCCCCACCGGAAAGAAAC
>SMEL3Ch09:28047160-28047200
TCTAGAAGTTTCTGGAATTTTCTGACGTCGAAGAAGAAGG
>SMEL3Ch09:28063342-28063382
TCACCAACTTCAATCCCATTTACAAGTCCAATCCTCTTTG
>SMEL3Ch09:28289793-28289833
CTACAATCAGAACAAACTTCTATTTGATTTAGCATCTTGC
>SMEL3Ch09:28290066-28290106
ACAAGTACAGATACCACAGATGTTATGAGCGGAAGTAATG
>SMEL3Ch09:28342127-28342167
ATTTTAGTTGAAGTTGCATCATTTGAACCATCTTGTGTTG
>SMEL3Ch09:29284625-29284665
AAAGAGGATCATTTAAATCAGCACCGTGCCTTTCCAGCTC
>SMEL3Ch09:29409846-29409886
CAGCTTTAAATAATTGAAATGTATAACGAGGAGCCCAATC
>SMEL3Ch09:29472994-29473034
AGGAGCAGCGCTACTGCTACCAGCTCAGCTATTACTGGTG
>SMEL3Ch09:29511282-29511322
CTACGTACGTGACATTTTCAGAGCTTGGAGTTCTTAGTTG
>SMEL3Ch09:29556022-29556062
GTTGTTGAGTTACTTTATCAGGTTGGAAGCTATGATGCTC
>SMEL3Ch09:29610563-29610603
GCATTTCAGAGGTGTCAGTATCCCAGTTGACACGACTTGC
>SMEL3Ch09:29849463-29849503
CTGGTGCTCGGCGCTGCAACCTGCTAGGATTCCGTCGTTC
>SMEL3Ch09:29868094-29868134
GTATTTATCCCAAATACGCAGATTTGACCAAAATAACAAG
>SMEL3Ch09:29883566-29883606
TTGTTTGTTTGTTTATGCAGCTGATACATCAGGCCGTTGC
>SMEL3Ch09:30341483-30341523
GAACGTGCCAGTGCTTTTCGTTTAGTTAAAAGATTTTTGG
>SMEL3Ch09:30347482-30347522
GTCAGAACCAGATGTACCCCCATTATTATTCCTATAATTC
>SMEL3Ch09:30371153-30371193
TTTTTGTTTGGACGTCTGTTGAAGTAGGATCAACATTAAG
>SMEL3Ch09:30484112-30484152
GACCTCCAAACCTTCTTATAGGGTCGTGTCCTCTGTAAAC
>SMEL3Ch09:30534491-30534531
CTCGGTCGAATATACTATCATCATGAAGGTGACCCTAAGC
>SMEL3Ch09:30598505-30598545
ATGCATGATTTTAGCTTCGTTGTAAAGGCATTGACGATCG
>SMEL3Ch09:30684591-30684631
CTTGAAAATCAAGAATGGATTGTTGTCTTTCAAGCTCCAT
>SMEL3Ch09:30699959-30699999
ATTTGTGATGCATCGAAAAGATGTGTATCTCAGACCTCAC
>SMEL3Ch09:30704429-30704469
GTGGTTCAACTGAGTCTAGTTTCGCGGATTCATCTTCTTC
>SMEL3Ch09:30749923-30749963
TGTTCCCAATTTCAATCTCTTCCCGTTTTCCAAATTTCAG
>SMEL3Ch09:30784696-30784736
AATTGAGGGTTGGTGAGTCTGTTCATGGTTGTGTTATCAG
>SMEL3Ch09:30811190-30811230
AAGAAATCAAATTGGAGGTCCAAATTCAGCATTTGTTGGC
>SMEL3Ch09:30825198-30825238
ATACGTCATTGATTCTCAAGACGTCAATCCAACGATATTT
>SMEL3Ch09:30834925-30834965
TACTTTGAGGTGTTTGTGGCCTTGCTCCGCCGCGGCTTTC
>SMEL3Ch09:30888550-30888590
AATTAACAAAGTGGTCTCCTTTTGCAAAGAGCTGGGACAG
>SMEL3Ch09:31218825-31218865
TCACAAAGTTTCTTATTTTGTGCATGATTGTTGTTGTTTC
>SMEL3Ch09:31423366-31423406
GCCATAAAGCTTGCTCCAGATAGGAAGAAGTTCATGGAAG
>SMEL3Ch09:31464719-31464759
CAGCAGCAATAGTACGTGTTGGTGTTGTGGCTGGAATATC
>SMEL3Ch09:31586273-31586313
AACCTGCTCAGTGTGTGGCAGATACTTCCCATCAAAAGTC
>SMEL3Ch09:31627815-31627855
GTAGCAAGGGACCATGGACTAGTCGAAAGTGGTAAACAAG
>SMEL3Ch09:31635418-31635458
GGTAATCATCGTCACTTAACAATGGACTTGTTGCAGATCC
>SMEL3Ch09:31638608-31638648
TATATTATATATAAAGAAGGCACATACTTGATTCACAACC
>SMEL3Ch09:31638721-31638761
TGGTTTGTTTCTACTTACTTGGATAGTGATATTAATACGG
>SMEL3Ch09:31639705-31639745
CAGTGATATGGCATACACGTGCAAAGCGAGTGCCCGGAGA
>SMEL3Ch09:31639769-31639809
CACATACTTGATTCACAACCGCCTTATGTTCCCTGCATTG
>SMEL3Ch09:31639807-31639847
TGAACATATTGTTTGCAAATTAGATGAAGGTTGAATGTCG
>SMEL3Ch09:31639882-31639922
GGATAGTGATATTAATACGGTCACATCCTTCAATATCTTT
>SMEL3Ch09:31640436-31640476
AAAGAGATGTCAAGTTCTCGAAGATTAGAACACCTCTGTA
>SMEL3Ch09:31640492-31640532
ACAAGCTTCATCACTAGGAAATGACACGTCCCTTAATATC
>SMEL3Ch09:31700509-31700549
CGCAGCACGGCGGCGTCTTCACGAGGAATATAATTTGATG
>SMEL3Ch09:31715544-31715584
AGATTTCCGTTCTCATTAAAAAGGTAAGTCATCAACTAAG
>SMEL3Ch09:31715630-31715670
TTGTTCTGTTCAATTTAGGCAAAAATTAGCAAGGAACATC
>SMEL3Ch09:31760019-31760059
GAAAAATGAAAGTAGCAGTGGTAGGGGCAGGGATAAGTGG
>SMEL3Ch09:31835144-31835184
CATTTTTGTTATTTTCTTGGAAGCTTTTTGTAGTTTTGAT
>SMEL3Ch09:31835222-31835262
AAGATTATAAACTTGAGGAACTAAAGGCCAATTCTCAAAC
>SMEL3Ch09:31835236-31835276
GAGGAACTAAAGGCCAATTCTCAAACACTATTTTGATTTC
>SMEL3Ch09:31835249-31835289
CCAATTCTCAAACACTATTTTGATTTCTCATTTTTCTAAG
>SMEL3Ch09:31835358-31835398
GTGTTGAAACAAAACAAAGGTACTATTTTATGGGGTGCAA
>SMEL3Ch09:31835435-31835475
AATGAAACTTTTACTCAAAGATGCTGAAGAAAAACAAAAG
>SMEL3Ch09:31835436-31835476
ATGAAACTTTTACTCAAAGATGCTGAAGAAAAACAAAAGG
>SMEL3Ch09:31835576-31835616
AAAAATTTGGTTCAGAGGAGTTGTAGCACATTATAACAGG
>SMEL3Ch09:31835616-31835656
ATATATTATGGTAGGTTGAAGAAATTTCAGTTGAAGATGG
>SMEL3Ch09:31835755-31835795
ATGGTGGCATAGATAGAAAGAAATCACCTCGAAGGTTAAA
>SMEL3Ch09:31835769-31835809
AGAAAGAAATCACCTCGAAGGTTAAAAAAAGTGGAGAGTG
>SMEL3Ch09:31835795-31835835
AAAAGTGGAGAGTGAGTTTGAAGATGTTGAAAAGTCAAAG
>SMEL3Ch09:31904326-31904366
ATTTTGTCTTTCTTGGAATTTTTGAGCTGTCTACCTCATT
>SMEL3Ch09:31915324-31915364
TGGATAGGATCAGGAGTTGAGTGTGCACGGCTACCAGACG
>SMEL3Ch09:31921607-31921647
TTCAAAAGAGGGGCGACTGGCCCAAATACTTCCTCCTTCG
>SMEL3Ch09:31955437-31955477
TTGATGCCACAAGTTGTTAAGAACATTGAGAATGTTGAGG
>SMEL3Ch09:31989456-31989496
AAAAATCAAAATGGGGGCGTTGAAACCGTTCCAACTCTTG
>SMEL3Ch09:32006973-32007013
CTTTTGACTTGTTCAAGTTTACTTAGAATCAGCTGTACAG
>SMEL3Ch09:32014122-32014162
TCTAGGTCCACCCATACAAGCACCACAACTAGGACTTGCT
>SMEL3Ch09:32050283-32050323
ATGGTTCACTACAATGAGGGTGGAAGATGCAATAGCTAGG
>SMEL3Ch09:32061471-32061511
AGATGCTGTCTGTCGTATTTGTCAGAAGAAGTTAATTGAG
>SMEL3Ch09:32083680-32083720
TGACCAACCTTTGCAATTCTGCAGCATATTCTGCAGCTTC
>SMEL3Ch09:32171681-32171721
TGGCGTAGGCGACGATGGCAAAAGGTGATTTTTCAGACAC
>SMEL3Ch09:32210950-32210990
TACTAAAGAGACACGAATAGAGGAGCCGATACTTTATATT
>SMEL3Ch09:32250732-32250772
GATCTTGAAACATCACCCAAGAACAGAAAAATTGTTGATT
>SMEL3Ch09:32274812-32274852
AGAGAGTGCTGCAGCTCTTCGACAATCTATTATTCCTAAG
>SMEL3Ch09:32290532-32290572
TTGTAGGTTACGGCCAATCTATCCAATGTGTACGCAAAAG
>SMEL3Ch09:32297036-32297076
AGGAGGGAAGCTGCCTGTCTGATAATCCAAAAAGATGCAC
>SMEL3Ch09:32672008-32672048
TTGCAGAGTTGATTGATCGTTGCATTGGTTCCAAGATATG
>SMEL3Ch09:32679195-32679235
ATGTAAATTGAAGGACATGCATATTGATCCAGAGCTGCAC
>SMEL3Ch09:32706840-32706880
TTCTTTTAAACTGTAAATGTTCTAGGTCCACGTTTTGATG
>SMEL3Ch09:32715938-32715978
GTAGAGAGTGATTTGTCTGCATCAGGGAATTCAGGATATG
>SMEL3Ch09:32733715-32733755
TGCGGTGAAATGCAAAAGAACAACATGAGATGACCAGTCC
>SMEL3Ch09:32784857-32784897
CTGCATTTTAGGAAAATTTGAAGAAAATTTCGTTTCATGG
>SMEL3Ch09:33025788-33025828
ATAATGTGAGCCCTCCGGATCACGTCAGCTGATACATTTC
>SMEL3Ch09:33038535-33038575
GAAAAGCATAAAGCATATTATTTTCCATAACCTTCAGATG
>SMEL3Ch09:33038759-33038799
AAGGAATTGTCTTTCAGAGGGAGATCGTAAACTGGAGATG
>SMEL3Ch09:33038866-33038906
ATCAAATGGGGACATGCTAGTGCACATTAGTGCAATTTTC
>SMEL3Ch09:33038871-33038911
ATGGGGACATGCTAGTGCACATTAGTGCAATTTTCAGAAC
>SMEL3Ch09:33039584-33039624
TTGCATACAATTCTAACTATCTAATCTCAACAAGAACACC
>SMEL3Ch09:33039905-33039945
ACAGCCACCATAAAGCGAGTTGGCCAGTCCAATCTACAAG
>SMEL3Ch09:33040125-33040165
CAAGCTTCTTGACTGCAATTGTTTGTCCAGACTGCATGAC
>SMEL3Ch09:33040211-33040251
TCATGAAAATTATTTGTAGCCTCAACCAAGTCCTGGAAAG
>SMEL3Ch09:33040226-33040266
GTAGCCTCAACCAAGTCCTGGAAAGTGAACCCCTCTTTGG
>SMEL3Ch09:33040253-33040293
AACCCCTCTTTGGGACGGAAATAAATGTCTGGATCTGAAG
>SMEL3Ch09:33040290-33040330
AAGATGTTATGTCTTTATCCTGGGATGCAACCATCTCAAC
>SMEL3Ch09:33040811-33040851
CCCATCTGCAGCTCAGTCAAATGAGATAGGCTCCCCAATG
>SMEL3Ch09:33040817-33040857
TGCAGCTCAGTCAAATGAGATAGGCTCCCCAATGCTGCTG
>SMEL3Ch09:33040935-33040975
CATCAGTAAATTTGTTCTTGCTGAGATCCAGTCGTTGTAG
>SMEL3Ch09:33040975-33041015
TGCCTTGCAGTACCGAATTTCTGGAGGTATCGGTCCAGTG
>SMEL3Ch09:33041146-33041186
CTGACCAGAGAACTTGTTCTGCCCCAGTTCAACAGCAGAC
>SMEL3Ch09:33041171-33041211
AGTTCAACAGCAGACAGGTTTATCAATTTGCACAACTCAG
>SMEL3Ch09:33041273-33041313
AGAACACCAGATGGAATATATCCATGCAATTTATTTGATG
>SMEL3Ch09:33041375-33041415
TGGTTGTTATTTAAATCAAGCACCCAAAGTCGACTATAAA
>SMEL3Ch09:33041626-33041666
TATTTGGCCAAACTCAGCTGGAATTTCTCCTATCAAAAAG
>SMEL3Ch09:33041648-33041688
ATTTCTCCTATCAAAAAGTTTTCTGAGAAATCAATTTCTC
>SMEL3Ch09:33041722-33041762
GCTACCGTTTAATCCATTCCGGTATAGGTATAACTTCGTC
>SMEL3Ch09:33041972-33042012
GATTCCAAGCTCTCACAACCACCTATCTCAGTGGGTAAAC
>SMEL3Ch09:33042000-33042040
CAGTGGGTAAACTTCCAGAAAGTGAATTCTGTCCCACTCG
>SMEL3Ch09:33042061-33042101
ATTTCCAATAGATCGAGGCACTGGACCGGTAAGATTATTG
>SMEL3Ch09:33042157-33042197
ACCAGAGATCATGTTCTCACACATGTTCACATCCTTCAAA
>SMEL3Ch09:33042297-33042337
TGTTCCCGGTGAAACGATTGAAAGATAGGTCAAGATAAGC
>SMEL3Ch09:33043264-33043304
ACTAGATAAACTAGACAAACCAGAAAAAGTTTATGCATTC
>SMEL3Ch09:33043301-33043341
TTCCAATAAATCAACTAACTTCAAAGAATCCAATCAGCTC
>SMEL3Ch09:33043385-33043425
GATCTAAGCTTTAGCATACCTCTAGGCTATTGAGTCCATC
>SMEL3Ch09:33043436-33043476
AAGAGCTCAAGTCCACCAAACACCCAGAATAAGCAAAGAC
>SMEL3Ch09:33043532-33043572
TTCATGAACTAGGGGAAAACATAAAATCTCAGACTATACC
>SMEL3Ch09:33043557-33043597
ATCTCAGACTATACCATATCTAAAACCAATACCCTCCAAC
>SMEL3Ch09:33043616-33043656
GGATCTTCCTATATTCATGCAAGATTTTGAAAAGGGGTTG
>SMEL3Ch09:33105348-33105388
GCGTTGGCCTCAAAGAACAGCCCAAGGGGAAATGGTTTTG
>SMEL3Ch09:33123414-33123454
ATTGATCTGTTGCGAAGTTGTAAATAAATGTGCAAATGAC
>SMEL3Ch09:33142890-33142930
ACCTTGACCAAATATGGCCAAATCAATATCCATTGCTACC
>SMEL3Ch09:33288206-33288246
CAGAAGTTACGAATGATTTACCGAGGAGAAGCGTTTAATG
>SMEL3Ch09:33307021-33307061
CATAAAAAATTATTGCAAGTGGAGAGGCTTCCAAAAGGAC
>SMEL3Ch09:33518518-33518558
GTCTAGGGGCATCTTAACCTCTAGGCAATTAAAGAAGTGG
>SMEL3Ch09:33546315-33546355
TTTCTAAAATTTTGTGCCAAGACAAAACCATACAAACAAG
>SMEL3Ch09:33562458-33562498
TGATCAGTAGACTTACAGCAACATGAAGCAACCCACAAAA
>SMEL3Ch09:33586165-33586205
GGAAGATCAGGCTTCAGACCGAATTCTTCTTGCTGAATAG
>SMEL3Ch09:33607979-33608019
CATTTCAAGATGTCGCCAGAGCTCCTCATCGTGCTCTTTC
>SMEL3Ch09:33672066-33672106
ACAGAGATATATAAAGGGGGTGGGATTTAAAACAAGGAAG
>SMEL3Ch09:33672105-33672145
GATCAGGCAATTTACCATAAATATGACCAGAAAGTGCTTC
>SMEL3Ch09:33672607-33672647
ATTGCTTGTCTTAACATCTCTATGAATGATTTGAGTCTCC
>SMEL3Ch09:33672894-33672934
CAAATTTCTCCCCTTTTTCAGCTAAACATTTCACAGCTAC
>SMEL3Ch09:33673038-33673078
AATAGCTGAAAATCCTAGGATTGTGATGATGATTATAGTC
>SMEL3Ch09:33673065-33673105
GATGATTATAGTCACCACCTTTCTCACCTAGCTGCATACC
>SMEL3Ch09:33673145-33673185
GATTCTTGATGACAACAAGCTACCCATTTGGAATCAAGTA
>SMEL3Ch09:33673332-33673372
ACTCATTTTTTTCCTTTGGAACTTGTTTTTCACCGTGAAG
>SMEL3Ch09:33673357-33673397
TTTTTCACCGTGAAGAACTTGACCCCAACAACCCCTTTTG
>SMEL3Ch09:33673400-33673440
AAAGACTCATTTTTTCCCTTTGGAACTTGTTTTACACAAG
>SMEL3Ch09:33719965-33720005
AATCTACCTGTTTACAATACTGGGAAAGAAGGATCAACTG
>SMEL3Ch09:33822318-33822358
CCAGCTAGTGGTGGAATCAGGATTTCAATTAAGGGAATTC
>SMEL3Ch09:33826702-33826742
TTGGAAAGGAGAGAATGGACTCTACTGTGCTGGATTTTCA
>SMEL3Ch09:33859126-33859166
CTACCATGCTTCATGCTGGTATGGAGGAACAGGCATTCAC
>SMEL3Ch09:33874069-33874109
AGGGCTCAGTTTGAACACCATAGTCTTGACTGTAGGAAGC
>SMEL3Ch09:33894958-33894998
GCAAGTCTGTTTCAAACAATCGACCCCTATTGCCACAGAC
>SMEL3Ch09:33942500-33942540
AGGAGTTGTTCCAATTCTTTTACAAATTCTATTGCTCCAC
>SMEL3Ch09:33949371-33949411
CAAAAGAAAAGCTTGGTGCTCGTTCTCTACAAGGTCAAAC
>SMEL3Ch09:33981854-33981894
CTCTAACAGCCTTAATATTTTCAACAATGGATATAGCATC
>SMEL3Ch09:34025111-34025151
AACCAAACCCATATCTAATATAACAATTCACAGCACAATG
>SMEL3Ch09:34034249-34034289
TATCCCATACGACATCGGATTCAGCTGCAAATTTGAATCC
>SMEL3Ch09:34119195-34119235
ATACTTATTGTAACTTGCCTTATTTTTTAGGGACTTGAAC
>SMEL3Ch09:34207430-34207470
AGTCCAAAGCTTATAACATTTGGGTAATAACTTTTCAAAC
>SMEL3Ch09:34207711-34207751
ATTTGGCCCGTCAGGAAGCACCAACACGGACCCTGCATCG
>SMEL3Ch09:34297980-34298020
GATGTTATTTTTTGACCAGTAATGTTTTTTCAGGTTGGAG
>SMEL3Ch09:34350427-34350467
AACAAAATCATGATGCTCTTTCTATTCTTAGTAGCTCTTC
>SMEL3Ch09:34411245-34411285
GGCGGCCGTGGTGGTGGTGGATACCCAGGTGGGGGTAGGG
>SMEL3Ch09:34426843-34426883
CAAGGCTACGAGAATTATTCAGTACCTTGCTTCCCACTAC
>SMEL3Ch09:34455291-34455331
TCTAATTCAGCTCACTTATTACAGAGGCTGCTGCACAAGG
>SMEL3Ch09:34468260-34468300
CCGGCTGTTCCCGGTATGAAGATGATGAAGAGTCCGTTAC
>SMEL3Ch09:34533848-34533888
CGCTTTGAAATAAAAACATCTAGTGTGAACGGTTCCATGT
>SMEL3Ch09:34549686-34549726
ATGTCTGATCTCAGCCGTGCACTTTTCCCATAACGTCTTC
>SMEL3Ch09:34563363-34563403
GACATTTCAAAGACCCCAAAACACAATCATAATCTAGTTC
>SMEL3Ch09:34577563-34577603
GGGCCGCCCAAACCCGAACCCGATATGATCCAATTAATCC
>SMEL3Ch09:34600973-34601013
AGTACAATAGAATGGGCCATGACAGAAATACTTAAACAAC
>SMEL3Ch09:34644211-34644251
AATGGTTCCAGTAACATTGGGCTCACTCTTGAATTCCTTC
>SMEL3Ch09:34650653-34650693
CCAAAAAACTTCCTCCAGGGCCAACACCATGGCCAATTAT
>SMEL3Ch09:34660861-34660901
GATCCATTTGAGGTAGAGGGGGAAGTAGAAGAGGCAAGTG
>SMEL3Ch09:34671461-34671501
CCGCAGAGCAGCTGGTGTGCTCCAGAAAGATGCTATGATG
>SMEL3Ch09:34752569-34752609
TGGGTACATTTCTAAGATGGGAGAACTGAAGAAACTCGTG
>SMEL3Ch09:34766004-34766044
GGAATTTAGCGAAGTAGATGCCAAATTGGAGGGAAAATAC
>SMEL3Ch09:34772513-34772553
ACAAGGCCTATACTCTTCAAAAATAATAGTCCCAAGATCC
>SMEL3Ch09:34792733-34792773
GTAAAAATGACAATTCAAGCACTCACGCGCCCTCTTTTGC
>SMEL3Ch09:34807806-34807846
TCTAGCATTCTCAAAACCATTCTTGCAATACTGATAATCC
>SMEL3Ch09:34839606-34839646
GGTATCTTGCAATTCGTACCCAAGAATTTGATTTCCAGTG
>SMEL3Ch09:34893401-34893441
CCTAGAAATCCCAATTCCAGTTCAATTCAGTTCAAAATCG
>SMEL3Ch09:34909973-34910013
GAGTCTTATTTTGCTTCGATACGATCTAAATGACTACGTG
>SMEL3Ch09:34918032-34918072
CCATATAATCATATTTGCCAAACGAGATATTAAGCAATGG
>SMEL3Ch09:34946722-34946762
TTGCCAGGAGTTTTCACCAGCTCTGGTCACTGGGCAACTC
>SMEL3Ch09:34994060-34994100
TATATATATGCCACTAGATATCAACCCAGCATTGAGGTAG
>SMEL3Ch09:35833988-35834028
AGCTCCAGAAGCTGGTTTCTGCAAGTCATGCTCCGACTTC
>SMEL3Ch09:35876360-35876400
CTCTCTTTGGTACATCTTTTGCAACATGTTAAAATCCAAC
>SMEL3Ch09:36015376-36015416
CCATATGGGGGAAGACATGGGGTTAGCCATTTTTGGTCTC
>SMEL3Ch09:36047703-36047743
CACCAACAAGTCTCTCCTTCATCTTGGTGTATTTTAAAGG
>SMEL3Ch10:310897-310937
GTATAAGGCTTGAACCTATAACCTTAGCCACAAATCTTCC
>SMEL3Ch10:354036-354076
TATTTCCTTGCCATAGAAATTTTCTCCTAAGCCTGTCAAG
>SMEL3Ch10:413595-413635
TTAGATGGCCTTGTGAGGAGATTCCTTAGAGATGAAACTG
>SMEL3Ch10:422153-422193
TCTACAAGATTACTTACCATAACCTCCCCTACAAACAATC
>SMEL3Ch10:439483-439523
CAAGGCTGGGATAAATCTTCTAGCCGGTTAGCTGAGTTTG
>SMEL3Ch10:461616-461656
GTGGTTTAGCAAACAAGGAGCATGAACCATGTGCTAGTCC
>SMEL3Ch10:489163-489203
TCTCTTTGGTCATTGGGACTCACAGCTTAATCGCTGAAAA
>SMEL3Ch10:510541-510581
CGATGAAGAAAAAGGCGAAAAAGAGGGACCCACTGGACTG
>SMEL3Ch10:533656-533696
TGATGTCACTGAAAATGAAGGCTATGCGGGGGACTTTGAG
>SMEL3Ch10:543871-543911
AACAGGGTACAGATCCCCTGGTGGACCAGTCATATATATG
>SMEL3Ch10:550945-550985
TCCCAACACTTCATCGTCGGAAGTACTCGTCGCCAGGAAC
>SMEL3Ch10:592757-592797
AGTTGCAAAACCTGTTATGAATGCAAGATGAAGTTTACTG
>SMEL3Ch10:737161-737201
CTAAATGTAAAGTTCCAATTCCACTATTTCCTGAATGGAG
>SMEL3Ch10:744307-744347
TAGGAGTTCCAGTAATTCTTCACTTCATCATCACTGTGTC
>SMEL3Ch10:770529-770569
GGCAGTTGCCAGCTTTACATCGTCCATTCCATGGGTGAAT
>SMEL3Ch10:830301-830341
TATAGACTACAGTTCGCCAGAGAGTGTATATTCTTCTCAA
>SMEL3Ch10:846771-846811
CTGCTAAAGAGGAAAGTGCGCTCTACCGAGGGAAGAAAAG
>SMEL3Ch10:877740-877780
AAAATAGTCGTTGAAGAGGTGGTAGCCACAACACATGCAG
>SMEL3Ch10:921323-921363
AGATACGGTTTTCTTCTCGAAGATTGCTAGCATGACGTTG
>SMEL3Ch10:986718-986758
CAAGGAAATCCGCAGCTGCTACCTTTTAAGTGCGCACAAG
>SMEL3Ch10:995871-995911
GGAAGAGAGATTCAGCGGCGGGTGAAACGGTGACGAGAGG
>SMEL3Ch10:1068781-1068821
TATTCTTCAGAAGAAAATGGTGTCTGAATTTGGCTTGAGG
>SMEL3Ch10:1074225-1074265
TTAGGTTTGCTTCTGTGTGCCGTATGGATACAAAATCTGG
>SMEL3Ch10:1091880-1091920
AAGTTCATAAAAGCATAAGGTAGTCGGCTTCAAGATTCTC
>SMEL3Ch10:1125571-1125611
GGAGGAACTCTTCTTTTCAGCATGGTGAGTGTGTATTTAG
>SMEL3Ch10:1137152-1137192
CTGTAATATTGTAACAGGAGATCTTTGATTATTCCCATGC
>SMEL3Ch10:1266029-1266069
GGTAATTTCCTAAATATGCCCTTTGATGACTGTAGTTTCG
>SMEL3Ch10:1324090-1324130
AGTGTAATTGAGAGTTTGATCTGTAACAGGGTAGGAAACT
>SMEL3Ch10:1406060-1406100
TCCTTCGAGTTCTGTTACTATCTGTTATTACTTGGACCTC
>SMEL3Ch10:1435906-1435946
ATGGGCTAAACAATGGTAGCCCACCCACCCAACATTTATC
>SMEL3Ch10:1444970-1445010
TACAGGAACAGACCCATTCAAGAAATTTTGTGATAAATCC
>SMEL3Ch10:1507606-1507646
TTGTTAACTTGATTTTTGTCTTTTCCAGTTTTAGGTGGAG
>SMEL3Ch10:1682639-1682679
GTTTTCGTGTTGCAGGAACATTGAAAAAGCACCATCTTCG
>SMEL3Ch10:1774363-1774403
ATGTAAAACTAATCGATGTAATGTACATGAGCAAGGTGAC
>SMEL3Ch10:2062286-2062326
TGATTAATCTTGGTGCTGGTTGAATTTGTTTCCGATAATG
>SMEL3Ch10:2079693-2079733
TGCAAGTTCCCAAAATCACATGCAAAAGTTGATAGTTGAC
>SMEL3Ch10:2087200-2087240
GTAGGTGGAGATGTGAAGTTAGATCATGCGGCTGGTTCTC
>SMEL3Ch10:2092675-2092715
TTCTTGTCCTTTGGCCGAGCACCTTCAGCTAAGCCCAGTG
>SMEL3Ch10:2117206-2117246
AAGGCGCGGGCCTTAAAGTTGAGCTTCACGCTTAGCTCAC
>SMEL3Ch10:2146724-2146764
GAAGAAAGTGCAAGTATCACCATATCCATGACTGAAGCAC
>SMEL3Ch10:2337499-2337539
TCCGGAAAAAGGATAAGGGCTGCAATAGGTTGATGACCAG
>SMEL3Ch10:2340831-2340871
TACAAAAAGAGAACATGATTAAGTGACACTACCTTGTCAG
>SMEL3Ch10:2388319-2388359
TTATTAATATTGGTATTTGCCCTATTTGGGCCGGTGAAGA
>SMEL3Ch10:2419672-2419712
GAAACCTCGTCTCAAAAACAAGACCCTCATCTCAAAATTC
>SMEL3Ch10:2438206-2438246
GACACTTTAGTCGTAGTATTACTCGTGTAGTTTCATATTC
>SMEL3Ch10:2456334-2456374
AGAACTTCATCATGTTATTAGCACTTGAACCAAGCAAAAC
>SMEL3Ch10:2462320-2462360
AGTCTCGTTACCGCCGTACCTGAATCGACAATTACACCTC
>SMEL3Ch10:2667262-2667302
ATGAAACCTACTTGGAGCCGGGTCTTAACAACCCACAATG
>SMEL3Ch10:2714648-2714688
ACTACTCAAATAACAGCTAACACATATCCAGCAATAAATA
>SMEL3Ch10:2714679-2714719
CAATAAATACTAGATCAATTCTATTGCTGATGAATCTACC
>SMEL3Ch10:2714702-2714742
TTGCTGATGAATCTACCTCTGTTCTTGAGGGGGAATAAAG
>SMEL3Ch10:2714713-2714753
TCTACCTCTGTTCTTGAGGGGGAATAAAGGTAAGGCTTGG
>SMEL3Ch10:2714742-2714782
GTAAGGCTTGGGAGGAATTTGCAACGACTCTACTTTTCCT
>SMEL3Ch10:2714743-2714783
TAAGGCTTGGGAGGAATTTGCAACGACTCTACTTTTCCTT
>SMEL3Ch10:2714744-2714784
AAGGCTTGGGAGGAATTTGCAACGACTCTACTTTTCCTTC
>SMEL3Ch10:2714840-2714880
ACCACAAACTCGCTATCACCATCTTTCTTGCACATTCATT
>SMEL3Ch10:2714860-2714900
ATCTTTCTTGCACATTCATTCTCCTCCTCATTCATTATCC
>SMEL3Ch10:2714888-2714928
CATTCATTATCCCGATAAGTTGAAGGTCTTCGTCTAGTTC
>SMEL3Ch10:2714901-2714941
GATAAGTTGAAGGTCTTCGTCTAGTTCTATTCGTTGAAAG
>SMEL3Ch10:2714908-2714948
TGAAGGTCTTCGTCTAGTTCTATTCGTTGAAAGAGCCAAT
>SMEL3Ch10:2715114-2715154
TGGACCTAACATTGACACAGTACTCTCCTTTTTCATGCAC
>SMEL3Ch10:2735667-2735707
TTGGCCAACCCAATTGGCGAATAGTGTGTGATCTTTCCTC
>SMEL3Ch10:2735729-2735769
CCATTTGGCATGAACTCATATACAAGAGCTCTTTTGCGAC
>SMEL3Ch10:2735761-2735801
TTTGCGACCCTCAAAGCAAAATCCCACAAGGCTAACGATG
>SMEL3Ch10:2735776-2735816
GCAAAATCCCACAAGGCTAACGATGTTAACATGTGATGTC
>SMEL3Ch10:2735814-2735854
TCCTGCTAATACTAGCGACCTCGTTAATGAAATCTTCACC
>SMEL3Ch10:2735912-2735952
CCTCTGTATACATTTCCAAATCCTCCTTGGCCTAGTTTAC
>SMEL3Ch10:2763737-2763777
TCATACTGATTTCTGGTTGTGATGATGCTAAACCATTTCG
>SMEL3Ch10:3033835-3033875
GTATCATACATAGGATCTCTCTGGGAGGTACAAATAACAC
>SMEL3Ch10:3068036-3068076
ATAATATTTTATCCATGGCTAGTGGTTCACTCGTGTCGAT
>SMEL3Ch10:3177319-3177359
CCTATTTCAATGAGCCTGGATATGAAATGATGAGTGGTTC
>SMEL3Ch10:3195143-3195183
CTGTAAAGCTCACATTTCAAACACCTCGCTGGTGCCTCTC
>SMEL3Ch10:3203671-3203711
CAGTTTCTTTTCTCAGTCGTTGATCTTATATTCCGATGTC
>SMEL3Ch10:3248547-3248587
GCATTGGGGACTCTCTTAGACAACGTTCCTTATCCATTAC
>SMEL3Ch10:3248702-3248742
TGCTGCAGGTTTAAAAGTTTCTCAGCGGAGTCAGGTGAAC
>SMEL3Ch10:3296113-3296153
CAATAAGAGTTGAAGCCATTGAATAGAAAAGGGGATCCAT
>SMEL3Ch10:3588222-3588262
TCCTTGTCAACAGTCGGAATGAACTCATCTATAAAAGGAT
>SMEL3Ch10:3594787-3594827
GCGAAAACCGTCTCCGGCGCCAAATCATGTCCGGCAAATC
>SMEL3Ch10:3663155-3663195
TAAGTTCTTCGATCTCCAAGACATGTTAGGGTTTGATAAG
>SMEL3Ch10:3798466-3798506
ATTCCTCCTAGTGGCCCATCAAAGAGGCATAATGCTATTG
>SMEL3Ch10:3868895-3868935
AAGGTGTGAAATTGCTCGAGTATATTATTGCAGAGCACAG
>SMEL3Ch10:3903272-3903312
GAAATTGCTTCATTTCCATCAAGATTTCAGCCCAGAGATG
>SMEL3Ch10:3939983-3940023
CCGGTGGAAGAAGTTTTCCAGATCCTAAAATGTAGCAGAG
>SMEL3Ch10:4024975-4025015
TGAAAGTACCTTTTCCTCTGTGTCATCAGGACGAGTTATG
>SMEL3Ch10:4114475-4114515
CCTATTTCCAGATACAAGGGGTGTACTAGACAGATCAAAG
>SMEL3Ch10:4141919-4141959
TCACCTACGTGAGCCCGGTTAACTGGACCAAGAACTCAAC
>SMEL3Ch10:4159670-4159710
CTTGTTGGTGTCTGCTTCCTTCAGGTCTTCCTCCTACAAC
>SMEL3Ch10:4240853-4240893
AGTTGATGCAGTTGTTTCTCGTTTTCAGAATCCTGAGGTG
>SMEL3Ch10:4249352-4249392
CATAAGAAAGACTTAAAGAGTTGCGCCCCCGGTTTGATGC
>SMEL3Ch10:4278255-4278295
AAGGGTACATGCATTCTGAAATACATCTTCTGTTTACTTC
>SMEL3Ch10:4336650-4336690
ACAAAGAGTGTTCAAGGATCTATTAACCAAAAAATGTCCG
>SMEL3Ch10:4336976-4337016
AGTGTAATATTGTTTAATGATTCGTCCATTCGGCTACTTC
>SMEL3Ch10:4363913-4363953
GAGAAGACAAAGAGCTGGATTACCAATATACCCTCAAGAC
>SMEL3Ch10:4408772-4408812
GGATCCTACTTCCACGTACATTCATGAGCCACCATATTTC
>SMEL3Ch10:4556050-4556090
GCTGCAATAACAGCGGGGTGCATTGCTACATGACTATAAG
>SMEL3Ch10:4733941-4733981
ACTTTCAAATTATGCTGGTGAATTTGAGTCGTGTTTGGAT
>SMEL3Ch10:4787220-4787260
TTGTGGTGAAAGACTGAACGGAGACGTGACGCTCAAGGAC
>SMEL3Ch10:4859731-4859771
TCAGCATTTTTCACAAGTGTGGAAGAGCTGTGAAGATTGC
>SMEL3Ch10:4869601-4869641
TGGACCGAGCAGTAGAGGTTGCCATAGTCCAATAGTTAAG
>SMEL3Ch10:4878136-4878176
ATTTGTTGCTCAATCTTCAGGATTTGAACTTGAATAGCAC
>SMEL3Ch10:4889390-4889430
TCTTCACAAAAATACCTCGAATCAGCTAAAAATGGCTATG
>SMEL3Ch10:5055476-5055516
AACATTGGACAGCATGAAAGATCTAAAAGCACAAACTTAC
>SMEL3Ch10:5062535-5062575
GGTTAAGAAGACAATTATCACACGCGGACAGATCGCTTAG
>SMEL3Ch10:5075128-5075168
AGAAGTTCTTGTTGGTGTTTTGAGCGTAATTTCACTTTTG
>SMEL3Ch10:5089201-5089241
AAGTACATTAGTGACATAATTTCAATCCCTACGCATGCAC
>SMEL3Ch10:5119705-5119745
ATTTATGTCATTGATCATTAATCCACAGCTATAGGACCTG
>SMEL3Ch10:5173929-5173969
AATTTTTTGTCTGAGGGCACTATTGTCAACATTTAGCAAC
>SMEL3Ch10:5264046-5264086
ATGAGGGGTTTACTACAGATGATGCGAAATTTAGTGTTTC
>SMEL3Ch10:5313823-5313863
GAAAATAGTAGTGCCCAAATTGAAGCTCATGAAATTAACC
>SMEL3Ch10:5357156-5357196
ATCATGCTTGACTTGTCCTACACCTTAAACCCATCCTTTT
>SMEL3Ch10:5400977-5401017
TTTTGGCTTGTTGGAGGAAATCATCTAGCTTACAATTGAC
>SMEL3Ch10:5418625-5418665
ATCTAATGCTAGATGTCTCAACAGGGACTGGAAGTATTCG
>SMEL3Ch10:5425328-5425368
CAAGAGTCCTTGAGGAACTGCTGAATGTTGTGAAACTGTG
>SMEL3Ch10:5529213-5529253
GATCATGACATGAGGTCTCCGAGGTTTAACTCAGATATGG
>SMEL3Ch10:5579860-5579900
TTAGGGATTTTTCCTTCATGTTCCAATCCCAAGAAGTTCC
>SMEL3Ch10:5588975-5589015
CATAAAATCATATTATCGTCGCGAACTCACAAAATTGAGC
>SMEL3Ch10:5615459-5615499
CTGTATTTAAAATGTCAGAAACTGCCTGAGCTTGAGAAAC
>SMEL3Ch10:5622384-5622424
TCCATGTAAGGTTGCAGTTCTTTAGCGTAAAACAAGACAG
>SMEL3Ch10:5640965-5641005
AAATTGCAAAAGAAGATATTAACAAGCCAGAGCATCTTAC
>SMEL3Ch10:5672164-5672204
GATGCATCTTCTGTGCCTCCACCAAATAGGTTATATTCTG
>SMEL3Ch10:5697523-5697563
TGGCAGACGAGATTGATGTTTTGAATCAAAAGATCATCTC
>SMEL3Ch10:5736485-5736525
ATCAACTCGCATGCGTTGGACCAAGGAGTTGCAAGCAATG
>SMEL3Ch10:5757621-5757661
GCTAAAACAGAATGATTTGCTCCTGGTTTGGTGGAACTTG
>SMEL3Ch10:5762929-5762969
CACTACCACTTTTTTCTCATTTCAAAAACTCTCAGATTCC
>SMEL3Ch10:5828732-5828772
GAAGTGTTATTGAACAACACTCTTACTTTGCAGGTTTCTC
>SMEL3Ch10:5850143-5850183
TAACATAGTATCGCCTAACAAGCAATGCAACAGCCATAAG
>SMEL3Ch10:5882863-5882903
GGCACAAAGAAGAGCACCCCAAACCCCAGAATGTGTCTTG
>SMEL3Ch10:5902827-5902867
ATCGATCAAAGTAGTCATCAGGGGAGTACCAACGGTGAAG
>SMEL3Ch10:5961271-5961311
GGGGAAGGGCAATAGGTACAAATTATCTTTTGCTCCAAAC
>SMEL3Ch10:6014261-6014301
GAAAGATAAAAGAGGATAGGGATAGGACCTTACAACTGTG
>SMEL3Ch10:6026399-6026439
CTCTTTATGATCTCTTTGTTAGCTGATCCATGAACTTTTC
>SMEL3Ch10:6071816-6071856
TGACCTATAAGATTTCATGTAACGTACAAATGGGGAATTG
>SMEL3Ch10:6125340-6125380
GTATGTTAAACTTCCATATACGTGTGATGGTCCATTCTCC
>SMEL3Ch10:6142508-6142548
ACAAAACCCAGATACCGAAATGGCGATCAATAATCATCAA
>SMEL3Ch10:6253041-6253081
CAGCCTCCACTTTCCCTTTCTCCTCTTCCGGCAGATCCTC
>SMEL3Ch10:6382938-6382978
CCTCATTTAGGAAGCTGGCGCCATCGAAACAATCAATGTC
>SMEL3Ch10:6421322-6421362
CCACAAGTGGGGTCTGGGATACGCAAACCTTACCACTACC
>SMEL3Ch10:6455832-6455872
AGTGTAGTCCAGAAGCCGTTGGTGTTGAAGGAATTTGTGG
>SMEL3Ch10:6504782-6504822
GAAAACCCATTTCACAAATAACCAGAGGACGACCGCTTCG
>SMEL3Ch10:7615546-7615586
AACAGTGTCGATCCGCGCCTCTGACGTGATGCGGAGGAAC
>SMEL3Ch10:8400137-8400177
GTGAATTCGCCAATCACGAAATCAGCAAAGTTTTTAAAGG
>SMEL3Ch10:8467806-8467846
TATTGACTTAACTTTTGCTCGTTCAGATTTTTCAGCAGTC
>SMEL3Ch10:8484629-8484669
TCTTCATCTTCAATTAAGCTATTGTGAGGATCAAGCACAC
>SMEL3Ch10:8486320-8486360
GCCTTTCATCTGTTCATTAAATGGGATTACCTCTGTTGTC
>SMEL3Ch10:8503928-8503968
CATTCTTCATGTAATGAGGATTGTTCACCGGTCCTTGTAG
>SMEL3Ch10:8563956-8563996
CGCACCTCCTAATAGGAGCGTTGATGCTCCTCCTCTGCAC
>SMEL3Ch10:8607454-8607494
CGTAATTCATCAATGGTTTAGAAACAGAGGTGGGAAGAGG
>SMEL3Ch10:8656455-8656495
GGAGACTCATGTCTATGTATCGATCAATAACTGTGTTGTC
>SMEL3Ch10:8990669-8990709
CTCTTTCTTTTCGACCTACAGTCCAGCATATAATAAACAG
>SMEL3Ch10:9087056-9087096
AGAAATTTGGTGGTAAAGTCGGTAAGGAGATCCATGCTAC
>SMEL3Ch10:9250656-9250696
GAAGGATTTTGCAAAGGTTGCTTTTTGGAGGCAAGACATC
>SMEL3Ch10:9998126-9998166
TTGGTCTGCTTGCTTGTCTTGGTTTGTTTTCAGTTTGCTG
>SMEL3Ch10:10016759-10016799
GTTGTGCAGACCTTGCCGCTCTACTACTTCGTGGAGAAAC
>SMEL3Ch10:10060516-10060556
AATGTGAACTGAAAGGGGATTGCAAGATTGGTCTGCTTAG
>SMEL3Ch10:10086928-10086968
TTTTGTCTTGGGGTTTGTTTGCAGCCTGAGAAGAATTCAG
>SMEL3Ch10:10527538-10527578
CCCTGACGTTTTCCTCAATATCAGTTTCCCTCCTTCTGAC
>SMEL3Ch10:10588284-10588324
TGCTGTGTGAAAGTTAACAAAAAGGGTCAGCATACTTCAG
>SMEL3Ch10:11916811-11916851
TTGGGGAGCAGTCAGTCGATGTTAGCATGTTGCATAGTTG
>SMEL3Ch10:12121984-12122024
GATAGACCAGCATACCAAAACAAAAGGCTTATAATATGTG
>SMEL3Ch10:12122601-12122641
TCAGGAACATCGTTGGTACCATGGGGGTTATTAGACAAAC
>SMEL3Ch10:12187396-12187436
AGTATCTTAGACCTATAATTGAAGGAATGGTGAGATTGAC
>SMEL3Ch10:12535402-12535442
GTGTACAATGCACCCCAGTTTTATGTCTGCTTTTACTTTT
>SMEL3Ch10:13371958-13371998
CCTGGGTCTGAATCACAGTTTACCGATGACTTTGTCCTTG
>SMEL3Ch10:13875560-13875600
AAACTTTAATTACCTCGGGGTACAAACAGAAAAGAAACTG
>SMEL3Ch10:13877040-13877080
CCACTGTTACTGGCAATAGTTGAGGGTGGCCTTACACTTG
>SMEL3Ch10:13938400-13938440
CTTTTTAACAAACATCTCATACACTCTATCCACCTTATTC
>SMEL3Ch10:14018575-14018615
TTGTAGAGAATTTTGAACTATCATGATTGAATCTTTCAGC
>SMEL3Ch10:14042252-14042292
CCTAGTAGGGGAAACCGACCCGGATCCGGATCCACCATAG
>SMEL3Ch10:14215008-14215048
AGATGTCATCTAGTGGTGATGGTTACAGACCTGGAGATAC
>SMEL3Ch10:14863462-14863502
CCTCTAATAGTTGTTAATCTGCTTGTTGTTTTCACTTAGG
>SMEL3Ch10:15652727-15652767
CTAACCAATATAAGATTGGATAGCTGTCTGGAGAGCAGAA
>SMEL3Ch10:16101204-16101244
CCATGTCCCATGAATCGGATCACACCTTTGTCTCTTTCAC
>SMEL3Ch10:19185736-19185776
CCGAAGAACTACCATATCATTTCAACCCGCAAGTTCTATC
>SMEL3Ch10:19188140-19188180
CTTTGCGAAATTCGCAGGCAACGTTTATCGTGCCACCTAT
>SMEL3Ch10:19199877-19199917
AATTCACCCGAACGTATGTATTTTTATTCCTTATTTAACC
>SMEL3Ch10:19304510-19304550
AAATCAAGCCCCATAAGCAGAAGATACTTGATATGCTAAA
>SMEL3Ch10:19313836-19313876
GAGACTTCCAATCATACTTCTTGCTAGAGTATCATTCTGA
>SMEL3Ch10:19412349-19412389
GAAGACCAGAAGCCATTCCTCCAGCATTAACGCATGAAGC
>SMEL3Ch10:19566573-19566613
CTGTCAACCATGATGATGGAAAAATATGGGGAGTGTTGAC
>SMEL3Ch10:19615700-19615740
AAATCCAACAACTTGGAAGAAAGCCAGATGGGGGATGGAT
>SMEL3Ch10:19661316-19661356
GTAGAGATATATTACCGTGTGTAGATCTGTTTTGGTAGGG
>SMEL3Ch10:19670955-19670995
AGATCAGTTCACTTTTATGACAAACATTGACTTGCCTTGC
>SMEL3Ch10:20253065-20253105
TGGATAAGCCCCTGTTTTCGCAGACCACCATTTGAGTTTC
>SMEL3Ch10:21603365-21603405
AACACTGAATGATGCATTATGCATCGGTTTGGATTCAATC
>SMEL3Ch10:21611457-21611497
ACACAGATGGGGCTAGTAAAGGCAATCCTGGTGAGAGTTC
>SMEL3Ch10:21651833-21651873
AACATTACCATATCAAATAAGCCCATTCTGTGATTCTTAC
>SMEL3Ch10:21707056-21707096
CTGTGATTTCTTGAGCTAGCTAGATAGTCTGGCACTTGCT
>SMEL3Ch10:21783239-21783279
GTGGAAGAAAACAAGCTAAGAGCTAGCACAATATAATACC
>SMEL3Ch10:21877625-21877665
CTAAATGCAACATTCAAACTGTATACCAACTAGGCGACTC
>SMEL3Ch10:21987170-21987210
AAATTTGTCCATGGACTTTGGTCAAAGTATACGATGTGAG
>SMEL3Ch10:22528120-22528160
ACTCAGCCACAAGAAGAGTACAATTATTAAGTCAAATATC
>SMEL3Ch10:23655835-23655875
TTCACTGTGGCAAACTAGAGTGAAGGATATTGTGGTGCTG
>SMEL3Ch10:23673174-23673214
ATAACATGGAAGTGGGGCTTGATACTCAGGTCATCTAAAG
>SMEL3Ch10:24010542-24010582
TAGTGTTTCACTTTTGGTTTGATATTTTCGACTGATTCTC
>SMEL3Ch10:24049549-24049589
TATAGGTGCTATAAAGAGGTTTGTAGATAACCAGTGTGTG
>SMEL3Ch10:24149327-24149367
AACCTATCTCATATCGGTTGTATAATGGTTTCTAAAGGAG
>SMEL3Ch10:25300491-25300531
GCTAGTTCAGAACTATGAATAACATTTTGCTCCATCTCTC
>SMEL3Ch10:25428069-25428109
TAGACCCTTGTGGTCAGGCCCTTCCCCATACTCTACACAT
>SMEL3Ch10:25443014-25443054
ACAAAAAACAAAATAAAATATCCAGAGCTAGAAACTGGTG
>SMEL3Ch10:26055568-26055608
GGTGGCCTAATGGACCGACATAGATTTCTTCACCTCCTTG
>SMEL3Ch10:26107680-26107720
TTCACAATCAATTAACTAGTGCATGAATGAAACTACAATG
>SMEL3Ch10:26779094-26779134
TAAGTCCTCTCATTTAACCAGAGAGTCATCTTTCTCAAGC
>SMEL3Ch10:29363099-29363139
GATCAATAGTGGTCTTTGCTTTTATAGGTTCATTTGTATC
>SMEL3Ch10:29641974-29642014
TGAAACTAAAATCTGACACCTTGCAACAGCACCGAAAGAG
>SMEL3Ch10:29722105-29722145
GTGTGTTCCTACAAGGGTGACCGAGTTGGTTGAGCAGGTG
>SMEL3Ch10:31643727-31643767
GTCACACTGAAATATCAAGGTTTTGATTGCATGGGAGAGG
>SMEL3Ch10:31663591-31663631
CCTCAACCCCAAGGTATTGTTGGTAGTTTAAGTTAGTATC
>SMEL3Ch10:37080704-37080744
CAACAGAATAACAGGTCTAACAACATGTGCAAAATCAAAC
>SMEL3Ch10:38042825-38042865
ACCTTGGCAACAAAGCTTGGTGTGAGAAACATAGCATTCC
>SMEL3Ch10:40572962-40573002
GATCCATTTGGTAACAATAAGGGCATTTTTGGGCATTTTT
>SMEL3Ch10:40576396-40576436
AGGAGTGTCAATGACCAATAAACCAGGGACCTTCAGCTTC
>SMEL3Ch10:42907134-42907174
TGCTGCTTATTGGCATTCTCAGGGAGTTAATGGAAGCAAC
>SMEL3Ch10:43618514-43618554
GCAATTGAAAGGGAGTGATTACACTTTTCGGTTCCCAAGG
>SMEL3Ch10:44697397-44697437
AGACGGGTTGCAACATTCATTCAGTAGCTTATTCATCTTC
>SMEL3Ch10:46055313-46055353
ACTTTAATTCAAATTTGGTGGGGCCCTCCCAGTCTCTTAC
>SMEL3Ch10:46188833-46188873
AGCTAGCAATGTTCTTGAATATCTTGGCTCATCATAAGAA
>SMEL3Ch10:46383769-46383809
ATTTGCCATAACTGGTCAGTGAAATTGCCGTGTAGAAAAG
>SMEL3Ch10:49699083-49699123
GACAATGTAAGGGCGAATGACAAAGGTCAATTCTGGGTTG
>SMEL3Ch10:52708663-52708703
CGGACTTGTCAGTAAGTAACGATCCACTAAGGAGCCAAAC
>SMEL3Ch10:52864534-52864574
TTCTTTAGGAGAGAGCTTACCTGAGTTGGTGAAAAGGTTG
>SMEL3Ch10:54196603-54196643
GGGCAAAATACATTGTTGTCTCTGTATTGGCTGACAAAAG
>SMEL3Ch10:55456888-55456928
CAACAAAGTAATAGAACAAACTTCTTCCAGCCTTTTCATC
>SMEL3Ch10:55468139-55468179
ACACCACTTGTTGATCTATATCCAAGATCTCCAATGACAA
>SMEL3Ch10:55958412-55958452
TTCTCCGCTAATGCCTTTATATCCTCGAGATCTTTTTGAG
>SMEL3Ch10:56113234-56113274
TCCTTGAAAGTGTCTTTAGGTGAATTAAGCATGTCAACTG
>SMEL3Ch10:56412618-56412658
TGTGCCTTCCATTACCCATAGCAATCTAAAAGCTGCCAAC
>SMEL3Ch10:56506392-56506432
TTGCTTCAGCCTCTTCTAACACTAGCTATTAATCAACAAT
>SMEL3Ch10:60684734-60684774
CCTATGAGATGTTGAGCCTACAAGCATTGACATTTTAGTA
>SMEL3Ch10:60803083-60803123
TTAACAACAACACTGGTTGGAGGCTTTTCAGGTCCTAATC
>SMEL3Ch10:60872050-60872090
GAGGAGAAAAGGGAGGCTATACGGCAACTGTGTTTCTCAC
>SMEL3Ch10:60933932-60933972
TTCCATCTTTCAAACAAGTAGCAATTCTTATAATTTGGTG
>SMEL3Ch10:61012879-61012919
GGCGCCCGACTCAACTGTCCACGGCTAGAATCATCCTTTT
>SMEL3Ch10:61033799-61033839
TGTGCAATGTTGGCAAAATATATTTCACATGTTAGTCGTG
>SMEL3Ch10:61139717-61139757
CCACGATTGAGAAAATTGCTTCCTTGCTAAAGAAATTTGG
>SMEL3Ch10:61205504-61205544
CTGCTAAAACAAAGATAAAAATGTGGAGCTGGTGAATAGC
>SMEL3Ch10:61288278-61288318
CGCACCATCTGAACATTAAGTCCAAACATAGTACGAACAG
>SMEL3Ch10:61473752-61473792
AACATCAGCATTTGGACATGCGATTTCGTTTCATTATTTC
>SMEL3Ch10:61488951-61488991
AAATCCATGGTATTAATAATTTAAGGGATTTAATGCGTGC
>SMEL3Ch10:61587548-61587588
GTGAACAACTGGTAAATCTTACCTTTTTACTTGCTTACTG
>SMEL3Ch10:61664754-61664794
GAGCATCGAGTGTCACAGTAATGTCGGGTGGGTCCGATAG
>SMEL3Ch10:62388562-62388602
CCATATGCTGCTGACATGTCACAACAGTTGATTCAGAATC
>SMEL3Ch10:62538605-62538645
CTCTCCTACTGCAGGTCCATCAAAATTATCAAGCCTGTTG
>SMEL3Ch10:62556776-62556816
GTCTGCAGTAATAGGGCGGCGCAAAGGCTGCATTGGCATA
>SMEL3Ch10:63226041-63226081
ATGGATTATTAAACATTGTGGTACAGGGTCGAATGAAATG
>SMEL3Ch10:63296852-63296892
TTACTGGATCAAAGTCCACATCAAGAGCTGCAACTCCAAC
>SMEL3Ch10:63360697-63360737
GCTGGTGACATATTTCTGTCATTCTTAGTTACTGTGATTC
>SMEL3Ch10:64677738-64677778
CGTGTCTAGGTCAGACTTGACATCTTGGTCTTTTATCTTT
>SMEL3Ch10:64950491-64950531
CATCATGATGACAATGTTGGAGTCAGTATGGTCCCTCAGC
>SMEL3Ch10:65489385-65489425
CCTACTTATCATCTTGAGTAGAAATGATTTGGGTATTGAC
>SMEL3Ch10:65656583-65656623
CAACATGGCATGAAGGGCCCAGTGTGGGAAGTCAAGAATG
>SMEL3Ch10:66159939-66159979
TGCATTTTGTCCATGTTAATCGGCCTTCTTATGTTAGCTG
>SMEL3Ch10:66188784-66188824
TGCTTGCACGCATGTAACCAACTTTCTTGTTCGAAAGCAC
>SMEL3Ch10:66214374-66214414
TACATCAGAGATTCTTCTGTCGCTATAATTGTATATGATG
>SMEL3Ch10:66330799-66330839
AGAATCAGGTACCTTGCCCATCAGGTAAGACAAATGAGTG
>SMEL3Ch10:69637380-69637420
TTTTTGGACTTTGGTGTTGGTGACTTAAATTATGAAAAGG
>SMEL3Ch10:70686723-70686763
TTTCTTCTTAATAGCAGCGGCCCTTTTGGTAGGCGGTTTG
>SMEL3Ch10:72820512-72820552
TTTCAACATTTCTGTTTTCCGGCAACGGGGAAATCAGTTG
>SMEL3Ch10:77568203-77568243
ACTTTGAAAGGGATAGCATGGATATGTTTAGTGGGAAAGG
>SMEL3Ch10:77607823-77607863
CTAAAGGTTCTACATTCACTTCAACAACAACATACCAGTG
>SMEL3Ch10:77669587-77669627
TGGATAATTCTACACGCACCTGTTGACATTTTTGAAAGAG
>SMEL3Ch10:77975486-77975526
CGATGAAGCTGAAGAGCCTAGTACAATCGTTTATTTTCTC
>SMEL3Ch10:78544671-78544711
CACCAAAAAACAGGGGCTTATCTAGAGCACGTCAAGTTCG
>SMEL3Ch10:80041804-80041844
AAAAGACCTTACTGGGATATAAGAAGATGTTAGGTCTCTG
>SMEL3Ch10:82943843-82943883
CAGACAAGAATGTTGTCGAGCGAATAGCCCCTGTAAGAGC
>SMEL3Ch10:84382955-84382995
ATTAACCGCTTCAAGCTTCATTGATAAAAACTGCAGAATC
>SMEL3Ch10:84793848-84793888
TGCGTGTGGTAGAAGTTTGATAGCTCTTTGCCATCCCAAT
>SMEL3Ch10:85105930-85105970
TTTGACCAATTAAGAATGTTGATCACCAAAGACACCACAC
>SMEL3Ch10:85371514-85371554
GTGGAATCCCACATGTGTGGTCTGGGAGGGTAAAATGTAG
>SMEL3Ch10:85406919-85406959
AACCTCGAAAAAACAATTTAAGTGATCATGGAATATGCTG
>SMEL3Ch10:86536429-86536469
TGATAGTAAATGTAGTTCTGCTGTCAAGTCAATTCTATGC
>SMEL3Ch10:86553518-86553558
CCTTCTATGTCAACATGTGCTTGTACACAACCAAGTAAAG
>SMEL3Ch10:87106470-87106510
TTTTTGGTGATTTTAAGGTACAGGTTAGAGAAAAGTTGAC
>SMEL3Ch10:87218851-87218891
GGGACAGTTGAAATTCCTACTAATGTCGCCCCACCTCAAG
>SMEL3Ch10:87303310-87303350
TGGTGTCATTGAGCATTGGGTGTACTTTTCATGCCAACAC
>SMEL3Ch10:88669315-88669355
GAAATCTTGGAAACCTTTGGAGATGTTGGACCATTACATC
>SMEL3Ch10:89045987-89046027
AAAGGAAAATATCTGGCTGTGGAATTTTATCAAACAGGAG
>SMEL3Ch10:89158677-89158717
TGGACACTCAGTGAGAGATAGGGCAAAATGAAAGGAAAGG
>SMEL3Ch10:89189400-89189440
TTACAGACAAGGTGTTCTTAAGAAGTTCAGGGACTAGCTC
>SMEL3Ch10:89218465-89218505
TCATTAGGGTGTGATTTGAAGGTTGTCTTGAACATTATGG
>SMEL3Ch10:89404076-89404116
GGCTCAATACTTCCTGATGTTAGCCTGATTTGACGAAGAC
>SMEL3Ch10:89463369-89463409
GGAGGTCTGGTCATTTGCTTGGCTGGATTCTTGATCCTTC
>SMEL3Ch10:89647488-89647528
ATGTCATAACATCACTTAATTCACGAAACTCTTTCTTTTG
>SMEL3Ch10:89671041-89671081
CGATGTGAGATCACAGTTCCCCATTTCATGTATAAATATC
>SMEL3Ch10:89681290-89681330
GCTGATAACATTGAGTAGTAAGTTATCAAATTCCTTGCTG
>SMEL3Ch10:89697167-89697207
CTTGTCAGTCTGACTAACATGATAGTATAGTCGATTACTC
>SMEL3Ch10:89712071-89712111
AGGATCTCCATCTGAGGTACCCATTCCCTCGCGATGATTC
>SMEL3Ch10:89789177-89789217
CTATACGGGACCTTAATGAGGATTCTAATAGCAGCAGTTG
>SMEL3Ch10:90124110-90124150
CAGCTCTTGAGAGACAATCTCACACTATGGACATCTGATT
>SMEL3Ch10:90462950-90462990
ACTGTGACTTACATGTTGGGGACGTGAGTTATTAGAAGTG
>SMEL3Ch10:91087730-91087770
TACTTGTATGGCAAGTTACAAAGTGAAGCTTGTTACACCA
>SMEL3Ch10:91092812-91092852
CTCTTTTGAAGCCACCACGACATTTGGAAGGATTCTCAAG
>SMEL3Ch10:91654417-91654457
AACGAAAGAAAAGACGTCGAACTACACAAGGAAGCTATAC
>SMEL3Ch10:92365881-92365921
AAACAGAAAATTGTCTGATCGATTGTGCAAAGGACTTGAG
>SMEL3Ch10:92370871-92370911
CTTAAGAACCACAGCAAGCTGATTTTTGGGCAGTCTGAGC
>SMEL3Ch10:92387050-92387090
CTCTGTAAATGATCTTGGCCACCATTTCACTGATTATCTC
>SMEL3Ch10:92431536-92431576
TTCTAGCCTGGCTGTACGCATTTGAAGTCAGGGGATCGAG
>SMEL3Ch10:92467583-92467623
GCAAGCTTGTTTGGCTCATACTCGTTGCAATCAGAAAAGT
>SMEL3Ch10:92488881-92488921
CTTGGGACCATGACATGTTTGCGGCGCATGCCCCATCGTC
>SMEL3Ch10:92502303-92502343
TGCTTACAGCTCCTCTTAACCAAATCTAGCCGACACTAAG
>SMEL3Ch10:92507497-92507537
GGTCATTTCCAACAAGGTGAGGACGGAGACAAACCCGAAC
>SMEL3Ch10:92724034-92724074
TCTCTTTTAATAAATTGTGCACAGGCTGTTGCTGCTGATG
>SMEL3Ch10:92755582-92755622
TCCTGTGTTACAGAACATCAAATGTAACCGATTAACTCAC
>SMEL3Ch10:92876139-92876179
ATATTAAACAGTTTAATCACATTCTATAGCTACCCTCACA
>SMEL3Ch10:93653126-93653166
GGAAATAGCTCATAACTCTCTTAAATGCTCTTTTGTTTTT
>SMEL3Ch10:93687455-93687495
CTTGTTAGGTTGCCTGTGGTGATACCTATATGGTTCTTGG
>SMEL3Ch10:93697416-93697456
GTTTCAAGATTCTAACCCCACGGGGCGTATCTAGAGTTTG
>SMEL3Ch10:93822137-93822177
CGAGTAATTGAATTAGACATGTGGCCAAATTCCTCCAAAG
>SMEL3Ch10:93892608-93892648
TTTCCGTCACGAGCTCTTCTGCAGGTTGAATCAGAATATC
>SMEL3Ch10:94267972-94268012
TTCTCAAGAAAGAGAAATCCATCATTGTACAGCCAGATCG
>SMEL3Ch10:94343214-94343254
TTGCAAGGTGATAAATTGGTGGAGCTGCTACGTCATACTG
>SMEL3Ch10:94461320-94461360
CTTTCTTTTTTTGTGTGTGAAAAACTGTAATTCACTCACC
>SMEL3Ch10:94542104-94542144
TTTTCTTCTCAGGTTTAACTTGGTTTCAGTCTTACAGTTG
>SMEL3Ch10:94619981-94620021
CTAAGAGCAAATGCCAAGAGCTCTTGATACACCAACAAGG
>SMEL3Ch10:94731547-94731587
TTTGTTGAAGAACCCTTTAACTGCGACGACAAATCAAATG
>SMEL3Ch10:94777811-94777851
ATTATAATTGACTCAAAAATTCATTGCAGATCTTCTTCTG
>SMEL3Ch10:94785978-94786018
GGAGGTTAGGCTTCAAGTCTACCGTGAGTTGTTTAGCAAC
>SMEL3Ch10:94803323-94803363
CGATTGCAATAGGCAATATTGATCATTTCAAGGCAAATAC
>SMEL3Ch10:94900414-94900454
GATCAGCTAACCCTGAGTCTTGAGACTTCTTTAGGTGATG
>SMEL3Ch10:94921221-94921261
GTCAAGCCAAAGCTCAAAAGCTGTCAACTGGTCGGTAAAG
>SMEL3Ch10:94949593-94949633
AAACCATCTCCCTCTAAGTACATGTTCAGCCACCGTAATG
>SMEL3Ch10:95590626-95590666
TACAAATTGGCAGTTGTATGTGCTAAGACCTAAGTTGTGC
>SMEL3Ch10:95650659-95650699
ACCTCCGCGAGGTAGATGGAAGGTCTGCGTACACTCTACT
>SMEL3Ch10:95651839-95651879
TCCATTACTTGATATCTTTTCTTTACGAGTTAATCGATGG
>SMEL3Ch10:95672514-95672554
CTCCGACGCTGCTCGGTTACTGAATGTTTTGACCTAATTG
>SMEL3Ch10:95678298-95678338
GATCAGCAGCGCCAACTGCTCGAGCAACACGCAACGAGAG
>SMEL3Ch10:97148546-97148586
GATGTTTTTGTTGAACCCAAGAAGAAGACCTGGCCTCCAC
>SMEL3Ch10:97185758-97185798
CTTCAAGAAGGTCCCATCTAGTCCAATAAAAGGCCTCAAT
>SMEL3Ch10:97304643-97304683
TTGAGAGCTTGTTTTGTTTCTGGGAACCGAAAAGGGGAAG
>SMEL3Ch10:97446860-97446900
TGAGGTTCTGAGGTTTTGCTGCATTGGTGCTGATTTCTTC
>SMEL3Ch10:97541316-97541356
TGCCAAGTAACTTGTCCAAGTAGACTAAGGTTTTTATCAC
>SMEL3Ch10:97643052-97643092
TAGTACCCAAGTAAATACCATCTTTCTGTACTTGCCAAAC
>SMEL3Ch10:97685642-97685682
GCAATGCTTTCCATGTTACCCCTCTTCGGATCAATTGTAA
>SMEL3Ch10:98152983-98153023
TCATGAGGAAAGTAGTGCACACCTGATTCCTTGAAAGACC
>SMEL3Ch10:98158067-98158107
GCTGCAGTTGTAAATAATGATGAATTCAGCTCTGGTGCAG
>SMEL3Ch10:98200415-98200455
CCCCCCATTTCGTAAACACTCACCCCAAAGGACTTTTTCC
>SMEL3Ch10:98250088-98250128
TCTTCAAAATTGGGTCGTTTGGGTCTTTACGGCAATGGTG
>SMEL3Ch10:98263074-98263114
TAGCCACCACATTCTTTGTGGCTATAGGATGTTACATTAG
>SMEL3Ch10:98719621-98719661
AAGAAAAGAACTACAATAACTGGCTTAAGCTATGTAGGTC
>SMEL3Ch10:98745227-98745267
AAAGAATTAGCTCTAACACTGGCCATGATTTTGCTTACAA
>SMEL3Ch10:98767446-98767486
GATTGGTGCATTGACAGGAGTTGCCTTGGGTTTCAGCTTG
>SMEL3Ch10:98821786-98821826
AGTACAAATTATTTTCTTGAGAACACTTACTTGGCAGGTG
>SMEL3Ch10:98851703-98851743
CACCATCTTCACCGAAACGACCATGTATAACAGGAAAAAC
>SMEL3Ch10:98892417-98892457
TATGGCAAACATTAATCTTGGCTTTCTTGCAATAGCCATG
>SMEL3Ch10:98919279-98919319
CACAATCAGTGAGAATTATTTGAGTTGCAGGTCATGAATA
>SMEL3Ch10:98967760-98967800
GTCTGTTATTACTGTATTGTTGCCATTCATACTCCTTCAC
>SMEL3Ch10:98973628-98973668
TTTTCCCAAATTCCAAGGACTTGCATCTCTGGCATCAATC
>SMEL3Ch10:99009412-99009452
AGGTTGATGTTCATCTATCAAATGGCGCGTGGGCGAGAGC
>SMEL3Ch10:99020513-99020553
AACCAGGTCAAACTGTTGTTGAGGTAGTTTATCTGAGCTG
>SMEL3Ch10:99116032-99116072
AAAGGGCAAGACTAGACAGAAATCAAGTACAGCAGATCAC
>SMEL3Ch10:99117663-99117703
ACCCTTGGAAGACAAAACATGGAAACAGTAGGATTAGAGG
>SMEL3Ch10:99127575-99127615
GAATATGAGGGATCGAATTCAGTTCCTTACAAGGGAGTTT
>SMEL3Ch10:99142385-99142425
CTGTTTCAAACGCTGCCATGAAAGTGCAGAAGGTTTATAG
>SMEL3Ch10:99157963-99158003
TTCTACTTTCCAACAACTGTTCCAGATGTAATTTTCTTTC
>SMEL3Ch10:99198183-99198223
TAGATTTCGCACACTAATTAGAGAAGAAATACGCAACAGG
>SMEL3Ch10:99394145-99394185
TCTCAGAGATGATTGATTTTGAGGCATTCCAATTGATTTT
>SMEL3Ch10:99484483-99484523
AAAAGAGAACTTTCTTCACAAATTACGACAACCCACTTAG
>SMEL3Ch10:99484594-99484634
GAGGATCATCGGTTGAAGGAGGAGGAGGTGATGATTGAGG
>SMEL3Ch10:99761381-99761421
GCAAAATTTCCCCATTAACGGCAATGCTCTGCAGATATAC
>SMEL3Ch10:99777503-99777543
GAAGATCAAGAATTGGTCCGTTTATTGCCTAATTGTAGAC
>SMEL3Ch10:99889818-99889858
TCTATGATTTTCAGAGAAGCTCAGGGGAAATGGGTTTATG
>SMEL3Ch10:100004016-100004056
GATTTTTACTCGGTACTGATCTGAGTTGTTTGATTTTTCT
>SMEL3Ch10:100348116-100348156
TAATCAAAAAGCTCATTGTACCAATCACTTCCAATTTTAC
>SMEL3Ch10:100546889-100546929
GATAAAGCGGCAATCCTAGATAGCACACAAGATTCAATAG
>SMEL3Ch10:100659327-100659367
TGGAAAGTGGAAATGCAGGGGAGCCAGCAAAATTGATTAG
>SMEL3Ch10:100677235-100677275
GTTGGACAGGTGAGTTTATGCTTCTTTGATTCTCTCTCTG
>SMEL3Ch10:100723305-100723345
ATGTTGGGCATTTATCCTTGAACTCTCTCTTCCATTATAC
>SMEL3Ch10:100741703-100741743
GCACTAATTTTTGCCCACCAAATTACGCTTTGCCAAATGA
>SMEL3Ch10:100798671-100798711
CATGGGAACAAACTCGCCGCCCTGGGAAAGAGCCCATGTC
>SMEL3Ch10:100830840-100830880
CCGTGATGAAGTTGGCTAGGAACCTCACATTCTGCATAGC
>SMEL3Ch10:100897365-100897405
AGCTAGCTCCTCACGTCAATGCTACACTTCGGTATTTATG
>SMEL3Ch10:101013156-101013196
TTCATCAATCTTTTGTTCACCTTCCGTGATCTTTCTCCAC
>SMEL3Ch10:101030553-101030593
GAAGCTTTTCTACTTCTAAAAATTTGTGCAGTTGGTCTAC
>SMEL3Ch10:101111412-101111452
CAAGATGAATACCATCTTCAAAGAATTCAGGGTGTGTAAC
>SMEL3Ch10:101116763-101116803
TGTCACGTGGATCGATTGAATCTCTTGAAGCTTGCACCTG
>SMEL3Ch10:101376262-101376302
TTTGATTTCAAGAAATTAATGGGGTTTCCCAATCTTGTCC
>SMEL3Ch10:101476559-101476599
CATCTCCACTTTCGCTGCTGCACCCTTGATCCCGATTATT
>SMEL3Ch10:101629543-101629583
CGCTCACATTCAGCAAAAATGGTCACTCTCCTTCTTCTTC
>SMEL3Ch10:101652752-101652792
AGCCTGTTACATGAAATGCACCAAAATCTAAGCAAGTCAC
>SMEL3Ch10:101706230-101706270
AGCCAGAGTTAAAACCAGGTACCATACAATGGGATTCTGC
>SMEL3Ch10:101713625-101713665
AGACAAGGATATCTTGGCTCTGATCAAGGAAAGCTTTGAC
>SMEL3Ch10:101722362-101722402
TTCCAGCCTTCCATCAGCAAGTAAATAAGCTGGCCTAAAC
>SMEL3Ch10:101745845-101745885
CTCCGAAACAGAACCCCATTATGATTGAAGCAATGTAGAG
>SMEL3Ch10:101777405-101777445
TCCCAGCTTTCCTAGATCCTTGGTGAAAGAGTGTTTACTG
>SMEL3Ch10:101784270-101784310
AATTAACCATGCAAGAAGAGGAACTGCGAAGAGGACAATG
>SMEL3Ch10:101885273-101885313
TTTGTATAGTACTGAAATTTGCACAACCATTTAAATCCAC
>SMEL3Ch10:101972429-101972469
CCAAGTGGATATGAAGTTGCAAGTCCAAGAATGGTTGAGG
>SMEL3Ch10:101993647-101993687
TGGCAAACGACAACTCGATCGTGTGATTTAATAACTCCTG
>SMEL3Ch10:102008933-102008973
GTTCTTCATTTCAAGCTTTGACTGGGAAGAATTTCTGCTG
>SMEL3Ch10:102024676-102024716
GGTAAGTTTTTGTAAAATCTCCACATCTCTCGTTTCAACA
>SMEL3Ch10:102025138-102025178
GGGTCTAAAATAGACGTGAAGGGTCAGCATTATGGGCTAA
>SMEL3Ch10:102063337-102063377
ATCGGCCTTAGAATCGCTAAGTCAAAGCAACCAGGAAATG
>SMEL3Ch10:102114015-102114055
AATAATGCTTGTGTAATGTATCTGAAGCCAATAACCTGAG
>SMEL3Ch10:102149811-102149851
AATGAAGTCTTCATTGATGCTTTAGTTTCTACTAATTGTG
>SMEL3Ch10:102150489-102150529
AGAATGACGGGTGCAACCTCGAGCTGCAACATTTCATTCC
>SMEL3Ch10:102181068-102181108
AAAAATCACTCAGAATCCAGCTTCTGCTTCTTTTCCTCAG
>SMEL3Ch10:102217601-102217641
ATGGGGTTTTTACATATTGAACTTTGGTTTTGCATGTTAC
>SMEL3Ch10:102310846-102310886
TGGAAATAACTTCACTATTTTGTTGCTTTCTTGGTCTTAG
>SMEL3Ch10:102362426-102362466
TCTTCTACTTGCTGGAAATGGCGAGAGGCTTGGAGAAATC
>SMEL3Ch10:102387345-102387385
ATTTCTTCACTCCAAGAGATAGAAAATATCCAAACGGTGA
>SMEL3Ch10:102418939-102418979
GCCAAAGCTTTGGTGCAATTGTGAAATTTGTCATGCTTAC
>SMEL3Ch10:102473414-102473454
AACAATCTGTTCTCCTTGAGGTCGTCACGCCATCTTAGTG
>SMEL3Ch10:102488809-102488849
AATGCTCACCGGAACTTTACGAACAGCGTTGCTCTTTCTC
>SMEL3Ch10:102496319-102496359
ATAGTGTCAACTTTTTGAGATTCGATGGGAAGATGTATGC
>SMEL3Ch10:102530874-102530914
CCGGGCAATAAGCCCATTATCCTCTACACCGGAATCATAG
>SMEL3Ch10:102599493-102599533
TCAAAATCTACTCGTTTTAAAAGTTACTGCCTCTACTCAC
>SMEL3Ch10:102601095-102601135
TGCCAACAATTTGGTGATTTTTGCCAAAGGGCCAGTGGAG
>SMEL3Ch10:102693651-102693691
TCTCCTCGAAATGATTCTTGGCCTCGGAGAGTTTCATGTG
>SMEL3Ch10:102702943-102702983
GAGCCAAAGTGGTCATTGCCGATGTCCAAGATGAACTCGG
>SMEL3Ch10:102714961-102715001
CTCTTTAAATCTTTCTAACACGGTACCTTGAAGTCGATCC
>SMEL3Ch10:102727079-102727119
CCTCAAATGTAAGTTTTTGATCCTTACGTTTCTGGGTAAC
>SMEL3Ch10:102734549-102734589
ACCCCAGATGGTTCATATGCTTTACCGAGCGGTGCAAGTG
>SMEL3Ch10:102776319-102776359
TTGTTGGTGGCACTACAGGTGAAGGTCAATTGATGAGCTG
>SMEL3Ch10:102828173-102828213
CTAGGAGGAAGTATGAGGTTGAAGTATACAAGTTGAGCAC
>SMEL3Ch10:102859071-102859111
CTGTGACGTAGAATTTGACCTTGTTGGGACGTAGAATGAG
>SMEL3Ch10:102897768-102897808
GTAGATGGTCTCAGAGATTGGGGGAGGCAATCGAAAAGAC
>SMEL3Ch10:102912037-102912077
GATTCCATCTATTATGAGCAACTTGGAGCACCGGCATCCT
>SMEL3Ch10:103123650-103123690
CACCCATGACTCACAAGAAAGATGATTGGATGTCTTAGAG
>SMEL3Ch10:103151213-103151253
ATCTTGCTTTTCAGAAACAAAATGAACAGGAAACTAACTG
>SMEL3Ch10:103167633-103167673
AACATGTTAGCTTTACATTTCAAAACTCCCAAATGGATTC
>SMEL3Ch10:103174950-103174990
GAACAACACTCTCAATTTCACCAAATTTGCCAAAGTAGTC
>SMEL3Ch10:103184947-103184987
GCCCAAAATGTTGTCTCAAATGTGTTGGCAAAAGGTTCAG
>SMEL3Ch10:103211187-103211227
GTTGAGGCATTGTGGGAAGCCACTCCATAGCATGAATCTC
>SMEL3Ch10:103220701-103220741
GAAAAAAAGATGAATTACCTCCAAATAGGCTATATCGTGG
>SMEL3Ch10:103248800-103248840
GAAAAAAGTGAAGCTGATGCAGGCAAAATAGATCAGAAAG
>SMEL3Ch10:103287251-103287291
ATACCGAAACTGTGATGATGAGTCCCACAATTAGTACAAC
>SMEL3Ch10:103310709-103310749
TCTTAATATCTCTATCAGTGGATTGGAGAACTCATTGCAG
>SMEL3Ch10:103323739-103323779
CAGACAATTTACTGACTATGGAGCCATGGGCTTTTCGTTC
>SMEL3Ch10:103333269-103333309
ACATTGCTATAAGTGTTTCCAATGGGGAAAGGAGAGGAAG
>SMEL3Ch10:103339357-103339397
AGCTCATGCTCCTCAACATGGCACTAGTTTTCTGACTATC
>SMEL3Ch10:103384658-103384698
TGCATATTGCTTCTGCTTATTCTTCACTTCCTTGTACATC
>SMEL3Ch10:103408944-103408984
TAGACAAAAGTATTTATGTCTGGTTTTTCCTTGCTGTTTG
>SMEL3Ch10:103421248-103421288
GGAGGACCAAACATCAAAACTCCAGTAGGGGGACGAGTGC
>SMEL3Ch10:103429285-103429325
AATTCCACATCTGATGAACTCAAAACTGATGAAGTATCAC
>SMEL3Ch10:103434430-103434470
AGTTGACAGATCCAAATGGCAGCAGCTGTAGCTCTAGCTC
>SMEL3Ch10:103467325-103467365
AATACCCCCACGCATTAAAGCTCTATTTAAACCAGAAATC
>SMEL3Ch10:103501456-103501496
AACTATGGTCATGATGAGGAGAGTGGTGTTGCTGGATATG
>SMEL3Ch10:103507544-103507584
ACACCAAACCCTCATCATGCAACAAGACTTTCAAGAAAAC
>SMEL3Ch10:103547538-103547578
TGCTGGTGAAGATGTGGAAATGCCTCACGATAAACTAGAG
>SMEL3Ch10:103736248-103736288
TGGAAAAAGCCTTCAAGCAGTAAACCATTGCATCTAGAAC
>SMEL3Ch10:103742657-103742697
CCTGAAAATCATCGTCCACAGATCAGCTGTCTCTCCTATC
>SMEL3Ch10:103980196-103980236
TTCCCTTCCTCTCTAGTGGAGGCAAGTATGAGAAAAGTTC
>SMEL3Ch10:104122550-104122590
TGATATCAATGTACCCTTACCCACTCCAGAAGGGCCACTA
>SMEL3Ch10:104168204-104168244
GAATATAAGCCGTTGATTTTCTTTCTACGATCGCGTTCAC
>SMEL3Ch10:104183526-104183566
TGACCCTCTACTTGCTGCATCTGCTGCTGTTATCTCATTG
>SMEL3Ch10:104209643-104209683
TCTGGATATCCTGGTAGATCAAACGTATCGTGTTTTCCTG
>SMEL3Ch10:104235584-104235624
TCTCCTAAAAATGTGTTTCTTTGGTGTCAGGTGCAAAATC
>SMEL3Ch10:104251519-104251559
CACTTGGGAGCTCATGGAAGGACTTGATGACTTTGAGTTC
>SMEL3Ch10:104278573-104278613
TGCTTAGAGCCAAGAGGGGGTCAAGAAGAATTTGAATTAG
>SMEL3Ch10:104300244-104300284
ACTGAACAAGACATCTAGAGAATCCCGTTGCATCAAGAAC
>SMEL3Ch10:104307019-104307059
AAAGCATAAACCTAAATATACTACAGAAGAAGCCTTGCAG
>SMEL3Ch10:104342110-104342150
CTTTCCCCCCTAAATACATGTGATAGGTTAGATTCATAAG
>SMEL3Ch10:104363640-104363680
CCAAGGTTGAGCTCTCTCATGAGTCGAGGAATTCAAAATG
>SMEL3Ch10:104376795-104376835
TTGATGTCAATACTCAAGCCTAAGTTCGATCGTTGTGAAG
>SMEL3Ch10:104405153-104405193
TCTGTACAATTGGGCATTGAAATGAAGGGTGCTCAAATGG
>SMEL3Ch10:104435310-104435350
GAAGCCACGTGGCTTCACTTCTACGATCTTTATCGTCTAT
>SMEL3Ch10:104447607-104447647
GCCCACACTTCCACCGGAGGGTTTTTGAGTCACTGTGGAT
>SMEL3Ch10:104582338-104582378
AGGAGATAAAATTGAGAAAGCATTGAGGTTTCTGGAGAGG
>SMEL3Ch10:104588141-104588181
AAAGCAAATAAAATTAAACCTGTTGTTTTTCAATGCGAAG
>SMEL3Ch10:104593743-104593783
AAAAGAGTTGTAAGGACCTGTGAACATAGAGCATTGTAAG
>SMEL3Ch10:104598737-104598777
TAGATTACATACTGTGGTACTCGTTAAGTCGCCCTTGGAC
>SMEL3Ch10:104630064-104630104
GTTCATCTCCGATCGTTCTAAACACTTTAAACAACTCCTC
>SMEL3Ch10:104638279-104638319
AACGATTTTCACTAGAATGAACGGAATCAACTACATTTAC
>SMEL3Ch10:104664837-104664877
TAGCACAAATATAATGTTCGATTTGCACTGTTTATTGAAG
>SMEL3Ch10:104679239-104679279
TCCACAGGGACAATATCAAGGGAATTTGTCTGGCTAAAAG
>SMEL3Ch10:104827553-104827593
ATCTTTGTATGCATTCTTTATAGTGCCTTCTGCAACTGTG
>SMEL3Ch10:104841419-104841459
TGAGCTAACTATCGATGCTTCATTGATGGGAAGAAACAAG
>SMEL3Ch10:104902903-104902943
AGCTAGTTCCGGCCGGCTCCACCTCCGCCGTAGCTCGAAT
>SMEL3Ch10:104911335-104911375
ACCAGGACTTTTCCCTGACCTTGGTGAAGAACTGGCTTTT
>SMEL3Ch10:104950635-104950675
AGAAGGCGACAAGGACATTATCCGACGGTGAAATCATAGC
>SMEL3Ch10:104970333-104970373
AAGGATATGAACCTGAAGAACTTCGTGCATGGCTTTGATT
>SMEL3Ch10:104975936-104975976
AAACGGTTTCGAGACGCCGGTGATGAAAACCGACTATTTC
>SMEL3Ch10:105001467-105001507
TGAATGTACAAAAACATCATCAAATCAAACACGTTGATGC
>SMEL3Ch10:105042298-105042338
CACATAAACTTCTGGAAACCTACTTCTGTCACCAGGAATC
>SMEL3Ch10:105063806-105063846
GGCCGATAATTTGAGGCACCAAACGATTCATCGGCTGCAC
>SMEL3Ch10:105086966-105087006
AAGCAGATATAGTGGAGTGTATCTCCGGAAAGTCTAGCAG
>SMEL3Ch10:105122327-105122367
GCTTTATTGGATCCATAAAGCTCCTGAATTGTGTGAACTA
>SMEL3Ch10:105139626-105139666
TCATGGAGGTAGAAGGCTGTTTTTGTCAGACACTCGACTC
>SMEL3Ch10:105144215-105144255
GAAATGCTTGTCCGTTTGGATTTCCGTTCTGTCTTCTTCC
>SMEL3Ch10:105177463-105177503
TGACAAGAGATTGCACCCATGACAGATCAGGCTCTTTTCC
>SMEL3Ch10:105203379-105203419
AGACATAGCACAAGCCGAAATCACACTCACCATTGTAACC
>SMEL3Ch10:105230100-105230140
AACAACCATCTTTATAACATTGTGTTCAATGCTCATCATA
>SMEL3Ch10:105254656-105254696
ATTAAGAGTTGCATCATCGGGTCTGGAAGCTCCAGCAAAG
>SMEL3Ch10:105307303-105307343
CATAGACTTAATTTCAGAGTTAAAAATCTTGGCTTTTGGA
>SMEL3Ch10:105311025-105311065
ATTTGGAAGAGAGATTGAACAACAAAAATGTCGTGCTGTG
>SMEL3Ch10:105371686-105371726
GAACAGATAGGCATTGGCACTGACATTGCCACTTGATTTG
>SMEL3Ch10:105379905-105379945
TTAGGCCCAACAGCTCCCAGGTTTATTGTCATACTATCAG
>SMEL3Ch10:105455918-105455958
GGCCACACAGCTGATGTAAAGACCATCTTCATTTCCCTTG
>SMEL3Ch10:105493858-105493898
ATCACAACAGATGATATGTCGGTTAGGCAGCAAAAAGCTG
>SMEL3Ch10:105608941-105608981
TGGGAGAGTCATAGGAAAACAACCATGTCCTTAATGAACC
>SMEL3Ch10:105719810-105719850
AACAAAAACATACCCTGTTTAATCCCATGGGTTGGCTCTG
>SMEL3Ch10:105767950-105767990
GGTGCAGGGACTGGTACTTGAACAGGAGGCGGGGCAGGAG
>SMEL3Ch10:105776872-105776912
ACTTCTTACTGCCACCCCAGCCAGAATCCTCGGACTGACC
>SMEL3Ch10:105796609-105796649
TCCGACACCTATGTGATATTTGGTGAAGCAAAGATTGAGG
>SMEL3Ch10:105803686-105803726
TTCAGTTTCTTTAGCGAAGATATCAGAGAACCATGAATCG
>SMEL3Ch10:105851411-105851451
AAATGTTATGTCTTCCTCATCTTGTTAAAGGCATATTCTG
>SMEL3Ch10:105852216-105852256
AAAAAGAAGAACCCCCATCAAAATTCACATCATCAAAATC
>SMEL3Ch10:105889730-105889770
TACCCACAGAAAGGTAACGGTAAGGTCTGCTTGCGTCTTG
>SMEL3Ch10:105918484-105918524
CTTACGCAGATTTTTTACGAGCTAGTATGCATTAGTATTG
>SMEL3Ch10:105932300-105932340
TCCACATCAAAATACTCAGTTGGTCTTGTTTCAAGAATTG
>SMEL3Ch10:105937309-105937349
TGCATGTCCTGCTTGTCTTGCCTGTTCGGCCCAAAGATTG
>SMEL3Ch10:105954582-105954622
GTGTGCACCCTAATCCAGATATAATAGCGAGATAACAAGC
>SMEL3Ch10:105975642-105975682
TTCACATTAATGCTTCCAGTTCTAAGTTTTGGTTTTCTTC
>SMEL3Ch10:105997973-105998013
ATGTCATCTTCGCTGAGTAATTCTAGAAAACGGATACCTG
>SMEL3Ch10:106153107-106153147
GCCAAAAAAATACGATAACCAAATCAAATAAAACATCAGG
>SMEL3Ch10:106361328-106361368
CCTCCCACTTTTACCAATCAAAAACGGCTCGGGGAAATTG
>SMEL3Ch10:106372831-106372871
CCTTGGGGACGTTGTACCCCGCCACCATACAATCTTCTAC
>SMEL3Ch10:106481018-106481058
AAAGACGCAATGCTGGCTGGTTATAAATTTTGTTCTGTTC
>SMEL3Ch11:210893-210933
AACAAAAAAGGAAGTAACATTTGAAAGGACCACTGCCAAC
>SMEL3Ch11:228583-228623
TACTGACAAGACCTTTAATACAAGATAAAGCTCACCTGAC
>SMEL3Ch11:397976-398016
GAAGAGTAGTATGGTGTGTGGCTTTTACGTCGTCGTATTG
>SMEL3Ch11:435262-435302
CGTTTAGCTGTCGTTCATCGATGCAGAAACCGGTTGTTTC
>SMEL3Ch11:656690-656730
CTACAACTTGGCGACGACCGTTGTTGTAACGCTGCAAATG
>SMEL3Ch11:669165-669205
CGTCTCATGTTCACCAGCATCATCTGAATCACCTGAATTG
>SMEL3Ch11:676641-676681
AGAAATTATCTGACAAGCCCTGATCCTAGCAGTCTTATTG
>SMEL3Ch11:698030-698070
CACAGTGGGAATTCCAAGTCGGACCTGCTGTTGGCATCTC
>SMEL3Ch11:717692-717732
TGAGACCTAGTGTGGTTAGTTTCAATACTTTGATAAATGG
>SMEL3Ch11:725227-725267
TCTGAATTATGATTTATTCTAGGATTTCGGCAAAGTCAGG
>SMEL3Ch11:765388-765428
TTCTGCATCAGACAGTTTTCCAGCAACACCAACAATTTCC
>SMEL3Ch11:771339-771379
CAAGTGGCTGTGATAGAATTTATTAGTGAAGGCAGCATCG
>SMEL3Ch11:3148182-3148222
TCTTTATACAACAAACGAACTCCAAATTCACTTTTACATC
>SMEL3Ch11:3156084-3156124
TCCAAACTCTTCTTCCGACATGCTTAAAAGTTGCCTAACG
>SMEL3Ch11:3248500-3248540
CAGAGCAATTTTCTGTGAAGATTTCTCTTGTGTACAGCAG
>SMEL3Ch11:4241696-4241736
TGTTAACTCAAGCTGAAGAAGAATTTGGCTTCGATCATCC
>SMEL3Ch11:4398058-4398098
ATCAACGGTCTATATCAATGCCGAGGTGATTTATCCATGC
>SMEL3Ch11:4587080-4587120
GTGGTTTCGCTGATGCAGCTGAAATGGGTGTGCAATCAGA
>SMEL3Ch11:4600363-4600403
CCATGTTCTATGCAGATGTCTTTATTGGAGTAAACATTGG
>SMEL3Ch11:4617907-4617947
AATAGTTTCTTTAGGACAGTGACTAACATGACTCAGCTTG
>SMEL3Ch11:4623768-4623808
AGAGCTGTCACTTTAAATATTCCACACGCCGTGCCAACAG
>SMEL3Ch11:4762548-4762588
GTGGTCCCTTTATTAATATGTTCTTCCCGAGGTGTTATGG
>SMEL3Ch11:4779403-4779443
TACTTTGATTCTACCAAGGCAGCACCTCTTTATTATATTG
>SMEL3Ch11:4833469-4833509
AAAGATCTTGTTGCTGTTGATAACAGTGAATACGACAAAG
>SMEL3Ch11:4866918-4866958
CCAACAACATGGCAGGTTGTATTTGGTCTTGAAGATGTTG
>SMEL3Ch11:4873804-4873844
AGTTATGGGAAATTATGAGTTCACTTCTAATGTGCTCGTC
>SMEL3Ch11:4906826-4906866
TGTTTCCTAGTCTTGTTTTTAGTATGTTTTGTGTCTTTGC
>SMEL3Ch11:4936210-4936250
TAAGTTTTCCAAGATTGAGCAATAGTTCAACATCAGTTGG
>SMEL3Ch11:5245041-5245081
AGTGTAGTTACATGTTCTACACCAGCTTCTAGTTCCTCTC
>SMEL3Ch11:5271636-5271676
CAAGAAATCAAGGGGCTAAGGGAAGTTGCTTCGGCTTCAC
>SMEL3Ch11:5277968-5278008
CTGGGTTTTCTGTTATGTTACATTTTCAACGGCAGGACTC
>SMEL3Ch11:5286849-5286889
TAGCTATGTGCTAAAAATACCTTGAATCTTGCCAAACAGG
>SMEL3Ch11:5330653-5330693
TCGGGCCAGCTTGTCAAGGAAGATTACTCGGAGCTGAGAC
>SMEL3Ch11:5372511-5372551
TTATTGGAGTTGAATTCCTGGCAATTGCTTAGGCTCCTTG
>SMEL3Ch11:5590760-5590800
TCGAATGGTGCAAGAGACTGCATTTTCATGATATTTTCTC
>SMEL3Ch11:5638610-5638650
CGTATAAGAACGTTATCGGCTCACTTCGAGCAGCGTGGAG
>SMEL3Ch11:5655311-5655351
GATGCAGGTATTGACTTCTTGGAATTCAGGCCTTCTGAAA
>SMEL3Ch11:5671200-5671240
ACAAGTTAACAAGCCTCAGGAAAACGCCAGAAGTAAAGTG
>SMEL3Ch11:5673149-5673189
GTCCTCCACGTGATACGCCTAGCAAGCTTCCACCAGAAAG
>SMEL3Ch11:5686557-5686597
CCTTCAAGTGAAGATTTCCCCTGAGCTGGAAAAGGTGCAT
>SMEL3Ch11:5757029-5757069
TGTTACTCTACATTTGATGAACCTGTCCAGAGTAAAAAGC
>SMEL3Ch11:5980199-5980239
GTAACATTATATGTGATGTTGGTTGGTGCTTATCCTTTTG
>SMEL3Ch11:5987774-5987814
CATCTCTAGCAGCAATGATCAAAAGATCAGCACAAGAAAC
>SMEL3Ch11:6300049-6300089
ATTTTAGTTCTATTAGTCCTCAAGAGCCATAGTTGGATTG
>SMEL3Ch11:6315732-6315772
GAAAAATACCCTTTTTGATTTGCCTTCTAAAAATGCTTTC
>SMEL3Ch11:6318243-6318283
ATGTTTTATGACATACAGTTTCCATAAGTTTGCTCATTTG
>SMEL3Ch11:6386952-6386992
CGGTGAGACACCGCTGCTAGTCCGGCGACGGCAGAATCTC
>SMEL3Ch11:6417749-6417789
TTAACAATGCACTCGAGTCACTGGGGAGGTTCGTTAGAAA
>SMEL3Ch11:6433250-6433290
TTGGCTGATCAACAATGGTCCATGGAACTTGATGAATTTC
>SMEL3Ch11:6447197-6447237
CCATTGTTACAGTGAAAAATTCGTTTTCAACTCCGACTCC
>SMEL3Ch11:6452850-6452890
GCTGATTTTGACCATGTTTATCGAAGTATGATCTTTAGTC
>SMEL3Ch11:6520065-6520105
CCACTCTAGGTGCTCACAGGCTAGACTTGCGTGTTTAATG
>SMEL3Ch11:6528423-6528463
TTCTTTACATAAGCAAACATTTGACTTGAGTACAGTCAAG
>SMEL3Ch11:6542447-6542487
CTCTTCCTGACCTTTGTTCTCTTTTTACAGATGACAATTC
>SMEL3Ch11:6557973-6558013
TAAATGCAAAATTGTTTGGACAGTTCTACCTGCTTTCATC
>SMEL3Ch11:6625400-6625440
ACCTCTTCATCTGAGAGATACCCATCTGGTACCAAAAATC
>SMEL3Ch11:6671115-6671155
TCTGTTGCTTCAGGTGGTGGTTCAATGGTTGGTGCGATCC
>SMEL3Ch11:6707371-6707411
AATTTAACACAAATATGGTTGCAAACCTGTTATCATCAGT
>SMEL3Ch11:6722469-6722509
TTTACAAGGTTTTGCTTTCGCTTCCTTTTTCGAGAATCAC
>SMEL3Ch11:6733586-6733626
GATCAATTAACAACTTACCAAGAAATGCTTCCAACAAATC
>SMEL3Ch11:6824725-6824765
CACACAATTATAGAGAAAGAGGCAACATAAGCTAAATGAC
>SMEL3Ch11:7144006-7144046
TGTGTCTCTGTGCTGAAAATTATCATCATGAATGACATTG
>SMEL3Ch11:7159925-7159965
GACCAAATCTATATTCCTTGGATTGTCCGTGATGAAAATG
>SMEL3Ch11:7223325-7223365
ATGAAATTGCAGACTCAATTACCTCAAATGGCATGTTCAA
>SMEL3Ch11:7260282-7260322
TTCGAAAAAAGGCCACAACTTTAAAGGGTGCGATGTAGAC
>SMEL3Ch11:7306279-7306319
TTTGGCCGTCGGTTACTTGCCGGATTTTGAGATCTTCTGG
>SMEL3Ch11:7337542-7337582
TCTTCTCTGTTCTTGCTTGGTGTTACATGTCTAGTTTTTC
>SMEL3Ch11:7382073-7382113
CTTACCTTTGTACTTCTTGAACCACAACTTCAGGGTAAGG
>SMEL3Ch11:7400535-7400575
AATCGGAGGATAAGACGGAAAATAAAAGGTTAGACACTGC
>SMEL3Ch11:7418351-7418391
CTCAACTTCTTTTTCATGTACCCTATTTTGTTTTAAACTC
>SMEL3Ch11:7435189-7435229
CAATGTTATTTTCATTTCAGATATGGCGAAGGATGGGATT
>SMEL3Ch11:7454093-7454133
CCTGGCATTTGTTCGTACTAAAGACATGTCTCATATTTTG
>SMEL3Ch11:7514189-7514229
ATTTGTTGCATCAATGGCCTCAGCTGTAGTTGTAGAAGAG
>SMEL3Ch11:7708446-7708486
AGGCGCCACTCGAGGATATTGAGCAGGTGGGCTGCAAGAC
>SMEL3Ch11:7713871-7713911
CCAGTGAGCTGGAAAGCAATGTGCATCAGTTGCCGGATCG
>SMEL3Ch11:7719903-7719943
CTGCCAAAGTTCTCTCCTTGGCTTTAGAAGTACCAAGTTC
>SMEL3Ch11:7724936-7724976
CATTGTTACAATAAACTTGAGAGGGAATTGCTCTTGTTTG
>SMEL3Ch11:7761675-7761715
CACCTGGGCAATTGACAGCTTTGGGAATCATAAATGAAGG
>SMEL3Ch11:7799631-7799671
AGTCACCAACCATTTCTTCATTGAGTATCTCATGGTCAAC
>SMEL3Ch11:7826577-7826617
TGTTGAAGAATGTAATGAGAATTTACACTTTGGAGTCTAC
>SMEL3Ch11:8034813-8034853
AATCCACGTGGATCAAGATGGACATTACTTACAGGAGAAC
>SMEL3Ch11:8080257-8080297
AGACTTGATGCAATGATAAGTTTGCCGTTATGTGATCAGG
>SMEL3Ch11:8087543-8087583
AGAGCTACATCACAATTGGAATCTAACAGATCAAGAGACG
>SMEL3Ch11:8131690-8131730
ACAAGCCACAAGCAGTAATTTGAATCATCAGTATCAATTC
>SMEL3Ch11:8141825-8141865
CGCAGCAATACCACCTAAAATGGCCTCTATGTCTGAATCG
>SMEL3Ch11:8148476-8148516
AATTAATTGAAGTGCAGGAAAGGGAATACGTGTTTGTGAA
>SMEL3Ch11:8155498-8155538
ATTTCCCAATCATTTCTAGTGCATCTCCAACGCATAAACG
>SMEL3Ch11:8196664-8196704
AAGTACAAGAACAATGTCATCATCTAAATCTAAGCATACG
>SMEL3Ch11:8419743-8419783
GCTTGTGGAATATATTGGGATTGGAATAGAGGTAGTGAGG
>SMEL3Ch11:8494424-8494464
CAAATAGAGCCTTATCCTCATCTTTTGATTTCTTGATTTG
>SMEL3Ch11:8501275-8501315
GCCAATCTCTTTAAATTCAGACATGCGCTCTCTCACGAAG
>SMEL3Ch11:8507337-8507377
TGGCAATATCATGTGTTTTCCCCTCCAAGGCAGCCGGAAC
>SMEL3Ch11:8558887-8558927
TACTTGTCTTTCACCAGTGCTGCAGGGTGGGCTCTACTTC
>SMEL3Ch11:8641809-8641849
TTGAGATGTACAACTCCACCTCATATTCCCACAAATTTCA
>SMEL3Ch11:8709611-8709651
TCACCATAGCCTTCAAATGCTGCACGTAGCGTTTTCTCAG
>SMEL3Ch11:8729485-8729525
TGTACATTGGAGCAATGATTGAAAGTGCCACCGAAACCTG
>SMEL3Ch11:8739210-8739250
GGACAGGAAGGACTATCATCTTGAATATTCCAACGACCTG
>SMEL3Ch11:8755661-8755701
CGCCAAAGGTGAATTCATGGCCGAACGAGCATTTGGAAAG
>SMEL3Ch11:8880916-8880956
TTTTTGATCCTAGAGATACCACATTACTCTTAGATGGTAG
>SMEL3Ch11:8914048-8914088
AATGCAGTAATCATGAACAGGATCAGGATCATATGCTAAG
>SMEL3Ch11:8959032-8959072
TCCATACATAAACATTAGGCTGAATAACACGCTCAAACAC
>SMEL3Ch11:8969221-8969261
GATGATCATGACAAGCAGAAGGTAAAAAGATTCAAAGCAG
>SMEL3Ch11:9291807-9291847
CTTCTGATAACCTCCACATCGTAGCTAGTTTCCTTTTCAG
>SMEL3Ch11:9418478-9418518
GCTTAGTTGATGTTGAGACAGTTGTGAAACACGCTCTTTG
>SMEL3Ch11:9423870-9423910
ATTGTTTTCTGAGGCATCTATGCCAGGAAAGATCAGAAAC
>SMEL3Ch11:9438873-9438913
TGCAGTGTAGGGCCTCATTTAGGGGGAAACACTTCCTAAC
>SMEL3Ch11:9674794-9674834
GATGATTGTCAGAGCACTTCACAGTCCATTGAGATGGATA
>SMEL3Ch11:9697648-9697688
CATATGCATTAACCAGTGAAAGCCTCAGTGTCAGTTTGGA
>SMEL3Ch11:9713061-9713101
GTTCAATCAAGCTATTCAAAAAAATGATCAGTTCACAATG
>SMEL3Ch11:9759373-9759413
GAGAAATTCTCACAAGATGAGCCACAGCACTGAGATTTTC
>SMEL3Ch11:9826751-9826791
ATTCAAATAGTACTTGGCATGATTGCTGCAGGACCAAAGG
>SMEL3Ch11:9890394-9890434
TCACACTACCAAGAATCTGAGTGCATGAGACAAGAAATGG
>SMEL3Ch11:9897743-9897783
TCGAATTCTTCTCCAATAACTTCACACACATCTCTTCTTC
>SMEL3Ch11:10013630-10013670
CATCATCGCTAGAGTTATCGTTTGAACAGTTCTGAAAATG
>SMEL3Ch11:10429238-10429278
GGTGACTGGAATGGCGGTTTAAGGCCTTTCATGGCTTTGT
>SMEL3Ch11:11649758-11649798
CATGTCGTAGCTTATCAAGATTCCAAATAACAGGTGATAG
>SMEL3Ch11:12852580-12852620
AAAAGGCAGTTAAAGAAATTAGTCAACACCATGAGTCCAC
>SMEL3Ch11:16029513-16029553
GTTTGCGAGTGAGACCCTGGAGATCAATAACACCAAGAAA
>SMEL3Ch11:16154163-16154203
ATGTAAAAAAGGGACACGTGCAAGAGAGACCAACCAAAAA
>SMEL3Ch11:16343084-16343124
ATAGTCCTTTCTCGATCCAGTTGTCAAAATCCTTGAGTAA
>SMEL3Ch11:16382769-16382809
CCTATGTCTTGATTTCCAAATTCCAACTTTGAACCTTATC
>SMEL3Ch11:16436267-16436307
GTGAGGAGCTATTCTCTACACTTGCTGCTGAAGACAGATG
>SMEL3Ch11:30199467-30199507
TGGCTTGCTACCAAACAATATCAGAATTTCTCAGAGCATC
>SMEL3Ch11:30431312-30431352
GTTATGGAAAGTAGATGGCGGCTCAACTCCAGTAAAGATG
>SMEL3Ch11:30481139-30481179
TTATAATTTTATATCTTGCTTCTTCGACTTGTAAAACACC
>SMEL3Ch11:30603267-30603307
CTTTGTTCGATCTTCCCTTTGATATTGCTATCACCCATTC
>SMEL3Ch11:32440476-32440516
GAGGGGACACCATTTTCATTGACGGAAAGACAAATCAAAC
>SMEL3Ch11:32471803-32471843
CAAGGTGAAAATCATAAGAGATGGACTAATACGTTGTACC
>SMEL3Ch11:32543596-32543636
TGAATTTGAATCTATCTATGTCCCCTCTACAACAACAATG
>SMEL3Ch11:32822640-32822680
CCAAACAATACAACCTTGAATTAAAACCTTTATTCTCAGC
>SMEL3Ch11:32941692-32941732
GTTCATGCTCCTTCGACTTCTATCATTATTTGGTGTCTTC
>SMEL3Ch11:32985868-32985908
CTAGATGGCAGTGATGGTGGCGGCATATTTGCCATTGGAC
>SMEL3Ch11:33036038-33036078
CCTCATACAAGTATACAATTTTCGTCAGATCAAATTATGC
>SMEL3Ch11:33137550-33137590
AACAAAACTCATTAAGCACTTCCGAGCATGGTTTCCTAAG
>SMEL3Ch11:33213043-33213083
CAAATGATCTTAATTATAAAAGGAAGCGGTCGACAAGTGC
>SMEL3Ch11:37865728-37865768
CCCAGGGCTCAAACGCTAGGCCTCTGGTCAAGGGAAGAAC
>SMEL3Ch11:45359067-45359107
GTGTAGATATACTTCTTCTTAGACACCATGTAACCAAAAC
>SMEL3Ch11:47115483-47115523
GCTGCTTGACCTCCCATAAATTGGAGACCATTTCCGAAGC
>SMEL3Ch11:47596781-47596821
GACAGCAGGAACCAAATCATATAAATAAGACCAAACAGTG
>SMEL3Ch11:49063654-49063694
AAGGTCTGCGTACATTCAACCCTCCCCAATCCAACTTATG
>SMEL3Ch11:50792591-50792631
CACTTGAGGAACCAAGACTATGTGTCCTTGATCTCTTTAT
>SMEL3Ch11:50807993-50808033
CCCTTGGTTCATGACAAAGAGCAAATGCAAATGGATACTC
>SMEL3Ch11:52077667-52077707
TTTTTGGCTGAGTCGCACGTCCACTTTTAAATATGTCTAT
>SMEL3Ch11:54415951-54415991
TACACGCACAAAAAGAGCGTGAAGACGACATTTTTGACCA
>SMEL3Ch11:54420597-54420637
AAGACCTAGTTATGGTAGGGTGAAAGTAGAAGTGGATCTG
>SMEL3Ch11:55985184-55985224
TGTTCAAGATGTGTAATAAAAACAGCCTAGTAACGATGAC
>SMEL3Ch11:56043665-56043705
AGTGAAACCAAATGACGATGGTGTATCCGGCTAATGATTT
>SMEL3Ch11:58698862-58698902
CCAAAAATAACCCCTCGAGTGATCAATCATTTTGAGATTC
>SMEL3Ch11:58722730-58722770
ACAATTTGAAAACAAGTGTTCTTTCCCACCTTTGTGGTTG
>SMEL3Ch11:59353502-59353542
ACGCAGGTTCAGTCTGATCTTGTTTGTAGCAAGAACTATG
>SMEL3Ch11:59457854-59457894
ATTTACATTTTCTACTTTGCCGGTAACGTTTCGGGTCTCC
>SMEL3Ch11:59996866-59996906
CGTGGCATATACTCTTTGTAGGTTCCACCCACCTTCTTTC
>SMEL3Ch11:60072782-60072822
CCCCAAAATGGGTTTGGTGCAATTTTGAGGTTACAGACAG
>SMEL3Ch11:60076069-60076109
GATTTATTGCATGTCAGGAATCTGTTTGCTGCTAAATACG
>SMEL3Ch11:60124326-60124366
CTTGAATAACCCTGGCGTACCTAGTCGGCTAGCCCTAAAC
>SMEL3Ch11:60151581-60151621
TCCAACGTCACTGGATTCTTTCCTTTTAGGTAATTTTGAC
>SMEL3Ch11:60244757-60244797
AATCTGTACTGAAATTTGAACTCGAAACCTTGTTATTGTC
>SMEL3Ch11:60245767-60245807
TGGCCACAATCCAGCAGTGAGAGTTGAAGGTTTCGATTGC
>SMEL3Ch11:60446831-60446871
TTGCTTCCTGGTGACAGCTAATACTTGAAGGAAAAGAAGG
>SMEL3Ch11:60856995-60857035
GGACATTCCTCACTTCCTACTGAGCCAATACTTCTAAAAA
>SMEL3Ch11:60992308-60992348
TCGTTTCTTGTGTCTACGAGGAGGTCTATGTCCGACAATC
>SMEL3Ch11:61073551-61073591
CAGGTAATAGAAGGAACCAAGCGAAGTAGCAACAACACAG
>SMEL3Ch11:61073944-61073984
ACCTTTCTATATTCAACTTCGAACTGCCGAAGCTCATTTC
>SMEL3Ch11:61081848-61081888
TTACTTGAGAGCAAGCTTTCTGTAAGCACTTTTAATCTCC
>SMEL3Ch11:61706544-61706584
AAGTCTGAAGGGTAACTCGTTACACACGGGAGGTGCAAAG
>SMEL3Ch11:61731967-61732007
CTGTGTTGATTGTGTGCTGGTGTGATGCTAACAACTTTTG
>SMEL3Ch11:61772677-61772717
ATTGATAAATTTCTGGTTCAGGCGAAGCTGCATCGAGAGG
>SMEL3Ch11:61836262-61836302
CATAAACAAACACTCAAACTTGGCCTTAGCTAAACATTTC
>SMEL3Ch11:61837216-61837256
TGGGGCAGGTACTAGTATTTTGTGTTTGACTCTGAGCTTG
>SMEL3Ch11:62012604-62012644
TGACTGCTCTCCATATGAATGGATAATAAAACAAGAGGAC
>SMEL3Ch11:62135796-62135836
GTTTTTAGTCGTCAGGTTCTACTTCCTTCCAAGCCATGTG
>SMEL3Ch11:62254808-62254848
GCAAAAGCTCTTTCTAGGTACACTGAGATGGTTGATGATG
>SMEL3Ch11:62361968-62362008
ATGAATGTGTTGATAGGCACCATATTGATGAACGCGCAAC
>SMEL3Ch11:62440901-62440941
TTCCGCATCTCTTCTCCTTTCGATGTATCCATTAAAATCT
>SMEL3Ch11:62447806-62447846
TAACGTCGAGACTTGTATGTTTCATATGGGTTCTGCTTTA
>SMEL3Ch11:62816280-62816320
CTTGTTATGGGAATTCCTTTATTGATTGCTATGTATGGTG
>SMEL3Ch11:62970069-62970109
ATCTTTGAATGAAAGATCTCTCGTAAGTCTGTAGGAATAC
>SMEL3Ch11:63345428-63345468
TTGCTGTTGTTTTAGCCATGAGAGGACTCCAATCGACGAG
>SMEL3Ch11:63365767-63365807
TCTTCCAGCAAGGCTTTTGTTTAAAAGGTGATAGGTGTCC
>SMEL3Ch11:63377203-63377243
TGTTTCTCTTATCATGTACATTACAGATGTGTTTCAATGC
>SMEL3Ch11:63472199-63472239
TTTTGTAGTAATGCTGTGGCTGACATTATTGGACCTGTAG
>SMEL3Ch11:63553438-63553478
ACAATTAGATCTCTGCATCTAATTGCAACACAAAATCCTG
>SMEL3Ch11:63583038-63583078
TTGATGTTCAAGAACATGATACAAAAAGACCCTTCTGGTG
>SMEL3Ch11:63668874-63668914
TTTGCCATAGCCACAAAGTTGAGAGGGACAGTAGAAAGTC
>SMEL3Ch11:64068580-64068620
AGAAATTTTCAGAACATTCCAGATCAATTTCTGCTTCAAC
>SMEL3Ch11:64218377-64218417
AGGGACTCTTCTGTGCTTTGTTGATCATCACATATCTTTC
>SMEL3Ch11:64268446-64268486
GTCCCTGATCAAGAACCTGGCTTGAGTTAATATAATATGG
>SMEL3Ch11:64280828-64280868
ACCACCATCAAACGACTTAGATGTCCCTTTTGCATGCTTC
>SMEL3Ch11:64327601-64327641
GGGTGAGGTTATCTGTGCCTAAGTCGGACTTTTAGGTTGG
>SMEL3Ch11:64335583-64335623
TAGGTTTCTCGTGAAACAAATGACGAACTTCGTGCAATTG
>SMEL3Ch11:64378113-64378153
AACCCATCAATTCTTCCCCAATTTTCACCGCTTCTTTATC
>SMEL3Ch11:64393302-64393342
AACCAAAGACAATGTGGCATTCTCAGAAGAGGATTGATTC
>SMEL3Ch11:65112141-65112181
CAAATCATTTCTTTTCCTTCATAAGCTCCACTCATCAATC
>SMEL3Ch11:65223136-65223176
GAGCTGCTAGGCTATCTTTTCCTTTCTTGTACTGTGTTAC
>SMEL3Ch11:65777327-65777367
CTATAATGGACCCTTTTGGATATATGAAATCATGGAATGC
>SMEL3Ch11:65786515-65786555
GATGTTCTACTAGTTTTTACCGCTGGTCGCCGCACCCTAC
>SMEL3Ch11:66378993-66379033
GTTTCAACATCAAGTTTGGTTTTTGAGTTGTGGGGTTTTC
>SMEL3Ch11:66445736-66445776
CGAGTATGACTACCGTTGCATGTGATGGAAGAATAAGACC
>SMEL3Ch11:66451007-66451047
TATAACAAATACAATACCTTAATCATCTCTTCGTGAATGC
>SMEL3Ch11:67581837-67581877
AGCTGGCCAAACATTTGTTCCTAATCAACAGCGGCATGTG
>SMEL3Ch11:67585303-67585343
CTGGATTTTCCTTGTACACTACCTTTGTTTCTGGATCAAC
>SMEL3Ch11:67632027-67632067
TTAGTGCAGGTAAGATATCATTATCTTCCTGTTTTAGCTG
>SMEL3Ch11:67709863-67709903
CTAGACCTTTCTAATAATAACTTCCAAGGGTCTATTCCAG
>SMEL3Ch11:67791507-67791547
GTTTTCCTCTGGTGGCTCACTGGGTGGGGGAATGTTTATC
>SMEL3Ch11:67862875-67862915
AGATCCGTAGCTGATGCTAGGGTGGGTGACACTATAACAC
>SMEL3Ch11:67877592-67877632
ATTTCGCTTCCGGAATTCTCCGCCGCCGCGAAGCTTCTAA
>SMEL3Ch11:67912035-67912075
TTGAACGTTGGATTACAGAACTTGTAACAAATAGTAAAGC
>SMEL3Ch11:67958434-67958474
TCAGCTTGGCCCATATAAAACAGTCGATCAATCACTTGAA
>SMEL3Ch11:67991180-67991220
ATATGTCTCAACAGGTAAGGGAGGGCTGTTTGAATTTCTC
>SMEL3Ch11:67998126-67998166
CCTATATGGAAACACAGACTTCCCTCAAGATTATGCTTTT
>SMEL3Ch11:68019248-68019288
AGCCACGAAATACATGTGACTAGCATGGCAATGTCCCTAC
>SMEL3Ch11:68024249-68024289
GATTTCCCATCAGCTTTAAGATATGTTTGTTCCTCTGTAG
>SMEL3Ch11:68035337-68035377
TGCTCATATAACTGGCTGTGTATGATGTATATTGAGATTG
>SMEL3Ch11:68061811-68061851
AACAACATAAACAACATCATTTTCCTCATGATTGTGAAAG
>SMEL3Ch11:68976573-68976613
CTTGAAGGTTGTTAGTTAGAGTCGTCAAAAAGATCAAAAA
>SMEL3Ch11:69182336-69182376
GGAACCCTCGTCTCAAAAATGAAGTTATGCTTACCCATGC
>SMEL3Ch11:69426798-69426838
GCTCAAGAAACTTTCCGTGCTAATCAGTATATGAAATTCG
>SMEL3Ch11:69485067-69485107
CAATGCTGGAAAGATCCACCTCAAGAGAAGCAAGTGCAAG
>SMEL3Ch11:69511305-69511345
GTATTGTGGGCCTCAACTAGTGTTAAGAACCCAGCGTATC
>SMEL3Ch11:69524703-69524743
CCGCAAGAGGAATGTTTCGTTCCAAAGCAGCGAGTATGTG
>SMEL3Ch11:69529778-69529818
ACCGCCAAACCAACAAAAGTAGTTAAGACTACCACGTAAC
>SMEL3Ch11:69685753-69685793
ATCACCTATACCAACTCTTTAGACCAATTCAGTGTTTCAG
>SMEL3Ch11:69693382-69693422
CAAATAGAAATGAATGAACCTACCAGCTCTTTTGCTGAAC
>SMEL3Ch11:69764323-69764363
CCTATCTTGATATACAGGAAACTCAAAGAGTTACTGTTGC
>SMEL3Ch11:69775326-69775366
AGAAAAAAGCACTGTTAGTTTTCATCTGTATTCCGGTTAG
>SMEL3Ch11:69795824-69795864
GACTAGGGGAGGAAGGAAGTGCTCTTTCCTGAATCAGACC
>SMEL3Ch11:69838193-69838233
GTATTGTTATAACGTTTGCATTTGTCTCGTTAACTTTTGC
>SMEL3Ch11:69851560-69851600
ACAGAATTTGGACTCTGTTGTTGAGATAGCTACTGAGCAG
>SMEL3Ch11:69905821-69905861
CAGAGTGATGAACTAATCAGTACACATCTCTGGACGCTTG
>SMEL3Ch11:70133547-70133587
TACCAGGTTATTTTAAGAGCACATCAAGAATGGAAACAAG
>SMEL3Ch11:70219031-70219071
AGTGTAACGAGCTCGATCCAGAAGGCAAACCACGTTCCTC
>SMEL3Ch11:70257484-70257524
TGTGTAATATCACTCTGCATATGTTTGATCTTGCCCATTC
>SMEL3Ch11:70316038-70316078
CTTATGATTCTTGCCACGTTCATCACTTGATAGTTTGCTG
>SMEL3Ch11:70344172-70344212
TGACCTTGTAAGTGTGTGGTCATGAGCTTTCGACCTTGTG
>SMEL3Ch11:70872970-70873010
CTCAAAACTTTCAGGTCAGCTTAGAGAATGGCACAGTTAC
>SMEL3Ch11:70961298-70961338
CTCTTGAAATGTCACAATAACTATGCCGAAATTCCAAAAA
>SMEL3Ch11:71379580-71379620
TCTTAGAACAGTATATCAATATATGAGACGAAGCTGACTG
>SMEL3Ch11:71416135-71416175
GGGCATTTGCCACCTCCGAATAGCATAGATACTTGGTAAC
>SMEL3Ch11:71438823-71438863
GTGACATGCAAGAGGTATGCCCATTATGAAATATTCTACC
>SMEL3Ch11:71487580-71487620
ATATATGTGATGTACATAAGGTCTTGTAAGTCTCTGGAAC
>SMEL3Ch11:71634551-71634591
GAATTCATGCTTCTACTCAATGCTTGATTTTTCAGTAAAC
>SMEL3Ch11:71652024-71652064
TCACGGTAATCTTTGTATTACCCTGAACGAAATGACCATC
>SMEL3Ch11:71695885-71695925
GTCCATTTATGATGTAAGCAACTGATGGCATAAACGATGG
>SMEL3Ch11:71730684-71730724
GAGAAAAGCTCAGAAGATGAATCTGGTTCCGATCAGGTTG
>SMEL3Ch11:71896387-71896427
CTCATTTCTGTTGCAGGCCTTTGTCAAGCATGTTGATTTC
>SMEL3Ch11:71915256-71915296
TTGATAGATTGAGAGTTGAAATTAAGTGGAAGGGGTCATC
>SMEL3Ch11:71923158-71923198
GACACAATCTGTGGGCAAGCATATGGCGCAAAACAATATC
>SMEL3Ch11:71953529-71953569
GAAACTAACTTGGTATATACATGAGAGGTTGGTTCTATTC
>SMEL3Ch11:71965543-71965583
ATATGCCCTATGTCATTTTCTACCCAAAACATCAAGTGAC
>SMEL3Ch11:71983450-71983490
TAGGGCATCATTTGGAAAAGCGTGTAAAGATCAAAATGAG
>SMEL3Ch11:71998302-71998342
GTGATAGCATTGCTGTTCCACTTGTTGATGAGAAGCACTG
>SMEL3Ch11:72003734-72003774
TGCTTATAGGCCATCTCATGCTGATGCAACTTATGACTTC
>SMEL3Ch11:72029504-72029544
TGGCTGTTTTCCATTTCCCCAAGTTATTCACAGCAACAGC
>SMEL3Ch11:72071210-72071250
TAGAGTCGGTGCTTTACCAGCTGTTTCAATAAAGGTTTCC
>SMEL3Ch11:72073803-72073843
CTGAGAACTTAATTCTTTTCTTTCACAGGTACCATCACTG
>SMEL3Ch11:72119051-72119091
CAAAGAGTATCAAAGCTCTGTTCCGCACAATGGAATTTAC
>SMEL3Ch11:72142933-72142973
TGAGTAAGACAAGTCTTCCTACAAACCAACCAAGCAAAAC
>SMEL3Ch11:72146933-72146973
CGTGGCCTGCTGTTGCTTTGCTTGTTGCTGTTGCATTAAC
>SMEL3Ch11:72173308-72173348
ACCATCAAGAGATTGTGGTTGCTGAAACTGCATGTTAGAC
>SMEL3Ch11:72201141-72201181
ATTCCCATTTGCTGCCTCATATTTAGGTCATTAGCATCAG
>SMEL3Ch11:72247061-72247101
TGATCCTGCTGTGAATGGATCTCCCAAGTCAATTACAAGT
>SMEL3Ch11:72253370-72253410
GATGCTACTGCAAAATCTGGACAGAAATCCAAGGGTAAAG
>SMEL3Ch12:35743-35783
CTCCAATGTGCTTCATGAAATCTCTTAGTAATAAGCCTAC
>SMEL3Ch12:43381-43421
GCTGGCTTACTCAATCTCTGTATCGTGGTGCTTATTGCTG
>SMEL3Ch12:54659-54699
ACGTTGTGTCTTGTTGTTTCTTATCTTCGCGTTCCTCATC
>SMEL3Ch12:67837-67877
ACAAGAGGTTTCAAGAACGTGAATTTTCTGTTAAAGATGG
>SMEL3Ch12:89165-89205
TGTTATTAAAACAGAACAATGCGAAAGTTTCTTCAACTTC
>SMEL3Ch12:104391-104431
GAAAGGGGAAAATAGGAGAGCTCTTTACGGGATGCAAAAT
>SMEL3Ch12:123807-123847
AAAGGGAAGGTACATAGTCATCGTATTTAGTCAGTCAAAG
>SMEL3Ch12:124416-124456
TCAGACAAAACAAGACAAATGGACCCATACTTGTCTACCC
>SMEL3Ch12:192235-192275
TGATCATCAAGAGAAGAAAAACAAGGGCCTCAAATTGACC
>SMEL3Ch12:212789-212829
ATGTAGAAATATCAAGTTGCACTCCAAAAAGCCTTAATCC
>SMEL3Ch12:220928-220968
AAGAAAGATTGAATCTTTACCTCACCCAAAATTGCATTTG
>SMEL3Ch12:317957-317997
AGTGTCAACAATAGGTTCCATCATAGCTTGCTTCCGAATG
>SMEL3Ch12:333175-333215
CCCCAAAGATACTTATTTTCTATCAAATTTGGTCAATCAC
>SMEL3Ch12:352838-352878
TCATTTCTCTTGCGAGCAATGCGAACTCTCACACGTCTTG
>SMEL3Ch12:366491-366531
AATATCTGCTGCAGCCGAGCAAGAATAATAAGGAGGATCT
>SMEL3Ch12:371471-371511
AATAATACAACTAGGTCATACCCAGCTTTAACAGCAAGTG
>SMEL3Ch12:468485-468525
CGAAAATCCACTGATTTTCCTTCAAGAAAATCCTATCCAC
>SMEL3Ch12:480297-480337
ATGCAACATCGCCACCGGTTTCTCCGCCGTCGCGGCCAAC
>SMEL3Ch12:522402-522442
AGCAGTTGTCGATCAGAAATCTTGCCAACGTAGGAACGTC
>SMEL3Ch12:522900-522940
AAGTTCAGGTTCAGATGCAGAAGATGAAGCAATGCACCAC
>SMEL3Ch12:547810-547850
CAAAAAAGAACCAATACTCACCTCCAGATCTCCAATTGCT
>SMEL3Ch12:558202-558242
GCCCGTCTCTATCTGTAAATGCTCGTTCTGTCATTATTAG
>SMEL3Ch12:580707-580747
TCCTACTGGTTGTTGGGCCCAATCTGAGGCCCATGAAGGC
>SMEL3Ch12:597374-597414
GATACACTAAGCTTCCGTTATGCATGAGGTCCATAGAAGG
>SMEL3Ch12:692767-692807
ACCTGTACTGTCGCCCTAGTCATATGTCGGTGATGTAAAG
>SMEL3Ch12:747544-747584
TATATATCTCGATCAGTGGCCGGTAGCTATGACAATGAAG
>SMEL3Ch12:824210-824250
TGAAGTCACTATTTTTGGTGGCAACATGCATCTCATCTTC
>SMEL3Ch12:849597-849637
GGTCATCACGTTTATCCGTTTCGCTTTTATCCCATAATTC
>SMEL3Ch12:935212-935252
ATGGGGTACAATTTCTTAGCAAAAGAATAGGAATAGTTGC
>SMEL3Ch12:1068335-1068375
ACACTTACACAGCTGATGAGTTCCTAACTAGTAAACCTTG
>SMEL3Ch12:1076766-1076806
ATGTAAGGTGGAGGCTGAGATGAAGGTGCACGTACTGGAG
>SMEL3Ch12:1087867-1087907
TCATTATTTCAGGCGCAGAAAAGGACTTGCCTATGACTTG
>SMEL3Ch12:1093044-1093084
CATCTTCAATTCCTTCAAATTTCAACTCCGATTCATCTTC
>SMEL3Ch12:1105704-1105744
GGAAATCCACTTCCGAACAGTGATGTACGCAGGAATTTTT
>SMEL3Ch12:1137200-1137240
TCCGACGACTCATCGAGGATCGTTCAGGTACTTTTATTTC
>SMEL3Ch12:1235928-1235968
CTGGACTATAAGGGCCTATTGTGTACGCAGTTTTATCCTG
>SMEL3Ch12:1243651-1243691
AGAATTATACAGTAAAACCCCATTTACCTGCTTTGGGTTG
>SMEL3Ch12:1268464-1268504
GTTTGCTTTGTTTAAAGTGACTGCATTTCTCTCTAGCTTC
>SMEL3Ch12:1501049-1501089
TTTTCCTATGATGAGCCCATTTTTCACCTTTGAGACTAAG
>SMEL3Ch12:1598402-1598442
CCAAGCTCAACAACACTAGCACTTGCTTCATCTAATAAAC
>SMEL3Ch12:1616462-1616502
ATTAGACCCTCATATGGTTTCAAGAACTACATTACAAGAG
>SMEL3Ch12:1645178-1645218
CTCACTTATGCAGAAAAAGCTCAAAGTTCCACAGCTAGTC
>SMEL3Ch12:1655755-1655795
TGGAGGAGGCTGGAACGCCAGAGAGATTTAGGAGATTTGC
>SMEL3Ch12:1822898-1822938
ATTGGAAGATCTGATAAGTCACAGTCATATCTGTTCATAG
>SMEL3Ch12:1923482-1923522
GACCTAGGCCCGCATGGCTTAGCAAGTAAGGTTTGTTTAC
>SMEL3Ch12:1974685-1974725
GAAGAAAAATGATTTCCTTGACCAAACGATCCTAAATAAT
>SMEL3Ch12:1998183-1998223
AGTTCAAGTATGATTGCTCCAGACAATACGATCTCAATCC
>SMEL3Ch12:2265435-2265475
GGCAATTGCAATTTAGTCCCAATGTAAGTAGAGGAAAATG
>SMEL3Ch12:2268097-2268137
CAGCTGGAGGTGGTAGTACATCAGTCAAGCTATGGGATAC
>SMEL3Ch12:2354110-2354150
AATTATAGCAAGATTTGTTTAGACCACAGATTTGCAGTAG
>SMEL3Ch12:2419132-2419172
CCTACATGAAGGAGTTTCACCATTTGTTCAACGGAATCTG
>SMEL3Ch12:2448315-2448355
CCAAGAATGATGAGGAAAACAAGGCATGGTTGGGATTAGC
>SMEL3Ch12:2465222-2465262
AATTCTCCCTCGGCCCGACCCGGTTAAGATCCGAATCAGT
>SMEL3Ch12:2707955-2707995
GAGATTCTGATGTCTTCACATACTTGACGCTATCTCTTAC
>SMEL3Ch12:2919633-2919673
TATCCAGACTTGTAGTTGTAGAATGTGTAGTTTGTGAATG
>SMEL3Ch12:2929502-2929542
TCCATATCCGATATAGTCTTGTACAATGTTTGTGGACGAG
>SMEL3Ch12:2940188-2940228
AAGTACGGTGGCAAGTACTGAGGTCCGTAATAACCGTAAC
>SMEL3Ch12:3017858-3017898
TGAGTCATGCTGAAGAATCTTTATCCATTTTACAAGAACT
>SMEL3Ch12:3029412-3029452
GCATTCTTGGATCAGAATACGTCTTTTATAGTTGACAATC
>SMEL3Ch12:3039579-3039619
GTCCTACTCCTACACTGATCAAAGCTGAGGTGCCGTGGTC
>SMEL3Ch12:3075111-3075151
AAACTTGACAAATCAGGCCCATTTTTCTTTATAAGTGGAG
>SMEL3Ch12:3185513-3185553
CCAAAACCTGTGGCGTTTTTCTTTTTTTCGCTCCAGACAG
>SMEL3Ch12:3204287-3204327
TGTGTTGATGTTTTTTTCTGAGAGATTTAACTTTGTTGGG
>SMEL3Ch12:3252097-3252137
CCTTCTCCTCCACCTTTACCAACAAAGGATCAAGGTACTG
>SMEL3Ch12:3258856-3258896
TGTACACGAGCTGTCCATGTCAGAAAATGATGGACTAATG
>SMEL3Ch12:3322092-3322132
GCCAAATTCAACTGAAAGTAATTAAGCGGTGGATAAGGAG
>SMEL3Ch12:3341144-3341184
GGAAAAGCTACCGTTCAAATCCAGAGCATAGACAGTTTTG
>SMEL3Ch12:3377489-3377529
CTAAGAGTTTAAGTTTTGCAATTTGAATGGACTGTTACTG
>SMEL3Ch12:3414330-3414370
AGTATCATTAAAACCATTTGCCCCAGTTCCTTTGAAATTG
>SMEL3Ch12:3436417-3436457
AATGTTAGAAGGGCACCGCCATCATCTGAAATGTAGCAAG
>SMEL3Ch12:3489961-3490001
AACCATAAACTCTCAAACTTTTCCCAACAATTCAAGAGAC
>SMEL3Ch12:3497221-3497261
GGGCAGGACTGTACCTACTAGAGATGTATGCCTGAGAAGC
>SMEL3Ch12:5000280-5000320
TTTATAATTGTTGTGACTGTTGGTTCCAATGTTTGAATGG
>SMEL3Ch12:5051474-5051514
TACTACTAGGTTTTTTCTTTCACAAAGCTGTGGTATCATG
>SMEL3Ch12:5057460-5057500
TCAGAAAACACTATACGATGCATACAAGAAGCGGACAAAG
>SMEL3Ch12:5117189-5117229
TTTATTTTTTATGCGGAGGTGTGCTTGACTGGGAATGGAG
>SMEL3Ch12:5174911-5174951
GGCTTCATTTTCATTGGCGATTCTCTGCCATGTTTGATTC
>SMEL3Ch12:5761423-5761463
AAGAAAGTGAATCTTGGACATAAGGCAGACTAACAGAATG
>SMEL3Ch12:5761885-5761925
ATTGTACCTGTGCTTTCTAAAAGCCATTACAGCACCATTC
>SMEL3Ch12:5821397-5821437
CTAGGAGAGTTGACCACAGTCAGCCACCACAACTGGTTTC
>SMEL3Ch12:5837333-5837373
TGTCATTGACACCACAAAATGGTCCTAATCCAGAAAAACG
>SMEL3Ch12:5934261-5934301
TTTAGGGTGCTGAGTTTGCCACCATTATTAATTCTGTAAC
>SMEL3Ch12:5944934-5944974
TGAAATGTATTGGATAACCCGTAACAAGTCCCTTAAGAAG
>SMEL3Ch12:6006607-6006647
GTAACTTGGAGTCACTTTCTGCTAGAATATATTCGTATTC
>SMEL3Ch12:6669005-6669045
GGCAATCAAATTGGACTCTTAAACAGCTGGTCCTTGAGAC
>SMEL3Ch12:7366456-7366496
AGATGCTTGATTTTTCTGTACCTCTTCTTTTCCCTGTGTC
>SMEL3Ch12:7447036-7447076
CTCTTTGTAGCTATTTCTGATTCATTTAGTGCCATAGAAG
>SMEL3Ch12:7480522-7480562
GTGAACTAATTAAAGAATGACACTGAAATGCTGAGTTGAC
>SMEL3Ch12:7480662-7480702
CACCTTTCTCTTCACCATAATCATGGCTTGCAAACCAGTG
>SMEL3Ch12:7493282-7493322
CGTGGAAGTATCCGACCGTTCATGATTGAAGATGAAGATG
>SMEL3Ch12:7520803-7520843
ATATGCACTTAGGAGTAGTTTGGTTCAAAAGCCAAATAGG
>SMEL3Ch12:7528969-7529009
TCATCGGACAGTTGAATTTCTGGGCTGGGAGTTGAGCAAG
>SMEL3Ch12:7538385-7538425
TTACAAGGTCTCTCGTAGCTTTTCTCTCGTCATTCAACAG
>SMEL3Ch12:8151547-8151587
CAAAATTTCAGGTGAGTTTCCAGATTTGTTTGGTGATTAG
>SMEL3Ch12:8304720-8304760
TACAGTTTTGAGGCAAATAAAAACCCTAACAGAAAACCTC
>SMEL3Ch12:8306638-8306678
TTGCTAGGAAGGCAATCAGAGATTTGATGGCTAGAGGTTC
>SMEL3Ch12:8819153-8819193
CTACTGATTTAGTGCCCAGTGGTGCATGATGTTTGACCTC
>SMEL3Ch12:8848446-8848486
ATTGTCATGCCACCTTTAATGTTGTTATGAGGTTGCTAGG
>SMEL3Ch12:9456980-9457020
CATTTCATTTCTCAAAAAATGCCACAACATAGCCCCTCGG
>SMEL3Ch12:9863841-9863881
AACATTTTGTATTGCTGTTTGTTCATTTAACTCTGGATTG
>SMEL3Ch12:10127822-10127862
GAATAATGTAAGCAGCTTCTTTACCACAGATTTTTTCACT
>SMEL3Ch12:10432831-10432871
GCTTCACCACTTAATGGGAAACAACTTTTAAGGACCAATG
>SMEL3Ch12:10453712-10453752
TGTGAGAGGTCTAAATATTGCCCATGTAAAAAGTCATCTG
>SMEL3Ch12:10454778-10454818
CAAGTGGAAGTACAGCTTAAACAATGCCTTTGAGAAAAAC
>SMEL3Ch12:10460084-10460124
GGCCTTTCACCTGAATAAAACCGAACAGTCTCTGGCAATC
>SMEL3Ch12:10481611-10481651
AGTAAGCTTCTCAACATAAACACATTCCGTCATTCGATCA
>SMEL3Ch12:10497693-10497733
GAGGAGGTGGTGGAATGGTTGGAGATGGATAAGGATATGG
>SMEL3Ch12:10539387-10539427
GCAGCATTGGAGTTTTATGTGATCATGTTTCAACTTTTTG
>SMEL3Ch12:10579212-10579252
AAGATTTATTTTCTCATGCCACTTCCTACTTCTTCAAGTG
>SMEL3Ch12:10590632-10590672
GCTGCTGCGGCAGGAGGAGGGGAAGAGGATTATGATGATG
>SMEL3Ch12:10675737-10675777
AAAACAAGTCATCAAAAGTCATCATCATCAAACAACAAAC
>SMEL3Ch12:10713114-10713154
TATGTAAACGAGGTCACTACGCTGTATAGTTGCGAGTCTG
>SMEL3Ch12:10723554-10723594
TGCCGCTATTTCTCTACATCATACTTGAATTGTACTTCTC
>SMEL3Ch12:10793660-10793700
AGCCATCAAGAGTAAGGTCAGAGCCATCAAAATTAAACTG
>SMEL3Ch12:12126303-12126343
AACATCGCATCAATCACTTTCTGATTCAATGTAGTATAAC
>SMEL3Ch12:12243757-12243797
CAGACATACATGTCATAGTTACATTCATATGGGGCTCAAG
>SMEL3Ch12:12373460-12373500
GCCCGTATCTTAATGTATTAATTAATTAGACAGTCCCCTC
>SMEL3Ch12:12376980-12377020
TTGCTTGCCACAGTTAATGAAGCAACTCTAGTACCTTTTG
>SMEL3Ch12:12549269-12549309
GGTGGTGGTGTGGTGGCTGAGGATTGGGTTTGAGCAGAGG
>SMEL3Ch12:18515614-18515654
TGGTTTATTTTCCTTAGTGCTCCAATAGGCCAAGGTTATG
>SMEL3Ch12:21058847-21058887
TTGCCAAATGGTAATTTATTCGAGGCACTGCACCAGGAAG
>SMEL3Ch12:21069237-21069277
CCGTTGGAATGCTTTCACTCAGATTGTTATTACCCAAATG
>SMEL3Ch12:21081864-21081904
GGACAAGCCCAAATCCTTATATATGCTAGCAAGAACAACA
>SMEL3Ch12:22700725-22700765
TATATCCTCCTCATGTGAGTGATAGTATTTGACTGGAGAC
>SMEL3Ch12:22796354-22796394
TTGCTTCTTCGTTCCAACTAACAAACTCTGTTACCACAGC
>SMEL3Ch12:22903072-22903112
TCTGGCCTTCCATGTGAGAATTTAGCAGTGAGAGCATATT
>SMEL3Ch12:22944784-22944824
TTATTTCCCTGTTGGAAATTAAGAGCCCTAGAACCTGGTG
>SMEL3Ch12:24149465-24149505
GTGTGTAAAGCAGAGGAGGCAATGTTTATAATTTGATGTC
>SMEL3Ch12:25725752-25725792
AGCGACTGAGACAAAAATGCAGGGAGAATGACATTTAATC
>SMEL3Ch12:26006380-26006420
TTCTGCCCTCACAAAGCAAAGAAAAGATCATAAGATGGAC
>SMEL3Ch12:26595782-26595822
CTGTACAAAATGAGATATTCCAGTTCTGACATAGTGAAGC
>SMEL3Ch12:26611491-26611531
TGAAGTATCTGACAACCCTTGGGTCTCATGCAGTGGTTTC
>SMEL3Ch12:27603503-27603543
GTCGGAGTTTCTGATGGACGCATCATCAAATGGCTTCCAA
>SMEL3Ch12:27689992-27690032
GTTTCCTCCAATAGAGCAATAGTTTTGTACCAACACCAAG
>SMEL3Ch12:27814359-27814399
AAACATAATTTGTTCACCTTCATAGGAAAGAAATACTAGC
>SMEL3Ch12:27976411-27976451
TAAACTACATGGGCTATAGTCACAACAAATTTCAGGCAAG
>SMEL3Ch12:28133298-28133338
TGATTTTCATGGTTGTTACACTTTGCTTCTGTCTCAGCAC
>SMEL3Ch12:29025788-29025828
GTTTGTAGGCTAAAGATATTCCAGCAGCTTACATTAGGAC
>SMEL3Ch12:29028643-29028683
GGATCTTGTACAGACGGTAAAAGATGAGAATATGGCTGAG
>SMEL3Ch12:29228880-29228920
TCTAGAAAACAAAGGACCTTAAGTAGGGTGTTTATTGGTC
>SMEL3Ch12:29244001-29244041
TAATTTATAGTAACATAAATGGTCAAGGAGGTTTTTGGAC
>SMEL3Ch12:29245000-29245040
ATAGATAAGAGGAAATCCAGGAAATACAGCTCACCCTTGC
>SMEL3Ch12:29261767-29261807
TATCAAGATGAAGGGAGCTCTCAAGGAAATTCCACGCTTC
>SMEL3Ch12:29320829-29320869
AGCTACCACTGTTATACCTAGCTAATTATCTTTTGCATCG
>SMEL3Ch12:30240629-30240669
TTGGTTGTCGGGTGTTTCTTCAGTTTGAGTAGGATAGTTC
>SMEL3Ch12:32069446-32069486
TAACTTGTCCTCAAGGGGACAAAGAAAAACCTTCCTGGAG
>SMEL3Ch12:32758459-32758499
GCATAGCATATTTTGTGTTGCTTGACGTTATCTTTGATAC
>SMEL3Ch12:32764201-32764241
AATTTAAGATATTGGTTCCTGCAGGGAGATCATATTTCTC
>SMEL3Ch12:32779024-32779064
ATTCCCCCTGCACTTTTTTCAGAAGATGGATAGTTCTTTG
>SMEL3Ch12:36572488-36572528
AACTGATGGAGAGCGTGGCAACCGAATTTCATCAAGCTAC
>SMEL3Ch12:36582442-36582482
CTCTTCATGCCACTTGGACCTATACTCCACATCATCTTCC
>SMEL3Ch12:36608940-36608980
TGGCACCAAAACCAGTTTTCCATACTATAGCATGCGCTTC
>SMEL3Ch12:36738469-36738509
GGAAGAAGTGTACCATTTGTGTTTCTTGAAAGGGTCAAGG
>SMEL3Ch12:36801225-36801265
GGTGGACAGAATTAATGGTGTTTGTTGCTAGTGGGACGTG
>SMEL3Ch12:38836063-38836103
TACTTAATAGGCTAGACAAATAAGAACTTGGCGCAGATCG
>SMEL3Ch12:39208540-39208580
GCCACTGATTCAACTTCAACTGAGGCAAGAGGTGGTTCAG
>SMEL3Ch12:39698638-39698678
GCAATCCATCAGCTTTGAAACCTTAGAAGATACAAGTCAG
>SMEL3Ch12:40722340-40722380
CATCAGGTAATCCGCAAGTCCTTGCTCCTCCACAACTTCC
>SMEL3Ch12:42536606-42536646
ATGGGGAGGACTCGGTTTCCAGTAACCCATGGTTACGATG
>SMEL3Ch12:45655914-45655954
AGTTTGAGATTGAAGAATGGTTTTACCTTTTGTTCTAGTG
>SMEL3Ch12:45843445-45843485
CATCTTCATCGTTGTTCCTTGTAGATGGGTCTTGGCTTAC
>SMEL3Ch12:47130849-47130889
CATCTTTGAACAAAATAAATGGAGCCAATGTTACTGAACC
>SMEL3Ch12:47162805-47162845
GCAACCTGTTGCATAGGCTGAGGAAATTGGATTTGTGAAG
>SMEL3Ch12:47784998-47785038
AGTTTCAGGGAAGGAATAGGATACCTGTTTATTTTCACTC
>SMEL3Ch12:48011865-48011905
CAGAGGAGATAACTACACACTAAATGCATATTTGAGCAAG
>SMEL3Ch12:48346583-48346623
TTAGTAATTCTACCTTTGCTTGTATAATATTATGGACTGC
>SMEL3Ch12:48858546-48858586
TTCTTTCTTCTCCCAAACTAATGCAAGCACAACTGATTTC
>SMEL3Ch12:48915196-48915236
ATCATAGTACGAGTGTTCGATGATTAACTAAGTCGCAAAC
>SMEL3Ch12:49333128-49333168
TCCTCAAAATGACTTCTCCCTCATAATATTTTGGGATCTG
>SMEL3Ch12:50870669-50870709
GAATGGATCCAGAAATGCATTAGCTGTGCTGCTTCCCATC
>SMEL3Ch12:52624154-52624194
TTAAACTCGGTCCATCTTTTGCAGGAGGTAGATCCTTGTG
>SMEL3Ch12:52639207-52639247
GAGATCACTCATTTGCAATATGCAGGTGACACTCTAATTC
>SMEL3Ch12:53641145-53641185
AGAGGATAGACTAGTACATTTGGAGCAGCCGGGTAATTTG
>SMEL3Ch12:53644943-53644983
TGGTTGGTACTTTTTCAAATGAAAGCATTTGGTATCTTCC
>SMEL3Ch12:53770959-53770999
TGACTTTTAGACTGAATCAATAATGGTTCCACACATAAGG
>SMEL3Ch12:53777353-53777393
TAAGAAAACAACTACCTCTATGTATTCAGCTATTGTAGTC
>SMEL3Ch12:53882924-53882964
CTAGCCATATTCTGTATAGTCAACTTGCTAAATTATGTGG
>SMEL3Ch12:53894876-53894916
ATCACACCATAATTTGATCTTAATCTGTTGTCATTGATGC
>SMEL3Ch12:55564343-55564383
CAACACCAACAGAGAAGCATAACACGAGTAAGCTAATATC
>SMEL3Ch12:56323855-56323895
ACCGAAGGGTGGTCAGTGTTTGTCAGAAAACTATACTATG
>SMEL3Ch12:56325633-56325673
AGTAGCAACTTTGTCTTACCTTGTTGATAATAAGCTCTGC
>SMEL3Ch12:56670695-56670735
CAATTTTTTCTTTTGCTTCAGACAACTTTTCCTCCATCTC
>SMEL3Ch12:56807026-56807066
TCAACTGCAGTGTAGCAGGTTAGGTAACCGTCAAGCAGAC
>SMEL3Ch12:56808800-56808840
ATCATCTTGGTAGGACAGGTGCACATTCAGAAGCATTTTC
>SMEL3Ch12:59652772-59652812
CACCTTGTTTGCATTCAAAGGGGCCAAATCTGCAGTAACC
>SMEL3Ch12:60911110-60911150
CCCAGCCCAATACGGATACCAACAAGGACACCACACATAG
>SMEL3Ch12:62272203-62272243
TCTTTTGCACCTGAACTTGCTATACCACCAGTTGCGGAAG
>SMEL3Ch12:62972791-62972831
TCAATTTTTCAGAGGTCCCAGATTCCATCTAGCCTTACAG
>SMEL3Ch12:63040375-63040415
CGTCTAAGCACCTCCTCCAATACTTCTTCAAATAGCATAC
>SMEL3Ch12:63049167-63049207
TAGATCCCAACAATATCATGAACCCTGGCAAGCTTATTCC
>SMEL3Ch12:63318696-63318736
GCTTTCTAGTTTCTCCCATGATTCAACAACTTCAAGGAAC
>SMEL3Ch12:63319140-63319180
GCCCATCATCGTATCTCTCTTTATCTGTTAGGCTTCTTTG
>SMEL3Ch12:63334521-63334561
TAGTGACTTGAGTTATGCTTGCTATATTTATTGCCTTATG
>SMEL3Ch12:63840582-63840622
TATCTAAAACACCTACCTAAAGTGGGAGGAATGACTAAGC
>SMEL3Ch12:64622386-64622426
AAAACCTCCAACCTCAAAACAAGTTTATGAACCAAAACAG
>SMEL3Ch12:65368448-65368488
AGCTCACACTTCAATAGTGGTTAAAGTCTTGATAGAGTGG
>SMEL3Ch12:65393368-65393408
CTGTTGATGGAACTGGCCAAGTTGGTACCTATTTCTATAC
>SMEL3Ch12:65400773-65400813
GAACGTTGTTAAGCTTTTGACTCATGGAGGAGACATGGTG
>SMEL3Ch12:65437159-65437199
AGAGGGCCAGGAAACCCACCTTGAGGAACATTGGTTGAAG
>SMEL3Ch12:65543315-65543355
CAGGAAATTTCTTGTCAAATTTTCTACCACTAGCTGTTGC
>SMEL3Ch12:66130178-66130218
TACAAGTAGATCAGCTCACAACAATGCTTTAATATGCTTC
>SMEL3Ch12:66130850-66130890
GATTGGCGCGGAGACTAAGTATTGGCTGAATCTTGTGTAG
>SMEL3Ch12:66138729-66138769
CAGGTTACGTGTCCCTGCCTTTCCTGGGTCGCATGCAAAT
>SMEL3Ch12:66156696-66156736
TCTTTTACATGGAATTAGAAATACCTTTCACCGCACTAGC
>SMEL3Ch12:67066301-67066341
TCCATCTAGGGTTGGCTTAGTGATTTAATGGTTCAAAATC
>SMEL3Ch12:67211361-67211401
ACACTGCAAGCTTTGCTTGTTCCTGTTTCAATATCATGTC
>SMEL3Ch12:69196829-69196869
GGAAATTGGTTAGAGTATAAGGTTTTCAACATGCTAACTG
>SMEL3Ch12:69734074-69734114
CACTTTCTCAGTCCAAATTTATTGGACGACTCAGGCGTAA
>SMEL3Ch12:69770853-69770893
TGCTCTGAAAGTGAAACCCCAATTGATGCATTCTTTTTGT
>SMEL3Ch12:71653388-71653428
TGCTTAGAATGCTCAACTTTGCTTGATGGTTCTACAAATG
>SMEL3Ch12:71719212-71719252
CTTGAGTGATGCCTAGATTTGTGAAGGAACTGTTGTTTTG
>SMEL3Ch12:72341226-72341266
CTTGAAAGTTGGGTGAAGCAGAGTATCCCCTTTCCAGTTG
>SMEL3Ch12:72835212-72835252
TTTAAGCATTGAATACCGCTTTTTCAGGGGTCGAGAAATG
>SMEL3Ch12:73358672-73358712
AGGCAGTTCTCATATTAATGGACATGCTCTTCTTTGTATC
>SMEL3Ch12:74973136-74973176
TGGTGTTGATGTGATCTGAATGTATTTATTATTCTGTTTG
>SMEL3Ch12:74990340-74990380
AACAAGAGAGTAAGGGAGCTGATGCTGCTGGAGATACTTC
>SMEL3Ch12:75152888-75152928
TGGGAAGGTGTTTGACCAGGCACAGGGCAGAGAGTATAAG
>SMEL3Ch12:76561510-76561550
ATTGCTGGATCTCAAAGGTTGTTGGTCTATGAATTTGTTC
>SMEL3Ch12:77841931-77841971
GATTTTGTATTTTCACTACAGGTGATGAAATTGAAGAAGG
>SMEL3Ch12:77882249-77882289
AACATACGCCAGGAATGACCTCTTCAAACCTAGGTAGCTC
>SMEL3Ch12:77905987-77906027
TTTGTTAATCCCAGGCGGAAAGCTGAGAGTGTGAAAGGAT
>SMEL3Ch12:78276011-78276051
TTTTGAGTCAGCATGCTAAAAAGTGTAACCAGGATATTAG
>SMEL3Ch12:78281241-78281281
ATGATTGTATAAATTAACTTCCCTCGAGGACTGATTTAGC
>SMEL3Ch12:78554795-78554835
ATCGAACACTTCCCACATTTCAAAGACACGATTTTGGTTG
>SMEL3Ch12:84953923-84953963
CCCTGCTCAAGTCTACAATCGCGAGGTATAACCGATTTTC
>SMEL3Ch12:84957124-84957164
TGCATATCTCACTAACATTCCTTTGAATTTTTGCATTTTG
>SMEL3Ch12:85099688-85099728
AAGTGAATACTGTTTTATTGCACATTGAAGATTTTGCTAC
>SMEL3Ch12:85268999-85269039
TTCCCCTGGAACATGACTGAAAACTGCTGTTTACAATGTC
>SMEL3Ch12:85299373-85299413
GGCCTTAGAAGAGCTGCTGTAGTCTCTGGTGTTAGAGCTG
>SMEL3Ch12:85433018-85433058
GGAGACATTAGAACTAGTATTGGTTCAAGCGCTGGTCTTC
>SMEL3Ch12:85503418-85503458
GAACTCTGTGGGTCTGTATGAGTTATTGTGTTTCAGATAG
>SMEL3Ch12:85532374-85532414
GAGACAGAGAGAGACAAGAACTATACCTTGTACCTAACAG
>SMEL3Ch12:85624546-85624586
ATGCTTATTGACTTGTTTTATAGTACAGCTCTGCCTTTTG
>SMEL3Ch12:85634449-85634489
GAATAACAATTCTTCACTAGTACCTAAAGTTACACTACAC
>SMEL3Ch12:85649697-85649737
AACTAAAAACACGTGATATAACAGAGGTATGGAGATAACC
>SMEL3Ch12:85651832-85651872
AAATGCATGATGAATTGCTAAAACTAGAGGGTCAAATACC
>SMEL3Ch12:86217102-86217142
CTGACCATGGACTCAACTGAGGAGGAGCAATTTGGCCATT
>SMEL3Ch12:86261896-86261936
CCAACCGGTGGGCACCACCAGCTTGTTCCTCCCACATAAG
>SMEL3Ch12:86289264-86289304
TCCCCCAATTGTCTCTGTAAAATGCGTTTCGAGTTCTTTG
>SMEL3Ch12:86352239-86352279
CAATAAATGCATGCTTGGCTCCTCTATATTCTGTGGAAGG
>SMEL3Ch12:86385183-86385223
CCCACTACCATCAAAGAGAATTAATGGCAGTCAAGAATAG
>SMEL3Ch12:86385300-86385340
TAAGAATTTCTTGCTTCTGCAGAAAACATATTGATCTAGC
>SMEL3Ch12:86464503-86464543
ACACTATATTCTCCCTGACTATCTTGTTGGAAATTTTCTT
>SMEL3Ch12:86486299-86486339
GAATCACATGCCAAGTCTATTGCAACTGATTTTTGTCTGA
>SMEL3Ch12:86503119-86503159
ATCACCCATATGATGAAGCAAGGAGACGGCAGATATTTAG
>SMEL3Ch12:86577884-86577924
CCATTTACATTCCCTTCTTGGTAACAGGTTTGTGCCTCTC
>SMEL3Ch12:86847095-86847135
ATACATTTTAAGTTCAAGAACCCCCATGATCTGGGAAGAA
>SMEL3Ch12:87108785-87108825
TTTGTCCCTGTTGAACATGACACCAAAAGGGCACAAAATG
>SMEL3Ch12:87116390-87116430
TAAGAGACACACCAATTTTGCAAGGTACTTTTAGGGAAGC
>SMEL3Ch12:87780293-87780333
AATGGAAACAAATTGGAGCAAAGAAGGGGTGGTGAAAATC
>SMEL3Ch12:89001260-89001300
CATATCTTTTAGAAGACTACTTAATGACTGGGAGGTGGAG
>SMEL3Ch12:89918845-89918885
AGTAATATCATTAGCTGATAGTTGAGTTGTGGAACCAGAC
>SMEL3Ch12:91251795-91251835
TTAACATGTTGTATATCACAACGTCAGGCTTAACATGCCT
>SMEL3Ch12:91289405-91289445
CTTGTGGTCATTATGGTTGCAAATGTCAGAGCGCCAAATG
>SMEL3Ch12:91392034-91392074
TGTAATTGGCATATAGTCTCAAAAGAATTAGTGCGACAAC
>SMEL3Ch12:91396905-91396945
CAAAATGCCATAGCAGGATTCATTACGGCACTAAAATTGG
>SMEL3Ch12:91923971-91924011
ACTTTTTCTCAAACTTTAATGGAGGATACGATCAATGAAG
>SMEL3Ch12:92254455-92254495
ACATAATTCTATTTACTAATTGACAGGGGTGTGATGGTTC
>SMEL3Ch12:92297173-92297213
CTTGAAAAAGTATAGCTCCTCAAATATAATTGCCTACACG
>SMEL3Ch12:92369932-92369972
TTGACTCAATATCCCCATTGAAGTCAGAATTTTGTAACAG
>SMEL3Ch12:92398155-92398195
GGTTCTGGATCTGCCACTCACAACTTAAGGGCTCTTGCTC
>SMEL3Ch12:92744901-92744941
ATCACATTTTCCGGCAGCCACCATGTCTCCGCCGTCTATG
>SMEL3Ch12:92784205-92784245
TTTTCATACAGGCTTGAAGTAGCACCTTTTGATGATTTTC
>SMEL3Ch12:92872532-92872572
GCATATTGTATTTGCTCCGAGAACCCATTTCTTCCCTATG
>SMEL3Ch12:92879698-92879738
CGGAATCGTCCCTGCTTTCCTTTAAGACGTTGAGTGAAAC
>SMEL3Ch12:92898757-92898797
AGTTGCAAGATATTTAAGTTGCACTTGCTAAGAGGTCCTG
>SMEL3Ch12:92919599-92919639
AGACCAAGATGGAGTCCAACACCACAACAACTTATGATTC
>SMEL3Ch12:92981105-92981145
GAGCGGAAGTGAACCGTTTTGGCCAAGTAAAGTACAAGAG
>SMEL3Ch12:93039953-93039993
TATCCAACTGCAGGAATATTTTGAACTACACCATTACCAC
>SMEL3Ch12:93141905-93141945
AACTGCTTTTTACGAAGGTCCAATGTCCTCGAACTAGCAG
>SMEL3Ch12:93171637-93171677
CGAACAGCCTCCTCCAGTTTCTTCATATCAGTTTCATCAT
>SMEL3Ch12:93184943-93184983
CAGAAGTTGAATTTGTCACAACTCTGCACTCCAGCTGATA
>SMEL3Ch12:93379638-93379678
TCTAGAGTATCAGAAGTCTTCACCGACACTTATCCCATAG
>SMEL3Ch12:93381343-93381383
CAGGTGAACAGTCCACCAGAGGAAGGACTTTTGGAATCTG
>SMEL3Ch12:93386754-93386794
TTCTTGCTTGGGAGTTGCCTTGCTGTATTCAAAGGCTTAC
>SMEL3Ch12:93403423-93403463
GGCTAAACCACTTGCTAAAAAGTTGCTAGAGGTGCTATTG
>SMEL3Ch12:93565585-93565625
TTTGCACGTGCTTTTGACTGATCCAACTCAGAAGATATAA
>SMEL3Ch12:93659812-93659852
GTGCTCCTCTGGCTCAAAGAAAGACTGCTTAAAATGTTTG
>SMEL3Ch12:93704922-93704962
TAAGGTCCTCTGATAAGGTGGAACTATTGCAACCAAGGTC
>SMEL3Ch12:93734966-93735006
AGAAAGCAACTTGCTCCTGCAAGCTTTGGGATGAGGACTA
>SMEL3Ch12:93808646-93808686
GTTTAGTATTTTTCAATGTTAAAAGGCTTACGAGGTCTTC
>SMEL3Ch12:94359298-94359338
CCTTCTTCCTCAGCTTCTAGGTACTTACTCTCTATTGTTG
>SMEL3Ch12:94517696-94517736
TTCTAAGCTCTTTGCCTATATACACTTCTTCTGCAAAGTC
>SMEL3Ch12:94670316-94670356
TTAAACAAGAGAGAGAGAGAGAGAGATGACTTACCACTAC
>SMEL3Ch12:94767877-94767917
TTCTGAGTTGCTTGGAGACATCATTGGAGGTAAATCTTTG
>SMEL3Ch12:94779238-94779278
AGTCTTTTCTCTTTGCAGATCTTCTATTTTACTCATTTCC
>SMEL3Ch12:94811197-94811237
AAGAGGTAGACCTAATGGAGCCAAAGATGATGTCTACAAA
>SMEL3Ch12:94843616-94843656
CCCTACAACAAGCATCACACACCTGGTCATTGGGGTATCG
>SMEL3Ch12:94844873-94844913
ATTTAGCTTGATCACTGATATGTATGTTTATCTTTTTGAC
>SMEL3Ch12:94875086-94875126
ATATTGTCATTATGTTTTTACTGAGGTGCAGTAGTTCTGA
>SMEL3Ch12:94880349-94880389
ATAAGTAGTAGCATTGGGGCTCAAGCCATTTATAACCATC
>SMEL3Ch12:94943663-94943703
GCTGGATTCAAGCTCTGACCGCAGTCGTAAATAATATCTG
>SMEL3Ch12:94961500-94961540
TGTTGTGTACTCATACATACTAAAACTTAATACTCGTTGC
>SMEL3Ch12:95013018-95013058
TGAGTGGCCAATCTACTCGATAACCCAAACCCAAAAATTC
>SMEL3Ch12:95022246-95022286
GAAGAAGAAGAAGAAGCAAAGCCACTTTCTGAAGGGATCG
>SMEL3Ch12:95121086-95121126
TCTTTATGTTAAACAACCAAAACTGATAACTTCAACAGAG
>SMEL3Ch12:95141713-95141753
TTAAGAGTATCATGCTTACATCTCTATTGAGCGGAGGTTC
>SMEL3Ch12:95142140-95142180
GTGAATGGGTTGTTGATATTGTATTATGAGCAGGCAGTTG
>SMEL3Ch12:95156853-95156893
CCCATCAGCAAGATGTGGGGAAGGACAATAAGAAAGGAAC
>SMEL3Ch12:95163546-95163586
CCTCAGGAGAATCATCTCTCAGGGGGGTCTTAAGACCTGG
>SMEL3Ch12:95181765-95181805
GAACTTAAACTGGAGGCATATGAGTCCGCTCAAAAGATAA
>SMEL3Ch12:95225538-95225578
GTAATAACTCTCCACAAATGGGCTACTAGACTTTCAAATG
>SMEL3Ch12:95258372-95258412
TGTCAATGTGATTCAAGTTGCGATGAGAACAACTTACGAG
>SMEL3Ch12:95346280-95346320
ATTAATAGCACATTCACGAACAAGATCTCCAATTTTCAAG
>SMEL3Ch12:95381025-95381065
CCTTTTGATGTTTGTTCCAAGAGGCGAACGAGTGAGATGA
>SMEL3Ch12:95450671-95450711
GGAAAGTATCGAAATGTGGTTGTACACGGCGGAGGAAGAG
>SMEL3Ch12:95552782-95552822
TGACACTCCTAGGCGATCAACTAGATTGGGTGAAAAATCC
>SMEL3Ch12:95717670-95717710
CCTTTTCCTTTAGTACCCTCACCATCTCAGTCAGTTTCAC
>SMEL3Ch12:95843339-95843379
GCCCTGACGACATCATCAGCTCGGCGAAACGAAAAGAATC
>SMEL3Ch12:95858559-95858599
CTTTGCTGGTCAAATTCTACGAATACAGCTAAGGTTGCTC
>SMEL3Ch12:95876459-95876499
GTAGCTAATGAAATCTCTACATTCTTCTCACCACCATTAC
>SMEL3Ch12:95896069-95896109
AATTGTTATTCCACACATGGTAATTGGGGAGGGTCAAACG
>SMEL3Ch12:95915618-95915658
CTCCCTGTATGTGTGTTCCTTCGTTTCAGCTTTGATACAC
>SMEL3Ch12:95920884-95920924
ATTTGACTCAGCGTCAATGTAAGTTCCAGTCTGTAAAAGC
>SMEL3Ch12:96286252-96286292
GATGTCATTGAGAAGTTCAAAGTGACAAAAGTGAGCAAGG
>SMEL3Ch12:96311161-96311201
TGTCTTATTGCAGGGTGCATTAGCATAAATATCAAGATTC
>SMEL3Ch12:96358588-96358628
CAACTTATTTCAAGTACTCCAATGTGCTTTGACTGATCTC
>SMEL3Ch12:96385214-96385254
CCAAGGATCTCTCGGCTCGGGTAATTTATTCTTCCATTTG
>SMEL3Ch12:96397038-96397078
TTGCTTTCCAAATTGCAAAATGCTTGCAGTCAAAGCACGA
>SMEL3Ch12:96418019-96418059
CCCGCTTCAATTTGGTTGTCGTCCAGAAAAGATCCGTCAG
>SMEL3Ch12:96446270-96446310
GAATTAATCGAGCTTACTCTCTCGGACGTGATACCCATAG
>SMEL3Ch12:96566313-96566353
GTCTACCTCGGCACCTAGTTCATAGTTTGTACTTTAGAGG
>SMEL3Ch12:96647463-96647503
AATGGAAGAGAATGGAGAATGGGGCCTTGGTGGGTGGAAG
>SMEL3Ch12:96780781-96780821
TTGAAGAATGTCATTGTCATCTTGGAGTCCAGCATTCTTC
>SMEL3Ch12:96813571-96813611
ATTCCTTTTCTTGGTTGCTTTATCAACTTTACAAACACAG
>SMEL3Ch12:96831667-96831707
AGGGGAAAATATAGTATTCCCGCTGTCCCAATTTATGTGT
>SMEL3Ch12:96861738-96861778
TGAGCAATATAGGCTAGTAGTATTCCATTTGGGTATCAGG
>SMEL3Ch12:96908661-96908701
GCTCTACTGATGCTGCTTTGACACTAGAGCTGCTAAATCC
>SMEL3Ch12:96928784-96928824
CCCACAAGTAGGGTCTGGGGTGGGAAGGGTAGTTTGTACG
>SMEL3Ch12:96933492-96933532
GCGAGAGATGGCAGAGGAGGAGGATAAGGAGCTGAAATGG
>SMEL3Ch12:96994769-96994809
GATAATTATGTTGTTGTTGTTGATGATGATGATTTTGTCC
>SMEL3Ch12:97001855-97001895
CGTTGTTATGGGGTTGTAAAGTTCATGGAGATGTTGAAAG
>SMEL3Ch12:97079798-97079838
TAACACTACATTATGAAGAATTTACCACCAATTTGACAAG
>SMEL3Ch12:97366791-97366831
TGACCAGAAAAATTAGTGGTAGAATCAGTTGTCTTTGTCG
>SMEL3Ch12:97369690-97369730
ACTGACAACTTCATTGCTTCCTTGAGCGCTGTAGCTTTTC
>SMEL3Ch12:98148925-98148965
TGATGGAAATGGCCTTATAGTTGGATTGAAGAAGAACAGC
>SMEL3Ch12:98347047-98347087
GCTCTCTATCATTGCACACCAGTGAATAAAGATTCTGATG
>SMEL3Ch12:98355851-98355891
TGTTAGTGTACTCCATCGGGACATAATTCTGCTGTTTTGG
>SMEL3Ch12:98380754-98380794
AATCATTTTTGAATTGCATCATCTGCAAGGTGGCTCTATG
>SMEL3Ch12:98401734-98401774
ACGAGCAGCCTTGTTAGAACAGCAGCAAAATTCACAGATG
>SMEL3Ch12:98414088-98414128
CATGCAAGACCAAGCTTCAAAAATTTACAAAGTCGGAAAG
>SMEL3Ch12:98420487-98420527
GCTTCTTGATACAGTTCCTAGGCAAAAATATTGTGAATCC
>SMEL3Ch12:98555334-98555374
TCGTTGCCGGTGAACGTCCCGGACTGGTCGAAGATACTTA
>SMEL3Ch12:98577545-98577585
ATAATAGGACACCTTATCATGGTATTGCTCCTCCTGTTAC
>SMEL3Ch12:98600103-98600143
CTAGTTTTTGCTCCTATTGATGAGATGTTTCCAGACGATG
>SMEL3Ch12:98615545-98615585
TGTTGAGTTCGTTTCCTATAGTACTGTACAGTTTGAATTG
>SMEL3Ch12:98635494-98635534
GGTAATGCAAAAAAGTAAGGCACCTGAATGGTTCATCTCC
>SMEL3Ch12:98687970-98688010
AGATTCATATACCGAGTCTGCCAAAAATTAAATTGAAAAG
>SMEL3Ch12:98896614-98896654
AGATCCCTGAACAAAGGCAACATTAGTGTTAGGCTGAGAG
>SMEL3Ch12:98911852-98911892
CTAAAGTTGCAGCAAGAAGAAAAATACCAACAATTGATCC
>SMEL3Ch12:99001987-99002027
AAGTATCAAATCATCAAACATTCTGAACAAAGCATAGCTG
>SMEL3Ch12:99061512-99061552
GTGAATACATGGGCATTAAGTTGGTTTCAGCAGATAGAGC
>SMEL3Ch12:99095910-99095950
ACTGGAGTGAGGCTTAAAATGTGTTGAGCACTTCTCCTTG
>SMEL3Ch12:99264503-99264543
GCTTTTTAAGAATCAGAAGTGCCTTGCCAGGACCAGTATG
>SMEL3Ch12:99313646-99313686
TACCATGAAGGTGGTCATGCACTTGTAGCTATTCATACAG
>SMEL3Ch12:99358787-99358827
ATTGACTGTATTGACATTTTCAAGCAGCCAGCTTTTTATC
>SMEL3Ch12:99366089-99366129
TTTCAGAAAAACAACTACCAACACCGGTAAAATATGGTTC
>SMEL3Ch12:99410713-99410753
TAGGCGCTCTAAAGGACGTGCTGGGAAACCAATTGCTAAG
>SMEL3Ch12:99483856-99483896
GCTGATAAATAGTCCATCTTCATTTCCTTTATCAATATGC
>SMEL3Ch12:99524106-99524146
TTCTCCACAAGGTTAAGGCAATGTACTTGTTGGAGCATTC
>SMEL3Ch12:99531401-99531441
TCCAAGTCGATGAATTTGGAAGTATTACGATCCTGTTGTG
>SMEL3Ch12:99549308-99549348
CAGGATCAGCTGTTTTCTCTCTCTGTACTTCTTTGTATTC
>SMEL3Ch12:99554639-99554679
AACAATACACATGTTTAAGCAAGAAGAACAACAACGTACC
>SMEL3Ch12:99568552-99568592
AAATCACCAGGTCCTGCTGAAAGCCAGTATCTTAGAGAAC
>SMEL3Ch12:99587601-99587641
CTTTGACAAGTACAGGATCAAGAACTTTCTGCCACCTATG
>SMEL3Ch12:99604337-99604377
TTTACCAAGAAAGAGAACAATTAGCAGAACCGTAACCATC
>SMEL3Ch12:99822575-99822615
TCTTTGTTATTGCATAGCCATTTCATTGTTAACCCTACTC
>SMEL3Ch12:99963262-99963302
CCCTAGTCATCAATTCATTGCATCATAATCATCTAACTTC
>SMEL3Ch12:99986544-99986584
AAAGCTGTTGCTGTCCTTAAGGGAAATGCTAATGTTGAGG
>SMEL3Ch12:100051028-100051068
TCCAGAAACCCACAGAGTCTTCACCGAAACCGAAGAAATC
>SMEL3Ch12:100157973-100158013
ATGCCCCATAAAGGACTGCAAAAGGACACAACTCCTAAGC
>SMEL3Ch12:100177396-100177436
AGCATGTCCAATAGCAGGGAATCCATTGATGGTACTGAAA
>SMEL3Ch12:100193155-100193195
CCAAGAATACAAAACAACAACAATTACATATGGGTTACGG
>SMEL3Ch12:100215640-100215680
CATTGATACGAACTCAGTTAACCTTTCAGATGCAGAAAAC
>SMEL3Ch12:100232721-100232761
AGGAAAACCAAACTAACTGTTAACACATTGTGGCATGTGG
>SMEL3Ch12:100257251-100257291
AACTCTCTATTCCGCAAAGGTAGGAGTAATGTTTGCGTAT
>SMEL3Ch12:100261218-100261258
TTCTTGTGGCCTCAGTGTGTTGAATTGCCTCTGAAGTCTC
>SMEL3Ch12:100335159-100335199
TATCAGGTTAATACATGCGCATACACATGCATTTTTATAG
