# Supplementary material for: Single Primer Enrichment Technology (SPET) for High-Throughput Genotyping in Tomato and Eggplant Germplasm
Source: Front Plant Sci. 2019 Aug 7;10:1005. doi: 10.3389/fpls.2019.01005 (PMC6693525; doi:10.3389/fpls.2019.01005)
Supplement: Supplementary file 4 [file Data_Sheet_3.zip › Tomato_probes.fa]

>SL2.50ch01:47069-47109
CTTTATGAAGGAGATCCTGATCATCTTAGAACTGTTGTTG
>SL2.50ch01:65814-65854
GCTACGATTATCTCCTACCCACCTAAAATCTCTCATTTGG
>SL2.50ch01:102233-102273
AACTGCTGTTTGGATAGGCTTGTTGCAGACATCAACTATT
>SL2.50ch01:124757-124797
AGCATGAAGCCACCGAATTTCAATCTTGAATCGGAAGACG
>SL2.50ch01:165166-165206
ATCTCATAGATGGTTGATTTGGAGAAAGTTTTGTGAAGTG
>SL2.50ch01:210979-211019
TCATTGATCTTGCAATCAAGAACCTCATCAATGTCTTATC
>SL2.50ch01:241356-241396
GTAGGTATCATGACTCAACATCACTTTCACTTTCTCAGTG
>SL2.50ch01:276159-276199
AATGGTTTGTATGGTTTCTCGTACAGGAAGGCAAATGCAG
>SL2.50ch01:308963-309003
TAAACTATTTCTCTTTCATTCCTTTCTCACTTTTCTTTGC
>SL2.50ch01:339253-339293
CCGCAGGCTGGAAGACTAGCTTAACCGTGCCCTACAGTTC
>SL2.50ch01:369703-369743
AACTAAATTCCAGTATTTTCTACTGCACCTTTTCGTTCTA
>SL2.50ch01:416807-416847
CCACACCACTACTCAGCTATATATAAATCCCTATTTCTTC
>SL2.50ch01:481863-481903
CAGATCTTGCCTAGGGCCTCATTATAACTATCTAGTGTTC
>SL2.50ch01:514421-514461
CAAGTTGTGTCCATACCGATGTCGTGGGTCGATCTGTTAC
>SL2.50ch01:530319-530359
ACTCCATTTGAACCAATTAGGTCATAAATTATTTCCCTTT
>SL2.50ch01:597329-597369
AGAGCTTTTGAGAAAACATTTAGTGTTGCAATCAATTCTC
>SL2.50ch01:665557-665597
TACTGCAAGTTTTTGAGATGATTTGAAGGCCAAGTGTGTC
>SL2.50ch01:730090-730130
AATGTTCAAAATTGTGTAGATGGTTAGAAGGGATAGTTCC
>SL2.50ch01:934712-934752
CCTCTCTTTCAGATCCTGGCCTTGGTAGAACTTGTCAGAG
>SL2.50ch01:951091-951131
CTTTGTATGACAAGACGTACCATGAACATGTGGATATGAG
>SL2.50ch01:981590-981630
GTCCTCCCACCAATAACTCTTATTATTCTGTACAACTTTC
>SL2.50ch01:1030346-1030386
CTTGTACACCCTTGCATGGGGTAGTAACATCACAATAAGC
>SL2.50ch01:1047915-1047955
TCTGTTACACCGGCTGCAACCATTGATAACATACCGATGA
>SL2.50ch01:1064950-1064990
TTTTGACTCGAGTGACACGTAATCTGAGTCTAGAACCATC
>SL2.50ch01:1082145-1082185
AGAGCTGTAGAGTAGAACAGTGACTAGTTAAGAATCTTGC
>SL2.50ch01:1198187-1198227
TTCAGTTATGAACTCCTTCTCTGCCTCATGAGCAACTCTG
>SL2.50ch01:1217228-1217268
AGGAACTTTATGGCGAAATCTCGGGTGCCTTAACACGTAG
>SL2.50ch01:1367204-1367244
ATTTTATCTATTTCTTTTCCGCTTGAGAGCCCGAATTTAC
>SL2.50ch01:1390775-1390815
ACAGATCTATGGTTTCTTGTTCACTTTATTTCTCACATTC
>SL2.50ch01:1425813-1425853
ATGTACACATATCAACTTTCAAACCCACTAACTAAAATGG
>SL2.50ch01:1443361-1443401
GGACCAACGGATAAGTCCATGGGAGTTGCCAAAGATTCAG
>SL2.50ch01:1506586-1506626
CACTTGTAAATCATTCTGTTGCCTTCTCTCTCTCTCTTTC
>SL2.50ch01:1552576-1552616
ATTTTGAATGGGAAAAGCATTAGTGGTGTGGCTAATGAAG
>SL2.50ch01:1649507-1649547
TATTACACTGAACCATTATTTCATAATTTTGATCAACCAG
>SL2.50ch01:1711935-1711975
AATTCAGTTAACTTACAACACAGAGATAAAGCAGCACTAC
>SL2.50ch01:1744359-1744399
TTACTAGCTATAAATGTGCAATTTTTTCGTTATCGAGCTC
>SL2.50ch01:1801015-1801055
GGATAAAAAGTGTAGCCACCACAAGAGCAAGAAGAAAAAG
>SL2.50ch01:1820787-1820827
TTGCCTTCTTGATCCCCCTTTGAGAACAATAGTCCATTTG
>SL2.50ch01:1837809-1837849
GTTGAATTTAGGAACCCCATTTTGAGTTTTTGAGTTTTTG
>SL2.50ch01:1904025-1904065
CTTGAATCTTGACACAAGTGACTAATTTCAAACATAGAAG
>SL2.50ch01:1939482-1939522
GAACAAAATCCTCAGGTAAAATCCATGGTTTTTGCTCATC
>SL2.50ch01:1955367-1955407
TTTACTTTTTCCGGCAATGTCAACTCACCGGAGAAGAATC
>SL2.50ch01:2062168-2062208
ACTCCAAGAAAATCTCTTGTCAACCTATTAGCTTCTTCAC
>SL2.50ch01:2095982-2096022
ACAAAGGCGAAATAATACACTAAAGGTCGTAAGATACTTC
>SL2.50ch01:2111765-2111805
GATGTTCCATGTTTAGTTTATGTTGTTCTATGTGCCCTTT
>SL2.50ch01:2126995-2127035
GTTGTTCTGACTCTTGAAAAATACCGTCGGGAATGTGTCG
>SL2.50ch01:2171918-2171958
ACTTCAAGTATTCGACTCTTGACAAAGCCACAGGGTCATT
>SL2.50ch01:2203189-2203229
ATAATTTAGTAACTGTGACTGGCCTTCCTCGGGAGTTTAG
>SL2.50ch01:2218570-2218610
GCTGTTAACAGGAGCAGCGAGCTATTGGCGAACTTGACAG
>SL2.50ch01:2241647-2241687
TTAGGTGACAACAAGATTTTGAATGTGGGGTTGCTTTTAG
>SL2.50ch01:2259545-2259585
TCAAGAAGTTCAAGCTTTTGCAAAGTAATTAATTGAGGTA
>SL2.50ch01:2343277-2343317
GGCTGTAAGTCGAAGGCGATGGCGCTTACGAGGTTCTGTC
>SL2.50ch01:2431524-2431564
ACGGCATGTGGCAGATGCTGGACTCCTACTACTTACTGTC
>SL2.50ch01:2524174-2524214
TGAAGACTGTCGTGGAAGTCGTTCAGGTATAGTTTTTATC
>SL2.50ch01:2569833-2569873
GAGTCGAAACACTACCTCAAGTCACCAACTGGACCAGAAC
>SL2.50ch01:2624344-2624384
TTGATAGAGGTTGAGATGGTGCTACGTTGACATTGTCTTG
>SL2.50ch01:2722325-2722365
ACCACCTTATAATCATCAGCTAAACGATCATACCCAAACC
>SL2.50ch01:2770435-2770475
GAACAGAAGCTTATTGATGTTTTTACTCACGCTACAATAC
>SL2.50ch01:2854885-2854925
TTACTGAATTTGTTGTTGTTGATAGTATAAGTGGTGATGC
>SL2.50ch01:2870595-2870635
TTCTTGGTGTATCATAAGATGTGTTCTCACTACATTTTCG
>SL2.50ch01:2936758-2936798
AAAACACTCTAGGGGATTTGCTCGAAAACGAGATGATGAC
>SL2.50ch01:2995020-2995060
TGATGAGTACTCACAAGTCTCAAGTGTGTGGAATGCAGAT
>SL2.50ch01:3027169-3027209
GCATTTCAAGTTTAGGCTCCAGTTGGATACTGTAATTCAT
>SL2.50ch01:3043366-3043406
CACTGCAAGAAGCAAGGTTGTTATATACATTTAGATTTTC
>SL2.50ch01:3106293-3106333
ATAACTTAACCCAGGCTGTTTTCTGTTCACTAGAGTATGC
>SL2.50ch01:3165155-3165195
ATCTGCAGAGACAGATGTACTGTTGAGAATTTGGATCTTC
>SL2.50ch01:3229280-3229320
TTTTTTGATTTTGTTTTATCAGTTTGAAGTTTGTTGTGTT
>SL2.50ch01:3261788-3261828
TTGGAAACTTTGCTTGATCTGAAATCTAGCTAAATGCTTG
>SL2.50ch01:3303800-3303840
AAGGACACCCAGCTGACTGAACCAAATACCATTAAAGGAC
>SL2.50ch01:3319070-3319110
TGTTGATGAGATAACACCAAAACACTATCCTTAAACCTTG
>SL2.50ch01:3485925-3485965
ATCTGAGAAGAGGACCTATACCACTGTGGAGAGAGTGGAG
>SL2.50ch01:3502119-3502159
GTTACCGGACATGTTGTTGTCATGGCCTCTTCCTCCTTTG
>SL2.50ch01:3622182-3622222
CTTCTTCTTACATGTGAATCGGAGCACAGTGGACTGAATG
>SL2.50ch01:3662900-3662940
ATCACCCCAATTAAAGCCTCTTTTCATAGCTGGTGGAGTC
>SL2.50ch01:3677933-3677973
GTCTAGAGCAGGGTTCGAACTCATGACGTAAGACTAAACC
>SL2.50ch01:3725316-3725356
TTGTCTCACCGGAAAACCTAACGGTCCGACCCCGTCCTTC
>SL2.50ch01:3880949-3880989
TTAACAACTTCATTTGGTTTATTCCCTAAGCTTCCAATGC
>SL2.50ch01:3897424-3897464
GTGAAGCCATGAACTAGCAACACCTTTAAGCCTATTTATC
>SL2.50ch01:3968021-3968061
ACTGGTGCTTGGCTATGGAGGATTGCTAAAGCTCATGTTC
>SL2.50ch01:4156483-4156523
TCCCTGTCCTCCAGTTCAAATAGTAAATTTCCCCTGTCTG
>SL2.50ch01:4369321-4369361
TTACAGTAAAGAAAAATGGCGACATGGGGTGCATTTTTTG
>SL2.50ch01:4462932-4462972
GTTATGGCTTCTCATATTAATGGCACTCTTGTCCCACTTC
>SL2.50ch01:4479938-4479978
TGTGACAATGCAATATCAAAACACTAGGGCAAGACAAAGG
>SL2.50ch01:4495011-4495051
AGCAAAACCACCATCAATCCCTTCATAATCACCAGCTTTC
>SL2.50ch01:4521178-4521218
ACTCCACGAAATTCAAGATCCAACCCCTTTGTTGTAATTG
>SL2.50ch01:4594529-4594569
AAGTTGCTGAAATCTTCATTCTCATCGTCAAGCTTATTTG
>SL2.50ch01:4612759-4612799
ACTTGGTTCATAGTGTTAGACTACTAATGGCGCAAGACAG
>SL2.50ch01:4657360-4657400
GCGGATCTAGCCTTGATTTAGATTCTACGTTAAATAATAC
>SL2.50ch01:4975727-4975767
CTACGTCTTGTACAGGTACCTCAAGGTACGAGGCAAATTG
>SL2.50ch01:5078686-5078726
AATAAAAGTAGTAGCTTGATCATTTACAGCAGCAACTCTG
>SL2.50ch01:5153948-5153988
CCAACAAAATGAGGCAAACTTCACAATTGTACAGAAGAAC
>SL2.50ch01:5692179-5692219
TTAGTTGTCAAACCTATGAAAAATGACTCCGATTTTGTTG
>SL2.50ch01:6309401-6309441
CCATTACATTCTGGAATCTTATCCATAATAAAGGCGACAC
>SL2.50ch01:6615908-6615948
CAGTTCACTTCTGATGAGCTACAAAAATTGGTATACAACC
>SL2.50ch01:7593971-7594011
GCACCAGGTCATCGAACTGTTTTTCTGAATGATCGTGATG
>SL2.50ch01:8061161-8061201
GAGTCTGAAATGCACTCAGGCAACGTAAAATGTATCTATG
>SL2.50ch01:8145712-8145752
TTAGACTAGAGTGGGGGCTCAGACCCTAAATAAGGGACAC
>SL2.50ch01:8456156-8456196
AACTATAGTTCCTCTGTCACCAAGTTTGTAAAAGCCTCTG
>SL2.50ch01:9220289-9220329
AGAACCAGGTCTACCCTTAATCGGTGTAGTGGTGTCCTTC
>SL2.50ch01:9579444-9579484
TTCTACCTTTGCAGTTCTAGCACGAGGCATGAACAATATG
>SL2.50ch01:10418953-10418993
TGCTAATAGCATCATGGAATCTCATGTAGCACATAAGATC
>SL2.50ch01:11273137-11273177
TTGAGGGAACCATCGGGGACACTGTTGAATACTCTATCAC
>SL2.50ch01:11740806-11740846
GATTGAGATAAACCTCAATTGCAACCGACTTCAAGGCAAG
>SL2.50ch01:11843403-11843443
TCCATGCTCACTACGGGAGCATTCAAAGGCTTGCTCTCTC
>SL2.50ch01:11927813-11927853
TTTTTATTTCATGGAAGTTAATGATCTGTCGACTGTTTGC
>SL2.50ch01:11953985-11954025
TCCTTTGAGCACAAGTTCTATGGATTTTGTCCAGTAAACA
>SL2.50ch01:12010340-12010380
GATGCAAGTTGTTGTGGAGTTTATCCACTGATTTTGTTGG
>SL2.50ch01:14016197-14016237
GGAATAATCTTGTCTTTGATGGATCCAAAGTTCAGCTCTC
>SL2.50ch01:14523753-14523793
AACAGGGAACCGATGGCATGGTCTAGTTTTTATTACATTC
>SL2.50ch01:15579030-15579070
CAACATAAACATAATTGGATAAGCAGAAAAATCACGAGAG
>SL2.50ch01:16025137-16025177
TATTTTTGATTACATCAAAAACCCAAAGTCCACTCATCTC
>SL2.50ch01:18225045-18225085
GAGGGTGAGTTCACAAGGGCAGCAACAATATCTCCAAACG
>SL2.50ch01:18411051-18411091
AACTGTCGGGGAAGTGGTTGAACTCGATGTTAAATCTGGA
>SL2.50ch01:19041885-19041925
TGAAGACATTCCCGCTACTACAATTAGGGTACTAGTTTTG
>SL2.50ch01:19476321-19476361
GAAACTAAATTGATGCCTAGTTGTGGTATGACATTATTTG
>SL2.50ch01:20001207-20001247
CTTTGAACCCTTGGCTTTCCGATACTCTTTGAGAGTGGAG
>SL2.50ch01:20932278-20932318
CTTTTTTCAGCTTCTTTCTCTTTGTTTCAGGTGGGGTTTT
>SL2.50ch01:22321937-22321977
CATCACCTCCATAATGCTTGCTACCGCCCTAAAAACCTTC
>SL2.50ch01:22564053-22564093
AGGCCGCGCGCAGTAGTGGGTCGCACCTCTGTGTTGGAAG
>SL2.50ch01:23177893-23177933
TTCCAATTTCTTTAAACTCGAGAGGACAATCATGTTTTGG
>SL2.50ch01:23211853-23211893
CTAATCTCCATAAGCTCTCACAAATTCGTATTGCTTCAAC
>SL2.50ch01:23934606-23934646
TTCAATCAATTGATAGTCTGTCAATGGCCAGCTGGAACAG
>SL2.50ch01:24107721-24107761
TCTCGTCCTTCTTTTCGGTCAGTGCAGCCTGGGGAACGAG
>SL2.50ch01:24183729-24183769
GGTAGGTGGGGTGATGGAAAAAGGGATAATTTGTGGGTTC
>SL2.50ch01:24866110-24866150
GGCTTACAATATCGCAAGAATATGGAAGTAAAAATGTGTT
>SL2.50ch01:25350831-25350871
GTCCCTCCTATCATTGTCAAAAGTTGCTGCTCTATGTAAC
>SL2.50ch01:25366089-25366129
TGAAGGTAAATGCTGGATTACATTTTCATTAGGTTTTGAC
>SL2.50ch01:25381257-25381297
GGGTAATTTAGCCATTTTGAGCATGCTTCTCACCTTCTTA
>SL2.50ch01:26443931-26443971
TGACATTCACATTGACATTGACGTTCACGTGGACCATGAC
>SL2.50ch01:27395455-27395495
TTAGAAGGTTGTTCTGTCCTGTTAATGAGATGAAGCTAAA
>SL2.50ch01:27746694-27746734
GCTTTGAAGACTCAACTTTTGTGCTAGGTACTTCTTTAGG
>SL2.50ch01:27816877-27816917
CTTGAAACCCTTTTGATTGTACTGAGAAATGAAGCAGTTG
>SL2.50ch01:29352551-29352591
GCTGGTCTCGCTGCTGTATTTGTTTACTTTAGCATACATC
>SL2.50ch01:30938152-30938192
CATGATCATGAACGAAGACAGAGAATTGCGTAGATAGGAG
>SL2.50ch01:32101101-32101141
TGTCAATTTATGCGACCTAGTTTACACGAAATTTAAGAAG
>SL2.50ch01:32489210-32489250
CAGAGCTGATTAAGTCATTACTCTGTAGATTGTTGCAAAG
>SL2.50ch01:32938263-32938303
ATTGTTGTATGGGAGACCAAGGTGCAGAAGTCACAGATTG
>SL2.50ch01:35295252-35295292
CTGCGAAATCGCTCCTATTCCAAAAGGGGAAGGGAGAAGG
>SL2.50ch01:35345439-35345479
AACAATAATTAGGTGCACTAAAGATGGTAACCACCTTTTG
>SL2.50ch01:36266080-36266120
AATGAAGAAAACATAGAAGTTAGTGAGAATTCATATAGCC
>SL2.50ch01:39925222-39925262
GAAATTTTATGATATGCTACAGGTGAAGTATCCCTCCATC
>SL2.50ch01:40835487-40835527
CTTTGAATCTCAATTGTGCTTCTCTTGTTCAGATTCCAAC
>SL2.50ch01:41059739-41059779
TGCTAAATTCTATTGTTTTGCAAATTTGTTATTTGTAGGG
>SL2.50ch01:41235262-41235302
GGACAAAGTGCTAAGAAGCAATTTTGAAGTGTTGAAACTG
>SL2.50ch01:41513193-41513233
CAGGCTATAGCGTCTGCATTTGCTGAGTTGCGTGTAAAAG
>SL2.50ch01:42525804-42525844
CCAAATAAAAGCTGAAGTTGATAAAAACCCTTTCAAAACC
>SL2.50ch01:43096779-43096819
TGTCACGCGTCTTTCCCGGAGGCAGTAGAAGAGTCCTTGC
>SL2.50ch01:43254358-43254398
CAGCTGCGCCTTTTTACTCCTCATTACTTTAATTTTTACC
>SL2.50ch01:43295618-43295658
CTTTACTTATTCGCCATGGCTGCCGAGCAAGCTCAACTGG
>SL2.50ch01:43334880-43334920
CAATGAAAAAATAAGCAGATAACTGAATATGTTATCATGC
>SL2.50ch01:43353013-43353053
GTAGATTCTCTAAACCATCTTTCGAATACTTGGATGCTAT
>SL2.50ch01:43848406-43848446
TGAACCTGATATGCCAAGACTTGATAGAGTTGAAGCGAGT
>SL2.50ch01:44121453-44121493
TGTTATGAAGAGACTTTCCCGAGCTCTCTGGGATTTGAAG
>SL2.50ch01:44173046-44173086
CTTCTTCTTTATTCTATTTGTTCGCCACTTCTTTCTTATC
>SL2.50ch01:44328232-44328272
AGATGAAACGCAATCGCAAGGGCCGCCGAGATTTGTGTCG
>SL2.50ch01:46847944-46847984
CATAGCCAGAAGAAAACACTAGAAGCAGCTTTGAATTGTG
>SL2.50ch01:48053174-48053214
CAACAGACCATTGTTAGGGTCTCGTGGGTTGATTCAGGTC
>SL2.50ch01:48160295-48160335
ATTTAATCCTCATGCATATGAGCATTGGAGTTTGCATTTG
>SL2.50ch01:48378697-48378737
CTGAATTGGAACAAATCAACAAGGCAGCTACCTATTCTAC
>SL2.50ch01:48425529-48425569
GATTGATGAGGAGGCCCGAAAGATGAGGGTTCATGAGGTG
>SL2.50ch01:53294680-53294720
GTACAGATTCTGTAACCTTGGCATGAGGTCCTCAGTCAAC
>SL2.50ch01:53595279-53595319
TCTATTCATACACCCTTTGTGCTTGTTGCCCCCATTTCTG
>SL2.50ch01:53737402-53737442
TTAATTTTTCTATAAATAGCTACATCAATCTGCATCGAAC
>SL2.50ch01:55022240-55022280
TGCAGGCATGCTTCATTTGTACAAGAGTCGATTACAACAC
>SL2.50ch01:55528760-55528800
TTTGAAGAAGCAATAAATCACCCTTCCATACTGCTAATGG
>SL2.50ch01:56251433-56251473
TTATAGCCTCTAATATGAACCGTTAGTTCCTCGTCTTTAG
>SL2.50ch01:56465887-56465927
TCTATTTTAGAGCTGAGTAGAAGTCATACAATATCACAAA
>SL2.50ch01:56745811-56745851
TATGGGCCTTCAAAGTCTAAATGGAAGTCCACTGGAATGA
>SL2.50ch01:56767860-56767900
TTTATACCTGAAGCTTCATCAGGAGCTTTTCCAACTTTTC
>SL2.50ch01:56988055-56988095
TTTACAGTCGCAAGTTTTATCCAGCTTTCCTGCTACTACG
>SL2.50ch01:57379960-57380000
GTTACTATCAAAGAGGTGCCTCGCAAAATTGTCGCAGTTG
>SL2.50ch01:58365111-58365151
TTCTGACTTGTATTTTCATTTGAATTAGAATCGGCCTTAG
>SL2.50ch01:59845572-59845612
ATATCCTGCATGGCTTTCTGCTAGTGATAGAAAATTGTTG
>SL2.50ch01:60446481-60446521
GCTAACTCACTTCCACCTTTTGCCTATTTATACATCAAAC
>SL2.50ch01:60774531-60774571
GACCCTCTTCACTCAGCAACTTTGTCCCAGCCCACTTTGG
>SL2.50ch01:60815270-60815310
TAGCGCAGCTTGTCGCTCTTTAGTAAGCGTCTAACAACTC
>SL2.50ch01:60885439-60885479
AAAACACGATACCCAATGGCAGCAACAAAGGAGCACAAAA
>SL2.50ch01:60901085-60901125
ATAACCTGAGCAAAAGTCAAACTGGGAACATGTTGAGAAG
>SL2.50ch01:60983650-60983690
AACGGTCGCACTCATGCATTCTTGCTAAGCTGCTCTTTTC
>SL2.50ch01:61033040-61033080
GAAAAATGCAACCCCACTCAATCAGCACCAACGGTCATAG
>SL2.50ch01:61242313-61242353
TTGAGTAAAGTTAGGTATTGCAGTCTTGTAAGTTGTGTTG
>SL2.50ch01:61544529-61544569
TATCTATCAAGTTCATGTTTGGTTCTGTCCATACGTTTTC
>SL2.50ch01:61880938-61880978
ATAACAAAGCTAAACTTAAAGGGTGCTGCTTTGTGTAATC
>SL2.50ch01:62808205-62808245
TAGCACGTTGCAATATGCAATCTAGCACCATATACATTAC
>SL2.50ch01:62846303-62846343
TTGGCGTGCGAGGTCCATTATATTTGCTAGCGACCGTACC
>SL2.50ch01:63481925-63481965
ACTGTCCTTGAATTTTACTAATTGTCATAGCGATACATGG
>SL2.50ch01:63550349-63550389
TATTGGAATATTCTTAATCATCATTCTGTGTATTGCAGTC
>SL2.50ch01:63864821-63864861
TCCGAAGTCGCATCTCAGACAGACAACATTTCTCCCATAG
>SL2.50ch01:64054798-64054838
CATACAAAGGAACAAATTCCCTACATTCTTAACCAGATTC
>SL2.50ch01:64149160-64149200
CTCTTACCCAGAAGAGCATTATGGAATTACCTACTATAAG
>SL2.50ch01:64165710-64165750
TGCAAGCCCAAGGAAGCCCTAAATCAATCAACAATGTTAC
>SL2.50ch01:64322462-64322502
AAAAATTGCTCAACATTTGCCGGGAAGAACTGACAACGAG
>SL2.50ch01:64954062-64954102
TGTGTTTCTGAATCACCCCATGAGAAAGAGTTATCTGAAG
>SL2.50ch01:65597509-65597549
TGCGAACATGAATGGTTGAGGTCCTTCTCTTTCAAGATCC
>SL2.50ch01:65869688-65869728
GTGTCATTCTTCTCTGTACTGACCACGAATACAAACTGTG
>SL2.50ch01:65885113-65885153
TTTTCCCCTTTACTTGATTGCTTAGTTATTTGGGTGTTTC
>SL2.50ch01:66483723-66483763
ATAGCCCTACTCAGCACCCTAGTGATACTGCTGCTACTGG
>SL2.50ch01:67338822-67338862
TTGACTTTAGTGGAGCCTAAAAGAAACAACAAAAATTCAC
>SL2.50ch01:67640943-67640983
GCACCTCTGAGCCATTATGACAATCTTGAGGTTCTAAATC
>SL2.50ch01:69261580-69261620
TCTGGTGAATGGAAAGGGTTAAATACACGTCTACGTATGG
>SL2.50ch01:69280558-69280598
AAAGAACAATTAAAACTTTATACCTCACAGAATCACGATG
>SL2.50ch01:69458276-69458316
ACTGACAGATTGCTTGTTCAGCGGTTATCAAAATAAAAAC
>SL2.50ch01:69502341-69502381
AGTTTGAACTTCTGAAATTGGGTTTAGAGTTTAAATGGAT
>SL2.50ch01:71739421-71739461
CATCAAATTACTAGCAAATGAGTGTTTGTTCTGATACTTG
>SL2.50ch01:71787731-71787771
TCAAAATGAACAAAACAACATCAAAATGCCCTGCTTTCAT
>SL2.50ch01:71890835-71890875
AAAAAGGTTTCATCTTTGAGCTAGCTAAAGGGGTACAAAG
>SL2.50ch01:72315397-72315437
TAGTAAGTTGGAACAAAATTGGTGCAATAGTTCATAATGG
>SL2.50ch01:72330862-72330902
ACCACCTGCTGACATCAATATTTTGGGTTTAATATTTCAG
>SL2.50ch01:72450924-72450964
AATTCCATTTTAACTCTGTCCCCAACAGGATCAAATAAGG
>SL2.50ch01:72715371-72715411
AGCTTATGAATTCCCTGTAGTCCTGCAATGATGAAAATAC
>SL2.50ch01:73047100-73047140
CGGGAAAGTTTTATGGTGTTGGACTTGCTTATATGTATTC
>SL2.50ch01:73100485-73100525
GCTATGTAGATAACTGATCCCCTGTCCTTTGAGTTCAACC
>SL2.50ch01:73714256-73714296
CAACATGAGATTGTTGAGGATAGTATTTATAAGGAGCTTG
>SL2.50ch01:74162695-74162735
TTTCCATGTTGCAAGAAGACGGAGGAACAAGCAATAATGT
>SL2.50ch01:74238761-74238801
TTTTTTAGGAAATACATCTTTCAGAGCCAAGGGGCATGTA
>SL2.50ch01:74646412-74646452
TTTCTCAGCTGTATGTATAAGTATTAGGGCTACCCTCACC
>SL2.50ch01:74696490-74696530
GATCTACTTACCAAACAGTCCAAGTAATATACGAGGTTGC
>SL2.50ch01:75013014-75013054
TTTTTGCTTGCTAGAAAAAGAAGAAGAAATCAGTGGTACT
>SL2.50ch01:75093573-75093613
TGGAAATTACCTCAATTTATTAGATTGGGAAATGGAACAG
>SL2.50ch01:75142262-75142302
AGATGGTTTTCTTCTTCTTTGAAGTCCATACTTTCAACTC
>SL2.50ch01:75179297-75179337
TGAAAACATGCCTATGAAAGGAAGCAAAGTTTTGGGTATG
>SL2.50ch01:75211046-75211086
TGAAAGACGAAAATTTGAGTTTTTGAGGCTGTGACTTCTG
>SL2.50ch01:75366978-75367018
GCTTTTCAACCTTCCTCTACAAAATGTGGCGAAACAAGAC
>SL2.50ch01:75405144-75405184
GGAAACTTAATCAGCTTATCGAGATGATCAGTCAGTAGTC
>SL2.50ch01:75429151-75429191
TTCTAGGTTGAAGATAACAAGGGCGTTGTCTTGTTGGAAG
>SL2.50ch01:75509465-75509505
ATAATCATCAAACCCTAATGTTCCTAAAGCCCAACAAATG
>SL2.50ch01:75621389-75621429
GATTCTCTAAAAGATGAGACTGGTATTTCTTTGTGAGTGC
>SL2.50ch01:75714339-75714379
AAAGATCTAAGGCCCAATGGATTTATTGTTTTTGAACAGG
>SL2.50ch01:75838389-75838429
GAGAGAGTCAATCATTTTCTCCATCAATCTTCCTCTCTTC
>SL2.50ch01:75868204-75868244
TGAAAGATCTCTAGCTAGTATAGGACCATGTACTCTTTGG
>SL2.50ch01:76228613-76228653
TTATAATTGCTCTCCAGTCTAAACTAGGTAGGGATTTAGC
>SL2.50ch01:76264273-76264313
ATGTTGATAAGGTACAAAGTTGATGTGTAAATTGTGATTC
>SL2.50ch01:76352447-76352487
GTGTTGTCTCTACCGGTAAATGAAAGCATTGCCTACACAG
>SL2.50ch01:76368545-76368585
GAACAAAGAACAGTGTCAAAATGCAAACAGGATTCCTTGC
>SL2.50ch01:76442499-76442539
CAATCATCTGAAGGCAAAAAGAAATTAACAGAACATCAAC
>SL2.50ch01:76473991-76474031
ATTCAGTAATTTCCTTCAGAAAAGTCAGTTTCCACTTTCC
>SL2.50ch01:76652859-76652899
ATATCGCTAGTCTTAAGTTGGTTAGCCCTTTACTCAAAAG
>SL2.50ch01:76775324-76775364
AATCTTTATTTTTGCAGGCATTTCTCTCTGTAATTGTATG
>SL2.50ch01:76923465-76923505
ACAAAATGACAAAAATCACATGCCTCTCCCCTTATTATTC
>SL2.50ch01:76970078-76970118
TGGCAAGGCGTTTGATGGGGAGAAGATGAAGAACACTAAG
>SL2.50ch01:77030987-77031027
TGAATTTCCGTAAACTCGTACACCATGCTCTAAATCTATC
>SL2.50ch01:77051878-77051918
AAGTCCTAGAATCTTGTTCTTTGCACAAAAAGATCGAATC
>SL2.50ch01:77067195-77067235
GTTAATGGCATGAATTTAGTTTATACATCATTTAGGTGTG
>SL2.50ch01:77083409-77083449
TGGTGTGCTCTTGTTTTAATTGCCACAATTTCTTTTCTTG
>SL2.50ch01:77115261-77115301
TTCATGTTTCAGACATAGATGGTCCTGAAGTTTCTGATCG
>SL2.50ch01:77196184-77196224
AGACAATACCGATAAGTAAACAGATCGTAGCCTCGTAAAA
>SL2.50ch01:77235091-77235131
TTGCCTGGAACCAGTGCACCTTTCTACCCTGGTCTTGGTG
>SL2.50ch01:77265366-77265406
ACATGTCCCAGCATATACACTAGAGAGATGACATGGATCA
>SL2.50ch01:77300597-77300637
ACCCATTTGAGATCGATCAAAATTCAAAAACCCCACAAAC
>SL2.50ch01:77315764-77315804
CACATACAATGTTTGAGTAAAATCTACTAGGTTCACATGC
>SL2.50ch01:77425144-77425184
CCACTTCAAACCTTCACGTTGGTGAGGATACAGCATTTTG
>SL2.50ch01:77549775-77549815
CTGCCGTCTCTTTTTGGCTTCTTCTTCGGAGGCGTTACTT
>SL2.50ch01:77580429-77580469
CTTTATATACACTTCAACCTCCGTTAAGTGCAAACAAATG
>SL2.50ch01:77622479-77622519
TGTTCTGGTTCTGTTTGGTTTGATTAACTGAAAATTGTGG
>SL2.50ch01:77668843-77668883
ATTCAAGCTTTGTTGTGGTTAACTTCATTGTTATTTGCAC
>SL2.50ch01:77707485-77707525
AAGAGCAACAGGCAATCAAAGCCCTAAAAGAAACCTAAAC
>SL2.50ch01:77742447-77742487
GGACCAAATACGAGCTCTCATTCCATGGATGCTTTCACAA
>SL2.50ch01:77763527-77763567
TTCTTCTAATTTGAGATTTTGTCCAAGTAAAAATGAGTCC
>SL2.50ch01:78151928-78151968
TGGTACTCTTCTACACTTATTGTTTGTGTCTTCATCTTTC
>SL2.50ch01:78277238-78277278
GAACAAAATGATAATCACCGTGAGTCAAGACGGAAGTAGC
>SL2.50ch01:78297053-78297093
GGATCGTTGTTCTTCTTGAATTCATAATCCCATTCACCTG
>SL2.50ch01:78403967-78404007
TCCACAAGTGAAGGGTCTCATGGAATTATCCATCTTTTAG
>SL2.50ch01:78496766-78496806
ATCATGTGCTAATTACGAGATGTAGCCAAATGGATAGAAG
>SL2.50ch01:78511914-78511954
TCCTTTCTCTATGTTTCTCATTTTAGCATGTAAGGAAATC
>SL2.50ch01:78527920-78527960
AATCACTATTGGCAGACGAAGAACACTGGCATTGCATTTG
>SL2.50ch01:78543674-78543714
TCATATTATCTTTTTGCCATGCATGATGAACTCTCTTCAC
>SL2.50ch01:78574248-78574288
GGTTTTCAAATCAAGGTCTTCTTGGTTTCTGTTAGAAAGG
>SL2.50ch01:78589258-78589298
GGCGGTCCTCCAAATGCCAGCTTTATCCTTCTCACTGGTC
>SL2.50ch01:78675262-78675302
AATGGTTGATCATTATACATCAACCATGGCTGCCTCTCCT
>SL2.50ch01:78780547-78780587
TTTCTTTTTCTGGTGTATCATTTCTAGTGTGGTGGTTATG
>SL2.50ch01:78896432-78896472
TCTACCTGGCCAAGACATCTAAGTCTCTGTTCTGTGATTG
>SL2.50ch01:78912159-78912199
ACAAGAAAGTTGCATGTCTCTTTTAGAGTGAAACTATCTG
>SL2.50ch01:78928277-78928317
TTTCCAGTTTATTCATTTAGACATGTGATTTACAGACAAC
>SL2.50ch01:78944045-78944085
CACCAACACCAACACAAACACCAGCACTGGCCAAATGGAA
>SL2.50ch01:78993547-78993587
TGGGTCACATTCCTTTCTGTTGGCGTGTGATGGAGCTAAG
>SL2.50ch01:79130427-79130467
ATGACATATACACAGACTTAAATCCCATTCTTTTCTTCAC
>SL2.50ch01:79161957-79161997
TGCTTGTTACTTTTGTTCTGTGAAATCATTAACTCGATCC
>SL2.50ch01:79244710-79244750
TTGAGATTGCTACTTTGTTTCTGCAAGAAAATGCTCACTC
>SL2.50ch01:79295166-79295206
TAGATAAAATATCAAAGACTCAAATAGAAGTTCCCATTGC
>SL2.50ch01:79422960-79423000
AAAAGATGATTTTTCAATACCTTTACCCCTACTTGGCAAC
>SL2.50ch01:79461004-79461044
CTGCAAAATTGTTGGTGGGTGTTGTTTGAATCTGATCATT
>SL2.50ch01:79560128-79560168
AACGTCGAGAATAGACCAAAACAGCAGTCGGATACAGTTC
>SL2.50ch01:79626054-79626094
TCAGACTTTTACATCTTGCCGGAAGTAGGTGGCGGTGCTG
>SL2.50ch01:79647786-79647826
GCCAAAGATTTGTCTTCTGATCAGACACCATTTAGGAAAG
>SL2.50ch01:79685063-79685103
CACGATGCCTCCGGGATAGGGGGTAAGGTAGGTGAAGTCC
>SL2.50ch01:79722115-79722155
GAAAGAAACAATCCACCGTATTCCTATCCAAAATAGTCAC
>SL2.50ch01:79963057-79963097
GCCACATAAATATATCTTTTTGTCGTGCTTTCTGTTCTTC
>SL2.50ch01:79978149-79978189
ACCACCCGGAGACGCAGCGGTTGATTACGTACCATCTGAG
>SL2.50ch01:80065729-80065769
TAATATCTTCAACAAGAGTACAAGACCGTGACACAAATAC
>SL2.50ch01:80124654-80124694
GCCATTCTTTCCGGCAACCGACAATGTAAACCTCGTTATC
>SL2.50ch01:80140987-80141027
AAAAAGATATGAGGATAAGCATGCCTAACACAAGACAATC
>SL2.50ch01:80194238-80194278
AAGAACTCTTGATGAGTTTCAAAACTAAAAATTGGCATTC
>SL2.50ch01:80262236-80262276
ATCAATTATTCATGGATTTTCCTCTACATTTTAGATGTCC
>SL2.50ch01:80305091-80305131
ATATGAATGCAGGAAATGGAGAATGCAGTTATGCCAGCAG
>SL2.50ch01:80352450-80352490
CTAATCCATGGGCACCTTATGATAGTTATAAAGATTGTTC
>SL2.50ch01:80444111-80444151
ACCTCTTTCACTACACAGAGCATTTACGTGGGCTTTGTTC
>SL2.50ch01:80495763-80495803
TCACAACTCGAATTACATTCACTGGCGTTACTGAAACATC
>SL2.50ch01:80527496-80527536
AAGGTGGGTTTCTCTGTGTGTAAACCGGCGCAAAAGTAAC
>SL2.50ch01:80542612-80542652
TCAGACTTATTGATGCCGAGGAAATGCCTTCACTTGTTTC
>SL2.50ch01:80595032-80595072
CCAGACCTAAAAACTTGAGGAAAAGCTCTTTTGGTTGGTC
>SL2.50ch01:80674367-80674407
AAAATGCACACACATATTGCAACAAATACCATTTTTATCC
>SL2.50ch01:80765450-80765490
TTGAATCGTTTAAACAAACCTGCTGTCAAATCTATCAAGG
>SL2.50ch01:80814739-80814779
AGCACCGTATTACTATTTATAGATACGTTTTCTTGCATTG
>SL2.50ch01:80830332-80830372
AAGTATACCCTCTTTCGCTGTTACTTGTTCCCATACTTAG
>SL2.50ch01:81113528-81113568
TTACTCGTCCAAATAAATCCATTCATTTATCATATGGTCC
>SL2.50ch01:81170299-81170339
CTTACAAAGCAGATATCGCAAACATATTCGTTATCCTCAG
>SL2.50ch01:81215845-81215885
GGTGTGATGCGTGTGGAGAAACAGGGGATGGATTTTCTTA
>SL2.50ch01:81260519-81260559
GCACCTATACCAAAGCTAAGCAGTGAAATGTTAAAATGAG
>SL2.50ch01:81618691-81618731
TGCTGCTCTTGTTGTTCCCATTTTGCAAGTTAATGTCATC
>SL2.50ch01:81643591-81643631
GTTCATGGATCGCCTCCCAATATTTTCCACTTCCCATACC
>SL2.50ch01:81676737-81676777
AACTCCGGATACCAGATCAGTATCAGGAAGAGGATGTGAA
>SL2.50ch01:81692484-81692524
TTAATAAGGAAGAATACTACTCTAGTTTACGGAGGAAGTG
>SL2.50ch01:81707660-81707700
CCATCAAGGACTGTATGTTCCTTCAAGTGCAGACGTTTTG
>SL2.50ch01:81764050-81764090
AGCGATTTCCCTCACTAGCCTCTGAAAAGGAAGCTTCCTG
>SL2.50ch01:81779370-81779410
AAAACGGTTAGAGAATGTTAGTGCATGTTGAATTTTTGTC
>SL2.50ch01:81812424-81812464
CGAAGAGTTAACTTTAAATTCCAAGCTTGGCTTACTAATG
>SL2.50ch01:81827438-81827478
AATCCCCACAAATCTACTTAGCAGCAGCGGATTAAACATC
>SL2.50ch01:81867122-81867162
CCACAAGAAGCTGTCTTGTTGGTTGATTTGCTTCGCTATT
>SL2.50ch01:81887028-81887068
CTGGTACCGCGACTTGTGTGGGTATAACCAGGGACTCTGC
>SL2.50ch01:81918507-81918547
AAGTTGGAACGAGCTAGAGAGTTATTTGAGCATGCTGTTG
>SL2.50ch01:81942080-81942120
CATATTCTTCCAGCTTTTTCCTGGGCCCACGCGTTTTCTC
>SL2.50ch01:81965629-81965669
CGCCGGCGCCGGAATGGAAGAAGGATGAAGGCATCCTGAG
>SL2.50ch01:82011392-82011432
GGCTGGATAATCTATTTAAAAAATTGCCCCATAAAGTGGG
>SL2.50ch01:82192913-82192953
ATAGTATATGTTATCTGAAGCCCCCAAGAAATTGGTTTAG
>SL2.50ch01:82208391-82208431
AGAAAGAGTGACGTGTTGATCTATGTCACCATTAATTTAG
>SL2.50ch01:82254163-82254203
GTCGCACTCGTGTTGTACGATGTGGGTGTAGGTGTAGGTG
>SL2.50ch01:82326056-82326096
GAGGACATACTATATACTAGCCACAGAGGCACTTTGAAAC
>SL2.50ch01:82441177-82441217
CTTTCTCTTAGCTTGCCAAATGTCCTGTTGCCTATTGGTG
>SL2.50ch01:82457781-82457821
ATGGATTGTGAAGGTCTATTTTGATAACAGAACCAGTAGC
>SL2.50ch01:82487947-82487987
ATATGTCAGGATTTAGGTCATAAAGAAGTTCTCTCAATTC
>SL2.50ch01:82507189-82507229
ATTTATAGAGTGATTCGCATGTCGAACCGGGCCCTAAATA
>SL2.50ch01:82625431-82625471
CGATTCCCCAAGTCTCTTTTGGCGCCAAAATCATCTTTCG
>SL2.50ch01:82655897-82655937
GTACGCATAAATTCGTAATGCTGCCCCCTGTTTATAGTAG
>SL2.50ch01:82705175-82705215
TGAGGTATGGGGTAGCGAAGACTAAGCGGAAATAAGATAC
>SL2.50ch01:82720725-82720765
TGCTGTTTTGTCCAAAGATGAACTGGCAGCGTTGAAGAAG
>SL2.50ch01:82769443-82769483
GTACGGGCTTCTCACCTCCAATGTGTTCTTATTAGTCTAC
>SL2.50ch01:82792612-82792652
AAATAAGGGAAAGGGCTCTAGCAGGTTGGTAACTTGGAAC
>SL2.50ch01:82901531-82901571
TTGTAGAGCATTAGTAAATTCGATCGATTGGTCATGTTTG
>SL2.50ch01:83065120-83065160
ATTCAATCTGAAGTATGTGCAAAGAGATGTGATAATCAGG
>SL2.50ch01:83081139-83081179
ATAGCCTAAGAGAATTTCCTTCGAAGTTCTGCAATCTGTG
>SL2.50ch01:83115399-83115439
ATTTTATACCAGTCAAAATAATACCCAAGCATAGCAAGTG
>SL2.50ch01:83147633-83147673
GCTTGGCTCATGAAAAAGAATAAGGCACGCACCCGCACAT
>SL2.50ch01:83163006-83163046
TTAATCTGTTCTTACTACAACAACATACCCAGTGTTTACC
>SL2.50ch01:83284890-83284930
TTCTTCTCTCCATCAATGCAGGATCTTCATCTAACAATTC
>SL2.50ch01:83331726-83331766
TATAGTGTCTATATAATTACCAGTCAACAAAGCCTTCAGC
>SL2.50ch01:83367653-83367693
GAACTGTTTGTTTATGACTTCATCTTCATAGGTGGCTTGG
>SL2.50ch01:83405960-83406000
AGAAGACATACTGTTGGATATCAGTGGGAGCATTGTCTAC
>SL2.50ch01:83515040-83515080
TTCATGATATAGAACCTTCTAGAGTATGCAGATCATAGCC
>SL2.50ch01:83573133-83573173
TTTGTGATTCAATCATATTCCATGAATTGTATTGCAATGG
>SL2.50ch01:83654114-83654154
CTTTTCAATAGAAGTTGTTCGTATCAACCTTATTGATAGC
>SL2.50ch01:83711109-83711149
ATCAGAACCAATAAGTTTGCAAGGCAAGCAACCGCCAAAC
>SL2.50ch01:83758841-83758881
TTGCTCAATTTATGCACGCAGGCATAGTCTTGCAGTATGG
>SL2.50ch01:83875718-83875758
TACAATTATTTTACTTTACGTAGATAGTACAATCACGTGG
>SL2.50ch01:83890760-83890800
TACAAGATGCATATAAAAGTAAAGAATCCATAGCACACTC
>SL2.50ch01:83914339-83914379
ATCGTTTCCAATTTTTGCGTACTGGCAAATAGAGAATGTC
>SL2.50ch01:83961858-83961898
TAGTGCCATTGGTTGAAATGATGAAGGGAAGACAGGCAAC
>SL2.50ch01:83998617-83998657
CGGAGGAACTCGAAACGTCGAATTTCATGGAGCCTTGTCG
>SL2.50ch01:84121072-84121112
AAAGGAAAACAATATGGTTGATGTAGGGGTTGAATTTCTG
>SL2.50ch01:84137509-84137549
CCGTTAGATTTTCGCAGCAACGCTTCAAATACTCACAATC
>SL2.50ch01:84153256-84153296
CTGCACAAGGAGAGTACTTCACATATTGAAGTGCTATCCC
>SL2.50ch01:84168346-84168386
TTTTGAGATCATTGGATCTAAATGAATGGTTCTTTGACAG
>SL2.50ch01:84198457-84198497
TGTGAAGAGAGAAATGGAGTACCCCCTTACCCCAGATAGC
>SL2.50ch01:84275150-84275190
AGTTGGTTGATAAAATGGTGTTTGAAAGCTACGGATTACC
>SL2.50ch01:84292698-84292738
GAACTTTCACAATATCTTTCTTAGTCCCTAGACTTGATTC
>SL2.50ch01:84435332-84435372
AAGGTTAATTTGTTTCCTGATTTTATGTATGGCGTGTCAG
>SL2.50ch01:84450401-84450441
AATCAGGAGCTTCCTTACAGCCATCAAATGCAACAGCTAC
>SL2.50ch01:84468436-84468476
TGACACAAAGACGAATTCAAAATTTAAAATTTATCACACG
>SL2.50ch01:84561558-84561598
TCACTACCCCGGACCTAAGTTGCCCACACTCTTTACTTTT
>SL2.50ch01:84614220-84614260
TGCGACGTGCATGTCATAAACAGCTACAATTGGTGAAAAC
>SL2.50ch01:84632215-84632255
TAGGAAGTTAACAAATGCAACAGTACACCGGCGGGGGAAA
>SL2.50ch01:84717661-84717701
TACTGTCACATTTTTGAAGAAACTTGAGCAAGGAACACTC
>SL2.50ch01:84733051-84733091
CTGAGGTCACCCTACCCTCCCGATACCCCTGGGATTTCAC
>SL2.50ch01:84825322-84825362
CCGACATAGAAACCAGGCATTACCATTAGACCAACCTTAG
>SL2.50ch01:84906283-84906323
TTATCACTACACATTGCAATATATCTTCTTCACACTAAAG
>SL2.50ch01:84993252-84993292
GTAAGGCATAAGCCACCATGGTCGGACTATTCTAGAAAAG
>SL2.50ch01:85032867-85032907
TATATATTGAGCTAGGTCACATAGAGTTGTCTAGTTGTTG
>SL2.50ch01:85115146-85115186
AGAAAAGTTTGGAGGCTTGATTTACCTGTTCACCTAATTG
>SL2.50ch01:85131280-85131320
TACATACTATTGGCAGTCTGAAAAAAGTATCATAAACATC
>SL2.50ch01:85221425-85221465
GTCACACAACTTGTCCAAATTGAAAATTTTCACCCAAAAG
>SL2.50ch01:85314108-85314148
CACCTACAAGGAACTATCCTCAATCACTTTTATTGCTTAG
>SL2.50ch01:85351559-85351599
AAAAATGGCTGTAGCACTCTTGGGGAGTATTTCCTTTTCC
>SL2.50ch01:85381826-85381866
CAAGACGATCCATATTCATCAAATGATTTTGGATCATACC
>SL2.50ch01:85397560-85397600
ATACATTTAGATTCCGTCAGAAAATGCTTACCTGAAATGC
>SL2.50ch01:85442753-85442793
AGTTCTGAACAGATGACGGGTGTGGCAATGGGATTCTAAG
>SL2.50ch01:85466304-85466344
TTGTTGATTTACCACTAGTCATGATGGCAGACTTAATAGC
>SL2.50ch01:85497363-85497403
TGCTGAGGGAACTAAAGGTATAATATCTCTTCCTGTAAAC
>SL2.50ch01:85618965-85619005
TTCACTTCTTGCCACTATGGGAGGGGTTGAGTGTTTTGAG
>SL2.50ch01:85703706-85703746
ACGGAATGAAAAGATTTTTTTAATCTTCGGTGATTTAGGG
>SL2.50ch01:85742377-85742417
AGAAAGAAAATATTAAGCTCCCTACAGTGAAAATACAGAC
>SL2.50ch01:85857529-85857569
TGATCCAGACACTAAGACACCCTTAAAGTATCTTTCCTAC
>SL2.50ch01:85914632-85914672
AATCTAAAATGGATCAGGCAAAGATGCTGAGAACTATCTG
>SL2.50ch01:85929793-85929833
AGTATCATATGATGAAGACAGCCCAATACCGAATGGTTTC
>SL2.50ch01:85962147-85962187
AGTTTTACCTAGTCCTCTTTTTCCAATGGACCTGACATGG
>SL2.50ch01:86025576-86025616
AGCTAAATCATTTCATTTGGTGGAAATGCATGCATACAAG
>SL2.50ch01:86041577-86041617
TCATGAACATAAGGACCAGGTAGGTGCTTCAAGATTTTAC
>SL2.50ch01:86093609-86093649
CTCGAAATGTGACTATTCCAGAGAAAAATAAACAAGATCC
>SL2.50ch01:86108790-86108830
CTTAGGTCTAAGAAAGCTATCTATGTACGGTTACAAGCAC
>SL2.50ch01:86125038-86125078
TTGTGGAAACTGCATTCAGCCAACCAACAGTCATGATTTA
>SL2.50ch01:86182659-86182699
GCTAGCATATCAAGTAAACAAAACATTGGCTCACTCACTC
>SL2.50ch01:86288916-86288956
AAAAAATTAAATAGGCAGAAAATGTTGCAGATATAGTGAC
>SL2.50ch01:86315387-86315427
TTCAACACCGCCTTTATTGGATACGAAAATATGTCATTAG
>SL2.50ch01:86352680-86352720
TCCACGGCGCTTCTCTTTACCGTTTCGTCTCTCTACTTGT
>SL2.50ch01:86384977-86385017
GGTGATTTATTGCGAACTTGGATAGTTGGAATCTTATTGG
>SL2.50ch01:86453847-86453887
AACAAAAAAGCCCCGCATTATTTTTCAAGCATTTAATTCC
>SL2.50ch01:86469829-86469869
CGGACTTGCATCTCTTTATTGATTCTGTACTCTCCTTGTC
>SL2.50ch01:86546994-86547034
TTGCAGCTGCTGATGTTTTCTTGTGGAGGAACAAAAAGAT
>SL2.50ch01:86599009-86599049
CATGATTGATGCACGATTAGATTCTGCTGGAAAGAAGGTG
>SL2.50ch01:86616685-86616725
CAAGAACACTACTAGGTGAATTGGGTGTAGCTGTGTTGTT
>SL2.50ch01:86631901-86631941
AACCCTTCCTTGCAGGGTGGCCAGGAGGTGCAGAAGTTGG
>SL2.50ch01:86650773-86650813
TAGGGCAAGTTGTGTGTGTAAAAGATGGTGTGAGATAGTG
>SL2.50ch01:86741998-86742038
TCGTTAAACTCATCAAGACTTGTTCTTCCTTTTATTTCTC
>SL2.50ch01:86757087-86757127
ACTATTATCTCGACAATCATGAGCCAAGTTAGTATTTTGC
>SL2.50ch01:86772423-86772463
GGCGAGATTGAAGCTGTCATCTTTAGGAGCATCCCCTTAG
>SL2.50ch01:86811411-86811451
AACCGACTGGATCATGGAAACAGAAGTACGCGCTCAGATG
>SL2.50ch01:86856034-86856074
ACAATAAAGAAGTGACTTGTAGGGCCAACAAGTTCATTCG
>SL2.50ch01:86871177-86871217
GTCTAGAATGAACAATGTAGTATTCTCAGGCTCCTTGAAC
>SL2.50ch01:86917724-86917764
GCGTTTGATTTCCTAGTGAGAATTCATACCCTACCTATTG
>SL2.50ch01:86933949-86933989
TCAGCCAACATGAACGTCTTTACTCAGCTGATGAGCTGTG
>SL2.50ch01:86983308-86983348
TCTTCAACCACTTATCAACACATTCAACATGGAAGCAATG
>SL2.50ch01:87097864-87097904
AGAGTAATGATAGTGTCCTGACATCTTACTCTTATTTTAG
>SL2.50ch01:87113295-87113335
TCCTCACTTACAACTACCCTTTTGACCTTACCCTCGGAAT
>SL2.50ch01:87128425-87128465
GAGCTCCACGTAGTAAAACGTGTCTAGTTTTGGGTTTTTG
>SL2.50ch01:87161480-87161520
AACAGAGTCTGCGAGAACCCTAAGAATCCTATTTTTAATC
>SL2.50ch01:87196145-87196185
TCCAGATCTATTATTCCTGTACTGTGGATTTCTCTGCTTG
>SL2.50ch01:87319921-87319961
GAGATCTGAATCATCGGAAACTCTGGATAAATCAATGTCG
>SL2.50ch01:87361832-87361872
GTATCCGTTATTGCAAGGCGGGCCCATGAGAGTAGAGGAC
>SL2.50ch01:87380355-87380395
TGGACGTACTCTAGCTGATTACAACATTCAGAAAGGTAAG
>SL2.50ch01:87467893-87467933
GAGCAAACAAATTGACAGCTCTTCTCACTCCTCTGTTATC
>SL2.50ch01:87485201-87485241
GGAATCGGATTGCCTGTTCACAAGTTATTTCATTAGACTG
>SL2.50ch01:87523359-87523399
CCGTATGGGAGTTCAATTAATTCAGATTCACGCCGAATAG
>SL2.50ch01:87561329-87561369
GACTCCATTTTCTAGCTCCAATTCTTTTCTTAATTAGTTG
>SL2.50ch01:87612122-87612162
ATTATTTTTCCAACAAACATTGCCGACAATTGCAGAACAG
>SL2.50ch01:87692665-87692705
TCCGGTACAAGCCGTAACGGAACCGCACCGGTATCAGAAC
>SL2.50ch01:87790676-87790716
CAAGGGTTGGTCCTCGATGAGTTCCTCGGTCATAAAAATC
>SL2.50ch01:87832723-87832763
CATTTGAAATCAACAAGCTGGAAATGTTAATCGCATAAAG
>SL2.50ch01:87866331-87866371
GCGATATTACCACTGAAACACCGTCTACGGTTACCACTCC
>SL2.50ch01:87881418-87881458
ATCTCACTTTATCTAGTATGTGTAATACTTGCACCTTTTG
>SL2.50ch01:87912375-87912415
TGGGATAAGTTCCCAAAACTGCCAGCATAGTGGCCTGATG
>SL2.50ch01:87969083-87969123
AAGCGACACCATGTGTTGCTTCCTATAAAAAGTTCTCCAC
>SL2.50ch01:88017918-88017958
TTATGATTCAAATAAAGCTAAGCAAGCTGATACAATGTGC
>SL2.50ch01:88049012-88049052
TGTCAAACGGATAATTTCCTACTTGGCTACAGGGCCATTG
>SL2.50ch01:88064762-88064802
GCTGAATTTTGCTTATGAACTCTATTACTTTCATCTCACC
>SL2.50ch01:88107947-88107987
GCATTGTTTTAGTCCGTTTGTGATAATGTTTACTTGAGTG
>SL2.50ch01:88174693-88174733
TTTTAGTATGCGAGAAATTAGGATCTCATAAAAGGAGCAG
>SL2.50ch01:88196752-88196792
CGGAGACGGAGCTGAGGCTCGGATTGCCCGGAGCTAATGG
>SL2.50ch01:88212949-88212989
GGCAGCAGTGAACTCGGAACAATGCCAGGACCACCTCTTC
>SL2.50ch01:88244757-88244797
CAAAGTTAGAATTTAGCATAGAAATAGGCTGTCGATGAAA
>SL2.50ch01:88292886-88292926
TAATACATCTAGAATTTCAACAGTTTCTACAGAGTGAGAC
>SL2.50ch01:88307908-88307948
CTTTGGGAAAAAGCCGTTGCAAGTTGGATGGTTAGGAAAT
>SL2.50ch01:88338256-88338296
TGTCACAATGTCGTTATTTTGACTAGCACAAGATTTAAGG
>SL2.50ch01:88404494-88404534
TCTCCAGCTATTCAACAACAGGATAGTGGGACTCATAAGG
>SL2.50ch01:88436209-88436249
ACTACAAGTCACCTTCACCTACAAAATATTACAAGTCATC
>SL2.50ch01:88453115-88453155
CGGCGCCGGTAACCGCCGGTCTATTCTCCCTCGCTCGTTC
>SL2.50ch01:88516196-88516236
CCTGTGAAACGGAATATCACAGGTTGTATTGCATACTTGG
>SL2.50ch01:88558990-88559030
CATAAAGATCAAGTTTTCACTTCAGTTTTAATGAACACCA
>SL2.50ch01:88575788-88575828
ATGGTGTATTTTGATCTGAACTTGCTTCGCTATCAAGTCG
>SL2.50ch01:88593297-88593337
CAGTGCTGAATACTGGGATTTATGAGTGTAGGTCTTGTGG
>SL2.50ch01:88626780-88626820
GCTGCGGACTTGCTATCGAGGCAGTATTGGGTAAATCTTG
>SL2.50ch01:88658665-88658705
CACTGGAAATAATTTTCTCTCTGGTTCCTTCTAATTGCTC
>SL2.50ch01:88677345-88677385
CTATTGACATTTGTTTTTAGTCCCTTCTCAGAGTTTCTTG
>SL2.50ch01:88724734-88724774
GATCAAATGAAAATACTAGGTTGGAGGGTTCTGGTGATTG
>SL2.50ch01:88760814-88760854
AAGGGAATAGTGCTTCAATGCTTGACATGCATATCAAATG
>SL2.50ch01:88781799-88781839
ATTCAAATTCTGTTTTTCCGTTTTTTGATGAATTTTCTCG
>SL2.50ch01:88797873-88797913
TTTTGCTCTATAGTAGCATCGAACAAATAGTGGTACAGTC
>SL2.50ch01:88872588-88872628
ATGTTTTTATACAGGTTGGGATCTGGAATGGATCGTAATC
>SL2.50ch01:88904835-88904875
AGAAAAAACTCGATACGTAGTGAATATTTTACTTGTCAAG
>SL2.50ch01:88937565-88937605
GAATGTCAAAATGTGCAGGTATGGTCATTCAGGAGTTATC
>SL2.50ch01:88978563-88978603
GGAAAAAAAGGTGTTTGCTTCACTGTATAGTATCCCTTGG
>SL2.50ch01:88993584-88993624
CATCTTTGAAAAAGCTGGTTAGCACCTTATAGACTGTTTG
>SL2.50ch01:89025100-89025140
GAACATAACTTCCAGTATAAAAATTACCCAAGGACTGTTG
>SL2.50ch01:89040563-89040603
TGGGATAATTATAGAGACCTCCCCTCTAGCTTAACTTTGC
>SL2.50ch01:89108048-89108088
TGGAAATCAATGATGGACTTCTGCGTTTTCTGAATCTTTC
>SL2.50ch01:89277126-89277166
GGCAGCTATGAACAACCTGGAAAGTCGCTCCATTAATTTT
>SL2.50ch01:89359843-89359883
TACTCGGGTCTGCACAAGCCTTTTCAGCTCCTGGCTTACC
>SL2.50ch01:89430614-89430654
TCACCCACACACTTTCCCTTCTTTAAAATAAATACCAATC
>SL2.50ch01:89510313-89510353
AGGAAGAACAGGCCGGCCACCTACAAAAATTGGTTAGAAG
>SL2.50ch01:89542081-89542121
ATGAGCTGAAATCTGCTTTCAGGAATAAGGTACTATTCCC
>SL2.50ch01:89653548-89653588
GTAAAGAAATGTGGCATAAGAGTGAGAACATAGCGTTTAG
>SL2.50ch01:89668570-89668610
CTCTTCAATTCTCTTCTCTCATCGCCTCTCTTTCTCTCTC
>SL2.50ch01:89805411-89805451
TTTGAAGCCGGGCATCAAAGCTAGTATCAGTTATTTGTTC
>SL2.50ch01:89984608-89984648
CTGCAAAAGCCTTTACGCTTCAGCCGTCAATAAATATCAG
>SL2.50ch01:90041515-90041555
GAGAGCTTAATGCTATGGTGTTTTCACAAACTTCCCACAC
>SL2.50ch01:90199707-90199747
TAAATAGAACATATCTCGAGTAGTGGAAATACTAACAATG
>SL2.50ch01:90225349-90225389
TGCATTCACTTCCTTGTCTAATTAAGCGGTGGATCTAGTG
>SL2.50ch01:90281301-90281341
ACGTGCCCTCTTCTTTGCAGTTGGAGTTTCATCACCCATC
>SL2.50ch01:90327979-90328019
TTTCTTCCAGGGTGCTGGTGACTCCCTGAAGAACTGTATG
>SL2.50ch01:90343219-90343259
CTTGATTTCATTATGTTGAAAATGGGTTTCCCCGTCTCAC
>SL2.50ch01:90366596-90366636
TCAGCAGGTAACTTGTTACTTTACTCTGCTATCTCCTCTC
>SL2.50ch01:90428484-90428524
TAATCACCATGATCAGGCTTTGCCCTTACGTGTTTTCATT
>SL2.50ch01:90444444-90444484
GTCGTCGACTTCGATGATTCGTCGTGTTGTTCCCTTCTTC
>SL2.50ch01:90460338-90460378
GATATCCTCCTCTAGCAGTAGCATAATTGGCAGAAAATTG
>SL2.50ch01:90475575-90475615
AAAAAATACCCAAAGGTTCGATCTTTATTGCACGATTTTG
>SL2.50ch01:90490933-90490973
CTGTATATGCACCTTCTGTAATATGAGTATTTATTCAGTC
>SL2.50ch01:90709080-90709120
TTGACCCATCTCATTCCACAACATCTCTTTCATTAGAAAC
>SL2.50ch01:90724223-90724263
CACTATAAGGTAACACAGCAAAGATTTGGGCTAAGTTGTG
>SL2.50ch01:90828015-90828055
GAATGCAGCTTTAACTGTTCGTGCGATCAAATTGAGGTAG
>SL2.50ch01:90987713-90987753
CGCACCAGACATACATAAAAAGACTAAATTTTACACATCG
>SL2.50ch01:91091221-91091261
AAAACCATGTAATAATTCATATCCACCGTGGGAGATTGAG
>SL2.50ch01:91124038-91124078
GCTGTGAATTTTGAGCGAAGAAATACATCAAAGGTTTCTC
>SL2.50ch01:91256173-91256213
GCATAAAAATGAGCAAAAGCTGCAATAAGCATCTCAATAC
>SL2.50ch01:91271681-91271721
TTCGAAAACACTCTTGGTGCTGGAGTTCTATTTATTAGTC
>SL2.50ch01:91336543-91336583
CTCAACAGATCTGCAAAACTGTTCAACTGAAAACAATCTC
>SL2.50ch01:91369614-91369654
ACCATATTTAGGGTTCTAGGCAATAAGGATTATCCTAAGC
>SL2.50ch01:91639787-91639827
AGTTGAAGTCAGCCACTAGTTTCAATTTTAATCATTTTAG
>SL2.50ch01:91656484-91656524
CTTTGTATTCATTTTAGCAGATTGCTTTTGGTTCAAGGTG
>SL2.50ch01:91672847-91672887
AATTGTTTCCTGCTGTTGGTAGAGACTACGGAAATCATAG
>SL2.50ch01:91689384-91689424
CTTTCTATCTCCGGCGTGCACCGGTAAATCGAATTGGTTC
>SL2.50ch01:91712661-91712701
AAACAAGAAAGATTAATCGATCACAATTGTAGCAAACTGG
>SL2.50ch01:91751645-91751685
GCCTCTTCTTTCTGAACCGGGTGAAAAGGGGGTATAATAG
>SL2.50ch01:91784014-91784054
TGTATTGAACCCTGTTTGTTAATTTGAACAGGAGACTAGG
>SL2.50ch01:91816712-91816752
CCCCTTTTTCTTCCTCCGATCATTCAATTTTACTGTTTCC
>SL2.50ch01:91866183-91866223
TTTGTGGAGTGAGGTGCTAGCTATTTAAATGTAGATTATG
>SL2.50ch01:91881223-91881263
AGTAGTTCACACTCATCTTTGATTTATGCGATCTTGTTGG
>SL2.50ch01:92005513-92005553
AGAAGAGAAAAAGACCATTAGACAAAGAAAAGGTGTTTTG
>SL2.50ch01:92068451-92068491
ACTTCCTGAACAACGACGACTACACATTCGTTGGAGTTGG
>SL2.50ch01:92087645-92087685
GATTGATACTTCAAGTTCCGAAACTTTCAGTTAGTTACAG
>SL2.50ch01:92137053-92137093
TCTACTAGTTGTTTTCTTTCCGTTTTTGTGGGTCTATATC
>SL2.50ch01:92153005-92153045
TTTCCCTTACACGCATAAAACTCCCATTATGATCAATTTC
>SL2.50ch01:92198419-92198459
CTTGTTAGTTTGCTGAAAGTTATGTTTAAGGGTGGATTTG
>SL2.50ch01:92215676-92215716
AATTGAGTAATATGCGTGTCATAAGTATTCAGATGTATGG
>SL2.50ch01:92231297-92231337
ATATGGTTTTCGGACTTTCAGGCTCAGACTCTGGTTCAAG
>SL2.50ch01:92246496-92246536
GTCTTCATTCAATTTCCTCTGAGATAGTGAGAGATGGTTC
>SL2.50ch01:92263252-92263292
TATGATCTCTAATTCACCAGCTTGCCATTAGACTACTTAC
>SL2.50ch01:92391163-92391203
GTGAATGTATATTGTATGGCTCGCTTGGAGCAAAATTAAG
>SL2.50ch01:92423756-92423796
TTTTGCATGATACACCAATGATTTTGTCAGGCCCAAGAAG
>SL2.50ch01:92443360-92443400
TGATGACTACCAAACATCTTTTTCACATTCTCTCTTCTTG
>SL2.50ch01:92475660-92475700
GGACGATGCGATTCTACCGAAACTGTGATTCCGACTGTTG
>SL2.50ch01:92507798-92507838
ACAGATCTACATCAGCTAGCACGCACCTCAACTAATAATG
>SL2.50ch01:92541210-92541250
AAAATGGAAGATATTGCATCTCCATGGAAAACTTTGACAC
>SL2.50ch01:92556642-92556682
TGGTCAGGACATTATAGCATTCCTTCACTGAGAATTTACC
>SL2.50ch01:92686645-92686685
TCAAGCATGCCGGTCAGTTTCGCTTTTGACTTATTTAGAC
>SL2.50ch01:92733175-92733215
ATGTTCATGAAACACAAACTACACCAAAATAGTTACAGTC
>SL2.50ch01:92780474-92780514
CATGTGCTAGGTGAAAATCTTATTCCCAAAGACAGCCAAC
>SL2.50ch01:92802179-92802219
TTCTGCAATGGTCACCAACAGCTCACATTTGACTTTCATC
>SL2.50ch01:92973765-92973805
GAGCATATGACGTAGTCATTTTCACATGCTAGGACAATTC
>SL2.50ch01:93049841-93049881
TGATCTTATCTTGAAGTCTAGTGCCCACTTTCAGGTAATC
>SL2.50ch01:93116648-93116688
TGGCACTTGTTATCACAAATCAGGTACTCCTCCGCTAAAA
>SL2.50ch01:93131669-93131709
TTCAAATCATTAGGTAGGTCCATTATTTCCAGAAGCACAG
>SL2.50ch01:93148033-93148073
AATCAACACTCTTAATGAAGACTTAACCAATGGTGCTTTC
>SL2.50ch01:93179273-93179313
GAAGTTTGTTTTATTACTTTGTTGAAGCTGAAAAAGATGC
>SL2.50ch01:93194276-93194316
AGGGTCACTCTTGAACCTGGTAAACCCACTTTCTCAGCTC
>SL2.50ch01:93209945-93209985
ATCACTTTGTCAAAATGTATGGACTATTTGGTGTTCTACC
>SL2.50ch01:93243931-93243971
CTGAACAGAGATTACTTACAATACGCTGGCACAACAAAAC
>SL2.50ch01:93424488-93424528
ACCTTATACCTGTGCTGGTGAAGGTTCCAAGTATCCAGAG
>SL2.50ch01:93440941-93440981
AGCATACAAATCAAAATCCTTTTGCATACAATATAGACAG
>SL2.50ch01:93472418-93472458
CCTGCCCTTACTTCTGGCTGATTTCACCTTCGGGGAGTAA
>SL2.50ch01:93508879-93508919
GGGTTGAGGGAGTTGGTTGGTTGGGAGAATACAATAAATG
>SL2.50ch01:93527061-93527101
AGGTCCAAATTCGTCTTTCTGCAGCAGAAATTAGAGCTTG
>SL2.50ch01:93573336-93573376
TGCGCAGAGTAGTAAACAGCTTCTTTAACTGTTAGCGTTG
>SL2.50ch01:93607004-93607044
CCCGTTACAATGCCCATTAAGAAGTTCGGTACAATAGCTG
>SL2.50ch01:93628063-93628103
CTGCCTTTAATAAGACTAGCCATGCGCCTATTTCTTCCAG
>SL2.50ch01:93658488-93658528
AGATTAGAATGCTGTAACAGAGACTACAACTTCTAATTCC
>SL2.50ch01:93713161-93713201
CTTACCAATGGCTTCACATGTGTCCCGTATTGTATTTCTT
>SL2.50ch01:93767506-93767546
GTTCGAAGATGTAGTGAATCCATTGCATGGAAAGCTTGTG
>SL2.50ch01:93788630-93788670
CAATTAGAAGAAGTTGGTAATGATGATGATGATGAAGAGG
>SL2.50ch01:93819280-93819320
AGAAAGTATCCAATACTATCTCCATGTCACAGCTCAGGTC
>SL2.50ch01:93890992-93891032
TCTCCACTGGACAGCCACTTAATTATTCTCCTAATATTTC
>SL2.50ch01:93912649-93912689
ATCATTATTTACCTCACTCCGTCGTCGCTCTGCCAACAAC
>SL2.50ch01:93983705-93983745
TAAACACTCACAAATTCAACTTCTCAAACCCTAAATTCAC
>SL2.50ch01:94016169-94016209
ATTCGAGGAAAATGGTAGGTGGGCAGTATGGAGTAGTAGC
>SL2.50ch01:94095473-94095513
CACTTGAGATTAAGCTGGTGAGTTCTTTGGGAAGACATGG
>SL2.50ch01:94114532-94114572
TTTAGCTCTTAGTTATCCCTTTTGATTTGATCTAGAGAAG
>SL2.50ch01:94245372-94245412
CACAGGTACGACTTTAGCAGCTTCTTGAGGTCTCATATCG
>SL2.50ch01:94279209-94279249
AAGTAATAAAAATGACCGTTCGTTGTGATTCATGCGGAAG
>SL2.50ch01:94358585-94358625
CGATCATCTCGTTGTTGTTATCTCTTTGCCATATTTATTC
>SL2.50ch01:94459179-94459219
CTAAAAACGACGAGTTAGACTCAATCCCGGTCGATTCCTC
>SL2.50ch01:94478974-94479014
GTTTGCCTCGTGCCAGCAAATTTAGTGTCAAAACAGAAAG
>SL2.50ch01:94494248-94494288
AAGCATGTGAGTGTTTATGACTTGGTGTATGTATTTTCTG
>SL2.50ch01:94514006-94514046
TACAGTTATCTGAAACATTCATCTTTGGGTTCTTTTCTTG
>SL2.50ch01:94529215-94529255
GGAAACTTGGAACCTTGGTATCTATTGCACGACAGGTAAT
>SL2.50ch01:94547570-94547610
GAGCTTCTTCAACCACAAAGGGGTGCAAGGGAGAGAGAAC
>SL2.50ch01:94562630-94562670
TACCCATAGAGACATTAAAACTCCCCTCCATTTTCTACTC
>SL2.50ch01:94592810-94592850
GGGTTTTATTTCCGTTGAGTTTAGTGGATTTTGTTGTCAC
>SL2.50ch01:94672961-94673001
AGTCTTGATCATAACAACGAGTCGCATCATCATCACCATC
>SL2.50ch01:94722575-94722615
ATTGAAAGGGAATTGACGTTTCAAAAAAGGAATTTTCGAG
>SL2.50ch01:94762760-94762800
AATTAGCATTACATGATTGCTATAATGAGGAGGAGTTTTC
>SL2.50ch01:94806268-94806308
TACTAGCAAATCTTGGCTTTTTGGGCTATATTTTTCTACT
>SL2.50ch01:94852026-94852066
CTGAAAAGTACTTTGATGAGCTTAGTAGATTTTTCAGTTC
>SL2.50ch01:94889952-94889992
TTTTGAATTTGTAGAGTTTTCGAAAGAGCAAGGGGGTTTG
>SL2.50ch01:94929866-94929906
GACTATCTCATCTATTACCTGTAAAACTTTTTCCGCTTAG
>SL2.50ch01:94949192-94949232
CTCTTGAAATTGCATAATCCATTAATTCTTCAAATGTACC
>SL2.50ch01:94984926-94984966
TAGGATATGCTTGTTGGCTGCTATAATTTTAGGTGTGTTC
>SL2.50ch01:95004937-95004977
CATAAAAAAGAAGGTGGAATATAAGAAACCTACAATGCTG
>SL2.50ch01:95024549-95024589
TTTTTTTGTTGGTTTTTTTGATTGTTTGTCCTTTGTGCAG
>SL2.50ch01:95127571-95127611
ATCAATATCATTTCATTTATGTAGCAGAGTGAACCACAAC
>SL2.50ch01:95261161-95261201
ACAAGTGGTTTCGGTTAGGGTTTGCAGGGATTTGACTACC
>SL2.50ch01:95311697-95311737
CAAAGGAACAGAAGCATACTAGATTCCTATCCAGAAACTG
>SL2.50ch01:95432116-95432156
CTTCATTAGGATCAAATGTCGGTTCAAGTTGGAGAATATC
>SL2.50ch01:95450517-95450557
ACGCCGTTCATTGAGCTTCATCGCCGATGAACTCCGTTTG
>SL2.50ch01:95501543-95501583
CGTTGCTCACCTAATACTTCTTTATACTTCGGGCTTTTTG
>SL2.50ch01:95517780-95517820
TTGATTATGAGAGGTGATAAATCTGTTGAGGCAAATTAGG
>SL2.50ch01:95551653-95551693
TCCAAGTGTGGGAGTATGACAGATGCACGCAGAGTTTTTG
>SL2.50ch01:95586696-95586736
TTTTGCTTGAATACCCTATCTCGACATGAAAACAGGGACA
>SL2.50ch01:95607687-95607727
TCTGAAAAATGTGATCAATGGTAATATTCCAACGCAAAAT
>SL2.50ch01:95644907-95644947
TTTCCTTTTGTTTACTCTGTTCAACTCTGTTTCTCTTACC
>SL2.50ch01:95736480-95736520
TCCTCTATTGCAATTACATTATACATAGCTGCCGACCATC
>SL2.50ch01:95794445-95794485
TCTTTTTCCCCCTCAATAATCTTTTCTCTTCTGTTTAGTG
>SL2.50ch01:95809434-95809474
AGCACCAACACTAAATCTGAAGCCGTGTACCAGAGAGAGG
>SL2.50ch01:95826526-95826566
TTGAAATGCTCAAAGATTTTAGTTTGTACTGCTGGCAAAG
>SL2.50ch01:95861120-95861160
AATGATCAGGTTTGTGTAGATTTCCATATAGTGGGTATGA
>SL2.50ch01:95893074-95893114
CTCTCATTTCACATATGAGACTCCAAATTTTCTGGTTATG
>SL2.50ch01:95908587-95908627
AGACCTTGATTAATGTAAAATGGAACTGAATTAGACACAG
>SL2.50ch01:95971268-95971308
GGACCAGGCATTAGACCACTGAGAAATACAGCAACTGAAA
>SL2.50ch01:96026142-96026182
CAACCATTACATAGTGAGACGGGTTGAAGAAAAATGGAAC
>SL2.50ch01:96049012-96049052
TGTTGTTTTTGGAATGAAGATTAAAACATTGGTTACTTCC
>SL2.50ch01:96096243-96096283
CAAAAGTGAACATGGGAAAGGGTTTTCTCAAGGCTTTCAA
>SL2.50ch01:96126773-96126813
CGGGTTCAGCTGGCACAACTTTCTGCGCTAGGTGCTAATG
>SL2.50ch01:96212079-96212119
TCCAAATCTCCCGCCATTTCCAACTGTTCAAACGATGAAT
>SL2.50ch01:96227658-96227698
CACAATCATGAACGCCGCTTTTCCGAGTGTAGACAGAAAG
>SL2.50ch01:96259394-96259434
CAACTAATCTTTGTTTGTCATCATCACATTCTTTGATTGC
>SL2.50ch01:96274440-96274480
GGCAGAGATGACTGATCTACATAGGTACTCTGGCATGAGA
>SL2.50ch01:96289507-96289547
GCAGCTAAGGATAGGAACTATTGCTCTCATGCTTTAAGAC
>SL2.50ch01:96377045-96377085
ATCTCCGGTATTAGTCCATTTCTTCACCTTAGAATGAGAG
>SL2.50ch01:96392106-96392146
TTTGTAACCAAATGACTTGTGACGTGTTTGTACGTTGTTC
>SL2.50ch01:96407294-96407334
TGGTCGGACCTCCGATTGGATTGGCCGCCGGTACACTATG
>SL2.50ch01:96424431-96424471
TGGCTAGTCCGGTTGTGCAATACAATGACGAAACATGTGG
>SL2.50ch01:96439492-96439532
CAACTTTTACATTTTTCAACTTGTCAAAAGTTCAAACTGG
>SL2.50ch01:96485727-96485767
ATTTCACTTGACTTAGCTGTGGTAATAGAACCTTCCAAAG
>SL2.50ch01:96507095-96507135
ACGGGGACTATCTTGGCCACCAGACAGGTCCGCTTCGTTC
>SL2.50ch01:96522825-96522865
AGAATGTAAGTCATTAACAGGGAAAAAGAAAAAGGGAAGG
>SL2.50ch01:96538120-96538160
TAATCCTCCTAATTCAGGGATCACTCCACTTAGACTATTG
>SL2.50ch01:96579326-96579366
AATTAGGAAGAGGAACACGTCCCGATTCGATACGCCTGAG
>SL2.50ch01:96594930-96594970
CCCACTTTCCTAATACCTCTAAGCTTCACGCATTATACTC
>SL2.50ch01:96610310-96610350
GAGGAGGAGAATCTCCCGCAGCTTCCTGATGAATTAATAT
>SL2.50ch01:96662860-96662900
TTTCGCCATAATCTCAAGATTTTCTACTCGATTTCCACTC
>SL2.50ch01:96700216-96700256
CTCAGGGACTTAAAAACTTCAACAAATCAGCAAGGGATCT
>SL2.50ch01:96807692-96807732
AAGAAACGCCATTGCTTCTTGTTCGGTGTTCTTGACAATC
>SL2.50ch01:96945648-96945688
TGACATTTGCCAGGTACTAATAATATTCGAGTTTGGTTTC
>SL2.50ch01:97046195-97046235
CCCTTTTCAGTGCTTTAACCCAAAAACTCATCTTCTCTAC
>SL2.50ch01:97087891-97087931
TAAACTGAGCAGTATTTATCAAGTACAATTCCACGAGTTC
>SL2.50ch01:97118817-97118857
TGAAATTTGTCTTTTCAAAAGCATTCCAACCTTATCAATG
>SL2.50ch01:97240773-97240813
CCCATGTCATGATCGAACCCAAATTCTTCCTCAGCGCAAC
>SL2.50ch01:97325750-97325790
AGAGCAAAGTATCCCTCACAACCAAATAGCTAAACAAGTA
>SL2.50ch01:97402359-97402399
ACTTATGTTTCAAGTCTGAACAAAGCTAGGAAGCACTTAG
>SL2.50ch01:97434864-97434904
TATATTGAAGAGAAAAAAAGAGTTGCAAGCCATCAAAATG
>SL2.50ch01:97495457-97495497
GGAAGGATAAACATCATGGAGTGGAGAACAACACAACAAG
>SL2.50ch01:97510469-97510509
GTCTCATGAAATGATCTTTGCCTTTTGGTTATCTTTTATC
>SL2.50ch01:97581213-97581253
CATTTGCGTTTCACCATTGCAAAACCCATACTGAATCATC
>SL2.50ch01:97720705-97720745
CTGTGTGTCGTTGGATCAATGCCCCGACTCAAAAGCTTCC
>SL2.50ch01:97736080-97736120
TCTACCTTAGCATACAGCTCAACATAATGTCTGAACTCAG
>SL2.50ch01:97751111-97751151
TCTATTTCCTACAAAGACAACGCCTGACCTCCATAAAAAC
>SL2.50ch01:97781545-97781585
CTACTTAGATTGTTATTGGTGAAGTTGCAGTTGTGTTTAC
>SL2.50ch01:97833128-97833168
ATTTTTCTTCTCTTCTCTTGCTTTGTTCATATGGCTATTC
>SL2.50ch01:97882850-97882890
CTTCGAGTAAGATCTGGATCAGAAAAGGGTAGAATGAGAC
>SL2.50ch01:97932379-97932419
AACCTGAGTAGGCAACAAATAGCCATAGACCTTCTTACAG
>SL2.50ch01:97947685-97947725
ATCGTTTTCTCCTTTTGTTCGCATCAGCCTCTTCATACAC
>SL2.50ch01:97963731-97963771
GTTATTGAATGTTACTAAGTTCAGTCAATGATGCTGTTGA
>SL2.50ch01:98058926-98058966
CCGAATCATTGATAAAATAATTGGCAACGAAATGGATATG
>SL2.50ch01:98089002-98089042
AAAAACATAAATGTTGAGCTAGCCACTTACATTAGACAAC
>SL2.50ch01:98164484-98164524
AGACATAACCTTCTCAAGGTAGCGGCTATACCAATTTCTC
>SL2.50ch01:98220489-98220529
TCAACACTTTGCTATTGAATTGAATGTGGCGAAGCAAATC
>SL2.50ch01:98255061-98255101
AGAGAATCTTTCGAATCAAGAGGAGGTAAGAAGGAAGCAG
>SL2.50ch01:98286645-98286685
GGAAGCATGATTTGAGGACCAGGCTACCACTCAAAGTTAC
>SL2.50ch01:98388360-98388400
CCATGGGCACATTAGTCTTTGCGCGAAATTTCATGGATGT
>SL2.50ch01:98408625-98408665
TGAGCTCATGGCGATTTCCATAAAAAGCAACCTAGGAGAT
>SL2.50ch01:98423967-98424007
ACGGATAGAAATTTGAACGAGGGAAGCTCCATACAGATCG
>SL2.50ch01:98455254-98455294
CAGGAGGTACTTTGTCATTTAAGTACCCCTGCTCACCAAT
>SL2.50ch02:1125731-1125771
AGGTGGAGATGGAATTGCTTTATCCTCAGTTTCATGTTTG
>SL2.50ch02:1238312-1238352
TGGTAATGCAACTACAATACATTTCTTCCTTCGGATAGAC
>SL2.50ch02:2191475-2191515
TGATGAATAGTATCATGCCTTGTTTGTAATCTTCAGTTTG
>SL2.50ch02:2536308-2536348
AGTCGAATGGCAGATCATCTCGAAGCTCAACTACTCTTCC
>SL2.50ch02:2553118-2553158
CCTCCTGAAAGGTTAAAGTTTGGTCTGGTTCCTGATAGAG
>SL2.50ch02:2568308-2568348
TTCCCATGCTCAGATCTTTTGAAAAAATTAACTAATTGAC
>SL2.50ch02:3229671-3229711
GAGGAGAGAACGACGGGAGAGCGGGGTTTAGGCGAGGAAG
>SL2.50ch02:3272689-3272729
TTGTCAATATTGCATGTTCATGTTGATCATGTCTCTTAAG
>SL2.50ch02:3732936-3732976
CCAACCTTATCTACTCCCATCAATAGGACTTTGAGTTTTC
>SL2.50ch02:4070923-4070963
CTGTTGGTACCAAAAACAAAACAAGACTTAACACCTCTCC
>SL2.50ch02:4337539-4337579
GCTGAGCAGATCAAGACAATTCTATCGTTTAATATGGTTG
>SL2.50ch02:4486019-4486059
TAAAGACCCGTTCTTTCTGTGCTAACAAAAAATTTGCCAG
>SL2.50ch02:5077638-5077678
AAGTTATGCAGTACTGAAGATCAATTTTTACTAGCATCTC
>SL2.50ch02:5187298-5187338
ATCGATCGTGGCTTGCACGAATCGGCCAAAGGTTGATGAC
>SL2.50ch02:7331276-7331316
GACTCAAGGCAGTAATCCAGAACCAATTATTGCCTACATC
>SL2.50ch02:7494086-7494126
ATTAAGGTGACCAGTGCAAAGGATATTCGAATGAATACAA
>SL2.50ch02:8039247-8039287
ATGACATTATCATGGTTTGACTTTCAAAGAACAATCTTCC
>SL2.50ch02:8054463-8054503
GTGGATAGGTTGACTATCTATGTCCGCTCATTTCATTCCT
>SL2.50ch02:8330691-8330731
AGAAAGCAACTGTCTCTGACTATCAGTAAACTCTCTGCTC
>SL2.50ch02:8405721-8405761
GAAAAGCTATACCAGATGGTCCAGCTCCAACCACAACAAT
>SL2.50ch02:8910953-8910993
ACCTAGTTCTACTCCAAATGATGGGATGCCTCCTCTAGCC
>SL2.50ch02:8943796-8943836
GCATCGTGGAGTTAGCCCACATAAACAAGATAAAAATAAG
>SL2.50ch02:9053081-9053121
ACAACAGTCACCAACCTGGAAACCCTAATGGGTCTGATGG
>SL2.50ch02:9216150-9216190
AGCATGCCTTATGCCTTCCATAGTGGGTTCAGCCTCATAG
>SL2.50ch02:13164741-13164781
AGATTAAAGAATAAAAAGAGACAGTTTCTACTTGGGACAG
>SL2.50ch02:13824030-13824070
AAAACAACCATGAGCGTCTACAATATTATAAGTTTCTTCC
>SL2.50ch02:14883535-14883575
AAATAAAATGAGCATCATCTGCACCAGCATCTTCTTTATC
>SL2.50ch02:14935706-14935746
CTCAGCAACTCAGGTTGCACCAAAAGAAGTTTACCTGACA
>SL2.50ch02:15288276-15288316
AAAGAGTATCAAATTCAACCCGATTATTCCTTTCAACTCC
>SL2.50ch02:15390702-15390742
CCTTTAAAGTCTCATAAAGTACATGCAGTAATGATAATGG
>SL2.50ch02:15649381-15649421
AATAGTAAATTGTCAAACTCTGCAAAGCATTGAGACTAGC
>SL2.50ch02:15672234-15672274
AGTTTGGGATTTCCTTTGATCGTGATGGCTATGAAGAAGC
>SL2.50ch02:15736495-15736535
CAAGAGCCAACTGGACAATCAAAATTGAGAAAGCAAGCAC
>SL2.50ch02:15760438-15760478
TTTAACATACATAAGAAGGTGTGTAATTGACCCTGAATAC
>SL2.50ch02:15775722-15775762
AGTAAGACTTTGTAGAATGTAAAACGCCATTAATCTCAAG
>SL2.50ch02:15828931-15828971
TCTCCTTTCTAACAAGATTAGCCTCATGCCACCTGCAGTC
>SL2.50ch02:15989359-15989399
TACAAAAATATGACTTCAGCAGCCCATACCTTCTACGATG
>SL2.50ch02:16559679-16559719
TACATTGTACATTGCGATAAGGACAAGTGCATACCTATAA
>SL2.50ch02:17950695-17950735
CAGTGACAACATCAGCCCTTTTTGTAACTCTTGTATATTG
>SL2.50ch02:17970816-17970856
TTCTAATTGCAGGCGACTACAAATACATAAGGTTAGATTC
>SL2.50ch02:18374849-18374889
CAAGGTTTAAACTTGACAGGAGCTGATACTGTTATCATAC
>SL2.50ch02:18528650-18528690
GGGGATAAGGCTAAGCGGAGTGAAAAGAGTTTTCCATGAG
>SL2.50ch02:20244504-20244544
CAGCGGTAGGTATAGTGACTTAGTTGAAAAGGTTATTTTT
>SL2.50ch02:20277744-20277784
ATTTTTTTCACTGAGAAAACCCCTTCTGAATTTGGACAAC
>SL2.50ch02:20334088-20334128
AGTTCTTGAAGATACAAGAAATCGCACTCTCCATGGCATC
>SL2.50ch02:20374869-20374909
TCTTCTGTCCACGTCAGCAAGAATAAAGGATCATTCTCAG
>SL2.50ch02:20819233-20819273
AACACCAAGTAAAGGGCTTGATCTTTGACCAAGTTTCATC
>SL2.50ch02:20851553-20851593
GTCACTGTCGCACGTTCTCGAGCTAAAGGTGGAATCTAGG
>SL2.50ch02:21271032-21271072
GTAATTATCGGACTGTCCAACATCAGTCGCTTACAGAGTC
>SL2.50ch02:21305987-21306027
GTTTTTACTGTAGATACTAACGCGAGTGACTCATCTCCTG
>SL2.50ch02:21384567-21384607
TTTTCTCAACTCTCTCAAAAGTTGCGTAGTAATTTTGTTC
>SL2.50ch02:21482025-21482065
AATGGAGGGAAATCCACATCTATCAGTAGCACATGAAACG
>SL2.50ch02:21772059-21772099
AGGACACGCATTAGAAAAATCTTGTGCAGAAATAAAGCAC
>SL2.50ch02:22090922-22090962
TAAGGATTGTAGAAGCAGAATCAATCCGACACGTGTTATG
>SL2.50ch02:22231820-22231860
TCTCCACCTGTAAACTGAGATTCACAAAATTTCCCATTTG
>SL2.50ch02:22520275-22520315
GGATTAAGTGAAGACATACCGGTCAATCAATCAAATATGC
>SL2.50ch02:22567903-22567943
AAGACTCAGAGCTTTCTAAGTCTAAGGGAGAGCGGACAAG
>SL2.50ch02:22637368-22637408
GGACTCCCCGTCCACACTCCAGTTGCGCTTGGGCATGAAG
>SL2.50ch02:22954637-22954677
ATTATCCTACCAATGAATGGTTCCAAGGGCAGTTGAAGTC
>SL2.50ch02:22975366-22975406
AATCTCCTGTTTTCTCGACCCAACAAGAGAAGTAGAATCC
>SL2.50ch02:23172684-23172724
TGTGTGGCTTTGGAGGTGATGCGAAAGTTTAAGACTCAAC
>SL2.50ch02:23284828-23284868
GACCTAATGACTTTCATCACATGTTCTACCAAAAATACTG
>SL2.50ch02:23335518-23335558
CACTTCACAAATCTCTCAGTTTAAGACAAGTATTGTTTCC
>SL2.50ch02:23362122-23362162
AAAAAAAGGACCATTTAAGGTCAATTCGTGCAATCAACTC
>SL2.50ch02:23377585-23377625
CTGCAGACAAATGCACTAAACTGCACTCATATTTTGTAAT
>SL2.50ch02:23488801-23488841
GATTTGGGATTCAGATACCTTGTTAGGCTCCACTTTTGTG
>SL2.50ch02:23612658-23612698
TGAAATTGCCTGAAATGCAGTAATTATCCCATTAGAATAC
>SL2.50ch02:24131278-24131318
AATTTGTTCTGTAGATTTGTCCTGCTCTTTAGGAATTTTG
>SL2.50ch02:24210073-24210113
AGACAATCGACAAAAGTGTCAAACACAGAAGCAGCAGCAG
>SL2.50ch02:24420775-24420815
AGATTCAAGAAATCTTCCAAGAAAAAAATGGTTGACGACC
>SL2.50ch02:24576047-24576087
AAAGTTGTATACATGATAAATATGCCCCAATTTACAACAA
>SL2.50ch02:24607584-24607624
ATACTTCCCAGCAGCCTGTGGAAGAACACATTCACCTTAG
>SL2.50ch02:24667166-24667206
CGTGCCGTTGCCGGATCTTCTAATTTTAATAGTGTTGGAG
>SL2.50ch02:24688417-24688457
TGTGTCAGATTTGGGATTCAGTAACCAAAAGATGAAGCTG
>SL2.50ch02:24712383-24712423
GTTCACTAGCGGCGGGAGAAAGTCTTTTATCCTATTTGTC
>SL2.50ch02:25166464-25166504
GGCTGCTAAACCAGCAATATGAGGGGCAGCCATGCTTGTA
>SL2.50ch02:25245578-25245618
GAGCCTCAAGTCTAGCAGGCTGACATTTGATATGATTTTG
>SL2.50ch02:25775430-25775470
TACTCGCAATTGGACTCTATTCATGCCTCTCTTGAAGAAC
>SL2.50ch02:25936947-25936987
GTTGTGTCTTCTATCTTCTCCCTCTTCAGATGCTTTAATC
>SL2.50ch02:26440386-26440426
CCAAGAAGATGCTCCAAAGAAGTCATATCCATCAGTTCAC
>SL2.50ch02:26754035-26754075
AAGCAGCCAGCGCGCAACCAAGAAATAGGTGACTGCTTGC
>SL2.50ch02:26907570-26907610
ATTGCAACAAATCTTGCAACTTTTCTATGCTCTTCAGCTC
>SL2.50ch02:27048091-27048131
TTCAACTGCTGCTGTTGTTTTCACTGTAGCATCAATTTAC
>SL2.50ch02:27224208-27224248
TTAGCTGCTTCTGGTCCCTTCATAGCTGCTGCTGCCAATC
>SL2.50ch02:27301750-27301790
ACTCTAATGTTTCAATTGGTAGCATATACGTTGTTGATCG
>SL2.50ch02:27899699-27899739
ATGGCTGATTTGGATAAGTCAAACATATTCATAGCTGGTG
>SL2.50ch02:28007703-28007743
CAAGCAACAATGAGGTTTATTTTGTACCAAAAGTTATTCG
>SL2.50ch02:28092138-28092178
GAAGCTTTTAGAAAGAATCCGTTTATGTGTGAGCATTCTG
>SL2.50ch02:28214256-28214296
TTGGACATACGATTTTTCGCTGATTTCAAAGACCAGTTAC
>SL2.50ch02:28274512-28274552
ATATCGCTTGAGACGTGCCGGGGAGGTGGTCGAGAAACTG
>SL2.50ch02:28467892-28467932
ATCTCCTTCCATTTGGATCTACAGATGGGGCAAATGAGGT
>SL2.50ch02:28503051-28503091
AATTGCTTCATCGATTCTTTGTCGTGATTCTGATGTCTAC
>SL2.50ch02:28525433-28525473
ACACAGTTTCAGCTATCACATTATTAGGATCTGACCATTC
>SL2.50ch02:28847455-28847495
ACAGAAAATCAGAGAAAATTTCCCCCATGTTGGTCTTCAC
>SL2.50ch02:28977303-28977343
AGAAGTACCTCAGCTTCTTTTTGAATTCTTGAGCACTTTC
>SL2.50ch02:29258368-29258408
CGCCAGCGTTGACCATTTCATCAACGGTTGACCAAACATC
>SL2.50ch02:29535194-29535234
TTTCACATTTAAGCATTTTGAATGACCTGGTTATGGTATG
>SL2.50ch02:29729731-29729771
ACTCTCAGCACAGCCAAACATGAACATGTAAAAGGTAATC
>SL2.50ch02:30467208-30467248
TTCATTTGCATAATTACCAAATAGAATGGTGAGAAATACG
>SL2.50ch02:30673844-30673884
TTTACAGCCACACAAGAATCTATGACTTGTTTTATGTTAG
>SL2.50ch02:30706064-30706104
ATTATGAGCTCTGTAACTCAGGATTTGCATACAGGAATTG
>SL2.50ch02:30788620-30788660
GGGAGTAACAGCGTCCAGTTATCAAGATAAATTGGTTTGG
>SL2.50ch02:30965388-30965428
TCTCGTTCTAATCGAGGACGACGAATTCCCAATTCAAAAA
>SL2.50ch02:30983786-30983826
GGTACCAGCAATTTATGGTCTACTAATCCTGCTTAGTTCC
>SL2.50ch02:31081038-31081078
GCTGATACAATGATTGAGGAAGCTGAGGAACTCATAAAGC
>SL2.50ch02:31239634-31239674
GTTTCTGTTCGTCTAGAAGACCTAAAATCCACCATTGAAG
>SL2.50ch02:31274792-31274832
TCTGACATCAAGCTTCAAATTGGTTTGTGCATCAAAGTCC
>SL2.50ch02:31315821-31315861
AAGTTTTTTCTTCTCTGAACTTCAAACGCTCCCTTAATTT
>SL2.50ch02:31384360-31384400
CTTCTTGTTCCTTTTTAATAAGAATATGGTAGGCTACGTC
>SL2.50ch02:31491455-31491495
CATCTTTGGTAGATCTATTGTATTTCATGTGGCTATTAAC
>SL2.50ch02:31539602-31539642
TCCAGATGGTTCTGCCAACTCCGGGATGGTCTCTCCTCCA
>SL2.50ch02:33159950-33159990
CGTGCAAGGTAACTATTTGGAATTTCGTTGTTCACTTTTT
>SL2.50ch02:33290268-33290308
ATACCTATGAAGCTTTTATAACAGCAACTAAAACATTTGC
>SL2.50ch02:33309802-33309842
ATGTATTTGCTGGAGTTGGAAACTGAAACTAACTGTAGTG
>SL2.50ch02:33324950-33324990
CCACAACTTTAAAAAATCAACTTACTACTTTACCCCAAAG
>SL2.50ch02:33345397-33345437
CCTTCCCTACCAGTGTAAGCATAAATTCTGAGTCCGCTTC
>SL2.50ch02:33365365-33365405
TTTACCTCCAAGATCTGGAAAACATTCATATTCAGGTAAG
>SL2.50ch02:33401794-33401834
CAAAAAATTACAACAAGCTCCACGCAGCGAGCAGTGATAG
>SL2.50ch02:33435097-33435137
AGTAGTAGTCGTATCAAATAACTGAGATGGCTTCTTGTTG
>SL2.50ch02:33481680-33481720
GATAAAGAGAAACCGGCTCCGAATTCTTCTGATGCAGCTC
>SL2.50ch02:33640177-33640217
TCAGCCATAGAACTCCAAGGGGTCGAGGCCCATAATGCAC
>SL2.50ch02:33673437-33673477
AAAGTTCACTTTTAATTCAGAACTGAACCATTAGAGCTTC
>SL2.50ch02:33706357-33706397
TATAGTAGATTCACCATTACATTCATCTGATAAGTTCCAG
>SL2.50ch02:33849292-33849332
GCACCCCGACCAGGTGCTGCTCCACGACCTGCTGCCTGAG
>SL2.50ch02:33941589-33941629
TTCCATTACTTGATCTCATTCTCTTGGGTGAGTAAATTCC
>SL2.50ch02:33957827-33957867
TCAGTCCATAACCACAGTATTTGTGTTAATTGTGAATGTC
>SL2.50ch02:34157050-34157090
GATTTTTCAAATCATCAAGATCTAAAACCAAACACTCCAC
>SL2.50ch02:34220464-34220504
GATAGTTATAAAACACAAGTATGTTCTCAACTTGCATAGG
>SL2.50ch02:34298110-34298150
AAATGTGTACCTCAAGTGCCCTTTCGAAAAAACCCAAACC
>SL2.50ch02:34366148-34366188
TTTAGGATATCAAAGGTGCCCGAAGAATGGAGGTGGAGTA
>SL2.50ch02:34400423-34400463
AGGAGATGCACATCTGAAATTCTATTTTGATTATTAAAGG
>SL2.50ch02:34445735-34445775
AACTTGTAGGTCTCAAGCTATGGCTTCGAAGGTATCAATC
>SL2.50ch02:34472631-34472671
TTGCTAATTTCTGTTCCTAGTTCCTCCCTAATCTAATTTC
>SL2.50ch02:34526238-34526278
ATGAGAACTCGATTCGAAAGCCATTATTACTCCCTACTAC
>SL2.50ch02:34550009-34550049
CCTTCTCTTTGACTTCACTTCCTTGTTTAGTTTCATACTC
>SL2.50ch02:34665100-34665140
AATGCAACATGGATTGAGATTTAGTGATTATGCTCGTTAC
>SL2.50ch02:34812865-34812905
AATAGTGCATTCAAAATATGATTGACTTAAATGTTTGTCC
>SL2.50ch02:34892023-34892063
GTTGTTCTATGTATTCAACCTATGTGTGTGTTTTTACTTG
>SL2.50ch02:35044194-35044234
GTTAAACCTCGTTTGAACTCTTTTCGTGATCCTGTCTTAG
>SL2.50ch02:35160925-35160965
CTCTTTTGGTTTAATGACAAATCGTAGAGTTTTACACTTC
>SL2.50ch02:35177537-35177577
TGCAGCGGGGTAGACATCTTGACCTTGAACTGTTTCTATG
>SL2.50ch02:35214001-35214041
CCTCCAACGCCAACGATGGACGCTGCCAGAGGTGAAGCAG
>SL2.50ch02:35234186-35234226
AGAAATGGGGAAGTCAGTGAAGTTTGAAGGTATAAGTGAG
>SL2.50ch02:35249845-35249885
ATGATGTCATTGAGCATTACTCGAAGGCGAAAGGTACAAC
>SL2.50ch02:35305280-35305320
CTGCAACAGGGTATTATGGAGGAACTATGAGAAAACCTTC
>SL2.50ch02:35355294-35355334
ATGGTGAAAGTTATTTGTCTGAGAAGGTCGTTGCAGAATC
>SL2.50ch02:35399775-35399815
TGTTCTTGCAAACGTGAGTCTGGGACGTCCGAAGGTGTTG
>SL2.50ch02:35414892-35414932
AATTCGCTGCGTTTCACTGTCCGGTTGAAGGATCTAACAG
>SL2.50ch02:35435990-35436030
TGAAGGAAGTTACCAGCTTGATTGGGAGAATAGGTTGAGC
>SL2.50ch02:35558974-35559014
TGGAGAGCTTCCTCAACAAAATCTCCTTCATATCCATTAC
>SL2.50ch02:35795328-35795368
TAATCGCCCGTCACTAGAGAACATATATGAATCAGCACAG
>SL2.50ch02:35827523-35827563
GCCTTGTACATCATATCTTCTGTGATCCTTAATTGCTCTG
>SL2.50ch02:36073741-36073781
ACACTCTCTCTCTAACCTTTTCTTGTAACAACTTAATCTC
>SL2.50ch02:36230159-36230199
CACGAAGGCTACACCGTTGCTATCCTTGCCCGTGACTTAG
>SL2.50ch02:36319843-36319883
TCCAGAAACTATAAGTCAGCAAGACTTTATGAGAACTAAG
>SL2.50ch02:36441845-36441885
ATGGCAAATTGATAACATTGAATCCGTCACCGACGTAAAG
>SL2.50ch02:36582546-36582586
ATACCAATTGGAGTATTATACTGAAACGAGTTGTTAGTGG
>SL2.50ch02:36608670-36608710
TTGTCATAAACAAGATTGTCGATAGCAGTCCAGAAGTATC
>SL2.50ch02:36696601-36696641
TGCAGCTGGACCTTGGAATCCATTAAACTGAAAACTGAGC
>SL2.50ch02:36793304-36793344
TCTGCACAGTTTCTCTATATATCCATTTGATTCTTCAGTC
>SL2.50ch02:36836212-36836252
GAAAATGACCAAAATAGCAGCACATAGCTATACTCGTAAC
>SL2.50ch02:36851951-36851991
TTCATATATCGTCAATTCCCTTTTCTTTTCTTTCATTAGG
>SL2.50ch02:36872289-36872329
CCGATAGCATCAGTAGTTTGGTGGTAGAAATTGATACTCG
>SL2.50ch02:36986431-36986471
TCTGCAAATGTATTAGCCGGATTTGTTTGGTATTCATTTC
>SL2.50ch02:37171507-37171547
CTGCTGGTCCAAAATCAACTGTCATAGCCATTCCTAACTG
>SL2.50ch02:37186995-37187035
ATTTCTACGAGTCATTTTACATAGAGCATCACTTACACTC
>SL2.50ch02:37271783-37271823
TGCTGGTGCCCTGCACTGCTGTTCCGTCCATTTTCCTATC
>SL2.50ch02:37287613-37287653
CAATTAGCAGACAGATTTGTGAGCTGAGTAGTAATAATGG
>SL2.50ch02:37352884-37352924
CGATGATGAGTACGGATCAAGGCAGAGAAGGAAAAGTGAG
>SL2.50ch02:37401378-37401418
GCAAATATGGACTAGATACTGTTTATCATCAAAAAATTGC
>SL2.50ch02:37558116-37558156
CACCTATGTTATAATTATCCAGGATTTTATACAAATCTGC
>SL2.50ch02:37602145-37602185
AGTACAGGTACTATGGGTTTTGTTCCTGGAGCACCTGAAG
>SL2.50ch02:37722042-37722082
GTTCGTTTTTGCAGAAGCTATGAAGAGATTAAGGGAGGAT
>SL2.50ch02:37738803-37738843
CGTCAACCGATGGCTGAGGCCCGAGGTCTATTTATCTCTC
>SL2.50ch02:37811644-37811684
GCATCTGAAATTGAGCAAGATTTACACAACACAACTAATA
>SL2.50ch02:37876904-37876944
TGCTTCGCAATTTTTGACCACCTATACCATAAATTGAATC
>SL2.50ch02:37912397-37912437
TATAAAGCAAAAGAAGCAACAAGGGAGAAGAGGCTGAATA
>SL2.50ch02:37935574-37935614
CATTCCTTATCCCATTTTGTCCTTCTATTTTTACTTGATG
>SL2.50ch02:37950763-37950803
TCCTGATATGATCAAATACAGGTAGTTTTCGACATTCTTC
>SL2.50ch02:37980856-37980896
GCATGAAGTCTTTAACAAGCTATGGGATAAACTTGAAAGG
>SL2.50ch02:38001650-38001690
AGCGGGTAAGATTATTTCACCTTCAAGCAATTTGTTAGCC
>SL2.50ch02:38026405-38026445
TTACTAACTATAGATTGATGACTTGGAGGGTCACGGATAC
>SL2.50ch02:38096616-38096656
AAGATGTAACAGGATAACAGCCACATTAAAGTGGTTTGAG
>SL2.50ch02:38111724-38111764
CTGTGGATCACAAACTTTCGTCCCGTTTGTAGTTTTAAGG
>SL2.50ch02:38174598-38174638
CTCAATTCCAATCAAGCACAGTTGAGCCGCATGGAAAATG
>SL2.50ch02:38190881-38190921
GAATGACATATTTCGCTTGAACTATGCTTGAAGGGTTCTG
>SL2.50ch02:38205885-38205925
GCATTGGTGGTAATCTGTAGGGAGTTGGCATCTTTGGTAG
>SL2.50ch02:38221635-38221675
ACAATCTCACATTATGGTACACGCGCACACACTTTTCTTC
>SL2.50ch02:38282259-38282299
GTGTGAGACTAAGCCAAAAACCTATTCAAACTTCTTTAAC
>SL2.50ch02:38298039-38298079
CGTTGCTCCATACCTTCACATAGCAAATCAAAACGCAAAG
>SL2.50ch02:38335556-38335596
AAGGTCCTCTCTAGGTAGCCATTTGCATCACTTACCTGTC
>SL2.50ch02:38483463-38483503
AAGCACTTTAGTGTATTGTGCTGCCATTTAGAAAAGATTG
>SL2.50ch02:38517973-38518013
GATGTAGAATAAGAGATGCTGAAGGGCTATACCAACATGC
>SL2.50ch02:38612255-38612295
CTTGATTTGATGTCCCTATGATAGACTGGAACAGAAGTTG
>SL2.50ch02:38628970-38629010
AATATTTTATTCATGACAAAATAGTTGGCCTATAGCACTG
>SL2.50ch02:38644783-38644823
AGAATTGTATATTACTATATCATGCAAAATGACGGGACAG
>SL2.50ch02:38779847-38779887
AAGTACAAACTATTCTGGGAAATACACTGTTCCGGTATTG
>SL2.50ch02:38795394-38795434
CGGGCCAATTACTTTGGTAACCTTCAGAAGGGGGTTTTAC
>SL2.50ch02:39050122-39050162
TCTGACAGCTGTTTGGTTAAATTAACTCTTATTATCCTTC
>SL2.50ch02:39096983-39097023
TCAGTGTCTTCAGAAGCTACCTGCTTCCAATAACAAGTTC
>SL2.50ch02:39204662-39204702
CCAAACACTACTTGGCCCCGACCACCACCGCAGCAACAGG
>SL2.50ch02:39220358-39220398
CGAACAGGAACAAGGCCGTGGACGTGGTCGTGGTGGAAGG
>SL2.50ch02:39237434-39237474
CTTGACATTGCTGATGAAAACTTAATGTTAGCACTTTTTG
>SL2.50ch02:39321149-39321189
TGGAGGTTACACTTGGTCTAGATGGGGATGAACAGTTTAG
>SL2.50ch02:39396738-39396778
AGCTTCAATGTGGAAGCACCAGAAATAAGGGGAAGAAGAC
>SL2.50ch02:39453889-39453929
AAGTCGATTGGACGTATGTTCTTATTATTTAACTGTGGTC
>SL2.50ch02:39470341-39470381
TCTCCTATCTCAATTAGTCAAAAATTTACTCCAGGTTAAG
>SL2.50ch02:39486045-39486085
ATTATAACTGTCACTTGACAAACCCAAATCTATTACAATC
>SL2.50ch02:39532451-39532491
TTCATCGCCAAAGCAACATTAGAGACCAGATCACCCATTG
>SL2.50ch02:39614189-39614229
TGATTTATAGCCACACCAACATCTATGGCTTGTTTGAGAC
>SL2.50ch02:39651471-39651511
TATCAGATAAAAACAGTTGAGACTATCCACCCTAAACCAG
>SL2.50ch02:39684327-39684367
TATAAAAATACCCTGACCATATAATGTGACCCATAAAAAC
>SL2.50ch02:39820183-39820223
GAGTAGCTAGGACACACGAAGTTTCCTGCTAGTGTTGCAC
>SL2.50ch02:40001588-40001628
GTAACTAACACTTTTGGAGGTGGTTGGTATAGCCCTTATG
>SL2.50ch02:40037633-40037673
GATGTGGGAGCATATTTGTCATTATATTGGTTGCCAATTC
>SL2.50ch02:40071016-40071056
TCTAGCCAATGCTGGGCAACAGAGATACACATATCAAAGC
>SL2.50ch02:40116990-40117030
CTTTCTAATGATTGGCAAAAATCTCCGCTGTTGGCTTGTG
>SL2.50ch02:40221764-40221804
TTCTAGAAGGTTCAATTCACTAGTTCCTGAAGTGGACAAC
>SL2.50ch02:40317701-40317741
AATTGGACCAATGTTTTCTTAAATAGTGCTATTGGCTAAG
>SL2.50ch02:40366605-40366645
TCCTTTCAGGCAATTTATCAAACATCTTGCGGGCGGACAC
>SL2.50ch02:40398402-40398442
AGTAAATACCTCTTCTGGTGACACTCCAGCATCTTCAAGG
>SL2.50ch02:40413598-40413638
ACCACATAATCCACCACAATCACTCAATGGAGAGTCCTTC
>SL2.50ch02:40455696-40455736
CTCTTCCTCTTCTCTGGGAGGAGTAGGATGCAGTTTTTCT
>SL2.50ch02:40470710-40470750
CCTATGGCAGGTGTTCCTTCTGGCAAGTCCTACAGGAGAC
>SL2.50ch02:40564914-40564954
CCGCGTGTTGTTGCTGAGATCATCGTAAGTTTTTCTTCTT
>SL2.50ch02:40583944-40583984
CCAAGGAAGATGTAAACGGAAGCGCGAACAAATATAGAAG
>SL2.50ch02:40628855-40628895
TTGCCAATCAATCCTATATGCTGCTTCAACTCTGTTTTTC
>SL2.50ch02:40679935-40679975
TGCTGTGCAGTGTACACTCGTATTCTGATGATCTGATTGG
>SL2.50ch02:40700454-40700494
TCTTCATCTCCAGCTATGGAGGTACACGATAACAATGCTG
>SL2.50ch02:40716279-40716319
AGGATTGTAGACTCTGTCATAGTTAATGCAATCTCTCCTG
>SL2.50ch02:40786772-40786812
TAAATGTTAGATAACAAAACATAAGCAGCACTACAGTTTG
>SL2.50ch02:40813403-40813443
ATCAAGCAGTTTAGTGCAACTGGTTATGAAAGTTCAGATG
>SL2.50ch02:40833057-40833097
TAACCACGTTGGGGCTCGACTAATTTGATGATCTTTCCTC
>SL2.50ch02:40973837-40973877
ACAAAAAGCGCTGAATCTTGTTCGAATTGTAAGTCTTTTC
>SL2.50ch02:40989029-40989069
TGAGAGTTACTACAAGGGAGTTCAGTATATATGTCAAATG
>SL2.50ch02:41004337-41004377
GAAACACAGAGATTAAGTATATACATTTCATGAGAGCAAG
>SL2.50ch02:41020261-41020301
CTTTAGTCTAGGCCTGCTTCTTCATTCTTGTTAACTATGG
>SL2.50ch02:41113697-41113737
TGTCTAATCTTCTGGAGCAGTGCAAGCTCGTCTCTGAATG
>SL2.50ch02:41128777-41128817
ATCTAAACTATCCAAAGAATGCTTTAATCTCACAGACAAC
>SL2.50ch02:41143824-41143864
TTGCTGGCAAACGGAGGCGTTCCAGAGATAGAAGGTAAAG
>SL2.50ch02:41228544-41228584
TCCTGAATAAGTGACTCAAACATGAGGAGTCTCCATACAG
>SL2.50ch02:41326215-41326255
GCAGAACACCGTCAGAAGACCATGATATCTGCTTTAGCTC
>SL2.50ch02:41341331-41341371
TGTCACAATCCCTTTATTTTTACCAGGTTTGTATCAATTT
>SL2.50ch02:41383939-41383979
GAAACTTATGCCAAGGCCTCTTCAGGCTAGAGATATTATG
>SL2.50ch02:41540819-41540859
TCCTTGTGTTAATTGCATCATATCCAGATTTGTTACATGG
>SL2.50ch02:41605290-41605330
CGGAAAAATTCAATAGAGGAGGGTCAACTCTCACATCAAC
>SL2.50ch02:41641616-41641656
GTGATCCTCGCCACCATAGGGTAACTGCACTGAATGTATC
>SL2.50ch02:41671799-41671839
CTCACAGTCATGCTCACCATCTTTTTGGTGATTAGAAGTC
>SL2.50ch02:41801721-41801761
ACTAGGTTATCTCAACAGAAAGAGTGAGATGGTAATAAGC
>SL2.50ch02:41921661-41921701
GCCGTCTGACGTAACCTCACGCGCCATTCCCGGCGACTTC
>SL2.50ch02:41941466-41941506
GGGTCCCATGCATTGTCTCCTTAGTGGACTGAAAGATGTG
>SL2.50ch02:41976385-41976425
TTCAAGAAAGTCCCATCTCTCAAGGCATCAAATTGTTTGG
>SL2.50ch02:41994159-41994199
TTGCGCATAACAATATCCATGTAAGTACCTTCCATATTCC
>SL2.50ch02:42011174-42011214
ACAGCAACTCCATGAAAACTATAATTGCTTGTGATCAACT
>SL2.50ch02:42107160-42107200
CTAATGATTGATACAACAAAATCTCCCTATGTGAAACCTC
>SL2.50ch02:42141565-42141605
TGAGACCACATGGTTTAATAGGATTTGCCCTACATAACAG
>SL2.50ch02:42180175-42180215
CATCATATCTTTGAACCAATCCATTTGAGTCCCCAAAGAC
>SL2.50ch02:42274092-42274132
TTGCCGATATTGGGAAAAGGCATCAAGTTCCAATTATCTC
>SL2.50ch02:42289336-42289376
CCTTTTAATGATGGTTTTGAGAAGACCTCTTAAGGTGCAT
>SL2.50ch02:42509092-42509132
CAGTTGCAAGGAAACAACACAACAAAGAATGACCACATGA
>SL2.50ch02:42553555-42553595
GAGCTGCTCACTCGTATCTTTGAATGCTCTGTATCCGTTC
>SL2.50ch02:42569801-42569841
CAGTGGCTTATGATAATCCAATACCTGGTTATGGCACACG
>SL2.50ch02:42585548-42585588
AGAGAATATATAGCAGGGAAGGGAACATTTTTGTTCTAGC
>SL2.50ch02:42745034-42745074
GTACAGAAGTGGGCCAGGAAAGGTGGAATTAAATTGAAAG
>SL2.50ch02:42770897-42770937
CTGCTACTAGTAATAATATGGAGAAACCAATTCAAGATCC
>SL2.50ch02:42803370-42803410
CATCTGTAACGTGGTGAGCATGACCTTCTCCACTATAAAC
>SL2.50ch02:42880584-42880624
AGCGACATGGTGGCTCATCACCTGTTGGCGGAGGCATTGG
>SL2.50ch02:42897509-42897549
CGCTGTGGAAGCTGAGAACGGTTATTATGTGGATTGAACC
>SL2.50ch02:42950001-42950041
AAACCTGCCATATTTTCTACTATCTGCAGGGTTATCATAG
>SL2.50ch02:42985068-42985108
CCGCATCTTAAGTGCCTCTTCAAAGTAATTGTCTTGATTC
>SL2.50ch02:43040466-43040506
CGATGGTTAGCGTTAAAATGTTTTCTTCAAGCAGGGTTTG
>SL2.50ch02:43057454-43057494
CCAGAAGACCATTTCTACAATAACTGCGAATCAAAACGTC
>SL2.50ch02:43175707-43175747
TAACAAGAATAAGTTTCCGACCAGCTCGATAGAACAGTGG
>SL2.50ch02:43213966-43214006
TAAAGGAAATTCCTTGGGAGGTAAGGGTCGATTAAGTTGC
>SL2.50ch02:43261020-43261060
ACTAAGAATTAAGTACTTCCACAAAACCTCTCTCATAATC
>SL2.50ch02:43291098-43291138
ATGAAAAATTAGAAGAATTTCAAACCAGAGGTGAATGCAG
>SL2.50ch02:43318102-43318142
TACCAATACTCTCTCTTCTTCAACTACCAACACTTTTTCC
>SL2.50ch02:43371884-43371924
TGCAAAAGCTGCAGAGAAGTTCAAAATGGAATCAGGAACG
>SL2.50ch02:43420759-43420799
TTTGCAGTTTTTGCTGTTCAAAATTGCCAGGGGTTTACTG
>SL2.50ch02:43464141-43464181
ACTGTTTTACCCCTGAGGTATACACTTATTTACAATTACC
>SL2.50ch02:43479168-43479208
AGCAACCTCCTTAGGATACTGATATCTTATTTATTACCAC
>SL2.50ch02:43653303-43653343
CCAAAAGCCATCAGAACAAAGTTCAGAAGCAATAACTATG
>SL2.50ch02:43668363-43668403
ATATCTGCCAAGTTCTTATGGGATATTATCCAGAAATTAG
>SL2.50ch02:43700600-43700640
GCATTTGGTAAAGAAAAGAGCAATCTTGAAGATATTAGGG
>SL2.50ch02:43788474-43788514
AAAGCATATATATTGTAAGGGTTCAAAGTGGGATTTCCTG
>SL2.50ch02:43858366-43858406
ACTCAGTAGATACATATTCTGTAAACTGCAGGTCATGGTC
>SL2.50ch02:43873465-43873505
ATCTAGTAGGAGCAGTAGTTGATGTGGTCGCTAATAAAGC
>SL2.50ch02:43889910-43889950
GGAGGACTCTTCCAAAGAATGCTGGTATTTATTTTTCTTC
>SL2.50ch02:43905773-43905813
CAGATGCTCCTAGTCCAAGTGAACCGACTTTTAGAGAATG
>SL2.50ch02:43955333-43955373
CACCACCACCACATGTATGATGACACCACCGCTACACAGC
>SL2.50ch02:43970859-43970899
GACCAGTATAAATCTGTTTCAGTGCACGGGTATTTTATGG
>SL2.50ch02:44040217-44040257
AACCAAACCACATTCTGGAGCCAGTGATTCTTTTATTTTG
>SL2.50ch02:44071697-44071737
AAAAAATCGAACTGATACATTTTCAATGTACTTACAGGTG
>SL2.50ch02:44093205-44093245
TATACCAGTAAAGACATATATATGGGTTGCCAACAGGAAC
>SL2.50ch02:44116395-44116435
CTTCCTTCCCTCTTCCTATCAAACAAGAGAACAAGTACAC
>SL2.50ch02:44186258-44186298
CCCTAATCATGCCCTTCGGAGTCTCATTTCCAATTATACC
>SL2.50ch02:44379323-44379363
CTCATGCATCGATATGTAAGCTTAATCACCCTGTACACGG
>SL2.50ch02:44477920-44477960
TTTGTCAGTGGTAGCATTCAACTTCTTGGAGAGGACCATC
>SL2.50ch02:44591703-44591743
CATCGACGTCGGTGCATACTTCACCATTCTCGCCGTCACC
>SL2.50ch02:44608210-44608250
CTTCTGGTAGGTTCGGTTAGATGGTTAGTATTTGGGAGTA
>SL2.50ch02:44683461-44683501
TGTTTTGCAAATACCACTATGTGACACTCATTACTTTTAG
>SL2.50ch02:44699971-44700011
ATATGGTAGGAAAACTCAAACTTGTAATCTTCTCCGAGTG
>SL2.50ch02:44716983-44717023
AAACACCGAGTGAGCGTTCGAGTTCCGGCTCCGAGCAATG
>SL2.50ch02:44748174-44748214
GGAAGCAATCTGCCCACTGCTAAAGATGCTCAGGCCATTG
>SL2.50ch02:44779337-44779377
CATCAAGTCCTGTTAAGATTCCAGAATGGTTCAAGAATAG
>SL2.50ch02:44794406-44794446
GTGGTGCAACCGGTATCGCCGCCGCTCTCCGCCGTGGTTC
>SL2.50ch02:44809674-44809714
TTTTTGCTGTGTTCTGCTGCAGGAGATTAGGGGAATATGG
>SL2.50ch02:44847110-44847150
TACAACGAAGAAACACACTGCCCACGTGCTAGATCTAAAG
>SL2.50ch02:44931964-44932004
AAAATTATCATAATATGTCAATCGCTGGGCTTTAAATCAG
>SL2.50ch02:44951841-44951881
GTAGCCCCATTGAGAAACGAATTAGCCCTTCAAGAAGAAG
>SL2.50ch02:44992158-44992198
AATTATGTCATGTAACTCGTAAATTTTTTTATACTGACCG
>SL2.50ch02:45008542-45008582
TGAAAGGTATATAAAGCAAAAACCAACAGCAAAGATTCTC
>SL2.50ch02:45046942-45046982
AAAATGAATTATGGTACAGGTGCCATCACTGCTTTGCTAC
>SL2.50ch02:45085210-45085250
AATTAGCATATGCAAATAGGTGACAACAAATTTTACTAGG
>SL2.50ch02:45104386-45104426
TGTGTGCACGCCTTGGCAAGAAGAGCCACCTATATGAATC
>SL2.50ch02:45225383-45225423
CATTTAGAGTATGAATTAGATGAAATGACGCAGCAAGGAC
>SL2.50ch02:45259875-45259915
CAATTGGCAAAGTTCAAAAAAGCAGTGAAGAAACATGACC
>SL2.50ch02:45279308-45279348
GAAGCAGTTTTAACATGTCTGTGACAATCTTGTATTTGTG
>SL2.50ch02:45447353-45447393
CCACTTGTGGGACTACACGGGGTATGTCGTTGCTATGTTG
>SL2.50ch02:45504376-45504416
CCAAATCGCTTTCGGAACCCTAGCGGATCAGCACGCATTG
>SL2.50ch02:45521241-45521281
CTATATTGCATTGCATGGACTATCTGTGATATAAATTTGC
>SL2.50ch02:45557800-45557840
TCCCGAAACTCTGAACAAAATGTTGGTGAGTGCTGGACTG
>SL2.50ch02:45601870-45601910
GTAAAGTATTTGGCTTAATCAACTTGAAGCGGCAACTGTC
>SL2.50ch02:45618647-45618687
TCCCCTGCACCCAGTGCTTTAAAGAAACCAAAGGTAGAGG
>SL2.50ch02:45633880-45633920
TTCGTGTCTCATTCGCCTTGGTGGAGCAAGGATGGTGCTA
>SL2.50ch02:45649168-45649208
ATTTTGTCTAGGGTGGGATTGGAGATACCTAAAGTTGAAG
>SL2.50ch02:45664344-45664384
TGATGGTCATCAATGACACCTTACCTGTTTCGATCAATAG
>SL2.50ch02:45679673-45679713
AAGAATGTTTTATTTCCATCACTAAAAACTTTTGCTCCAC
>SL2.50ch02:45695246-45695286
GGTCAGGTTCAAGAGAGAGTCTGTGAATGAAAATGGAAAC
>SL2.50ch02:45859900-45859940
ACTTTCTCCCCTGTAGATCTTGGCAGCTGTATTTCTACTC
>SL2.50ch02:45877978-45878018
CGTAACAACAATCTCTGCAAGTTCCATAATATGATCACTG
>SL2.50ch02:45911866-45911906
CGGCCAACCTTTCCCTCAAGGCCTGCTGCTACACCTTTTG
>SL2.50ch02:45944278-45944318
ATATTGTTACAGGGGAAGTGTCTGATTTGAATGTTTCAGG
>SL2.50ch02:45974016-45974056
GAACGATTTGTTCTTTGCGTTGTTTTGATGACTGAAAGAC
>SL2.50ch02:45989710-45989750
AACCATGTTCCAATTTTTAATTTTTGCTTAAAGCCCCATC
>SL2.50ch02:46004779-46004819
TTTTACAAAGCATGTTCTGATTCAACTATTGAAAATGAGG
>SL2.50ch02:46163662-46163702
AAAATGTAGTTCAAATGTGTAAAAGAAGGGGTCCCATTAG
>SL2.50ch02:46324623-46324663
TGAATAAGATCACCAATAATCTGGCATTCCATGTCTTTAC
>SL2.50ch02:46339672-46339712
AATAATAATGACGCGCGCAATCTTTTAAGTACTCAACTAC
>SL2.50ch02:46355087-46355127
ATCTGAATTTCACCTTTCTGTCCAAACTAAACCCTCAAAG
>SL2.50ch02:46479475-46479515
ACCGGACGACGCCGTTGATTACATCGTCACCGGTTCATGG
>SL2.50ch02:46495071-46495111
TACTAATTCAAAGAAATTAGAAACAATTCCAGCGAGAAAG
>SL2.50ch02:46528968-46529008
TGGAGCACTATTTTACGCAGGGAATTGACATAAGAGATCC
>SL2.50ch02:46588981-46589021
TTGGGAATTCTCTGCTTCACCAACTGCAGAAGCTGTTTAC
>SL2.50ch02:46674208-46674248
CGGTTCACGTTTTCACTCCGCCTGCCCCAAAATATATAGC
>SL2.50ch02:46779788-46779828
TCCCGTCCGCGCCTACATGTATTGGATACTTGAGAAGATG
>SL2.50ch02:46794957-46794997
TCGTCACCATCAAAATCAGCATTGTAAGGAGAAGTGACAG
>SL2.50ch02:46810017-46810057
AAATATGCATATCTAAACCAGCCTGCACTGAAGTCCATGG
>SL2.50ch02:46825078-46825118
GATGGGAGCCATTGAATCTGCGTATGACGAGTTCCCTAAC
>SL2.50ch02:46845064-46845104
GATCAACAAAGTTCTCCTTAAAGCTGCGCAGAGTGTTGGT
>SL2.50ch02:46966468-46966508
TTCTATGAAGTCAACAGGAGAATCAAGCATTAGTAAGCAC
>SL2.50ch02:46981492-46981532
TTAGACGGCACTTGCCCTTCCCTTGTCACCGTTCCAATCG
>SL2.50ch02:46996607-46996647
ATACGTTGACAACATACTCTTGTAAATACAAATGCCGAAT
>SL2.50ch02:47011609-47011649
GATCAACACCTGGAAGCTGTCAATCAAATGCAAAGTTAAG
>SL2.50ch02:47061312-47061352
CTAAAATATAATCTCAACCAACCCTCTTTAATTAGTTCAC
>SL2.50ch02:47221010-47221050
ACTGATATTTCATCATGCGGAAAAATTGTGTGCTGAGTTT
>SL2.50ch02:47240114-47240154
AATCCATATTTCTTAACACAGGTGAAGTACAAGCACAGAG
>SL2.50ch02:47261715-47261755
CATATAGCCACCTGAGCTGCCATGCCAATCAACAGCTTTC
>SL2.50ch02:47277001-47277041
ACAAATTCAGGTATAAGTCCATACACAATGAAATCATCAC
>SL2.50ch02:47292245-47292285
ATGGAGAATCATAGGCGAAGCATAGAGAGAGAGGGGCAAC
>SL2.50ch02:47312791-47312831
TCATGTTAGTTCGAACAGGTGCTCAGAATCCAATTAAAGG
>SL2.50ch02:47383610-47383650
TAGTACTTAATGTACTGAACAGAGCTTCAAAATCCTAGTG
>SL2.50ch02:47504962-47505002
AGTCAAGAGGAGACAAAAGATGCCGCTTTATGATTGTATG
>SL2.50ch02:47520634-47520674
AATGTCCATTTTCAGCATGCCTGTAGAAGCTAGTCATTGG
>SL2.50ch02:47631122-47631162
TGAAAAAAGAAATTGTCTGCTGCAGGAAGCCATTGAAACC
>SL2.50ch02:47690951-47690991
AGTGGAGCTCCACACAAGCCATGATTTCCCAAAAATGCAG
>SL2.50ch02:47742307-47742347
TGAATCCTCCCCTTGATGCTGATATCATGAACGAAGAAAT
>SL2.50ch02:47778475-47778515
GCCAAATGCTCACGCGCTTATATAGTACAGACAATAACTG
>SL2.50ch02:47793939-47793979
CTTTTTTCACTGTAGAGTGGCAACATGAGTGTGGCATAAT
>SL2.50ch02:47809095-47809135
AGGAGAGTTGTCCCTTGGGTTAGAGATTCTGTCAATTTTC
>SL2.50ch02:47840158-47840198
AGTTACGTTGAGTCTGACATGTGTAGGACTTCATACTTAG
>SL2.50ch02:47861972-47862012
TTCTCTTTCTGGTAATTCCGATGTGGGTTTTGCTGTTTTC
>SL2.50ch02:47904234-47904274
AAGTAACTGCAGTAGACACTTGACATTCACTGGATAAGTC
>SL2.50ch02:47921132-47921172
CCCTTCTTCTCATGAGTGCCTTCCATGCCATAACCAGTAG
>SL2.50ch02:47936380-47936420
CACTCAGTTCCTGGAAATAGAGGCTTCCGGCCAAGAATTT
>SL2.50ch02:47966976-47967016
TGTTTCTCAGAAAAATCACCTTCATCATCATCTTGAAATC
>SL2.50ch02:48083658-48083698
AACTAATAAGTTTTGCTGTTAATAAAACTGTTGCTACTGG
>SL2.50ch02:48117596-48117636
TACGCAGTTTCTCCATAGCAATTTGAATAGCCTCAAAGAC
>SL2.50ch02:48153572-48153612
TTGCTTTTGTAATTTTGTAGTGTGGCTACTCTAACCCTAC
>SL2.50ch02:48181965-48182005
ATGTGTATAACTTGTTACTTCTTGAGGAGCACTGTCATTC
>SL2.50ch02:48316768-48316808
CATTCAAGATGGGGACTTCCTTGAGATTATTTAGCTGTTC
>SL2.50ch02:48348916-48348956
CATAGATGATTGAGGAAATGTCCATTTAAGCATCTGGTTG
>SL2.50ch02:48383368-48383408
TAACCTGATCCAAGCATAACATACTATTAAACACAATTAC
>SL2.50ch02:48413569-48413609
AACAGCTTCGGGAAGTCTGCCATCTCAAGCTCCTGTTTTT
>SL2.50ch02:48430339-48430379
GCGAATCGCTGACTCAGTTCCATAATCTCTCCGAGTTTTC
>SL2.50ch02:48478569-48478609
CACATGAGAAATCTAGTTACACGGCGGTATGTGAAAAGTG
>SL2.50ch02:48602800-48602840
TTTTGCTGTATTTCTCTTTTTGTTGCTAGCTTTGCCTGTC
>SL2.50ch02:48636258-48636298
TCCCCTTTTTGGCTCCGGTGACTGAAATGGAGAAGAAGAC
>SL2.50ch02:48802814-48802854
AATCCATCACCTCATCACTGTTACACAAATGAAAAATCAG
>SL2.50ch02:48845940-48845980
CATGATTGCAGCACCTAAAGCAGAACTTGTAAGTAATCTC
>SL2.50ch02:49011347-49011387
AAGGATCTGAATAGTCCCCAAACTCTGCGAAATCCAAAAA
>SL2.50ch02:49031833-49031873
ATGTTTTGATAACGGCGACTGTAATTTATGCCCATGTTTG
>SL2.50ch02:49098228-49098268
ATTGTTAAAATTAACTGCAATCCATAATCTTTGCTTTAGG
>SL2.50ch02:49124782-49124822
TCAGCTTATGAGATGGAATATGACGCTGAAATACCAGAGA
>SL2.50ch02:49157837-49157877
ATGAAAGATCCAGTTTATGGTTGTGTTGGAGCTATTTCTG
>SL2.50ch02:49197538-49197578
GCTTCTCCATTAATCTTACAAGTGCTTGGTTTTTGAGAAG
>SL2.50ch02:49247156-49247196
CAAAGTCCAGGTTCAACTGTCAGGGTATTTTCCGCTCTGC
>SL2.50ch02:49297250-49297290
GCACTTTTGAAGCTCTCGAGTAATTATTGGGTTATGTTTG
>SL2.50ch02:49328467-49328507
CCACACTGAACTACAACAACCCAAGTGTTAAACGACAAAC
>SL2.50ch02:49506115-49506155
TCCTCCACTGATTTGTTTTTGATGATTCGACGAAATGTTG
>SL2.50ch02:49536405-49536445
TCAAGGTCAGGTTCAGTGTTAATAAACAAAATACAAGCAC
>SL2.50ch02:49560455-49560495
GAACCTGTAATCATAAAAGTGCAATGAGTTCAGGGGTAGG
>SL2.50ch02:49576505-49576545
ACCAGTGATCAAAAGGAAGAAACGCATTGGTGGGATAAGG
>SL2.50ch02:49591574-49591614
CCACTTGCTTTTTAAGGCCATACGGTGCAAATTATTCAGG
>SL2.50ch02:49612453-49612493
ATCAGATACTTGACAAAATGAATCTCCGCGACAAACTTTC
>SL2.50ch02:49645217-49645257
CCTTTCTTATCACAGGCAGAAGGAACAATGAATGAAGCTG
>SL2.50ch02:49668549-49668589
AAAACACTCCACTGCACCCCCATCAAGCATTGCTGCTCTC
>SL2.50ch02:49683602-49683642
GCAAAACTGCTTTTCAAGGATAAGGATATGCCAATTAGTC
>SL2.50ch02:49724068-49724108
GTGCCCTGAAAAATTCATCACCGTCGTCCACTACCCAATC
>SL2.50ch02:49739315-49739355
GCCTAGTGTGGACAGAGAAGCGCTCTCCATGTAGTCCTTG
>SL2.50ch02:49754432-49754472
CCATTGGTTTGGACAATGCTGCAGATCAATTAGGTCTTTG
>SL2.50ch02:49891765-49891805
AGTAGGGAATTTTAACGACTCTGAATTATTTACATTTGAC
>SL2.50ch02:50003087-50003127
TCTCTCCTTCAATTTTTGCAGGATCTTGGGTTAGTTCTCC
>SL2.50ch02:50033233-50033273
TTTTTTCCTTGAAGCTGTGTTTGAGAAACGTCTGCCAGTG
>SL2.50ch02:50048244-50048284
AAGAGCACTGTGCCTGGTGCACCTAAAGCAATGAAGTGTC
>SL2.50ch02:50065541-50065581
TGTTCCTCCTTTAATAGTTAATGGTGGTTTCCTAACTATG
>SL2.50ch02:50213103-50213143
CTCAAATGGCAAGAGAAAGCAACAAAATTGGCTTTTGAAG
>SL2.50ch02:50254768-50254808
ATTATAGAAGAGGAAAGTGAATGTGCAATTTGCTTGTTGG
>SL2.50ch02:50499254-50499294
CGGCGTTACGCCGTCGGATTTCCGATCAAAACCCTAATTC
>SL2.50ch02:50626279-50626319
TCCACTGTTTATAGCTTGTCCCTGGTGCAATGTGTTATCC
>SL2.50ch02:50656706-50656746
CTTGATGGAAAATCTGTAGACTACTCCAGTATGTGGCAAT
>SL2.50ch02:50706832-50706872
TTGCAGTTTCATTTTGATGTTTTCCCGATTACTCCAGTTG
>SL2.50ch02:50723769-50723809
AAATTCTTCTTCTCTAAGAAAGCAATTCCGATGGGTTCTC
>SL2.50ch02:50807754-50807794
TCTAGTGCAGTATTTAAGGCTACTGTAACATCAGTATGAC
>SL2.50ch02:50842022-50842062
TTGAAGTTTGAAAGAAAACAAAGGCCGATAATTGAAAACG
>SL2.50ch02:50859671-50859711
GTCTTCTTTTCTACACCCTACTCAATCTTATGTACTCTTG
>SL2.50ch02:51130885-51130925
GTCTACCTGTCAAAGTGGCTTGAAACCAGGCTTTTAGGAG
>SL2.50ch02:51214599-51214639
CTGAGGAATACCCTTTTATGCTGCCTCTAGCTCTCAAGTG
>SL2.50ch02:51266028-51266068
TACATAAACAAGCAAATGATCATATAGCACTTGTGAATGC
>SL2.50ch02:51335858-51335898
GGATTGGTCCTGTTATATTGTTATTCTGCAGCAATCTGTT
>SL2.50ch02:51376668-51376708
CCTAAAAAATAGCACATGGAGAAAGATACAAGTAGTGGAC
>SL2.50ch02:51465343-51465383
GAAAATCTTTAGTCTTGCCTGAACCATCAGATTACTTTTC
>SL2.50ch02:51502370-51502410
ATCTCGACTTCTTCCTATGTAAGCCTTCCACATTGACAAC
>SL2.50ch02:51526711-51526751
AATTATTGTAATGTGAAGCTGTAGCTTCTCTATTCGGAGC
>SL2.50ch02:51571223-51571263
ATGTTTTATAATTTGTCTCCCTGCTCCATTATGCCTAAAC
>SL2.50ch02:51644973-51645013
CAAACCATGTTGAACTTGGTAATTGTTCTACACCTCTTCC
>SL2.50ch02:51750388-51750428
TTGACAACTCCCGCAAAGTGACCAATGCATGAGTTACAAG
>SL2.50ch02:51781071-51781111
AATGACGTCATTGTATCAACTACCCAGCAGGTAACTAAAA
>SL2.50ch02:51813677-51813717
CGGGCTCTCTCCTGTCTGAATCTTGTCCATCATCATAATC
>SL2.50ch02:51878861-51878901
CAACAAAAAACTTCCACCAGGGCCTATTCCCCTTCCATTG
>SL2.50ch02:51913855-51913895
GAGTGTTGGAAAGTAAATTCAACATGGTCCTAAAAATTGC
>SL2.50ch02:51928904-51928944
CGATTAGCTAATGGGTGTAGATCATTCGTCTGTATAGGTG
>SL2.50ch02:51944196-51944236
GTTCGTCCTTCCACTTCTCCTCCGTCAGAAACGCAACATC
>SL2.50ch02:51965484-51965524
TTGATGTGAGTGTCAAAAGAGAGAACGGCCCATCAAATTC
>SL2.50ch02:51983306-51983346
CAACAATTTGGACAATTGCAAATGGATTAAGTGTCATCAT
>SL2.50ch02:52053507-52053547
GTGTGAAGGAGGTGAGCTTTTGGATAGAATACTCTCTAGG
>SL2.50ch02:52068542-52068582
ATGCATTGTAAACCAAGACTTCCACAAAACCCAGTGATAG
>SL2.50ch02:52111827-52111867
TAATGCTGAAAGGGTTAAATTGCATTCCTCATCACTAAAC
>SL2.50ch02:52127106-52127146
GAGTCATTGCAACTCTTCATAACAGCTTGTCTGCTATTTG
>SL2.50ch02:52145561-52145601
CCATAAATCTAAATCCTCTTCTTCCCAACTGTTTATCTTC
>SL2.50ch02:52179297-52179337
TATGCTGCCAAAGACATTACTCCTTTTTATATTGAGCACT
>SL2.50ch02:52286569-52286609
TCTTTTGTTGTTTTGCATTAGCAACAGCTTCAAGAGCAAC
>SL2.50ch02:52302376-52302416
GACAAAGCAAACTTGAGTTGCATTTGACTTAATAGCAGTC
>SL2.50ch02:52320645-52320685
CGTAAGAGAGCTCAAAGACGGGCCATCTATCTCGCTAAAC
>SL2.50ch02:52335830-52335870
CTTTATAGCTTGCTGGCAACCAATTTTATAAACTGCAGGA
>SL2.50ch02:52358522-52358562
ATTTGATCTATCCGACTTCTTTGATCGTGAATCATCTTTG
>SL2.50ch02:52374245-52374285
TCCGGAATAAGCTCAACAACTATGACTCAATAAACTTTTC
>SL2.50ch02:52393346-52393386
GCTCACACAAGACGATTCTTCCTGCAGGTAACAGACACAC
>SL2.50ch02:52413862-52413902
CAATATTGAAATGATACCTTTACAATCACCACTCCATAAC
>SL2.50ch02:52432978-52433018
CTTCGGCAAAGTTAGTTTTGCAGTACCCAGAAAACAGAGC
>SL2.50ch02:52466927-52466967
AATGATCAAGTAAAGGTATGTTCATGGCTCTGACTTATTC
>SL2.50ch02:52515533-52515573
ATGACAAATTAATACCGTGGCACAACAACAATCTTTCTTC
>SL2.50ch02:52740957-52740997
TTGACAAGGCGGACACTGTCTGTACCAAGTTACTACAAGG
>SL2.50ch02:52780138-52780178
CTTTTCCCTTCCATACTGTCTCCGCAAATGGCCAAAACTC
>SL2.50ch02:52827905-52827945
AGTATGATACAGTAACCTGGAAAACAAAGTAATAATGTGC
>SL2.50ch02:52864278-52864318
TAAAACTTGTTTTCTCTCTAGCTGAGTAACTGGGACATGG
>SL2.50ch02:52957771-52957811
TCTTTTGTTAATACCAAATCCAATTTCATAGACCCCAACC
>SL2.50ch02:52977461-52977501
GCAGAGAATGAAGACCTACTTACCCTTCATTTTGGTTTGG
>SL2.50ch02:52999630-52999670
TTCAAGGCCTAAATGCAACTGTCTTTGCTTATGGATCAAC
>SL2.50ch02:53060800-53060840
CGAGCAACGGTGGAGGCATGCACAACGCATCCTTCGAAAA
>SL2.50ch02:53119327-53119367
AAGGCCTGATACGGGCTTGGTATCAGTTATGATGGTGAAC
>SL2.50ch02:53134523-53134563
GTTCCAGGTGACTCTGCAGGAACTGTTACCGCCTTTTACG
>SL2.50ch02:53178224-53178264
TTCAAAGCATATTGTGTTTTGGCACTTCCAGGAAGACAAG
>SL2.50ch02:53239875-53239915
AGATCTTGCCCATTGTGAAGCAACAACATCTATTGCTATG
>SL2.50ch02:53293319-53293359
TGCTTAGATGTTTGGTAATGGAGTTTGCATTATGCCGAAG
>SL2.50ch02:53323655-53323695
CTACTCTCAACAATATTCAACACCAGGTATGTAGTCTGAT
>SL2.50ch02:53394930-53394970
TGCTTCAATAAGATTATCAACTTCCTCTTCCCTTATTGAC
>SL2.50ch02:53474511-53474551
GAGATGGGATCTCCTGCCTACAGCAGCAGGGACACAAAAG
>SL2.50ch02:53570381-53570421
AAGGACGAGTTTAGGGCTAAATTAAGCGGGAACGGGAACG
>SL2.50ch02:53701918-53701958
CGCCGGGTGCAGAAGTCAAAGAATCGTACACATGCAAACC
>SL2.50ch02:53718726-53718766
TATGTTTAAATTTTGTCCTTTTAGCTTCTTAGCCAATCAC
>SL2.50ch02:53750144-53750184
GTTCTAGTTAGACCAAGTTGAACACAAAACTGTTATGCAG
>SL2.50ch02:53806993-53807033
TTTAACAAGTGTTTGGTTCATTGCTTCTCACCTATTTTTG
>SL2.50ch02:53826249-53826289
TCTCCTTAAACCACCTCTATATCGCACTCTTGCTAATCTC
>SL2.50ch02:53874097-53874137
CTTTGCAATCAAATCAAATGTCGGCTTACTGGATTTTAAG
>SL2.50ch02:53954697-53954737
ATTCTGCATTTGGTGAAGACACCCGAATGCACTGATGCTG
>SL2.50ch02:53970219-53970259
GACGTCGAAAACAACCTCTTGACAAAGCCGGTTGAAAAGG
>SL2.50ch02:54014809-54014849
GGGAGATAGATAGGGAAGCTGAGGCCCATACAAGACACAG
>SL2.50ch02:54030573-54030613
TCTGTGGCTATCAATGGATTGTGGTGTATTTTCTTTCTCC
>SL2.50ch02:54078187-54078227
TTTCCGGTTGATGAGTCGGAAATGGGTGGTGTTGCTGCTG
>SL2.50ch02:54118558-54118598
GCACCACAAAATATTGTCATTTTCCCGTCATGTTTGTTGC
>SL2.50ch02:54243260-54243300
TTTCTATGTTCATTGTGACTTGGTACTGATGCATCTTTTG
>SL2.50ch02:54289469-54289509
CCTTTACAAAGGGCACATCAAAGACTAAATTGGACCACTG
>SL2.50ch02:54315807-54315847
TGCTTGGAAACCCTAGCGATGTTTATTTTGGGAACACTAT
>SL2.50ch02:54331860-54331900
ACAGAGTAGTGCTCAAAAGAGCGACTTCAAGGAAAATGAG
>SL2.50ch02:54346944-54346984
AATTAGAGTTAGTGAAAAAGTCGTTAGAAGTTGAATGCAC
>SL2.50ch02:54377582-54377622
TAGGGTAGCTGCTTTGGAACAATTTTCCCTCTTTTTGAAG
>SL2.50ch02:54393949-54393989
GGTCCACCCAAATGTTTTTCCCTCCAAAAATTGAAATACC
>SL2.50ch02:54416946-54416986
ATGATATGGTTTCAGAAGGAGTGCAGCCTAATGTTGTGAC
>SL2.50ch02:54449158-54449198
AGATGATACCTGTAGCTGCCAATGATGTGGCTTTCTCTAC
>SL2.50ch02:54533856-54533896
GGTTGTATGACCGTCAAGGTTATCTTCTCTCTTTCTTCTC
>SL2.50ch02:54618091-54618131
ACCAAAGAAATGATTATACTTCATAAAATGACTACCTTGC
>SL2.50ch02:54642021-54642061
ACATGATATCCATTTTTGGAGATTGTTTCACTGATCTGAC
>SL2.50ch02:54657940-54657980
GTGATGGTGAAATATATACTCCTCAAAAATCTGATGAAGG
>SL2.50ch02:54715360-54715400
TAGAAAGTCCTCGAGTATTTTCTGATCTCATACATTATCG
>SL2.50ch02:54747363-54747403
GGATCAAACCCCAAGGAAACTTTGCAAACCACATCAAATC
>SL2.50ch02:54762522-54762562
CTACAGTTCTTTTATGCTTACTATTACAGGACGCCAGCAC
>SL2.50ch02:54777608-54777648
TATTTTTTGTTTCCTTCCCTGCCTATGTACCTCCATATTT
>SL2.50ch02:54957330-54957370
ATGCCACTGTGTGGCTTGTTATGGAATCATATTGACAGAG
>SL2.50ch02:55048508-55048548
AGAGCAAGATCACCAAAATATAGGTGGAAAGTTGCTGCTG
>SL2.50ch02:55063540-55063580
TTCAAATTCAGAATTTTGTAGTTGAGGTTCCTGTGACTTC
>SL2.50ch02:55136618-55136658
ATTGGAATAGAGAGGTATTTGGCAAAATTGACACTAACAG
>SL2.50ch02:55233069-55233109
CCGCATTATCTAAGAAAAGCATAGAAACCCAATCATACTC
>SL2.50ch02:55255287-55255327
TTGGTTATGGTCTACCTCCCTTCTTCCTATATCCAGATTC
>SL2.50ch03:19663-19703
TGGTTCAGTAGAATCACAACTTACAACTATCAGCTTGAAC
>SL2.50ch03:85136-85176
AGCTGTTAATCAATTATGTACAATACATGGTACTTGTGGT
>SL2.50ch03:165717-165757
GTTCTAATTTGCTCTCCAGCGTCCGGAGGTTGTTGTGGTG
>SL2.50ch03:181681-181721
CTCAAGCAGCTGCTGTAGGTGCATTATATAACCTTGCAGA
>SL2.50ch03:274014-274054
AGCAGACATGAGGAATAATTTCATTGAGTCTTTGAAGGTG
>SL2.50ch03:366634-366674
AGTTCATATATTATGGTTTGCTGTGTGGTTTATTGTGTGC
>SL2.50ch03:400437-400477
TAATCACCACCAATACCAAATCCAAGCCAAAACCTAAAAA
>SL2.50ch03:454362-454402
AGAGGGAATCCATCAGCCCAACGACATGTATCACTAGGAG
>SL2.50ch03:470191-470231
TGCTCATCAACTCAAAAGGGTACGCATCTCTTTCTTCTTC
>SL2.50ch03:502198-502238
CAAGTCAAAATATGGTGTCAATGCAAAAGTCCTTTACTAC
>SL2.50ch03:517600-517640
AAAAATGAATCGTGTGGAAGCAACAACTCGAGCATTCTTT
>SL2.50ch03:564968-565008
ACACGACATATTAGCACAAATTACTGGGAAGTAGTAAAAC
>SL2.50ch03:684485-684525
GGTCCATGCTAAAAGCAACGCGTATCTCCCATAAATGAAG
>SL2.50ch03:712109-712149
GAACAAAGCAAGTGTGGAGGGGAAATTGTGAGATTTATTG
>SL2.50ch03:745255-745295
GATGTACCCCGTGTCTGATGGGCATGTGGTAAGAGTTTAG
>SL2.50ch03:791611-791651
CATTTTATCATGTCACGCACCAGCAATATGAAGAATGAGC
>SL2.50ch03:809800-809840
AAGTACCCCTGTAACGACGGTCGAAATCTCAGAGACACAC
>SL2.50ch03:848474-848514
TATACACGTATAGTGAATCAATTTTGAAGCACCAACTTTC
>SL2.50ch03:910695-910735
ACAAACAAGTGTTCATGAGATTCAGGCCCTTGTAGGACAC
>SL2.50ch03:976954-976994
TAGATGAGCTCACATGTATTATCAAGACCAAAATCAAGAG
>SL2.50ch03:1029429-1029469
TCTTTTTTATTAGATTGGCATTGCCAGATTCGTTTAGTGC
>SL2.50ch03:1061804-1061844
GCTCAGACATCAGCCATTCCACGAATGAAGATTTAAACAC
>SL2.50ch03:1107301-1107341
AGAAACTGAAGATGGAGGTAAGAGCACATCAAATGTAACG
>SL2.50ch03:1190843-1190883
CTACCATCAACCATGCTGCTAGCGTTTCTAAAAGTTATAC
>SL2.50ch03:1278419-1278459
AACTTATAGATGTTCAGCAGTTTCCATATAATGGAGCTAA
>SL2.50ch03:1294060-1294100
TCAACTCTACAAACACTCAATATAGTTCAGTTATCAAATC
>SL2.50ch03:1309102-1309142
AGGGGTTTGCTAAATTGAGTAATGTGAAGGTTCCAGACAC
>SL2.50ch03:1354356-1354396
CCATGAAAGTGGACGAACAAAATTTGAATATCCCGGTTAG
>SL2.50ch03:1384943-1384983
GTATCTGCTGTGATACGGAAAAGAGAGGTGACAATTCTGC
>SL2.50ch03:1408554-1408594
TCTCTCTCTTTATATTTCCTTTCAATTTTTGGCTCTTCAC
>SL2.50ch03:1488007-1488047
ATACCTGAATGCAGATCCAGACCTCCACCTTACAAGTATC
>SL2.50ch03:1556639-1556679
CTCGTCCTGTCCTGCCTGATCGATGAATATACGCTTCAAC
>SL2.50ch03:1613552-1613592
CCTAATAGCTGTTTCGGTATTGCGTTGTGTGCTATTTAGG
>SL2.50ch03:1631515-1631555
TATCTTCCCTGGCCAGCCAAGCAAAGTAAACTAAACTAAA
>SL2.50ch03:1664841-1664881
CAACCCCAAATGCTAGCTAATGAATGTAGGACTTTTACCC
>SL2.50ch03:1682018-1682058
GAAAAAAGAGTAAAAGACAGTAAATGGGCCATTCTCAAGG
>SL2.50ch03:1746142-1746182
AATCCCATTTGAGTGATTTTTCTTCTTCTTTGGCTTTTTG
>SL2.50ch03:1845810-1845850
TTGCAGCCGCAAGATGCACAAAAACACAAGGTAAAAGAGC
>SL2.50ch03:1882154-1882194
TTGGTTGTAGCTTAAATGCTTTACATTCTTCCACTAGAAC
>SL2.50ch03:1967582-1967622
TACTTGGATCCTCACTGACCATGTCAACGGTCTAAGTTTG
>SL2.50ch03:2071064-2071104
GCACATTAGTCAAGTTATTCTTTAATGTTCCTTTTGATGC
>SL2.50ch03:2087262-2087302
ATTGGTTCGTCTCCTTGTCAAGACCTGCCTGAAAGTAAGG
>SL2.50ch03:2151764-2151804
GATTTATACTGATTTCTGGATTCACCAGAAGCTAGAGAGG
>SL2.50ch03:2166772-2166812
GCCTCCTGAGGTACTAAACTGGTCAGAGATTGAAAATGTG
>SL2.50ch03:2271279-2271319
TTTGCAAGCGTAAGAATAGTCACTCAAAAAAGCACCCATC
>SL2.50ch03:2457451-2457491
CCGGCGAATTACCTAGAAAAAAATTCCAGTTATTCTCAAG
>SL2.50ch03:2626393-2626433
AGGCCTAAGTTTTCTCGGCTCAAATCGGCTACTTTACAGG
>SL2.50ch03:2715381-2715421
ATCAAAGAAAAACTCTGGAAGAACAAAAGGGGTGCCATTC
>SL2.50ch03:2878277-2878317
CGAAGTTCAAGAATGTAAGTTGCTCTCTTTTCTCCAATTC
>SL2.50ch03:2960464-2960504
GATCTGAATTTTTATTCTCAAAATGTATAGCAGTGTTTCG
>SL2.50ch03:3029391-3029431
AAGTTTGCCAATTTCAATGCCCACTAAGGTCCTGAAACAC
>SL2.50ch03:3137884-3137924
CATTGTATGGCTGACTTAACCAAACATTTTCATGTTCGAC
>SL2.50ch03:3239139-3239179
TTCTTTTTTCTTGGAATAGTGGCAATTTTACATCTTGTTG
>SL2.50ch03:3277497-3277537
AACTCAAAACTCAAGAGGCAGAGAGGCGGTACCATTGTGG
>SL2.50ch03:3395033-3395073
TAGTAATATTATACAAAACCACAACTTTGCTTCCCATAAC
>SL2.50ch03:3430640-3430680
TAAGAAGAGATGACTCCACAGCCAATAGACCGGAACAAAG
>SL2.50ch03:3507478-3507518
GAATTTTTTAGATACCCCATGTTGTAATTTTGTGTTCTTG
>SL2.50ch03:3547024-3547064
AATATATTGTTATAACAACCCGATCCGTTGTTACTAAAGG
>SL2.50ch03:3577139-3577179
CTTTTACCTGATATGTCTATAAAGATCCTAAGTTGTTTGG
>SL2.50ch03:3847609-3847649
GACTCGGGTCAATCTTTCTTCAGACGGACTGTCGACGTAT
>SL2.50ch03:4144037-4144077
CAGAAACTAATTACATTAAAGCTCTTGGTCCTTAGTGTCG
>SL2.50ch03:4165129-4165169
AAGATAACAACATACACAGTGTGATCCTACGAGTGAAGTC
>SL2.50ch03:4283414-4283454
GCAAATATTAGTGATTGATTTTCAATGCTCAAATTTCATG
>SL2.50ch03:4300056-4300096
TACAAGCATAGGAAACTAAGCAGCATATTCATCACCAAAG
>SL2.50ch03:4428354-4428394
CCAGTTCCTCTCCATCTTCCACATGTTCAACAGCGTCCTC
>SL2.50ch03:4501466-4501506
TAGTGTTCCTAATTTTACTTTGCTGTTTGCTCTTTGTTAG
>SL2.50ch03:4536255-4536295
CCAAAGCACTTACACAACTCACGTAGGACAACCATGTAAC
>SL2.50ch03:4557570-4557610
TGGTGGTTGGCAGCTAGCATACAGAAAAGATGAGAAAAAG
>SL2.50ch03:4584477-4584517
GAGAGGTTAAAATACAGTTCACCAAGAGTGAAGGGATTAG
>SL2.50ch03:4618845-4618885
ATCGTAATCGTTTATCTTTTGCCTCTTGTAAGACTCTTCG
>SL2.50ch03:4636278-4636318
CTGGGCAGCACTCTTCTTCACTCCCAGCCTGAAATAATCC
>SL2.50ch03:4675129-4675169
CTCAAAGCCCTTGTATACTACTTGCAGGTGCCGTGCTGTG
>SL2.50ch03:4930589-4930629
GTGCCTTCGGTCAGGACTCAAGAGTTGAATGTATGGTCAC
>SL2.50ch03:5048025-5048065
GCTGCTGAAAAAGATCTTGGCATTTCGGGTAATGTGAAAC
>SL2.50ch03:5065651-5065691
GGTAATGCAAGACTTTTTGGAATCTGTCGATGATCGTTGG
>SL2.50ch03:5200448-5200488
CGAACTCTTGGGGTGAAGCTTTACTAGTTAATCAATTGAG
>SL2.50ch03:5275046-5275086
ATCAAGGTGATAATCATGAGTACAATTATATGAATGGTGG
>SL2.50ch03:5455931-5455971
AAGGTGCTGTGTTTGATTTATTTTCCTGCCATTTACTATG
>SL2.50ch03:5677524-5677564
GAGGTCATGGGTTCAAACTATGGAAACAGTCTCTTGTAAA
>SL2.50ch03:5726010-5726050
AACGAAACAGCGGACAAGTTGAGCTTGCATCATTGACTAC
>SL2.50ch03:5751082-5751122
TTTGGGGAGGTAGATTACGCAAACCTTACTCCTACCTTAG
>SL2.50ch03:5843825-5843865
GGTATCAACACCCAACTAGCACTAGATCATCAAGGTTAGC
>SL2.50ch03:5858902-5858942
ACCTAGGTCTAGAAGCAGGCAATTTCTTGTACTTACTAAT
>SL2.50ch03:6009662-6009702
GAACATAACATCAAGATTATGAGTGTGTTTAATATTCTGC
>SL2.50ch03:6247826-6247866
GGCGATGAAAACGCAAACGTCGCAAAACAAGGACTAATAA
>SL2.50ch03:6365018-6365058
GGATCTTGAAATTGCCAATGTGTATGTTATGTTCCCAATG
>SL2.50ch03:6405958-6405998
GATGGGTGCTCTGCTATATTTGGGGATTTGAATTTGTGCT
>SL2.50ch03:7099809-7099849
CACCACACAATGACAATGGTTTCAATTCTCAATTTTCATC
>SL2.50ch03:7271103-7271143
TTCATCACCTGGCATTAAAACTGCTGGCAAAATTGGACTC
>SL2.50ch03:7297682-7297722
AAATGTTAATTATATGTGGCCTGATAAAAAGGTCTAACTC
>SL2.50ch03:7315710-7315750
GCATAGATTTCTATTATGCACTTTTATTGCATCAGTTAAG
>SL2.50ch03:7336960-7337000
ATTCCACCGGAGTATGGTAGATTCCCATTCCTAGAATATC
>SL2.50ch03:7511565-7511605
TTCAGCTCTTCATTTTGCACTACAATCAAGGTGAATAAAG
>SL2.50ch03:7743959-7743999
GGCGAACATTTCTTATTCAAAATTCTCCGATTCCGACTCC
>SL2.50ch03:7760869-7760909
TAAGTGTGAGAAATCTTAAACAATGAGTGGAATTCTCTGC
>SL2.50ch03:8039563-8039603
TGTTGACATTTTGTGGAGTCCGAACAACATAGGAGCTTGG
>SL2.50ch03:8136898-8136938
AGTTGATAACGCGTTAGTAAGTGCACTTGGATCCTTAACC
>SL2.50ch03:8557963-8558003
ATTTTTTGTTGAATCGATCATGAATATCTATTTCCCATCA
>SL2.50ch03:8587087-8587127
CAAAAACCTCCCACAACCCCAAATCCACCAGAAATCCTAC
>SL2.50ch03:8604170-8604210
GACATCTTGGTATTCATTTGCTCTTAAGCGGTAAAAAGTG
>SL2.50ch03:8699758-8699798
GAAGAGTGATTCTTGACACCGCCTAATTAAGTCTAAGAAC
>SL2.50ch03:8777718-8777758
AACGTTGGTATAAGCTGCTTTAGGCTTATTCTTCCGAAAC
>SL2.50ch03:8859484-8859524
AATTCAGTGGGTACTTCATCTTCTGCTCCGTTAACTCCTG
>SL2.50ch03:8910747-8910787
AATGCCTCAATGATAGTGGTCTTCGAGATGCAGGATACAC
>SL2.50ch03:8963965-8964005
AAGCAAATCTGACAATAAAGATGGCAGCAACAAAAGAAAC
>SL2.50ch03:9342776-9342816
AGTCTCATGCCTAATTTCAACAGGAGCTTCGGCGATTGAG
>SL2.50ch03:9559253-9559293
ATTGATAAGCTCATGTTTGGCTGTAGATTTTAAAGTTTGG
>SL2.50ch03:9937758-9937798
GATCCACCAAGCTGCTAGTGCTACCATTTGCAATCGCTCT
>SL2.50ch03:10188654-10188694
TGTAGCATTCTCTTCATTTCTGCTTGTTAGTGGGACATTA
>SL2.50ch03:10213311-10213351
TGGAGAGAACATCAAGTATTTTCGTGTCAGATATGTTGAG
>SL2.50ch03:10249382-10249422
GAATTTTCTAAGCTTACACACTCCTTCTCCCAATTCCATC
>SL2.50ch03:11362441-11362481
TGGCTAGTTTCAATTTTGGTCCACATTTTCTTGATTGTTC
>SL2.50ch03:11496045-11496085
CCAAATTCAACTTATCTTCTTTTTGGTTCTGGTGCTATTG
>SL2.50ch03:11589428-11589468
AAAGCAGGCCTCAAATTTGATCACACTTCCTTCATGAAAG
>SL2.50ch03:11612907-11612947
TATGTAGTTACCTCTAACAGGTTTAGCCCCATAACAATAG
>SL2.50ch03:11628878-11628918
TGAGCGAATATGTGACACATGATCTATCATTCATGGTTCC
>SL2.50ch03:12295220-12295260
ACGTAAGAATCTGCTCTCCATCATGCATTTTCCTAGTATG
>SL2.50ch03:12570098-12570138
ACAGCACTATAATGTTTTACAAAGGTGTATTTGAGGCAAC
>SL2.50ch03:12912583-12912623
CTTCAGGCATGAGAGGACACAAGCCATTACGATATTGTTC
>SL2.50ch03:18494567-18494607
TGAGTTTGACGAAATTGATTGATGTAATGGAGCCATAATG
>SL2.50ch03:18592525-18592565
CTGAAGTTTTAAATTCTTCTCCTGCAACTTTTGGGTATGG
>SL2.50ch03:18908972-18909012
TGTTGGCGTCAAGCACTATTTGTCGCACAGATGCTACAGC
>SL2.50ch03:20750684-20750724
TTAGATCTCTGTGGATTATCCGTAATCTTGAGTCTTGATG
>SL2.50ch03:21149769-21149809
AGCTCTACATTATTGTTTTGCTGTACCTCTGGGGGATTTC
>SL2.50ch03:21427292-21427332
CCTTTTCTTTTGGACTTGTCTAAAGCCACTGATTTAATTG
>SL2.50ch03:21535716-21535756
AAGTATTCGCTTCGTGCAGATGAAAACACAATTCTGAAGG
>SL2.50ch03:22033972-22034012
TCAGTTTTTTGAAAATTGGTTTTCTACTTGCAGAGCATCG
>SL2.50ch03:24541127-24541167
ATATCGACTCTCCACAAAAATAAGAATCCCTGAAGGGTAG
>SL2.50ch03:24823632-24823672
GTTGAAGTTGATGTTCACATTGGCATTCAGGTTGACATTC
>SL2.50ch03:25994465-25994505
ACACATGTCTTGGTCTGGGTTTAGTCAAGTCAATCTGTAT
>SL2.50ch03:26998570-26998610
GTGTATCCTTAAGGAATTTAATCACATCGATGTACCCAAG
>SL2.50ch03:27021025-27021065
TGTGGAGCTTTTGCATCTAGAAACATCTTCCTCAACACAC
>SL2.50ch03:27231526-27231566
TGGGATATTCATAGTCAGCAGTCCATATTCTTTGTTGTAG
>SL2.50ch03:27263331-27263371
TGAACGTATCCACCCATTGAACTTGAAGGCTGATTCGTTG
>SL2.50ch03:27278378-27278418
AGTCGCAGCTTACGAGCAAAATCAAGCCTCAACACATTTC
>SL2.50ch03:27569972-27570012
TATCATTTATTTATCAGGTGCTTTTTCCCCACAAGATAAC
>SL2.50ch03:27857937-27857977
CACGAGTGGGGTCTGGGGAGGGTGAGGTGTTTGCAAAAGG
>SL2.50ch03:28175306-28175346
GGAGCCTTTTTGTTTGTTTGTATTTTTCCTACTTTTGGTG
>SL2.50ch03:28511428-28511468
ACATTCTTCTCTTTATCCATGATCTTCTTCTTCTTGATTC
>SL2.50ch03:28645151-28645191
ATCAATCAACTACATCTCAATCTAAACATAGTTGGGTCTG
>SL2.50ch03:28716351-28716391
CTCCAAACGGACAGCAGCTCAAGCCATCTCCCTTCTTCTC
>SL2.50ch03:29010098-29010138
ATTGTTCCAGATAGAGCAATCAACATCTACTATTGCATTT
>SL2.50ch03:29682562-29682602
TGACAAGAAAAACAATTGCAGGTTCTATCTTTGTCTTTGG
>SL2.50ch03:29791302-29791342
CAAGTCAAACATGAACACCAACTTTTCTCAGCTACTTTAG
>SL2.50ch03:30155037-30155077
AGTAATTGAATTTGTTGCCTTTGGCCATGAATACATACTG
>SL2.50ch03:30265766-30265806
TCTTCAATTGGAATAGTATCCTTTGGGCAGAGATCAGGTG
>SL2.50ch03:31640382-31640422
TTGTAAGGAATGGTTGTATGGCCTCACCAATTTCTTCAAC
>SL2.50ch03:31685117-31685157
CACATTTCCATCATCACATCATTCTCTGTAACTCTCAAAG
>SL2.50ch03:32058163-32058203
CCCGCACATGGTAATTCCTCTTTATTCTTTCTCTTGTATC
>SL2.50ch03:32262097-32262137
AGACGCCTTTTCAAGAATTGATTCATCAAGCTCAGTTAGG
>SL2.50ch03:32328385-32328425
GGAAAAGTTTGGGCCCAGATCTGCTGGTGCAGTTCATCTC
>SL2.50ch03:33238860-33238900
ATCATACATCAAATGAGCTGGCATTGAGATTTTTTTCCTC
>SL2.50ch03:33485678-33485718
CTCCTCAAACAGTCGAGGCCATAATAGCATAAACAGCAAC
>SL2.50ch03:33517872-33517912
CCTTCCTTTTTCAGCCAACTTTCACATTAATCTTTCTTTC
>SL2.50ch03:33662354-33662394
ATCAGAGGGCTTATGCTTCCCCAAAAATTGTGATTTCAAC
>SL2.50ch03:33678327-33678367
TGTGAACTTACAAGATTCTCTGCAAGCATTGTTGAGTACC
>SL2.50ch03:33956069-33956109
TGTATCATTTTGGTGGGAAATTGGTCAAATTCTTGCATGG
>SL2.50ch03:34362315-34362355
GGTTCTGACGTTTGTATTTATGGACATTTCACAAACTTGT
>SL2.50ch03:34552101-34552141
AAGATAATTTGCACCAATTGTTTGAGTACATGAAATATCC
>SL2.50ch03:34870038-34870078
TCCAAAAACTTCCCTAAAATCATCATCTACTAGCATAAAC
>SL2.50ch03:34926466-34926506
ACATCATTGGAGAAACCATTAATTCAATTCTGCTGCTTAG
>SL2.50ch03:35345064-35345104
TATCAAACATGACATCTTGACATCATATTTTGATGAGCTT
>SL2.50ch03:35515109-35515149
CCAAAAGGGTTAGCTTTACATGCTCACATTATCAAATCAG
>SL2.50ch03:35649658-35649698
TTGTACATGTTTTGCTGCTGCAAATAACAAGAAAGACTTC
>SL2.50ch03:35735466-35735506
ATTCATCGGTCACATTGGTTCTATTGAACTTGCAGCCTAC
>SL2.50ch03:37238416-37238456
ACAAGGTAATACAGAGTACTTAGGGGTCATTTGGTAGTTG
>SL2.50ch03:39176164-39176204
GTACATGGTACTATACAAAGCTATCAAGATTCATCAGGAG
>SL2.50ch03:41011533-41011573
GTAGCAGTAGTAGTTACTTGAACACGATATTTTGGAATGG
>SL2.50ch03:42988046-42988086
TGCAATATGTTCCCCTTTCAGCTGCCTACACTTGTATTTC
>SL2.50ch03:44511354-44511394
GGTACAACTCCTGCATAGTTGACTTTACATTCTCTTTCTC
>SL2.50ch03:47050742-47050782
GATTCCAGATCAGAGCCGAACATTAAGTATCCCATAATTG
>SL2.50ch03:47496791-47496831
GAATTGTCCAGCTGACCGTAAAAATGTACCAAAAGTAAGC
>SL2.50ch03:48527892-48527932
TAGGTCTAAGGACTGTGGCATTACCCACTACGGAGCATGG
>SL2.50ch03:48637723-48637763
ACTGCTGTCCACAAAAAGAACAGCCTAATGTGACTCACTG
>SL2.50ch03:50043811-50043851
AACTTATGTGTGTCATGCAGTATCACTTTAGACATAATTG
>SL2.50ch03:50127879-50127919
CGCTATTTCTTGGACAACGATGATTTTCGGATACATGCAG
>SL2.50ch03:50192830-50192870
TCATCGACACGTAGCATATCTAGGTCAAATATTGGAGTTG
>SL2.50ch03:50322817-50322857
GTCATGGTGGTTGTTGCCAATCCTCGTCAATTCAAAATCC
>SL2.50ch03:50564264-50564304
CATCAACTTTGAACAAGCTTGGATCATGGAATTGTGAGTG
>SL2.50ch03:50676731-50676771
ACGATGTGTTTTTATGCAACGATAGGTATGAATGAGAAGC
>SL2.50ch03:50918139-50918179
GAGTGTGCCTCACAGCTAAATGTTGAATGGCTACACTAGG
>SL2.50ch03:51175551-51175591
ATCATCTTTCCGTAAGTTTCATACATTAACTAACACTCTC
>SL2.50ch03:51259920-51259960
ATAGGGTTTGAAGTTTTTGGTGATTTCTTTGTTTGCTTTG
>SL2.50ch03:51488853-51488893
TCCAAACTTTTGTTGGCTGGGATTAAATTGTTGCGTAGAG
>SL2.50ch03:51595400-51595440
TTCATGACTGCTTCAGTCAATGTGTTATCAAAGATGTTTC
>SL2.50ch03:51750997-51751037
GCTTTTATTGGATTTATTTGACCAGACCCGTAGCAAATTC
>SL2.50ch03:51788039-51788079
AACGTGTCAATATGACACGACGTTCCCCTACTTAAGGTGT
>SL2.50ch03:51897414-51897454
TATTGTCGTGCTCTCCTTTGAATGGAAGATCGTGCTACTG
>SL2.50ch03:51960240-51960280
CTTTTGCTTTAATTTGGGAAAGGTTTGTTACTTTTTATCG
>SL2.50ch03:52042516-52042556
ATTTCAGCACTATAGTTTGGGAAGACGAAAGAGGCACAAG
>SL2.50ch03:52067149-52067189
TTGTAAGAACCCAGATGCACCGGTAATGCTGGATCGAATG
>SL2.50ch03:52153262-52153302
TATTGGAGAAATGGGATTTTTGCGAATACCTGTTGTAACG
>SL2.50ch03:52319341-52319381
TAATTAGATTTGGCATGAAGTTTAAGGAAGTACAGAAGTC
>SL2.50ch03:52337901-52337941
AGGGTTAAAGAAGAAGGAGCAGTCTTGGGTACTGTGTCTG
>SL2.50ch03:52381963-52382003
AAATGACCAACCAGTTCCAATCAAAACTATCAGAGTGAAC
>SL2.50ch03:52519431-52519471
GAGGGAAGTTGTGAGTTACGCAACTAGCTTCTAAATTTTC
>SL2.50ch03:52554317-52554357
TTTTGGTATTTGATTGCAATAATTGCTTCAGGTTTGTTTC
>SL2.50ch03:52672820-52672860
ATTGGAAAGACTAATAATTTCATCTAACCCAAAGTAATGC
>SL2.50ch03:52698337-52698377
TGCAGACATCGACAAACTTTTGCACAGCATTGCGGTATTG
>SL2.50ch03:52776186-52776226
TCTGATTTGGGTTCTAACTTTATCCCAATTCCTGATTCTG
>SL2.50ch03:52840156-52840196
TACTCAGCAACCTTTCCTTGAAAACTAAAATCAGATGAAC
>SL2.50ch03:52914899-52914939
TTCTTACTGGAGGACCATATAATAACCCATCACTCAAGTC
>SL2.50ch03:52943299-52943339
ATTGTGACTTCTTTGACAATGCGATGAGAGATGTAAACAC
>SL2.50ch03:52958623-52958663
TCTGCTATAGTTGCTTGCTTTCAGTTTGTCTCTACATATT
>SL2.50ch03:53090154-53090194
GGTTGAAGCAAACATTCGTGGTACTATTTTAATTCATTCG
>SL2.50ch03:53121317-53121357
TCTTGCTTAAAGCATCTAGAATATAGTTGAATGCCACAGC
>SL2.50ch03:53184567-53184607
AGGGTCTGATGCAGTAGAGAAGCTCCAAGAGAGGTTTCAG
>SL2.50ch03:53217812-53217852
CCGCGCAGATAGGATCTGATGGATTCACAAACAAGTAAGG
>SL2.50ch03:53290277-53290317
TTTTAGATGATTCTAGTTGAATCTATGAATACGATCCAAC
>SL2.50ch03:53426848-53426888
TTGGTCTGCTGAAAATGCCACCAAAGCCTTTCTCAAAACC
>SL2.50ch03:53465497-53465537
TGTATTCATCTGCCACATTCATGAGTTATGTAGGTCTTTC
>SL2.50ch03:53548824-53548864
CTCTTGAAAATTGCCTCTTCCAAACTTCATCTTTTCTCTC
>SL2.50ch03:53643967-53644007
AGCAGTGGAACTGCAACCACCACATGGATCCCATCAGCTC
>SL2.50ch03:53825058-53825098
TACAAGAAAGTGAATTCCCAAATATTATCACCAACTGAAG
>SL2.50ch03:53851197-53851237
ACCCATACATTGTATACTCTACTAGATTTGACATTGCTAG
>SL2.50ch03:53896108-53896148
AATGTAGGTTCCTCAAGCAACATCAATTACACTTTCATAC
>SL2.50ch03:54267422-54267462
TTCAACTTCTTTCTCTTGTGCGAGCATAGCTTTTCATATC
>SL2.50ch03:54353173-54353213
AATCATATATATATTGAAAGCAACACAAGCCAGAGGTAAG
>SL2.50ch03:54383586-54383626
TTCCGTACAGGTCGATCCCTCACGGGATTCAACGCTCTCC
>SL2.50ch03:54431319-54431359
AACCCATAGATTTGTCTACAATTTCTGTAATTTTGTGCTC
>SL2.50ch03:54485097-54485137
CTATGCACCAGGCAGTGACTTCCAGTCGCACGTCTTCTTG
>SL2.50ch03:54746920-54746960
GACCTAAAGTATGTTGATATCGATCGAATTGATCAAGTCA
>SL2.50ch03:54833972-54834012
AGCTGTTTTACTCAATGATTATGCAAGGTCAGTAGGTTTG
>SL2.50ch03:54857791-54857831
CAAAACTTTTCTTTTGTTCTTGCTTGCTATGCTGATTGAC
>SL2.50ch03:54872901-54872941
GGTTGCATTCTCATATAGCTCAATTTAGATCCCAAAGGTG
>SL2.50ch03:55272898-55272938
TAAATAAACATTAAAGGCAATACAAGTTTCCCAACAGTGC
>SL2.50ch03:55346551-55346591
AAGCTCCTTTAATGGAGCAATACTCTCAGAAGCGAAAAAC
>SL2.50ch03:55533599-55533639
GGATTGAAATGTCACTACAAGCTGCCTCCTGTTGTCTGTC
>SL2.50ch03:55612382-55612422
GGTAATCTTCCTGCAATAGCTGACCATCTAGACATAATAG
>SL2.50ch03:55691849-55691889
ATACGACATAGATGCTCCCAACTGTTGGAAATATTTTTTT
>SL2.50ch03:55746694-55746734
ATTAACAACTCCTTCACTATTTTTCATCACTATTTTCTCC
>SL2.50ch03:56004383-56004423
AAGAATGAGCCAGTGACCGCTTATAATTTCAAAGATGCAG
>SL2.50ch03:56149115-56149155
GCCTAAATTGGAGAACCCACAAGGTATTTCTGCTTTCTTG
>SL2.50ch03:56171685-56171725
GTGTTTAAAGTGATGAAGTCACTTGGAATTTCACCCTCTG
>SL2.50ch03:56188917-56188957
AATAGCAAATTTCAATGCAACAATTCTTATCAAACTAAAC
>SL2.50ch03:56270351-56270391
AAATACAGTCGCCACCAACAAGACAAATGATTTATCCATC
>SL2.50ch03:56332291-56332331
CCTTGTCCATGAAGAATTCAGGTGCTACAATTTTCCTTTG
>SL2.50ch03:56415534-56415574
AATACACAACATATGGCAAGAACCACAAGGGTACGATTAG
>SL2.50ch03:56568759-56568799
CCACTGGCAATGCCTAAGGGACCAGATAAGAAAGTAAGAG
>SL2.50ch03:56592022-56592062
GTTCCGGATTGGGTTTGGGGAAAAATGTATTGAAGAATCC
>SL2.50ch03:56623724-56623764
GTAGAGCAGCTCAACGAGGTTTGGTTTTACTGGTAAGATG
>SL2.50ch03:56791265-56791305
GGAAGTAGGGCACATGAAGATGGAATTGAAAGCAAATCTC
>SL2.50ch03:56954958-56954998
TGGGTTCTCTTTTTCACCTCTTTCAGTTAATTTGATTTGC
>SL2.50ch03:57036728-57036768
TCCCTAATAATCACTTACATTACCACACCCACGCTGTAAG
>SL2.50ch03:57528851-57528891
ACGTAACTCGTACTACTATAACTTTGAGCCTTACAAATAG
>SL2.50ch03:57798625-57798665
TCAAGAAGCTCGTGCTTCTCTATCTGTTCACCCAAACAAA
>SL2.50ch03:58395958-58395998
AAGAAGTAGAAAATAAAGTTTCCATTCCACACAATTTCAC
>SL2.50ch03:58428021-58428061
CTCAGCCAAACAGGGCCGCTGACATTGTAGAGCAAATAAG
>SL2.50ch03:58463294-58463334
ACAGGACTTGAAGGACGACTTCAAATTTATAACAAAGGAT
>SL2.50ch03:58541328-58541368
TAAAACACATTCAATCTCTCTCACATCAAATGGCAGTTCC
>SL2.50ch03:58833283-58833323
AACTTCCGTTGAAGAAGCTGGACTTGTCGGTACTAAAATC
>SL2.50ch03:58890423-58890463
CCTACTCTTCAAAAAACACAGCAATCCTAACATATTTCTC
>SL2.50ch03:58951903-58951943
GCGGAGCTGGGTGCAACAGTCTACACATGCTCACGTAATG
>SL2.50ch03:58993130-58993170
GCACAAAGAAATTACACTAGTTTAGCACATTCCGTGATTC
>SL2.50ch03:59132142-59132182
AATCCACAAGGTGAATATGGAAGGTTTGAACAGATACTTG
>SL2.50ch03:59154279-59154319
TTCTCTTCTTGCTTCTTACTTGAGGTGAGGGACTTGTTTC
>SL2.50ch03:59246380-59246420
GGAGAACCTGAGAGTGTAGCCAACTCATCATCGGTATCTG
>SL2.50ch03:59262085-59262125
TGCATTGCCAGTCTTACAATCGTTCTATAGTGCAAAGTGC
>SL2.50ch03:59317052-59317092
AGATGAGACTGCAATTCCAAGAGACTTGACATCAATCCAG
>SL2.50ch03:59355982-59356022
CCAGAGTTAACTCCGTTTGAATTTGGTAATTGCTTCTTTT
>SL2.50ch03:59428126-59428166
GGCAAGCTAATACCGGAATAACCCGTAACAAAAATATGAG
>SL2.50ch03:59449880-59449920
GACATATGCAACAAGGAGCTAATATTGCATCAACTGATTT
>SL2.50ch03:59481156-59481196
TTCGCTGCCCAAATCAAGAGGAAGAAAGACACTAAAATGG
>SL2.50ch03:59519293-59519333
GCAGCATAAGGAGGATCATCTGGTCCTAGTTCGTAATACC
>SL2.50ch03:59544021-59544061
AAACAAAAGAGCATCAGAAGTCGGTCAAATGCTCAAGTTT
>SL2.50ch03:59560300-59560340
CCCCAAGCTGGCGTATCATGAACAGAAAGACCTCCAGAAG
>SL2.50ch03:59587728-59587768
GGATTCTGCAGTGAAGAGATGGCTACTCTTGGTGGAGTTC
>SL2.50ch03:59763670-59763710
CAAATTTTTCAGCGAGAATGTAGCTGGTAAAGTTATTGTC
>SL2.50ch03:59778880-59778920
GCACATCTACTGAATTGTCGGTGAGGAGGAGGGGGTGCAA
>SL2.50ch03:59826683-59826723
AAATGGTACGATTTCACCACTGCTCAGTTATCTTGTTTTC
>SL2.50ch03:59870625-59870665
AAAGGCAATTGCACAATTATGTCAAAAAGTAACCAAACAG
>SL2.50ch03:59894667-59894707
TGCATGGCTGAGAATATACTTACACTGGAGCAAGGTAGAC
>SL2.50ch03:59925815-59925855
AGAAATGACAATTAATCTGAGATTAGTCCCAAATTAAGCC
>SL2.50ch03:59945940-59945980
TGCATCTTTTTAGGTTTACAAAAGTCTTAAGCCTCCTCAG
>SL2.50ch03:60011978-60012018
GTGCTGCAGCTGGAGTAGGTGCTCAACACTCTCAGGTATG
>SL2.50ch03:60160969-60161009
GTGGTATCTGTCATTTGGTACGTGGCTACTTATAATGTTC
>SL2.50ch03:60339764-60339804
CGGTGAGATCTGCACTGCCGCTGAGAGAGACCGCTACGAG
>SL2.50ch03:60427678-60427718
TGGGGTTTCTCTTTTAAGAAGCTTCCATGGAACTTTATGC
>SL2.50ch03:60482191-60482231
AACAAATCTTGAGCGCTATGTAGAGAACATAGAACAGTTG
>SL2.50ch03:60560946-60560986
GAAAACGTAGCAATATCTATTTCATTCACACAACTTAGTC
>SL2.50ch03:60691514-60691554
GGAATTTAGTCATGGAATGAATTTTCTGCCAGGTCAAGAG
>SL2.50ch03:60729233-60729273
TTCGGGTCGTACCCGAATTTCTTTGCTTCAACAGGGAACA
>SL2.50ch03:60759656-60759696
TGAGGAAGAATGAACGAACTTACAATGGGCTGGGTCATAA
>SL2.50ch03:60819109-60819149
TCTATGACTGAAGATGGTGGTGTTGATGCTCCGATTTTAG
>SL2.50ch03:60900087-60900127
CTGGAGTGCAGAGAGGGGAGGTTGGGGAAATGCAATTGTG
>SL2.50ch03:60930717-60930757
TCTAAATTCAGCTAATATAAATGTTGTCTCTTGTGTTTTG
>SL2.50ch03:60989415-60989455
GTCCACTGTCCTTGTACAATCCGACATCTGCACAATCAAC
>SL2.50ch03:61069339-61069379
AACGAAACACACCATCTAGACAAGGGGCAGATGATCTTGG
>SL2.50ch03:61205630-61205670
GGTAAATTATTTTGTTAATGCCCTCCTTTATGTCTTGTTG
>SL2.50ch03:61287635-61287675
CTCTTCTTAGTGGGTGGTCTTGAATACATTACAGGAGTGG
>SL2.50ch03:61351460-61351500
GACTAATCGACCTGGAATTTGTGTTTCTTTCAGATAATCG
>SL2.50ch03:61371576-61371616
CATTTAAATATTGTTCGTAGCCAAAGCTCTAAAGCCTATC
>SL2.50ch03:61401706-61401746
ATTCCAAATTACTTGGAAGTCTGTTAGTTGAGTGAGTATC
>SL2.50ch03:61472992-61473032
TTCAACCCCAAATTTTGCAGCTGAACAACAGCAATGCGTA
>SL2.50ch03:61491708-61491748
ATCGTTTGGGTACTCAAGCATGTGTTCAGGTGTTGAAAAG
>SL2.50ch03:61701885-61701925
AGTTAACGATCCCTTCATCACCATGGATTATATGGTAAAC
>SL2.50ch03:61717095-61717135
GAAGCAGTTAATCAAAGTCCAGCAGGATCTAATTGTCATC
>SL2.50ch03:61732174-61732214
ATGGCCAATGTTACTAACATTTGAAGCAATTCAAGTGGTG
>SL2.50ch03:61749311-61749351
AGTATCGAAAGGCAATATACTTCTACTCCAAGTTCTTCAG
>SL2.50ch03:61767195-61767235
GACAGCTGTCCCGCTCCAGATTTATAAGTTTTTCCTCATC
>SL2.50ch03:61803299-61803339
TGTAATGGGACGTTGGGTGATCTAAGAAGATGAATCAAAA
>SL2.50ch03:61833501-61833541
AAAACTTCAAGCACCTCTGACACCCAAGATAAATTTTCAA
>SL2.50ch03:61906726-61906766
AATTGAGCGCTCTTTTACTTTTCCAAATCGCGTACACAGG
>SL2.50ch03:61941485-61941525
TGCCAAAAAGGAAAACCGACAAGGCATATGTATTGGATAA
>SL2.50ch03:61958736-61958776
TTCGGATTGAGTATAGCCCGGAGTATTAGTTTATTTCTTG
>SL2.50ch03:61976691-61976731
AACAATACGTCCTAATGATGTTTGCAGTTGAGCATTAACC
>SL2.50ch03:61997871-61997911
ATAACGAAGGTTACGAAAAGTGTGTTGCGAAAATGAAAAG
>SL2.50ch03:62022748-62022788
GCAATTGCCAAGCATTTCCACCATATCATAGTTGTGTATC
>SL2.50ch03:62107947-62107987
AGTTTCCTGATCAGTCAGGTGTGGAACTGATCGAGCAAAC
>SL2.50ch03:62160397-62160437
AAGGGTGTGCTTGAAAAGCTTGGTATAATTATTAGGAGAC
>SL2.50ch03:62175401-62175441
ACTGTTTTTTGAAGCTTCCTCGGGTTTGAAAGTGAATTGG
>SL2.50ch03:62255971-62256011
ATTTATCAGCCCGTCTAGATAACGACACGTGTAACACACA
>SL2.50ch03:62312200-62312240
GGTGAGCCTCTAGACTCCTGAGGTGTTTGGCCTTCAGAAC
>SL2.50ch03:62420277-62420317
TGATCCTGTAATTATTCCTTCTTCTTTCTTTTCAATCTCC
>SL2.50ch03:62438324-62438364
TTTGTTGCTTACGAATATGCTGATAGCAACGGTTTAATTC
>SL2.50ch03:62458329-62458369
CTTAGAAAATAGCCACTATCAACTATCGTCCTCTAGCATC
>SL2.50ch03:62511363-62511403
GTACTTTTAACATTGGGGATTATATCCCGTGGCTTAAATG
>SL2.50ch03:62582588-62582628
TGAGTACTGGAGGAACGCCAGAAGTGTTTGTATGCTTCAG
>SL2.50ch03:62598010-62598050
TCGGTTGAATTGCTTCCATTATTTGTCTTGTTTCAAGTTC
>SL2.50ch03:62630124-62630164
CTCATTCTACTTTCCAAGCATAAAGAAACAGGCAAAAATC
>SL2.50ch03:62646572-62646612
GTGATAATGTGGGATTGTTGTTGAGAGGTATTCAGAAGAT
>SL2.50ch03:62753756-62753796
CCGCTTCAAATTCCACTTCAATTTCTTCCTCTTTCTCTAC
>SL2.50ch03:62815698-62815738
CAATCGCAATGGATTCTTCAGTCGTGGAGGGCGGCGCATC
>SL2.50ch03:62853019-62853059
TCCCCGAAAATTCTTCACTCAATTTAATCTTTCCCCTATG
>SL2.50ch03:62967365-62967405
ATTTTAGCTCATTGGTGTCGTTGAATAGTCTTGTTTTGTC
>SL2.50ch03:62982520-62982560
TGCTGTAAAGCCCAAACTCTCCATTGCCAATTTTTGTGAC
>SL2.50ch03:63061279-63061319
TGAAAGGTTTGAGGCTCATGCCTTCCGATACATCATCTGC
>SL2.50ch03:63121280-63121320
ATGCCTGATTGGTCTCAACTTCAACATGAGTTGCTTGCTC
>SL2.50ch03:63136645-63136685
CTTGTATGCCCTAGATGTGAATTGAAACCAGTGATTTTGG
>SL2.50ch03:63222032-63222072
AATACTCTTTAACTTGCAATCATAGCATTAACATGAAACC
>SL2.50ch03:63238611-63238651
TCCTCAAATTTGATATTTTTCAACAACGGGAAGTGGTGAC
>SL2.50ch03:63255672-63255712
GTGGTGTTTATATGCTTTAGTTGTGTGATTCCCTGCATTC
>SL2.50ch03:63303248-63303288
TTTTAACTATGCTGATGTCAAAATGAGTTGCCTTTAGGAG
>SL2.50ch03:63405072-63405112
TACCAGCTATGATGTTATTTGCATAAGAGTCAACGCAAGC
>SL2.50ch03:63473044-63473084
ACCATAGCCTTTGCCGCGTGTTTCACGCAAGCGACTGACC
>SL2.50ch03:63519024-63519064
TTTTGAAAGACTTCGTGAACTGTCCGGAAATATGTTTATC
>SL2.50ch03:63602345-63602385
CGCTCAACACGGCGCACGAGCCGTTATTATCGCCGACATC
>SL2.50ch03:63617571-63617611
CTTGATGAATCCAATCCTTTTTTGGATTTAACTGATGAAG
>SL2.50ch03:63633597-63633637
AGATGGCAACAGTTGATCAAAATGATGTACCAAAGAGAAC
>SL2.50ch03:63651376-63651416
GCTTTGACCAAGTCAAAAAGCCAACATGGGAGGAGATATG
>SL2.50ch03:63666599-63666639
TGACTGTTAAAAGCTGTGATTGTCATTGCCTTCTCCTTAC
>SL2.50ch03:63706807-63706847
TGCTCGTCATGAGTTCTGGATCTGGTCTGGTGCTTCTCTC
>SL2.50ch03:63777830-63777870
TCGTTCTCTTGACAAGTTCCATAACTCTTGTTTGTTCTTC
>SL2.50ch03:63881168-63881208
GGGAGCGACAAATGCATGTACCTGCAGCAAGTAAGGTTTG
>SL2.50ch03:63948878-63948918
GTTATAATATACATGGCGATGGCGCTTCGTGTACTGCTTC
>SL2.50ch03:64090164-64090204
ATGATGCGATATTAATTCGGTCATAGGCACTCCAACAAGC
>SL2.50ch03:64146543-64146583
ATCTTACTTGCTTTTGCTCTCTACACTTCTCTTCAGGTAG
>SL2.50ch03:64169758-64169798
GGCAGCTCGCAGAATTTCTTCTTTGCTCTCTCGTTCTCTC
>SL2.50ch03:64186057-64186097
CACGAATCCCCTTACTTATCCATTTCTCGGCATAATCCTC
>SL2.50ch03:64203230-64203270
AACCACCAACTGGGACGATGAAGAAAAGCCAAATGAAGTT
>SL2.50ch03:64306780-64306820
AAACCAAGACCATGTGCAGTTGCACTATATGAGATAGGAT
>SL2.50ch03:64339327-64339367
CCAGTTCGGGAGGAGCAAGTTGAAAATGCTGTAAAGTTTC
>SL2.50ch03:64355583-64355623
CTCCGAGTTTCAATAGTTACTCTAATAAGAATTTGGCTGA
>SL2.50ch03:64386230-64386270
CCAGAATCCAAGAGAAAAGGTGCAGATGACCCAGTTAGAG
>SL2.50ch03:64407098-64407138
ACATTGCGAAGCTCCTTTTTCTTTTGTTTGGTTGTAAATG
>SL2.50ch03:64444648-64444688
GCGTTTTTCCCACGAAGAAGACGTGCAGCACTATCATAAG
>SL2.50ch03:64576666-64576706
TCCGTTTGCCTAGAGGAGTCAGAGCAGTTGATAGTGAAAG
>SL2.50ch03:64649227-64649267
ATGGACAGCCTGCCGATTAAAATAACTGAAATAGACTAAC
>SL2.50ch03:64743748-64743788
TTCTTTTTTGCTTTCACCCAACTGTACTACTTTTTTCTTG
>SL2.50ch03:64775197-64775237
ACATCTACAAAATCACAAGTAAACCTTCACATTTTGGAAC
>SL2.50ch03:64796544-64796584
CTAGTGCTATAGCATTACTTATAAACAAGTCTGATCGATC
>SL2.50ch03:64833409-64833449
CACAGTTGAAGCTTTGGGTATATATCCCAACAGTGAATAG
>SL2.50ch03:64897667-64897707
CTTGTGAAGGCGTTAAAAGACAGGACAAGCTTGAGCGATG
>SL2.50ch03:64945723-64945763
AGGGCAGAAAATTCTTACAGCCCGTATCACTCGCCATGAG
>SL2.50ch03:65091102-65091142
TGCACTGTAAGACTTGTGATAAGTACACAAAATGTATCTG
>SL2.50ch03:65106790-65106830
TTGCCTATCTATGAGCCTGGACTTGATGATGTGGTGAAGC
>SL2.50ch03:65231041-65231081
AAGATTTTTGTGAATATTTTGGGCTAAGGGAGATGATAAG
>SL2.50ch03:65272548-65272588
TGATTTTCAAGTGCCGATTTACCCTTTTCAGCTGCCTCAG
>SL2.50ch03:65287664-65287704
TATATATACACGAAAAGAAACAGGCAAGCAAATCCCTCAG
>SL2.50ch03:65302846-65302886
CTCCTGTCTTGTCCAGAAGTTGAGTTCAGCGAATCACAGG
>SL2.50ch03:65341025-65341065
TGAAGCACATCTTGGTTTGTTCCTTTGAGAATTTAGATGG
>SL2.50ch03:65356426-65356466
AGAAACAGAGAGCTCAAACGTTTTGGTTTTAAATTTTGTG
>SL2.50ch03:65372988-65373028
ATAGGATAATCATTCTATTATTCGCGATTGTTCCCAAAAG
>SL2.50ch03:65421391-65421431
ATGGGTTTTATAGCTGTTCTCTTGATGGTTCTTACTGTTG
>SL2.50ch03:65513857-65513897
AAGGATAAACACTAATTTTGACAATAGCTTTCCCAGTTTC
>SL2.50ch03:65623356-65623396
CAACCTTGCCAGTTAAACTAAACCCTGGGACGAACATGAC
>SL2.50ch03:65832927-65832967
TGTAAAAGAAGAGATAAAAGCTAGCATTGCTGTCACAGTT
>SL2.50ch03:65849977-65850017
ATCAAATAGTCTCTCTATTTATCTGCGTGATTCTTCTCTC
>SL2.50ch03:65901412-65901452
AAACTAAGCAAAAAACTGCTTGATTTGCTTGACTTAGTTC
>SL2.50ch03:65918401-65918441
CGGCTGTCTGTTCATGTCCTCTTTAACTGATGCAGAAACC
>SL2.50ch03:65933787-65933827
ACTATGGCGGCAGCAGACATTTCACAGCAGGGCTAGTATG
>SL2.50ch03:65969636-65969676
AATTCCTCCATCTTGTCTTCATTGCTTCAGCTTTTAGCTT
>SL2.50ch03:66017800-66017840
ATGGAACAGCAACAAATTAGCACTTGATTTTGTCCAGTAG
>SL2.50ch03:66034961-66035001
TTTTTTTGGGGGGAGGGGATAAACTTGCATTGGTTGTCCA
>SL2.50ch03:66080803-66080843
GTCACGCTTGTGCCTGTTTAGCTTTTCGTTCTGGAGGTTG
>SL2.50ch03:66098503-66098543
CCAATAAACACCTACGCTGAGATGAAATCAACTTGAGCAC
>SL2.50ch03:66113924-66113964
ATAGAATACACTAGCTGCCTAGTGCAGCAATTTACAGCAC
>SL2.50ch03:66318930-66318970
TATAAAGCCATCTGGATCTACCTTACTGCTCCGATTCTTG
>SL2.50ch03:66340398-66340438
AAATGGAGGGCCTACATAAGGCTGATCCACTGTGCCATTC
>SL2.50ch03:66359255-66359295
CAAGCAAGGGTCGAGTCATAATTGCTCAAGTCTGGAAAAC
>SL2.50ch03:66392806-66392846
CCCTTTATCTTCAATGTGACAAAGAAACAAAGTTGAAGAC
>SL2.50ch03:66408809-66408849
GGGAATGACTGGATAGCTTGGTTGAACCTCTTGCTGATAC
>SL2.50ch03:66443221-66443261
TTACCAACTTCTGATACAACAGAAGATCGCGATGATCAGG
>SL2.50ch03:66459588-66459628
CTAATTAGCTAGGGTTCTTCTTGATTTTCCCTTAAAGTTG
>SL2.50ch03:66520712-66520752
CAGTTCACAAGTATGTACCTATTTCAATTTCAATGCTTTC
>SL2.50ch03:66536588-66536628
AGTATATTGCAGGTTATCTCCTTTTGCATAATCTCCTCTC
>SL2.50ch03:66568127-66568167
ACGAAGTCGTGAATACTAGAGCTGCTAACTCACAGAACAC
>SL2.50ch03:66599869-66599909
AAATTGTGGGCCGGGCAAAACCCTGTATATATAGCAGTAG
>SL2.50ch03:66615399-66615439
GACCTGAGAATTCAGATACACATTCAGTAGCATCTGAAGC
>SL2.50ch03:66764583-66764623
TTCGGGTGTGGGAGGAATAATAGAGGCTTGTTTGGTTTAG
>SL2.50ch03:66779917-66779957
ACCTGTCAAAGGGTACCTGTTTTCAACACGAAAATTCAAC
>SL2.50ch03:66846524-66846564
ATAACATAAGTTAACCTCCCAGAGGCAAATTGAGCTCTTC
>SL2.50ch03:66868878-66868918
TCTTCATGTATTCTTTTGAGAGTTTGCTCTCCATAATCAG
>SL2.50ch03:66899474-66899514
AAGAGAACTGAACTTGAAATGGGTATTTTCTCAATTGCAT
>SL2.50ch03:66929853-66929893
AAACCCGCTTGGTACTTGAAGAAAAGGCCACATCAGTAGC
>SL2.50ch03:66991588-66991628
AGCAAGCCCTTCCTGAATTTTACAGGTCCCTCATTAGAAC
>SL2.50ch03:67022095-67022135
TGTTCTTATTCAAGAAGCAAGAGTCCAACATTTTGAATCC
>SL2.50ch03:67061448-67061488
GAAATCTCCAAATGAAGATGACTGTTGAAGAAAACTCTCC
>SL2.50ch03:67124691-67124731
GAATGGTTTCTCTACAGAGGGAAGGTATGTGTTAACTATC
>SL2.50ch03:67159913-67159953
CTCCAGTGCCGAGATCAGGTATACGTCCTTCAAAAACTTG
>SL2.50ch03:67175718-67175758
TTGTAGAATCATATTGTAGATAGAGTGGCTCATGTCAAAG
>SL2.50ch03:67191015-67191055
TACCATAAAGCTGAACATTTGGCAGTCGACCTATTTCAAG
>SL2.50ch03:67236043-67236083
AGAGCTATAGTTAACACTTGCTCTGCTTCTGAAGCTGGTG
>SL2.50ch03:67299330-67299370
TGCCCCTGTTACCCCGGTAACAACAACCACTGTTGTGACC
>SL2.50ch03:67330881-67330921
CTTTTCCCCTTCTCTCCATAACGAACCTAATTTGCAGTTC
>SL2.50ch03:67346082-67346122
ATGGGAGTGCCAGACATGAATAGATCTTCAGTGAGAGGAG
>SL2.50ch03:67369908-67369948
CGGTGACATCGTTCCAATGAGCAAAATGGGTCAATACCAC
>SL2.50ch03:67416766-67416806
GATTCCGAACATGTGCAAAAAGAGTTGGACAAGTTATTCC
>SL2.50ch03:67432178-67432218
TATTCATCTAAATGTCAGAAAAATATGATGCTTGAAAGAC
>SL2.50ch03:67517536-67517576
TCAATGTGAATATCAGGTAATGTTGGCGACAGTAAAGCTC
>SL2.50ch03:67569161-67569201
TCACCTAGTAACAATGGCAACAAAGCACACAAGAGTACAG
>SL2.50ch03:67641491-67641531
GAAGTTGTCGTACCTATGTGACTGTCCAAGTAAAAGTAAC
>SL2.50ch03:67673661-67673701
GTTGGACTGTTCCGTGTAATTGTTTCTTTCTGAAATCGTC
>SL2.50ch03:67720559-67720599
ATTATTTCGGAAGATCAAGACCTGGCACACTATACAACAG
>SL2.50ch03:67767669-67767709
TTATTGGCATAGATGAATGCAAGAAACAGGAAAGCCACAC
>SL2.50ch03:67783519-67783559
ATTTATTTAACACATTTTTTGTTGTCATTTTCAGTGGTGG
>SL2.50ch03:67799140-67799180
CATTGAAATAAACCGTTGCAACTGGAACGCCAAGATCAAG
>SL2.50ch03:67852210-67852250
TGCCTGTATCTAAAAACTGAGAAAACAAACGCAAAACTAC
>SL2.50ch03:67867596-67867636
TTTAATATTAAAGTCTGAGGTAACCATGTCTCGTGTGTTC
>SL2.50ch03:67917577-67917617
TACAAAAAAGTGTTACCTTAATTGCATTTCAGTTTCTTTC
>SL2.50ch03:68029915-68029955
CGCGCCTGGAGGCAGAGTTGAAAAGGTTCCTCACATTGAA
>SL2.50ch03:68044991-68045031
GGATCTGAGCACCGTTTAAGTTATCTACAAGTTCAATACC
>SL2.50ch03:68061684-68061724
ACCGTCACTGGCTGAGCTAACCATTGAGGATGAGGAATTG
>SL2.50ch03:68205351-68205391
AAAATTCGAGTTGAATTCGGTCTCGGGGGACGAGGGTCAG
>SL2.50ch03:68221763-68221803
TACTATTCTTTTATCAGCATTAGTCTTGTAGTTTCTTGTC
>SL2.50ch03:68240412-68240452
GAAATGGAACGACAGCGTTGGAACACTCGCTCTTTTCATC
>SL2.50ch03:68283850-68283890
TTTGAAGGTGTGCATCTGATGATTTCTTATTAGAACTTTG
>SL2.50ch03:68299085-68299125
CTTCATTTAAGAAGAGCTACTATGAATCCAAAAACGATGG
>SL2.50ch03:68344894-68344934
CATTGCCAGGAAGAGCATCTGCAATGGCTGAATCATCAAG
>SL2.50ch03:68403853-68403893
GATCAATATGGACTATTGGGATCTCTACTCCAAAGGTCTG
>SL2.50ch03:68458662-68458702
TACGGATTCTACCCTATTAACAATCCTTCACCAAAACAAT
>SL2.50ch03:68474017-68474057
GCATGAAAAAGAGAGTGGATTGCATGAGGAAGAAGCCATC
>SL2.50ch03:68507057-68507097
ATATATGTGTAATAGATTGCCATCGTCAATATGGAAGTAC
>SL2.50ch03:68549501-68549541
ATTGCCACATACTTAACAAAGTACAGTTAAAATATCAAGC
>SL2.50ch03:68626852-68626892
GTATGTACCCAAACAATTGTAATTTGTGTCGCTAAAAACG
>SL2.50ch03:68644049-68644089
TGTCGTGTTTTCTTGAAGCCACATTGGCTGACGATTTTAC
>SL2.50ch03:68727959-68727999
TTCTTGAAAACTCTTCAAGTATCTTCCCTCATTTTCCAAT
>SL2.50ch03:68745099-68745139
GGGAAACAGTGTGGTATCTGACAAGGGTGCATCTCCTAAG
>SL2.50ch03:68760318-68760358
CTTGTAGTTTCCTCAATTAACAGGTCAACAAAAGTGTCTG
>SL2.50ch03:68825734-68825774
GATAATATATTCAATCCCGCCATTGTCGGCTCTCTCTCTC
>SL2.50ch03:68845685-68845725
CGCAAAGCTTTACCAGGTGGTGCTGTTCCATTCAACAATC
>SL2.50ch03:68879310-68879350
GGGGAAAACAACAAGTTCCCGTTTTCCCTATCAGCTTCAG
>SL2.50ch03:68910414-68910454
GCTACACATTTGAAGCACCAGTTCGTCCTTATTTTTCTGC
>SL2.50ch03:68967715-68967755
ATTGATTTGAATTTTTGAAGGCCGGAATTTTCCGAGATGG
>SL2.50ch03:69013932-69013972
GTGCGCCAGGAGTGCGGAGTTAATGCCGAAATTTGCTGAG
>SL2.50ch03:69029212-69029252
TAGAATTTGGACTTAAGAAGTTATGGAAAATGTGGCAAGG
>SL2.50ch03:69048901-69048941
AGGATTTGACTTAGAGAATTTAGATCTCGGTCTCATGAAT
>SL2.50ch03:69065042-69065082
CAAAAATTCTGAGTCCATGGTAGGGTCGGAGCTGTTAGTC
>SL2.50ch03:69128456-69128496
CCCCTGTTATCTTAATGGTGCAGTCTGAAGAAGCTGTTGC
>SL2.50ch03:69179523-69179563
AATTCGAGCACAACGCCCCGGATGCTCTGGCCTGGTGAGT
>SL2.50ch03:69248953-69248993
AGGGGAAGTCAGTACTCGCAGAATTGGGGGGGTTATGGGG
>SL2.50ch03:69329334-69329374
AACCTTTAAGCGTGTAATCATGAGCATCTTAATCTAATCC
>SL2.50ch03:69405631-69405671
CTAGCCTTTGCAAAACCCTAATCCTTTCACTTATCCTTTC
>SL2.50ch03:69441920-69441960
TTCGTCTTCCCAAATTCGAAGTATCTGCAGTCACAACAGG
>SL2.50ch03:69456934-69456974
TGGAACTGAGGGAAGTAAACGCATGAAAGGACTTGATGAC
>SL2.50ch03:69489620-69489660
GTCTCGTCACCATCAACCATAGGCTTCTTCTTAAAGTGAG
>SL2.50ch03:69554032-69554072
GTCCGACATAACAGATTATTGCTCCCAGATGATCCTTCAG
>SL2.50ch03:69569059-69569099
TTGCATTGTTTTATGTGTGTATTTTGGTGTTAGATTGAGG
>SL2.50ch03:69584361-69584401
TCCTTCAAGCTTTAAACCTCTTTCGATAAGTTCCCTGGAG
>SL2.50ch03:69650054-69650094
ATTTTTTTATGAGGTGCCTGTACTTCTTGGGTTGATTTTG
>SL2.50ch03:69713796-69713836
CAGAGGCCTTCCTTCTCTGTTTCTACTCTTCAAGTCTCTC
>SL2.50ch03:69745240-69745280
GGAGCTCTCTATGAAGCTGTCATTGTTGAACCATTGAAGC
>SL2.50ch03:69760554-69760594
CTTCTGCAACAACGCAGTTGCAGAAATATGTGGAGAGGCC
>SL2.50ch03:69792355-69792395
TGAATGGTCAACACTCCCTCATACAACAAAGTTGACTAGC
>SL2.50ch03:69808198-69808238
TTGCTGGGTAGTATTTTCAGATACTTCTTTATTCCTTGTC
>SL2.50ch03:69907600-69907640
ATACATGAGCTATGGAGATGTCTTACCTCATTTTCTTTTT
>SL2.50ch03:70024820-70024860
ATTCCTATGGGAGTCAGGTCCCTTCCTCAGCTCCGACAAC
>SL2.50ch03:70055380-70055420
TTTCTACAAACAGCAGGTCAAGGCCTTATTCAAGAACCTG
>SL2.50ch03:70139398-70139438
TACCAGGCACCCCACGTATTATAGCATTAGCTCCTATCAG
>SL2.50ch03:70219302-70219342
TACACAGCAGAATTCATTGTGGACTCGAATTTCGGGAATC
>SL2.50ch03:70255929-70255969
CCCAGAAATCCATTGTCGGTGGCCTGTCGTCTCTGTTCTC
>SL2.50ch03:70283023-70283063
CGAAGAATTATCATCATTCTCCTTGCTACCATCTTCAAAC
>SL2.50ch03:70298109-70298149
TTGAAGATAAATCAATTCATGAAATTCTCCGAGGAACAGG
>SL2.50ch03:70375126-70375166
TCTTGGTCTTGTGAACACAAATGTACTGTAATTCTAGCTG
>SL2.50ch03:70440070-70440110
CAAAAGCCAGTGCTTAGTATTGTGTATCTTATATTTATCC
>SL2.50ch03:70497201-70497241
GCCGGAGATCATCGATGGGTTATATTTGTCTCCGTTATTG
>SL2.50ch03:70562782-70562822
GAGGCCAGCTTGCACGCACTTAACTAATCCACGAAATACC
>SL2.50ch03:70675391-70675431
AGTGCTTTGATCTATCCATACATGTTTTGCACATTCTACC
>SL2.50ch04:45213-45253
CTTGAATCTGCTCTCAAGACGTATCAGAGAAATTTCAACC
>SL2.50ch04:60786-60826
AGTGGGAGGAGACAATCAAAGAGGAATGTCACTAAGGAAC
>SL2.50ch04:107702-107742
AAAGAACCTCCAGGCATCATTGAGGGTCCATTGCGAGCAC
>SL2.50ch04:196783-196823
TTTCTATTCGTGAAATCCCGAGGGATTGATTTGGGACTAG
>SL2.50ch04:243412-243452
CGATCTGAAGTTTGACTAAGCCTCAAAGAGATGCACTAGC
>SL2.50ch04:328598-328638
GGTGATTCACACATACGTACTCAACCAAAAATAAAGGAAG
>SL2.50ch04:344584-344624
ATGTTTTTACTTGAACCGAGGTTTTATTGGAACCAACTTC
>SL2.50ch04:411861-411901
TTCAATTATTGAATTGAGAAATTCTTGTTGACTTGGAAGC
>SL2.50ch04:478100-478140
GAAACAATTCGTAAGTTGCAAGGGATTGATATTACTTCTG
>SL2.50ch04:493547-493587
TTGCATGTTGTCTGTGTGCAGCCATATCGGAAAATTGGAG
>SL2.50ch04:545258-545298
GTTTTTTTGGGTCAAATTATCTGTTTTCATCTGTCATTTT
>SL2.50ch04:567344-567384
GAAATGTTATTGCATAGGTACTAAGCACAGACAAGTTCAC
>SL2.50ch04:585294-585334
TCAAACATGTTGTACAATGTTTGGTCTTAAAAGATGTGTG
>SL2.50ch04:665046-665086
TACTCCCCTTGTCTTGACATTAAGATGGAGTAGACAGTTA
>SL2.50ch04:687287-687327
GACTTGAAATTTATTCCAATCTATGATGTTTGCTGGATAG
>SL2.50ch04:706131-706171
ATCATCTTGCTAAATTACGTAGCCTTCTCCCAAACACTAC
>SL2.50ch04:744066-744106
ATATACCTCAAATGAAATAATTGGTTGAAGTATGGGGAGA
>SL2.50ch04:860810-860850
CTTCATCATCATCTACTATCGCCTCCTTATTATTTTCTTC
>SL2.50ch04:942719-942759
ATGGGTGCCACTGGTTGTGGAAAATCAAAACTCTCTATCG
>SL2.50ch04:995878-995918
TCTTTGGATTTGAAGCCCTCTCTATCAACTCCTTTTCAAC
>SL2.50ch04:1041151-1041191
GATGTCATACCATGCTTGCTTTCCTACGACGTTTGTCCTG
>SL2.50ch04:1056212-1056252
AAATTTTTTTGAACCAATCTAGCTCGTTTTTTGGGTCTAC
>SL2.50ch04:1239750-1239790
CCTGGTGCTCGTGCACGTGTTGGACTTACTGGTTTGACAG
>SL2.50ch04:1255343-1255383
TTAACTTTGCTAGTGCTGGTAGTGGAGTTCTATCAACAAC
>SL2.50ch04:1288712-1288752
AGTTCCACATATGAATCATCTCAGTTTGTTTCCTACTTCG
>SL2.50ch04:1325373-1325413
AACTTGATCAATGAAGATTCATATAGCCAACCCTAAATTG
>SL2.50ch04:1458497-1458537
ATGTGCTACCTTCGTTATAATTGCAGCTAACGATCGAACC
>SL2.50ch04:1493523-1493563
GGATCACTATGAAATATATCCTTGAGTGGTAAATTGATGC
>SL2.50ch04:1535332-1535372
TATAAAGAAAAAGAGAATGCCATGATAGTCCAGACACAAC
>SL2.50ch04:1575868-1575908
TCCGCATTTTCCTTTGCAACACAATAGGTTTGGTTTGTAG
>SL2.50ch04:1595345-1595385
GGACCAATTAGATGTGCATGCCTTATTTATTTACCACCTG
>SL2.50ch04:1637302-1637342
ATTGTTTATGTTTTGTTTAGCACATGTGTGTTCTTTACTT
>SL2.50ch04:1656489-1656529
GGTCTTCATAACTCCTGAATTAAGATAGGTTCAAGCTAAG
>SL2.50ch04:1704095-1704135
AAAGCTGGTCATGAGAAGGATCAAAGTCTTAATGACAAAG
>SL2.50ch04:1762324-1762364
AGGTCTAAACTGGTTAGATGTTAATCACTTGCTAAATGTG
>SL2.50ch04:1918012-1918052
CACAGTCACACAGTGAGCTTTTTCAGATCTCACACATTCC
>SL2.50ch04:1975030-1975070
TTTTAGGAAAAAGATGGAGACTTTTACTTGATTTGAGGTG
>SL2.50ch04:2025375-2025415
AATTGTAAGGTACACACAATCGAACTCTCTATAACAAATC
>SL2.50ch04:2049763-2049803
TCCTCCTCCGTCTCCAGTATTCGTGGCAGGTGAGTTATAC
>SL2.50ch04:2187074-2187114
CCGAGATATACACAAGCTTGTCTGAATACCACTGTTATTC
>SL2.50ch04:2217889-2217929
CTGAAGAAGACATCAGTCCGTTGAATGCCTACTCAACAAG
>SL2.50ch04:2253621-2253661
ACAAGGCCCGGTGTCCCAAAGTCGGCAGCTATTTCCAAAG
>SL2.50ch04:2283954-2283994
GGCCCTCTGGGAGGAGGAAACTCAAATTAGGAATCAAAAC
>SL2.50ch04:2315115-2315155
TGTCCAAAACAATTTAATTGGTCAGAAGCTTTTCATATCC
>SL2.50ch04:2330743-2330783
GGTCCAAGAAAGAATCCGAAGCAGACAAGCATAAGAGTCC
>SL2.50ch04:2475935-2475975
AGTGGTTCAGCTGACAAAGACTTCATATGTTGATTTAACG
>SL2.50ch04:2579858-2579898
ATAGAACTCCAATCATAGTCACGTGATCTGGCTTCTCTCC
>SL2.50ch04:2660650-2660690
GCACGACAACTCTTGCGAGAAACCTATACATCAGTTCTAC
>SL2.50ch04:2688027-2688067
CAGCTGGGTTTTGGGCTGTTCCAGCTAGGCCTGATTTTGG
>SL2.50ch04:2823152-2823192
TTTCAAAAGACGACGTATGGCCTATGTATTTCAACAAACC
>SL2.50ch04:2838234-2838274
GAGGAGGGTGGTGGTGGTGAATTAATATTGTTTGTGCAAG
>SL2.50ch04:2875485-2875525
GCTGCTCAGACTTGGGAAGGTGGTTTAGGTGCTGGAGCTG
>SL2.50ch04:2924886-2924926
TGTCCATGACTGCTAGAGAGAGAGTAGAATGACCAAATGC
>SL2.50ch04:2991383-2991423
ATGAATTTCTCCCTGGACTAGCCTCTGCCTGTATTGATAA
>SL2.50ch04:3009274-3009314
ACTAGTCACGGAGTCTTGCTGTTCAATAGTAATGGCATGG
>SL2.50ch04:3062084-3062124
ATGGACAATCTTTAATACAAGCACCACATTTTTGGACAAG
>SL2.50ch04:3097110-3097150
TACGACAGGCATATTGGTGTATAAGTATAATAGGTAGCAG
>SL2.50ch04:3154636-3154676
AAGGGGTTCATATGAGCCACTTCTGCCACCCTGGCTCCAC
>SL2.50ch04:3170081-3170121
GGTAATTCATCATTAGTAGGTGGATTAGGAGCCATAACAC
>SL2.50ch04:3214778-3214818
GGCCGTGGTAGATTCGGTACCGTCTACCGCTGCTTTTCTC
>SL2.50ch04:3261356-3261396
GAGCGGAAAAACGCCGCCGCGGCCTGAATCTACTCTACCG
>SL2.50ch04:3396736-3396776
TCGAAGGCATTGTATACTTGTTGTTTGAACATGAAGTATG
>SL2.50ch04:3411824-3411864
CTGAAGCTTCACAAACGCTAAAAACCCATCAAACACAATG
>SL2.50ch04:3430074-3430114
TGAAGATGACTGCGAGTATGTCGGTGTTCAGCATAGTGAG
>SL2.50ch04:3502630-3502670
CCAGACATAAAGCTGCCTATTAGTTCTGCTTCTGTTACGG
>SL2.50ch04:3536673-3536713
TCATCTTCTTCATCGGTGTTGCGGAAAACCCTAATTTGAA
>SL2.50ch04:3619112-3619152
TGGGTCTTGTGCTTCATGGTGCTGCTGTTTTGTTGAAGTG
>SL2.50ch04:3833107-3833147
CAACGACATCAAAGATCAGTTGCAGTATAGTCTCATAAGC
>SL2.50ch04:3848218-3848258
TGAGTGTGTGAGTGTCTTTGTTTATGTTAAGTGCTTATAG
>SL2.50ch04:3869014-3869054
GGAAATCGTCCTCCATAAGGGGAATACCATCGCTCAATTT
>SL2.50ch04:3919749-3919789
TCATCGTGAGGATTCTTACGTTCATTTGCTTGTTGATTTC
>SL2.50ch04:3957045-3957085
CTTATGAGTAATCAGCTTGGATTTTCTTTCTATTTTTAGC
>SL2.50ch04:3987097-3987137
GGTCCGCCTCTACTAATTAGTAAGATATGCCAATTATAGC
>SL2.50ch04:4048716-4048756
TGCTGAATCTTGTTGTGCAGTTTGTAAAGAGGCATTTGAG
>SL2.50ch04:4118642-4118682
ATCAGTCAGCTGTTTTTGAGTACCTGTATCAGTTCTCTTG
>SL2.50ch04:4167212-4167252
AATCAGTAGAAAACCCGATATCCATAAGTTCAGAGACAAG
>SL2.50ch04:4184488-4184528
AATTTTGCTTTTTGGTAGAGGAACAATTTGACCTAAACTC
>SL2.50ch04:4394365-4394405
TCAGACTTGAGATTTCTACGTAGTTATGGGGACTAGCATA
>SL2.50ch04:4429668-4429708
TTCATTTTCAAATAGAAAACCTTGGAGTCTCCGGTAGCAG
>SL2.50ch04:4495283-4495323
GTCCAGACCTTAAACTTTGTGTCCAGTCAAATTTTGGTAG
>SL2.50ch04:4510879-4510919
TTCCGGGTATGGGGAGAACAGACATGTATGCAAACCAACC
>SL2.50ch04:4546298-4546338
TTGTGGCCATAGCTTTGGAGTGGAGAATCCCCTAGTCTTG
>SL2.50ch04:4640362-4640402
GATTACACCGGAGCCGAAGTTACTATAACTGGCCTTTTCC
>SL2.50ch04:4655374-4655414
ATAAAGTACTCTGGAGCCATATATCTGAATATCAATTTGC
>SL2.50ch04:4708935-4708975
TATTGTCCATGAACTATAGTAACAACTCTACCATCTAAAC
>SL2.50ch04:4780067-4780107
GAATTGAGGCAACACTCGAATTTTAAGTTTATGCATTCTG
>SL2.50ch04:4795667-4795707
ATGGGAAGAAGGGCGTCAAGTGGTTAGATGTCATAATAAG
>SL2.50ch04:4918331-4918371
TCCTCAAATGAGACTGATCAACAAGCCCTATTGCTTTTCC
>SL2.50ch04:5065825-5065865
ATTCAGGCCTTAGCAACTTATTATTCAGTTCCCGCAGCTC
>SL2.50ch04:5126857-5126897
CAAAACCATGAAGGTATAAGCTTTAAGGTCTTGTTTCTGG
>SL2.50ch04:5227050-5227090
CATATCCATACGAGTAGTTACCGTAGTATGGGGCGGGTTG
>SL2.50ch04:5258013-5258053
AGGCAATGGTAGTGGAGGTTTTCATGGCTACCGTAGGTTC
>SL2.50ch04:5276728-5276768
TTTTGGGAGAAATCTAATGGCAAAAATGGTTCAAGATTCC
>SL2.50ch04:5292971-5293011
ACAGATTCACAAATAATAAGGTTATGGACAGTGACAACAG
>SL2.50ch04:5340182-5340222
GTTGTCACTCTTGGTCTTGTTTTATCCTCATCTCTGAAAG
>SL2.50ch04:5369181-5369221
CCCAGGCTGTTGAACAAATACTTGGGTATCCTTGACCTTT
>SL2.50ch04:5390847-5390887
CTTGAGTTTGGGTGGCGCAAAAGCAACAAAATTTGAAAGC
>SL2.50ch04:5407133-5407173
TACAATAGTGTAACTCAATCAGCTCCAGTTTCTTGCTATC
>SL2.50ch04:5455156-5455196
AATTTGTTAAAACGAGTTACAATCATTTGGCGCAACAGAG
>SL2.50ch04:5473588-5473628
CGACCTCTAAATGTGCTCCCTCAGGTATCAATCGTAATTC
>SL2.50ch04:5549399-5549439
TGGATCGTTAAAGCTCGGTTTTTAAGCTAAATGATGTTGG
>SL2.50ch04:5599657-5599697
ACCTGGTTGACACTTGCACGTCTTTCCTACTTTGAAATTG
>SL2.50ch04:5703227-5703267
TGCTGCACTATTTAGTCGATGGGGCTCATAGCGTTGATTC
>SL2.50ch04:5718303-5718343
TTAGGGCTAGTTTTTCTCTTACTTTCAGAGCTGCACAATG
>SL2.50ch04:5876303-5876343
GTTTTGCAGGGGATCACTGGTGGTTCAGAAAAAGAAAGAC
>SL2.50ch04:6464196-6464236
TGTGTGTTTATATTAAGTGTGTTTGTTATTTGAGTGATGC
>SL2.50ch04:6513987-6514027
TTGGTGTTCATGTCTGATGGAGTGAGGAGATTATAGTTGC
>SL2.50ch04:6529035-6529075
ATTCGGAGGAAGAGAATCTTTTATGAAGTAATTAGAGGTG
>SL2.50ch04:6570944-6570984
AACAACAAACACACCCACAAATTAAATGAAGAGTGAATTG
>SL2.50ch04:6667276-6667316
TTCCATCTGTTGCTTGGTTTTTCATCACAATGTTTAACTG
>SL2.50ch04:6783403-6783443
GAACAAACTTGTGTTCTATTCTTATTTCGGAGTCAGTTTC
>SL2.50ch04:6972439-6972479
ATTGGAATCACATCACACATTCAACAAGCAAAAATTAGAG
>SL2.50ch04:7013501-7013541
ATGCAGTGACAATCTCCTCGTGTTTCTTCCAATCCCTAAC
>SL2.50ch04:7065047-7065087
GTTTAATAGCATTTGCTAACTGTGTCCCTACATATTTTTG
>SL2.50ch04:7311069-7311109
CCATGATTCAAGGGTTGAACGTCTTTGAACTTAGGATAAC
>SL2.50ch04:7335853-7335893
TTTTTACACAGAAGGATCGAAAGCACTTTTAGATGCTAGG
>SL2.50ch04:7356567-7356607
AGCCTTTATCTAAGTAGCAGATTGACGTAACTGGTTGCAG
>SL2.50ch04:7569595-7569635
TTTTTTCTTCTTTTAATGCTAAACACGTGGGTCGGATAGC
>SL2.50ch04:7719047-7719087
CCAACAGAGCAGTCATGCTTTGTATGTGTCATTTCATTTT
>SL2.50ch04:7768511-7768551
TAAGCACGCTAAAGAATTCTGTCTTCTGTTGTTGTCCTAC
>SL2.50ch04:7786841-7786881
ATTCGATTTCCTCTTCTTCACATTAATACTTAGTGGGTTT
>SL2.50ch04:7897498-7897538
GAAGGAGGTATTTCAACCGTCAATGAGTAAGGTTGGTGAG
>SL2.50ch04:8376213-8376253
CGCTTGGCCTGATCAAAGGAGGCAACACACTTAGAAGGTC
>SL2.50ch04:8881739-8881779
TCTTCTTGATAGTAGTTGTTTGTATCATCTTCCGTCAAAG
>SL2.50ch04:9356841-9356881
AAATGTGATGAGGAATATAATTCTATGATTGGTGTTGTGC
>SL2.50ch04:9603411-9603451
AGCTGATGAGTGGTCCGACATCTCTACCGCCGGAGTTTAC
>SL2.50ch04:11187478-11187518
TTTTACATCACACAGAATAACTGTCTTTTCCAATGAGAAC
>SL2.50ch04:11919089-11919129
AAGACAAAACACCAACCATATAGAAAGAAGAATCTCACTC
>SL2.50ch04:11956601-11956641
TCGGTATTTTGGTCAAACCTACCGATGAAAGGCAAAAAGC
>SL2.50ch04:12032775-12032815
GTGAACTCAAGAAGGCTATTCCTCCTCATTGCTTTCAACG
>SL2.50ch04:12079186-12079226
GAAACAATATTTTTCGTTCGAGCTTGATAGATTTCAAGTG
>SL2.50ch04:12346287-12346327
TAGAAGGAAGTGCAGCTCCTTTGTTGTGCAAGGAAATGCT
>SL2.50ch04:12361537-12361577
TATCCAATCCTATCTTTGGATTAGTGAGCATTACAGGTTG
>SL2.50ch04:12381596-12381636
CTCTCTCATAGGTACTGTGTAAATTTGTCAATTGTGTTAC
>SL2.50ch04:12450680-12450720
TTTGTTGGTACATAACAAACTTTTTGCCAATTATGTGGAC
>SL2.50ch04:12725896-12725936
TTGACCAGTCCAAAACTGGCCTGCCATGGATATGATCTGC
>SL2.50ch04:12766488-12766528
GGTCAAGGTATTTCTACCCGTATCAATGTTCCAACAAGTC
>SL2.50ch04:13363487-13363527
CCTTCTCACCTGGTTTTTTTGGTGTGATGATGCTTCTCTG
>SL2.50ch04:14887549-14887589
AAAAGAAGAAATTCCCATTTGGAGCACAGAAGCAAGTCTG
>SL2.50ch04:16478244-16478284
TATGGAATAACATGAACTTAATCAGCAGACATCTTTATAC
>SL2.50ch04:18282119-18282159
CACCCACCCTAAGCAAGACAACACTACTCTTCCTACTAAC
>SL2.50ch04:18825773-18825813
GTGACTCTAGAAAGCTTCTCCTCCTAGCAGAATAGAATAC
>SL2.50ch04:19105474-19105514
ATGTATGTTCAGCTCTAATCACATTTTTAGTTGTTGAAGT
>SL2.50ch04:19663019-19663059
TTTTCTACTTATGTGTGCATTGTCAAAACCACTCTGTAAC
>SL2.50ch04:19815810-19815850
CGGAGATCAAAAGTAAAACATGCTTCCTTCTTAGCACATC
>SL2.50ch04:19997608-19997648
TCAAACCATTTTTGGGAATAAACTTCAAAGAGGTGGAAGC
>SL2.50ch04:20518557-20518597
GAGGACATTTTGGTGCCAACACAAAACAATAACCAATGAC
>SL2.50ch04:20790081-20790121
AATCCTCTGGGATACAACTGATACAATAGCACAATGAAGC
>SL2.50ch04:20805325-20805365
TACTAAGGGTTTCAACTCATGCGTTGAATTGATTAATGAC
>SL2.50ch04:20957821-20957861
CACCATACTTGCTAACAACTGTACCCGTAACTTCACTTTC
>SL2.50ch04:21318321-21318361
TCCATAGATTTTCAATCAAAGCAGCTCTTGGACAACGAAG
>SL2.50ch04:21358718-21358758
TTGCTTTGCACAGGTACTTTTCTCTCTACTTCTCTTTTTC
>SL2.50ch04:21781069-21781109
CAGTCATCTTAAATTGCGATTGTGCCAAGTTGGAATTAGT
>SL2.50ch04:22103526-22103566
TGTGTGGTATCAACATATCGGAGTAGCAGTGAACTAGTGG
>SL2.50ch04:22436831-22436871
ATCAGCCTGATTCACTTAGTCGTAGTGTTCGATTACAATA
>SL2.50ch04:23031440-23031480
CAGCAGTACCATCTCTGGTCTCTAAGTTGATGTTGTTCAG
>SL2.50ch04:25238802-25238842
ACTTTAACAGGAAAGGGATTGCGTATATATCAAATGTTGC
>SL2.50ch04:25348508-25348548
AAGAATGGGCAATGGCCGTCTGAAGTCTCGGCACAAATAC
>SL2.50ch04:26123426-26123466
CCTATCGGAATCCTTCTCTACTCCCCTGGACATGTGTGTG
>SL2.50ch04:27099698-27099738
GCCATCAACGTTTGATCCTCCAGAGAAGTATTGGACTAGA
>SL2.50ch04:27878769-27878809
TTATTTTTGTATCGATTGTTTTGGTGGGGATTGGTTTTAC
>SL2.50ch04:28916473-28916513
AGACACATCACTCCAATTGGAAGTAAAGATCACCCTCTGC
>SL2.50ch04:29409759-29409799
TTCTTGTGATTATTAGGTGTGCACTGTTCCTAAAGAAAGC
>SL2.50ch04:29797840-29797880
TTTGCATTCATACTTTTTAACGTTATGTACACGTTTGTAG
>SL2.50ch04:30182797-30182837
TTTCGGTATCCGGAGACTCGGTAACCAGTACAATCTTTGG
>SL2.50ch04:30529547-30529587
TGACAAATTGCATGCACCTAAATATCCAAGTCATAATAAG
>SL2.50ch04:31293122-31293162
CCATTCAAGTGTTTAAATTGCTTCAGAAAAGTTTCCAGTC
>SL2.50ch04:31909632-31909672
ATATTTTTTTAGGGAGTGCTTGTTTTGTTTTGTATTGTGT
>SL2.50ch04:32023501-32023541
AAAATGTGGAAGGTAGTTTTGAAGAAAGAATATAGTGAGC
>SL2.50ch04:32328447-32328487
AAGTGCAATGGACATGCGAATAGAAGGTTGATTACCTCAG
>SL2.50ch04:32398466-32398506
GGTGTCTCGGAGATGGTTGGGTTAGTACTTTAAGTTGACG
>SL2.50ch04:32495232-32495272
TTGAGCATTATATATTCTTGGGAAGGCCTAGAACCTAAAC
>SL2.50ch04:32695391-32695431
AAGTTTTTTCCGCCATCGTCTAGATTGTTTGATAAGATTG
>SL2.50ch04:33967794-33967834
AATTTAAAGATCGTGCATCAATAGATCAACAACTTCGTTC
>SL2.50ch04:34487441-34487481
ACCCTAGAGCAAGAGTAGCAACATCACTAAACCTTAGTTC
>SL2.50ch04:35298262-35298302
AAAAATATGAGATTTCTGTGATCTTGGTCTTCTAATTTGG
>SL2.50ch04:35316262-35316302
TCTCTCTCATCTCTTCATATCATATTCCCCTTGTCCTAAC
>SL2.50ch04:35332129-35332169
ATGCAGCAATGCTTCTTTAGTATATTGTAGCGATTTAATG
>SL2.50ch04:35595980-35596020
ATAGTTTGAGTTACGTTCCTTTTGCAAGGTCCATGGTGTC
>SL2.50ch04:35912380-35912420
ACTTTGTTTCCGATAAATCCTTTAGATGTGTGGTATTAAC
>SL2.50ch04:35945469-35945509
AGCGATGAAGCGAGGGCTTATTCTTCTTTCATGGGTGGAG
>SL2.50ch04:36992106-36992146
TACAAGTCTTTCTTACAACACTGCTTCCTATCAAACTATG
>SL2.50ch04:37671149-37671189
ACAAGAAGAAAGATGCACAAGTTTCAAACGATGAAACACC
>SL2.50ch04:37697459-37697499
TTTTTATGTTGTCTTTGTAGCAGAGCATATGAATTTGTTG
>SL2.50ch04:38689397-38689437
CAAATATACCACTACTCTTACAAGATTGAATCAAATATGC
>SL2.50ch04:38741088-38741128
AACGCTTTAGAAAATTTCAGAGCCATATGTACAAGTCCAC
>SL2.50ch04:39166518-39166558
ATATCTGGGGTTCCCAGATGCACCACGAGGCATAAGGTTG
>SL2.50ch04:39181697-39181737
CTTTCTGTACGAGTTTTAGAGCTTGATGACAGGGTTTAAG
>SL2.50ch04:39553655-39553695
AAAAAGAAAGCAACTTGAAACGCATTCTGCCAAACCAAAA
>SL2.50ch04:39703025-39703065
AATTATAATTATTGGGTGAAGATCATGGATTTCTGATTTG
>SL2.50ch04:39836582-39836622
GTTTTGCAGTTGTTACTGCACAAAACATTGCCCAATTTAG
>SL2.50ch04:39934358-39934398
TTCCCCTTCAGATAGATTGCTGGCTCTGTAGGTTTTTCTG
>SL2.50ch04:39977193-39977233
AACACTTATAATACGTGGGACTTTAAATATTGCCTCTTTC
>SL2.50ch04:40030479-40030519
TGATGAATTTTCCTTCTCTTCTTTCTTCCCTGAATTTTTG
>SL2.50ch04:40248008-40248048
ATTCATCGAGTTAGTAATTACATCAAGTGGCGTGAGTTTC
>SL2.50ch04:41393146-41393186
TGTACAATGAAGCTTGTCAATTGTTCCTTTTATCCCGTTG
>SL2.50ch04:41499856-41499896
GTGTGCATTGTCAGCAAACGCCTCTATATGTTTTCTTGTC
>SL2.50ch04:41767835-41767875
TGCCATGTCCTGTTGAATCACCTTTCTCCATTAATTTTTC
>SL2.50ch04:41823445-41823485
AACATAATGAGTTATGCCCATTGCTTGCTTGGCTGTTATC
>SL2.50ch04:41862279-41862319
AAATTATAGTAGCTTTTGCTAGAACTTATAGTGCAGTAGG
>SL2.50ch04:41972083-41972123
AAGGAATAAGTAAGTTGTATTTTTCACTTGGTTGACTTTG
>SL2.50ch04:42526593-42526633
TCGGCTGCTGATGTACATACTTCTGTTCTAGACGTTTCTC
>SL2.50ch04:42762576-42762616
TCCAGTAATCCTAACGGCATGAACTCGTAAACGAGAAGTC
>SL2.50ch04:43054191-43054231
TTGCTAAGCTTTATGAACAAATATGGACAAGAAATACTCC
>SL2.50ch04:43240273-43240313
CTGCTGTTCTTTTCATTTATTCTAAGGTTGGAGGTGATGG
>SL2.50ch04:43406419-43406459
ATGGTTCTGACTCAGAAAAACCTTTGCTGATGGCTATTAG
>SL2.50ch04:43567544-43567584
GGCGTTACATTTTACCGGCGAACTGGAAGATGGGAATCAC
>SL2.50ch04:43853396-43853436
AACAGTAAATACCTTAGCTTCCACACTTGCAATTGGTTTC
>SL2.50ch04:44934416-44934456
TCCTTGCTATCTTACTTCCTCCTGTTGGTGTTTTCCTACG
>SL2.50ch04:44960564-44960604
TATGCACTAGCCAGAGTAGTTTCAGATCATAAGTCTATTG
>SL2.50ch04:45102944-45102984
CATCATCAAAATGCTACAGGTATGGAGGGTTTCTTTCTTC
>SL2.50ch04:45189090-45189130
TAATCTAAACTTAATCACGTGCTAGCATCATGGTCAATAA
>SL2.50ch04:45242851-45242891
TTTCAGGTATCAAGGTTAGAAACTGCACAAATGATGTTAC
>SL2.50ch04:45582152-45582192
TGCTAAAGCAGTCCATATTATAATCTATGAGCTCTTGCAC
>SL2.50ch04:45655239-45655279
GCCAATTGTATATGCATCGAAATATGGCCACGCGAGTTTC
>SL2.50ch04:45686576-45686616
ACCTTTTAAAGAATTCAACTAATCTACAAACTTCCCAGTC
>SL2.50ch04:45747029-45747069
TTGAAGGTTCAATACCAGCTGAGTTTGGCAATATGAGTAG
>SL2.50ch04:46279764-46279804
ACGCAAAATGCCACTGGAAAATATGATTCTCTGCATCTTG
>SL2.50ch04:46307597-46307637
AATTCACCGGAGAAGTTAATCATGCAATTATCGGGAAAAA
>SL2.50ch04:46355768-46355808
GAGAAAAAACATTCACAAGATTCATTTGATCATGGCTATG
>SL2.50ch04:46526191-46526231
CTCCCGAAATCCATTACAAATTTACAGTAGCTTGGTCCAG
>SL2.50ch04:46556373-46556413
TCATATAAACAGAGACTCTACAAAATTCAAACTATCACAC
>SL2.50ch04:47232317-47232357
CTGTCCTACCGATCGCGCTCCACTGACCATAATAAGTACC
>SL2.50ch04:47274856-47274896
TTTCAACAAGCTTTGCAGTCAGTTAGCCAGAAGCAAGGAT
>SL2.50ch04:47439185-47439225
TTTTTACAACCGTGACCTTTCCACGTATATATGCTTCCTC
>SL2.50ch04:48015677-48015717
CTGGCTTCAACACCACCACCAGAAAGCACTAAAACTGCAC
>SL2.50ch04:48190113-48190153
CTTGTTCTGAGAGATTGAGTTTGGCGTCGGATCCATAAAG
>SL2.50ch04:48262548-48262588
CAAGTTGTGTCAAAATCTCCCATAGGACAAGTTGTGTGTC
>SL2.50ch04:48486508-48486548
AGGAAAAAAATGAGACATTTCAATGGACTGTTAAGCCAAA
>SL2.50ch04:49276335-49276375
CTACTTAACAGTCAAAGGACAAAAAAGGCAGGGAAAAAGG
>SL2.50ch04:49319238-49319278
GCTGCTTTAGAGTTGTTTTGTTTAAATGTGATTGGTTTCG
>SL2.50ch04:49703857-49703897
TCTTTCTCTTGACCTTCATTGCTTGCACGGTACTTTTAAT
>SL2.50ch04:50275278-50275318
AACCAACGTCCATCAACATAGAGCGACTTTTAAGCATAGG
>SL2.50ch04:50396004-50396044
TTGTTGTTCTTTCTACTTCTCGTCTTTCATCTCTATCAAG
>SL2.50ch04:50444593-50444633
GCTCTGCAGAACTTACTTCAGTCTCTATTTATTCAATGAC
>SL2.50ch04:50482440-50482480
TTTAGGAGTTGCACATACATGTGTGCCATTACTATTGGTG
>SL2.50ch04:50530870-50530910
TGTTGAAATTTGTCGCCAATGAATATACACTCGTCTTCAC
>SL2.50ch04:50663733-50663773
ATCTTGCTGAATTTACTATCTATTGCATCTACTCGTGTTA
>SL2.50ch04:50839569-50839609
GTCAGTGATATGAGTTGGTCTAGTGTAACTGGGGGAAGAG
>SL2.50ch04:50860118-50860158
GCCTTCCATGTATTCTGGGTCCTTTTCTAATTTTTAACTG
>SL2.50ch04:50907061-50907101
CAATTATCAACATTGAATAGCTCCCACTCTTTGATACCAC
>SL2.50ch04:50966506-50966546
ATGGAAGTGGTTTGTTTACTCTGTTTCAATTTCAATCTGG
>SL2.50ch04:51033012-51033052
AGAAGAGCACTGATGATATTTTCGTGTGCGAGAGAGTCTG
>SL2.50ch04:51073402-51073442
CTTTGAACTCAGGCTAGTGAACTTCCCTCATTTCAAACAA
>SL2.50ch04:51266089-51266129
GTGTCTAAATTTGTCATTCACTTTCTTGTTACCAGTATTC
>SL2.50ch04:51341550-51341590
CATATGTGTTCTTATGATGTTTTCAATTCTTAGCGAGATG
>SL2.50ch04:51619463-51619503
CTCCGTTGGTGCTAAAATCATTCAAACTTCATCAAATCAT
>SL2.50ch04:51754866-51754906
ATAGAAAGGCTAACACGCCCTTTTCTATACCCAAACAACG
>SL2.50ch04:51789353-51789393
TCCAAATTTGAGAAATGTCCTTGATCTGCATTTGCATCAG
>SL2.50ch04:52553329-52553369
TGAAATGAAGGAAATACAGTGAGCAGTCAAGACAATTAAC
>SL2.50ch04:52610464-52610504
TCTGAAAAAAGAGCAGTGATTGTTGTTAGGAGTGACTTTT
>SL2.50ch04:53067108-53067148
ATGTTCCAATCATGCCAACACTTTTACTTTATGTCCTAAG
>SL2.50ch04:53181795-53181835
ATTATCAAACAACTGAGTTGGTTCATGAGGAAAAAAATGG
>SL2.50ch04:53203345-53203385
GTGGACGGCCCCTTTTCCCCAACATATTTTGATTTTGAAG
>SL2.50ch04:53285492-53285532
ATTTCTGCCATTTCTTGACTACCCATTTGCAGATCTACTC
>SL2.50ch04:53300778-53300818
GAGACAACCAAGTCTAAGAAGAAACGAAGAACCCCTGCAT
>SL2.50ch04:53351162-53351202
TGTTCAATTCAGGGAAGTGGGTGATTTGATTTGATTTGTC
>SL2.50ch04:53384770-53384810
CAAATGACAACCAGGATCCCAGTTTGTTGCGAGTTGATTC
>SL2.50ch04:53654257-53654297
CATATGGGTCCCACATATCCGTTTCCTAAAATAAGAATTG
>SL2.50ch04:53738295-53738335
GATTTGTACATAATAGAACTCTACAAATTTTCTTCCAACG
>SL2.50ch04:53838942-53838982
GAAACAGTAAAAAAAGATTTTTTCACTTGGTCAAGTGGAG
>SL2.50ch04:53966176-53966216
CCATTACTTCATGATCTGATGTTATTGAGTTTCGGAGAAG
>SL2.50ch04:54181519-54181559
TGAGGTAGCGTGAATTTTTGTATACTTGAAAAGACCAAAC
>SL2.50ch04:54213348-54213388
TCACTGCATTGCAGTTACCTTGAAGAACTGGACAACAATC
>SL2.50ch04:54392164-54392204
GCATATTTCTCCAGATCTCAGTTCAAAAATGCGTGAAATC
>SL2.50ch04:54530067-54530107
AAGGAACGAATCAAGATGCCATGGTTGTTTGGGAGGTTAG
>SL2.50ch04:54562150-54562190
ATTATCCGTTGAGTAAACTTGAAGTTAAGTTTATCTTTGC
>SL2.50ch04:54582930-54582970
TGAACAAACCATGATGCCAAAACTCCCAGAAAATGACCTG
>SL2.50ch04:54613114-54613154
TTAACTTGGGGTCTCCAATATCCATGTCATAGAGTACAAC
>SL2.50ch04:54628354-54628394
CTTACACTTCTTAATTTAGCAAACAATTCGATTCTTGGAG
>SL2.50ch04:54912432-54912472
CACCTAGAAAATTCCCCAAAATCGTCCATTTCTGAACCAC
>SL2.50ch04:54961125-54961165
GCCCAACGTCAGCTCGAGCACCAGGAGGTTCATTCATTTG
>SL2.50ch04:55021315-55021355
CAGTTGCACGCGTTCAAGATTATATTCGGAGGGTATGGAT
>SL2.50ch04:55079904-55079944
GGGGAAGGAACATTAGGGCTCGGCCATGTTAATCAGTAAG
>SL2.50ch04:55177186-55177226
AGGCTAAACAAGTGTGGTGTCATTAGTCCTCGCTTCAATG
>SL2.50ch04:55254094-55254134
GTTTGATAAACGTTCATTTGTTTGTGTTAGAATGTCTACG
>SL2.50ch04:55281496-55281536
AGGGAAGAGTGCTGGTGCTATTGTTCCACCAGGTTTCTTG
>SL2.50ch04:55493018-55493058
AGTCAATACACTTCTTCTCAGTATAAGGAGTCTTTGTTTG
>SL2.50ch04:55515466-55515506
AAACCCCTTTTCCCCTAGAAATACTGATCAATACATACAC
>SL2.50ch04:55632040-55632080
GCGGCTTATATAAATACTAGACGGGTACCCAACATGCTTC
>SL2.50ch04:55727098-55727138
GCGGGATTATGTATGCAACCGAGTCTAGCAGCACAGACAG
>SL2.50ch04:55825232-55825272
ACAATTAATTCTACAACCCATTTCAACTGAAGATACACTG
>SL2.50ch04:55841247-55841287
TTGGTTGTTTTACCAAGTCAATCCGTTGCCAATTAGAATA
>SL2.50ch04:55882874-55882914
ATCGAAAGCCCAGACATAAATTTTAAATTTTCAATGGAAG
>SL2.50ch04:55898561-55898601
TATTGCATTCCATGAAATATGGTCTCTCGTTAGCATTTTG
>SL2.50ch04:55976527-55976567
TTATTGCCAGAATCAATAAGCGATCCCAAAATTGGAGAAG
>SL2.50ch04:56030418-56030458
CGCCCTTGAGTTTTCTTGACGGCGACGGCGGCGGAGTTGG
>SL2.50ch04:56045464-56045504
TGATTGTTCAGATGGGAATCAGTGGCTCAATTCAAGAAGG
>SL2.50ch04:57780487-57780527
AAGAAATGTTCAAACTATGTTGTCCCAAAATTTCCATCTC
>SL2.50ch04:57840209-57840249
AACTCGACTCTTATCTTTTTATAGTCCCATCTTTAACTTG
>SL2.50ch04:57863355-57863395
AACAATTCAGCTGCTAGTTCTTGCTAAAATGAGTTCTTGG
>SL2.50ch04:57945457-57945497
GTGCTCCTACATTCCTCAAAAATGCTTGGATTTCGTGCTA
>SL2.50ch04:58070385-58070425
TGCCGGTTCTCCGTTTACAGAAATCTCCATTGTTTCCAAG
>SL2.50ch04:58176096-58176136
GTTGCTATACTTGCAAGAAGAGAAAGCCAAGTCGAAGCTG
>SL2.50ch04:58212371-58212411
GTTGAAACAATTGCTAGAATCATCAATGACCACCCTTTTC
>SL2.50ch04:58266240-58266280
TGAACACCTCCCACCCCTTGAAAAACATTGTTCTGCCACT
>SL2.50ch04:58282037-58282077
AATGCAAATAACAACAGTAGTAAGAACATTGTTTGGAGTC
>SL2.50ch04:58647027-58647067
GTCCTCTAGTGGTCATTGCTTCTCCACTCAATTGATTTTC
>SL2.50ch04:58664406-58664446
CTTGCTTCATACTTGGCCGAGCTAGAGGACTCTGATGGAG
>SL2.50ch04:58746094-58746134
TTAAAAATGGAGAATCATCTTCCTCTGTTAAGCTCGGTTC
>SL2.50ch04:58831080-58831120
ATATCTATTCAACTTCAGTCACTTATTATCAAAGATGGTC
>SL2.50ch04:58913560-58913600
CGTCTTCATTTCCACGATTGCTTTGTTCAGGTTATTATTT
>SL2.50ch04:58949650-58949690
TGTCATCAAAGTTATTGCCATATCATTAAGATACCTAGAG
>SL2.50ch04:58998705-58998745
TGGAGCTGCAACACCAATTGAGCCTGAAGAGACAGGGAAG
>SL2.50ch04:59029679-59029719
GTAACATTCCGCGTCTAGTGCCTTCCTCTCCTAGTTCCAC
>SL2.50ch04:59066733-59066773
CTAATTGTTGGGCCAAATCCTTGTCCAGAAGTAATTAAAG
>SL2.50ch04:59166643-59166683
GAGATCACACAATTTCAGTGGATTACTAAATGTTAAGTTC
>SL2.50ch04:59181932-59181972
GATGTCGGCTGAGATAGAGAAGCAGAAAACAAATTGATAC
>SL2.50ch04:59199454-59199494
GAGCCAGAACAATCTTTCGAGTCTGACCCCTCTGAATATG
>SL2.50ch04:59265724-59265764
GCTAAGAGGCATAGCCAAGATCATGTCAATTATATCCAAG
>SL2.50ch04:59280985-59281025
GTTTTTCCAACGCCCGGACTCCCTTCCAACAGAACTACAG
>SL2.50ch04:59297659-59297699
GGAATTAAAGAATCAAAAGGTGAAGATTGTAATGAACGAC
>SL2.50ch04:59427468-59427508
CGGACATTCATGGGAGATATTGAACATACTTAGCATATAG
>SL2.50ch04:59449304-59449344
TGCCCAAATTCCTGGTGAGTTTTTCCTTAATTTTATCTTC
>SL2.50ch04:59483508-59483548
CGCGTCCATGTGTGCTCTAATTCATTGGCATTTCGTTAGC
>SL2.50ch04:59558012-59558052
GTCAATCAGTATTTTGTCGATGAAGATGATACAGTTGCTC
>SL2.50ch04:59620150-59620190
CGAACACTTCACTCCTCCGCTTCCGCCGCCGCCGATCACC
>SL2.50ch04:59740787-59740827
TTAATACATGTGGCTTCTCCTTCAACAAGCACATTCCAAC
>SL2.50ch04:59757840-59757880
CTGTAAACGCCGGTTAATCCCTGGCCGGGATATCTACATG
>SL2.50ch04:59774812-59774852
TAGTGCCACCACCAGTGACTCCAACAAGAAAACAAGTATG
>SL2.50ch04:59808019-59808059
AAGACTCCCCGTCTATGTTAACGTCTTTGTTCTATAATTC
>SL2.50ch04:59845352-59845392
CTTAGTTTAACAATGTTGACTTACTGCTCTTCGGTTCTAC
>SL2.50ch04:59868444-59868484
GCTGCTCTGGCTTACGACAAGGCGGCGTATATGCTTCGTG
>SL2.50ch04:59933009-59933049
TAGGTGGAAGGCGGATTTTGGGAAAACCCTAAAGAGTTGC
>SL2.50ch04:60130274-60130314
TCTCGTCTTCTTTATGCTTCACTTTCAACTTAGCATTTTC
>SL2.50ch04:60270002-60270042
GAGGAGAAGCAAGAAAGATAAGGTGTGTGTTTCAATTTTC
>SL2.50ch04:60300822-60300862
CATTTTACGAAACCCTAGCTCCCTTATAAACCTAACAATC
>SL2.50ch04:60334827-60334867
TATTAACCCTATGCTTAAATTAGCAAAACTTCTCCATATC
>SL2.50ch04:60407304-60407344
TGACCCGACCCGTGATACCCGCAATTGCCCATGCAGAAGC
>SL2.50ch04:60471788-60471828
GGGCAATAGATATTTGGAAATGTTCAAGTACTGCCTTTTT
>SL2.50ch04:60554022-60554062
AGATAAAGTCTCAGCCTTTCCATATTTTGTATCTATCTTC
>SL2.50ch04:60570305-60570345
CGAGACACTGTTTCCCTGCTCCTTTGGTACTTCTGAATCC
>SL2.50ch04:60585325-60585365
TGCAACTAACAGTTCAAAATGAGCATGAAACCACAAAAAG
>SL2.50ch04:60631474-60631514
GAAAGTATCTCTAAAAACCTGAGTGTTTGGTACCTTCATC
>SL2.50ch04:60743930-60743970
TTCCCTTTGTTTATTCCTGCTCGCGATGCATGTTATATCG
>SL2.50ch04:60822383-60822423
AGGAATCCCTCAGGCCTCATTACTACCTATGTTTTATGTC
>SL2.50ch04:61004340-61004380
AACTCTCATTCAACTATATCATAATAACTTGACAAAAGGC
>SL2.50ch04:61024306-61024346
GATTGTTCCAAGCATTGTTGTTTATGTCACTGTTCCTAAC
>SL2.50ch04:61041833-61041873
CTTTACCTTCCAAAAGCCAAATAAACCAAAAGGGACTTTG
>SL2.50ch04:61148463-61148503
GTTCAAAGCTGACACGACTTAATTCTCTAGGGGACGAGTG
>SL2.50ch04:61295726-61295766
CCGGCCGGCTAGTCCTCCGCCGCCCCTCCGCTTCCTCCTC
>SL2.50ch04:61314001-61314041
CTCCAGTGTAACAATTCATACAAACTTTCTTCTTTTATCC
>SL2.50ch04:61379665-61379705
GAAAACAACTTTTAGTTGACAGGCAGCAGCAACATTACTC
>SL2.50ch04:61395049-61395089
AATCAAAACCAAAATACAGTGGAGATTGCTCAAATAATCG
>SL2.50ch04:61430957-61430997
AATTGCCGGTTTTAGTTGTTTTAGGGAACTTATCTTTCAC
>SL2.50ch04:61561020-61561060
ACAAAAATAATACTTGCTATGCAGTCTTAGCACTAAACTG
>SL2.50ch04:61637657-61637697
GATTTGGAGTTTCTGACATACCCTTTCCTGGGAGCTATTG
>SL2.50ch04:61696618-61696658
CCCATCTTCGGCTGTTGAATTGTTGGTTGTGGAGGAACTC
>SL2.50ch04:61761936-61761976
GTGCGGGCAGTGGTGCCCCTGCTACAAAGTGAGTATCTCC
>SL2.50ch04:61832457-61832497
GAACTTAACTATGGTAATCAATTCGGCTATCACTCATTTT
>SL2.50ch04:61908701-61908741
ACTCTTGGCAGATAAAATAAGCTTAGTCAATATAATTTGG
>SL2.50ch04:61946073-61946113
TTCACTGGCATCACATGTAATTCCGATGGGTCAGTCAAAG
>SL2.50ch04:62073713-62073753
GTCAATGCCTTTTAATCTTCGGTATATTTCCTTTTAAGTG
>SL2.50ch04:62120191-62120231
CAGTGCTGGTTTTAATTGTTACAGACACACACTAGGGTTC
>SL2.50ch04:62314450-62314490
TAATATATCTTCAATTTCCCTTTCAACGATCTCTTCTTCC
>SL2.50ch04:62399950-62399990
AAAAGGGTCAACATTAGGCATTGAATCTGCTCTATTCATC
>SL2.50ch04:62429595-62429635
ATCATTCAAAGCTGCAAAGACTGGTAGGTGAGCCATGGAG
>SL2.50ch04:62505311-62505351
TCACCTTCTCCATTTCTCTCTCACGCAAAAGCTGGATCTG
>SL2.50ch04:62592743-62592783
ACGATTTCAGTTACACAAGAAGTTACTCAAATCAGATGAC
>SL2.50ch04:62625241-62625281
CTGCTGCTTACAGACACTGAAAAAAATATACTTTTTTGCC
>SL2.50ch04:62642264-62642304
ATAAGGTTTTTCAGATTCCCCAACTCAGTAGGAATGAGAC
>SL2.50ch04:62658192-62658232
ACTCCCTCTTATGGCTTGTACTACCACTACTCTTCCTATG
>SL2.50ch04:62722570-62722610
GGTTCTTGAAGGTGAAATCCTGTACTCCTGGAAGTGTTTG
>SL2.50ch04:62789086-62789126
ACCTTACTCCTTATCTTCCGAGCAGAAAGATTATTTCCAA
>SL2.50ch04:62805459-62805499
ATGACGGAGGCAAGGTTAGAAAGAGCAAACTTTTATTCAC
>SL2.50ch04:62821796-62821836
ATCTGTTGCAGCTCCTCTGCTAGCTCTTGACTTTCCTTTG
>SL2.50ch04:62837317-62837357
ATGTCACTCTGATACAATTCCATCTTAATGAAGCTCTCTG
>SL2.50ch04:62859357-62859397
GGCTTTTATCGACGGGGAACTGGCACGTGTGTCAAAAAGC
>SL2.50ch04:62881912-62881952
TACGTTCAGAGTAATACGACTCTTGCATAGTTTAGTTGTG
>SL2.50ch04:62966391-62966431
CGTTCCCGGGGAAGGGTGGAGATAGTACTCTGCCATGGAT
>SL2.50ch04:62984077-62984117
ATTCTTGAGAAACTTGTGTACTCGATGTTTACATCAAACC
>SL2.50ch04:63004992-63005032
ACTCTTGTTATTACCCCTTCTTTCATTCAAACTACTATGG
>SL2.50ch04:63074112-63074152
AACCACAACTCATAAGATGAAATTCCAAGTAAAAGGTAAG
>SL2.50ch04:63103491-63103531
TCATTGAGATTTTCTCTTTCAATAGCCTTCAAAAGTCTTC
>SL2.50ch04:63146638-63146678
AAGGTCCCTCTGCTGGTCTACCCTCTCCCCTCCTCTTTTC
>SL2.50ch04:63162306-63162346
GATCTGCTTAACCGGAGGAGGAGGAGGAAGAGGGAAAATC
>SL2.50ch04:63202597-63202637
ATTAGCTAGCTAGCTGTGATAATTGTCAAAAGGGGGTTTG
>SL2.50ch04:63309230-63309270
AGCTTAATATTTTAGGCAAAAAATAGCTGATCTCTCTACC
>SL2.50ch04:63365652-63365692
CAAAGGCTTGCCTTTTTGGTTTAATTATGTTCAAACTGAC
>SL2.50ch04:63526300-63526340
TTATTTCAGGTGCTATATGTGGAATTGTATTTTTGATCTC
>SL2.50ch04:63541367-63541407
TGATAATCTTAAGGATCTTCTGGAGTCGACGGGTTAAGTC
>SL2.50ch04:63589890-63589930
TCCAACCGTCAAAATTCAAATTTTGAAAATTGCGCTCCTC
>SL2.50ch04:63642865-63642905
TGCTGCACTGTGTAAATCAACGGATAAGGCTACTTTTATG
>SL2.50ch04:63686526-63686566
TCAGGTTATAGGTAATTCTAGTGAAAGAATGACTCAACCA
>SL2.50ch04:63705685-63705725
GTTGCAGACTGGATATTTTGCATCTAACCTGCAATTATGG
>SL2.50ch04:63735937-63735977
AATACAATCTTATCTACTTCCTTGCATTGTGTAAAGTTAT
>SL2.50ch04:63751002-63751042
TCCGCTGCAATCTTTCCATTCCAGACATACTCTCCGATTG
>SL2.50ch04:63983112-63983152
CAAGACTCAAACTTCACCTTGACTGTTTGCACAATTTCAC
>SL2.50ch04:64036552-64036592
TGCACAACTCTCCCAAAAATAGGAGAGGATCCACAGTAAC
>SL2.50ch04:64051766-64051806
TAGACGCTCATGTTGGCAAGAATAGATGGGTCCAAGAATC
>SL2.50ch04:64115623-64115663
ATCGAGACACAAAATGTAGCTAACCTGTGCTGCTAAAAGG
>SL2.50ch04:64161674-64161714
ACTAGAAAAACATGTACTTCTCCATTACATGCCTTCTTTG
>SL2.50ch04:64259921-64259961
CTCCCTTCGAGCTGCACGTCCAGGTTCATCACTGCTGCTG
>SL2.50ch04:64277183-64277223
CCACATTAGGGTTACCAGTACAAGCTAAATCCGCTACTTG
>SL2.50ch04:64293918-64293958
AGAAGTAGTTGCTAAAGGATCCAAACTCCTGCTGTATCTG
>SL2.50ch04:64332600-64332640
TGCACCAAACATACTTAGAACTTTTATGATTCAACAATAC
>SL2.50ch04:64365057-64365097
TAATCCCCAATTGGAGACTGTGACGGTAGGATGTATGCAC
>SL2.50ch04:64380250-64380290
ATATATTGTAACTAAAGATGTCACACTTGACACCAATATC
>SL2.50ch04:64482770-64482810
TTTGTTCCACTAAACCCCAACTCCTTTGACTGGAAGAATC
>SL2.50ch04:64497772-64497812
TTGCCTCTGCTCTCAAGTACTTAATTCTCTCTTGGATAAC
>SL2.50ch04:64564830-64564870
TAAAGGTATATAAAGTTTGCGCGAGTTACAAATTACATTC
>SL2.50ch04:64582399-64582439
GAAGCAGCTCTTACTTCTTTTGATGGCGGAGGAGCACAAG
>SL2.50ch04:64616387-64616427
CCTTGTGAAGTATCCAATAAGCCTACCCAACGCGTAGAAG
>SL2.50ch04:64665344-64665384
GAGTTAGAACTAATACTTACCACTCATGAGCTGCATTGCT
>SL2.50ch04:64685032-64685072
CAACTGTTGGTGCAATGCAATTGGCTGATCAAGTTAAGAT
>SL2.50ch04:64700181-64700221
TTTCCAACATTTGGTGTAGGGGTGAAGAGAAAGCAGATCC
>SL2.50ch04:64715580-64715620
CATCACAACAGGCACTTTGGTGGAGAAATAGTTAGAGAAG
>SL2.50ch04:64750825-64750865
AATTGATACAGCAACAAAGCAAATACAAAAGTTCAAAAGG
>SL2.50ch04:64784977-64785017
AAATCATATGCAAACTGTGCAATTTCCCAAACAAAAATGG
>SL2.50ch04:64908932-64908972
CATATTTACAGCAGTACAACATTTGAGTTGCTACGGTTTG
>SL2.50ch04:64943087-64943127
TTTGTTCGAATTTTTGAATCTGTAATGGCTAATAATTGAC
>SL2.50ch04:64959890-64959930
TACAACAATCAGGCCCAGGCCCAGGCCCAAATCCAGAACT
>SL2.50ch04:65100213-65100253
TATTTGGTTGCTACCTTCATTCACAGGACGCCACAAAAGC
>SL2.50ch04:65170859-65170899
AGAATAAAAGTTTTTCCTTTCTTGATTCTAATTGGTCAGC
>SL2.50ch04:65191598-65191638
GAGTTTTCTATTTAGGGTTTTGCTGGGAGCTGAAATTTTG
>SL2.50ch04:65260711-65260751
CCGCGATAACTGCTCGTTGTCGCGTACCCTCAGATGTACC
>SL2.50ch04:65283757-65283797
AGAATTCAAGAGGATCTCAGAGAGATTGTGCAGGAAATGC
>SL2.50ch04:65331780-65331820
TCTGCTTCTTCAATTTCAAAGATTATTTGCTGACTCAAAC
>SL2.50ch04:65346800-65346840
AGCAACGTAAACCGCAAGACAAGAAACTACGCAAAAATTG
>SL2.50ch04:65379792-65379832
TAAACAAATTGAAAACTCAACTGTTCATGATCCTGCTTCC
>SL2.50ch04:65395283-65395323
CCGAGAGCATTAACCCTGGTGAGCAGGCAAGTATTATTGA
>SL2.50ch04:65447379-65447419
AACAACCATACCAAAATATCTAAAATCCTGTCACGTTATC
>SL2.50ch04:65480735-65480775
ATTCAGTTACATAGGTATGCTTTAAGATGCTTACTTTCTC
>SL2.50ch04:65495791-65495831
CATTGGGATTGAGTTGGGAATGTGGCCTGTCAAATGGAAC
>SL2.50ch04:65668159-65668199
AGGAAAGAGGATCGCCGGAATGAGGAGAGTCAGTAGAATC
>SL2.50ch04:65714403-65714443
TGCACCTCTTACAGGAGGCTCAAGAACAGGTGGGAAATGC
>SL2.50ch04:65729503-65729543
TTTATAATACGCGTTATCGAATAAAAATGTCGTAGTATCC
>SL2.50ch04:65779437-65779477
CGCACTCATCAGGTACACAATATCACATGGATTCTTAGTT
>SL2.50ch04:65846197-65846237
GGTCTGATTCCTCCATTAATGGAACACAAGCTCAATTACC
>SL2.50ch04:65897602-65897642
CGAGCAGTAGTTTAGCAAACCGCTCTTTCATCAATTCAAC
>SL2.50ch04:65943562-65943602
TAAATGAAATGATTTTGTCTGTGACATGTGATAAGGAGTC
>SL2.50ch04:65994774-65994814
AGTTTATCCATTTCCTTAGCCATTTTTCTCAGTGCTTTAG
>SL2.50ch04:66025106-66025146
CTAGGCACTTCTCCAAAGCTCGCTGAGCTGCCTCCTGGTG
>SL2.50ch04:66040254-66040294
TCAGGAGTCAAGCAACTGATGACCTGAAATACATTAGAAG
>SL2.50ch04:66057463-66057503
CTACATACCGTTTGGCTCTTTGGCGACCTGGAGACCTCTG
>SL2.50ch04:66072493-66072533
TCTTGTTCTTTACATAATCTATCCACTTATCTGGGATTGC
>SL2.50ch04:66087831-66087871
CTACAATGTTAACAACAGCTCAGCTTTACAATAAACCAAG
>SL2.50ch04:66152656-66152696
TGGGCCTATGATGTACACAAGCCCAAAAATTATTAAGATC
>SL2.50ch04:66202708-66202748
AAGAAAGTTGGCAACTTTTCAATTTGTTGCATCACATTTG
>SL2.50ch04:66237102-66237142
CTAATTAAGCACATAAAGATCCTGTTGTGTCATTCATCTT
>SL2.50ch04:66252856-66252896
AAAGAGTTTAAACTTCCTTCCTACAGTGACAGTATTATGC
>SL2.50ch04:66269355-66269395
TTCTTGAAGGAAAAGGTCCTGTAGCTGAGAAGGGCTCCAC
>SL2.50ch04:66304508-66304548
TTTGAGTCTAACTTGGCCCTTACAATCGTGGGATCAGCAG
>SL2.50ch04:66334654-66334694
GTCAGATGATAAGCACCTGTATGCACGTATGACCTAATTC
>SL2.50ch04:66365099-66365139
TTGCTCTCGATCGTATCGATTTACTGGGACAAGATGCAAG
>SL2.50ch04:66401494-66401534
GACGCCAGATCGGACGAGTGCAAGGTGGCATGGGATGAGG
>SL2.50ch05:2816-2856
ATAAATTATTACTCCAATGCGGCAAAGCTGAAGCAAAGAC
>SL2.50ch05:87210-87250
TCCTGTTGATTCTGCTAGTGAATTCTTATCAGCCTCCTAT
>SL2.50ch05:123797-123837
GTGAAGAAATCCTTCATACTCTCATGCTCAATGCACTGCT
>SL2.50ch05:176515-176555
ATATGAACCCATAACTTTAAAAATATAATAGGTCCAATGC
>SL2.50ch05:264891-264931
TTGGGAACAAGTTGCAATAAATTTAGGTCCACATATCCAG
>SL2.50ch05:327467-327507
CTAACAATAGACATGTTGTCAAGTTTTGGACAAACCAAAT
>SL2.50ch05:358746-358786
TGGGCAAACTCGAGAATCAGAGCAAGCAAAAACCAAGAAC
>SL2.50ch05:380868-380908
CTCATCAATCTTTGAAGTAGAAAAAGGTAATTTCGCAGCA
>SL2.50ch05:403559-403599
ACGCCTCTGATGGCAATGTTATTGACCAAAGTTTCAATTC
>SL2.50ch05:419982-420022
GAGGTTCTTCTCTCCTTTGTTCTTGATTCTGTTTTGTTTG
>SL2.50ch05:436871-436911
ATTTAGTAGACAGATGAGCTGCACAGTCACACATTATCAG
>SL2.50ch05:452450-452490
TTCCGTTGGTTGGAGAAGTTCATATCGACCATTTTCTTTC
>SL2.50ch05:468439-468479
AACTAGTGGAGAGTTGGAACTAAAGGGTGATATCTTTGAC
>SL2.50ch05:495326-495366
GGGAGTCATGTACAACTTTAGACAACAATTGGGATGGTTT
>SL2.50ch05:553681-553721
GTTTTGGACATTGACTTTAGTTCCTCTTTTGAAGTATGTG
>SL2.50ch05:575192-575232
TTCTCCTGAAACTGAGGTTGTCTATGTTGGTTCTCTGAAG
>SL2.50ch05:596476-596516
CGGAAACAACCTCTCTACTTGTAGTGGTAAGGTCTGCGTA
>SL2.50ch05:626712-626752
ATTGGGGTTGTTGTTGGTACTCGTGACAATATGTAGTAGG
>SL2.50ch05:700115-700155
TCTCTTCAGCTAATTCTGTCTCTCTCTCCATTTTCTCTAC
>SL2.50ch05:730695-730735
TTGAAGCAACCCTATGAGCAAGCTTTCTTTAGCTTTCACT
>SL2.50ch05:745987-746027
TATAGCTGAAAGTACCGTAGCCACAATGCCTAGAAATAAG
>SL2.50ch05:810130-810170
AAATGCTTAGCTTAGGAAGTTATCCAAGGCAACCCCATTG
>SL2.50ch05:967163-967203
GGGAACTACAGAATTGACTAGAGGATCTAACAACTGATCC
>SL2.50ch05:990258-990298
AACAACACAAACTAGTTAAGTAGGTCCTTTTGATTGATCC
>SL2.50ch05:1017458-1017498
ACCTGGAACTATTTCAACAACTACTTGGGTTGCCGCGTTG
>SL2.50ch05:1056061-1056101
TTGAGCGTCTCCTCAAAAATACATCTTGTAAAGGTGAAAA
>SL2.50ch05:1102335-1102375
CCTTTTTCTTGACTTGCAGCTTTGTCATTTTGAGTATTTC
>SL2.50ch05:1121643-1121683
TTCAATGTGACACTAACCACAATTTTCAATTTGCCAGGTG
>SL2.50ch05:1154247-1154287
TCAAGACTATCTTGAGTTTGGAGATTAGTTGCTCTATTTG
>SL2.50ch05:1358768-1358808
GAAGGAAAGACTTTGAACTTCTCTAGGGCTATCTGAGCTG
>SL2.50ch05:1531902-1531942
TTGACCCAATTTGCAAGACCTTATAATTTTTGCTCTTTTT
>SL2.50ch05:1547915-1547955
AATCCACGTCTCCAAGTGTGTTTCTTCTCACAGTTATTTC
>SL2.50ch05:1638764-1638804
AAATGAGAGAACTTTGAGCTGACTTTAGGGTTGATTTAGC
>SL2.50ch05:1813852-1813892
AGGAGCAAAAGGAGCCTATGATTTTCATAACAAAGATGTC
>SL2.50ch05:1860314-1860354
TGGAAGACATGTTGGAGGATCGTACGTGTATGGTTCAAAG
>SL2.50ch05:1920750-1920790
ACTCTTCCTGGACGCCCACCACCAAAAGGACTGGTTAGAG
>SL2.50ch05:1943006-1943046
AAATCCATTGGATAGCCTTCCTCAGCGTCTTTTTACATGA
>SL2.50ch05:1985862-1985902
ATTAAACAAACAACATAAAGTTCTAATTCCAGGCTACTTT
>SL2.50ch05:2044319-2044359
TCTAACTAGACTTTGATTAGCTGTATTGTTACTTGGGAAG
>SL2.50ch05:2152055-2152095
ATTTCAAAGTTAACATTGTTGTGGATTGGAGAAGGCTTTG
>SL2.50ch05:2167152-2167192
AGATCAGAAAGAAAAGCTTTTGGGGGCAAACCAAAAAACT
>SL2.50ch05:2213694-2213734
AGTAGATTTCTAAATCATCAGTAGCAAACTTTGTAAGAGC
>SL2.50ch05:2250371-2250411
TCGCAACAATTCCACCAGGTACAAAATCAAATACGATCAG
>SL2.50ch05:2319680-2319720
ACTATGCATACTGTCTCCTTCTCCTCCTAGACACAAGAAC
>SL2.50ch05:2440001-2440041
TTTTTTTCCTTTTAATTACTGCATTTATTTGCTTGAGTCG
>SL2.50ch05:2673130-2673170
ACTTTTCACATGATACTACAACTACTAGGATTCTCATCAC
>SL2.50ch05:2688311-2688351
TTCAACATCTCCCTTTTCCATATCAAACACCCAATATTTC
>SL2.50ch05:2769925-2769965
CATGTGTCTTTTACTCTTTACTGTGGGTAGGTAGAGCAAT
>SL2.50ch05:2831333-2831373
TTGTTAATCACCTTCTTATTGCTATGTTGTTCTTTGTCTG
>SL2.50ch05:2861797-2861837
TTTGCAGCTTGTGATCTAAAATAAACCTTAGACATCTGTG
>SL2.50ch05:2880684-2880724
ATGTGGACCAGTGCTTGTTAGTTTTCCAGAAGATGCTGAG
>SL2.50ch05:2913363-2913403
TCTGGCTGATGTTGCGTTAGCTGCTTCTATCTGTCTCCAG
>SL2.50ch05:2928918-2928958
CATTGGAGCTCCGACTAAACCCGGATTGCGCTCTACAAGG
>SL2.50ch05:2996781-2996821
TTGATTTTTTCTCCTCTGCAACTTTGCCTTCTTCAAAATC
>SL2.50ch05:3012118-3012158
AGCATATGATCGTCAAGGAAGAAACATAAATAGGAACGTC
>SL2.50ch05:3126489-3126529
CACGACCATAGGGCTGATCATGCGCAAAATACTCAAACAG
>SL2.50ch05:3219949-3219989
GGCATGTTTCCCTCGGATCTCAGTATTCTTGACTTCTTTT
>SL2.50ch05:3238666-3238706
CAAATCAGCTTCAGATGAAACAAACTCACTTTACAACTGG
>SL2.50ch05:3253988-3254028
GAATGTATACAATGCACAAAACTTACACACGACCCTGCTC
>SL2.50ch05:3316017-3316057
TATAATAGGGTTCCTCATATATGCATTTCTACTAGCTTGC
>SL2.50ch05:3331460-3331500
ATCTCCATTGATTGTGTATGCACAGCCATTAGCCATAATC
>SL2.50ch05:3367838-3367878
TCTAGATGCGAAGAAATGGCCTGAAGCACCAGCAGATGAC
>SL2.50ch05:3383925-3383965
TGAATCTGCTTCTGAACACAGCATGCAGATATGGTAATGG
>SL2.50ch05:3413766-3413806
AGAGTATACGAATTAAATTGCACATACCTACACTGGCATA
>SL2.50ch05:3492342-3492382
AGTTGCTGCTGAGGTATGATCACATCTTCGATTTGTTAGC
>SL2.50ch05:3518383-3518423
CATTTTTGTTTCTACTGGCATTTGAATCTTGGTATACATC
>SL2.50ch05:3551568-3551608
ATGCCTGTACAAGCTGATGCTGTTATTTGGACGGCATTAC
>SL2.50ch05:3585283-3585323
GTGATCATTGACCATTTTACCCTCTCTAGAAAAACACAAG
>SL2.50ch05:3719985-3720025
CCTCGATAGGCGGAGGTAGTCCGAGTTCATCATCAGAAGC
>SL2.50ch05:3752825-3752865
TCCCTTTCTCTTTTTTCTATTATTCAGTGCTCTGACATTG
>SL2.50ch05:3767955-3767995
TTGGCTTCTCAATTACCTTTTTCTTCATATCAACTTTCTG
>SL2.50ch05:3847047-3847087
AGTCATGATAGATACACAAAATATACAAATTGGCCTTTAG
>SL2.50ch05:3885556-3885596
CTTTCTTATACACCATTAATACCACGCGCCTCGCCATTTT
>SL2.50ch05:3905009-3905049
TGGCCTAGACCTGATGTTCTGAAAAAATTCAAACATCCAT
>SL2.50ch05:3920269-3920309
TTCCTTGTGCAAGTCTTGAATTGGTTCTAGGCGGTGTTAG
>SL2.50ch05:4051291-4051331
GTTTTCTTAGTCACATCTCTACTCTATGCCTCGCCGTGTC
>SL2.50ch05:4125405-4125445
GGCTAGTGATAACCATGACATTAATCAAGCTGATCCAGAC
>SL2.50ch05:4244883-4244923
AAAAAAAGAGGATCTAATCGAAAGCTCTGGCGATTCATGG
>SL2.50ch05:4322081-4322121
GACTACCAAAAAAGAACTTACTTGTACTTGGTGCACGTAG
>SL2.50ch05:4337105-4337145
GAAACTTCTCTTCAACAAGCTACCCTTCAACCAGGTAATC
>SL2.50ch05:4457987-4458027
TTCCAGCACTTCAAAACTTCAAGTGTATCTCTTGAGATTC
>SL2.50ch05:4507412-4507452
ATAACGTAATCGATGAGATTCTTATGTGTTTGCCTTTACG
>SL2.50ch05:4714620-4714660
AAATCTATCACTACGAAAATCTGGTTGAATAGTATCCTTC
>SL2.50ch05:4774787-4774827
AATATTTTGGAGCTGTGCACTAGTGTCTAAGAATAGAACG
>SL2.50ch05:4826934-4826974
CTTGAGTTTGCAATAAGCATACCACCAAAACACAATTTAC
>SL2.50ch05:4897449-4897489
TCTGCAATCATTCAAAATCAATAGTCAAACTACAACATGA
>SL2.50ch05:4988658-4988698
CTCAAAATACGGGTCTTCCAACGTTTCTGGTAGACAGAGG
>SL2.50ch05:5153652-5153692
TCTTGTTTTCTGTTCCTCTGTGGTGTGTTCTTGGTTTTTG
>SL2.50ch05:5268954-5268994
GGAAATTATGTTGACTTAAATGTATTTGGTTTACCAGTGC
>SL2.50ch05:5284453-5284493
GGAATCTTATAATGGTGGGGGAGTGATTTGTATTGGTATC
>SL2.50ch05:5491424-5491464
AGTAGTAGTGGTAGTAGTTCAGGAAAATCTAGAGTTGAGG
>SL2.50ch05:5506598-5506638
TGGTCTATCAATGAATGGGAACTTTGGAGCAATGGTAATG
>SL2.50ch05:5573440-5573480
AAAAACATTAGTTCACTTATCTGGAGGTTTCATGCATTGG
>SL2.50ch05:5666272-5666312
TCTTTTGATGCCTCCTGTGATGATGCCAAGAAAATAAAAA
>SL2.50ch05:5716406-5716446
TGATGGAGTTAGGAACAAGGAGACTAAAATGTACCAGACC
>SL2.50ch05:5731706-5731746
CATTTTGTGACCGTGTTTTCAAGTCTGGTCAAGCTTTAGG
>SL2.50ch05:5797022-5797062
ACATACTCACCTTCCTCACGATCATGACTTTGATTGTCAC
>SL2.50ch05:5816460-5816500
TTTCAGTATGTGTTTGACTTTAGCTGTTATCGAACAAAGG
>SL2.50ch05:5846773-5846813
AACAATTTTGTTCCACTCTCTTGAGTAACTACATAATCTC
>SL2.50ch05:5886376-5886416
CTATGATTCCAAGGCCATAATTCTAGACCTCAAATCACAC
>SL2.50ch05:5958930-5958970
AGGGCTCTATTCATGTGTACATTTTGAGCTCTGGTTTATC
>SL2.50ch05:6033890-6033930
GCAATATGAGTTGCAGCAGACCAAGTTGGAAATCATTAAG
>SL2.50ch05:6048935-6048975
TTCAACTGTTTATAAACCGCCACAGCCATATCTACTTTCC
>SL2.50ch05:6145845-6145885
AAAAATTGCAGGATTTAAGATCTGCTAGCTTTAACAATGG
>SL2.50ch05:6162346-6162386
AGCATTGTAGACTAGAGCTTCAAATTAGTTGATTGTTAGG
>SL2.50ch05:6222113-6222153
AATTCAGCCTATGAGCTAATCAAATAGATTTGGAAGTGTG
>SL2.50ch05:6237513-6237553
ACATGAAACAGTCAAATAGCCTATAGCTACAACATACAAG
>SL2.50ch05:6269435-6269475
TCTAGTCTCCGAATTCTAATGCTTTGTGATTTTCAAGAAC
>SL2.50ch05:6330229-6330269
AAGGGTTGCCAACACTCTGCCTTTGCTTCAATATGACCAG
>SL2.50ch05:6379979-6380019
GTATTTCTCACAAATCTGGAGAAGCGTCACCCTGCTAATG
>SL2.50ch05:6470829-6470869
AGGCCAAGATCTGCTCTTCTTGGTGTAAGGCTTCCAATTC
>SL2.50ch05:6571777-6571817
TTCTTCATTTGTTGCTGATGTTGATGATATTCCACCTATC
>SL2.50ch05:6701795-6701835
TTGCACCTTTTTATTTTGCTTACCCTGCTTCCTAAAGGTC
>SL2.50ch05:6929771-6929811
CTCACAACAATCACATGATGATAGATCATGGTAGCCACAC
>SL2.50ch05:6973427-6973467
ATTATTAGCTATACCTTCAATTTGTTCACAATCCCAGTAG
>SL2.50ch05:7012467-7012507
TTAGTGCACTACTATTCCAACTAATAAAATACAAAGTCTG
>SL2.50ch05:7049943-7049983
AAATCTGAGGGTTTCGTAAAAACTTGGCTTCTTCTCAAAC
>SL2.50ch05:7222829-7222869
GAATCATTTGTTGCAATTGATTTGCTTCCACGCGTATGTT
>SL2.50ch05:7320297-7320337
GATTTTGCAGAACCAGAAGATGGGTCTTTGTTATTGAAAG
>SL2.50ch05:7340766-7340806
ATAACCATCTTCCATAGCACTGCATTATATTACAAGATTG
>SL2.50ch05:7472165-7472205
GATCCAACAGCAGATGAGCAGTTGGACTATGGTGATGAGG
>SL2.50ch05:7578623-7578663
CATGGCGCAAATATGGTCAGAAGCATATCAAAGGTTCTCC
>SL2.50ch05:7616463-7616503
TTCAGTAGCAGTTGCGATTTCTCGTTCTTTTTAACATCAT
>SL2.50ch05:7870353-7870393
TATGGCACCTTTTTTTCTACCTATCATGCTTGGTAAAACC
>SL2.50ch05:7896521-7896561
TACAGGTGTTTAATGAGCAAATGCAAGTCAGAGAACCATC
>SL2.50ch05:8012549-8012589
TCCTTTAGAGAATCCATCAAAGCCCTTGAAGCTGATGTTC
>SL2.50ch05:8044566-8044606
AAGGGTTCTTGTTGTTGATGATGATCCTACTTGGTTGAAG
>SL2.50ch05:8155191-8155231
ATGCTTCAAGTCCAAGGGTTTCTCGTTTCCTGGTTTAAGG
>SL2.50ch05:8470102-8470142
GATTTTTCAAACCCTAAAACACTTGATGAGCACCAGTATG
>SL2.50ch05:8651513-8651553
CTTGTAAACTATGGGCTGTTGCAATAATACACATTTGAAG
>SL2.50ch05:8779536-8779576
CAGCCACCAGTCGCCCAAAGCCAGCAGTCGTCCCTCTCTC
>SL2.50ch05:8845759-8845799
GAGGCTGAACGTGCTAAGTATATGGCAAGGTAATGTACTC
>SL2.50ch05:8870503-8870543
TATGCAGTGAATATAGTGAAGTAGATGACAGTTCAGGTTC
>SL2.50ch05:8888689-8888729
GTTAATTGTCCAAAATTCTTCAGGTTCATGTGCTTGTATC
>SL2.50ch05:9000869-9000909
CATTCCTCGCTGCAACCCCAGCCAATTCAAGCACCTACAA
>SL2.50ch05:9192730-9192770
CTTTTCTGAATCACCCATGACACAATAACTCCTCGTTTTG
>SL2.50ch05:9285776-9285816
ATTTCAAGATTTGGTAAAAACATGTGTTTTGTCCAAGAAG
>SL2.50ch05:9724864-9724904
ACCAATTGCCGTTCATTTATCCATTTATTTGTTTGAGTTC
>SL2.50ch05:9740049-9740089
TATCCTTGTTCATATGACACGGACCACGGTCTTCCAACTT
>SL2.50ch05:10083745-10083785
GAGATGGATAGAGCAGAACTTGCAGCAAATGGGTGGTAAG
>SL2.50ch05:10589102-10589142
AAGAAAACCACTCCAAAGTTACAATGGGTCATTCCTATAC
>SL2.50ch05:10697061-10697101
ATGGTGAAGTTGTAGAATATTCCTTGTTACCTCCTATACC
>SL2.50ch05:10760261-10760301
GCAGCTGCTATGTCTCAGGTATTGATTTTTCTCATCTTTC
>SL2.50ch05:11410437-11410477
CAGACAAAATAAGGTAGGTGAAGAAAACTATAGATGAAGC
>SL2.50ch05:11437616-11437656
CTCTAACAGGTGTCCCAATTCTTATGACTCTTCCTCTTAC
>SL2.50ch05:12063354-12063394
AAATACACAATAAGTGATATGATAAATGCTCTCACCCTTC
>SL2.50ch05:12950462-12950502
GGGAGAATATGTATTTTGCAAACAAAAATGGCGACAACAG
>SL2.50ch05:13046507-13046547
CCCGACTCTGGATCTTCTGATATGTACTTTTTACATTCTC
>SL2.50ch05:13269068-13269108
GAAATGGAGGGTTGGTGAAGACCTGGTTCATTGTTGTTAG
>SL2.50ch05:13792003-13792043
AAAGAACTCCCTTGAACCTACATGCACTTTGGTTTTCTCG
>SL2.50ch05:14881179-14881219
TCAATTTAATCCACTCAAATGTTGCTTTCGTCTGGGTTCG
>SL2.50ch05:15423016-15423056
TAAATTTTCCATTACATTATTTAGTGCACCACTTCCTTAG
>SL2.50ch05:16183836-16183876
CGTTTGTTGCAGCAAAAAGCACAACTTCGAAGAAACTCTC
>SL2.50ch05:16824355-16824395
GCAATATTGAAGACCAAAGAATATCAACCTCTAAAAGCAG
>SL2.50ch05:16839462-16839502
GTATAACTAGCATAAACTCCCTTAACATACTACTAGTCAC
>SL2.50ch05:17383831-17383871
TGATGGACACTAAGTGATACCCACAGGCCATGACTAATGC
>SL2.50ch05:18349430-18349470
GCTCCCATATTTTGTTTGGCAGCCAGGCTTTGCCATGTTG
>SL2.50ch05:18730682-18730722
GTTACATCTGTCCCAAGCCTCTATGAGACGATCTTGAAGG
>SL2.50ch05:19084236-19084276
GGCATTAGTCCCAAAATAGCGAACTCATAACGTGCTTAAC
>SL2.50ch05:19258261-19258301
ATTAGGGTTTCTAACCTCCCATTAACCTCTAGTCCGAAGC
>SL2.50ch05:19274763-19274803
TTGGAAGGCACTGTGCTAATGTTTCTAACACATAAAATTG
>SL2.50ch05:19340017-19340057
AGACAAGGACGATGCAATTGAGGTTAGACTGGTTTCTTGC
>SL2.50ch05:19865421-19865461
AGTGATCAATGGGGACTGGAGTCATGGTTCATAACAACTC
>SL2.50ch05:20119831-20119871
TAGCAATTGACAAGAATGGTGGAAAAAATATCAATTGAGG
>SL2.50ch05:20275884-20275924
AATGTTAAACTCCTTCCAGGAGGGGAGCCACTTTGTAATC
>SL2.50ch05:20362872-20362912
TGAACAGGAGAACATGATCTAGATGCACCACCTCACTCAG
>SL2.50ch05:20572717-20572757
TGGGTTCGCGTGAGAAAGACCAGCCGACACCGCACCTGAG
>SL2.50ch05:20629329-20629369
ACACCACCTCCAATACCTCCTCCTACTCCTCCCCCAACTC
>SL2.50ch05:20741107-20741147
TAAAATTTCAATTATATGAGTCTGATTTTTGAAAGCAGAC
>SL2.50ch05:21784124-21784164
AATAACCATTTATCAATAGTTGCAAATCTTTCAGCTTCAG
>SL2.50ch05:22071541-22071581
TGGAGAAGGGACTAATGGTTCAGTTCATAGCCGATTTAGG
>SL2.50ch05:22097859-22097899
TTAAATTTGAAGATGTCAGGGGATATTACTTACAATGGAC
>SL2.50ch05:22151801-22151841
TTGAAACTCGATGTAAAATGAATCCGTTCTTCTACCCTTC
>SL2.50ch05:22252415-22252455
AAAACTCCTAGGCAGGGCTTTTAAGTTAGAGCCGAAAAAG
>SL2.50ch05:22328794-22328834
CCACTCAAGATGCACATGAATTTCATTTGCTATAGTATAG
>SL2.50ch05:22506355-22506395
ACGTCATCACTAAATCGAAATCCAGTAGCATGATGATGTG
>SL2.50ch05:22696541-22696581
GGACCTTCGCTGATTGACGAACTATAGGTATTGAGGTTGC
>SL2.50ch05:22842123-22842163
TGAGAGTTATAATTGAGAGTTAGATACTGATTCACCCAAG
>SL2.50ch05:22863843-22863883
TGAGAGTTAGAAACTGATTCACCCAAGATCTCTTGCAAAC
>SL2.50ch05:23775956-23775996
ACTATAGGGTAGCTGCTTGAACTCATAGTTGTGGTAACTG
>SL2.50ch05:24726918-24726958
CCTCTTCCTAGGCCTCATCTGCTGCAGTTTGCTTCAATAC
>SL2.50ch05:25874215-25874255
ATGAACAAAATAATTACAGCCTAGATGGGAAGTCTGAACC
>SL2.50ch05:26343349-26343389
ATATTAGTTTTATCGTGCTAAATTTTCGTTGGTAACTAGC
>SL2.50ch05:26365431-26365471
AATTGCAACACATTGTCATTGTTATTCTCTTGTTTCTCAA
>SL2.50ch05:29024241-29024281
ATCTGTACTTCAATGTCAACTTTTGCTTTATCTAAATGTC
>SL2.50ch05:29312598-29312638
CTGCACAAATGCCTGAAGGGAAAAGCAGAGCAACATTGAC
>SL2.50ch05:30116230-30116270
CCGCCCCCTAATTACTAGACCAACCTGCTATAATATTTCC
>SL2.50ch05:30237953-30237993
TGCCTCATAATCCGAAAGACAGTGACCAAATGGTGGAACG
>SL2.50ch05:31012670-31012710
ATTTTGAAATATATCCTCATTTGTCCTCTTTTAACTTGTG
>SL2.50ch05:31197209-31197249
AGAGGAAGAATCATTTTTCCTTGAAGCTGTGATGCATTTG
>SL2.50ch05:31235313-31235353
TCACCTCAATTTGATGGTGCTTTTCTCCTTGATATTAAAG
>SL2.50ch05:31364672-31364712
TTTGCAAAATATCGTTCTCTCTGAACTGCCAAGGTAAAAA
>SL2.50ch05:32942612-32942652
GCATCTAACTAATTCTCCGACGGAAACACTTCTAAGTTCC
>SL2.50ch05:33112728-33112768
TTTTGGAGGAGCCACTTTTTCTGAAATTTTGACCTTATTC
>SL2.50ch05:34409176-34409216
CTCGGCGATTAACGCCGGTGACGTGAACTCAAAGCCAGTG
>SL2.50ch05:35282712-35282752
GTGAAGTTCTTTCAAATCTTTCTGACCCTGTTAATTAGAT
>SL2.50ch05:35763462-35763502
GGTGATTGAAGATGTTGCTCCGATCTACTTTCCACTTTCC
>SL2.50ch05:36223767-36223807
CGTCTCTTTCCTGGTTATCAAGGGTGCATAAGGGATATTG
>SL2.50ch05:36338726-36338766
GCAACAATCAACAACAGCAGGCAGCGGAGGAGAGTAGAAG
>SL2.50ch05:36887184-36887224
CGTTTGTCTTCTTATTCGTGCTCTTTCGAGTTTTGTTTTG
>SL2.50ch05:37117191-37117231
AGATGGAGGCATTTTCCACTCAAAACAAAGGGTATTATGC
>SL2.50ch05:37241505-37241545
AGTGAGGTTGTTCTTCAGCGAGTTTATGATTTTTCACTTC
>SL2.50ch05:37515844-37515884
TGACGCAAGACAACACATTTAAGAAACAAGGAATGCAAAG
>SL2.50ch05:37897326-37897366
GTGTCAACACAGTGCCTGAAGTAATCATCATTCTATTTCC
>SL2.50ch05:39648477-39648517
TTTTCTTGATGGTTTAAATTGCAGAACTAAAGCAAGTTCG
>SL2.50ch05:39700114-39700154
GAAGTTTTGCTGGTTACCAGCCAGTACCTGTTTATATAGG
>SL2.50ch05:39787780-39787820
TTGCACTCTCATGGCTCTTTCAATTCTTAGTTTTTCTATG
>SL2.50ch05:39844408-39844448
AACAAGCGCTTTTGAGTACAAGTAGTTGTTTAGCTTTTCC
>SL2.50ch05:39931177-39931217
CTCTTTAGCTGGTTAACTGGTGGCGGGTCAGATTCATTAC
>SL2.50ch05:40000424-40000464
CACCAAGAGTTGGAGTTGATGTGTCGCAAGTTGCTTCAGG
>SL2.50ch05:40251832-40251872
GAAGGAATTGTTAAAATGTCCAGCATTGAACCAAATGTGC
>SL2.50ch05:41061920-41061960
CTTCTAGTTGAACGTAGTTTGACCATCTATTTTCCCACAC
>SL2.50ch05:41619528-41619568
CGCATTGGATATTTAATTTCAGGAAGTGGTATTGATTCTC
>SL2.50ch05:41681970-41682010
CCAGCTCCTTCCTTATCATCTATAAAAGAACTCACATTAG
>SL2.50ch05:41697140-41697180
TTGGCATTTCATTCAATGGGTGGAAACAAAATGCAATAAC
>SL2.50ch05:41741953-41741993
GTCACACAAATTTAGTGTCACAATGAACAGAAGTCCTTAG
>SL2.50ch05:42073240-42073280
GTGACTCTGGTTTAGCTGACTGGATCAGGTGTCACATTTC
>SL2.50ch05:43855478-43855518
ATTATACTGATCAAAGTTGTGGCCTGCAGAGAATAGATAC
>SL2.50ch05:43990175-43990215
AATGAACATCATCAAGATTTTGCAGTTATAATATGCACTC
>SL2.50ch05:46830994-46831034
GCTCCAAATCAGAACAACAATCTCGTCCAAACCACCAAAC
>SL2.50ch05:48333840-48333880
ATGCATCGATTCCACCAGTTTGGTTACCCATCAAGATAGC
>SL2.50ch05:48883022-48883062
AAGATGAACCATAGAAAATGAAGTTGCAGGGAAAAACTGG
>SL2.50ch05:48950696-48950736
AGGTGTAGCTGCATGTGTTTGTAAGTTATGGTGTTCCATC
>SL2.50ch05:51234118-51234158
AGCGTGTTATGACAACTATGAGCTTGTTGAACGTATACTC
>SL2.50ch05:51370973-51371013
CTCTCTCAACCTGATTAGGGTGTGAACTTATGCAGAACAG
>SL2.50ch05:51675378-51675418
GTGTTCAAAGTCTGGCTATTCAGTTTGTAGCCGTCAAATC
>SL2.50ch05:52306572-52306612
GTCTCCTTCAAAGTCACGATTTGTTTAAATTCGTCGATGG
>SL2.50ch05:52475700-52475740
TCGCTCTCCAACTCTATTTGCAAAGGGTTGTTGCATAGTC
>SL2.50ch05:53398132-53398172
TCAGTAAGGCCTTATGCAAATCTGTTTATATTTGTTCCAT
>SL2.50ch05:53877701-53877741
TGTGCTTTCATACGAGATGACAAATTGAGGAGAGCTCAAA
>SL2.50ch05:54296828-54296868
AAAAATATCAAGTGTTGTTGTAAAAGAAATGGCGTCACTC
>SL2.50ch05:54373476-54373516
AAAAAGTTGAAACTTCTACTAAGGAAGTCAACATGCCTAC
>SL2.50ch05:54433084-54433124
TTCTTCTTCTTCATTATCCTCTTTACCTCTCCAAGAGTTC
>SL2.50ch05:54967621-54967661
ACCGCTTATCCTTCACGGCCCTCGTGGCGTCGGCAAAACC
>SL2.50ch05:55263352-55263392
AAAAGAAATTAGGGAAGCTCTCAACTCCTTCATTCTACTC
>SL2.50ch05:55571423-55571463
ATTGGTTTCCCTTCAGACAATCTGTTTACAAGATATGGAG
>SL2.50ch05:56697236-56697276
ACCGTCCTACAAAAAAATCAATATTTGGCAATCAGCACAC
>SL2.50ch05:57044224-57044264
CCACTGTAATTGATTCAAAACATGAAGGGCATGAAAGTTG
>SL2.50ch05:57181182-57181222
CCTCAACTGAGGGATATTCTCTAGTTGCATAGACTGATGG
>SL2.50ch05:57196317-57196357
CCACTGTAGATACCTCCCTACTATCATTGTCTGTATCACT
>SL2.50ch05:58103891-58103931
TTGTCTCTTGTGCTGATATTGTTGCCTTAGTTGCTAGAGA
>SL2.50ch05:58250391-58250431
TTTCGCGGAGGGACGCCCTCTGCGATACGTGTGGCTCGTG
>SL2.50ch05:58516883-58516923
AATGGATTTTGAAAGCAATAGCTGGATTGGGGAGAGACTG
>SL2.50ch05:58550461-58550501
AAATCAGATTCAGAAATTACCATCAAAATCTCATCTAACC
>SL2.50ch05:58566143-58566183
AAGAAATGCTTGATATGTAAGTAAAGAAATGGTGCTGGTC
>SL2.50ch05:58627013-58627053
TATCAGAACAGCTTGGCAGTTCAGGTTAGCTTAATTTTCG
>SL2.50ch05:58811919-58811959
CCCCATACTTTTACAGGTATATGATCGAATCGCTTCATTG
>SL2.50ch05:58982084-58982124
CGAGCCTTATAACCAATATTAATGTTTATTGGTGCTGCAC
>SL2.50ch05:58998809-58998849
ATATCATTCTTGTTACTACTCCAAAGTCAGGAACTACTTG
>SL2.50ch05:59014399-59014439
TATATAACATCAATTGCAAACGTCTCCTTATAACAATTCC
>SL2.50ch05:59499491-59499531
GTTGGACAATGGTAAGATACGCTCGTATGTAGCCCTCATC
>SL2.50ch05:59563376-59563416
AGACATAACTTATGCAAGATGTGCCAACCATCTTCAATGC
>SL2.50ch05:59586208-59586248
AAGCATGACCAGGTTTTCCATGACAAAAATTGATTATGAG
>SL2.50ch05:60092244-60092284
GGATTGTTGTACGGACAGTTTTCTGCTCCGTTGAAGGTTA
>SL2.50ch05:60435571-60435611
AACAAAAGATCAGTGCGACTATTGTTGTCAACTGGATGAG
>SL2.50ch05:60487778-60487818
ATTTTATGTCAGAAAACCATCGTTGAGCTCGTTGATGAGC
>SL2.50ch05:60617785-60617825
ATTGAGATTTGAACCCCAGCAGAGGCTAAAGTGCTTCTAA
>SL2.50ch05:60632966-60633006
TTTCGAAAGAGTTTGAGGAGTTGGTGTTGGATTGTCTTTC
>SL2.50ch05:60731862-60731902
GTACGTAGTCAAAGTGTTTGTGAAAATGCCTCAATGAAAG
>SL2.50ch05:60746874-60746914
TTTAAAAAACTGGTTTGGGGGTCGGGGAAAATGGAATAAC
>SL2.50ch05:60776938-60776978
ATAGCAAGAATCTGCACCTATGATGATGAGAAATGAATCC
>SL2.50ch05:60792037-60792077
GATCAATGTCATGCACGATAGAGAGTATTTAAGATCATCC
>SL2.50ch05:60980530-60980570
ACACAATTTGATCTAAGCATTCTTGATTCACCACTAGAAC
>SL2.50ch05:60995983-60996023
TCTCTCTTTCACGGAACATATTGTGTCCAAAGTGTAAAGG
>SL2.50ch05:61133496-61133536
TCACAAGACCCGATGGGCCGGCTCCGATCACTGCTACTTT
>SL2.50ch05:61176081-61176121
GGAGCTCCAAATCTGAGTCTGGCAGGTGATCAAATTAAAC
>SL2.50ch05:61191088-61191128
CCTTCTGAGATTGTGCTGCAACCCATCAAAGAAATATCAG
>SL2.50ch05:61472867-61472907
CCAAGATCTTTTTCCCCTAATCTGTTCTTTTTCTTCCTTC
>SL2.50ch05:61542152-61542192
GATTTTCAGTGTATGCCATAGACTATGACTACCATTTCAC
>SL2.50ch05:61638079-61638119
ACCTTTTGTGATAACTTAAGTGCTTGCATTTCACCCAGAC
>SL2.50ch05:61722080-61722120
TCCGCCACCTGTTTAATATTTAGTGATGGTAGAGTAGAAG
>SL2.50ch05:61751963-61752003
GCAACACAATAATCCCAAATTAGAAAATTTGACAACAGAG
>SL2.50ch05:61812641-61812681
TTTTTTTACGAGTATACAGGTGAGGAGTGTTTATCATTCG
>SL2.50ch05:61849394-61849434
CTCGCCTGAATATTTTCCTGGTTTCTATTGGGGATCAGAG
>SL2.50ch05:61882602-61882642
GATCACTTGAGATGGTCTGGACATATTTTGCTGCGAATGC
>SL2.50ch05:61983136-61983176
GGTGCACTGGAGATTTAGATTGATAACGTTGCAGTTGATG
>SL2.50ch05:62029557-62029597
ATCACTTGACATTAGTCACAACTATTTCAATTCAACATTC
>SL2.50ch05:62065349-62065389
GTCAAGCTACCTTGCTTGTTTTGTTATTTCTTGGCTTATG
>SL2.50ch05:62169700-62169740
CTTGTAGCACAAAGATGGCTCTATCAGAGGAGGAACTCTC
>SL2.50ch05:62359165-62359205
GAAGGTGCGTGTATATGAGTTTTGTATTCCTGTTCGACTG
>SL2.50ch05:62533077-62533117
TTGGCGTCTAGGCTAAACTTTTCCTTTTCTTCTACTTTGG
>SL2.50ch05:62580044-62580084
AAATCACCTCACCCACTTTATTTTGATTCTTCTTCATTTC
>SL2.50ch05:62612098-62612138
CATGATTTTGTGGTAAGCTATCCAAGATTTTGCTTCTTTG
>SL2.50ch05:62636165-62636205
GAAGCGGAAGACGAGACCAAGGAGGTGTCAGATAAAAGTG
>SL2.50ch05:62731286-62731326
GCCCTGCAGAATATTGTTCTAGCAGATGATTTGCCAACAG
>SL2.50ch05:62779677-62779717
TTCCCATCAGGGGAGCCCCAGTCTGATGACATCAAAGGTG
>SL2.50ch05:62810238-62810278
TACGCCAAGGTTTACTATCATTTCTCGTATTTTTGTCTTC
>SL2.50ch05:62825475-62825515
GCCATTAACCCTCGAGAATTTCATGATTATAAGAATACAG
>SL2.50ch05:62859551-62859591
GTATGCACGGATTAATTCAAGTATTTTCTCAGTAATGTGC
>SL2.50ch05:62927503-62927543
GACTAAGATACTCCTTCACTTTCACCTTTCTATATTTTGG
>SL2.50ch05:62976627-62976667
AATATTAAGATTGAGATGACTACAGCTACAGCTCCTTTTG
>SL2.50ch05:63053381-63053421
GCTACCGAATTCAGTAATTTACGTTAGTTTTGGGAGTATC
>SL2.50ch05:63099819-63099859
AATGAATGTATATTCAGTTGCCAGTTTTGCCGTTGGAAAG
>SL2.50ch05:63130988-63131028
ATTCCTTTTCTTGCTAGACGTCAGACTTGGCTTCTCATCG
>SL2.50ch05:63219776-63219816
ATAATTATCGCTACCGGTTCTGTCCCTTTTGTTCCTAGAG
>SL2.50ch05:63234933-63234973
TAAGCAGTGCTCCGTCGACGTCGAGGAGTTCTCCTCCTTC
>SL2.50ch05:63379832-63379872
CCTCAATTTGAAGCTTGGTGAACAGTTGTATCCTGTGATG
>SL2.50ch05:63396983-63397023
GGTACTTATTTGATTCTGCTCGTTTCTTGCCTGAAATAAC
>SL2.50ch05:63415594-63415634
TAGTGTATTGAAGAATCTAACACGGGTGTGGCATTGAAAG
>SL2.50ch05:63513337-63513377
TTTCTTTACGCAAACACAATAAGAGCATGGTGAATAACAG
>SL2.50ch05:63560972-63561012
ATAGAAGACGTTTGATAGCACCTTGATTACTGATTTACTG
>SL2.50ch05:63633852-63633892
CGACTACCAACTCACCAAGCTTCTTGGGCTTCGACCTTCG
>SL2.50ch05:63669678-63669718
CATGCCATACATTGAGTCCAAAAAGATTGTGAAAATTGAG
>SL2.50ch05:63712094-63712134
TACTTGACGGGGAGACATGATGCAAAACTATTTACTTAAC
>SL2.50ch05:63905127-63905167
AGTACCAGTTAGACAAACTGGGCAAGCCTTCATTGTGAAC
>SL2.50ch05:64041770-64041810
TCAATAGACACTACCACATCACTACCTTAAATCACCTAAC
>SL2.50ch05:64092739-64092779
AAATTCAGTAGATTGGTCGTCGTACTATGGTCATTCCAAA
>SL2.50ch05:64138015-64138055
TCAGACAAAATTTCCCTTCGAGACATTGCCCGAGAAAGAG
>SL2.50ch05:64203624-64203664
TTTCTCGTCAGCAGTTGACTTTGAGGAGCCTATCCTTGTC
>SL2.50ch05:64218968-64219008
AAATACAGGCCTTAGAGACCTCAAAATTATGCATGGGAAG
>SL2.50ch05:64272699-64272739
ATTGTGGATTTCTCAAGGATTTGTGGATCAGATTGAGATG
>SL2.50ch05:64288241-64288281
GAGAAGGTATTCCTTCAGGGAAGCTGCTGCGCTCAAAGCC
>SL2.50ch05:64320639-64320679
CTATCTACTCATAGTCTTCCAAATCGAATTAGCACTTCTC
>SL2.50ch05:64353300-64353340
ATTTAGGGCTAGTGTATAATGTGCATGTATCTTCAAGTAG
>SL2.50ch05:64439918-64439958
TCCTCTAACTCACTATAAATTTGTTTATGGCTTCAGCTTC
>SL2.50ch05:64454987-64455027
GTTGGAGACATAGTGTGAATCACACCTCCTCGCAGTTTTC
>SL2.50ch05:64471475-64471515
AAAATGGCTTCTAATGGGAACAATCATGTATCAACAAAAC
>SL2.50ch05:64494566-64494606
ACCATTGATTTGTTGCAGAACAGGGTGCGGCGATTTTGTC
>SL2.50ch05:64510393-64510433
CGCATACTTCCATCACAAGGTCGATATTTTCATACCACAG
>SL2.50ch05:64534258-64534298
TTGCAAAATGCCGCTTGTTGTAATCAGCTTGGTGATCAGT
>SL2.50ch05:64600030-64600070
TTCAAATTTTTCATTTTCTTGGCGACTCTTCAGTCCTTAC
>SL2.50ch05:64616595-64616635
CCTTGACGAGCTTCCACCTCGGCAGCACCTCCCTGTTAAG
>SL2.50ch05:64637856-64637896
TCCTGAGATCGTTGCAAAGACGAAGAAATCAGATGAAAAG
>SL2.50ch05:64655595-64655635
CGAGCAGCCAGATTTGGAGAAGAAAGACTTGAGATAAGAG
>SL2.50ch05:64760557-64760597
ACTCGGTCAAATTCGGATTCTCGCGTTCCTGGAACAAAAA
>SL2.50ch05:64845975-64846015
GAAAATCTCCTGGAAACATCTTTACATATCATTTTCCTCA
>SL2.50ch05:64990456-64990496
AACCGGTAAAGCCAAGAGTACAACTCTCTTCATCGCAAAC
>SL2.50ch05:65008974-65009014
AAGTGAAAATGTCAGCAACTATAAGCAAAGATGAATTGAG
>SL2.50ch05:65050931-65050971
TTGGGTTTACAGTGAGCATTATATTCATAGTATTTGTGTG
>SL2.50ch05:65084726-65084766
ACATACAAATTATCCATCGAGATTGGTCGTTGGCGCTTGG
>SL2.50ch05:65100271-65100311
AAGAAAGTAGCAACAGTTACTGAGAGGTGAGTGATATCTG
>SL2.50ch05:65158821-65158861
TCCAGTGAGAAATGCTCCATGCATCGTTGCTGGATAGTGC
>SL2.50ch05:65174872-65174912
CTCATCTAGAAGTAAGCAAAAAGAGGCCTTCAGAATCAGC
>SL2.50ch05:65306838-65306878
TCCATGAAAAATGCAGTTCTATCTACTCATTACAGTAACC
>SL2.50ch05:65354279-65354319
TGAGTCTTTCTTAGCATAAGTCTTCTGTTTCTCAATGATG
>SL2.50ch05:65369886-65369926
AATCACAACCACCTAAATTACCAACACATTGTGCCATAAC
>SL2.50ch05:65592250-65592290
CATTCTTGGAAAGAGCCATTTGCCCAATGTGTGAATTCTG
>SL2.50ch05:65626550-65626590
ATTTGGTGTGCTTAGAGATATCAAAGGAGAACCTCTACTG
>SL2.50ch05:65680410-65680450
GAAGGACCCTCGGGTCCGGTGCAACCCCTTTTTCTTGTTC
>SL2.50ch05:65789957-65789997
TCCTATCCTCCCATCTAGGGTCATGTCCCCAATAAACTAC
>SL2.50ch05:65806290-65806330
ATAAGACAACACAATAATGCTCAGAAAAATATACCCTTAC
>SL2.50ch05:65822470-65822510
ACTTCTGCCATACAGTTTTATAGTGTTCCAAGAACTTCAG
>SL2.50ch05:65850764-65850804
GGTTGATTTTACTCACAGAAATCTGTTAATTGCTGCTCAC
>SL2.50ch06:295547-295587
AACTCTATCAAAGCTAATTCTTCCTATAGCACCGAGAAAC
>SL2.50ch06:382153-382193
TGGGCTATTGGTTTGAAAAATTGTTGTCATCTACTCTAAG
>SL2.50ch06:422125-422165
TTCTCCATAAATTTAAATTCACACCTACAAATTGTTAGGG
>SL2.50ch06:574770-574810
CCAACACTCGAGGGCGTGCCCCCGGTGCTGTGGCTGTACC
>SL2.50ch06:693295-693335
CAAAAAATATATGCAGAAGTTTTTGGTAGTTAGCTGAAGG
>SL2.50ch06:715014-715054
CTTCTAGGTACCCCATTGTTAAATCCACCGTCCATTTCTG
>SL2.50ch06:754070-754110
GATCCACCATACACGCGAAATGCTCCAATCTTGGCTTTAT
>SL2.50ch06:769790-769830
TCCGGGGCTGGAAGTGTTGTGTTTACTTCCTCTGTCTCAG
>SL2.50ch06:812607-812647
AAATGTGGTGCCAAGTTTCCTTTCAAAATTAGCAAAGATG
>SL2.50ch06:889804-889844
CATCGCGGGAACAAAAACAATGTAAAAACTAGGCATTAAG
>SL2.50ch06:998563-998603
TTTTCAGTACCAAACATGGCAATCCTTAATATAGCTTTTG
>SL2.50ch06:1013718-1013758
CTAGAAAAACGAAAATGTTCTTCTGCAAAAGTGGTAACTC
>SL2.50ch06:1109191-1109231
AAGTTCCTTCTTGCCAGGGTTTGATTTGACAGGGCAAGTT
>SL2.50ch06:1132134-1132174
AGAACCCCTGAACTCCATGTAGATCCGCCCTTGGGGACAG
>SL2.50ch06:1177726-1177766
AGTTGTGTCGTTCCTCCTTTTATTGGTTATTGAGATGTTC
>SL2.50ch06:1211812-1211852
AGGAAACGCTTCCCCCGAATGGGCTCTACGCAGCGAGAAT
>SL2.50ch06:1362268-1362308
TCAATGGGTTCAACTCCACTCACTCTTTATTTGTTCAACC
>SL2.50ch06:1412867-1412907
TCCCATATGAAATCCAACGACGATTGTGCTGATTGTACTC
>SL2.50ch06:1485664-1485704
ATCATAAGCCCATAGACATCATTACGGGTTAAGATCCAAG
>SL2.50ch06:1579597-1579637
TCAGGCATACACCGTGAAGTGCCGATCTGTTGGTTTCGAC
>SL2.50ch06:1683231-1683271
TGTGCATTATCACCCCACACATCGTTCCATGCAGCACCTG
>SL2.50ch06:1698408-1698448
TGCTAGGGTGAAGTGTGATTTGTCTGAGAATCTTTCATTG
>SL2.50ch06:1729185-1729225
TGCTGTTTTTCCTTTCTGTAACTGCTTTTCTTTCGTAAAC
>SL2.50ch06:1745322-1745362
ATTTTCACTTCTTGATTTCCTCGTGAAGTTCTGGTAACAT
>SL2.50ch06:1795983-1796023
TTATCACAGTTTCTGTGATAAGTGCTAAACCTCTCATTGG
>SL2.50ch06:1903517-1903557
TCTTTACTTCAAGATCACTAACAAATTAACACCAATTCAG
>SL2.50ch06:1993628-1993668
TGGGAAATTCAAGTGGCTTAAGTAAACTACAACTAGAAGG
>SL2.50ch06:2012333-2012373
GGTCCTTGCCGATGCAATATTTGATGATGATGAAGCAAAG
>SL2.50ch06:2038468-2038508
CATTGTTATTCTTCATGTTGTTGTTCTCAAATTGGCTCTG
>SL2.50ch06:2083296-2083336
CTTAATGCAGGAATAAGCCCTTCCCGTAAGCAAATGAAAT
>SL2.50ch06:2158343-2158383
ATATGACGGTAAGACTGATTGCACATTATTACTGATTTTA
>SL2.50ch06:2204258-2204298
AGTTCTCTTCTGATGTTTCTGACTCGTTCCCTGTTGAATC
>SL2.50ch06:2221137-2221177
TCAACAATGGACAATTCGAGCCCATCAACAAGCCGGAAAC
>SL2.50ch06:2385021-2385061
ATGGACCTAACCTTAAATCTGAATCGTAGTGTCCCTGGAT
>SL2.50ch06:2417506-2417546
TTTGAAGCACTGCCCCCACATGTGAGCCCCTTTTGTTTTG
>SL2.50ch06:2446699-2446739
TCCCTTACAGACGCGACAAGTCAGATATCAGAAAGGAACT
>SL2.50ch06:2489895-2489935
CCTTTAGCATCAGACTCTTTCATGATTCTAAGCCTTTTAC
>SL2.50ch06:2539213-2539253
ACATTGCAACAAGCTTCTTTGATGCCTCCATTTTTCTAAT
>SL2.50ch06:2632561-2632601
CTTGACTTGATGAATCCTTCCGAACAGGACTGGGAACATC
>SL2.50ch06:2764867-2764907
GGCGTGAAGTTGTAACCAGTAGGCTGCAATTTTAGTCCAT
>SL2.50ch06:2833622-2833662
AAATCAGTTAGACTCTGATGGACGCGAGCTGAGGATCGAG
>SL2.50ch06:2849210-2849250
TGCCTTGCCAGACTTTTTATCAGTCTATCCACAATACAAC
>SL2.50ch06:2882870-2882910
TGTGAAATTTGAAAAAAGTAGTTTTTGTTTTCAACTCCAG
>SL2.50ch06:2910861-2910901
TTTAAAAAAACCAAGAAAGTCTCAGAGATCCGGAAATGTA
>SL2.50ch06:2946900-2946940
ACATGTTAGATGTCTTTGCCCTTTATATGATCAACTTTGC
>SL2.50ch06:2980888-2980928
GTGGAAGGTGATGCTAGGCATGTCCTTTGTGAAGCTGTAG
>SL2.50ch06:3053745-3053785
CTGCTTGCTTCTTCCTATGGTATGTCACCAAAATTTTCAC
>SL2.50ch06:3072304-3072344
TAGATTTGCTCGAAGTATTTACCTGTTGAGACAAAGATTG
>SL2.50ch06:3180679-3180719
TGTAGGCTCCATGATGGGAATGGAGGAGATATTTACTTGG
>SL2.50ch06:3282656-3282696
ATCTCCTTTGCCTTCTTTATCTTCTCCTTCTCTTGTTTTG
>SL2.50ch06:3298147-3298187
TAGCTTATGACAGGAGGGTTGCCCAATTCCATATAAGAGG
>SL2.50ch06:3538860-3538900
GAAGCTGATTTGCTACCAGAAGAATGAGAGTTCCCATGAA
>SL2.50ch06:3609097-3609137
GAATGTTGAGAAAACATGAATCAAGTGGAAATGAGCAATG
>SL2.50ch06:3624404-3624444
TGTCACAGCGTGGCATGACCTCACTAACAATGGCAAAGTC
>SL2.50ch06:3784564-3784604
TGAGAAAGGTGGTGGGATTTGTGGGAGCAAAAGATTTACC
>SL2.50ch06:3870627-3870667
ATTGATATGTTTCTAATGTTCCTTTCAAACTTATGCTGAG
>SL2.50ch06:4262349-4262389
CTGGAGGTTGAGAAGGCAAAGGAAGTTCTGACGGTTAGTG
>SL2.50ch06:4699576-4699616
CTCCAACTCTTTTAAACACTCCAACTTGGGCTCTGGCTAC
>SL2.50ch06:4787062-4787102
TTTAACCCATACTGATTCTGTCAATAATTACCAAACTAAC
>SL2.50ch06:4884180-4884220
CCACACATTTGCAATCAGTTATTGAAATTGCAATTCACAG
>SL2.50ch06:4926049-4926089
GTCTTTTCTTGGTCTTTAGCTCATGTCCTCAACAAAAATC
>SL2.50ch06:5305280-5305320
AGGTGGCGTTTTATATCTCTGCGAAGATCTAGAGGAAGTC
>SL2.50ch06:5404944-5404984
TAAGCCTAGCCTATGTGGTTCTTGTACCAATTTCATTTTG
>SL2.50ch06:5421012-5421052
TACTAAGTTAACGACTTCCAATATATAACTTGAAGCACAC
>SL2.50ch06:6257943-6257983
CAACAAAAATCAAGCAAAAGCTTATCAGCCTACATAGAAC
>SL2.50ch06:6467035-6467075
TCAGATCCATCAGGAAAAGAACTTGAATTTGTAGACTGAC
>SL2.50ch06:6771886-6771926
ATGCAGTTCTTACTCAACTGAACCAGCATGGCAAAGTTAC
>SL2.50ch06:6809911-6809951
CTGAAGTCTCCTCTAAATACCATGATTTTTCCTCCAAAAG
>SL2.50ch06:7405945-7405985
TGACTCCAATGAGAGAGATGAAACCTGAAAGGATTTTTGG
>SL2.50ch06:7537848-7537888
AACTGAATAGACAACTAACCAACCCATGCACGAACCTCTT
>SL2.50ch06:8498195-8498235
CCATTCGCGGCTCGCGAATAGTCCAATCATAATAGCACAC
>SL2.50ch06:13041219-13041259
CACAAGGTCCATGTGAGCATGCCACGCCGATGTCATCCAA
>SL2.50ch06:13827925-13827965
CCGGATCTGGTGTATCATAAGGGATTTGCCTTTTCTATTG
>SL2.50ch06:14409167-14409207
TAGAACTACACGAGACAAACTCAATATCCCCAACACCAAG
>SL2.50ch06:15425098-15425138
CGTTGGATAACGAGACAATCATGTCTATCCCAAAATTTCC
>SL2.50ch06:15601023-15601063
GAAAATGTAGGAGGTTGACATCATTGCTGACCAAAATAAC
>SL2.50ch06:15704810-15704850
AGCAGCACAAATGCACCAGAAAGAATTAAGGAGGAAGAAG
>SL2.50ch06:16401782-16401822
AATCCAAAACATCTCCTTCTTTGCTCATGGTGGGATAGAC
>SL2.50ch06:16633590-16633630
CCCTACTCTAAGCTGCGATCTTAAAACTCACTAATATTGC
>SL2.50ch06:17071171-17071211
GCCAGCTTCAGTACCATTAAGAACTCCCAAGCAGACACTG
>SL2.50ch06:17512308-17512348
TCATGTTGATGTTCACGTTCACATTGGATTTCACATTGAT
>SL2.50ch06:17592542-17592582
TTCAAGTTTAAGTTCATGTTCATGTTCAAGTTCTCACTAC
>SL2.50ch06:18149402-18149442
TCTCCTAAATAAAGCTTGGCTACATGTCAACAATCAAAAC
>SL2.50ch06:18841581-18841621
CCCATGTAACCATCTTTTGCAACAATTTTTAGTTGGTGTG
>SL2.50ch06:19810309-19810349
GATGATTTCTAATAAAACTGGCTTTTCAACCTTCCTATTG
>SL2.50ch06:20117611-20117651
TTAGAAAATTTATACATTCAGGGAAACAATCCTTGTCGTG
>SL2.50ch06:20642850-20642890
AAGTTTATTAGGGACTTACTGGTGTAGACCGTACCTTAAC
>SL2.50ch06:23418813-23418853
TGGTATTTTTGGGAAGCTACCTGGTTCAATTGCTAATCTC
>SL2.50ch06:23509885-23509925
GCCATAGCATCATCAATATACATATACGAACAAGATACGG
>SL2.50ch06:23566526-23566566
AACTGATCTGCACCGGGGGGTCGTTTCCCGGTCACGTATC
>SL2.50ch06:23662144-23662184
CAGTGAAGACCGGGGGATCCCTTAGGAGAGGCCTTTGCAC
>SL2.50ch06:23704500-23704540
AACGAGGATCTTGGCAAACTGCTCCAGGTATGTCACACTC
>SL2.50ch06:23726422-23726462
TTACCGTTGCTCTAGGGCTCCACTTTAAACTTTTGTTATG
>SL2.50ch06:24377689-24377729
AAATGTCTACTCTTTATGCTTCTCTTCGTCAACAACTTCC
>SL2.50ch06:24717115-24717155
ATCTGTAATAGTGTAGACTGTTTGGTGCATGTAAATCTTG
>SL2.50ch06:24939018-24939058
CAAATGAACTTCTAAAGCAAAATGTTGCATCTGCTGAAAA
>SL2.50ch06:25055271-25055311
AGTTTCTTATTAATAGTCAGTGAATAACCAGCTTGACCAG
>SL2.50ch06:25115817-25115857
AGTTCCGTTTGGTTCTCACTTCTCAGCTTGTCACTTGAAC
>SL2.50ch06:25159499-25159539
TGCGTTTTATTTTGGAAGGGTTTAACCAACATTTGCAACC
>SL2.50ch06:25322637-25322677
CTCACATTTCCCAATACTATCGAGGTATATTTGCACTGTC
>SL2.50ch06:25362829-25362869
TCCATGTGATGTTTGTTTTCTGCTGCATTCTTCATTTTAC
>SL2.50ch06:25466768-25466808
GCCACTACATTTCCTAGTCTCTTCTCTTCGGAGATCCTTG
>SL2.50ch06:25684746-25684786
ACAACAACAAAATTGAAGAGTCTATGCGACTTAAATCAAC
>SL2.50ch06:25730898-25730938
CCCACCGTGTTCCTTCAACTGAATATATTGAGAGGTCTTG
>SL2.50ch06:25974501-25974541
TATCTTGTTTAGAGTTCTCCACTGGATTTAGTTTTCTATG
>SL2.50ch06:26685244-26685284
AAGTAGAATCTACTCAAAATAGAGAAAGATGCCGATCACG
>SL2.50ch06:28878142-28878182
GCGGTGGGGCTAGAATCGCAGCCAATTAAACATGTGATAG
>SL2.50ch06:28915225-28915265
ACCACCTCAATTTTATCCCCACTCTGCTTCATTCAATATG
>SL2.50ch06:29685948-29685988
CTGAGCTTTTTGGAGCTGATTTTAGTTGTTTCTCTTCTCC
>SL2.50ch06:29742378-29742418
TGAATGTGGAAAAGCCTTTGTTTAAGCTTGTATTCGCAAC
>SL2.50ch06:30422789-30422829
CACTTCCCCATCACATACACATATATCTATGTCGACGATC
>SL2.50ch06:30455003-30455043
TATGCCTTCTGTTAAGTTGTGTGAAATACCCACATTTTTG
>SL2.50ch06:31078335-31078375
TGGTGTACAAGAGTTGATGGCTGTTCTTACCTCTTCTTCA
>SL2.50ch06:31093624-31093664
TTGAGAAGTCACCACTCTCCACAACATAAATCAACTAGGG
>SL2.50ch06:31113439-31113479
CATACCCATTACAGGTTTATGGCAAGAAAGTAAGTCAAAC
>SL2.50ch06:31128473-31128513
TTGCACTCACATTTAACATGATACATATTACAGCAGTCAC
>SL2.50ch06:31173077-31173117
ATGTTCGGCCAACAAAATGATTCTGGCCACACGTAATGAG
>SL2.50ch06:31368335-31368375
GTCACCTACTTTCATACCTAACCAAGCACTCAAAAATAAG
>SL2.50ch06:31411812-31411852
TCCAGACCTTGAAAACGACCTAGGGGATCCTGTTGCATTG
>SL2.50ch06:31615555-31615595
CAACTTCAGTCTCAAATTAGATCTTAAAGCACATTCTAAC
>SL2.50ch06:31662765-31662805
TCCCAATGAAATTGGTAAACTTACTGGTTTGACAAAGATG
>SL2.50ch06:31682373-31682413
GGACCAGATTTTTCGTACTCGCCATTCAAAATCCACATCT
>SL2.50ch06:31845358-31845398
AGTGAACCAACACTACCATGCCCAAAATCCCTATACAAAC
>SL2.50ch06:32120070-32120110
AACAACATCAAATACCACAACATTGCATATTGAATACTTA
>SL2.50ch06:32316735-32316775
GATGATTTTTTCTCTACTTATATGGATATTGAGAAGCTCG
>SL2.50ch06:32348980-32349020
ATTAAATTTTGCTTTTCATGCTAAAAGTTTGCTTTTTGTG
>SL2.50ch06:32482028-32482068
AACTCTAGGGTTTTGATCCGTCTCCCGCAAAAATGGTATG
>SL2.50ch06:32691595-32691635
CACCATATATTAGCTGTGATTTCTCCATTTGTCTCTGTTC
>SL2.50ch06:32957592-32957632
TCACCACCATTTGAACCACTTACACCTGCTTAAAAACTTC
>SL2.50ch06:32993705-32993745
CAACCAGGTACTCCTAAACACAAATTCTCTGATATTTCTC
>SL2.50ch06:33194066-33194106
ACTTATTTATACCGACTCCTTGCACATTGGCATAAAGGAG
>SL2.50ch06:33252691-33252731
CAAGTTCAACTGGTATGCGTTATCGACACATGCTGTTCAC
>SL2.50ch06:33362185-33362225
TTGGTCTACCTTAATGTGGTATATTCAGTATGTGAAGGAT
>SL2.50ch06:33674447-33674487
TCAATCACTAAATCTCATGCTGTAATTTTCTAATCCATTC
>SL2.50ch06:33770093-33770133
AGTGCAGGTTATGAAGCATTTGAGAGGATGGCTTTTTATG
>SL2.50ch06:34100163-34100203
TTTCCTCCTCATTTCTAACTCCCAGAAATCACCCATTTTC
>SL2.50ch06:34197303-34197343
TTTCCCCCCCGGCATATGCTTCCCGAATCTCCCCTTATCC
>SL2.50ch06:34361202-34361242
GGGCAAGTCTTTTTCCTTGCGATACATGGCGTGGATCCTG
>SL2.50ch06:34502032-34502072
TGATTTTGCATCAGGTAAAATTCCTGTTTTAGCCTCGTTT
>SL2.50ch06:34735812-34735852
GGAAATGACTTCAGGTCTGTCACCCTCATTATATTCTGTC
>SL2.50ch06:34978945-34978985
TTTTTTAGGTTTATCGTGTTGTCTCTGGTGCAGAATTTAC
>SL2.50ch06:35059009-35059049
TGGCTCAAATTGGGCATTGGCTGCGGAAAAACAACCTGTC
>SL2.50ch06:35126349-35126389
ACATGCTTGATCATTTCATTACATTCTAGAGCTTCAATTC
>SL2.50ch06:35193837-35193877
AAGGCCCCTTTAGCATTCATCTTCTCCTAAATTTCTGTTC
>SL2.50ch06:35303829-35303869
TGTCTTATTTAACACCTTTCATACACCTCCCTCCACTCTG
>SL2.50ch06:35440802-35440842
GACCATATTTTGACTATGACTACTGTTTGAGCGTAAAGTG
>SL2.50ch06:35455867-35455907
TAAACAACTAACAAGAATAGAAGAAGCATTCAGGAGTACC
>SL2.50ch06:35478085-35478125
TTTTGCAGCCACTTCAACCTTTCTCTCCATTTAACCATAC
>SL2.50ch06:35499458-35499498
AGTCAATTTCTTTTACTAGTTCGGAAGTTGCATTGTACTC
>SL2.50ch06:35570072-35570112
TTAAACCTCCCCATTTTCTCGATGAAGAATACTGTGAACC
>SL2.50ch06:35585821-35585861
GGAGAACAACCTGGAATTGTAGTAGTCACTGGTTCTTTGC
>SL2.50ch06:35638799-35638839
CTGCAATTTCTGCAGCAGTTGTAGTAACTGTGCGGAGTAC
>SL2.50ch06:35669106-35669146
GTAATAAACTACCTTCTGATCTCTACTGCGTATTCTTTCG
>SL2.50ch06:35684851-35684891
GGCCACTGCTTCTGTGGCAGCTCAATGCCAGCAACCTTGG
>SL2.50ch06:35983888-35983928
CAACACAAGTTCATAATCCCAGTGATATACATCAACCATC
>SL2.50ch06:36297193-36297233
CCAAAAGAAACGAAAACCCCAAAGAACTACTGACACAAAC
>SL2.50ch06:36428811-36428851
ACATGAAATTTCAAACTTGCCAACTCCAAAAATTCCTAAA
>SL2.50ch06:36452933-36452973
ATTCATTATCACACAAGATTGCATTAAAACCTCGCAAAAC
>SL2.50ch06:36542026-36542066
TCGAAGGTATAAACATGGCCAATGGGGGAAACAGCCCTTG
>SL2.50ch06:36587200-36587240
GACAATTTGATTGAGGTGATTGATAAGTTGAGAAATGAAG
>SL2.50ch06:36603598-36603638
TTTAACTTGTTTGTAATGAAAACAGGTGAAGTTGGTGGAG
>SL2.50ch06:36619056-36619096
GGTGATATTAGCATGGCAAGTGATCTAGGTCCCTCAACTC
>SL2.50ch06:36651559-36651599
TTTGAACATGCCAGGTCAAATGGATCTAAGAGGATTTTTG
>SL2.50ch06:36715471-36715511
CCAACGGGTGGACCCTCTATATACAGCTCTCTTATTTCAC
>SL2.50ch06:36745555-36745595
TGTAGTCTCAAAGATAGATACTGTTTTGTTCTGCATTTAC
>SL2.50ch06:36804870-36804910
CTGCCGGAGGTTGCCACGTCATCATTACCGGCTTCTCTTC
>SL2.50ch06:36838661-36838701
TGAACAATGATCAAATTGTTGAATTGCAAGAAGCCTTCAG
>SL2.50ch06:36863560-36863600
GGCTCAACATCAGGTGGAAGGTGATGCTGCAATCCTTCAG
>SL2.50ch06:36879138-36879178
TTTCACTTAAATAATGTCATAGGGCAATAATCAACTGATC
>SL2.50ch06:36894285-36894325
CGGATTTGTCGACTTTGACAAATATAAATCAGCTGGTAGC
>SL2.50ch06:37251840-37251880
TTGTATTCAAGTGGATTCACATGTATCTGACTCTCTAACT
>SL2.50ch06:37289125-37289165
AGTGGACCAGCCTGGCCCATTTGGCAGCTATAAGCAAGAG
>SL2.50ch06:37334814-37334854
CCACGAGAAGCAGTAAGAGATGCATATGGGCTTGCGTAGG
>SL2.50ch06:37357296-37357336
TGAAGTCAGATTGCCTAACAGCCGCGACAGGATTTGGTTG
>SL2.50ch06:37393642-37393682
AAGCTTCTCTTTGTAAAACTTCTTGGATTACCTCTTCTGG
>SL2.50ch06:37583047-37583087
AGATGGGTCAGGGAGAAACTCAATGGGCTGCCAACATTTC
>SL2.50ch06:37643407-37643447
ATGCTAGGGAATGCTCCCAATGTTTCACATCAGTCCTTTG
>SL2.50ch06:37677501-37677541
AGTTATTTCTCGTTTTCAGAATCCTGATATGCAGTTTGGT
>SL2.50ch06:37722605-37722645
TTCGTTTTGCTTGGTGGAACCCTGCTACTAAAGAATGTAG
>SL2.50ch06:37758509-37758549
AGCTATAGCTAGAGGGCAATGGGAACTTATGGAAATGGTC
>SL2.50ch06:37885272-37885312
AACAGTTTGATAAGCAATGCCACCTCAGGATTTTGTTTTC
>SL2.50ch06:37908968-37909008
GCAATTACAGTTTTTACTGAGGATTTAACTCCAACTTTAG
>SL2.50ch06:37946493-37946533
GTGTAGCACCCAATTGTGAATCAACTATTATTGGAAGGAG
>SL2.50ch06:38052108-38052148
GTGGCAGCCGAGGCCCAAATCCATAAATTCCCTGTTGCTG
>SL2.50ch06:38115062-38115102
AACAATGTGCTTGTAGAGATCTTGCTCTCTTCTCTAGCTT
>SL2.50ch06:38187983-38188023
CCCAATCTGTCAGTTTCGGCTCACTCTGCACTTCTCTTTC
>SL2.50ch06:38225568-38225608
TTTTAATCACTTCACCAGCAACTTTCTTCAATGGCTTCTC
>SL2.50ch06:38247726-38247766
AGAAGCTGAGTGATGAGACAAAGACTAAGCGCGGGGAGAC
>SL2.50ch06:38283036-38283076
AGCAGGCGAGGCAGGTATTGAAGAGCGGGGCAGGGAGGTG
>SL2.50ch06:38326661-38326701
AATTTGCATCTTCTACATCTCTGCAACATGATCACAAAAA
>SL2.50ch06:38341757-38341797
TTATATTCTATCCATATCGAAAATTGCAGGGCACGTGCTG
>SL2.50ch06:38356765-38356805
GTCGAGGAGATGGGGTGGTGGGGGTGGAGGAAATTGGAAG
>SL2.50ch06:38374962-38375002
TTTCCAATTTTGTTATTGCTTATTGTGTTGGCGATTTTTG
>SL2.50ch06:38405294-38405334
TTGAGTGATAAAGGGCTCACCGTCTCCTCTGTGCCGGAAA
>SL2.50ch06:38601252-38601292
GAGCACGTCATGGCTGTTTCTAAAACCTGCATTGTTGTGC
>SL2.50ch06:38694393-38694433
TCGACCATGATTGCTTGTTGTCTCTTCTAACCTATTTTTC
>SL2.50ch06:38944759-38944799
CATTCAGAATGACACATCAGTGAAGGAAGTTGATGAGCAG
>SL2.50ch06:39085601-39085641
ATGTGCTTAAGGACAATGTCTGAAGCAGCTTACACAGAAC
>SL2.50ch06:39165801-39165841
TGACAAACAATTTGATGTCTCCTTGCACTATTCCATCTTC
>SL2.50ch06:39193819-39193859
GATGGAAAAGGTGGCATTGAAGGATTAGGAAGTAAACCAG
>SL2.50ch06:39208853-39208893
AACTCAGTAGATACATTTCTGCCAACGCCTTCTGTTCGTG
>SL2.50ch06:39318787-39318827
ATACATCTAAGGCGCCTACAAAGCCAAAAGCATGTACTCC
>SL2.50ch06:39421378-39421418
CCATTGCACAGTAAGTCTCTTTAACTGGTCATCTTTTATG
>SL2.50ch06:39454694-39454734
TGTCAAGTGACTGAATCGTAAAAGCTTGAACAACCATAAG
>SL2.50ch06:39584269-39584309
GATCGTAGTTATGGGTGCAACAGAGGGAATGCTGGTATTG
>SL2.50ch06:39605895-39605935
GAAGGTAAAAAGAGCTTTGGAGGTTACCCTACCACTGGAT
>SL2.50ch06:39673925-39673965
CCGCCCAACAAAACGGTCTGGTTACCATCACACAAACAGA
>SL2.50ch06:39705293-39705333
ACAAATTTCTGGAAGAAATCAACATTTTGGGATCGTTTTT
>SL2.50ch06:39722759-39722799
GCTGAAACGAATCCAATGCTCCGCCATTTTCCATTATATC
>SL2.50ch06:39783043-39783083
CAAAGGACCAATATTGCTTTAGCAACTTGTCCTTATTTTT
>SL2.50ch06:39798523-39798563
ACGCACCTATCATTCACGTCGGTGCAGCCTTTGTTGGTTG
>SL2.50ch06:39818064-39818104
TGTTCAGGGTTTCCTCACGAAGTGCCTTTTGGGGATTTTG
>SL2.50ch06:39848347-39848387
GTATTTATAAAACACGGCATTGTAAAGCAAAAACATGAAG
>SL2.50ch06:39879901-39879941
CTCCCATCAACAGCAGTCAGATAAGGGAACAACAGACAAG
>SL2.50ch06:39899428-39899468
GTGCCATTAAGATAGTTCCTCATTTCAGGGATTCCAAGAG
>SL2.50ch06:39914802-39914842
CCTATATATGACTGGTTGTTGCAGAAGAGAAGATAACAAG
>SL2.50ch06:39930921-39930961
GACTCGATGATTCAAATTAACCAGGTGAACATTGGGATTG
>SL2.50ch06:39946222-39946262
GCTCCCTGTGAAGAAAGGCTGAAAAATGCAGATGGTTGAG
>SL2.50ch06:40015761-40015801
CTTACTGGGTTCCACCTCGACGTAGTTCGTACGGTGTTGC
>SL2.50ch06:40030891-40030931
CACCCTACTTGTTGTTTCAATGGAAGGCTCAGTTGACAAG
>SL2.50ch06:40107464-40107504
TACAAAGAATTAATACTAATAGTTGTGTCATGTGTGTGTG
>SL2.50ch06:40155641-40155681
GATAACCATGAATACCTCCAGCAAAAAAGGCAAGCACAGG
>SL2.50ch06:40186415-40186455
TGCCATGACAGCTTTGGCTCATTTGGTTAAGATTTAGGAC
>SL2.50ch06:40228127-40228167
TTTTGCGGATTGAGGGTATTTTTAGGTTGGTATGAATGAG
>SL2.50ch06:40259618-40259658
CAGATGCAATTATTTGGGGTTCTTTAATGGGTGCATGTAG
>SL2.50ch06:40278537-40278577
TGTTTTCCTGGTTTTCACCAAGTTTGGACTAATGGGTAAC
>SL2.50ch06:40395486-40395526
CCTTTTGCTGCCAAAGGTGTATGAAGACACTTACATGAGG
>SL2.50ch06:40493191-40493231
GGCAAAGTTTCCGGCTCAGGTTGAGGTGTCTCCCTCACTG
>SL2.50ch06:40556267-40556307
GGTCAGCTCCGGCGACATGGTTAGAAGCTCTACTTGAATC
>SL2.50ch06:40623974-40624014
CTGAGATCCAAACTTTTCAATTCCTTCAAACCATCAAATG
>SL2.50ch06:40654360-40654400
GAAGAGGCCTTGACTGGCATGTTAGTTTTGAATATGTGTG
>SL2.50ch06:40705712-40705752
ACAACACGATCATGCACGCGTATGGAAAGAAAGAACATAC
>SL2.50ch06:40787805-40787845
CTCCCAGTTACAATGGAAGAGGCCCACCATATACATTTTC
>SL2.50ch06:40802951-40802991
TTCTGATAGTGCAAAAGACTTGGTTAAAAAGATGCTCGAT
>SL2.50ch06:40878062-40878102
GAACTGTATTTTTGCAGAACTTCTTTACTTCTCCTATACC
>SL2.50ch06:40945409-40945449
CCTATATTCTTTTTATTTGCTCAACTATTTCATGCTTCAC
>SL2.50ch06:40978362-40978402
TCATGTCGTATAAAGAGAACTGTTTTCACAGGGTCTTAAC
>SL2.50ch06:40993487-40993527
AGCAAACCGGAGGATTACCAATATCTGAAATACGGAGACG
>SL2.50ch06:41036562-41036602
TAGGGCTTTTGTATGAATGTAAAAGAACTGAACACCTTTC
>SL2.50ch06:41054822-41054862
CACTTGGTGCTTCTTCTGGGGGTGGCCGTGGCCCCATTTC
>SL2.50ch06:41070630-41070670
GTTATGGTTTGGAGAGACTGAAGTTGTCATCATACCGAAG
>SL2.50ch06:41102538-41102578
ATGTCACTAATGTGCTTTGTGAAAATCCGTACATGAATTG
>SL2.50ch06:41138447-41138487
GTTTTCACGAAGAAATCTTTTATTTGCTGCTGGAGCTTTC
>SL2.50ch06:41161637-41161677
GGAGTTTTTCTCATTTGATTCGATTTTCCGTTTCTGATCC
>SL2.50ch06:41176679-41176719
ATTTCTTCTTTTCAGCAGGAAATTGAACGATATCATAGAG
>SL2.50ch06:41263463-41263503
ATGGCTTGCCTTCTTGGATCACCCCGGCTACAGTAGCTGG
>SL2.50ch06:41278989-41279029
TAGCATCACATGCAGAGATATAGCTGGGGAGAACTGTGTC
>SL2.50ch06:41327943-41327983
TCCCGCAAACGTTAGTATAATTCAGATGAACCACTCACAA
>SL2.50ch06:41427436-41427476
TTCTTCTTCACCACCAGTAATTTAATTGGTCATTTTTCTG
>SL2.50ch06:41521435-41521475
GAACCGGAGCTAAACAACACAGACAGCCTTTCCCCTTTCC
>SL2.50ch06:41536509-41536549
CCTTAACGTTTCTTTGATCACTAACTTTAGATACGGCAAG
>SL2.50ch06:41555916-41555956
TCAAATCTCTCTGGTATAAAACTTTCAGGGTCGTCCCAAC
>SL2.50ch06:41586857-41586897
ATATGGTGGGCATATTTTCGAGATTTTCTGTGAGCAGAGC
>SL2.50ch06:41602123-41602163
ATCAGAATCATTCGTAATACATAGCAGCAAAGGCACTAAC
>SL2.50ch06:41672722-41672762
ACTACTCAGATTTTTCTTTCCAGCCTCAAGTAGGGACAGC
>SL2.50ch06:41744593-41744633
ATGATTATTATTATTATGGCCCTGGAACATCAGATTTTGG
>SL2.50ch06:41797635-41797675
GTTTCCAACAGCATCTTGCTCAAAAAGATACCCATCAAAG
>SL2.50ch06:41827999-41828039
TTCATTGATTTTGACATGTTGCATTATACGTATATTCTCC
>SL2.50ch06:41843356-41843396
CATCAACCTGCAAACTAGTTAAGAGTTGGCCATATGAATC
>SL2.50ch06:41858704-41858744
GAAAAGATGGAATATTACCAGCCAACACAGAATGTTTCTC
>SL2.50ch06:41875327-41875367
AGTACGAGCTCTTCTAGGGCTAGAAATTGAGCCTCAATTC
>SL2.50ch06:41921571-41921611
ATTGAATCATAGTGATGACCTATGTATTGCTATTGGTGGA
>SL2.50ch06:41959268-41959308
CATTTGTTTTTGAAACAGAACTATTTTGCTTGATCCTTTC
>SL2.50ch06:41974556-41974596
TGTCTGAAAGATGTTTCTTGTGAAACTGCACTTCCAATTC
>SL2.50ch06:42017402-42017442
TAAATTTTTCATTACGTACCACACTATGCCTTCAAGAATC
>SL2.50ch06:42033217-42033257
AAACACAAGCATATACTCACTAGGAGCATGCATATTTATT
>SL2.50ch06:42170725-42170765
TTTTGTGTGGGTGAGAAGGGTGGTGGCTTAGTGGTTAATG
>SL2.50ch06:42339282-42339322
ATCTACACGATATGGAGAGGTAAATATTCGAATTTAGAGG
>SL2.50ch06:42360099-42360139
GAATGGAAATGATAGTAAGCTGCACGTTAATTTTATCAAG
>SL2.50ch06:42406038-42406078
GTCTGGCTAAGCTGGTCCCAACTTCTCCTTGTGCTTTACC
>SL2.50ch06:42489302-42489342
TTTTTTGTTCTCATGCTTAATTCCAACTCATAAGAATCTC
>SL2.50ch06:42556939-42556979
CCGAATCGTTCACTAGCATGGCTGAACAATCTTTATATGG
>SL2.50ch06:42577857-42577897
TTTGGTTACCTAAAGATTTCCCTCGTCACATCTCAACATC
>SL2.50ch06:42610788-42610828
TCACGACTGGGGAGACTTAACGGCAGAAGGAATGTAAGTG
>SL2.50ch06:42683876-42683916
AGGTACCTGTTTGTTCATCGTAGTGTGATAAATTGTTGTG
>SL2.50ch06:42717833-42717873
TAAGAGAAACAAAGAAGAGCCTCAAACATTATACCCTTTC
>SL2.50ch06:42732834-42732874
ACCTTTTTCTTTTCGAAATGGCTATAACGAAAAAGCTAGG
>SL2.50ch06:42808144-42808184
CTTGCAACTTTACTCATTTTGGATCTTTCTGTCTATTTGC
>SL2.50ch06:42868961-42869001
TCTCACTTGCTGCAACATGTAGCCCAGTTCAGCTAAGTCC
>SL2.50ch06:42887687-42887727
GGCTTGATTGGAGTTTGTATGATGATAGAATTGTGCATGG
>SL2.50ch06:42917878-42917918
ATATAGGGATACGTACATGAGGTTTTACTTCAAAGAGGAC
>SL2.50ch06:42953635-42953675
GAGGCTACCAGGTAGATATTTGTGATACTGTGCATTTCTC
>SL2.50ch06:42973101-42973141
AGATATGCTTACACAGCCAACTAGGAGTTTTGCAATTTAC
>SL2.50ch06:43006955-43006995
GTCCTCACATCTTAGCTGACAGCTGCACCGAGATTATTAC
>SL2.50ch06:43029561-43029601
GAGCTGAAAATGGTGAGGATTTTGGTGATGGAGGGCTGTG
>SL2.50ch06:43062604-43062644
ACTAGTCCACTTATGGGAGTCGCCAGTTCTACCAAGAAGG
>SL2.50ch06:43101635-43101675
ATGCTTCTCAGACAAGACTATATCTGGAGGTAAATAATTC
>SL2.50ch06:43275487-43275527
ACATGGTTCTCCAGTCTTTCAAGGATCCGCAAATGGATTC
>SL2.50ch06:43312803-43312843
AGTGGGCATGATTTTGTGATGGAGCCATCTAATGGTAAAG
>SL2.50ch06:43374700-43374740
GAAATATCTCTGATAGTTCTCCCACTTCTCCAACCTGTTC
>SL2.50ch06:43389794-43389834
GCCCACCAGCTCCTCCACCTCCTTCCTACGGTGGCCCACC
>SL2.50ch06:43404875-43404915
ACCACCACTTCCAACAAGCTGAATACTCATTACTTATTAC
>SL2.50ch06:43420441-43420481
TTCCCCCATTTTCGCCTTCCCTACATTCAAACACAACAAC
>SL2.50ch06:43443083-43443123
TTTCTACAATAGCTTCCCATGTCATTCCCCAGTTTCATTG
>SL2.50ch06:43458160-43458200
CAACGGGGATTTTCATCTAATTGGAGGCATATTTCAGTAA
>SL2.50ch06:43514445-43514485
CGAAAATTTTCATCTGTACACTGAAAGCTTAATCATTTGG
>SL2.50ch06:43552478-43552518
AATAGATCCTCTGACAAGGTAATTCATTTCATTTCTCCTC
>SL2.50ch06:43568344-43568384
TAATGATCAGATGTACGAATTCTTTCACAGCAGCATTGAC
>SL2.50ch06:43629117-43629157
ACAATATCTTAAACTGGAAAACTGTAGATGCTTAGTGTGG
>SL2.50ch06:43645817-43645857
ATTTTCTTAAACTCCGTGCCAAGTCAAATTAGGCCACTCT
>SL2.50ch06:43663263-43663303
CACAAAATTCCATTTTCTAGCAATTTCAGTGCTTTTCTTC
>SL2.50ch06:43709991-43710031
ACCTCCAAGGTTTGTGTGAGAGAAAATGTGAGCACCTAAG
>SL2.50ch06:43725370-43725410
AAGGACCTGTCAATGTTAATATTCAGAACTATCAATGAGC
>SL2.50ch06:43791189-43791229
ATACAATGTCTCATTCTGGCAACTAGTATTCTTGTAAAGC
>SL2.50ch06:43844079-43844119
ATGCCTGAGAATTTTTATGGGTTTTGTGTATTTTATTTGC
>SL2.50ch06:43881483-43881523
TTGTTTCAGATGCCACCATTGTAAGGGTACACTCAAGGTG
>SL2.50ch06:43928132-43928172
CCTTTCTGATTAATTTGTCACTTTGCCTCCTCGTTAACAT
>SL2.50ch06:44022491-44022531
ACTCCTTATACTAGGAGTAGCTGAGCCAACTGTCTTGATG
>SL2.50ch06:44053102-44053142
AAAATCAAAGAAAAAGACTGGATAACACAACTCAACTTGC
>SL2.50ch06:44124422-44124462
TGCTAAAATCCTTGATGTTATTGCTGACACCTACGAGCAC
>SL2.50ch06:44146524-44146564
CCAGGACTATTTATTCTTATCCCTCCCACCAAACAATTTA
>SL2.50ch06:44187238-44187278
TCTCAGGCTGCCTTAGATTACAACTCTGTTTTGGCTGCTG
>SL2.50ch06:44202665-44202705
TAAAGCCTCATCAGCTGCCCGAGAAATTGCTGAGCTTTCC
>SL2.50ch06:44255679-44255719
AAACCCTATAGATGACTGTTGGCGTTGTGACCCAAACTGG
>SL2.50ch06:44272338-44272378
AAGATGTACTGGGGTCACAATCGTCGTTGATTTGGACTTG
>SL2.50ch06:44309070-44309110
GAATTACAAATTAACACTTAGGCTGTCTAGTCTGGTTCAC
>SL2.50ch06:44342121-44342161
TTAAAAAATTTTCATCATTAGTGCTATTCTTCGTTAAAGC
>SL2.50ch06:44382550-44382590
CGAGTTATGATACTTGCAGCAACAAACACGCCATTTCATC
>SL2.50ch06:44403866-44403906
TGCAATTTACATCACTCAAAATGAAAACCTGCAAATCTGG
>SL2.50ch06:44423571-44423611
TTTGAACAAGACAGCAGCATAATCACCTGTCCAAGGACTC
>SL2.50ch06:44463715-44463755
GAAACTCTGTTTTCTCCGATTGGGGTTTTGGGCAGTATCC
>SL2.50ch06:44516055-44516095
CGCTTGTACTTGGAAAAGATATTGCCTTGGTAACAAAGAT
>SL2.50ch06:44588698-44588738
TGACAAACTGCTTACCAATATCTGGAACACTACTGTCACT
>SL2.50ch06:44624313-44624353
TTTCGTGATCAAACAACTCGAGATAACACATGTCAAGAGC
>SL2.50ch06:44713862-44713902
CCCTTTTACCCTTTTTACACATATTCACTCATCTTCTTTC
>SL2.50ch06:44729762-44729802
AATTCTTCCTCCCTCTGCTCTACTCAATCTAAGGTAATTC
>SL2.50ch06:44761328-44761368
GTAACGTGTATTTGCATGGGACACAATCTATGACTTTCAG
>SL2.50ch06:44776339-44776379
TATAACATGCAGATATCAAATCACTCAGAACTCAGAATCC
>SL2.50ch06:44821859-44821899
TCAACCTAAGGTGCTGATGGAGCGGATGATTGGACAGAAG
>SL2.50ch06:44845000-44845040
AATCATTCTGATGTGGAGCCAATGGTTGAAATGTTAAAAA
>SL2.50ch06:45001546-45001586
CTTCAGGCAATTTAGCTGAAAAGCTAACTCTGTTCCTTTG
>SL2.50ch06:45031969-45032009
TGACTCGAATTCGGATACCGGTGGAAAATCAGCAGCATTC
>SL2.50ch06:45054013-45054053
CATTCCTATTTTTATCAGAATCTGGAAAGTGAAAAACACG
>SL2.50ch06:45084456-45084496
GAAACCCTACCAGCTTTTCTCCGCCGTGGAACGCCTGCAC
>SL2.50ch06:45106897-45106937
ACCTTATATTAGAAGAAGCACAATCTCTCGATAATTCAAC
>SL2.50ch06:45226998-45227038
ACTGGTGAAGCTATTCAGCTAAACCCTGGAAATTACACTG
>SL2.50ch06:45280967-45281007
CATTGTGTTTCCAGTCATGATCTGAGGTGGGAGACATCTG
>SL2.50ch06:45296944-45296984
TTCTCAAATCAGTGGGGTTTAATACAGAAAAAGGCCACAG
>SL2.50ch06:45312841-45312881
TGTATTCCTCTCACAAATGAAGCCCTTCAGAAACTTATAG
>SL2.50ch06:45328053-45328093
CCTTTTTCCATAATGACTCAAATAACTTCGTTGATGTTGG
>SL2.50ch06:45344577-45344617
AAATACAAAATTGGCATATGGCAATTACCATCAAAAGTAG
>SL2.50ch06:45396677-45396717
GAGTCAATTTCGACGAGTTTTAGTTATATAGATGGTGATG
>SL2.50ch06:45434407-45434447
AGAAATGAGCCCTCTATATAATAGCAATGCATCAAATCAT
>SL2.50ch06:45558719-45558759
AAAAACAAGCTTAATTTGCTTCCTGATTGAAGCGAAGATG
>SL2.50ch06:45573799-45573839
GGCTGATAGAACTGTCAGAAACCTTTACACACTTCACAGG
>SL2.50ch06:45609747-45609787
TGTGATTTTGTTTGTCAGACTCCAGAATTTTGATGGCTTC
>SL2.50ch06:45664246-45664286
ATAGACCAATACCTTCCAAGCCCCTAATGCCTATAGACTG
>SL2.50ch06:45680415-45680455
ATCTTGATGCTCATAGTAGGAAAGATTAAAACTTGAGTCG
>SL2.50ch06:45811425-45811465
GGCCTTGGCCTAGGATTCTCTCCTGGTTTAAGCCTTTTGC
>SL2.50ch06:45906035-45906075
CAATAGTCTTAGATGAACCAAACTCATCATGACATTTTCC
>SL2.50ch06:45943245-45943285
AAGAGGCTTACTATTTCCAATATTGTAATCATTCTTGTGC
>SL2.50ch06:46015865-46015905
ATCGAGCCATTCTTGTTACTGGTGCTACTGGATTTCTTGC
>SL2.50ch06:46053605-46053645
ATACATGTACACGTTCTTGGAAATGTCATTACATCAAATC
>SL2.50ch06:46084294-46084334
CATCTCTCAGGCATCAGAGCTTGCTGCTGTGAAGAAGCGA
>SL2.50ch06:46168068-46168108
CACAAAAGAAAAGGAAAACTGCGAATCCCAATTCTTGTGG
>SL2.50ch06:46183495-46183535
TTGAGTGCTGCCACCATTCTTCCACAAAAATATATGAAAC
>SL2.50ch06:46198965-46199005
AGGATTACCTCATATTACCACAACATTCAAAGGCGATTAG
>SL2.50ch06:46215334-46215374
AGCTTACTACAGCTTTGCAGGTCAATTTGAGTGCTATTTC
>SL2.50ch06:46231216-46231256
ATAAGCCTGACAAGTTAACAAAATTTAAGCATCTTTTCTC
>SL2.50ch06:46249396-46249436
TTCTAAAGATGAAGCCCGTGAGTTTCTGGTACGTTATTTG
>SL2.50ch06:46271412-46271452
TCATTTCCCCTATATAAGAGAGTGTCTTCCCCACTTCTTC
>SL2.50ch06:46317299-46317339
TAGGGATTTGATTGAGAGGGTTTTAATCGACCGACTTTCC
>SL2.50ch06:46334160-46334200
ATCAGCAGTAGATTTTTTCTCTTCGGTTTTGATTTTTTTG
>SL2.50ch06:46374388-46374428
TAAAGAAGCTGCTAAGAGAAATGACATGGGCTCTGCTAAG
>SL2.50ch06:46390878-46390918
TAAATTGAAATTGTTTATGATCTTTCTCTTTGCTGTGAAG
>SL2.50ch06:46490690-46490730
CAAGCAGCTTGAGCTCCGATTGAGAAAAGGATCATAAAGG
>SL2.50ch06:46555115-46555155
GCGGCGATGGGGAGGAAGACGGCGGCGTAGGAGTGGAGAG
>SL2.50ch06:46654504-46654544
TTCGTGCACGGAAAACGATGCAATTCGTGTCCTCTCTAAC
>SL2.50ch06:46692365-46692405
CATTTTTCGATAGAAAAGGCCTACTTTCGTTCCCTCCTAC
>SL2.50ch06:46708308-46708348
GGTGAACAAAGAGGATAAGATTGGAATCAAGGTATTGAGG
>SL2.50ch06:46785414-46785454
TCATTGTTGTAGATGTTGTTACACCACTGCTTATTTCTTG
>SL2.50ch06:46802033-46802073
AGAAGGTACATTTCTACCTTGATTTCTAGTCATTCTGTTA
>SL2.50ch06:46817496-46817536
TCAGCCTGTTGGTCTACTACATCTTCATTCGTTTCATTGG
>SL2.50ch06:46899910-46899950
TGGAAATATGTCGTGTTTCTTGTTCTATTCGAGGGATGTT
>SL2.50ch06:46950119-46950159
ATATAGAGTTTCAAAAGATTAGTGATATGAATGGATCACC
>SL2.50ch06:46997256-46997296
CGTTGGAGTCGACCGTGAAGATGACCCATGCGACGACGAC
>SL2.50ch06:47130263-47130303
GCTCTTTGATCGGCTGTAAGTATGAGCAACGTACCTCCAG
>SL2.50ch06:47210167-47210207
ACCTTTCTCCCATTTTCTATAATTTATGCTATAACAAACC
>SL2.50ch06:47241108-47241148
TCATGAAACAACGTATAATTCAATCATGAAGTGTGATGTC
>SL2.50ch06:47338085-47338125
ACAATGCTGGGTCTTCCATTGGTAACTTATCTCCGTAAAC
>SL2.50ch06:47356052-47356092
ACTCGAACCTCCTCCCAAAAGTACTAAAGATGGTATGCAA
>SL2.50ch06:47420075-47420115
CAAAGTGACAATGCATTAACCAAACTCCTGTTCATACAAC
>SL2.50ch06:47436577-47436617
TGCTCGTGTTGAGAAACTTGTTGCAGCTGGAGGTAAGCAG
>SL2.50ch06:47452340-47452380
TCCTGCTTTAGGGACATACACACAACCTTCGACCATTTTC
>SL2.50ch06:47506692-47506732
GGAGAGCATTGAATTTTTTATATAAGACGGTTACCACTTC
>SL2.50ch06:47570450-47570490
GTGTTAGGAGATCACTTGATGGAGAGACACACAAGAGAAC
>SL2.50ch06:47586229-47586269
CAGGAGACAAACATTGAAAATGGCAAGTTAAGAGGAATGG
>SL2.50ch06:47602224-47602264
TCCATTACATGATAAAAGTTAACTCAAGTAATCTCTGTCC
>SL2.50ch06:47660167-47660207
CGAAACAGGCAGATTACCCGAGTGGTAAGAGCATATAAAC
>SL2.50ch06:47721952-47721992
CCCCATTGTTTTTCCATTGTACCCATGTCTTCTTCTATTG
>SL2.50ch06:47763050-47763090
CGTGATTTATTAATGGGCCGAATGATTCTAATTGCAAAGG
>SL2.50ch06:47808832-47808872
TCTCTAAACATTTTCACTTCATGTACTTGACCAGTTTTCC
>SL2.50ch06:47825264-47825304
TACTATTTTGCATTTTACATCGAAAACTCATTCTCCTAAC
>SL2.50ch06:47840313-47840353
ACAGTATCAGGATTTCTTTAGTCGCGGTCTGATCCCGAAG
>SL2.50ch06:47949732-47949772
CGTGAGGGTGCTGCCATGATTCGGACCAAGGGGGAAGCTG
>SL2.50ch06:47968002-47968042
TCTTCACCTCCACTTGTAACATTGCCATCTCATCATCTAC
>SL2.50ch06:48047863-48047903
ATTTTATATCCAAATTCACACTGAAATGAAGTGCTTTGAC
>SL2.50ch06:48095550-48095590
TCCGAGGCAGTCGATATAGCTCTAAAAGGATTAGCGCTTC
>SL2.50ch06:48153567-48153607
TACTATCACTACTCTCTACTTTTGCTAATGCAGAATTTCA
>SL2.50ch06:48169831-48169871
TTCAAAAATACACTATTTTTGGCAAATTCAACATGCACTT
>SL2.50ch06:48234472-48234512
CACTTTATATTAGCACAGCTATAATTGGAATTTGCACTGG
>SL2.50ch06:48285984-48286024
ACAATCAGTGTGGTCTAAACTAAAAAGGGAGCGCCAAGTG
>SL2.50ch06:48340112-48340152
TGGTTTTATTATCTGATCACAGTGGTATTTTCTGGCAAGC
>SL2.50ch06:48364041-48364081
GACAGCTGCTTCTTCTGGGGTGTCATAAGTACCCAACCAC
>SL2.50ch06:48459444-48459484
GTTTTTTTGTGCTTTCCTTACCATCTATGAACTTTTTACC
>SL2.50ch06:48474464-48474504
AGGGACGAGAGTGGCCATTGTGTAAATAGAGGAAAATGTG
>SL2.50ch06:48558554-48558594
TCTAGGTTACTGATCCATACTTTAGTATAAATGGTTGCAC
>SL2.50ch06:48668581-48668621
AAGACAAGTAATAAGCCTCTATCGATCCCATCTGAATAAC
>SL2.50ch06:48684047-48684087
AGATAAGGGAGAGCGGTGCAGTTGGCGAAGTGAGTGTTAC
>SL2.50ch06:48705766-48705806
AAAGCAGTGAAATCAAAGGATTTTGTGCCAATTGTAGATG
>SL2.50ch06:48727458-48727498
TTGGATATTAAGAGGTGGTTTTCCTTTTGATGACCCAATC
>SL2.50ch06:48744689-48744729
GAGAAAAACTCTTCAGTCGGTGCGAAGCCATGGAGTCATC
>SL2.50ch06:48791758-48791798
AGCTGCATGCATCACTATATAGTTTGATTGCCTAGTCAAG
>SL2.50ch06:48859546-48859586
ATTGCCTTGATGCCTTCAACGTCATGTCTCCTCCTTTTAG
>SL2.50ch06:48939099-48939139
GCCATGAAAGGCAAGCTCATAGTGACTTGTCCCCTTCCTC
>SL2.50ch06:48974002-48974042
TATGAATGGCTCCATATAATTGTTCCAAGTAGAGCTATGG
>SL2.50ch06:48989453-48989493
AGTTGCATTGACTTGGGTAGCAACTTTAAAACAATTCATC
>SL2.50ch06:49014522-49014562
GACAAAACAAGATACAGATATATGATTCCCCACCTCATAC
>SL2.50ch06:49071342-49071382
TTGGTGGTTTCCCTGTTCCGCTTTTTGAGGATACTATTGC
>SL2.50ch06:49086562-49086602
CTTTAGCTATTTCTCCTAGAGCTGTATCAAGCCTATCACC
>SL2.50ch06:49102286-49102326
TTCAACAGTAAAACACTTTCTTAAGCATGCATGTGACTTG
>SL2.50ch06:49258051-49258091
AGCACCATTTTTCGTCCTTGTTCTTCTTCTTTCGAGGATT
>SL2.50ch06:49274416-49274456
TCTATCATTCCTTGACAAAGAATGTAGTGACAATGTCTAC
>SL2.50ch06:49316745-49316785
ATGGCTTCCAGCATCACTGCTTGTACCACCACCTCTTTAG
>SL2.50ch06:49371183-49371223
ATCTTCTCAATGCAATCGCAACTTGCTTCTCAACACTAAG
>SL2.50ch06:49386374-49386414
AGGTTGAGCATGCGACGAAGAGTCTGTGTCACTGAGTCAG
>SL2.50ch06:49482663-49482703
GCTGTGCCTAGTTAATATCAAAACACATACTGATATGCTC
>SL2.50ch06:49519976-49520016
AAAAGTACTGTTCCATTGCCGAGGTTACACTCGATCTACG
>SL2.50ch06:49535012-49535052
CGTGGAATTAGTCGAGGAACACGCAAGTTGGTCTGGACAC
>SL2.50ch06:49571185-49571225
TAGAGGGGTAGCGTGTGACTTAGCTTTGCTATCCGTGGAA
>SL2.50ch06:49621688-49621728
AAAGTCACAGTTAGTATAACTTGAAAGTCAATTTCACTTG
>SL2.50ch07:107565-107605
TTAGCATTTGCTCTTGGATCAATATAGTGCATTTTTCCTC
>SL2.50ch07:177669-177709
ATTACATAGAGCATCTGTGAGCGTGTTACTTAAACCAATG
>SL2.50ch07:215976-216016
CTACAAGATTAAGAACTGATTCCTTGTGCAAATTTAACTC
>SL2.50ch07:312613-312653
CTGAGGTACACTATCTTCTTCCATTTTCATTTGCTTTCAC
>SL2.50ch07:386575-386615
ACTCCTTTTCTTTTGGGTAGGGGAACTCTTCAACTCACTC
>SL2.50ch07:442074-442114
TTGTCTGCAAACAACACATAAGACTCAGATTTTGAGCAAG
>SL2.50ch07:457080-457120
AGGCAATATATAATTGCTTGGTGTATCGTGCATATGTCAC
>SL2.50ch07:715625-715665
TGTGCTCAATCCAACAACCAACATAAACTAAGACCTGGTG
>SL2.50ch07:731330-731370
ATAAGTCAGGTGCAAACTTTTCAAAATGAAGCACTCAATG
>SL2.50ch07:748821-748861
AGTGCAGCTAGTGAAGCGTTATCGATGATCTTACGTCTCC
>SL2.50ch07:779339-779379
ATGGCGTCATTCCACTACCTCTTACTGATTAAACTAATAC
>SL2.50ch07:794366-794406
AACCCAAATACGAAGGCCTGACTTTATCAATTCACGATAG
>SL2.50ch07:809547-809587
CAGCAATATCGTAGCCATACTAACTTGCTGAATAATTTTG
>SL2.50ch07:839714-839754
TTGTTATTTCCATCGTTCTCACATGCAGAAGAGCTACAAG
>SL2.50ch07:904326-904366
AACTGTTCCAAGAGTATCCCATTGTACACCAAAAATATAC
>SL2.50ch07:984473-984513
AAACTACCATGATGTTATTGACAAAGCTGTGAATTTTGAG
>SL2.50ch07:1000218-1000258
CTGATACTGAATCGCTTATTTAAGCAGTTATTTATGAACG
>SL2.50ch07:1016134-1016174
ATGGTGTGGCATGATTTTTATATCATAGGGCACATGAAGC
>SL2.50ch07:1031251-1031291
ATTTTAGTCAGAGTGCATAAAAGATGACAATGGAACAGAG
>SL2.50ch07:1143124-1143164
AGATAATTCAATTCCGCCATGGAAATCCAACGATGTCAAG
>SL2.50ch07:1167065-1167105
TACAAAGGCCTGGGCTGAATCTCAATGCTGGGAACTTTTG
>SL2.50ch07:1189006-1189046
AGTGGTGGTGGTATTTTCAATTTGAATAACAAGGTTAGTC
>SL2.50ch07:1207526-1207566
GGCAATGATGCTCTTTGTTACCTATGGTTTGTCTTCATAA
>SL2.50ch07:1260983-1261023
GGAATGGTACCATATAGCTCGTTGGACGAAAGATCTAGAG
>SL2.50ch07:1316847-1316887
TGGAGATTTTTGCGGAGAGGAGCTACTCGCTTGGGCTTTG
>SL2.50ch07:1345455-1345495
GGCTATTGGAGTCTGTATGCAGAAGTTCAAGCTGAAGTCG
>SL2.50ch07:1506477-1506517
TCTAGCTTAACCCCAAACACTAATCAAGTTCCCAAATCAG
>SL2.50ch07:1548223-1548263
AACAAAATTCACAATTTAGTTGCTACGGGGAGTTTTTAAC
>SL2.50ch07:1564734-1564774
ATTTGTGTATAGTGTCCACATTCTTGTTCCCCACTACAAC
>SL2.50ch07:1599261-1599301
ATAATATAAATAGGCATATGAAGTCATCGGACGAGAAAAC
>SL2.50ch07:1699465-1699505
CATTTCATTGCACTTTGTCTTCAATCTGACTTGTATTTCG
>SL2.50ch07:1763205-1763245
GCGCTTCCCACCTCCAAATGCTCGTAATTTGCTAAACAAG
>SL2.50ch07:1778530-1778570
CATCAGTATTGGATAGGACACCAAAATGATGAGTAGAAAC
>SL2.50ch07:1794071-1794111
GCCAGAAAAAAATGTGATTTCATGGACCGTTATGATCACC
>SL2.50ch07:1850326-1850366
ATTGTGCACTCCACAAGTTGAAGGGAAAAAATTCAACTTC
>SL2.50ch07:1914762-1914802
AGCAATACCCAAATTCTTCACCGGCGGCTGCGGAGGCGAC
>SL2.50ch07:1996154-1996194
TCTCTTCGCCGGAGAATAATCCATTCCGGCCAAGTCTAGC
>SL2.50ch07:2026279-2026319
GTAACTTAAAATTTATCCTGTATTTGAAGTTTCGTGGCTA
>SL2.50ch07:2042469-2042509
CTTTTCTTTAGTACTTTGTGAGTGTTGAAGGTTGTGGTTT
>SL2.50ch07:2067791-2067831
GTTTTTCTACCGGTTCACATGCAATTCTCCACAGATCTAC
>SL2.50ch07:2085915-2085955
GCAAATGATATAGGTGAAAATGTTGGACTTATTCCTGGAC
>SL2.50ch07:2102607-2102647
ATCAACCTCTCCATCAAACACAGGAAACTCTTCAAATCTC
>SL2.50ch07:2117725-2117765
GAAATGCAAGCGGAAGACTGTGAACGATATACACCTACTC
>SL2.50ch07:2197589-2197629
CAGAGCTTCATGTTTGATTGTGACGAGTCATCTTCTTTCC
>SL2.50ch07:2247387-2247427
CATAGGAGTTGGTTGCATTAAAATAACTTGAAGAGAAGAC
>SL2.50ch07:2284498-2284538
CATATTTCATTACTTTGGTGACAATTATCTCTCTGAGTTG
>SL2.50ch07:2310190-2310230
TCCCCTTTTCTTCTTCGTTTTCTCTTCGTGTTCATCTTCG
>SL2.50ch07:2325348-2325388
CATTACCCTTGGAGGTTCATTTGTACTAATCTAGTGTTTG
>SL2.50ch07:2421921-2421961
TAGACTCTCAGAGAGCAAGAACTCATGAAAAATGACAAGC
>SL2.50ch07:2516726-2516766
TAGAAATACTAGCTTTTCAGCAATAAGGATTCACCACTTG
>SL2.50ch07:2565104-2565144
AAATTCAAATCTGAATTCCGATATCCAAAACCCTAGAGTC
>SL2.50ch07:2596315-2596355
ACACTTCTTCAAGTTCCTTACTGAAGTCTTCATTGTCATC
>SL2.50ch07:2649931-2649971
AAAAATGTGTTGCTTATAGCTATGGTAGGACATGACTATT
>SL2.50ch07:2772349-2772389
GATGGAGACCCTGTAATTGGTCAAGAGATCATGTATGCAA
>SL2.50ch07:2817020-2817060
AGAAGAGCTTGGCATAGTGATAGGCACCAACCCATGAGAG
>SL2.50ch07:2881318-2881358
GTGCGAAGATTACCTCTTCCACAAAATCAAACTGAAGCTG
>SL2.50ch07:3115377-3115417
CTTTGACTGGGCGCAAAGTTGAAAATATGAAGGATGACTT
>SL2.50ch07:3146861-3146901
AAGAGACGCCGCCGCAGAAATCCATAGGGTAATCAAATTC
>SL2.50ch07:3198175-3198215
GCTTCAGACATTCTTCTATAATCTCCCCTTTAATATGTGG
>SL2.50ch07:3214207-3214247
TGCTAGACGAGTTTAAGTAACTACGTTGACTTCCACATTA
>SL2.50ch07:3315002-3315042
AAATAACTCCAATGGCACCTAAGAAAAAACATTGCCAAAG
>SL2.50ch07:3330428-3330468
ACAATTGTGGGTGTGGGAGTGAGATCCACATCGAAATTGG
>SL2.50ch07:3393757-3393797
AAGTTAATGGTATTTGCATTTGAACAGTTTGGGATATCTG
>SL2.50ch07:3446926-3446966
CGTTGCAAGGAGATACAAGTATAAGAAGGCAATCAACAAG
>SL2.50ch07:3550537-3550577
ACCGTTTTCTGAGTTGCTTGATAACTTAGCTGGGAGTAAT
>SL2.50ch07:3718752-3718792
CGTCCTGTCAAATTAGAGTTTGTATGTGTTCTTCTTGGAG
>SL2.50ch07:3733759-3733799
CAATATTTCTTGCAATCCTGCTTTGAAGACATCTCTTTTG
>SL2.50ch07:3856721-3856761
TCAGGTTGAGGTAGCGCTTCGAGATCTCATTCTCTCAGAC
>SL2.50ch07:4114343-4114383
CTTAGGAAATGAGGTTTGCCTAGCCATCATATTGCATGAG
>SL2.50ch07:4229638-4229678
GCAAGACATTAGTTATGAAATACTTCCTATTGTACTTGTG
>SL2.50ch07:4245066-4245106
GATTCTCATGAGATCATCTTCGAGACCAACGACAACACTT
>SL2.50ch07:4367311-4367351
TTAGCAGGCATAGTAAGGAGTTCGACCAATAATAAAAACC
>SL2.50ch07:4404365-4404405
ACCACGAGATATAGCTCCAGCTTATGTATTGTAGGTCCAC
>SL2.50ch07:4480164-4480204
ATAAGTGGCATATGGCCACTGGTTTCTGATATTTTCTTGC
>SL2.50ch07:4557934-4557974
CTGCCTCTGCGTTTCCGTTCAGATGGAACCTTCAAAATCC
>SL2.50ch07:4955677-4955717
TGCAGTTAAAGAGTGAATTTGTAACCAGCAGCTAGTAGAG
>SL2.50ch07:5107465-5107505
ATGCCCAACAAACATCAAGAAGATCCCCAAAAATCCAAGC
>SL2.50ch07:5512385-5512425
AACACATTGATTGAACCATAGCCTTCACAAGCTGAATAGA
>SL2.50ch07:6106359-6106399
GGTAATATTACCCAACTTACAGAGTTGTTCTTGGACGACA
>SL2.50ch07:6443723-6443763
TTCCTAATCATATAATTGCTTGTGAATGGGCATAAAGCAG
>SL2.50ch07:6893966-6894006
ATTTCAAATATTGGTTCCTGGTTCATTCCTTGTCCGATTG
>SL2.50ch07:6927449-6927489
CAGTTTGGACAGGAATACTGGTCCCAAATAGCCAACTGAC
>SL2.50ch07:6943887-6943927
CCAATATCTCTCCATGGGTGAAAGATTGACTTTGATAAAC
>SL2.50ch07:7118781-7118821
ACACAGAGCAAATATGTACACAAAAGGAGTATCTTGAGTT
>SL2.50ch07:7244201-7244241
CTAAGAGAAGATTTTCCAGCTGAATTGGTTCCTGATGTGG
>SL2.50ch07:7406284-7406324
ATGTTAGGCTAGCATTAATCAAGTATAATCGACTTAAAAC
>SL2.50ch07:8120446-8120486
AACTAAGAGAAATGAGGAAGGGCGCAACTAAGACAGTATG
>SL2.50ch07:8283641-8283681
GCTTTTCTCAGCTGCCAAGAAGAACTCTCTTTGGGTCAAG
>SL2.50ch07:8649058-8649098
AGGTAGAACGGTGGCGGTGGCGGTGACGGTCGGTGGAAGG
>SL2.50ch07:8764547-8764587
GCATCTCCGCATTTAGGCCAGTTTTATACATTTGTGACTG
>SL2.50ch07:8779655-8779695
CAGGATCATGAATCAAAGACCATTAGGTCGTCAAGAAAAC
>SL2.50ch07:8992264-8992304
AGTTCATCTTGTTCCTCCTTGCTAGGTATTGGCTTTTTCC
>SL2.50ch07:9172870-9172910
ATTTCCATGTTTTATGTTTTAACGAGTCATGGAAGCCAAC
>SL2.50ch07:9189582-9189622
GGACAAGCAAAACACCATTGTTGAGTCTTCCAAGTCAATC
>SL2.50ch07:9642910-9642950
TACTTGCCATCAAAGAAAAGATAACTCAAGATCCTCATGG
>SL2.50ch07:9970134-9970174
ATTATCACATCTCTGCTGTTTCAGCTGCAAAATTGGTTTG
>SL2.50ch07:10024115-10024155
TCATTCTTTGTACTACTTTGGAACGAATGGAGAGAAGGTG
>SL2.50ch07:10406857-10406897
TAATCGCCTCACAGTACATCAAGTATGGACTACATTATAC
>SL2.50ch07:10456362-10456402
AGGACTACAACCATGCTAGTAGGAAAGGTTCATTGTCTTG
>SL2.50ch07:11193498-11193538
TACCAGCCTACTTTATTTCCCAACTAGCAAGAACACTTAG
>SL2.50ch07:11423054-11423094
TAGGGCTGTCTCAGACCAGCACCCGACATTTGTGCTATAA
>SL2.50ch07:11684694-11684734
AGACTCTGATGATGAGTATGACCCCGAGTACGTGATCCAG
>SL2.50ch07:12150758-12150798
TTGTTGAAGTTGAAAGCCATTCATTTCGGGCATGTGGAAT
>SL2.50ch07:12475318-12475358
ATACTAGAAAAGAAGATCTGTTGCAGGTCCCAAAGATGAG
>SL2.50ch07:13325387-13325427
CTTTCAAACCTTGGCATTTCTTCAAAGAGACAGGCAACTG
>SL2.50ch07:14175001-14175041
CCAGATATACCCAGCGCATCAATGCGTTTTATGAAGTATG
>SL2.50ch07:14295400-14295440
CCTTCGCAGGAAGCTCAACACAAATCTGTCATCACTGTGC
>SL2.50ch07:14344594-14344634
GCCATGCTTACAACTTTGCCATTTATACCAGTTTGTAGTG
>SL2.50ch07:15317316-15317356
GATGACTACTTCTTGCCCGGTGGAAATGGAGGGTTAGTTC
>SL2.50ch07:16258171-16258211
CTCTCGCACCTCAAATGTGCGGCATATGATTTTCCATCTG
>SL2.50ch07:16895438-16895478
ATAGAAAAAACAAGAACTTATCTCCTCCCCAAAAAGAAGC
>SL2.50ch07:16969524-16969564
TTTGTTTCTGGCTTTTCTTTGTTTTTCTCAAGTTATCTAC
>SL2.50ch07:19454105-19454145
GTGTTTGAACGTTTTTCTTAGTATATGTGCATTGCCTCAC
>SL2.50ch07:21223151-21223191
ACTCTTTTTTACCTTAGCCAAATAAATTTGGAACTTGTTG
>SL2.50ch07:21402606-21402646
ACAGAGACTCCACCATTGTAAGTTTAAACAAGGGAAAAAC
>SL2.50ch07:21601483-21601523
TCTGAGTTTGAAGAACTCCCGGCATTGCAGAAATCAGTGG
>SL2.50ch07:23026011-23026051
GCCTTCGATGGAGAAGCCTGCTCGTGTGGGAGGGAAATAG
>SL2.50ch07:23224779-23224819
TATTTGTAACGCCACAAAGCCAAGTTTTGGATATCATTTG
>SL2.50ch07:23328310-23328350
GCTTGCTTGTGACGTTCACGATAAAAGGAAGACCGACATC
>SL2.50ch07:23721619-23721659
GCAAGACCTTGAGTACTCGCTCCTTCAAGAGTATGACGAC
>SL2.50ch07:23736962-23737002
AATCCGTATAACAAGCTGCTCTCACCTTGACTACTCATTT
>SL2.50ch07:23795950-23795990
CTTTGATCTTTCAAAAATCAAATTCCTTCCAACTCCTTAG
>SL2.50ch07:24253305-24253345
AAGGAGATCCAGTGGGTTGGAACGATCCAGCAACCATTTG
>SL2.50ch07:24838581-24838621
GCTTCGTTGCCCGAACATGATTGGTGCTTACCACACTAGG
>SL2.50ch07:26008205-26008245
ATTAGGACCCTCTCAGCCAAATATCGAAGCATGTGGATAG
>SL2.50ch07:26177048-26177088
GGAGTTTAGTAGTCGGTTTGTCAGTAAGATTAAGATCGAC
>SL2.50ch07:26454837-26454877
CATTTCATGCAGGTTGTGGTGCTTTAATGGATTTTCCTTG
>SL2.50ch07:27028016-27028056
GAGTCAATGGAGGCGTACCGGTCATAGAATTTGACAACTC
>SL2.50ch07:27574000-27574040
CGTGTAATGCCACACTATTATAATTGGTCAACGCTTTATG
>SL2.50ch07:28465279-28465319
GATTCTAAACCTAAATCCCTAAGAAACCCTAAACCATAAG
>SL2.50ch07:28718083-28718123
CAACTATTAAAATCAAAGTGATTGCCGCGAATGCAAACTT
>SL2.50ch07:28771125-28771165
AATATACACAACTCCATCAAGTTATGATAAGTTAAAACGG
>SL2.50ch07:30036001-30036041
CTTGTCCAGAAACCGAAGCATCTATGTGGTTACAACAATC
>SL2.50ch07:30140031-30140071
AAGCGTCATTGGTCAATGTATAACAGCAATCCTAACTTTG
>SL2.50ch07:31673354-31673394
ACTGAAATCCAAATCAAGTAACGTTGCTTCTCCATTTAAC
>SL2.50ch07:32132206-32132246
TCAAGATTATCATGGACTAGTTTGTTTTAGAAAGGCAATG
>SL2.50ch07:32765843-32765883
CATAATTCAATTTATCCGTGCATTCCTGTTGCAATTCTTC
>SL2.50ch07:32800076-32800116
TGGCACTTCTAGATATGGGAGCTGAGTACCACTTTTATGG
>SL2.50ch07:32950649-32950689
TTTGTAGCCATTGATAGACACTGGTGCAGATGATTGTTCA
>SL2.50ch07:33692398-33692438
CTAGTCGGTTCAATCAACTTTGCAAGTAATTCTTTCTATC
>SL2.50ch07:36036295-36036335
TGACCATGAGTTTCTTGGAAAGGCGGTAGAAAACTTGGAG
>SL2.50ch07:36154633-36154673
CCTTAATTCCTACTTCTGATCTCCGGTTGATGCTCGAAAT
>SL2.50ch07:36271873-36271913
GTCACCGCAGGACTTCCCTTAGCATTCTCGACTGAAGATG
>SL2.50ch07:38256135-38256175
ACAAGTGCAACTGGTACATGACAACCTTTGGGCATGCAAT
>SL2.50ch07:38289980-38290020
CAAAACCATATATTCCGATCTTCACTTGACGTTGCTTGTC
>SL2.50ch07:38308164-38308204
TGGTTCGATCATTCCTTCCCTCTAAGGACATGAAAATAGG
>SL2.50ch07:38618840-38618880
GTGCATGATATTTTCATTATGAAGTTCCACAGGTGTGACC
>SL2.50ch07:39520344-39520384
CATTTCTTCCAAAGTGGCATGATAATTCGGTCGTAAAGAG
>SL2.50ch07:40615672-40615712
GACGAATTAAAGTCGTCGACATCTCTATACAAGCTCATCG
>SL2.50ch07:41107800-41107840
AGAATATTATATTCCAGGCTTACTCGTAAATCATTGCTTC
>SL2.50ch07:44338361-44338401
CCTCTTTGAGCTCTTCTGTTCAACCTTAAATGCTTCATCG
>SL2.50ch07:45555425-45555465
TACACTCCATTGTTCTTCTGAAGAAGCCAACTGATCCATG
>SL2.50ch07:45596059-45596099
GAAGAGCTTCAGTGTGATGCTTCTGCTTATAATTCTCTTC
>SL2.50ch07:47146137-47146177
AACGCCTTCTTCGCAGCCCAAAAGGCGTGGCAGGCCAAAG
>SL2.50ch07:47164802-47164842
GCTTCTCCTGCTAACTACAACAACAAACCCAGTGTAATAG
>SL2.50ch07:47180002-47180042
GATGGTGAGACTTCTGGAATGATTGGGTGGGTGGGCAGAG
>SL2.50ch07:47335987-47336027
CTGGTTTACGCCCACTGTTCTCTTCTGCGTGTTGAATCTC
>SL2.50ch07:47563543-47563583
TTGGCAAAAGCTTTACCAGCAGTGACCGACAAAGCAAAAG
>SL2.50ch07:47593240-47593280
CTTAATTTACCATATCACAATTACGCACCTCCAACTCAAC
>SL2.50ch07:49156371-49156411
ATTATGGGCAGAACAAGATCAGGTTTTTGCCACCTCTATC
>SL2.50ch07:49379685-49379725
TGGGATCCTCACAAATTTTCAATTCATCTTCTACCTAAAC
>SL2.50ch07:49452369-49452409
TAACAAGTTTCGACTTGGTCGCAAAATTGGTAGTGGATCG
>SL2.50ch07:49467449-49467489
CAGATCAAAATGAGTTGAGTTAATAAAAGGGCGGGTTTAG
>SL2.50ch07:49726881-49726921
GAAATGTCTGAATTGTTTGGGTCTGCTTTTGTTGGCCTTA
>SL2.50ch07:50970745-50970785
TGTCCCAACTCTCCGCGGCGCATAGGCCCACATGGTACAC
>SL2.50ch07:51028659-51028699
TCCAGCTAGAATAAAGAGCATGGTCTACAAGCATCAAATC
>SL2.50ch07:51044258-51044298
GCAAATCATGGCTTTACCATTACCTATTGCTATTTGCTAC
>SL2.50ch07:51180485-51180525
AGTGCCTTGTGGTGTTTGTTGTTTGTTGGAGTTCTTTCTC
>SL2.50ch07:51752054-51752094
CGTAATGAAGCTGAAGTTGATCACAACGAAAAACAAGAGC
>SL2.50ch07:51880867-51880907
TGTTTTTGTTACTTCAGAATCTCTCAACTGCATTTATTGG
>SL2.50ch07:51949607-51949647
AACTTATATGACAGAAATATGGGCACTGTGAGCGCTGTAG
>SL2.50ch07:51972790-51972830
TTGAGGCGCAATAGTGAAAAGATAGCAAAAATTTTGGCAC
>SL2.50ch07:52186279-52186319
CTCACTTTCCTTTCATTTGCTTGTGAATAAGTTGAGGTTG
>SL2.50ch07:52277129-52277169
ATACAAGGCAGTGCAATTGTCATTTTCCTTTATACAATTA
>SL2.50ch07:52338248-52338288
GCTAGAACATCTAGCAAGCATTTGTACTCTTGGGCTAAAC
>SL2.50ch07:53101252-53101292
TTAACAGATACCAACCTCATTTCATATTCAAAATTCTCAG
>SL2.50ch07:53427580-53427620
TGTCCAACTTGTTTAAAAATTCTTTCAGCCTGCTTTAGTC
>SL2.50ch07:53771042-53771082
TAGTCACTACTCCCACTGGGCTAGGAAGTAAGCCCACAAC
>SL2.50ch07:54076670-54076710
CTTTGTGACATGTATGTTGAACTATTATCCCACAATCTTC
>SL2.50ch07:54137709-54137749
CATCAATACTCAACATAGGGAAGTAGATTGTTGGTTTCTC
>SL2.50ch07:54673510-54673550
GTTGCTGTTAAAAACCTCGATTTAGATGGTTCACAAGGTC
>SL2.50ch07:54715632-54715672
AGTCATTTGTTACCTGCGGTGGCTGTTGGTAGGAAATTAG
>SL2.50ch07:54766507-54766547
TGTACATGTACATGGGTTACTACAAGAGGAGCAGCTAAAG
>SL2.50ch07:54805338-54805378
AACATTAGAAATCCCATTGTGTAATACAAGCTATCATCTC
>SL2.50ch07:54886479-54886519
GTCTCAGCTGAGAGATGAAGGTCATATATCTCGATACAGC
>SL2.50ch07:55009100-55009140
TTACTTAACGTGCTTCGTTTTCTTCAATACACTAAAAGAC
>SL2.50ch07:55185164-55185204
GTACTAGCAAGGGAAACAATCCTGCTAAACCATTGGAATC
>SL2.50ch07:55544786-55544826
AACTGTTGTAAATGGCTTCCACCGTTGTGGGTTCGTTGAG
>SL2.50ch07:55764896-55764936
CAGCTCTAGGTTTTGTATCTGGTTTTGCTCTCTACCTATC
>SL2.50ch07:55817059-55817099
AATTCCTGATAGTGTCATCACTTTCTGTGAATAAATTTGC
>SL2.50ch07:55977434-55977474
CGAAAAGATGAGCAGCTTACTTCTCCTGTATACGCTTAAG
>SL2.50ch07:56446679-56446719
ATAACATTCTAGAAGCGAGATCCCTCCAAATGGTCATATC
>SL2.50ch07:56465622-56465662
AAATTACCCATCTTAAATGAGTTGGGGTGAGTAAAAAATG
>SL2.50ch07:56593083-56593123
ATCAAGAATAGTTTCAATGAATCGTCCTAGAGAAATGAAC
>SL2.50ch07:56699360-56699400
TTGCTGCTATTGAAATTGGCAAATTACTCATCAGCAGAGC
>SL2.50ch07:56882338-56882378
CTAAAGTGCAATTCACGAAAACGAAGCCACTATTTTCATC
>SL2.50ch07:56910042-56910082
TGACTGCGCTTGAAATTGGATATTGTAGGTATTGGGATTC
>SL2.50ch07:56940242-56940282
ATGAACAAAGGCAAAGCACAACCTTGAATTGATCTCAACC
>SL2.50ch07:57247527-57247567
TGCTTTTCTGAAGCTATTTGTAACAGGGCTAGGGACTTAC
>SL2.50ch07:57370469-57370509
AGTTCAGAGTGTGACATTTCTGGTGAAACTCTCATTTTGC
>SL2.50ch07:57415125-57415165
GGTAACTCATCTGTTAACAGATCCTCAGGCTGGTGGCATC
>SL2.50ch07:57503512-57503552
TTGTGGCGAAACGGGGAGGTAGTATTACATAGCCAAACAC
>SL2.50ch07:57564569-57564609
CCATTTTCATAAATGAAAATCATGTAACCAAAGCGTTTGC
>SL2.50ch07:57607824-57607864
AATTATGTTCCATTGACACCAATAAGTTTCTTGGAAAGAG
>SL2.50ch07:57667720-57667760
GTATAAGTGCTGTAGCAACTTCAACACGAGACGGATTTTC
>SL2.50ch07:57840849-57840889
ATCAATGATTTCCAACTAAATTCAAGGTCCTGTTTCTTCC
>SL2.50ch07:57909895-57909935
AATTGGTAGATATTTCTGACAGGACATTTGTTAGAGATCC
>SL2.50ch07:58053307-58053347
TGTTTTCGCCTGCAAGCTGGTATGACTATTTCCTTACTAC
>SL2.50ch07:58186717-58186757
TCGTGAACTTGAGTATGTTAAAGTTCCTCATTTCCAGTTC
>SL2.50ch07:58221462-58221502
AACTGTTCTACCAATGACATGTCTGCTGTCAGGGCCACCA
>SL2.50ch07:58261203-58261243
TATTACTATTGTTTTGAATGAATGCCAACCTGATGAGGAC
>SL2.50ch07:58276389-58276429
TCACTGCACGCCGTGACTACCGGGTGACTTCCTTGCCTAC
>SL2.50ch07:58327117-58327157
CACATAAAATCGGGCAGAGGAAGAAGAGCTAATATAGTCC
>SL2.50ch07:58387404-58387444
TCCAATGCTGTTCCAGCATTCTCTCTCTCATGAACACAAG
>SL2.50ch07:58419914-58419954
ATTTGGCAGAACCATTACTTCACAAAATTTCAAATACTCC
>SL2.50ch07:58450551-58450591
ACTAAGACCAATGCAGCAGCACCATCACTGAAAATGAAAG
>SL2.50ch07:58492372-58492412
ATGTGGTTGTCTATCGAGCTTTATTGGAAGCGTTGTGTGA
>SL2.50ch07:58510178-58510218
TTAGGATCCAATATATAGCCAATCCCTGCAAGAATGCAAC
>SL2.50ch07:58527594-58527634
TCAATTGACATGAAAATGGAAATATTTGAGGCAATTGAAG
>SL2.50ch07:58550477-58550517
TTTCTGAGAATAAATCATGAATTTGAGTCACCCCATTTTC
>SL2.50ch07:58613879-58613919
GAAACTTGTCCTTTATTTTGACCTCAATGCTGGAGTTATC
>SL2.50ch07:58629209-58629249
TAGGGTTTGATATTCTCAACCCTCCTTACATTCGCCATAC
>SL2.50ch07:58827213-58827253
ATATCTACTATGGGTATCAACCATAAAGGATATCCACTGC
>SL2.50ch07:58842211-58842251
CACTGATTCACATTACATCTTTTATACCTTAATGGTGTTC
>SL2.50ch07:58875871-58875911
AGATGTACAAACACACCAGAACTTTACAAGGGATTTGATG
>SL2.50ch07:58924666-58924706
ACATACAGCTATAGTAATGGAGAAATGGCTCTAAAAACTG
>SL2.50ch07:58952351-58952391
CAGACTGAAAAAGTAGCAGTTCCTAATCAAACGCTGAGAG
>SL2.50ch07:59012993-59013033
AAGCTTTGTCCACCATAGGTCTGCTAGCATTGAGATATTG
>SL2.50ch07:59084537-59084577
TAAGGTCCACTGGAGGAAGAAGCTGCTGGCTTATATTTTG
>SL2.50ch07:59101875-59101915
ATATCTGAATGTAGACATTACTATTGCACTCGACCACTTG
>SL2.50ch07:59147302-59147342
TCCGATCCTATGACTGATGAATATCAACTCCAAAATCAAC
>SL2.50ch07:59174386-59174426
TGAGCTGCATTAATGGCAGCCTTGGAGGTAATCACTCCTT
>SL2.50ch07:59189655-59189695
AGTTATTTGATCATTCATAAAGCTCACTGATATTTGTTGC
>SL2.50ch07:59284106-59284146
TCGTGTAGCGCAAAGTGATTAGCCATTTTTCTACATTCAA
>SL2.50ch07:59315097-59315137
AAAAAACTGAAAAGGCAAAAAGGAAAGAAGGGGAGGTTTC
>SL2.50ch07:59510540-59510580
CCGTCAGATTGGTCGTTGTCTCAACAGCTCTCATTTTCAG
>SL2.50ch07:59529320-59529360
ACAACATAACCTAAAACCCACTATTTTTCCAACCTATAAC
>SL2.50ch07:59577514-59577554
CTTCATGTTTGGTCTAAACTTGCAGTTTGTGTCTTCATTG
>SL2.50ch07:59679082-59679122
TAGGGACTGTCCCCGAATGAGATGGAAGGGTCTTATGTTC
>SL2.50ch07:59847574-59847614
CATGGAAATGATCAAAGATGCATGTGAGAATTGGGGCTTC
>SL2.50ch07:59906578-59906618
GAGTGGAAACCACATGGAAGAGGCTAATAGAAGGGGAATG
>SL2.50ch07:59938006-59938046
GAAGCACCCATCTGTATCTCAAGAGGATTATCATTAACTC
>SL2.50ch07:60051573-60051613
TCTTCTCCCTCACTATCCTCGGCGCTGATCCATCTGTCTC
>SL2.50ch07:60067110-60067150
TTCTTGGCAGTTTAACCCAATAAATAGAAGGCCAACATAC
>SL2.50ch07:60166170-60166210
GAGCGCACAGATGAAACTCACGAGAAGAGTGCGCCTAAAG
>SL2.50ch07:60362560-60362600
TCTTACCAAATGTTCTGTTGGTTGACATAATTGTATTCAT
>SL2.50ch07:60389991-60390031
TCATGTGTTATGCAGTGCTAAGTATGGGTACTAGATATGG
>SL2.50ch07:60468823-60468863
CTTCTGAAAATGGATTGGACTAGAGGCCGTACCATAGGTC
>SL2.50ch07:60531924-60531964
ATCAATCTTTTTATTAGATAACTTCTTTGCTCCCACCTTC
>SL2.50ch07:60576687-60576727
GAGTTGATTGATGCTTTTCTTGATGTTGTTCATAAAGAGG
>SL2.50ch07:60623547-60623587
TAATATATGCATGGAGATTGTTGGACTGGGCATGGTTTAG
>SL2.50ch07:60727942-60727982
GTTGAATACCCCTGGAATCTTGAAGTAGTCTGCTAGTTTG
>SL2.50ch07:60896917-60896957
TTGGTAACCTTGAGCTTGCTGCTGCTTCACTTGGAAATAC
>SL2.50ch07:61003328-61003368
CAGCATTTCTTCCTGGGATTCTTCCAGCAATTAATGACCA
>SL2.50ch07:61020358-61020398
GAATGCATTTCCATGATTGCTTTGTCAGGGTAAGTAATGC
>SL2.50ch07:61066232-61066272
AATCTCTGAATATCTTTGTAAATGGCATGTGGGTTCTTTG
>SL2.50ch07:61114609-61114649
GCATCGAAAACTTTCTTCGTCGGAGATAATCTGAGTAAGC
>SL2.50ch07:61136210-61136250
AGAACAGTGACAATGAAGATGAAGATCTTGGTAGCTTTAC
>SL2.50ch07:61160786-61160826
TGTGGTACAGATGTGGGGTTGTTGATGTTTTCTCCATCTG
>SL2.50ch07:61177411-61177451
GTTCATTTTGAGTGCTCTGGAACTGATTCAACTATCAAAG
>SL2.50ch07:61218630-61218670
ATGCTTTCAAAGACGATGAACGGTTGGAAGCAGGACAATC
>SL2.50ch07:61368408-61368448
GAAAGGTCATAACTCTGTCTATGCAACATCTTGGGTCATA
>SL2.50ch07:61440471-61440511
TATGATTAGCCTATGTATAAGTGAAGAGTCTGGCAGTAGC
>SL2.50ch07:61585195-61585235
AAAACTATTACTACAACGAGTTTCGTGGCAGGGAAGGAAG
>SL2.50ch07:61642766-61642806
CTTACACGACTTCGTGTTCTTGATCTGAGCTACAATCGAC
>SL2.50ch07:61660205-61660245
AATAGTTGATGTTCATTGAAGCAGGGAGGGATCTATGGAG
>SL2.50ch07:61723712-61723752
GCAAGTCATGGTATTCTCTTCTTACTAGCCCTAATTTTAT
>SL2.50ch07:61738812-61738852
GGGCAGTCGTCATAGGCTCAAACCCTGACACATAGAAATC
>SL2.50ch07:61754070-61754110
GAGGAGGACGGAGGAGTAGAGGTGGTGATGGAGAAGGAAG
>SL2.50ch07:61772354-61772394
CTACGCTTCTCACCACCTGAAATAGTCCTACTTGATTCAC
>SL2.50ch07:61836634-61836674
AGATTGAATCCAATTTGGTTCTTGAAGTAACTGAATGAGC
>SL2.50ch07:61904086-61904126
ATATTTTTAACCTTATGTTATGTCACAAATGCAAGTCAAG
>SL2.50ch07:62021549-62021589
TTTCTAAAGGCCCCAGTTCACTGAATGATGTACAGCAAAG
>SL2.50ch07:62036833-62036873
ATTCTTTTTAGGACTGACTAGAAAGGAAAATGTGTCATAC
>SL2.50ch07:62052995-62053035
AGTGCCAGTTGTAGCTTTGGTTCAAAGATTGCATTTATTC
>SL2.50ch07:62093095-62093135
TTATCAAGCAAGTGGTGTGCATTCTGTTCTTGGTGATTTC
>SL2.50ch07:62168256-62168296
GCCTAATACGCGACACGCGCCGCTGGAGCTGGATCTCACG
>SL2.50ch07:62231403-62231443
TGTGTCCAGCCAAACGTCTCCGGCAACTCCTTTTCGATTC
>SL2.50ch07:62279435-62279475
AACAATAACATGCCGCTTCTGTCCAAATCGAAATGACCTG
>SL2.50ch07:62315142-62315182
TTGCATAAACAAGTTTTACCTATTCTTGTAAAAGACCACA
>SL2.50ch07:62365752-62365792
AAAGCTCAGTTTGGGCTAAATTGGGGTTTCCAGCGTTGAC
>SL2.50ch07:62380826-62380866
ATGACTCAGCTAAATGCCTGGAGCACCACAATGGTTTCTG
>SL2.50ch07:62438217-62438257
TGGAGGCTGCGACTGCACAATTGTTGAGTTATCAATGCCA
>SL2.50ch07:62455496-62455536
TGATTTAATTTTCACGTCCTACATTTTTATTGGGGCCTAC
>SL2.50ch07:62488399-62488439
TATTTCTGGTGGTTTTGAATGTAACATATGCCTGGATCTC
>SL2.50ch07:62520019-62520059
GAATGGTAGGAATAGCGATGATTATGTATGCTCTTTGGAT
>SL2.50ch07:62536613-62536653
ATTAGGGACCTCACGGGGTATAATCTCTGCAATTGCTTTA
>SL2.50ch07:62568415-62568455
TTGCACTGTCTTGCAGCTTGAAATAAATACTGCTTCTTGG
>SL2.50ch07:62627451-62627491
GGCACGACGACATCAAACATGGGATCGGACTTAACGAACC
>SL2.50ch07:62695010-62695050
TGCTATTGTTATTAACTGTGTTCTTTGCAATGTTTGTTTG
>SL2.50ch07:62746471-62746511
TAGAACTATTTTTGTGAGACACGTGATTCTCGTTTGTCTG
>SL2.50ch07:62805344-62805384
TAGGGGATCTCTTGTACTGTTTTCTTCTCTTTTATAGTGG
>SL2.50ch07:63019639-63019679
TATAGCGGCTCGTCTACCAGGGAGAACAGACAACGAAATC
>SL2.50ch07:63229970-63230010
GTCTGCGATTATGTTCTATTCAGCATGTTCACTTGCTTTG
>SL2.50ch07:63276459-63276499
CATTTTCTTTATCACTTATGGTTTTAACTTATTGCAGCAG
>SL2.50ch07:63337424-63337464
GAAGAAATTGAGCAACCCCATGAGGGACATCAAGGTTCAG
>SL2.50ch07:63354449-63354489
GAAGTTTAGCTTCAAGAACAGATTTTGGAGATGGGGATTG
>SL2.50ch07:63399749-63399789
CCACTTTTGCTTGTACAGGATTGTAGATTTCTTTCTTGAG
>SL2.50ch07:63414809-63414849
TCTTGGTGCTATATCATCATCGTAAACACTCATGGATTTG
>SL2.50ch07:63618147-63618187
TCCTACGGATTCTTTGCTTCCAGGGCAGAAATTGGTTTCC
>SL2.50ch07:63788564-63788604
GCGCCGGAGAAAGACGGCGTTTCCGACGACTCAGTTACCG
>SL2.50ch07:63841592-63841632
GTAATTTAGCTAACGAGATCGCGATATTTGTTTTGCTTTT
>SL2.50ch07:63856629-63856669
TATGGGGAAAGTACCTGTTTTTTCTATTTACTATTTTTGC
>SL2.50ch07:63911093-63911133
TTGACCCTCTCTCTATCTGCTGGTGCAGAAAACACCTGAC
>SL2.50ch07:63964149-63964189
CCACAACCGCCACCTCCACCTCCATAATAACCTCCATTAC
>SL2.50ch07:63979338-63979378
AGTTAATAGCTAAGTTGCTCGGAGCACTCGTGTCGACACG
>SL2.50ch07:63995424-63995464
GTCCCAGATTGGGGTATGAACTCACAAGTCAGCAGAATGC
>SL2.50ch07:64101839-64101879
CAGAGACTTCCATTTCGAAAAGCAGTCATTTAGTTTGTAC
>SL2.50ch07:64125641-64125681
TTCTGCATTGGCTTATCTATGTGTTTTGGGTTTCTGTTTG
>SL2.50ch07:64147192-64147232
TATGGAACTTATAAATTGAGTGAAGTTTCATTTGAAGGTC
>SL2.50ch07:64204200-64204240
ATATTGAGTTTGTGTGTTTATTATATTTCTTCCACATACC
>SL2.50ch07:64225950-64225990
CCCATTTCTATGATTCTTGTTGAGGGAGAGTTTATGAAGG
>SL2.50ch07:64241157-64241197
AGAATTTCGAGTCGGAGAACAAGGCTTTAGGATCAGTTGC
>SL2.50ch07:64283938-64283978
TCCAAATGGACCACTATATATACTACGTATATGTATGTGC
>SL2.50ch07:64314620-64314660
TCCATCTTTTTGTATAGATTGTCCCTAAGCTAAGTCCAAC
>SL2.50ch07:64428401-64428441
TAGAGAAACAACTAAAAATTTTGAACAAGCCAGCCGTCAA
>SL2.50ch07:64460005-64460045
TGCCACCTTGTAGGGTATCTTCACTTTCCACATATGCTTC
>SL2.50ch07:64482101-64482141
TAGTTGGTGAAGTGTTGCCTATCCAATCTAATCTAATATC
>SL2.50ch07:64693877-64693917
AAGAATTCGGATTCTTTAAAGTCGTAAACCATGACGTTCC
>SL2.50ch07:64733925-64733965
TTAGTTGTGTACAAAAATAGCAAATAGAGGACGGGGAATG
>SL2.50ch07:64817582-64817622
AAATCTTTGCTTCTTAACATTTCAATTTAGTGTTCATGAC
>SL2.50ch07:64906928-64906968
AAGCATATTGCAAATTAACATACTTGTGAAAATGCCCTTG
>SL2.50ch07:64943338-64943378
TAAACAGAGGAGGCACAATACAATCAGTGACTTGTGCAGC
>SL2.50ch07:64986032-64986072
CTACACATATTGCAGCCCCAGGTACGTTAATCTGGAAAAA
>SL2.50ch07:65086122-65086162
AATCAAAATTTGCACATTAATTAATTGCCATAAACATGGC
>SL2.50ch07:65135714-65135754
TTTCAAATTGCGATGAACATGGCTGATTCCAAGACTAGGG
>SL2.50ch07:65156672-65156712
TGTCACGGTTGTATACGCGTTAGGGTAGATTAACTTCTTC
>SL2.50ch07:65175395-65175435
TGGGATTAGTGTCAAAACACCCTCAAGGCTTTGACCAGAC
>SL2.50ch07:65190500-65190540
TTCAGTTTGGCCTTTTACTGTGATTTATACTGGTGGTATC
>SL2.50ch07:65260543-65260583
TTGCATTGTAGGTTAGATGCTGCTTTGAAATGGACCACAG
>SL2.50ch07:65333483-65333523
AAAAAAAGAAGCACAGGCTGTCAATGAGAAGCCAAAGCAC
>SL2.50ch07:65350902-65350942
ATGAGGCCTAATAATTGGCCCTTTTATCACCTCATGACAA
>SL2.50ch07:65370249-65370289
GAGTTACCTGCCTGGAAACCTACAATTGGTACTGCATCTG
>SL2.50ch07:65410496-65410536
AGTTGTGACAAAATTGACAACCTAGATAAACCTTCACAAC
>SL2.50ch07:65445471-65445511
CACTTGTGTGTGCTGAGTCTACTATTGGCATTCCATTCTC
>SL2.50ch07:65460977-65461017
CTTTTCCTTTTAGGCCATTCGAAAAAGAATGTCACCTTTC
>SL2.50ch07:65485513-65485553
GTGTGCAAATTTACCATGTTTTACAAGATTTGAACGCTAA
>SL2.50ch07:65515997-65516037
AATGCTTTGTCATGCTTTCTATAGTATTTTGCCATAATTT
>SL2.50ch07:65586284-65586324
GTGTAGTTATTGTTGCTGTTGTTGTGGTTCAGGAAAAATG
>SL2.50ch07:65720868-65720908
AGATTCTTGAGAGGTACATTTGGTTTTACTGACTCTTGTG
>SL2.50ch07:65737756-65737796
TGAAGATATGTTCACTTTTGTATCTGAAGAAGATGTTTCC
>SL2.50ch07:65790863-65790903
TACGAAGAACAAAACTAGGGTTTAGGAATCGGCGATTAAC
>SL2.50ch07:65831012-65831052
GTCTCACGCCATGCAATCCAACAAGTACCTTGCTACAGAG
>SL2.50ch07:65849845-65849885
AATAGCTTCATTATTATATGATCATTTGACACGTTTAAGG
>SL2.50ch07:65884501-65884541
TATTGATACTTGATTTGTATGTTTTTCAGCTCGACGATTG
>SL2.50ch07:65900796-65900836
TTTTGTACTACTAACTCACAGCACACACACCATTTCTCTC
>SL2.50ch07:65933283-65933323
TCGCATCTGGTTTGGTAGTTTCAGACCTTCCTACTTTATG
>SL2.50ch07:66066965-66067005
GTAACCCGTCTAACCAAGTCCAATTACATGGCCACATACC
>SL2.50ch07:66085080-66085120
GGCAAGTGTGGAAGTTGCACTAGCCCTTTTCCAAGGATAC
>SL2.50ch07:66100184-66100224
CAGTCCATGGCCCTGAGCTAAACACTACAGATGAATTTCT
>SL2.50ch07:66115312-66115352
TCTTCAGTAATGGCAAACCAAAGAGTAGCTTTTCCACAGG
>SL2.50ch07:66206425-66206465
TTTTGATGTTTTCTTCCAGGGCTTTATAGGTATCGTGTAG
>SL2.50ch07:66241828-66241868
TGGTCAGGTAGCTGGAGGAGGACGTACCGAGAAACCAATG
>SL2.50ch07:66257596-66257636
CCTATTTATTATCATCGTTAGTACTCGACAGGATTGGTAG
>SL2.50ch07:66352723-66352763
TTCTACGCACAAAAGGATCTTGGTTATTTGAATTGAGTGG
>SL2.50ch07:66493817-66493857
ATCTGTGGAACGTAGGGAAGAAGAAACCACAGGATTTTAC
>SL2.50ch07:66509869-66509909
TTTCTTTGTTACAGCTGAAATTATGGGCTCAGAGATGGAG
>SL2.50ch07:66595947-66595987
TTCAACATTGATTGCTCTTTTGGTTGTCCCTTGTAGAAAT
>SL2.50ch07:66626506-66626546
GGACTAGGGTCGAGTAACCAAATTTTGCTGCACAGTAAGC
>SL2.50ch07:66641939-66641979
AAAGCTCTGCCGCCGTAGTTGTATAGTCATTGAGGTTTAG
>SL2.50ch07:66728108-66728148
GGCGTCGGCTACGATCAACACGGTCAAGACGTAACCTCAG
>SL2.50ch07:66790528-66790568
CGAGTGAGTCAATAGCTAATGTTGTTGTAATCTCATTGTC
>SL2.50ch07:66805758-66805798
GACAAAACTAGTACTTACTGGCATTTATCCGTTTGCCTTG
>SL2.50ch07:66895647-66895687
TTCTCTTAATCTCACACACCCTAACGCTAGTATTCATATC
>SL2.50ch07:67000254-67000294
AGGATAAAATGTGTCATTCACGTCAAAGCAAGTGATAGTG
>SL2.50ch07:67018937-67018977
TTTGCCAGCCTGAAAATAGCCCACACCCCTCAAAGGCAAG
>SL2.50ch07:67082674-67082714
TGGAAGTACATTTTGATGCTTCAAGTTCCCTATCTTTTTC
>SL2.50ch07:67097813-67097853
TAACTTTGGTAGTAATTCTCCAGCAGGGTCTTGATAGTAG
>SL2.50ch07:67132886-67132926
ACCTAATTTAAGAAGATCATTGTATTTCCCAGCTTGACTG
>SL2.50ch07:67150329-67150369
AAATTTTTTTATCAACGTTTGGAGTTTGATGTTTTTGTTC
>SL2.50ch07:67256676-67256716
TTTCACACAGTCACCGGAGTTCTTCTTTCTCTTACAACAC
>SL2.50ch07:67325554-67325594
GTTTCTCAGGTAATTGATCATCTTCTTGAAATAGTAGCAG
>SL2.50ch07:67423995-67424035
AATTGTTTGCTAGTGCACCTTTGTATCGACTTAATCACTC
>SL2.50ch07:67462252-67462292
CTCCAATCAAAGCCACGATACTGAAGCCAACGAATAATCC
>SL2.50ch07:67518226-67518266
CTTGCGTGTCCAAAATCTTTACACAATTGGGGCCATACCC
>SL2.50ch07:67548334-67548374
CAGGGAATTGATGGAGGTTAATCCGACCCGAAAGACGAAG
>SL2.50ch07:67633107-67633147
CCAGTCATGAAATGGGAGAGGGTCTAACAGTTTTTAGCTG
>SL2.50ch07:67654368-67654408
TGTGATGACAATGGCTCTCTTACCAGTGAGGCTAACTTAC
>SL2.50ch07:67688508-67688548
TATATGTCTAAAGTAACATCTGAGTGTACTGTCTCTTCTC
>SL2.50ch07:67726986-67727026
AGGTGTTACTTGCTTTATGTTGCTGGTGGGAGGTGATATG
>SL2.50ch07:67775814-67775854
TGGCAAAAGTAATTTGTGCCTAATCAGCTCTATATTAACC
>SL2.50ch07:67980120-67980160
ATGTACATAATTGGATTTAGTACAGTCCCAAGTTTAAACG
>SL2.50ch08:2382-2422
GATAACTAATTAGTCTCGTTCTTGGAAAAGAAAAATGTGC
>SL2.50ch08:70127-70167
TCCCCAAAACCCCTTTTTGTCTCTTTACATTATTTTAGAC
>SL2.50ch08:94124-94164
CACCAAGCCGTCTGGCTTTTGCCACACACCTTGCCTCCTG
>SL2.50ch08:111811-111851
CAGCACCAGGAGACAAACAACTACCAATAATATCTAGTCC
>SL2.50ch08:126859-126899
AATGCTTCAGGACCTCTGTCCACGAGGATTACATGGTGAG
>SL2.50ch08:211463-211503
CCTGCTGCAGTACTCAGCCCATACCGGTAATTTCTTGTTC
>SL2.50ch08:264423-264463
CCGCATATTCAAAGTTTGGTACTTTTGGGGTATTCCAGTG
>SL2.50ch08:279506-279546
ACGATTCCGTAATGCAAGATTTGGTAAATTCCACGCATAG
>SL2.50ch08:361977-362017
CTTTGAATACCATAACTTCTTCTGGCAAATCAATATCTTC
>SL2.50ch08:377031-377071
TCAAGGGTTGAAACACGTGATCGTGGTGAAGTAGAACCAC
>SL2.50ch08:598678-598718
AGCTTATGGTAAATTGCAATGGTGAAGGAGTCTTGTTTAT
>SL2.50ch08:633006-633046
GTGCCAGAATCAATTATAATGTTGCCTCGATCATATTCAG
>SL2.50ch08:649016-649056
GGCTAATGAATTCCTCTGTTGCAGATACCAGTATTTTGTG
>SL2.50ch08:744713-744753
ACTAGGGGATCAAGTGGGTGGCAACCCTGTATACAGTAGG
>SL2.50ch08:876195-876235
TGGCTCCTTGGTATGGAATCCAGGTTTTGAATATGATGAG
>SL2.50ch08:908785-908825
ACGGCGACTGGAAGATGGTTGGGAAGAGTTTGTAAAGGAC
>SL2.50ch08:945335-945375
AATCAGAACACAGAAATTGTAATGTAGGAGCCTGGTAGGG
>SL2.50ch08:977377-977417
ATTCACATTGTTTTGTGTAGTTCTTCCTCTAACCATGTTC
>SL2.50ch08:993443-993483
GTGGCATTGCCACCATTGGCACTCCCAAACTAATCGCTTC
>SL2.50ch08:1064902-1064942
GTTCTTGTCACATTAAGCCAATAAACCCAAGCAAATACAG
>SL2.50ch08:1115548-1115588
CAACCATCAGGTCCTTCCAGGCAATTAACCTACTTTTACC
>SL2.50ch08:1163772-1163812
TAAGCTTGAGGTACTTATTGTTCTTCGTAACTTGCTTGAG
>SL2.50ch08:1186851-1186891
TGTTGGTGCATTTTGGGGGTCCATTGTTGTTGATGTTTTG
>SL2.50ch08:1201939-1201979
TCGATAAGACCATGTTGAAGGCATAATTAAGTAAGGGAAA
>SL2.50ch08:1216938-1216978
AATGGGCAGCAAATGTGAATCAATCCTGCGACTTTTAAGG
>SL2.50ch08:1247124-1247164
ACAGATTACATATTCTACACATTCTCAGCTCAACATAAAC
>SL2.50ch08:1278130-1278170
TATACCAATTTCCAACAGGGAATATGTGCAGCCTAGAACC
>SL2.50ch08:1296189-1296229
TCAAAACATCTCTTAACGTCTTTCTGAAAACCAATTTGAC
>SL2.50ch08:1341510-1341550
TCCGAACAACTTAGAGTACATTTTTCTGGTTGCTTTATTG
>SL2.50ch08:1357335-1357375
GCATTGCAGTCATTAGCCCACCCCGATTTGAAGGGGAGAG
>SL2.50ch08:1681623-1681663
TTGCAAAGTTCTCAGCCTCAACAGCAGCAAGGGCCACAAG
>SL2.50ch08:1875968-1876008
TGTGATTCTATTTTGGGAAATTCAATCTTGCCTTCATGTG
>SL2.50ch08:1893372-1893412
AAACGCAGATGTATGGAAAATCTCCGCCTATGTGAGTTTC
>SL2.50ch08:1927342-1927382
AACTATCTTGACTCTGTGTTAAGGAACTAGAATTCTCCAG
>SL2.50ch08:1993366-1993406
TGGTGCAATGATTTTAGGTGTGTTGGTTTTGCTTTTTCTC
>SL2.50ch08:2062415-2062455
TCAGATGCTCTGAATGATGTTTTTGTTTGGAACTCTATTC
>SL2.50ch08:2143904-2143944
TGGAGAATTTCAGTATAGAGGGCTTAACACTCACGGAAAC
>SL2.50ch08:2163552-2163592
GCACTAGGACAACTCCCTTGTTTGAAATTCCTTTCCGTTA
>SL2.50ch08:2178673-2178713
ACAGTGACTAACGTCGGGGAGGCTAAATCATCTTACATTG
>SL2.50ch08:2287700-2287740
ATTTTGAACTGATAGTTCATTTACCGTCATAGCTCATTTT
>SL2.50ch08:2404044-2404084
GAAGTGGATCTTCATATTTGGTAGGATTTAAGTGCACAGC
>SL2.50ch08:2420067-2420107
AGGTAGATACAAAAATAAAACTGCGGGAACCATTTTATCC
>SL2.50ch08:2436602-2436642
TAAAGCACTTCTTGGCTTCAAGAAAAATGACTCTTCTATT
>SL2.50ch08:2523686-2523726
TCAAAATCCAATTCCATATGGTTAATAGGCTTAGCACAAC
>SL2.50ch08:2595691-2595731
GAATTTACAGAAGAAAGAACGGCGGTCTTTCCCTATCTAC
>SL2.50ch08:2645169-2645209
AATAAATTACCTCATATCCAGTTCTTTGGCGTTACAAAAG
>SL2.50ch08:2677164-2677204
TTGTGTTGAGTTTCATATTCATAACTTGCTGTGTTGCTTC
>SL2.50ch08:2748355-2748395
AACATATGGTTTTAAAGTTTTTCTTAGGGGACTACCTATC
>SL2.50ch08:2808197-2808237
TTTAATGGAGAATCAAGGGTCTTTTATGTCAAACCAGCAG
>SL2.50ch08:2829950-2829990
GAATCCTGCGTCTCCGTTCCTTCCTTGTTCTCCTCTTTGG
>SL2.50ch08:2927022-2927062
GGCGGTGGCGGCAACAGCGGAGGAGAATCGGCGTGGTAGG
>SL2.50ch08:3034320-3034360
AATGGAGCTCGAGCTAGGGACATACGTATTTTGTATAGAA
>SL2.50ch08:3277023-3277063
CCTCAACTTCAAATACCTCTAACCATCAATTCAATTTCTC
>SL2.50ch08:3299014-3299054
TCTGAGAAGCTACATCAGCGGGAAACCTTGAGAAATGATG
>SL2.50ch08:3349208-3349248
TGTCTCCATGTTGCCAGAGGGTTAGTGGACGGATGGCTTA
>SL2.50ch08:3364483-3364523
CCAACCTATATAACCTCCCATGACACTAGCATAACTTTTC
>SL2.50ch08:3392439-3392479
TCGATGAATGAATCTCATTTAGCTATACCAGCAACACCAC
>SL2.50ch08:3691115-3691155
GAGCATAACCCAGCTCTATCCAACAGGCAATAACATTAAC
>SL2.50ch08:3721100-3721140
CTAGTACTTGTGTTGGTGGAGAAGGTTCTTCAAAGGGTAG
>SL2.50ch08:3780031-3780071
CCTCACATCTCTTACACCAAAACGACTAAAGGCCGATATG
>SL2.50ch08:3850844-3850884
AGTCAGAAGATGCCTCTAACAACCATCTACAGTGAACCTG
>SL2.50ch08:4539719-4539759
ACACTGTTATATTTTACTGGAAAAATTTCCTTTGATCAGG
>SL2.50ch08:4797564-4797604
ATACTATTGCTTCGATGGTCGTAATGCCAGAAAAATATAG
>SL2.50ch08:4813094-4813134
TTACAGACCTAACGCCTTCCTAATTGGATTCTGACAAATG
>SL2.50ch08:4866030-4866070
CAAGTAACAAATCAACTTGACTACAAAATGGAAGAATGAC
>SL2.50ch08:5221937-5221977
CATACTAGTCATGCAAGCTAGGCCTGAAAGAAAAATAATC
>SL2.50ch08:5372071-5372111
CCCCTCTTCGTAATGCAAATAAAGATCTAAAACAAACTTA
>SL2.50ch08:5597222-5597262
AAGGAGTATAAATTACTCATAATCGGTGATAAAAAGACAC
>SL2.50ch08:5653686-5653726
ATTACCAAAATTGCAATTGAAGATTTTCTATACTCCATGG
>SL2.50ch08:6282021-6282061
GGATCTTGATGGTGTTCAGATATGGAAATGAGCCATTAAA
>SL2.50ch08:6422564-6422604
AAGTATGTACCTCTTGACCATCTTCAGGTACTGACTACTA
>SL2.50ch08:6517463-6517503
AACCTTGAGCATTCAATGAGAATTCATGACCACATTCTGC
>SL2.50ch08:6576390-6576430
TGGAATAAAAGGGGAAACAATCACGATTTGCTTGGACCAG
>SL2.50ch08:6640780-6640820
CATAAAATTGTTGTCCTATTGGTCTCACTAACTTCTTTTT
>SL2.50ch08:6876144-6876184
AATGAGTTGTTCAGCAATTTTTGCCATTAATACAAGATCA
>SL2.50ch08:7001378-7001418
GCAAACAAATGAGAAATTTCACTAAGGGACCCTGACAAAC
>SL2.50ch08:7099325-7099365
TCAAAAAACTAAGCTTCGGAAAGGCTAAACTCATATTTGC
>SL2.50ch08:7136522-7136562
CCTCGGAATAATTCTATTTTCAGCCACACCTCTACATAGT
>SL2.50ch08:7199396-7199436
TTCTCCAATAACGATTGAAGCAGAGTGCTGTAGATAATCC
>SL2.50ch08:7228176-7228216
AGGGTTGGGATCGCCGACCATTGCTGCTGCTGCCGACCTG
>SL2.50ch08:9115760-9115800
AGTTTTGACATTACTCTGTGGGAGCTCATAACAGGGTTTC
>SL2.50ch08:9188877-9188917
ACAACTGCATACAGCAGTACAAATGTGATCCATATACGTC
>SL2.50ch08:9300333-9300373
AGTATAAATTCATGTGTATTCATTTGAACATGAACAAAGC
>SL2.50ch08:12171098-12171138
ACCATGAGATAACATTCATTGTTTCCCTTGAACCTAATTG
>SL2.50ch08:12220539-12220579
GAAATGAAAATCCATTTTTAGGAAGGGTGCGAGTAGATGG
>SL2.50ch08:12393806-12393846
TGAGACAAAGAACTCGTTGTTCCATTGGAGAAGGGGCAGA
>SL2.50ch08:13380047-13380087
AGACAATGGTCTACAAATCCCTTGGAGTATTTTACTGACG
>SL2.50ch08:14717201-14717241
TTGTTAGCGATAAGTATTTTGTTTGTCGTAAACTCTTGAC
>SL2.50ch08:14963524-14963564
AAGGCATGAAGATGCTGCCTGATGTTAGCCGATGCAAAAG
>SL2.50ch08:15839814-15839854
CCTACTTCTTATTGCACTTGAAGGAGGAATAAGACCAAAA
>SL2.50ch08:16145232-16145272
TCAGAAGCACAACCTTTGTTACTCTTACGAACTCCTATAC
>SL2.50ch08:16632605-16632645
CATTTTCCATAAGTGCAGCTCTACTATACGCACTGACAAG
>SL2.50ch08:20269903-20269943
TTTCCAATGCTAATATCGTCATGGGAGGCAACAGTCTCTA
>SL2.50ch08:20740876-20740916
GAAGTCGAAATGAGATTCGACGAGTACTAACTTGTCTAGG
>SL2.50ch08:20770992-20771032
AGGGTATTTTAGGCCCCTTTCTGATTTTGTTTTGAACTAC
>SL2.50ch08:21591097-21591137
TACTTGAAGACTTATATCCATGTCTTTCAACCTGTCACAG
>SL2.50ch08:22406927-22406967
GTGCCAAGGTACCTCTAATTCTTGATGATATTTTTGTGTG
>SL2.50ch08:22454062-22454102
CATTATTCTACTTACGTAAATGTGTTGGCAAAAGAAACAG
>SL2.50ch08:23866012-23866052
ACGGCGTCAAGGATCATGCGACGGAAGGATGCGCGAGAAA
>SL2.50ch08:23906830-23906870
TGGACGAAGCTACTGTTGCAGGCTGCTATCAATGGAGGTG
>SL2.50ch08:24016277-24016317
CTTCACCTACAACATCAACAAACTAAGAGAAAATAACTGG
>SL2.50ch08:24113634-24113674
TGAACTCTTCCATGTCTGGTCTTGTTCTTAGCGAACACTG
>SL2.50ch08:24129062-24129102
GAGAATATTCCCCACATTTGCTTCTATAGAGATGATTTCC
>SL2.50ch08:24345761-24345801
GTTAAGGGAAAGAGGTCGTTTCAGTCCAGCTCGTTATTTC
>SL2.50ch08:25269897-25269937
AGATGGAGACTCTCTAACTAGTTTCCTTTACTGTGTTGAC
>SL2.50ch08:26401682-26401722
GTTCCAGATCCGTTCACATTTCTTCGAATTTGAATCTAAC
>SL2.50ch08:26737775-26737815
TACTTTTATGTACTCTTCAACCAATTGACGCTAGGTGTTT
>SL2.50ch08:26755333-26755373
TAATAGAGGTAGTTCATCGATTATGCCTGTAGCATAGGAG
>SL2.50ch08:26846371-26846411
TATTGTTGTGCATGCTTTATTTCCACCAAAGTCATAATAC
>SL2.50ch08:27659386-27659426
ATGTTGTCCCTAGAAATACAGGATTTCGTGTTGAGGAAAA
>SL2.50ch08:27899036-27899076
TCTATTCACATGGCTTTCAAGAAAATCAGGGAATGCTGAG
>SL2.50ch08:29906193-29906233
ATATCACATGCCTTGTTCACTAGTGCCACGTCCCTTTTAG
>SL2.50ch08:32462050-32462090
CAGGAGCTCGTCGGAGTGGGCTTTTCAGCGTTTCCTTCAG
>SL2.50ch08:32483129-32483169
AATTACACCTGGATACAAGCTTAACCTACTTTTGGGAAAC
>SL2.50ch08:33478829-33478869
TCCTTCGCAAGAGAGAGGAATCTGAGTTTGATTTTCTAAG
>SL2.50ch08:33749533-33749573
AAGTATGGCGTTGCGAGCCTTACCGCGCGCCACTTTATCG
>SL2.50ch08:33982307-33982347
TTTTGTAGATGTGTAACGGGTTGAAAAATCTGTCTCAATA
>SL2.50ch08:34137336-34137376
AGAAAGATCATTTTTGCATATTCTATACCGCTAGGACCAG
>SL2.50ch08:34272355-34272395
CTTGGATCATGCCAAGATCATTGAGAGGGTTTTGTGTGTT
>SL2.50ch08:34409881-34409921
CAGTTAGTGAACCATTGAGTGAGAAAGATGACCTAGACAC
>SL2.50ch08:37332270-37332310
TACAGATTTTTGTAAGGCCGCAGTGCAGATTCTAAAGTTG
>SL2.50ch08:37349264-37349304
ATGATATCTTACAGTACTCACACATGAATGTGACATTATG
>SL2.50ch08:37974722-37974762
TTCCAATACAGTATGGAGATTTGAAACACGGCGACGGAAT
>SL2.50ch08:38013860-38013900
AATTAGGAAGGAATTTAAGGGAGGGGGGCAAAGTAAAAGC
>SL2.50ch08:38142369-38142409
AAAAGCTCGTCAAATTGGCATGGCAAGGGTGAATCAAATA
>SL2.50ch08:38157649-38157689
GAGTTCTTTTAAATATTTGATGGAGAGCAATGTTGGGAAC
>SL2.50ch08:38215437-38215477
AAATGGAGAAAATCAGGAAAGCATCTCATGCTGGTTCTTG
>SL2.50ch08:38234101-38234141
ATAAGGAGAGGGCACCAAAATACACAAGATGGATAGAAAG
>SL2.50ch08:38635316-38635356
TTGAAGATGCTCTTCCTCGCCTAGAATCTGAAGAAACTCA
>SL2.50ch08:38907274-38907314
GAGTTCCTGGCTCAGGCATGAATCTTCGACTTAATGTTGG
>SL2.50ch08:38963479-38963519
CCTGCCTTGCCACCTCTCACGGGCTATCCACCAACTCATA
>SL2.50ch08:39021876-39021916
GTAGCCTTGGCTATTTCATTTTTATTGGGTATCATTGTGC
>SL2.50ch08:41166705-41166745
ATTCCCCGAACCACATCTTATAAACGAGCCAGAGCAAATC
>SL2.50ch08:44496693-44496733
AAAGTTACTAAACATCACTTGACGTATACCATTTGGGTTC
>SL2.50ch08:45234209-45234249
GAAGTTTTCCTTCAGGATCTTGCACCCTACATAGTCAAAG
>SL2.50ch08:45551775-45551815
AGACTTTTGTCCTCTATCTAGGTAACTTTTGTCCATTTAG
>SL2.50ch08:46099501-46099541
CCCAAACATCTTTTCCATTAATATTGAACTTAGCAATAGG
>SL2.50ch08:46340486-46340526
AGACAACATAAAGGAGTTGAAATGCAAAAGTTAGAGAGAC
>SL2.50ch08:46387720-46387760
TGACATTTCCAATCTCATAGATAAATAATGACACCAACAC
>SL2.50ch08:46654365-46654405
TCTCTTCAAAAATTCGATCTTTACTCATTAATCTCACAAC
>SL2.50ch08:48200690-48200730
CACGAGATAGCAAAAGGTTAACCAACAATGCATGTACAAC
>SL2.50ch08:48307467-48307507
TCAATAGACAACGAATGGTGGCATCATACTCAGATACAGC
>SL2.50ch08:48887956-48887996
AGTTAGATTGCATTAGAACTCTCTTGGCTCAAGTGTGCAG
>SL2.50ch08:48987953-48987993
CTCAAAGTGTGTGCCAAAAATCTTACAGACAGTATAGTCC
>SL2.50ch08:49181588-49181628
AGAAGGTGCATCATTAATGCCATCGCCAACCTTCAAAATG
>SL2.50ch08:49196679-49196719
CGTACACCTCGACAAATTCCACAGCATAACTAATATCTCC
>SL2.50ch08:49251420-49251460
TAAGCAAATGCAACCATGTACACTCCGCAATCCCTTAAAA
>SL2.50ch08:49285326-49285366
CCTAGCCTTACATGGTTGTAAGTAGCCCCACAAAGGTTTC
>SL2.50ch08:49322551-49322591
AAGAAGCCGCTCTGATGGACCTGTTGAAGTTTATATATTG
>SL2.50ch08:49551128-49551168
AACAAAATACCATTGCAAGTAGCATTTTTGACAGTTTATC
>SL2.50ch08:49996822-49996862
CAAAAATTACTCAATTAATCAGAGCCCCGAAAATGTTAGC
>SL2.50ch08:50129675-50129715
TGCCCTTTATATGTGTTCAGTGGCTTAAACGATGGAAAGG
>SL2.50ch08:50156227-50156267
CCCTTTCTTCTCTAAACCCAACGAATCCAACTCTTCTCTG
>SL2.50ch08:50335196-50335236
ATTCCTCCTCATGAACTCTTAAACTTGTCCATATAGTGTG
>SL2.50ch08:50639209-50639249
GAATCAACTTTTGTCACTTCAAATTTCCTGTTCTTCTCTG
>SL2.50ch08:50755107-50755147
GTGGAATTCCAGCGACAAAGCAGAATATGCTCCCTCTAAG
>SL2.50ch08:51155933-51155973
AGCATTTCATCAACACTACTTTTTAGCATTATCTTATTCG
>SL2.50ch08:51569238-51569278
ATGCCTATAGCTGTGATGACCGAGAAGCCAAAGTCCCAAC
>SL2.50ch08:51613077-51613117
GTTGGTTTTGGAGTTCTCAGTCTGGCTTTTGAAGGAACAC
>SL2.50ch08:51628863-51628903
GAAAAAATTCCGGACAAAACCTCCATTTTTTCCAATCAAC
>SL2.50ch08:51694150-51694190
ATGAACATGTTCTTCTTGATCTGTTAGTAACTCTTTTCTC
>SL2.50ch08:51710049-51710089
ACTCTATAGCTAGGACACTCTGACCAATATAAAATTTAGC
>SL2.50ch08:51779182-51779222
TTGTTGTACGATTTCTTTCCTCCTTCTACGGCGTTTATTG
>SL2.50ch08:51794259-51794299
GGACTAACTAGTTGCAGATCTATAAATGTACAAATTTGAG
>SL2.50ch08:51900039-51900079
GCTTTGTTACTATCGATTTCATTGCATAGCGTTGATCTCC
>SL2.50ch08:52374016-52374056
TCATTTTTTTCAAGTGTCAATTAAATCTATGGTCAAATGC
>SL2.50ch08:52500250-52500290
CTTTTCTCGATAAATTTCCGAAAAACATTAGGATGCGTGT
>SL2.50ch08:52922912-52922952
CTTTGTGCTTGAGCCAAACGTTTTGCCTCCTGCTTAACAC
>SL2.50ch08:53281624-53281664
GGTGAGTATTTGGGAGTTGGCCTTTCTTTTATTCTTCATC
>SL2.50ch08:53372359-53372399
TGCAAGTGTTTGATAAATCCTCAAAGGTATGGTAGTTTCG
>SL2.50ch08:53472046-53472086
GCTTGAGAGTGTGAATTGCCCAGTTTCGTGCATTCTTTTG
>SL2.50ch08:53747528-53747568
AACTCATTAAGCATGTAGAACATATAGATGCAAAAAGAAG
>SL2.50ch08:53842671-53842711
CTCATGTTAGAACTTCCATCAAAGTTACAAAAGCAGAAAC
>SL2.50ch08:54192023-54192063
GAAAGCGAAAACAGTGACAGCACAGCCAGCGGCGAATGAC
>SL2.50ch08:54242386-54242426
GCATGTTGAGATGGATTTGTGAGTATACAAAGAGCGATGG
>SL2.50ch08:54428509-54428549
AGCTCACTTCGCTTCTTAAGCTCTGCTGATTATTTCAAAC
>SL2.50ch08:54520540-54520580
ATCACTAATGATTCCCGCCGGTAAAGCTTCAATAAGAATC
>SL2.50ch08:54593543-54593583
CATACATTTTCTTCAACTTCCTACTTTTATTCCCTTCAAC
>SL2.50ch08:54630553-54630593
CAAGCTTTAGCTTTTTGTATGAGTTGTTATATATGTTTGG
>SL2.50ch08:54645717-54645757
ACCACCCAGATTAAGATACTTGAGTTTCCCAAGCCGGTGA
>SL2.50ch08:54869172-54869212
TATGCAGGACCTTCATTATTTTAATTTTCATATAGCTTTC
>SL2.50ch08:55067915-55067955
GAGTCCAAATGGGAAGGCAAATTTATAGTCAATCTAAAAC
>SL2.50ch08:55110124-55110164
GTGAAGTGGCGAAGATGAGAGCTAGCTATGAGTGGTTTGG
>SL2.50ch08:55282307-55282347
ACAGTCTAACTGATACAAATTCAGTACCACAAAATACAGG
>SL2.50ch08:55313120-55313160
ACTGATGTACAGGTTGTTTACGAGGGAAAAGTAAGTAAAG
>SL2.50ch08:55337647-55337687
AATTGTCCGCGTACATGTATAGCTGACTGTGACTCATGTC
>SL2.50ch08:55390711-55390751
TGAAAAATGTCCCAGGATCCAAATTCTTAACCTTAATTTC
>SL2.50ch08:55522886-55522926
GAACGAGAATCCAGAGAAGGCATGTTTTGAAGTCATTTGG
>SL2.50ch08:55557015-55557055
ATTTAGTGGAATACTAATTAATCCTCCTCTCCCTGATTTT
>SL2.50ch08:55674580-55674620
TTCAGTCAACTCCGTGAGATTTACAAGGCATGACAACTAC
>SL2.50ch08:55749182-55749222
TGCCAGTCCAGGTTATTCAGGAACTGACAGTATGAGCTTG
>SL2.50ch08:55810849-55810889
CTTCTTTCCTTTGTTCTTGCTGAAACCTGTGACTATCATC
>SL2.50ch08:55828413-55828453
ATAAGGAAAGCCTAGATTGATATAGTTGGGGCATGGGAAG
>SL2.50ch08:55861049-55861089
TTGGAAATCATTGCATTTATGTCCATTGGAGTTGTCTTTG
>SL2.50ch08:55966199-55966239
AGTGCGCTCTCATATGCAATGTCCCAATTAAGTTTCAAGC
>SL2.50ch08:56001763-56001803
ACTCAATCAGACAGATTGAATGGGGACTGACTTTGAGTAA
>SL2.50ch08:56080454-56080494
CTGTCCACCCAGTGAAGAATGGGAGGAGGGAAATCCTTTG
>SL2.50ch08:56117030-56117070
CGTAAGTGTTAATCGTGCTTTTAAGGTGTTGATGCCTTTG
>SL2.50ch08:56171683-56171723
GGAGATAGTTCTGTTCCCCTATAATGGCAGTCAATCAAAC
>SL2.50ch08:56191271-56191311
AGATGCAGACGCAGATGCACCAACTTCTCTAGGCTTACTG
>SL2.50ch08:56228625-56228665
CCTAGGATATCCCTAAAATTTGTTTCTATACTTCGTTAGC
>SL2.50ch08:56244046-56244086
CCTGAAACCAGTGCTACACGCGCTGCCGGTAGGATTTTCG
>SL2.50ch08:56288443-56288483
CTCAGCTCCATTTGCCAAAACCCACCTCAAAAATTGCATC
>SL2.50ch08:56348724-56348764
TTGAATGTTTAAGCACCTCAGATTAGTAATTCAAAAGCAG
>SL2.50ch08:56374061-56374101
GCGGTGTCTTCCCAGCTATCTGCAGTGGAATCGTAAACTC
>SL2.50ch08:56462941-56462981
TCATAACAGATACTGCGTAACTCTCTTACAAAGCTTAGAC
>SL2.50ch08:56478157-56478197
AAAAAGCCATTTGGTCCAAGATTATGTGTAAGTTTCTAAC
>SL2.50ch08:56545812-56545852
TCGTTCAAATGCTACGAATACACGAATCAGCCGTGCTTCT
>SL2.50ch08:56592431-56592471
AAAAAAGCGCAGCCCCTGAGAAATAAGTTAAATGTACGTG
>SL2.50ch08:56633857-56633897
AATCCTTCATGAGATCAGTGGAATCATCAAGCCAGGAAGG
>SL2.50ch08:56689374-56689414
ATGAACAAAGAGTACAAAACTCATACTTGTCACCATCAAC
>SL2.50ch08:56715380-56715420
CCAGAGAAAATTAGTAGCTTGTTTGAAGTGTGGAAAACAG
>SL2.50ch08:57002369-57002409
TTTACATGTTGTGTTGGACTTTACACGTTCGTTAATAGGG
>SL2.50ch08:57127763-57127803
GCCTCAATTGCAGGCAAGTAATAAAGGCACTGAATAAATG
>SL2.50ch08:57143068-57143108
TTAGCGTTTCGCAAAAAGTTCAACCTTTTCTTCAGAAATC
>SL2.50ch08:57262755-57262795
GACCATCTTTCTCTGAAAACATCTCTTTTTCCTGCAAACC
>SL2.50ch08:57351702-57351742
AAAAAACTATTTACATCAACAGCGGATTCTAGGTGTACTG
>SL2.50ch08:57403390-57403430
AGTCCGAATGACCTGCAAACCTGGAATCTGCACCTTATTG
>SL2.50ch08:57419761-57419801
GTTCCCCCCTTTTCTCCAAGAGGTATATAGCAAACTTCTC
>SL2.50ch08:57650185-57650225
CTTCAATGTCTATAATGGGAACGAGTATACGATTGTTTGG
>SL2.50ch08:57763492-57763532
TCCCTCCATATTTTAATTGCAAGCGCATCTAGTTTTCCAC
>SL2.50ch08:57833335-57833375
CATATGACTTCTTATTCCAAACTGCGATTATTCCATCGAC
>SL2.50ch08:57864914-57864954
CATCACTCTTATCATCATATTTGGATCTGAATTCCTCAAC
>SL2.50ch08:57926795-57926835
GGGTAAAATGTAAGACCTTGCTGCATTTCTAACCCCAAAG
>SL2.50ch08:58003625-58003665
ATTCGCTTTCTAGTGATTCCTTCCTCAACCTAGCATACTC
>SL2.50ch08:58033874-58033914
TCTTACATTTTGTCCTCCAGAATGCACCAGTTGTCATTGG
>SL2.50ch08:58063191-58063231
TGAGGTGCACAGAAGATGATCTGATTTGACCGATTAGTTG
>SL2.50ch08:58097296-58097336
AGTTTTATTGGCAAGATTCTTTCTACAATGGTTAACTCTG
>SL2.50ch08:58113603-58113643
ATATTGTAGTGCTGCTTATCTGAGCAATCATGGCTTCTGC
>SL2.50ch08:58177313-58177353
TTACAGGATCCTTCTACTCGAAAACCAAAGCCATGGTAAC
>SL2.50ch08:58208983-58209023
GAAGATTTGTAGGTATTTTTGTCTGTAAAGGTTCTGATGG
>SL2.50ch08:58259578-58259618
TTGTGTGTTCTTTAAACCAAACCCCTGTTTCTAATTCAAC
>SL2.50ch08:58403435-58403475
CAAATACTAATTATTAACCATTTCTCTTTCCTTCTAATGG
>SL2.50ch08:58454911-58454951
AACGCGAAAAAGAACCAAACTCAGGTTCACCCATCCCATA
>SL2.50ch08:58490652-58490692
CACATAATGATAATGATGATGAGCACCTTGTTCACGTTAC
>SL2.50ch08:58559784-58559824
CGCTAACTGTTCATGATCAACTTATCTTCTGGAGCGAAGG
>SL2.50ch08:58592802-58592842
AAATCAACTCTCCAACAAGAATTAATGGCAAATCTAGAGG
>SL2.50ch08:58607869-58607909
CCCCCTTCATATTGCACGTTGTCAATGTTCAAATGCATGA
>SL2.50ch08:58867258-58867298
GCAGTTCACCTTCTGAAATCTTTCATTTTCACCATTTCTT
>SL2.50ch08:58901105-58901145
GTAGTCCGCCTGATGTTCTTCAGTAGCCTTATTATGCTTG
>SL2.50ch08:58917181-58917221
ATGGTGTGGTATCCGTTTCCACCATTTTGCTTGCTGCTAC
>SL2.50ch08:58938710-58938750
TTCGAAGCAGGACGAATCTAAATCTGGTGGAGACTCTTTG
>SL2.50ch08:59016783-59016823
AAGAGGTATCCCAGTGTTTACTTGTACAAATCCAGAGCAA
>SL2.50ch08:59148339-59148379
ATAATAAAACTGAGTGTGATGATACTTGATTCTGGATAGC
>SL2.50ch08:59203654-59203694
TAGAGTTTCATAATTGGAATAGGGTGAAGGTGAAGTATTG
>SL2.50ch08:59295688-59295728
CTTTCACGGTATTGCTTGGAATGTACGAGGAAGAGAAAGC
>SL2.50ch08:59371213-59371253
GCTAATTCCTATGGTCATCAAGATCAAGGCAATATTGATG
>SL2.50ch08:59419272-59419312
GGTGACACTTCCTTAAGTGGGCAGAATATGGGAATGACAG
>SL2.50ch08:59500891-59500931
ACTTTGGAAGCTACAATACGTTGCTCAGAATCAAGATAGG
>SL2.50ch08:59533982-59534022
ACATAGTAGACTACTTGCTTATCTAAACTGATATGCACTC
>SL2.50ch08:59549471-59549511
TGTTCTTGCAGGGGTAGGGTTTAACAATAGTGAGCTTTTC
>SL2.50ch08:59659158-59659198
AACAAACGATTCAGTAATGGCAGGCTAGGAATTACATCAC
>SL2.50ch08:59768921-59768961
TGGATTCCCTACAAGAAGAAGGTTTCCATCTCTGAGAAAA
>SL2.50ch08:59815677-59815717
CAAGAACAAGAAGACCCCATTTCCTCTTTATCCTTAAAAC
>SL2.50ch08:59855496-59855536
AGAAAAAAACACCTTCCTTGGCAACTGAGGAATCCAAATC
>SL2.50ch08:59905706-59905746
TCCATCACTTATATGCAAAAAGAAATAATGGAGGGTACAG
>SL2.50ch08:59980076-59980116
GCATAAACTTGAGAGAGGTCAAGGTTAGATGATTTCCTTC
>SL2.50ch08:60009465-60009505
AAATCTAAATTTTTCTGCACTTCAGCATTATGGAAACATC
>SL2.50ch08:60060886-60060926
CTTTGGGATAAGGATCCACACGAAAAACAGTCTTCTCAAG
>SL2.50ch08:60106685-60106725
TTACAGTTCTAACTCCCTTTGTCTACACTCCAATCCCTTG
>SL2.50ch08:60276103-60276143
GCAGTGCCATGAGAAGTTCAAGCTAAAAATGTCGCTTTTC
>SL2.50ch08:60332640-60332680
ACTCGAGCTAATTCGCCAACAAACTAACAATAAAGGAAAC
>SL2.50ch08:60468224-60468264
TAAACCAGCTCCTATTAACTATGTTGCTCCGACTCTTAAA
>SL2.50ch08:60501560-60501600
TATAAAGCTCAACACAGATTCATATTCATGATAAACTTGG
>SL2.50ch08:60556514-60556554
AAACTTAGGAGTTTCATTGATTTTGTCAATTGTTGGCTTG
>SL2.50ch08:60586995-60587035
ATATGCCGGCAAGGAACGGAGAAGCTGGATGCTACCTTGG
>SL2.50ch08:60612535-60612575
TGTAGGGTTCCTATTCAGAGATCCTAGCTCTTCACGTATG
>SL2.50ch08:60633905-60633945
GTTTTTATCGCCGGGTCGGGTTATTTTGTGTATGAAAATG
>SL2.50ch08:60888460-60888500
AGAATGAATGGCCCGCCTCTCCTCCCATCGCCTAGAATGA
>SL2.50ch08:60931355-60931395
TCTCTGAATTGTGATGTAATCAAACCTCAGATCAATCTTC
>SL2.50ch08:60962363-60962403
ACAAGGACAAGTTGTTGGAGGAAGTGTGGTAGGTGAGTTG
>SL2.50ch08:60998049-60998089
GAAGCTGATATGGAGAGTCAAGATTCCATGCTTTTGTATG
>SL2.50ch08:61045492-61045532
ACAAAAATCCAGATAAGGTGTCAAAATATCCACAAAATTC
>SL2.50ch08:61102013-61102053
GTTCCCAAACGAACCTGTCTTCGGACCTCTGTTGTAAGTC
>SL2.50ch08:61130172-61130212
CACAATCATCAGTCCTCCCAAATTTACAGAAGACCATATC
>SL2.50ch08:61233377-61233417
ACAAAGCTTCTAAATTTGTGGAGACTTATTTGCTCCCTTG
>SL2.50ch08:61304237-61304277
TATTAGTCTATTTTTCTTTGGGCGGTGATGCGTCCAATGC
>SL2.50ch08:61395625-61395665
AGTACTGCCCATAAAATTCTGGACAAATTGGGCAGGTTAC
>SL2.50ch08:61500629-61500669
AATCCAAAGAATTTGTTTGGTGATGGGATGGGATGGGATG
>SL2.50ch08:61519221-61519261
CTTTGGTTATTTTGACCAAAAGACCTATTGTGCTGCAATC
>SL2.50ch08:61599771-61599811
GTTCCCCTTAGTGCCAAAACAACAATGTATCCTCATCAGC
>SL2.50ch08:61641073-61641113
GACTTGTCCCCTCAATTGATTGCCATATAAACCAAGATAC
>SL2.50ch08:61783449-61783489
TACAAGCTGGTACACTAACATATTTTGGCTTGTTTTTCAC
>SL2.50ch08:61848496-61848536
AGTGGTTTGCTTATATGGACTTGACTAATCTTGCTCACAA
>SL2.50ch08:61997427-61997467
TCCGCGAAATTCCAAATTTCAGGCTCCGATTTCACATTTG
>SL2.50ch08:62026586-62026626
TGTGATTCTGAATCTGCTAGTTCTGGTTCTCTTCCTTTTG
>SL2.50ch08:62186468-62186508
GGTGTACCAGGCAGGAGAATTTCCTGTAAATATAATGACG
>SL2.50ch08:62201813-62201853
AGCTTTACTGTAAACTTTGTCTACATTGTGAAACCCTATC
>SL2.50ch08:62240907-62240947
TTCATAACGCGTCTTAAAACATCACATAAAACATAAAGAG
>SL2.50ch08:62271002-62271042
AATTTCTTTGCCTAGAATGCAAGCTATGTTGTCAGCAATC
>SL2.50ch08:62325325-62325365
TTTGCTTGTGAAGTTAGACAAATTGAATGGTCTCTTACAG
>SL2.50ch08:62376934-62376974
AACTGCATAACAAACGGGAAGCAAGAGCGTGACTATGGAG
>SL2.50ch08:62465191-62465231
ACTCCTGGTGTTGCTGCCAAAGATATTACTCAAGAAATGG
>SL2.50ch08:62482937-62482977
TTTTTTGACGTGACTAGACGATGAAGACGACGGCGCTGCT
>SL2.50ch08:62517819-62517859
TATTCCCGCGTCATTAGCAAACTGTGTTAAACTTTCATGC
>SL2.50ch08:62555132-62555172
CCACGATGAAGTGCTAAAAGATGAGAAATGTTTGCTGAAG
>SL2.50ch08:62626799-62626839
TTATTTTGGCCTATAACTCTCTCCCATTTTCTTTCACCTG
>SL2.50ch08:62711519-62711559
CAAATTGTATCAAAGATACTGACCAGCAGGTATTACACTA
>SL2.50ch08:62869554-62869594
AGCTATAGAAATCATTCTTGTTTTGACCCCTGGTTAAATG
>SL2.50ch08:62887237-62887277
CCATTAATTTTGACCGACTGGACCATGATGAGATTTAATG
>SL2.50ch08:62903472-62903512
GGCAATTATTATTACTAAGCAAAACCTGGAGCAAGATGTG
>SL2.50ch08:62921871-62921911
AGCAGATCCCAAAGTACCTCTGACCATGACTGAAATCAAA
>SL2.50ch08:62939160-62939200
AGTACCTCCAACACGATTGAGTTTGCGATGGCTGAAATTA
>SL2.50ch08:63001833-63001873
AGAACAGTGGCAAAGTTTCCCTTCAAACCATCATGAAATC
>SL2.50ch08:63026084-63026124
ATACGGTAAGAGTAATTTTTTTGGTATCAGCATCAAGAAG
>SL2.50ch08:63070906-63070946
AAATGCTACATCTTTTCCAAAGGACAAAGGTTGGAATGTC
>SL2.50ch08:63233723-63233763
CATTTTTTGGATTTATCACAAAATCTGCTGTCTGGGTCAA
>SL2.50ch08:63300523-63300563
CGTCCATGTTGAATCCCCTGAAAGCCTAGTTACTACTCAA
>SL2.50ch08:63333402-63333442
TGGATCAACTCCTCAGACATATACCAGAACAGTTACCAAC
>SL2.50ch08:63382253-63382293
AACCGTTTTGTTTGTGCTGGCTCTTGGCCTGTTAAAGGAG
>SL2.50ch08:63397585-63397625
AATGGATATTCATGTGGTCAATGTTTTCAAATAATGTGTG
>SL2.50ch08:63422414-63422454
AGTCACCACTCAAACTTATATCTGTGCAGCTTATAAACAC
>SL2.50ch08:63451875-63451915
AAACCTCACAAGCATATCAAGACACTGTTAAAGCTGAAAG
>SL2.50ch08:63466890-63466930
CAAAATGGCCTTATCCAACTGTAAGTTTTATCACCTAATC
>SL2.50ch08:63506656-63506696
ATCTTTTGGCCTTTCCAATCAAACACATTGAATGCCACAG
>SL2.50ch08:63539623-63539663
AAAGGTGATGACTCAAGTGCACTGACAGGTTGATCCAAAG
>SL2.50ch08:63578294-63578334
GTTCATCTCTTTTCGATGACTTCGTCTAGTTGCATTATCC
>SL2.50ch08:63680094-63680134
AGCTCTCCTTGATAATGGTCTTACCAATGATTGTATCCAC
>SL2.50ch08:63697535-63697575
CACCCAACTAAAATGAAAATCGTGTTGAAGAACAATGATG
>SL2.50ch08:63781227-63781267
CCCTCTCCAGATCTCTATTACCCATCATTCTTGATTTCAG
>SL2.50ch08:63815418-63815458
ATATCGTTCATTTGTCTTACAACATATTTGTCGATGATGC
>SL2.50ch08:63897871-63897911
TGCTGTTCCAAGTGAACCTTTCCTCTTTCATATGATATTC
>SL2.50ch08:64068658-64068698
ATGACGGGTTTCTTAGCAAAACCCGATGGCGTTTCTTATC
>SL2.50ch08:64092651-64092691
ATAAAAACACTACCAAGCAAGATAGTATGAGACAACAAAC
>SL2.50ch08:64107732-64107772
ATCGAGGGCTAGTTCACTTGGTGCGCTCCTTATTTTACCC
>SL2.50ch08:64124130-64124170
CTTCCTTATTTTCAAGGACACGCTTGGCTCTTTCCTCTAA
>SL2.50ch08:64159534-64159574
AGCAAGGTTCTTTAGGTCAACGATCGAGAGCTCATCAAGG
>SL2.50ch08:64220769-64220809
CAAAAGGGTGCTTACTACTTAGTCATTAACATTATCCTTG
>SL2.50ch08:64236017-64236057
ATCTCATCAAGCTGATCATTCTTAATGGAACTCCTCTTTG
>SL2.50ch08:64256786-64256826
AACACCGTAAACGACTCTCCTATGGAGACCATTTTCTTGG
>SL2.50ch08:64272104-64272144
GGGAATGTTCAAGAAGAAATGATAAGGTGACTCAGAATCC
>SL2.50ch08:64291317-64291357
AACTCGTAAACAAAAACTCTTTTGAAGCACCTATGCCTTG
>SL2.50ch08:64306374-64306414
GGAAAGGGGGTATATCAGATTTTTGAGACTCCGAAGTTCG
>SL2.50ch08:64322432-64322472
AAACTTAAGAGACTGACACTTGGCCTTGCCATTGTTGGAG
>SL2.50ch08:64385653-64385693
AAAGACAGCAAGTCTTTCTTTAAATTGAAGGTAGAGCTTC
>SL2.50ch08:64403126-64403166
TATAGAAATGACATGGCATGTTAATACAATAAGATGCATG
>SL2.50ch08:64519707-64519747
TTCAATTACTTACCAAAGATCTCAAGGCCAAAATTCAGGA
>SL2.50ch08:64608292-64608332
ATATCTTTCTTAACTGGTATGTTCGAGTCAGCTTGGTTAC
>SL2.50ch08:64671351-64671391
AAGGACCCTCACTTCCTCACCATTTTTAAGAAAGCTCTGA
>SL2.50ch08:64696402-64696442
TGACGGAATATTCCCCTGCTTCTGGTTCTTCTCTGCTGTC
>SL2.50ch08:64720045-64720085
GCCAAACAGAAGATGAAACATTTGTTACAAACACCAAAAC
>SL2.50ch08:64736409-64736449
CAAATGAAGGGTACTTTATTCTACTTCTAATAGCTCAAGA
>SL2.50ch08:64752378-64752418
CACCCGCGAAAGGCCCTTCCTTTGGGACGAGAACTCCAAG
>SL2.50ch08:64809581-64809621
GAAAGAGCTCCCATGACATATTCCTGATAATATGAGATTC
>SL2.50ch08:64824993-64825033
CCTGAGCTTGAAGAACCTTGATTCGAGAGGCATTGAGTTG
>SL2.50ch08:64880246-64880286
TGAAGAAGCTGCCATGGTTTATGACCACGCGGCTATTCAG
>SL2.50ch08:64898524-64898564
TTTAGCAACTTACATAAAGGAGCATTCGTGTCAGAGGAAG
>SL2.50ch08:65030920-65030960
CATGCAGACAACCTGAAGCCAAGAACACAGTCAAGACACC
>SL2.50ch08:65048145-65048185
CTGATATTTGCAAAACATGCTCTCTCCGTTCCAATTTAAG
>SL2.50ch08:65179808-65179848
GAATCACTAGGATCATTATTTGTAGTTGCGCAACAGTTTG
>SL2.50ch08:65306462-65306502
GAGGATTCCTGCAACTGTGCTTGTTCGCATGGTAGTTGTG
>SL2.50ch08:65339669-65339709
AATCAGAGCCATGGCCTCTCCAGCTGTTTCAGCTCCCAAG
>SL2.50ch08:65361644-65361684
GTAAAAAAGATGCTCTGTATCATGAGCTATGGCAGTTGTG
>SL2.50ch08:65445310-65445350
CTTCAAATCCTATGTCGCCGTTTCTCGTATCGGCTGCTTC
>SL2.50ch08:65492957-65492997
GAGCGTATGGTTCGTGAAGCAGAAGAGTTTGCTGAGGAAG
>SL2.50ch08:65525841-65525881
GCAAAACCCATAGCTTCGGTTCAGACCCAACATTATCCAG
>SL2.50ch08:65588919-65588959
TATGGCACAGGTGCAACTCAAAGCTTTCATGACAACACAA
>SL2.50ch08:65604283-65604323
CTAGATACAAGGTTGTTTCTATTGGTTTTGAGTAAGCAAC
>SL2.50ch08:65686336-65686376
GTCTGTACACCTCTGCTTTGTATCCAAGTAAGTTTGTTTC
>SL2.50ch08:65712304-65712344
TCCACAATCGTCAAGAATGGTGGGTTTATGGCATATTTTG
>SL2.50ch08:65755273-65755313
GTGAAGCGTTGTGTCTTGGAAATGCCTCTAGTTTACGTTC
>SL2.50ch08:65794035-65794075
ATCAAATTTAGAGCGGAGTGACTCTGCTAGTTTACCTATG
>SL2.50ch09:7570-7610
CATTGCACCAGAATTGACACGGACAGGGAAGGCCTCAACG
>SL2.50ch09:34975-35015
TTGTAGACGTAGAGATACCGACCCTCGATGAAGTAGATAG
>SL2.50ch09:50195-50235
AGTGGAAGGTGGTATTAGTAAGTCACCTTTTAAACGGTTG
>SL2.50ch09:70356-70396
CGTACATGCTATAATGTAAGTTCAGTTCTATTGTATGCTG
>SL2.50ch09:146370-146410
AACTGTATATAGACTGATTGCTCCTATATTATTCGAGTTC
>SL2.50ch09:164131-164171
TCTCATAGCATACCTAAATTGGTATGTCTAGACAATGATG
>SL2.50ch09:179826-179866
AGATGATTAGTCTACAAATATGCACCATTATCAACAAACC
>SL2.50ch09:279604-279644
ACCCCTCCTCCAATGGCGTACACAAGATTTTTTGCAAGCG
>SL2.50ch09:294643-294683
TTCCCCTGTAGTTTGTTGTCCTTTGATTTTTGATACTGTG
>SL2.50ch09:414296-414336
AATTTACTAGTAGAAATTGCATCAACAACAACAAAAACAG
>SL2.50ch09:436449-436489
GTAAGTAAATGAATTCATTTTCCCAAAAAAATGTCGAAAC
>SL2.50ch09:468683-468723
ATCGCCTTCTTTTTCTCCTGATGCTAAATGAGTACAAACG
>SL2.50ch09:541534-541574
GCTCCCATCGTCGCCATGCCCATGTAAATTTAGCTCATAC
>SL2.50ch09:556897-556937
ATTTCCTATATTGCTCGGACTCTTCAAATATGCCTCTCAG
>SL2.50ch09:696069-696109
ACCGATAGATGAGAAGCAGAGAAAGCCGTTAGCTCTTATG
>SL2.50ch09:744500-744540
GTCATCTCTCTTTCTCTCTCATATCAGATAGAAAATGCAC
>SL2.50ch09:790870-790910
GGCTGTTAATTGGCAAAGAACCTGCGGGAAAACCACTCTG
>SL2.50ch09:811188-811228
CTCTGAGATTTGTGTCTGGCATTACAACCACATTTACTCC
>SL2.50ch09:842303-842343
ACACAACAAGCATAACAGGCAAACAATTAACATTTTCTTC
>SL2.50ch09:888463-888503
GAATCTCATCGGGTACAAGAAACTCTAGGTATTTCCTTTC
>SL2.50ch09:908159-908199
ATGCTATTAGCAATCAGGGCAATGACTTATTTATGTGAAG
>SL2.50ch09:923656-923696
AACCATAGCACCTAACCATGCCAAAAAGCAACAAAAACAG
>SL2.50ch09:938638-938678
GAGGACTCATATTGGACTGATAGGATTATTCAATGCAACC
>SL2.50ch09:956513-956553
ACTCCACCAACCAAACCTTACAATGGAAAAATAAAGAAAC
>SL2.50ch09:987999-988039
CTGTTGCCGCCCCCGCATCAGATCCTCCAAAATTGACTAC
>SL2.50ch09:1003076-1003116
ACTCTTTTGTAGGGGAAAGAATTACAGCTCGGACACCATC
>SL2.50ch09:1075065-1075105
GGGAAATGGTGTTATGGGTAGAGAATAGAGAAATCAGTAG
>SL2.50ch09:1126771-1126811
AACTTTTCTCATCTCCGACGTCGTATTTTCTCTTCTAAAC
>SL2.50ch09:1176652-1176692
TATCCTAGGGATACACTTTAACGATAACAATCTACTCAGG
>SL2.50ch09:1192779-1192819
GAGCTATGAATGGTGACGGAAGCTCCAATGCTCCGATTTC
>SL2.50ch09:1208627-1208667
TTGGGAACTTTTATGAACTTGGCCCTTTTCGTGTTTCGTC
>SL2.50ch09:1315464-1315504
AAAAATTTCCTCTTCTTAGGTGGAAAAGACAAAATTACCC
>SL2.50ch09:1333644-1333684
GCATGTTTGAGACTAATTCCACAAGCCATGGGCTGACACG
>SL2.50ch09:1348683-1348723
GGTCACGAGTTTAATCGTGAAAACAGTTATTGATACTTGC
>SL2.50ch09:1401673-1401713
GGACCTCACAATGGTAGTTTCACTATTTCATTTTGTGTGC
>SL2.50ch09:1462025-1462065
TAATCGGGTCAAATATCATATGAGAAAAGTAAGCTCTCTG
>SL2.50ch09:1516046-1516086
TTATCAACACACAATTTATTCATTCCCAAATAACAAAAGC
>SL2.50ch09:1591069-1591109
TCAAGAAACACTCATCAAAATCAAACAAAAGGGGACTTTG
>SL2.50ch09:1621232-1621272
TTTCTGTTGATACTATGAATCAAAACATTTTTAGCCTCTG
>SL2.50ch09:1750687-1750727
GCTGGTCTTACTGGCAGGAAAATCATCATTGATACCTACG
>SL2.50ch09:1767389-1767429
TTCCATCAGCGAGTAAATAGGCAGGCTTAAACTTCTCTTC
>SL2.50ch09:1835519-1835559
TACATGTTCGGTCTCTATAGTGATGAAATCAAATCATCGT
>SL2.50ch09:1867400-1867440
CAATTTACATAACAGGCCATTAACTCAATCCATTCAAAAC
>SL2.50ch09:1946116-1946156
GAGGGGAGTTCAAGTTAAAGATTCAATCTTTTTGGTTTGG
>SL2.50ch09:1961259-1961299
TCTTGCTTGGAGCTGTTCAGGCCTAAGTTCTGTATTTGAG
>SL2.50ch09:2100908-2100948
TCAAAATATCAAGACCAGTGACATTTGTTTTCTCTAGGAC
>SL2.50ch09:2139110-2139150
AACATGTTTTCTTTTGTTACAGAAATATCCTTGCCACCAG
>SL2.50ch09:2170440-2170480
TGAAGTAAGAGTACCCGGGCTTAGAAGAATAGAAGAACAC
>SL2.50ch09:2191567-2191607
ATCACCCGCTTCTTTTGCATGGTGTTCTTCTATTCTCTTT
>SL2.50ch09:2243646-2243686
CCAAAGATGACATAGTAACATTTACATGAACACGGGTCTG
>SL2.50ch09:2258915-2258955
TTTTTGATAATCATGATGTCGGGACCAGCTCGACTACTTC
>SL2.50ch09:2274087-2274127
CTGCTACTCTGTCCTTGGTCCTTGTACCATGCTTCCCTTC
>SL2.50ch09:2309627-2309667
TTCATCTGAACCCATGAAACCCAATAGCTTTGGCTCAATC
>SL2.50ch09:2333799-2333839
GCAGCTGCAGTAGGAAGTGGTGGTGGTGGGGGGGTTGTTG
>SL2.50ch09:2524516-2524556
TGTCATAACGACAAGAACCATCTATAGTCGGACCAAAAAG
>SL2.50ch09:2539854-2539894
GAACTCAGCAATTTGACACTCAGTTAGTTACACTCCTATC
>SL2.50ch09:2555093-2555133
TTGCTGAAAATGCTTGGCCATAAGCCATAATGATTCAGTC
>SL2.50ch09:2593916-2593956
AAGGAGATCTCTATGTGTTTTTCTTTTGGTCTCTCAATTC
>SL2.50ch09:2654515-2654555
TCAGCATAAGCTCATCTATTGCATTTTTCTTATCCACCTC
>SL2.50ch09:2734308-2734348
CCTGTTGGAACCTATCTGGTGGACTGGTCAGACACAAAAA
>SL2.50ch09:2784332-2784372
TCAGTTGATATTTTCTTTGCCCACTTTACACAAGTACAAC
>SL2.50ch09:2800275-2800315
ATTTTCCTAAAGCCATAGTATAAGAGTCAAATAACAGTCC
>SL2.50ch09:2850571-2850611
ATTCTCTAATTTGCAGTGATGACCTTACCGTCAAGATATG
>SL2.50ch09:2865639-2865679
GCATGACCTTAGATGGGAGGGAGTGGAGGTCATGAATTAG
>SL2.50ch09:3066969-3067009
ATAACTTGTAAGTTAAGCAGTGAAAGAAATGCCTTAGTTC
>SL2.50ch09:3110975-3111015
CCGAATTGAAGCGGTGTAAGCAGAAGAGAAAATCACAACC
>SL2.50ch09:3235144-3235184
ATTCGACAACTTCGAACTACAAGATCATGGGATTTTGTTG
>SL2.50ch09:3265893-3265933
AATGGAAAAGTAAAATTGTTAGGCAAGAAACCTTCATTTC
>SL2.50ch09:3327659-3327699
ATTCCCCTTCTGAACATACAATTGATGGCAAACAGTATGA
>SL2.50ch09:3343876-3343916
CTCAAAACGTGCAATACTGCAATATCCTTTTGGGTATGTC
>SL2.50ch09:3557108-3557148
TTTGTACAAAGATGAGGGTCGCCTGGTCGAGGCTGCTGAG
>SL2.50ch09:3587991-3588031
TATGGCTGCTGAAGCTCCTGCTGCTGATGTTGTCAATGTG
>SL2.50ch09:3625623-3625663
CAGGTGCAGGTCTTCCATACCAACCTGACTGTCTTCATGC
>SL2.50ch09:3660637-3660677
AGAAGGATTGGCTCTGACTATGGGTTGGAACTAGCTCTTG
>SL2.50ch09:3736226-3736266
ACAGCGCTAGATCGCTCAGCTTTGATGACAACAGTGTTCC
>SL2.50ch09:3753847-3753887
CTAAGGACAATATTAAAATGCAAATGCCCACACAAAAACC
>SL2.50ch09:3825581-3825621
ATTGTAACATACGTTTTCAGCAAGAGGTTGAATTGAGCAG
>SL2.50ch09:3913077-3913117
TATACATAATCATAAGCAAAATTATTTTCTCTGAGAACCC
>SL2.50ch09:3948004-3948044
AATTGACACAGCGAGTCTGGGAGATTTCAACGACGACTAC
>SL2.50ch09:4031398-4031438
TAATCATCGTCCATTGGATTGATCTGTATGCAAGTTACTG
>SL2.50ch09:4169797-4169837
AGCCGTGGAAACAGTTTTCTTATAGAAATGCAGGTTAAGG
>SL2.50ch09:4215935-4215975
GAAGGGGGGTTGGAGGACTAAAGATATCACACTTCATAAT
>SL2.50ch09:4242404-4242444
TGAGAAATGTTGACATTTTCTGTGGGTGGTTATTCTCTTT
>SL2.50ch09:4259291-4259331
CATTTACCTACTAGTGTAGAATCAAGAACTGACCTTGGTG
>SL2.50ch09:4278423-4278463
AATCAAATTTGACAGAAAATTTTGGATCTTCTCATGATTC
>SL2.50ch09:4359808-4359848
GCTAACAAAACCATTTTGCAGAAGAGGGATATACAACAAC
>SL2.50ch09:4382893-4382933
ACCGGGTTAATGGGTATGAACCGTGGATCTCTATCTTTTG
>SL2.50ch09:4510084-4510124
TATACATCTCTGAGTTAGACTTCCATTCAGGTATTATCAC
>SL2.50ch09:4543397-4543437
ATAATGAGTTCTCGATGAAATCGTCATCAGCTTCATCTTC
>SL2.50ch09:4560173-4560213
GTTTTGTTTTTCTGGGGCAGGCAGCCTATTGGTTTTCATC
>SL2.50ch09:4619734-4619774
CTCAATGGGCCACAACTAAGCTCAATCTCGAAGATATTAC
>SL2.50ch09:4641690-4641730
TGGGAATCTTTTGTTTTGGATTTTTCTTTTTAACTCTTGC
>SL2.50ch09:4706187-4706227
TATCCCTAACTTGCAAACGCTTCAACAAATTGGATAATGG
>SL2.50ch09:4732803-4732843
GGAGGTCCGAGAAGGTAACACAGACCTTACCCCTACCTTG
>SL2.50ch09:4826794-4826834
CTTGGTGTGTTACTAGTTGGCTAAGCTAGCTTTTTCTAAC
>SL2.50ch09:4873144-4873184
TAATTCACAATGGGAAGCCAATTTGTGAGTCAATGGTAAT
>SL2.50ch09:5010095-5010135
CTCAACTCTCTGAATTAAGAACATCTTTTGATGAGCAACC
>SL2.50ch09:5033818-5033858
AAAAAGTATACCGGATTATTCGATTTTCCGGCGACTGTAT
>SL2.50ch09:5086584-5086624
TTCAGCAGCACCACTACTCTTCAACTTATTGTTCTTGTTG
>SL2.50ch09:5102713-5102753
GAGTCATTGTCCTCCATTTCTTCCCAAATTATCACCAATC
>SL2.50ch09:5120640-5120680
TTTATCTTCTGTTTTTACTTCAGAACTATCCAATCTGAGG
>SL2.50ch09:5198807-5198847
TCATGGCTGACGAAAGGAGACTTGCATAAGGTGGTTCAAT
>SL2.50ch09:5306525-5306565
GAATCGCGTGATCTTGGACTAAATAAAACACGCAAGATTC
>SL2.50ch09:5483611-5483651
TTTCACCACCTTTAGCTTGGTTTCTAATGGAAAGCCCTAC
>SL2.50ch09:5499172-5499212
CTGTCATGAGTTAGTGGTCCAGGATCTAGGTTCGTCTCTA
>SL2.50ch09:5514789-5514829
TATCATCTCTTTTACTCCAAGAAGACATGGAAGCATACAC
>SL2.50ch09:5596276-5596316
CTTCCTTCAGTTGTGACCGACACCCAGATGAACAATTCAC
>SL2.50ch09:5643879-5643919
CCACATAAGTAGCAGAAATTGAACCCAATAATCACAAAAC
>SL2.50ch09:6050050-6050090
CAAGGTAACATTAAGAGAGGAAAGAAATTAAAGCAAGTCC
>SL2.50ch09:6067422-6067462
ATGTGATTACTGTCTCCAATGCTTTTACTGCACTTGATTC
>SL2.50ch09:6111784-6111824
AAGTAAATTGCACTTCACTTTTGAATTTGAGTATTTATGG
>SL2.50ch09:6275106-6275146
AGTGCAGCTGTAAGTATTCTTCATCTCCTATAAGTTAGTG
>SL2.50ch09:6770418-6770458
GTACCCTTTTGGGATTGGCCTAGGGTCTGGTTGTGCCTTG
>SL2.50ch09:6806489-6806529
GCACATTCATCAATATCTACCATAAAAGCAAGAGTCAGTG
>SL2.50ch09:7021030-7021070
AGAAACTAATAGCACCAATAGAAGCACCTGCACCGGCAAG
>SL2.50ch09:7302982-7303022
TGGAATCTATGCCTATTCCTCAACCAACATGGTCTACAAC
>SL2.50ch09:7373185-7373225
ATAGCTACAATTACCAACGAAGATACAGCTTTACAGAGAC
>SL2.50ch09:7427346-7427386
AATACACTCGAGTTTCTCAGATTCATCGACTATAAATACC
>SL2.50ch09:7854736-7854776
TTATTGCCGGCGTCGGAAAGCTCACTGAGTCTGTATCAGC
>SL2.50ch09:8041700-8041740
AAATTGTGGACTAGAGACACTTCTCCTCTTCAGTCAAATG
>SL2.50ch09:8147588-8147628
CTCTAAACCGGAATCTATCTCCGACGCCACTCTCCGTATC
>SL2.50ch09:8162604-8162644
TACGCCGGCGCCGGCGATCCTCAGATAACCAATCTCGGTA
>SL2.50ch09:8285141-8285181
ACTGATTATTGGTTTGTTCGAACCGCATTCTGTACTCATC
>SL2.50ch09:10656485-10656525
CTTTTTAGTTAGTTTCGTGTAGTATCTGAGAGATTGTTGC
>SL2.50ch09:10789965-10790005
CAGCCTCCATCTGCTACTTCTCGCTGCTGCCTGCAGTTCG
>SL2.50ch09:11222775-11222815
CCACAGTGGAGTTTATGCATCTACTTTGTTTGTGTTCAAT
>SL2.50ch09:11274864-11274904
ATCGTAACCTGGGGATTCATTCAAATCCTTCTTTCCTTTG
>SL2.50ch09:11297388-11297428
CCCATTCTACTCCTCTTGCTCCTGAATGTAGAACCTAACC
>SL2.50ch09:11384010-11384050
TTGCTACTCCGGGAAGACTTATAGATCATTTACAACAAGG
>SL2.50ch09:13537283-13537323
AACACTTCTTCTGCTTATAATTCTAGGAGATTTTGTTCTC
>SL2.50ch09:13622875-13622915
TCTCTTGCCCTTAACATGCCTGCAGTCACCACTATGGCTA
>SL2.50ch09:13638308-13638348
TTCGCCTCAAGAATAGATAGATTGAGAATTGTTGTAACTG
>SL2.50ch09:14485091-14485131
CGTCGGAACCACATTTTTCGTCGTCTCCATATGGGTGTGC
>SL2.50ch09:14519509-14519549
AATCAGTGTAGGTTTTTAACTACAACAAAACTCCATTACC
>SL2.50ch09:14534519-14534559
CAGTAAAACAGTCCCAGGGAATGAAGCCTGGTTCGGATAG
>SL2.50ch09:15003796-15003836
TCTGCTGTTTGATTGCATCAACAGAACCATTACTGAAACG
>SL2.50ch09:15823780-15823820
CGAGGTACATCGAACAACACTCCATCATCGGGTACATCAC
>SL2.50ch09:16668876-16668916
GGAGAAAAAATTAAGAAAGGAAGTCCACACTAACGAGTTT
>SL2.50ch09:16999748-16999788
CATATGTGCCATTTCACATTACCTGGCTAGAGGCAAAGAC
>SL2.50ch09:18098174-18098214
GGGGTGAGCTCCCCCAGCTAGAAAAACTGATATAATTGTG
>SL2.50ch09:18368725-18368765
GCTAATATTCAGGTCTCTGGAAGCAGATCAACTGTTATGG
>SL2.50ch09:18614040-18614080
CATTCCCCTACCGCCGTCGGGGGCTAATTCACAAGCAACC
>SL2.50ch09:18640508-18640548
CCACCCGAGTATATTACCTGCTCTCTTTTCTCAGGTCAAG
>SL2.50ch09:22834540-22834580
TCTTTTCCAGGCAGTGGCGGTTAGATGCAAACAATAAAAG
>SL2.50ch09:25442362-25442402
CTCTCTCTAGCTTAGCTTACCTACATTCTCTCTCTCCATC
>SL2.50ch09:25704895-25704935
TTTCTCAATTTAATTTATGCATTGCTATCAAAATGTAGCC
>SL2.50ch09:25754739-25754779
ATGTCAGGTATGTCTTTCTCCAAATCTATTTCCTTGTTAT
>SL2.50ch09:27657794-27657834
GATTCATGTCAAGACTTCCTCTACCTGCGATTTGTTCATC
>SL2.50ch09:27675668-27675708
TAGGTATGCTACTTGTACAGTGGTCTCGTCTTTGTTGCTA
>SL2.50ch09:27866894-27866934
TACTGGATCTTTCTCTGATTAATATCAACACGTAATAAGC
>SL2.50ch09:28024657-28024697
CAGGTGAAACTAAAACCAGGTGAGCCCTTAATCCATTTAC
>SL2.50ch09:28214761-28214801
TTGATACACCAAGGGATTAAGAAGTATAGGTCTAGACAGG
>SL2.50ch09:29626020-29626060
AGCAAGATATGGGGGATTCAATTGGAGAACTTGGGCTTAC
>SL2.50ch09:29715997-29716037
TCTACTATTCACCACGTAATCATTGTGTCTCTGTGTTACC
>SL2.50ch09:30580638-30580678
TCATGAACTTCATACAAGAATAGCAGTGTGCGAATGCAAC
>SL2.50ch09:33704594-33704634
ATTGGATTGTATGAGATCTGTACGTAGTTTGATTTCACAG
>SL2.50ch09:34481201-34481241
TTGCTGGTTAATATCCCTACAGAACCAACGCCAGTTATGG
>SL2.50ch09:36915262-36915302
AGCAGGCTTTTGAATGGAAACCAATTGACAGGATCTTTAG
>SL2.50ch09:38363766-38363806
TAAGCAACTGCAACCAAAATCATTTTTGATAACAAAATCT
>SL2.50ch09:40069930-40069970
AAATTTGTAGAACCTCAGCAAACAAAACACCTCTCTCTTG
>SL2.50ch09:42201243-42201283
TTTATCACGCTTCTCAAATTGAACTGCATCATAAGCATGG
>SL2.50ch09:46192043-46192083
TTCCATCAAAAGTGTAAACATGCACCCAAAAGTTTCCAAG
>SL2.50ch09:48783968-48784008
CAGGTTCAAACCATTGAACACATCGCCTTATCATAGTTTA
>SL2.50ch09:48799001-48799041
TCCACTAGTTTGAGAGACTTTTTACCTTTTCTTCCTTTAC
>SL2.50ch09:49222326-49222366
AGCAATCAATCCAACTAAAAGAGCAAAACACCACTTTTAC
>SL2.50ch09:49837490-49837530
TTTTCAATAATAATGGATCCGTAGTAAAATACACGCACAG
>SL2.50ch09:50494251-50494291
CGGTCTGTAAACTCATCGGTTTTGTTACCGCCGATGAAGC
>SL2.50ch09:51048113-51048153
AGCAAGCTTGGTAATGAGATCAGGAACTTGAGCAGTTGTG
>SL2.50ch09:51563585-51563625
CAAAGATGAAAGACTTGGAAGAGGCAGTTATGGTTTTAGC
>SL2.50ch09:51694064-51694104
AAGCGGCCTCCGCTGTCCATACAAGTGAGTTTGACTCTTG
>SL2.50ch09:52235969-52236009
TTGTTTTTGTTGGTGTGCAAAATCCAACACCAGTACAAGG
>SL2.50ch09:52553965-52554005
TCTTAAACTCGTTTACAGAATATGGATTCAGAACAAGCAC
>SL2.50ch09:53881018-53881058
GAAAAAATGGACAAGTAATTCGGGACGGATGGAGTATGAT
>SL2.50ch09:54213990-54214030
TTACGTCCACAATGCAAGTAAGCCCTGAACTGTTCTTTCC
>SL2.50ch09:54467641-54467681
TTAATTCTTTGTCAGAAAGCTGGCAATTATGCTGCTTCAG
>SL2.50ch09:55007794-55007834
CTTGCTCTATGTCAAATTGAGAGTACATTGAGACAAACTC
>SL2.50ch09:56049418-56049458
TTCTTCTTGGTATGTCGATAGATGTTCAGTCCTCACAAAT
>SL2.50ch09:56363933-56363973
CATAGTTAGAGATTTCCAGCTAAATGTCTGCCAAGGAATC
>SL2.50ch09:56979931-56979971
AAGTTTTATCGACGACAACAAAACCTATGAAACTGCAACC
>SL2.50ch09:57509535-57509575
CTAATATTGGTGGTTAGTTACCCTTAATTTACCATAGTTG
>SL2.50ch09:57571455-57571495
ATGCGTTTAAAATTTGGGACAGCAGGAACACTAAAAGAAG
>SL2.50ch09:57879421-57879461
ATTGAACCATTTTGTGCATTTGCAGTGCTGTTTCTATTCG
>SL2.50ch09:58530998-58531038
GTCACAGTGTACTATCATCAAGTGGAGATAAAAAGAGAGC
>SL2.50ch09:59111837-59111877
CTCCTATCATAAGGCTGCTCTAATAAATTCCAACCAACAC
>SL2.50ch09:59924497-59924537
GTAACCAAATCTGTAGAAGTTTAGCAGCAGAAAACCCTTT
>SL2.50ch09:60106067-60106107
GAAGGCTTCAGTAAGTCATTTTCCTTCTCTTTTTCTCTTC
>SL2.50ch09:60290967-60291007
GATGCCGGTCATACATTTGTGATACAAGTTATAGGCATTC
>SL2.50ch09:60419550-60419590
GAGAAGAAGGAGAGCTCGAGAGATTTCTCATTTCATTTCG
>SL2.50ch09:60459348-60459388
TACCGACTAAGCCATAGACAGAAAATTGGAAGACACCATC
>SL2.50ch09:60550185-60550225
GCCTACGGCCATAGGACAAAACTTTAATTTGAGGCGCAAT
>SL2.50ch09:61321716-61321756
TAAAGGAACATTAACACGTTATGCAAGTCTGCTCTAACAC
>SL2.50ch09:61433212-61433252
AACCTTTCAACAAGGGTAATAAGGGAGCGAGTGGAAAATC
>SL2.50ch09:61492702-61492742
GTGAGTCGAGCTTACTGGGTTGTATGTTTCCTTCTTTCTC
>SL2.50ch09:61509541-61509581
ATTTTCCTGGTGAACAAGCCCATCTGTTTAAACAAAAAAA
>SL2.50ch09:61717276-61717316
TGAGATACTTCTATAATTCTAATATTCACTGGACACATGC
>SL2.50ch09:61757777-61757817
AAAAATAAGAAACAGCTACTACATCTCATCTTCCTCTTTC
>SL2.50ch09:61906026-61906066
GGTATAACTTTTAACTGTTCGGTATCCTTGTGTCATCATC
>SL2.50ch09:61980604-61980644
GGAACCATTACAGGTCACCCTCCTTATCTTTCTTTCTTTC
>SL2.50ch09:62080331-62080371
CGATGGAGCAACCTCACTACTATGGTCATCATGCTTCTTC
>SL2.50ch09:62169091-62169131
TCAGATCTAGCTAAACCCTAGGTTTCTCCGGCGACCGTTG
>SL2.50ch09:62344648-62344688
TAGCGCTCTCAATTATCATCGCAAAATGAGCATAACAAAC
>SL2.50ch09:62393513-62393553
CCAAAATATCCGGAATATTTTAACTTAATTGGTGAACCTG
>SL2.50ch09:62443795-62443835
ATGAGCACCTATTTGATAGTGTAAGTTGAAGCTAGAGTTG
>SL2.50ch09:62771366-62771406
GTTATCGTTTAATCTTCGGTATCTGGTTTTATTTCAGATG
>SL2.50ch09:62917409-62917449
ATTTCCCCCCTAATTCTCTTTATCTCTCAATTGGTTTTAT
>SL2.50ch09:63069659-63069699
CCCCCACAAATGGCTTTGCAAAAGACCTAGAAAGCAAAAG
>SL2.50ch09:63177476-63177516
TGTTATAAGCTGCTGGCAGAATAGGAGCTTCTACAATAAC
>SL2.50ch09:63339759-63339799
GAATTACTCGAGCCTATGGGTTGGAGCAAGGAGATTGCAG
>SL2.50ch09:63396548-63396588
CTGAACTCAGAACGGAGGCGCCGCACAGTGGGGGAGAGAG
>SL2.50ch09:63456955-63456995
CTTGAACTCCTGTCGTAGGATATCGTGTTGATCTCTCTTC
>SL2.50ch09:63515260-63515300
TGCAATGGAACTCGATCCGTTATCCAAGACCTATATTCTC
>SL2.50ch09:63660912-63660952
TTGCTAATAAATCTGGCGCCCAGGTATAATTTTGATTCTC
>SL2.50ch09:63726155-63726195
CTCTGCACTACTTGTAAGGCATAAACAAGAAAAGAAGAAG
>SL2.50ch09:63815145-63815185
TTGTGAAACTCATATTTTCGAGCTGTGAGATGGTTTTCTG
>SL2.50ch09:63830498-63830538
TAACAAGGGTGAGTGGTGGAGCCAGTAATTATTGATAGTG
>SL2.50ch09:63901303-63901343
AACTTAAATCTTGATATCTCATGATTTTCAGCGTTAGGTG
>SL2.50ch09:63944002-63944042
ACCTCAGGTAATTTGTTTCTATAAATGTCACTGGCATATG
>SL2.50ch09:64083118-64083158
GGTGTGTTGCTCTGCCTATAATATCCACTCTCTTTCTATG
>SL2.50ch09:64098662-64098702
TTGCAGACTGATAGAGCTGTAATGCTTGATGAAATTGTAG
>SL2.50ch09:64129089-64129129
CGAACACCCTTCACCCAAAAATTATCCTCCGAATATAACG
>SL2.50ch09:64144192-64144232
ATTGGGAATTTCAATACGGGGCCCAACATCGGGAAACAAG
>SL2.50ch09:64285283-64285323
TTTTTTCTGGTTGATTTTACCTTTCTTCAGTTGAATTTCT
>SL2.50ch09:64355074-64355114
TGTGTCTCCAGCCTGCATATTTCTCCACTAATTTAGAATC
>SL2.50ch09:64437883-64437923
AACAGGTCACTTTTGTAAGCTGGCATAAAATCTCCAACCA
>SL2.50ch09:64545115-64545155
TTGCTGATGTTCGTGCTATGTGTGAAGAATGTCTTGTATC
>SL2.50ch09:64687694-64687734
GAATTGTCCACCAGGACATTTGTTTTTGTCATTCTTTAGC
>SL2.50ch09:64736312-64736352
ACCCCATCAATGGAAATCAACAAATTTCCCCTCAATTATC
>SL2.50ch09:64751806-64751846
GCTTCCTTTGAATTTGTTACTACTCTATGCATCACACTTC
>SL2.50ch09:64813743-64813783
CCAACAAAACTAATTAGTATCGCGCAAAATTATCTAGTGG
>SL2.50ch09:64850503-64850543
TTTTTGTTCTGTGTTTTTATTCTTGCGAGTTGTTTTGGAG
>SL2.50ch09:64868496-64868536
GAATCACCACAAAGGAAAAAACTTTGTCCAAAGTACTTGC
>SL2.50ch09:64906360-64906400
AAATACTAGCAAAGATTGTTATCAAGGACAATCCAATGAC
>SL2.50ch09:65105592-65105632
TGGTCAGTGAATGAGTAAACTATGTCCAGTAGAGCAGCAT
>SL2.50ch09:65189902-65189942
AGGATAATTGAACATAAAAATGGAACAGAGTTATGTGGTG
>SL2.50ch09:65216976-65217016
AGACATGGATTCGGGGAAGTATCCCCACGCCAAAAGAACG
>SL2.50ch09:65244803-65244843
AGGTAAATTTCCAATTAAAATGACAACAAAATCAAAAGTC
>SL2.50ch09:65267928-65267968
AAAGGATAGAGTGGGACCCTTCGATTCTTGATCATCTCTC
>SL2.50ch09:65330795-65330835
TTAGTTCTTTTACACTACAAGAATAGCGGTTGCTGCAAGG
>SL2.50ch09:65445813-65445853
CTGTGTTTTCCATCGTCACCGACAGTCCTCTAGCCCATGC
>SL2.50ch09:65473582-65473622
TTGTAGCATATGCAGTCCCAAGGCTTTTCATGCTATTTGG
>SL2.50ch09:65512186-65512226
CTATTGGCAATTTAACTAATCTCCAGTATCTTGATTTGTC
>SL2.50ch09:65558103-65558143
AGAAGCTTTTCTACAGACATACCAAGAAAGGTGCAAGATG
>SL2.50ch09:65578378-65578418
TAACCCAACTCTGGTTGTATGACAAGGATATCGGGAGATG
>SL2.50ch09:65604502-65604542
TCTTCATAATTTTATCCACTATATCGGCGTCAATTTTACC
>SL2.50ch09:65681570-65681610
ATCTCAGCCCCTCTTGTGATTTGTGGAATGATCCATTTTC
>SL2.50ch09:65768964-65769004
GATGCTGCCCTCAAGTAAGTAGTTGGGGTTCTTCTATATG
>SL2.50ch09:65810029-65810069
AGATGTAGAAGTTGTTTGGAGCCTATCATTGCAGCATGTC
>SL2.50ch09:65953444-65953484
ACTACAACCTATGCAAGCTAATGTAAATGATAAGGATCTG
>SL2.50ch09:66014001-66014041
AAGTGGGTCTTTTTGAATTTTGATCTATGATTTTGCGAAG
>SL2.50ch09:66029149-66029189
CTTTTTTCTTACGTCCTACTTTTTAGGTATCGATTAAACC
>SL2.50ch09:66081428-66081468
ATTGGCTGTGAAATATGGAGATGTTGATTCTGTTCATGTG
>SL2.50ch09:66097667-66097707
ACATGCTGCTGCGGCTGTTGGAACAATGGTTGTATTTCAG
>SL2.50ch09:66142078-66142118
GGGAATTGAAGAGGGGAGAACGCAATTCATTTTGATTTTT
>SL2.50ch09:66172515-66172555
TGTTGTTACCTGCTTAAATGTCAACTCAGTCTTGAACTTG
>SL2.50ch09:66234014-66234054
CATTGAAACAAAAATCGTCTACAACTTTATTGTTGTATCG
>SL2.50ch09:66308386-66308426
TAAAACACCTGAAGTTAGCGGAAAATTGACGTTCCCAATC
>SL2.50ch09:66360653-66360693
CTGTTAGCGTTTTCGCTGCTCCTTTAAGCATTATGGTACG
>SL2.50ch09:66492177-66492217
GTGTTGGTCAATAAGATGCCTTATCATGTCTAAGAAAAAC
>SL2.50ch09:66507770-66507810
GAGATAAATCCTCTACCTAAGTGTACAAAAGAGAGTAGGC
>SL2.50ch09:66527772-66527812
TGCTTGATTCGATCAAAGCCGATGGGAGGAATTCACTGAG
>SL2.50ch09:66659300-66659340
TGTGCAAACAACAAACTTCAAAACATGCTAAAGTGGAGAG
>SL2.50ch09:66735155-66735195
CTTCTTCAATAAGTTGTCTGGTCTCACCAACATCATTTAC
>SL2.50ch09:66750910-66750950
GGACTCCATCTTGAGGCAAGGTCTGGGGATCCCTCCACTG
>SL2.50ch09:66822906-66822946
GCTCTCTTCAAGATGTTGCAAGAACCAATCAGGGCCTTCC
>SL2.50ch09:66993689-66993729
TTGATACCTAAGCTGATAAGACCCTTCTAATGCGAAACTG
>SL2.50ch09:67035687-67035727
CAGATTCCGGCTCCACCAATTGCAGATTCTTCTTCTCAAG
>SL2.50ch09:67087533-67087573
GTCCTCTATTGACATGTTTAGTTGTAAAGGGAGCATCTTG
>SL2.50ch09:67141369-67141409
AACCGAAACTTAAATACTTCAGGCATAGCAACTAATTACC
>SL2.50ch09:67268111-67268151
CAGGTCCAATTTTAGCAGCAGCACGAGTACCTAATTTTCC
>SL2.50ch09:67287544-67287584
CGCTTGTTCTTCTTCTCTTAATTTTCCTCCAAATCCCATC
>SL2.50ch09:67307103-67307143
TAGTCTACGATTACATATGGAAGAGTTCCGGCCGAGTTTC
>SL2.50ch09:67338539-67338579
GTTTCATTTCTGCTGCTCAATTTGAACTGACAAGCTTAGG
>SL2.50ch09:67369619-67369659
CGTATAACTTCTCTAGCTGACGTACTCATACGTCTAACCG
>SL2.50ch09:67384816-67384856
AGACTACTGTTTTCCCAAATTATGGTGCCTCTGTTTTTAG
>SL2.50ch09:67461192-67461232
GCCCAAAAGCTGATGAAGATAGAGAGCAGAAAAAGGAGAG
>SL2.50ch09:67508660-67508700
AGAGATGTTGGAGAAATGGCTTGGAGTGGTTTGTGGCAAG
>SL2.50ch09:67544751-67544791
TCTTCCTCTACCCTGCTAAGCTCAATATGCCTTCTACCAC
>SL2.50ch09:67582284-67582324
GAATGTGGTTTTGACAGTTCCAGTATCATTTAGCCGATTC
>SL2.50ch09:67667014-67667054
ATACATAGATAACTAACTCTCATTTACCTGAAGGATCCAG
>SL2.50ch09:67890842-67890882
AAGATACTTTGACAACCTAAATCATTATGGTAACTACTGC
>SL2.50ch09:67915392-67915432
GTACGATATTTGTGTTCATTACGGCCTAGCTATACCTTCC
>SL2.50ch09:68093073-68093113
TTTGTTGTTCTCAGCATCGACTCCGAAACCAACGATCCTC
>SL2.50ch09:68192222-68192262
CCTGCTTCAGCTTTAGCTGGATCGATGAGTATATCCAATG
>SL2.50ch09:68217624-68217664
CTATTTTTGAGGTTAGATCAAAATTTGTAGGCACCAAAGC
>SL2.50ch09:68297171-68297211
ATTCAATCAAACTGGTTCCCCTTGCTACAAAGAATGTAAG
>SL2.50ch09:68322089-68322129
CACACAGTCACTGTACAACATTCACTTTCTCATTCCTTTG
>SL2.50ch09:68345789-68345829
ATTCTTCTTCTTCTTTCTTGTTTCCTCTCTTTAATTGCAC
>SL2.50ch09:68401132-68401172
AATTGTTCGAGTTTGGAGGAACACTGTGCCGTATAATTTG
>SL2.50ch09:68457967-68458007
GTGGACAGCTCAGGCGAGGTGTGTGGAGCAAATTTTAAGG
>SL2.50ch09:68544478-68544518
ATTTCGTTTTACCTCAACATATCCCACTTTCATGGCGTTC
>SL2.50ch09:68580846-68580886
ATTCTGTTTGTTTGATGTGTCTGATGATTAGTTGATGTTC
>SL2.50ch09:68705163-68705203
TTGAGTCTTTGCTGTAGGCAACAAAAATCCCAGCAACGTC
>SL2.50ch09:68737615-68737655
ATCGGCTCGTGAGAGCAGCTCAATGACTTGATTCAAAAAC
>SL2.50ch09:68799178-68799218
CATACTTGATTTCAGGAACATCGATTGGACTGCTACATAC
>SL2.50ch09:68818691-68818731
GTCCTAGATTCTTCAACTCCATACTCCGTCATAACCCAGA
>SL2.50ch09:68868619-68868659
GAGAATTCTTTAACACTTTCACTACTCTCCACAATTCCAG
>SL2.50ch09:68883738-68883778
TCAAAAAATCATCACACTTTTTAAACGCATGCCACAAAGC
>SL2.50ch09:69015042-69015082
GTATGCATCGCTGGACTTATCTAAGTATTTTGGATTTCTC
>SL2.50ch09:69068901-69068941
CACACCTAAGATACAAACCTATGTCAAGGGGATTCAATAG
>SL2.50ch09:69268396-69268436
CCTTTAGAAAGCTGATATAGTCTAGCATGCAAACCAAGTG
>SL2.50ch09:69357969-69358009
AGCCGGTGATCTCGGTATAGCAGTGGCCTATTTTTCCATC
>SL2.50ch09:69380994-69381034
TGGGGTTGTCGCCTCCAACCTCTTCCTCTTCTTCTAGTGG
>SL2.50ch09:69438314-69438354
ATAATGTAGTCCGCGTACATAATGCTAGGAGTAGGGGAAC
>SL2.50ch09:69484755-69484795
AGTTTTTTGTTGGGAAGTTGCTGTAATTGGTAGTTGCTTG
>SL2.50ch09:69519184-69519224
TCAGCACGACAAGGGGCACGTGTATGGCTAGGGACATTTA
>SL2.50ch09:69570630-69570670
TTCTCCTAGTGATGATACAACAACCTCAATTAGCCCATTA
>SL2.50ch09:69587507-69587547
CTAGTGATGAGCATCGCGCTCCAAACAACTTTCAGTAAAC
>SL2.50ch09:69650620-69650660
CATCACAGACACTCCCTGAGAATGCTACCATAATAATTGC
>SL2.50ch09:69758299-69758339
TTTCCATTTTTCCATCAGGCAGAGCATTCAAAAATTGGTT
>SL2.50ch09:69791366-69791406
CGAACTACTCATCTGTTAACGTCTGAGCGAAATACCATTC
>SL2.50ch09:69806538-69806578
AATTACTGTTACCATGAGTAGATCATGAAGTTAAAATGTC
>SL2.50ch09:69821712-69821752
CTTTCATGACATCGAAGAAGCTCTAGCCTTCTGCAGAAGC
>SL2.50ch09:69836909-69836949
TAGCCATTTCTTCTTCTTTCTTCATAAGCTCTTTCTGAGC
>SL2.50ch09:69859124-69859164
AAAATTCAAAACTTTCATAAAGTTTCTGGCTCTCAATATC
>SL2.50ch09:69925187-69925227
GGTGCAGGAGGAGGTATTGGAAAAGGTGGTGGCATAGGTG
>SL2.50ch09:70060718-70060758
AGTTCAATTGCAACAACTTCATTTTCTTCATGTGTTAGTG
>SL2.50ch09:70078508-70078548
AGATCGATGGCTTAGACAGGTGGGAAGAAATTACGACTAC
>SL2.50ch09:70104687-70104727
CATGCATACTGCGATTTTTTGAAATAGGGTTAATTTCACG
>SL2.50ch09:70234596-70234636
ATAAAATTGTCCAAGTGCTGCAGAATTTGGATACATGATG
>SL2.50ch09:70315891-70315931
AACATGCAACCGATTTGTTTCATTTAGTCCTTTTTCTACC
>SL2.50ch09:70398758-70398798
ATTTGTATGTTTCTCCACCTTTGTTCTCCTGTATCTTTAG
>SL2.50ch09:70413810-70413850
CAGTGTACCTTTTCATTGGCTTTTAAGCTTTAATATTCTG
>SL2.50ch09:70447763-70447803
GACGTATGATCGCCTTAAACTTCACCTCCCGCGACAATTC
>SL2.50ch09:70462962-70463002
AGATTTTTTCCTCCAATCTTCTCTAATTTTCACTGATTTC
>SL2.50ch09:70500630-70500670
GTGTTGCAAGAACCAGTTCCCAAAAGGTGTGTTTTGTATG
>SL2.50ch09:70518959-70518999
CGAGGACATAGAGTTCAATTCCCGCTCTCAATTCACTTCC
>SL2.50ch09:70593718-70593758
AATTGTCATTTCATTGTGCTTCAAAAAATGATGATCTCGG
>SL2.50ch09:70738965-70739005
GTTCTTTATGCATTGGATCTTTCAAGCTCAGTACTTTACC
>SL2.50ch09:70754688-70754728
AGTCCATTAATGACCCTTGTTACAATTCAGCAAAAGATAC
>SL2.50ch09:70922569-70922609
GTTACTGCTCAAGTTGATGTTGATGATCTTGGTGTTTCAC
>SL2.50ch09:70942976-70943016
TCTTACCATCTCGGAATTTTTGGATTCAGTGGACTATCTG
>SL2.50ch09:71047379-71047419
CAAACCAGCAATTGGTGATGACAAAAGCCTTAGGTAAATG
>SL2.50ch09:71078490-71078530
AAAGGATATCTATGGTAATCTCTGCACCAAAACTTTTTAC
>SL2.50ch09:71095089-71095129
ACTCAACTTGGTGGTCCTGAGAGTAAGTACTCCTCTTTTA
>SL2.50ch09:71154162-71154202
TCATTATCTAGATTTTTCAAGGATCCACACATTTTTAGTG
>SL2.50ch09:71184792-71184832
CTCTCTCATTTCCCCAACTAAATGTTAGTATACTTTATCC
>SL2.50ch09:71235027-71235067
CTTGTTTCATTTTTGTTCGTGAATCTTACAATCACTGTTC
>SL2.50ch09:71251244-71251284
CCAAGCTTTTGTCTGGGGCAGTATGAGAACGTGGGATATG
>SL2.50ch09:71321665-71321705
GCAAATGCCTCTTCACAATTCATGGCAAAATCATTAGCTG
>SL2.50ch09:71356253-71356293
GATGGAGGGGCTGACTCATTGGTCGAACTTTTTAAGGTAT
>SL2.50ch09:71388177-71388217
AGAGGCTTGCGGCGAAGCCGATCGGTCCGGTTGACCCTAT
>SL2.50ch09:71495786-71495826
TCCATTTCCACAATCAAACCTATTTATACCACTCATTTCC
>SL2.50ch09:71513113-71513153
GTTTTGCCTATTTTCTATGACGTTGATCCTTCTCAAGTGC
>SL2.50ch09:71598598-71598638
TCTGGGATTATTATAAGCATTAATTCTTGGTATTGCTCTG
>SL2.50ch09:71613600-71613640
TGTATTGCCTGGACTTACAAGGCATAAGAAACAACCTTTG
>SL2.50ch09:71647933-71647973
GCAGGATCAGAAACTAGCGCGGCTGCAGTAGTATGGACAA
>SL2.50ch09:71663704-71663744
TTTGCAATTGTAACCTCACATGTTGCAGCTAGGGAATTGG
>SL2.50ch09:71679320-71679360
AGTTTGGTACACGTACTCTACTAAATGCAAATTTTCAATC
>SL2.50ch09:71819171-71819211
CACCACCATTACTGTTCCAGGTCAACATATTTTATCCAAA
>SL2.50ch09:71849363-71849403
TTCCCCACCATTGAAAGTTTAGGCTAAATATTCTCACTGC
>SL2.50ch09:71973149-71973189
GATGATGTGGGGAGTACTTTGGTTCAAGGTAAGTTTCTTC
>SL2.50ch09:72005745-72005785
AAGAAAAGAAACACATACACAGAATGTAGTTGTAAGGTTG
>SL2.50ch09:72041757-72041797
AGCTCAAAATGAAGGTGATGGTGCTATTGTTAGAAGAAGC
>SL2.50ch09:72057097-72057137
TTGAATAACTAATTATGGCATTTTCATGGCGTTTTATTGG
>SL2.50ch09:72092495-72092535
CTGTATAAAAATGAACTACTACCAAGACACTCGGGAAAAA
>SL2.50ch09:72126956-72126996
TGCTCGCAGTGGTGTGCTATTCTTTCTTGTTCTCCATTAG
>SL2.50ch09:72168373-72168413
GCATTGCACAATAATGTATAAATTGGCAAATAGACACTTG
>SL2.50ch09:72183985-72184025
ATCAACTGCACGAGTAGTTCCCGTTTAAAATTTCGTTTAC
>SL2.50ch09:72235564-72235604
TTGGAGTCTGGAGAATATGGAGACACTAGACTTGACTGAC
>SL2.50ch09:72269615-72269655
ATATATCATACAATGCTTAGGTTACCAAATATTCCAAATC
>SL2.50ch09:72300877-72300917
TCTGGACCATGGCTAACAAGTGGCCATTATGGTGTAACTT
>SL2.50ch09:72319092-72319132
CTATTGGTTGTAGGAGATTGTATGCTGGTTGGTTTACAGG
>SL2.50ch09:72350165-72350205
CGATCCTTATCCTTTTTGTCATTGTTTTGGGTGGCAATAC
>SL2.50ch09:72382444-72382484
TCTTTGTCTTTTGGAAATCACCGTTTGTTGCTGATGTTTG
>SL2.50ch09:72441410-72441450
AGAACTAGATGTAGCCATTAATGAAGCTAGGGAATCACTG
>SL2.50ch10:4619-4659
ATTCTTGCCAAAGCAGACTCGGTAGCAGCCATGTAGTTAG
>SL2.50ch10:41794-41834
AGTTGGATTATCTGATCTTCTACCTAAGACATGGACAGTG
>SL2.50ch10:162516-162556
AGCTCGAATCTCTTCACAGTTCCAGCAATGTCTCTCATGG
>SL2.50ch10:215492-215532
TGTAACTCACCTGAGGTAAGTGATATATGTTTGAGTTTCG
>SL2.50ch10:274812-274852
AGGTTAATGGTGGAAAACCGATATTTATGGTGTCTGATGG
>SL2.50ch10:353680-353720
TCTGATGTAAACAAGGCTACAGATATGTCAGCTAGTTTCT
>SL2.50ch10:386128-386168
CATTCCAAAATGTGGGAAGGAGATCCAGTACCAAAGAAAC
>SL2.50ch10:402074-402114
TCCTTACACATGTAGCACCAACTGGCGCAGACAACCTTCC
>SL2.50ch10:551802-551842
TCCTGTTTAAGATCGAATGTCTCTCTCTTTTATTTGTTTG
>SL2.50ch10:625024-625064
ATATAGAAAACCAGCAAATCTCAAAATCCAGCATGTTAGC
>SL2.50ch10:685489-685529
GACTGCTAGCCATAGAAAGGATAGTTAGCATCAGGCATCC
>SL2.50ch10:733324-733364
TGCAAATTTGGACTAAGTTGAGGTCCTATATATGGAGAAA
>SL2.50ch10:769807-769847
GGTTTATTCGCTGAATTAGAACTTTGTGTTCTGTTATTTG
>SL2.50ch10:840526-840566
TGGGACTTACTCCTCCACCTAACGTTGCCAACTAAGATTC
>SL2.50ch10:934466-934506
CCAGAAAAAAGAGGCGATCACGCCGTCACAGACACAAAGA
>SL2.50ch10:1031133-1031173
CATCTAAATTCATGTTTGTTTTCACAAATATATCCTCACC
>SL2.50ch10:1062831-1062871
CAGGTTGATATGCTTTTCCTTTTGCTATGGTTTTATGCAG
>SL2.50ch10:1108642-1108682
AATTTTCTCACATATGTTTACGTACTTGTGTTGGTAGGAG
>SL2.50ch10:1164181-1164221
CATCAGAAGGGTAATCAAAGCTCTGCCAAAGATAGACATC
>SL2.50ch10:1219870-1219910
GTCATTTTCAATGTTCCTGGTACCCCTTTTACACCTGTTG
>SL2.50ch10:1250542-1250582
TTCCATATAAAGCTTTTGAACGACTTTTCTGGTTTCTCAC
>SL2.50ch10:1295015-1295055
ACGACGAATCTCAGAGGAGCATGGTTGGTGTCGAAATATG
>SL2.50ch10:1323160-1323200
ACTGTTGAACTGAGTTTTGAGCTGGATCTCAGTATTCTTC
>SL2.50ch10:1510832-1510872
TTGTTGGTATTGACGCAACAACTACTGCAATAACACATTC
>SL2.50ch10:1560561-1560601
TGTACTATTATAAACAGGGGTGTTGCTAGCTATTTTTAAG
>SL2.50ch10:1613556-1613596
GCAACCGGAAAAGGTCATTGATGTACCAAAAGATCAAACC
>SL2.50ch10:1651534-1651574
GCTGCACTTTACCATCAACTATTTTCTGTTTCGGTGTTTT
>SL2.50ch10:1723582-1723622
CTCCGTGGAGCCCTTTCAAACGAACTATCTAACACCAACC
>SL2.50ch10:1821472-1821512
TGTTAAAAGTTCACAAGTAACCCTAGGAAAATTCAATGAG
>SL2.50ch10:1851726-1851766
AACGCAGGTCAGTACTTATTAAATCTCCCAATAACGGTTG
>SL2.50ch10:1912592-1912632
AGTTGGTTTGCTACCGAAACTTTTACCTTGTTGATGAGAG
>SL2.50ch10:1938297-1938337
AACTGAAACAACCTCTCTAGCTGCATAAGATAGGGGTAAG
>SL2.50ch10:1970239-1970279
CTGAAAGCAGAAGCAGAACTTTGTTGATCTCACGCAAGAC
>SL2.50ch10:2083131-2083171
CTACTTTTAGTGACTTAGCTAGCTTGATAGTGTAAACCTC
>SL2.50ch10:2147420-2147460
TTGAAAAATTTCCAACAAACACTGAAATGTCCCAGACTTG
>SL2.50ch10:2170487-2170527
GCAGGCTTAGGGCTGCCTATGAAGAGAACGGTGGGTCAAG
>SL2.50ch10:2185480-2185520
AGTGGTTTTAGTCCAAGTCAGGGAGAAGACAAATAAGCAG
>SL2.50ch10:2201034-2201074
ACACTGGTGCTGCTACTTCTGTGAAAGTACAAGTTGGAAG
>SL2.50ch10:2220210-2220250
ATACCTAAGAGTAGGCAAATCTCACAATTTAAAAACTTAC
>SL2.50ch10:2308203-2308243
GATCTGTTTTGGATACTCTTGTCATTGCTAAAAACATTTC
>SL2.50ch10:2325621-2325661
GTTCTCGGCACCGAGATTCTATGACTTCATCAATGGAGAG
>SL2.50ch10:2340774-2340814
TCCGCATCTCCAAGCTACTATGTTAGACCTTGATAATGAC
>SL2.50ch10:2417070-2417110
TTGCGAGGAATCCAACCATTAATAGCTTCACCGGCTACTG
>SL2.50ch10:2655796-2655836
GCTCCGGCAGAAACAAATGGTGGTGGTGAACTAGAAGGAG
>SL2.50ch10:2688658-2688698
TAATCCACTTCTCAATTGCGGATCTGGATCAATATCATTC
>SL2.50ch10:2704270-2704310
TCAGACTGGTAATATTTTCAGACAACTCATATGATGACAC
>SL2.50ch10:2746353-2746393
TCCCTCTTACTTATTTTGACCATGTTTGGTTAGGGTTTCG
>SL2.50ch10:2855990-2856030
TGCACTTGAAAAAGCTCCATTTCAAGTGTTTTCCAATAAG
>SL2.50ch10:2871418-2871458
TATATTATATATCACTATGCAGCCAGTTAATAATCCATGC
>SL2.50ch10:2976196-2976236
CCTTTTGTTTTTCAACAGCATTAGCATTTTCAGCACCATC
>SL2.50ch10:2997555-2997595
AATTCTGACTCTGTCTCTGCTTATAAATGCTTCTTGATAC
>SL2.50ch10:3169085-3169125
GCCGTTCATATTGTTGCAAACAACCAAACTAAATGGTACG
>SL2.50ch10:3216862-3216902
CAAGTGTCAAATGTCACATGCTTGGTGTTTGATTTGTTAC
>SL2.50ch10:3234567-3234607
ACCTAATAATCCCACCTTAATTAACATGACATCAGAGCAG
>SL2.50ch10:3349910-3349950
AATATCTCTCTCATTTTATACCCACAAACACCAAATATAC
>SL2.50ch10:3414981-3415021
CTCAGCAGCAACTAATGGTGCAGTGTCAGTTTCAAGATAG
>SL2.50ch10:3473617-3473657
TTACTACGTGGAGCTCACCGGAATTAGCGTCGGAGGTACG
>SL2.50ch10:3585624-3585664
GCTAGATTTTGCCTGTCAAGTCATTTTTGGATCAAGTTTC
>SL2.50ch10:3902607-3902647
AGACTATGTTCCTATAAATGATCGACGATAGCAGGTTTAC
>SL2.50ch10:3930829-3930869
AAGCAAACGCCGTCGTATAAAAGAGCAGGTTTTGGCCTTC
>SL2.50ch10:4131935-4131975
CTCTTAATTCTTTGTTCTTCGAATATAGATGCCACTTGAC
>SL2.50ch10:4148532-4148572
TGTGAAAGTGGGACCACCTCCGACAACGGCGTGGACATCG
>SL2.50ch10:4259662-4259702
GAACTTGGTAATATGTGTGCATAGGAGGAGGATAATATGG
>SL2.50ch10:4322771-4322811
TTTCCAGGAGTCTACATGTCTGTACCTCATGCTAAAAAGC
>SL2.50ch10:4365788-4365828
GTGCTGTGATGGTGGCACCAAGCACTATTGCGTCACAATG
>SL2.50ch10:4380831-4380871
GATGAGGGAATGTAGACGTAGTTGTGCTCAAGATGTTATC
>SL2.50ch10:4396329-4396369
CTTTCTTCCTTCTCCTCTTACAAAAACATCTGGAAGTCAG
>SL2.50ch10:4411414-4411454
AAAGCACAAAAATGTCTTTAAATTAAATCGACTCGTCAAC
>SL2.50ch10:4629809-4629849
AAAGAATGCAAGAAGTGTATGATTCAACGTATATAATGAG
>SL2.50ch10:5055210-5055250
CGATGTTGAAACGGTTGTCCAAAAATTCATGGAGGCTAAC
>SL2.50ch10:5070820-5070860
TTATGTGGAATCCACATAGCTATCCTAATTTTCTCAGTCG
>SL2.50ch10:5091885-5091925
GGAAACAGCTCCTTCTAGAAATGAGTGGGAAGTCGTATCG
>SL2.50ch10:5476169-5476209
CAAACAATTTTTAATCGTTCTGCATCAAAGATTTCACTGG
>SL2.50ch10:5510053-5510093
TCATTTCTCACATTTTCTTCACAACATCTTCAAAATTCTC
>SL2.50ch10:5568898-5568938
AGAGAGAGACACGTTTCTTGTCTATGCACATTTGAATTTG
>SL2.50ch10:5591252-5591292
TCTGATTTCAAATCAAACAAAAGTGTCTGGGACTTTGCAC
>SL2.50ch10:5852700-5852740
AGAGAAATCCTATTGAAACTTCCTACTAAATCCTTAATCC
>SL2.50ch10:5874557-5874597
TCCTTCAGACATATATGGCAAACAAACGCATAACAAATTC
>SL2.50ch10:5933502-5933542
CTTCTTGCGAGTCTCGTAAAGATAGTTGCCAAATCTGGTG
>SL2.50ch10:6167561-6167601
TGAATGAAACAGCATATTATCAATCACAACATAAACAAAC
>SL2.50ch10:6769241-6769281
AGCTTTTCCCCTGTTATTTCAACAGCTGAGCAAGTATATC
>SL2.50ch10:6790444-6790484
TTGTGTAACCATTTACTACACAATCTTCTCTGCATTTTCG
>SL2.50ch10:6825152-6825192
ATTTGTAAAGTTGGAGCTTGAGAAATCGAAAGTAGTTTTT
>SL2.50ch10:7464068-7464108
ACACTTGCCTTCTCTACATGTCCAATTTGTACGTAACCAC
>SL2.50ch10:7630139-7630179
ATTCATGAAACAATCCCAAAGCATTAGAGCCACTCCCAAC
>SL2.50ch10:7729830-7729870
AATAGGTGTTGATCATATATTTTATTCATGGTTTGGTGTA
>SL2.50ch10:8510613-8510653
ATCATAGGGGGTGGCTGCATGTTAACATGAATCATCATGC
>SL2.50ch10:8647034-8647074
TTGCTTCCTTGCAGCTTCATAGTCAAAACCCTCAACCTTC
>SL2.50ch10:8738240-8738280
TGGACCAACAACAACTCTGCATCAAGGTCATGTGATTAAC
>SL2.50ch10:8918957-8918997
GCAACAAAAGTTGTGTGCGCGAATATCTATTTTTGTTTTT
>SL2.50ch10:9266516-9266556
ATTCTACACAGTGGTTCAATCCTTTCTAGACTGCCCTAGC
>SL2.50ch10:9901056-9901096
AGAAAATGACATTGGAAACATCAAAGTCACTACCAAAACC
>SL2.50ch10:10818335-10818375
TTTGCATGTTTCATCTAAGAATAGTCAAGTCACATAGAGG
>SL2.50ch10:11270823-11270863
TTGTTAGTACCACTTAGAGTATGAGTACTTTGTGTCCATC
>SL2.50ch10:11379261-11379301
TCAAACAAACCAGAACAAATACCTTTCTTTATTTTGATCC
>SL2.50ch10:13329874-13329914
TGCCTAACGGTTAGTTTACATTTCCAGCCGACAAAAATAC
>SL2.50ch10:13361606-13361646
TTCTGAAAACTCGGTCATTGCCCCATTGATTCTTTGACAG
>SL2.50ch10:13505161-13505201
GCAACTTAATCAAGATACAACAACCACAAACCCAGTGCAG
>SL2.50ch10:14307327-14307367
GCCGATGCACACACACCACGACTGATATGTGCATGCCTCT
>SL2.50ch10:14713940-14713980
ATCATGAAGGAGCTGATGTGGTTAAAGGCATTTCAATTTC
>SL2.50ch10:18093872-18093912
TGAGTGTGTTGTCTTATCTGAGTTTGATCAGTTTGGTGTC
>SL2.50ch10:19121196-19121236
GAGAAATGCGTACCAAATGCAAAAGTCGTCATGGGTCGTG
>SL2.50ch10:19456155-19456195
GTCCAGCCAAATTCTCTCGTCCTGCTCTTGGCTAATTGAC
>SL2.50ch10:19476469-19476509
TAAAGATATGGATACAAAAGAACAAAGACTCCGGACAGAC
>SL2.50ch10:19704012-19704052
GTTGCTATTCTAAACTAATTTGTCACCCACCTGATAATTG
>SL2.50ch10:19959076-19959116
GCAAAGAAAAAGGTAAAGGAGCTACAAGTTCTTCGAGATG
>SL2.50ch10:20137016-20137056
AGCGTAATTATGATTACTGCAATTTGTTCACATCAAGTCC
>SL2.50ch10:20999825-20999865
TTGAAGGTGTTGACGACCTATATTTTGGTCAAGTCGGAAG
>SL2.50ch10:21271931-21271971
ACCAGGAGATCCAAGATCTAACCATAACATCACATAGAAC
>SL2.50ch10:21402578-21402618
GCGTCAGTCTCCAATGCACTGTGAATCTGTTCCTGAATCG
>SL2.50ch10:21550847-21550887
AATAGTTTATTATATGGACTGTTTGATCTCTTTGGAGTTG
>SL2.50ch10:21669745-21669785
TAGTTCATATGTCTACATGACATGACAAGCGTTAGGATTC
>SL2.50ch10:23097143-23097183
TTCACAGGGGAAAAGGTTATATTTGGCAGATCCATTTTAG
>SL2.50ch10:23448707-23448747
TATATTTTGACTAGCAAGGGAATGGCTGCAATGGTAATGC
>SL2.50ch10:23481034-23481074
TCTTTTTTTGCAAGTCGTTTCTTGGATTCCTCAAGCTTTT
>SL2.50ch10:23927262-23927302
CTGGTCCCTTTACCTGCTGTCCAGCTTTCCCCAGTTCCAG
>SL2.50ch10:25359115-25359155
AAGGCACAATGTTACTTATCCACAAAGAGAAGGCAAAAAG
>SL2.50ch10:26937451-26937491
TGCTTGAAATGTCCAGATCTGGATTAACTTGTTTCAACAC
>SL2.50ch10:27219498-27219538
AAAGACATGGTTGATGGTATGTTCTACTGTTTTTCTTTTG
>SL2.50ch10:27380232-27380272
TTGGGGTTTGGGGAGGTTTCTCTGTTAAATCCTGTCCTTG
>SL2.50ch10:27632527-27632567
ATTTATGCTTGGAGCAAATGTACAGCAGCTTTCAAGTTAG
>SL2.50ch10:27760392-27760432
GTAAAGTACCATGGTGTCGAAAATAGGGCATAATCTGAAG
>SL2.50ch10:28279819-28279859
GCACCTAATCTTCATATCTACGAGCATACAGGTGTTAGAC
>SL2.50ch10:28924686-28924726
TATCAAATTCTATAAGCAATATGGCCAAGTTTTTGAACTC
>SL2.50ch10:29051113-29051153
TGTCAAAAATTACTGCCAGACGTCCCTGTATAGTGATCTG
>SL2.50ch10:29331879-29331919
CTAGCGCCTCCCTCCATTATTTTCTCTTTTCCAGCAGCTC
>SL2.50ch10:32669081-32669121
GTGCAGTAATATACTTACTTGTTGAATTCGACTGTCATGG
>SL2.50ch10:32690625-32690665
CGATGCCTCTCCTACCCAGTTCAATATCAGGTACAAAAGC
>SL2.50ch10:33151458-33151498
CAAATCAACAACTTTTAGTGAGACAAATCCCAGATTACAG
>SL2.50ch10:33396617-33396657
TTAAGTCTCTATTGCTAGTTTTTGAGCCGCTATAGAGAAG
>SL2.50ch10:34140690-34140730
TTTCTTGATAATCCAAAGCCATTAGCCAATGCATGAACAG
>SL2.50ch10:34156109-34156149
TGTTTAAGATTGAAGAGTAGTTATTGTTGTTTGCATAGCC
>SL2.50ch10:34548900-34548940
GATGATTCTGATATTTGCTGTTGTTAGCTTAACTTTGTTT
>SL2.50ch10:34584586-34584626
AGGAGAAATGGCAAGGAGAGCAGACGAAGAGTACGATTAC
>SL2.50ch10:34823262-34823302
CATGATGGCCTATCTTATATCAGGTGAACTTTTCAATTAC
>SL2.50ch10:37013418-37013458
TGCTTCAAGCAAAGAAGGTAGTACTGCAATGTTGATTGGT
>SL2.50ch10:38951844-38951884
TCCAAGAACATTTAGCTCGTATTTGATTTGGGCTATGCTG
>SL2.50ch10:38974469-38974509
TCCAACAGAGAATGTAATTATTTGATTAAGAGGCTTCTGC
>SL2.50ch10:39840047-39840087
GGGCTAAGAAATGCAAAGTAAGAATCTACAACTCTCCTTG
>SL2.50ch10:39921973-39922013
TTAATGTCTCTATTTTTAGGATCCTGAGATGTACTGCTAC
>SL2.50ch10:39940078-39940118
AAAGATAGAATGTTGGTAGGATAGCCATATGTGAGTAAAC
>SL2.50ch10:39988132-39988172
CCTGAATCTCTCACTTTCCCTTACACCGAGGTTCAAGTTT
>SL2.50ch10:40211853-40211893
AGTTTAGTTAAGGTGTGTCTCTTGGATTTCGGTCATAAAC
>SL2.50ch10:40326116-40326156
TGATATTAGCCATTGTAATTTCTTGATGCGTTTTCTCCAC
>SL2.50ch10:40341353-40341393
CTCTTTTTTGTACACGTATAAAGCCACTTAGCAAATGAAT
>SL2.50ch10:40368611-40368651
TGATTTTTTTATGGCTTAGCTTAATTATGTGGGTTGATTG
>SL2.50ch10:40499833-40499873
TTGTGCCTGATAGTCATTCGTCTTCAATTTACCATCTTTG
>SL2.50ch10:40622269-40622309
TGGCTGACATGCTTAGTAACAAGAACCAAAGAAAATGAAG
>SL2.50ch10:40637473-40637513
TTAGCTTACATATGCGTCAAAGAGCACATCGAACATTAGG
>SL2.50ch10:40987764-40987804
ATTGGGGTGAAGTTAGGGTTAAAATGGGACCTTGGTTGAA
>SL2.50ch10:41082222-41082262
ACTGGTCGCAAGGAGCTCTCTAGAGCCAACGCGGAACAAG
>SL2.50ch10:41415464-41415504
ATGCTTATGCAATATTTTGGGTTGTTTTTCATTCCCAAAC
>SL2.50ch10:41599350-41599390
ACATTTCTGTCTGTGGTAGAGAGGTATCTCGAAGAAAATG
>SL2.50ch10:41625234-41625274
CCCAAAATCTCACTGATTTCACTACACATTTCTCCTTTAG
>SL2.50ch10:42741961-42742001
GAGCTATTGTTTGCATGTTTTCGCTGATGGCGCCTTACCG
>SL2.50ch10:42885704-42885744
AATGACATTGTTGATTTCTGTTGGATCTGTTGTTTATTGC
>SL2.50ch10:43117345-43117385
CATCTCCGCTATTGTCATCTTCTGAATGTGTGAATTATTG
>SL2.50ch10:43151484-43151524
ATAGTTCCAGTTAATGTTATATCTAAGAACGGTGCAAGAC
>SL2.50ch10:43423126-43423166
TATTTTTTCAGAATGAAGAGATTGAAATCCGATGTAGTTG
>SL2.50ch10:43498352-43498392
CTTACATTGGGGTTAATGTCGTTAAGTCTTGTTGATCTTG
>SL2.50ch10:44020847-44020887
GCTTCCCAATTGGCAAATGATTGCAACCTGGTTTATTCTC
>SL2.50ch10:44041865-44041905
ATCAAAAAGGTGAATTGTGAGTAAACTTGTTATCCAAGAC
>SL2.50ch10:44120319-44120359
CTCTTTAATTTTGTGGCCTTAAACATGCGATGTGAATAGT
>SL2.50ch10:44284096-44284136
AGGAAAAACATGTTGTTTGAAGATTGAAATTTGTGCAACG
>SL2.50ch10:44492629-44492669
TCTGGCTCCAAAGCCCGGCGCATAGTTGGTGTTGTTTCAG
>SL2.50ch10:44748785-44748825
GGTTCGTCTCGATGCTGCTGGTAAAACCACAATTCTATAC
>SL2.50ch10:44886429-44886469
GAAACTTCTAGCAATCCATTTGAATTTCAGTCTTCTACTT
>SL2.50ch10:45051681-45051721
CCAAGTCTTTTTGTAAAGACCTCCAAAACGAGAAGTGAAT
>SL2.50ch10:45493739-45493779
AAGATTAAACAAGGCACATATCGGGAATACATTCTAGTTG
>SL2.50ch10:46504140-46504180
CTCTCGAGTTGAGACGGAAATCCAGAGCAAGCAGGGGTTC
>SL2.50ch10:46586778-46586818
AGTAGTCCGCATCTTCACAGGCATGTCTATTCCATCAAGC
>SL2.50ch10:46881080-46881120
TGAATTAAAATTGTTTCCCACCACATTCCTATTTTTGATG
>SL2.50ch10:47133436-47133476
CTCTTCCACTATTTCACGAGGAATGGAGGGAAGTAGAGAC
>SL2.50ch10:47684345-47684385
TCTTACAAGATTTACCTGGGGGATAAGAGTAACCCTGTGG
>SL2.50ch10:47709637-47709677
AACAAGAGACCAGACTACGCTATACATGCCAATAACATTC
>SL2.50ch10:47804429-47804469
CTCTCACAATTTTCATCTTTCTTTCATCTGAAGTATTGTC
>SL2.50ch10:48013061-48013101
TAAGCTTAGATCCACCTCACTAGTTTCATTATCACAAATG
>SL2.50ch10:48105490-48105530
TGCCTTAAAATTACTAAGAAGAATCCGACAAAAGTAGCTC
>SL2.50ch10:48120789-48120829
TCATACCGAAATACCATAATGGAGTCATTCATACAAAATG
>SL2.50ch10:48182978-48183018
TTCTATTTGCTAAGAGATCAAATTAGCTTTTGAGGTTGAG
>SL2.50ch10:48270790-48270830
TAATGACCAAAGGGCTTTTAAAAAATAAGAATGACCAATG
>SL2.50ch10:48289858-48289898
GTGGTGGGGGTTATTAATCCTATGTTGCTGTTTGAACAAT
>SL2.50ch10:48963910-48963950
AAGCATAACATGTAAACAAACCATGCAGGAGCCATTATCC
>SL2.50ch10:49692787-49692827
ATGTTGTTGAAGTACACAACCAACATTATTTTGCACAGAC
>SL2.50ch10:49805169-49805209
CATGGTTATGATGGTGATATGAGGTACAATTCTCTCTCTC
>SL2.50ch10:50007811-50007851
CACTGCTCCCGAAATTGGCGAGCGCTATACAAAAGAACAC
>SL2.50ch10:50253253-50253293
TCCAAGGTGTTAAGAAGAGAATTAATTGTCTCTCCCATGG
>SL2.50ch10:50364794-50364834
CTTCACTTGGATCTGCTATCCTTTTAGCTCTCCTGAAATC
>SL2.50ch10:50964113-50964153
TAGACCTTACTCCTACCTCGCGAATGTAGAGATTGTTTCC
>SL2.50ch10:50979492-50979532
GCAAAAAGCATACACCAAATCTGATTTGTACCTTACAGTG
>SL2.50ch10:51019325-51019365
GCCAAGAGATGAGCAACTTTAAAGAACTAAATGATTCTGC
>SL2.50ch10:51130387-51130427
AATGTGGTTGCGATATCCATTGATTATAGACTAGCTCCAG
>SL2.50ch10:51509530-51509570
AGAGCATGAAGGTCTCTGAAACTTGACTACTGTTTGTTTG
>SL2.50ch10:51580102-51580142
AAGATTTTCATGTGTATAAAGGGCAAGAAATTCAAACCTC
>SL2.50ch10:51858367-51858407
CCTTGCACTGGCCATAGGCATAAATCCCCCCATTTGATCC
>SL2.50ch10:51897626-51897666
TGCATTGAATGGAATTCACATTCATATAGTTGATACGTTC
>SL2.50ch10:51970544-51970584
GTGGTTGAATTTTTCAAATCTACTTCTACTCACTGATCTC
>SL2.50ch10:52023398-52023438
GAAGGTGCAACTATAGATCCAAACCATACAGGAATAGGAC
>SL2.50ch10:52839367-52839407
TGCGTAAATTGAGATAACAGGAGGTGAATTTGATTTTTGC
>SL2.50ch10:52999846-52999886
TGATTTAGTGTTGATGTTGATGCCTAGTGATGGACTATTT
>SL2.50ch10:53260876-53260916
ACCAAAACATCACCATTATTTGACAAGAAAACGGATGGAA
>SL2.50ch10:54518194-54518234
GCTTGCTGTGTTGCTGCCAGAGATAGAGCTGTTCTAGATG
>SL2.50ch10:54595546-54595586
GATAACCCACACACGAGCAGATGCAATATAGTGGTACTCG
>SL2.50ch10:55189004-55189044
GTTTAAGTTAAAGATGGCAAGACAACTGTAGAACATGCAG
>SL2.50ch10:55270089-55270129
CAGTCTCAAATGAACTGTCATCATTCTCTTTCACATGACC
>SL2.50ch10:55572540-55572580
CAGTGAAAATAGTGACAATCGATGGAACAGTACTAACTTC
>SL2.50ch10:55643026-55643066
TTGGTAACATGGAGAGGATAAACTTTTAGTTGTCGAACAT
>SL2.50ch10:55749640-55749680
ATCTTCGATTGTGGCCTTCTTGTCCACATCGCCTATAGCA
>SL2.50ch10:55809037-55809077
CATCTGGTTTGATTCCTTCCATTACCATGTCATCAAACAG
>SL2.50ch10:55899971-55900011
TCGATTGTTACCTATGATTGTCGGTGCAAAGCAAATCCAC
>SL2.50ch10:55940705-55940745
ATGACATCTTGGTTAGTGAATCATGGCACATCAATTCTTC
>SL2.50ch10:55973168-55973208
AGGCCTAACACTACACCAACAATGGACAAGACAGTGACAT
>SL2.50ch10:56005355-56005395
GTCCTCCGAAAACACTGCAATACATTCATAAAATAAGAAG
>SL2.50ch10:56212332-56212372
TACTGAACATGTGAAAACTGTAAGGCAAGGTACAACTGAG
>SL2.50ch10:56267110-56267150
TGGGCTTATTGAGCCGTTGTTGACATTTGAGCAAGAGTGC
>SL2.50ch10:56668395-56668435
CTCTTCAGCAGCGGTAGAAGAAGGTGGAATTTCACGGAGA
>SL2.50ch10:56775021-56775061
GCCACGTCATCAGCGCCTTCTGCTTCTTCTCCTTCATCAG
>SL2.50ch10:56800152-56800192
TTTGCCACCTTAAATTTTGAGCAAGATAATTTTGTTAGAC
>SL2.50ch10:56817466-56817506
TCATTTGAACAGCCAAAGTCTTAAAGATATTAGGGCATGG
>SL2.50ch10:57004876-57004916
GTACGTTTAGGGTTTGTTGATCGGTTCACATTTTTCTTTC
>SL2.50ch10:57037434-57037474
TAGGGTTTGTTAATTGGTTCACAAGTCTCCTTCAAAGATG
>SL2.50ch10:57059216-57059256
GAGGAGCTTCAACGGAGAGAGTTTTGAGGTCGATGAGACG
>SL2.50ch10:57195804-57195844
TTTCTAGAAAATTCCCACACACAACTTCACATAATGAGTC
>SL2.50ch10:57288649-57288689
GCATCTTGTCAACGTCACAACCACCGCTAAGGAGATATTG
>SL2.50ch10:57397375-57397415
ATTGAAGAAGAAATGAAGCACGTACACAGCTCTCCTTGTT
>SL2.50ch10:57417868-57417908
AAACAGTAACCCCATGCGTATGGTCCATCTGGTGCCGTAG
>SL2.50ch10:58002993-58003033
TATTCAATGAAAGACTATTTTCCTCTCCAGAAACCAGAAC
>SL2.50ch10:58162133-58162173
TCCACCACATTTAGACCAAATCCCGGACGCTACTGAACTG
>SL2.50ch10:58307763-58307803
GCGACATGGATTGTTGGAGGAGCGGTGTTAGGGTTATCTG
>SL2.50ch10:58407496-58407536
CTGTTCAAGCAGCCATTGCTCATTGTAAGAAATCATTTGG
>SL2.50ch10:58566926-58566966
GTAATGTGTGTTGGATTTGGTATTGGCATGACTTACTATG
>SL2.50ch10:58582140-58582180
TAATGCTCAGATCACCAAGCAGAGTTAGTTCTATTGTATG
>SL2.50ch10:58653841-58653881
CTCGCACCATAATAACTCATCATTGGGGATCTGCTCGTTG
>SL2.50ch10:58706113-58706153
CATATATATTGTAACTTCACCAATTGCAATCCATCAGAAC
>SL2.50ch10:59074228-59074268
TCTTAAAGTTGTCAATAAGTGCAAGTAAGTCCATCAACAG
>SL2.50ch10:59150779-59150819
TCGTTTTGCGTGTTCATGCGGAGTTAACGTGATTAGATTC
>SL2.50ch10:59240214-59240254
TCTCTATATATATTTAAAGTCAAGAGATGGGTGCATGTTG
>SL2.50ch10:59527325-59527365
TGTCAAAAGTTCTGCCAGAACTACTCCAAAGCTGTAAACA
>SL2.50ch10:59559397-59559437
GTCCTCTGCACTGTGCGCTGGTGTAACTGCTGGAATTATG
>SL2.50ch10:59576299-59576339
GATCTCCCAATGGCCCATGAGCAGACGTCTCATGTCTAGC
>SL2.50ch10:59642443-59642483
GGGCTTCCCAGACTGGTGGCCTCTTTATATGGGCTTGGAC
>SL2.50ch10:59675367-59675407
TTTCATGAATTCTTAATCCTAAATTATGAAACCCCACCTC
>SL2.50ch10:59701254-59701294
GCTATTAGTAGTTCTTACTGGTATTATTCCTGGTCTTCTG
>SL2.50ch10:59760954-59760994
CTCCAACCTCTCATTCTCTGGCATCTTAATGACTTCAATG
>SL2.50ch10:59776016-59776056
GAAGCCTCTGATTAGTGAAGGTTCAATGCGTCCTGATTGG
>SL2.50ch10:59823587-59823627
TCAATCCTCAAACTCTGAGAATGGCCTATGACTCCGAAAG
>SL2.50ch10:59838743-59838783
ATTCTATGGTCATGATCTCTTGATGGTGGTAATTCAGTTG
>SL2.50ch10:59855124-59855164
TAACCACTATTGCTGCCGCCCCCAACTATCAAGTATCAAC
>SL2.50ch10:59895377-59895417
CATCAGAAATGAGTAATTAACTTACCAGGCAGAATATCAG
>SL2.50ch10:59928864-59928904
AAATCAGTTGATTCCTTTGATTCTAGGAGGGCTAATTTTG
>SL2.50ch10:59962028-59962068
CACCATCATACTATTTAACACCAAGATAGGCTAAAAGAGG
>SL2.50ch10:60088109-60088149
AGCCCAAACATTCACGTGTACAATGGCTCCCTTGGGAATG
>SL2.50ch10:60181669-60181709
TTTTTAGCTTAGGGTGGTTGTTTAGAAAGGTTCTTGATTC
>SL2.50ch10:60300200-60300240
AGTTTTGGAACTACAACCAAAGAAGCCATTCTTGTCAATG
>SL2.50ch10:60360779-60360819
TTTTCAAATTTTGAACCAATGGAGGCAATGAAGATGAATG
>SL2.50ch10:60464483-60464523
TACTACTGCAAAAGTTGAAATTTTCGCAGCATGTTATTGC
>SL2.50ch10:60538529-60538569
ATTTACAAAAGGCCCTGAAAGATCTATCTCGTGTCTGGTA
>SL2.50ch10:60570055-60570095
TATCTTTACCTTCTCTGTGATACAAGAATGAATGTGATTG
>SL2.50ch10:60585469-60585509
GAACATGTAGTTTCTCTAGATAGCCTATTGCTTTGCGTAG
>SL2.50ch10:60674660-60674700
AAGATTCTCGCTTAACATCAAGCCTATTGAGATTAGGTAG
>SL2.50ch10:60722741-60722781
GGAGCTTCTAGTTATTTGGGCAATTGGTTTACATGCCAAG
>SL2.50ch10:60781424-60781464
AAGGTCGATTCTTCTTCCCATAGCAGATGTCTGACAAAAC
>SL2.50ch10:60816386-60816426
GCTGCTGTAGCTGCTGCTAATGCTGCTGCTGATGTTATTC
>SL2.50ch10:60907220-60907260
TGCACTAATGCAATTCCTATAAAGGAGGGAATTTGGTGTC
>SL2.50ch10:60985539-60985579
ATCTAACTGTTGATTCCAACCCCATTTCTTCAGAGTCATC
>SL2.50ch10:61048502-61048542
TCAGCCTCAAAAGCTAGCTCATGGGGAAGGGTTGCTCAAG
>SL2.50ch10:61103019-61103059
ACATATGTTGTGTCTATTGATTCTTGATTGTCTTGTGTCA
>SL2.50ch10:61134067-61134107
GTGCTCGTACATTGTGTCATCGTTCACAGTCGGAGGGTAG
>SL2.50ch10:61307145-61307185
TTAGCTCTTTGATGGCTGGTCTTCAATACAAATTTTTTCC
>SL2.50ch10:61323608-61323648
GTCCGTTGGTCATTCAAAAGTCATACTGCATATAAAAGTG
>SL2.50ch10:61467531-61467571
CGTCTTAAACTTTCTGATTTTGTAATTGAAGTTCGTGATG
>SL2.50ch10:61592503-61592543
TAAAACCCAGATTGTAACCAACCACTTTGGTATCTGTTAG
>SL2.50ch10:61642309-61642349
GAAAGTAGTGCCTTGTAAACGGACCGTACATAAAATGTGG
>SL2.50ch10:61660186-61660226
GTGCTGCTCGGTGACTTCACAGGAAGAAACACAGATGAAG
>SL2.50ch10:61876355-61876395
CATACAAAAGTTTTCGTACTAGAAGACGACTAGCAGATTG
>SL2.50ch10:61908845-61908885
TTAAAAGAAACTGTAAAAGCAGTTTTAATCCCCTGCTACG
>SL2.50ch10:61961616-61961656
TTTCCACAAGTACACGACATCTTTATATGAGTTTTAGACC
>SL2.50ch10:61977049-61977089
AAAATGTCTGGATACTTTGTCCTCTTTTATGTCCTTTAAT
>SL2.50ch10:62144286-62144326
ACTCTTCGGGCAGAGCCTATTTCTTTGGAATGAACATCTA
>SL2.50ch10:62230425-62230465
TCACACTAGCGAAAAAATTCAATATGACCAGCAATATCCC
>SL2.50ch10:62261725-62261765
AGCTAAAGCTTTTGATACACATGTTTAGTGTGAGAGTTAC
>SL2.50ch10:62278840-62278880
GTTCCACACCATGAGTAATCACAATTACCACCATTTCGTC
>SL2.50ch10:62333915-62333955
CGCTTGTACATGGGAAGGAGAGTTCGAGCTGTGATTCAGG
>SL2.50ch10:62349109-62349149
CATGGTTAATGTTCGAAGTGTTAAGTCATGTATTCATTTG
>SL2.50ch10:62364505-62364545
CCTCTCTTGAAACCATTTTAAACCCAACTTCTCACACCTC
>SL2.50ch10:62388438-62388478
GTGCAAGAGAGGCTACTTGATTCACAAATAGAAAAAGTTG
>SL2.50ch10:62495083-62495123
TCTGGTCTGCAATCGTGTTGCTTGTGTCCTTCTCATTGAC
>SL2.50ch10:62570494-62570534
AGCCACTTTCAACCCTCCCACCTAGATAATTGAAAAATAG
>SL2.50ch10:62635193-62635233
TGATCCAGTAACCAAGTTTAAGTTATATCGCTACGGAAAG
>SL2.50ch10:62650312-62650352
TTGCCTTTGTTTTCCTTTTTTCCATTCCATCGAAAAGTTG
>SL2.50ch10:62668285-62668325
GTTACTGCGGGTGCAGCAGTTGTTCTGCAATGAACAGGTC
>SL2.50ch10:62683298-62683338
CCAAAACTATTTCAGCAAGCATAAGAGCATGTGGATTTGC
>SL2.50ch10:62726054-62726094
TAACTAGCTGCAAGCATGAGTTTCATCTCCAGTGCGTCCT
>SL2.50ch10:62741728-62741768
CTTCACTAATCTCTTTTTGTTCACCATTACACTCTTTTTC
>SL2.50ch10:62772717-62772757
TACGTTCATTCTATAACAATCAATCAACAATGAATCAATC
>SL2.50ch10:62854502-62854542
CCATTAAGTCGAGCTCTTCTAAGTCTAAGTTAGTCATTTT
>SL2.50ch10:62966518-62966558
TCCTACTTATGGAGTTACACTAGATGTTGACGCTGCAATC
>SL2.50ch10:63107440-63107480
AGGAAGTGAACTGTTATCATGTCTAATATGTATTCTCAAC
>SL2.50ch10:63366755-63366795
TTTTGTTTTGTTTGTGTAGAGTCTCTTTCTCGCTAATTTT
>SL2.50ch10:63431897-63431937
GCTGCTTCGGGTAACCATCATCAAACTGTTCTCCATAGTG
>SL2.50ch10:63465215-63465255
CACCTGGATTACCAGTTTTTGGTAACATGTTTGAACTAGG
>SL2.50ch10:63481059-63481099
GCACGCTAGATTCAGTCTTGCAATACCTCATTAATATCTG
>SL2.50ch10:63669912-63669952
GGCCATCGTTACCTTATGTAGAGGAGAATGTAATCGACCA
>SL2.50ch10:63724449-63724489
ATCTTCCGATTCGTAAGTACCCTTTTTCCAGATCTTTACG
>SL2.50ch10:63749641-63749681
TTAGGAAGGCATATCAACTGTTCGACGAAATGACTAAGAG
>SL2.50ch10:63827338-63827378
GAAGGTCTATCGAAAACAGCCTCTGTACCTCTAAGCTAGG
>SL2.50ch10:63927932-63927972
AGTTAGCGTATGCTCACCATGAAGTAGCAGTTTACTTTTC
>SL2.50ch10:64026800-64026840
GAAAAAGGCATTGGTAAATCACGAGGGATTAGCTCCATTG
>SL2.50ch10:64088203-64088243
AGTTAAAAGGATTTATCTGTTTCTAACGATGGTGTTGCTG
>SL2.50ch10:64103791-64103831
TAGTAGGATTTATGTCTTTGAGATGTTGTTCCTGTAGCAC
>SL2.50ch10:64124299-64124339
GTCTCTATGGGGCTTATGGTGTTTTATGTTTATCTATGTG
>SL2.50ch10:64139351-64139391
CATCAAACTACTCATGCAAAATCCTATTGAACACAAACAG
>SL2.50ch10:64209528-64209568
TGTTATTATTCCAGCATGCTTGGTCATGAAGGGCTGGAAG
>SL2.50ch10:64227640-64227680
TTTTTCTGTATGCGATCAAAGATGTTCTAGCATCATTTTC
>SL2.50ch10:64245905-64245945
TTGAGCACATTAGTCCCAATTTTAACACCATCAAAACTTC
>SL2.50ch10:64325735-64325775
AACTTTATGTGGTGTGCTTGGGTCTAAACAGGGGTTACAG
>SL2.50ch10:64346438-64346478
TGCAATGTGGAGTGTAGGAGCATTATGTTATATCTCCTTG
>SL2.50ch10:64362363-64362403
TGAACGGTTGAGAAATTGGCCAACAGATACCATGTTAGAG
>SL2.50ch10:64390129-64390169
TTATTTTCCCTCGACGGAGAGGCTAAAAACCCTCATTCTG
>SL2.50ch10:64420321-64420361
TTGCCTGAACATGTTATGGAGATTGTAGACCCCTTATTGC
>SL2.50ch10:64518948-64518988
TTGGTTATATTTCGTGGTCGAAAGGATAGGGATTGTCCAG
>SL2.50ch10:64549549-64549589
ACTTCTTTCGTTGCTGAAGAGCAGGCATTGATTGCTAAAG
>SL2.50ch10:64585158-64585198
CATAGCCATGGAAATTAATCCTCCAAGCTTTACTAAAAGG
>SL2.50ch10:64600274-64600314
ACTAACTCCAATGCTTGATCCTGCCCTTGTTGGCTTTACC
>SL2.50ch10:64644456-64644496
ATTTTGAACAGACAAATGCTCCTACAAAATCCTAATAGAG
>SL2.50ch10:64661655-64661695
ATGGAGAAGGGGATTTTTGTAAGTTGCAGTGCAGGAAATG
>SL2.50ch10:64679388-64679428
TCAGACCCCTAAAGGAAAAGGCTAGATTAGTTACATGGAC
>SL2.50ch10:64749204-64749244
CACCCAAGGGTGTGACTTACCGGCGATAAAGTTGGATTGG
>SL2.50ch10:64809998-64810038
ATTTGCTGGGTTCAAGAGTTAGTATAGAGTCTTCTATTTG
>SL2.50ch10:64826675-64826715
TCTCCAACAGCATTCCAGTTATCTTGGAAGCAAGCTCAGG
>SL2.50ch10:65059150-65059190
CATAGTGATGATGATCACATATTAAAATCATTCCACAGGT
>SL2.50ch10:65098410-65098450
CGGAGTCATTGAGGGGTAGCCATTTAGATGAAGTGAAAAA
>SL2.50ch10:65217176-65217216
TCTGTGGTATCTTGCTTACGGTTTTTAGCAGTTCTTTTTG
>SL2.50ch10:65289486-65289526
TAGAGGTCAACTGTGCTAATATTTTACTCCAGATGTAACC
>SL2.50ch10:65328117-65328157
CAACCTATTTTTCCAACCAATGGGGGAAGCTCTAACAGTC
>SL2.50ch10:65343470-65343510
CACACAGGAGAGATAACCCGCACTAAGGCACGACGAGCTG
>SL2.50ch10:65458687-65458727
TGGAATGAATATTCGATGATTCATGTATCTGAGATAGAGG
>SL2.50ch11:8893-8933
AATACTGCGAAATCGCCATCTCTAAGTGAGGAATAGTTTG
>SL2.50ch11:23923-23963
GAAGCTTCTTGTTCATATCTCTCATCAAAAGGTGTCACTC
>SL2.50ch11:38985-39025
ACACGGTCCTTGAGGATTCATATAACCGACCCCAACTTAC
>SL2.50ch11:122006-122046
TGAAATTGCGGAGTAATTTTGTCACGTATTGTTTTATGAC
>SL2.50ch11:138757-138797
ACAGGTCCAAATGTGTGTTCCTATGGTGGAGTGTTTTGTG
>SL2.50ch11:169315-169355
ATGTTATGCTCATGATAAAACAAGGGAAAATTTAGTATGC
>SL2.50ch11:400497-400537
CTTGTTGAGCCTCAAAATAAGTTGTCTTTTGAAGTTGATG
>SL2.50ch11:419338-419378
GTTGCAGGATTTCTGTTACTGAGAATGCATTTTGCCTTTG
>SL2.50ch11:434907-434947
CCAGCTGATGAAGTAGGGCGAGTTCTGCGAGAATATGGAG
>SL2.50ch11:525272-525312
TAATACAGTTCATTTGTCAGTTGAGGGAGTCAAATGTTGC
>SL2.50ch11:566292-566332
GAAGAGGAACTAGGTTGTGGGAAAAAGAATTTGGGGTATG
>SL2.50ch11:581425-581465
CACAAGAGACGCAGAAGGCTATCACTATATATTCCAACAG
>SL2.50ch11:655545-655585
TGTTGTAGTATACATTTCAGCAAACAAACTGGACCATAAG
>SL2.50ch11:671576-671616
TTTATACTACAACTCACTCTTCGTCAAGTGATGGAAATGG
>SL2.50ch11:688652-688692
TCATGGAGACAAAGTTTAGCTGAAGTTGTGGAGATTGGAT
>SL2.50ch11:767486-767526
GTTCTTAATGACTCTTAGAGAAGTCCCTGGGTTAGTGTTC
>SL2.50ch11:785100-785140
CACCTCGAGTGCGCAAAATGCTTTCATTCAGGTGCTTCTC
>SL2.50ch11:811445-811485
AATAGTTCACGGTGGACATAGTTACATAGTGATTAACTGG
>SL2.50ch11:905663-905703
TACGGAACTCATCAAGACCTTTAAAAAACCCAACTACATC
>SL2.50ch11:928395-928435
CTTCATTTCTACTGGAAACCTTCCATCATCTTTTGCAGAT
>SL2.50ch11:1035736-1035776
AAACAAAGAAAGGGTAATCATATAACACTCCCACAGCAAC
>SL2.50ch11:1051354-1051394
CTCTGACTCAAGATAACCTAATGAAAAGGGGATTCAACTC
>SL2.50ch11:1066752-1066792
GGTCTGCTGGCAGTAAGATTGTTAGGAATCAGCGACGTTA
>SL2.50ch11:1082660-1082700
TACTTCACTTAAGATCTCCTTCTGAATTGTTTTGGAATCG
>SL2.50ch11:1098096-1098136
TTCCTGTCAAGTGCAGGTTCCCAATCACTAAACTCTAACC
>SL2.50ch11:1292709-1292749
AAATTAGCTAATTACCTGTCAACCGAAGTAAAATCCATTG
>SL2.50ch11:1353716-1353756
CGCATGCTTGTTTTCTGATAATTTGATGTTTGTATTTTGC
>SL2.50ch11:1374432-1374472
TTTTTTGGCATTGGAGGAAAAATGTGTTCTATGGATGACT
>SL2.50ch11:1390389-1390429
GTGGTCTAGCGACAGGCTCCAATGCTTCAATTGTCACCAC
>SL2.50ch11:1480865-1480905
TGATGTTGGATTATATGTTGCATATTTCAAGGTTGCATAG
>SL2.50ch11:1513887-1513927
AGGATTTTGTAGTTCTGACACATCTTCAATCAATATTCTC
>SL2.50ch11:1528920-1528960
ACCTAAAATAACGCCTGTAACAGAAGGATTTTCTTGTTCT
>SL2.50ch11:1559373-1559413
TCCGCTTAGTGCAATACCTAAGCTAGCTTCTGAATTTTTC
>SL2.50ch11:1576655-1576695
CTTTATCTTCCAATACGCCGTATGTGTTCTCTGATTTCAC
>SL2.50ch11:1682189-1682229
ATTGGTGAAAGCAAAGTATGGTATCTCTAACAAAGAACTC
>SL2.50ch11:1697639-1697679
CTGATAGCTCACCAATCACTAAACTGTGCAGGTTTACATC
>SL2.50ch11:1732051-1732091
CTTCAAGATTTCGCGTTTCCCTTTCTGGAAATCTCACAAC
>SL2.50ch11:1763022-1763062
TTTTCTTGATGGAGAGCAGGTTTACCAGAGTAGAACACAG
>SL2.50ch11:1821006-1821046
TGTGTATGCTGTGTCTCTCAGAAGTAGAGGCATCCTACCC
>SL2.50ch11:1854603-1854643
CTCCGAGTTTCTCTGTTACTATCCATTCATTCACTCTCTC
>SL2.50ch11:1927658-1927698
TTTTAGGTTATAAGCACTTGGGCCTTTCGAAACAAAATAG
>SL2.50ch11:1943184-1943224
CTGACCCTGTTGAGAAAGCTCGCATTGGTGACGAAGTAGC
>SL2.50ch11:1960118-1960158
GTTGCAACTAACCTTAGATGGTACGACATGTACTTCACTG
>SL2.50ch11:2017930-2017970
AAAAATGGAGGGTGGTGATGTATCTGTTGAAGGGAAAGTG
>SL2.50ch11:2099030-2099070
AAGACCTCCAAACCCCAAAAGATTTCCAAGAAAACCAATC
>SL2.50ch11:2115004-2115044
GTGATGTCTGAGACAGCTTACACGTACCTCGACTAATTTC
>SL2.50ch11:2131085-2131125
AGTTGAAGGACGAGAAGGCATCATTACTTCAGGAAATCAC
>SL2.50ch11:2289546-2289586
GGATAGTAGAGTGTACGCAGACCTTAACTCCACCTTGTAG
>SL2.50ch11:2323902-2323942
GACCCCTAAGGGTATTAAGTTGCATTCTGTTGATAAGATG
>SL2.50ch11:2422835-2422875
CAAGCACATGAAAGAAGGTGATTCATTATTGTTGCACTTG
>SL2.50ch11:2438948-2438988
TTGTAATATAGTATAATCCTCACCCCTTTTTGGCTTCTTG
>SL2.50ch11:2480898-2480938
TTAAAAGGAAAGTAAAACAAACAAATTGAACGGAGGGAGT
>SL2.50ch11:2496595-2496635
TGCACAGTGGAAGATAACTTGGTACTGTCTGCATCTAAAC
>SL2.50ch11:2539911-2539951
TCCCTAGTAGAAGGTCATGATGATGATGGTGAAGATACTG
>SL2.50ch11:2662074-2662114
TTCATGGAGGAAGACGTGCTACCAAAACCCTCTGATGAAG
>SL2.50ch11:2677557-2677597
CACAAGTAAATATTGAGAACTGCAGCTAACAAGTTGTCTT
>SL2.50ch11:2693411-2693451
ATCTTTATTGAATGAGTTGCTTCCGAAACTAAGTGGTTGG
>SL2.50ch11:2768523-2768563
TATAATATGGACACGGAATTTAGGCTTAGATGAAATACAC
>SL2.50ch11:2836004-2836044
AGTAAACAGCAGCAACAGGTAATCCAAGATTGTAGAGTTC
>SL2.50ch11:2922732-2922772
TACGAATGTTGTTGTAGTTACTAGTTGGACATCTTCTTTG
>SL2.50ch11:2980599-2980639
GAAGCATTTGAATCGCAGATGAGACACCAGCTGCAACAAG
>SL2.50ch11:2996897-2996937
AACTCTTGAAAGTTGTGGGTCACATGTATCTCCTTTATTC
>SL2.50ch11:3035915-3035955
ATGGGGAATATACGCTGATATCCATGCAGCTCCTATTTGC
>SL2.50ch11:3112913-3112953
TTACAAAGTGGGATCTGGGAGGGTAGAGTCCACTTAGACC
>SL2.50ch11:3133327-3133367
TGTCGCGATGATTTTGGAAGCTAAGACTTTCCATGGATTC
>SL2.50ch11:3151512-3151552
TGTTTCAAGTGAAGAGTGTTGATGAGGCTGTTTCAATTTT
>SL2.50ch11:3182962-3183002
GGAAATATTACCTTCTTTAGTAGCTTCTTCACATCTCTTC
>SL2.50ch11:3232257-3232297
ATAGCAAAAGCAAATTAAGCTAGTGTTTTGCTCTAGACTC
>SL2.50ch11:3281328-3281368
TACTTCTCTTCGATACAGAGGCAGAAGCAGAAGCAGACTC
>SL2.50ch11:3473628-3473668
TAGAGGTAGAGGTAACACTTGCATATATTCTGCCTTTTTC
>SL2.50ch11:3550077-3550117
TTGGCCGTAAAAACAATGGATTGGGCTTTGGAGTAATATG
>SL2.50ch11:3599252-3599292
ACCAGCCACCCTGGGAACAAGTGCATCAAGGAAACTATGG
>SL2.50ch11:3691833-3691873
ATTGAAGGAACAAAGTGATAGTTTGAAGTTTAAGTCAGTG
>SL2.50ch11:3870546-3870586
GATCAACTGGTGAACCATGATCAATGTATCTATCTGGAAG
>SL2.50ch11:4060949-4060989
GTAATTCCGGCGGATTTGTTTACTTCACTTCATGATTTGC
>SL2.50ch11:4154882-4154922
GCATCTGTAATCTACCTTCCTCTCGCAAAGGCTATCAAGG
>SL2.50ch11:4202637-4202677
GCTACCTATCGTATCATATTGTGTTGTTAGTTTGAATACG
>SL2.50ch11:4392555-4392595
CAATGAGTGTAACCCTTCATTCACCTCAGGGAACACAAAG
>SL2.50ch11:4486810-4486850
TCTTTCCTTTTCAGATCAGCACTAGATTTCCTGAAGTTAC
>SL2.50ch11:4515411-4515451
TTGAATCTTTTTCATTTTTATGGACACCCTTTTTCTACAG
>SL2.50ch11:4530554-4530594
AAGAGAAAACACATACCGTTTCAATAAGGGCCAAGTCAAG
>SL2.50ch11:4549588-4549628
TCTACTGAAACTTTCTCTCTCTACTGTAATGCTGCAATGG
>SL2.50ch11:4727906-4727946
TTGAATTTTTCAGTAGATAAAGTGCGCGAATCGCTAACAA
>SL2.50ch11:4775191-4775231
CAGTACAACAGACCATAGGAAATGTGTTATGCTGCAAATG
>SL2.50ch11:4809867-4809907
CAATGGCGATTCCCGCCATTTCTCTACCAACTAACTTAAC
>SL2.50ch11:4831187-4831227
CTAGATACTGAAAAACCGCCTATCGAATCCTGGCTAAGAG
>SL2.50ch11:4846258-4846298
AGACTCATCAACATATATTGGAAGTTACTGTTTATCCAGC
>SL2.50ch11:4912994-4913034
TCACCGATAATGTCATTGGTAGGACGTTAAATGCACGTTG
>SL2.50ch11:4951662-4951702
AACTAAGCCTAGCAAGCAAGCAAGCGCCATGTTCGATAAC
>SL2.50ch11:4966677-4966717
CCAACAACCGACAGATTTATTGTGGTTACGGTAAATAGGG
>SL2.50ch11:5073854-5073894
TCGACATTCTGTGATTTACCACCAGAAGGCTTTGTCTTAG
>SL2.50ch11:5125532-5125572
AAGATTTGTGGCTATATTTCCAATTGTTTGTCTATTTCTC
>SL2.50ch11:5263007-5263047
TTGGCCTTAGAAGCATAGCAGAAGCCTGTTACCAAAATAC
>SL2.50ch11:5279320-5279360
GATGAAAACAAGCTTTCCATTGGTGCTTGTGGTGCTATTC
>SL2.50ch11:5329827-5329867
TTCGCCTTCTGCATACCGATAATTAGGGCTGTACTCTTTC
>SL2.50ch11:5377659-5377699
CTTGGATTTGAAAGAGCTGAGCTAAACTTTGACATGAATC
>SL2.50ch11:5423741-5423781
GTGTTTATATTGTTTCTCAAGTGGTGTCTGCTATGGTTGG
>SL2.50ch11:5558414-5558454
AGGGAATAACAATTTTCACTTGAGCTGCCTGAGTATTTGG
>SL2.50ch11:5573666-5573706
GCTGGTTGTTAACAGCAAAATAGCCACTACAATTGTTCAC
>SL2.50ch11:5605211-5605251
ACCAACACTCTCGAGACTTCTAACGTAAACCATCACTTTC
>SL2.50ch11:5699059-5699099
CGTGTCTTTTATCAAGGTATGGCTTCTAATTTTTGTTTTG
>SL2.50ch11:5825286-5825326
TATCATCACATTGATCATCACACTTGTACAACTCTCTCTC
>SL2.50ch11:5885641-5885681
TGTTTTGGAGAGCCTTCAAAGGCTTTTGCCGCTTCAATAG
>SL2.50ch11:5917371-5917411
CAATTTCACTTCTTCAGATTCTCACAATAAACCCTCAAAC
>SL2.50ch11:5978502-5978542
TTCCAAATATGATTGAGTAGGCAACAAGAAATAAACCTAC
>SL2.50ch11:6035374-6035414
TTACACTGAATGTAAAGGATCTGGTTCAGTTTAGATGTGG
>SL2.50ch11:6128102-6128142
AAAAAGCAGAGGAAATCCCAGTATCAAACACACCAAAACC
>SL2.50ch11:6364337-6364377
AAAATCTAGAACTTGGTGGGTATGCTCGAAATTGATAGAC
>SL2.50ch11:6379529-6379569
TAGATAGAGCAAATTTAGTGGTTTCACATTGTTTGTTGAG
>SL2.50ch11:6409401-6409441
AATCAAGTTCCATCTTTTATTCAAAATGCTGAATGTTACC
>SL2.50ch11:6489385-6489425
TTATGTAGATGATGACCTTGCTCAAGAGTTCATGGTGCAG
>SL2.50ch11:6663516-6663556
GTTTGGTTTTGATATCACTACTGCAACAACAACAATTACG
>SL2.50ch11:6761395-6761435
CTTCTCGACTTTAATAAAAACCTTTTCACAAATTTTGTCC
>SL2.50ch11:7101475-7101515
TACGTGGTTTAACCTTAGCGGAGGTTGCTAGGGGGTTATG
>SL2.50ch11:7141705-7141745
CTGCCCTGCTTGAATTCCTTTCAGTCATATTCATTTTAAG
>SL2.50ch11:7157946-7157986
ACACTATGGAAGCTGGCCATGCCCGACGGAACCCCTTTTG
>SL2.50ch11:7175351-7175391
AACAACATTACCAGTTACTTACTAGTAACCGTCCTCCATC
>SL2.50ch11:7241239-7241279
AGGCGCTAATTGTTCTGGTTTGAATAATGAAAAAGCCAAC
>SL2.50ch11:7257422-7257462
ATATAGGACCAATACCACCTGGTTGACCATTTTCATACTC
>SL2.50ch11:7312248-7312288
CTCAAGTTTACACAATTGGGAAAGGGTATTGGAGAAGTTG
>SL2.50ch11:7394463-7394503
ACTCTTATACGTCAAAATCGTCTCCAAAACTCTTCTAAAC
>SL2.50ch11:7668639-7668679
AAACTGGATCTTGTGGTTGAAGAGTGTTTCTCATATTAAC
>SL2.50ch11:7712697-7712737
GGGGAAAGCCAGCAGCTAACTGAACCAACATTATCTTATC
>SL2.50ch11:7835679-7835719
TTGTAAGGATTAAGGAATAGAATTTTTAGCTCTGCTCCTC
>SL2.50ch11:7954455-7954495
AGTTCTGCATTCTATATTAGATTGAACTTGCAGCTTTGAG
>SL2.50ch11:8020005-8020045
AGAAAACAACCATTTTTACTCCCACTTGTTGCAATTTTAG
>SL2.50ch11:8185860-8185900
TTGACAATCCCACTTTGTGAATCCCTCTTCTGACGTTATC
>SL2.50ch11:8228905-8228945
CCTTGAATCAGTCCACTCTTTATCATGAAGTGACAATATG
>SL2.50ch11:8243921-8243961
AAGGGGTAAAGAAGAGAAATTTGGGAGATGGGTTAAGCTC
>SL2.50ch11:8315599-8315639
GAACAACGTTAGTTGCCTCTAGTGACCTCCAGAATAACTC
>SL2.50ch11:8347571-8347611
TATAATCCTATATGTGGGTCTGCAGAGGGTAGAGTTGTGC
>SL2.50ch11:8658777-8658817
ATTTGGAACAAGTACGCATATTGGGTCGTAGTTCTTAACC
>SL2.50ch11:8753337-8753377
GTTAATGGCATTACAGGTACATATCTGTTCTGTTCTTACT
>SL2.50ch11:8903493-8903533
ATTCTTAGAGAAGGATCGAGTCGCAGGACAATGAACAAAC
>SL2.50ch11:9347681-9347721
GAGTGGACCGGTGGGATCAATAGCCAAGGTCAGTAATCTG
>SL2.50ch11:9420754-9420794
ACCCATCTTTTCTGTACTGTCACTGATAATTACTCCTTAG
>SL2.50ch11:9631276-9631316
TTGAAGTTCAAAACTACTCGGTTCTTGCACGTTTTGACTG
>SL2.50ch11:9830828-9830868
TTGTGGAACTTGTGATTGATGAATATTGTACTTGTTGAGG
>SL2.50ch11:10276522-10276562
AAATATCATACCTTAAAATCACCTCTAGCAAGTATCACAC
>SL2.50ch11:10390646-10390686
GCGGGAGAATCCAAGGAGTATGAGATACAATTTCGAGGAG
>SL2.50ch11:10662854-10662894
AATCTTCCAAGTTTAAAGTTCATTCACATTGTGGGAAATC
>SL2.50ch11:11416059-11416099
TGGGAAACCAAACTGACCAAACAACCACCAAAAAGCAAAC
>SL2.50ch11:11538523-11538563
TGTTGTTGCATTCCTTTCATATGGCCAATCGTTTCTATCC
>SL2.50ch11:11738325-11738365
CGAGGTTCAAAAAGTAGGCCAAAACTAATGAGCCCGACTG
>SL2.50ch11:11809470-11809510
ATTATTATTCCCGATAGGCTGCATTGAACTTGAACCAATA
>SL2.50ch11:11935601-11935641
ATACATTCGCATAAAGTAGTCGGCATTTGAAAGCACCAAG
>SL2.50ch11:12877231-12877271
CAGCCTCAACCTCTGCTTCGTGAAGATGGGTCACTCTAAC
>SL2.50ch11:13597270-13597310
TTCTCATCATTTCAGCCTTTAGGCACCTTTCTTGACAATC
>SL2.50ch11:13930873-13930913
ACTAAAGCTTCAGAATCAGAAAAGGGGATAAAAGCACCAG
>SL2.50ch11:14018889-14018929
CAATATAGTAATGCAGTTACGTAGAGCATAAATAATTGTG
>SL2.50ch11:14399566-14399606
CTTCGTTGGATCCAGTACCGACTCCACTCCCATAGTACCG
>SL2.50ch11:16192121-16192161
GCTCCGAGAACATTTATTAATATTGCTTTCAGCCATTATC
>SL2.50ch11:17345472-17345512
GGATTTTTGCAAAGTTAGTACTCTTTAACTTGCCTCTTTC
>SL2.50ch11:17969350-17969390
TTCAAGACGGGTCGAATAAGGATCCCACAAGCCAGCGTCT
>SL2.50ch11:18937588-18937628
CTCCTCTACGAAAGAAAACTTTATATGCCTCTCCAGTTGA
>SL2.50ch11:19101141-19101181
AAAAGGAGGGTCCTTTAACTGAACTTCCACAAGAACCAAC
>SL2.50ch11:19285647-19285687
CAATGTATAAAGAAGGAGGACCATTCAAGGATTATGAAGG
>SL2.50ch11:19593110-19593150
ATGGATTGGATATCCCCCCTCTTAAGGCTAAACATGTGAG
>SL2.50ch11:20010343-20010383
TTTGCTACAATGTCCACCTGTACACTCCTCTGTCACAAGC
>SL2.50ch11:22181863-22181903
GAAAGTTAGTATCGTAACCTATTACCAGCTCCACTTATCC
>SL2.50ch11:22213129-22213169
ACAAAGAAGCAATGAGGATATTTACTCCTAATCTCTGAAG
>SL2.50ch11:24079609-24079649
ATTGATCTTCCACAACTCTATCAACATCATGAACAAACAC
>SL2.50ch11:24308612-24308652
TTTAAATCCAAAGAGACTACGAGGATCAATGGCTATCAAC
>SL2.50ch11:24779590-24779630
CAATGGGTTCAGTGGTGAGAATATAAAAGTCGAACCCTAC
>SL2.50ch11:24900261-24900301
TGCGCCTCATAACTAGCGCCAACTACGATATAAACAGAAA
>SL2.50ch11:26285635-26285675
TGGCTTTAGTTCCCTCAGCTTAAACCATACATTTTTCATC
>SL2.50ch11:26344434-26344474
TGGGATCCACACGAGACACATTTCATAGCAACAAAAGAAG
>SL2.50ch11:28041735-28041775
CGACGTGCATATGGAAGATGGTTACAGGTATTAGATCGTG
>SL2.50ch11:30688001-30688041
AGAAGGTCGTGATTGGTCCAAAGGGCCGCGGATCACATAC
>SL2.50ch11:30751698-30751738
ACTCATGCAAATCTGCATCATTTACCAACATCACCCATTC
>SL2.50ch11:31042217-31042257
GAAAGGAGTGATAATAATATTAGGGAGATGCAGGTTGCAG
>SL2.50ch11:31293175-31293215
CCAGCCCATAGAAATTTTTAACCTAGAGACACTGTGAAGC
>SL2.50ch11:31480738-31480778
GTCTTGTTGATGATTCAACACCTTCTCTTTGAGACATCCT
>SL2.50ch11:31496256-31496296
TTGCCATTACAGTGATTATTGTTATGTAGTAACTCGTTGG
>SL2.50ch11:31576295-31576335
TGAGTGAAAACATAGTTCCGAGGTAAAACTATTGTGATCC
>SL2.50ch11:31768745-31768785
AACATAAGAAATAACCTAGATTAAGTGCCCGTTTGGTTTG
>SL2.50ch11:31899494-31899534
CTTTAGTCAAATGCATAATGAGCTTTGTGACTTTCTGTGA
>SL2.50ch11:31915291-31915331
AATTCTCTTTGATGTTTCATGTTAGCCATTGTCAGTATTC
>SL2.50ch11:31988546-31988586
GTCTGGCTTCTATGAGTTCAACAATGGAACTACAACTTGC
>SL2.50ch11:32058642-32058682
GTCAAGTAGTAAGGCATAGGCTGTTCTCCTGGCTGCCTTC
>SL2.50ch11:32139680-32139720
ATAAAAAAATGTAAAGAAACCACAATCTTGTAATGCTTGC
>SL2.50ch11:32168491-32168531
AAAAAGTCAACTACGTCTTGGGTTTTTGCCACCTCTTCAC
>SL2.50ch11:32275425-32275465
TTGATTGGTTTTACGTGGATCCAATTATCGCCTTTAGTCC
>SL2.50ch11:32361700-32361740
TCTGTTACCTGTTCTTATCCTAGCTCTGACTTTGTTAGTG
>SL2.50ch11:32438412-32438452
GACCAAAGCTTTCTGCTAGAACAACTAATCTTCCTGTTTT
>SL2.50ch11:32548830-32548870
CACATGCACCTTTTTGTCCGATTACTCCAATCGTGTCTAC
>SL2.50ch11:32612228-32612268
ACAAATAACAGAGTAGAAATAAAAGTAGGTTGAAGATAGC
>SL2.50ch11:32931450-32931490
AATAGAAAATATCAATCAATTCATGTCCAAATGCCTACTC
>SL2.50ch11:33207661-33207701
ACAAAATCTCCATAAACCATAGGACAAACAAAATCAAAGT
>SL2.50ch11:33265232-33265272
GATTCAACTTATTGGAAAGAGTAACCCGAAGAGATTTGAG
>SL2.50ch11:33532277-33532317
CTATCGTTCAATTCCTTCATCTTTTAACCAATCTTTTTGG
>SL2.50ch11:33562699-33562739
CTTCTCTTAAAGTCTTCTTTCAGTTAGTTCCCTTTGATGG
>SL2.50ch11:33695311-33695351
TAGTTCCTATTGTTGGAATGGGCGGCATGGGTAAGATAAC
>SL2.50ch11:33896458-33896498
AGAAATTGGCCTGGTGGAAGACACACTAGTTATCTCTGAT
>SL2.50ch11:33943015-33943055
CAACCCAAATTTAGAAGAAGAATTAACCCTCTATGCAGTC
>SL2.50ch11:33966260-33966300
GTTATAGTAGTTAGTTTCTTGCTTGGTTGCAACCTAAAAC
>SL2.50ch11:34709847-34709887
AATTGAAATTGGAAGCTCCAGTTGGTGACATGAGTATGTT
>SL2.50ch11:34744121-34744161
TATCGATTCGGTCCTTTAATACGTCTCCCTTAACCACTTT
>SL2.50ch11:34801082-34801122
ACCTTAGTAATTAGTGTCCAAGCATAATTTGGCACTGTCG
>SL2.50ch11:35556280-35556320
ACTGAGAAAATCAGCCCTATTTTTATTTCCCAGGCCCATA
>SL2.50ch11:35677715-35677755
CCCTGAACTCTCAGCAAGTAATTTTCAGTTGTATAAATCC
>SL2.50ch11:36235038-36235078
ATGGGACTTTTTCACCAATTGATGCTGCGACACACTTCAG
>SL2.50ch11:36529557-36529597
ATGGATTGAGATCTAGTGATAGTGGAGGTCCAGGCCATCG
>SL2.50ch11:36615308-36615348
CTTCATGCTAGCATATTCAAGGGTTTGCTTCTAGGTGAGC
>SL2.50ch11:37609795-37609835
GAGAAGGAGATGACTTACTTCTTGGTGTTAAAGTCCGTCT
>SL2.50ch11:37735837-37735877
AATGGTTGGTAAAAACTGAAATTGCTTGGCTATGACTATG
>SL2.50ch11:37931176-37931216
AAACTCACGACAGGCCATGCTGAAACTCCAGCTGCTGACA
>SL2.50ch11:37966566-37966606
CACTCAGGCCAAGTAAAAATTTGATGAAGAAATTATGTTG
>SL2.50ch11:38082669-38082709
GGTGAATAGAAGGAATCTTTGACTTCTAGGTGCATTCCTC
>SL2.50ch11:38224993-38225033
AAATTGGTCTTGAACCTATGAGGGACGTTAGGAAGATACC
>SL2.50ch11:39217674-39217714
AACAACAATATACACATAATTCCAAAGAGAACCAAAAGAC
>SL2.50ch11:39380638-39380678
ACAAGTTACATGGTGGTATATGGAAACAATAACCCAAGAG
>SL2.50ch11:40025743-40025783
ACGCACTTCCATTTTCCTTATACCTTATCATAGAAAAACC
>SL2.50ch11:40413340-40413380
ATGAATAAATTTGTTGCATTGTTCATATGACTATAACTGG
>SL2.50ch11:41534435-41534475
AACAGAGAAACTGCCTTCTGTAGTGTGTCTCCACCTTAGC
>SL2.50ch11:41565891-41565931
CACAACATATAGGTCACATGGAAATAATTAACCGTTGCTC
>SL2.50ch11:42085326-42085366
AAGTTGAGTTTCGACGTTTTAGACACTTCCTGAAGCTTTG
>SL2.50ch11:43052562-43052602
ATTTCATGGAACCATTGTATAGAGAAAGTAGGTGGCACTC
>SL2.50ch11:43086767-43086807
ATTGGAGTCCAAACCTAACGTCTCTCTAAAGTCCCGAATA
>SL2.50ch11:43111969-43112009
AGGACCTCTACGGTAACATCTTGCTCAGTGGTGGCTCAAC
>SL2.50ch11:43325764-43325804
AGTACCTAGTGGCACAGAAATAAATCAAACATGTGAAAAG
>SL2.50ch11:44684474-44684514
TCATAGTCAGGATCCATGTAAGCCAAGGCTAAGACTTGAG
>SL2.50ch11:45796589-45796629
AAACCATCGAGAGCAGTTTTGACAAAGATCCTTTGCCTTG
>SL2.50ch11:47323905-47323945
GTAGGTGTAAATTGTATGCACAAGTTCTACGTATCTTTAG
>SL2.50ch11:48231201-48231241
ATTAATTACGTTCGGCTTAATGGTGAAAAGGGATCAATGC
>SL2.50ch11:48380610-48380650
AACAAATCTGAAAATCAATCTGAATTAATCCCTTACAATG
>SL2.50ch11:48754813-48754853
AAATAATGTTGAGCTGGAGGCAGCAAAGTTTCTCCATAAG
>SL2.50ch11:48796421-48796461
ATTGTTTTTGGAACTTGTGGTCTAATTAAGCCATTATCTG
>SL2.50ch11:48939529-48939569
TGAATCTGAAAATGTTAATGTGGAAGTTGAGTCAGGGATA
>SL2.50ch11:48987767-48987807
TGACTGGTGATAACTGGGCGACAGCAAGAGCAATAGCAAG
>SL2.50ch11:49134729-49134769
TCTGTTCCTCTAGACAAGGAGGACGAAGGGACGAAACTTG
>SL2.50ch11:49153815-49153855
ACTTTAGGGACAAGTGTTTATATTTTAGCGTACCACTTTG
>SL2.50ch11:49243976-49244016
ATTTTGAAGGCAGAAGCAGGCAAGCAGCTCTACTCAAAAG
>SL2.50ch11:49323979-49324019
TCTTTTGAAAGTGAGATACCGGCTTCTACAAGAGGGAAAG
>SL2.50ch11:49435751-49435791
TCGAACAATTAGCTCGAACTAGTAGGATCTAAAAATCAAC
>SL2.50ch11:49946539-49946579
ATCTGGAGGTTGTCGTGATACTGGAAACTCCAAAAGTCTG
>SL2.50ch11:50088913-50088953
TTCCTGAAGGATTGGATCGGGTGAGTTTATTTTTTATTTT
>SL2.50ch11:50150717-50150757
GATCACATTTGCTCATTTTAGTCCAAACTCCTAAACTACC
>SL2.50ch11:50263218-50263258
GCACCTTATAGGTTCTCCTCTGCTTAAGGCTCTCTGAAAC
>SL2.50ch11:50278567-50278607
TTACCTGTTGCCTTGTTAAGTTAATTGGCTCTACTACAAG
>SL2.50ch11:50376719-50376759
TTCCCAGCCGTTCGCTCTCCAGATTATTATGTAAACAAAG
>SL2.50ch11:50393806-50393846
CGTTTATTGTGTTGTTATTTATCGGTAGACTATTTACTGG
>SL2.50ch11:50431911-50431951
CAAAAGAATAATCAAGACGCGTGCTCAGATTGAAGCTCTA
>SL2.50ch11:50508895-50508935
CGACAAGCCTCTCAAGAAGCTGTTAATGTTATCGACTCTG
>SL2.50ch11:50583947-50583987
TTTATGATTGTTTTGTTTTCTTTTGCTGATTCGTTTGCTC
>SL2.50ch11:50642237-50642277
ATTTGTAGACTAAATTCAAGTCAGCAGACGTATGGACTGG
>SL2.50ch11:50762862-50762902
AAGTTACTCGGTACCTGTGCTAGTAAAAGGTAACAACTAC
>SL2.50ch11:50785453-50785493
TTCTCGATACGTTAGCAGGTTAGTTTGTATGCACTTTGAC
>SL2.50ch11:50818735-50818775
TGCAGTGCCTCGGTTGATTCATACTGCGAAATGATAAAAA
>SL2.50ch11:51045020-51045060
ATCGCGCATGATCAAAACTCATGCATCTGATATGAGGGTA
>SL2.50ch11:51061387-51061427
TTTATTACTTGCTAGAATGTGCAAATGTTGAATCCTTGAG
>SL2.50ch11:51214006-51214046
TAGATCTAGGCTGCATAACTTTAGCAATCTCGATAACATC
>SL2.50ch11:51233562-51233602
CATCACATTATATACGACACGAGGGACCTACTAAAATAAC
>SL2.50ch11:51264624-51264664
GATTCCATGATCTTCCCACTAGATATTAGCTATTAAAATG
>SL2.50ch11:51287345-51287385
ATTTGATGAGTTGCTGACAAAGAGTGAAGAATTTCAGGAC
>SL2.50ch11:51351385-51351425
TCTCAACTTCGGAGAGTTATTTTCATATCGGCGTTATTGT
>SL2.50ch11:51468837-51468877
TATGTATTTTGTTGTTCTTGGGTTTGTCTATTTTGCGTTT
>SL2.50ch11:51586140-51586180
GTCACTCTCGTCTCAGTTACGCCGCAGCTCGTCTCTGTGC
>SL2.50ch11:51601141-51601181
TGATTGACTCAAACCACCAACCGCATGGGTCGATCTTAGC
>SL2.50ch11:51740720-51740760
GCGATGCTGCTAAGAATCAAGTCGCCATGAATCCTATTAA
>SL2.50ch11:51790770-51790810
CCGCCGGAGCAATTTTTCCCATGGCGAAAACCTTAATTTC
>SL2.50ch11:52026110-52026150
CCAAATACCCGAAGAAGAAAAACCCCAATTCCTCAAAACC
>SL2.50ch11:52078222-52078262
GAAAGTTTTTAACTATTGTTTGGCTATAGCAATCGTGCTC
>SL2.50ch11:52094113-52094153
AGGACTACATTAATCATCTTGCCAAAGTATGGTTCTTTTT
>SL2.50ch11:52136865-52136905
AATTGTGCCAACTATGCATGTGATCAAACACATGATTATC
>SL2.50ch11:52218400-52218440
GTACAAGGTTTTCTACTTTCAGGGACCGCAAAAGGTTCTC
>SL2.50ch11:52243813-52243853
CCACAACCGCCACAACCACGTGTCGTCAAGCCAAGTCAAC
>SL2.50ch11:52292321-52292361
CATTTCATTGCTTTATCACATACAAATACGTTAAAGAACC
>SL2.50ch11:52307491-52307531
AACGTTCATTTAAAGGAATTGGGTGTGCTGTTCTTGTATG
>SL2.50ch11:52411397-52411437
AATTGCTATCATATATGCCTACCACCCACCCACCCCACCA
>SL2.50ch11:52568662-52568702
CCTGATAAATTTCCATACTCCAGCTCCAAAGGGTTCTATG
>SL2.50ch11:52586822-52586862
TGGGGAGTGAATGGTGGTATGTGGGGTGTGGTGAGGTTGC
>SL2.50ch11:52628658-52628698
TACTTTGTGTATGTTGTTGCTTTTGATTGGTAGGGGAAAC
>SL2.50ch11:52643806-52643846
TTTTATTGGTCATTCTTGCTAGTATTTGTGCAATTCATGG
>SL2.50ch11:52666568-52666608
AAGGCAATGGTGTGTGTAGTGATAATATGTTGAAGCAAAG
>SL2.50ch11:52719065-52719105
AGCTGTAAATTCATGGACGTTGCCATCAGTCTCAATCCTG
>SL2.50ch11:52824222-52824262
GTGATTTACACGTACTCCGGCAACGTCAAACCGGCGAAAC
>SL2.50ch11:52839410-52839450
ATATTCAAGAGTTTGTCTCTTGCTCCTAATTGTAATAGTC
>SL2.50ch11:52870462-52870502
TGCCTAGTGAAATCACACAAGTGGGTCTGGGGAGGGTAGA
>SL2.50ch11:52888369-52888409
ATATGCATAGTTATCAACCTCAAGAACCGGAGTGAAAAAC
>SL2.50ch11:52913868-52913908
CAACGGCTTAAAAAAATATGATCGTTAGGCTAATCGCTTC
>SL2.50ch11:52945819-52945859
TCATGTTTTCCCTACATACCACATAATTGCTTAAAGATCA
>SL2.50ch11:52977453-52977493
GTAGGGGTAAGGACACTATCCTCCCCCGACCCACTTGTGA
>SL2.50ch11:53028989-53029029
CATCTTCTGTTAAGGTGATTTGTGCATCTATCCCTTCTTC
>SL2.50ch11:53127166-53127206
CAGCTTTATATGGAGCAGGCATAAACAGACCTGCAGCAAC
>SL2.50ch11:53170146-53170186
AACTAGTTAAGGGGGTCTCTTTGCTTTTGTTTTCTTATGG
>SL2.50ch11:53253391-53253431
AATGCACTAGTCCTTTAGGGAACACAAACAAGTCACCAAC
>SL2.50ch11:53370770-53370810
TACCGCGGGATCCACTGTTACAGTCCGGAACCTACATCGA
>SL2.50ch11:53407324-53407364
TCTGAACATAATTCAAGTAGGACTTACATTGTCCGACTCC
>SL2.50ch11:53580682-53580722
GCGTTCATCGATTAGTATTTAGAAAGATTGATGAGTCTGC
>SL2.50ch11:53759819-53759859
TTGCTTAGAGTTGTTTAATTTTCATATGTTGTGGCAGCTC
>SL2.50ch11:53940751-53940791
TGTAAACCCTGAATTGAACGGCGAGGAGTCATCGGAGAAG
>SL2.50ch11:53975290-53975330
AGCTAGTGTAGTCGCCAAAATGAATGGTCGTGATAAAATC
>SL2.50ch11:53990381-53990421
AGTAGCTTGGTACCTCCAGAAGCACATCTTTTGACTCATC
>SL2.50ch11:54011521-54011561
AATCCAATGGGGAGTGGGGCCAAGACCTTTATTTAAGACG
>SL2.50ch11:54032517-54032557
TCTGTTCACGAAGGAGTTGGAAGGACTCTCAAAGGTAGAG
>SL2.50ch11:54068086-54068126
ATATTCCACCGCTATTGAGTCCATGATTTTAATCAGTCAG
>SL2.50ch11:54105591-54105631
AGATTGTCTTGAATGCTGCCTTTCTGCTCAGAAGGATGTT
>SL2.50ch11:54124626-54124666
ATACATCAAACAAATAACTACTCATAGGAACAAACTCTGG
>SL2.50ch11:54191644-54191684
GATGAATGCTAAATATCTTATGTTTCTCCTTCCTTTCCAC
>SL2.50ch11:54232021-54232061
GATGGTGTCTGGTAAGCTTGAATCAGGCTTGTACTATCAG
>SL2.50ch11:54247771-54247811
CTTGACATGGGGAGAAACTAGCTTTTGCAGGGCAGCAATC
>SL2.50ch11:54286111-54286151
TAACATTTTCTTCCTTCATTCTATTAAGCTCTTCACTGTC
>SL2.50ch11:54301377-54301417
CGCACACACAACTTGTCTAGTACTTCCATTTTGACACTTG
>SL2.50ch11:54316920-54316960
AATAATATTGCACTAAATTTTCATTAAGCCATAAACTGTC
>SL2.50ch11:54333350-54333390
ACCCTGTCTTGCATGCTTTTGGTTACATAGTGATTGATTG
>SL2.50ch11:54398792-54398832
TGTCTGTTGAATCAATGAAACATTTTATATGGGAACTTGC
>SL2.50ch11:54440259-54440299
AATTTTCTGAAAATGTTGAATTACACCAGGTTTGCCTTCC
>SL2.50ch11:54455303-54455343
CTCCCGGAAGAAGTATGTAAGTCAACAGGATCCGCATAAG
>SL2.50ch11:54547125-54547165
AAACCACCTAGTGTTTTTGTCTCCAATGGGATTTAATCAT
>SL2.50ch11:54578220-54578260
CTCTTCGTCACTGCCATCATGTCTGATCACTAACTGTCTG
>SL2.50ch11:54611101-54611141
TATGATTTCATGAGCTAATCTTGCCACCTCTAGAACATAG
>SL2.50ch11:54796592-54796632
CTTAAAATGAACATTTGGGTGAAATATTTTGGTCAGGAAC
>SL2.50ch11:54829039-54829079
AACATGTCATCTACTCGGGGAAATTCTGTAACCATATTAG
>SL2.50ch11:54845253-54845293
GGTGAATGACAAGATGAACACTGCAACATCATTATTTAGG
>SL2.50ch11:54897535-54897575
GATTGTATAACTTAGAGACACTTCTCCTGTCATCTTGTTG
>SL2.50ch11:54977147-54977187
CACATTGCACCACCAGTAGTTGTTCTGTAAACACCTGAAC
>SL2.50ch11:54992379-54992419
TAGCTTGGTGAGGCTGGCATTGGATGCTCTGCAAGGTGTA
>SL2.50ch11:55007405-55007445
GCGACAACATTTCTGGAGTGTCCGAGCAACAAAGTGTCTG
>SL2.50ch11:55041557-55041597
GTTTTTCTTTTTGAAAAACCGTGGTGTTCAAGCCTGTTTG
>SL2.50ch11:55074476-55074516
TCAAACCCGTTACAAGCTTTAGAGTTCTTTAAATATGCAG
>SL2.50ch11:55121267-55121307
AGGAAGCTCTGAGCTCCACATATTAACTTCCAATGGCAAC
>SL2.50ch11:55151607-55151647
CGCCATCGTAAAATCGGTGCCACATCTCCGTTTCAAATTC
>SL2.50ch11:55231759-55231799
TTCTTTTTTGTCAACATTTCGTAGTGTCATGGTTATATCG
>SL2.50ch11:55246789-55246829
TAAGGATTTCCTTACATGTACCACTTCCAAGCTGTCCAAC
>SL2.50ch11:55374934-55374974
AATGACACTGTCAAAACTAGGATTCACGAATAGCGGTACG
>SL2.50ch11:55471681-55471721
CATATTACTGATCAAAATTAAGCATGATCCATGTCATCTA
>SL2.50ch11:55523980-55524020
CGAATCCAACATCAAAGTGCTTTTTCATTATTGAGTTTAG
>SL2.50ch11:55603226-55603266
GAGGGAGGGTAACAGAGAATACACTCATATGGCAAACCAC
>SL2.50ch11:55683843-55683883
ACCTCTCTACCTGCACGAGGTAGTGGGCGTTCATTTTACC
>SL2.50ch11:55704619-55704659
ACCGTGGCTACACTGTTCACGCTACTGTTAAAGATCTCAG
>SL2.50ch11:55864488-55864528
GTGATGGCACCACAATTTATCAATTTCTCACCCTCTACTG
>SL2.50ch11:55901233-55901273
GAAACCCGCGTTCTTTTGTAAGTGGTACACCAAGTTCAGC
>SL2.50ch11:56025075-56025115
ATTTCATTTGCTTCCATAGCACCATATGATGATGATGAAG
>SL2.50ch11:56043820-56043860
ATTCAGATACACTCAAGGTTGATTGAAAATGTCGGGTCGT
>SL2.50ch11:56110466-56110506
GACTCGATGCGATGCTTAATGACCCAATATAACATTACTC
>SL2.50ch11:56127689-56127729
TACCAAATCTATGTAATGTCATTCTTGCTGGCTCTAAATC
>SL2.50ch11:56186563-56186603
AATTTTACAAGTCTATCACTGTTTTAGATCATTTCTGGTG
>SL2.50ch11:56218423-56218463
GGACTTTTGATGTAAGTGAGCACATGAAAGGGACTACAAG
>SL2.50ch11:56241608-56241648
CAATACTTGCAAAGGCCTTTTTTAAAATGGTACTGTATTC
>SL2.50ch11:56294609-56294649
AGGGCAACTTCCTCGAGCAGATACTGTTACACACATCCAA
>SL2.50ch12:6763-6803
CATCAACTTGAGACGGAGCGGCATTCATCGAAAAAGAAAC
>SL2.50ch12:55970-56010
AACTGTCCCCTATGCATAATTCATGGAAGCAAAGAATAAG
>SL2.50ch12:303632-303672
TCCAAGACTCGAACCAGAAATCTCTAATTAAGGATGAAGA
>SL2.50ch12:323975-324015
ATGGAAAGTGTAGCTATTCTTTCCCTTCTCCTTGTTGTTG
>SL2.50ch12:491887-491927
TGAAATATGGTGGCTCATGAATGTACGTAGAGCTAGTGTC
>SL2.50ch12:506924-506964
TGCAGAAGTCGATTCCAATTCATCTGATTTTTGGGTGATG
>SL2.50ch12:542227-542267
TTTTTGGTTTGTTTGTGAAGTTTCTTCTTTTGATTGGTTC
>SL2.50ch12:558412-558452
TAATGCAATTAATCTGTCAGGACACACAAAAGAGCTAGAG
>SL2.50ch12:591661-591701
GATTTTCAAATTGATTCTCCCCATAAGGAGGCAATACTGG
>SL2.50ch12:608472-608512
ATCGGAATTTCTCGGATTCTCAATGTTTGTAACCTTTTCC
>SL2.50ch12:624443-624483
CACTTCGGGTGTTGAATTTGTCTAACAATGGATTACAAGG
>SL2.50ch12:666626-666666
AAGCTGTCTTATTTTGTCGTCGATGCGATGGTGGTTTTTG
>SL2.50ch12:824212-824252
GAGGAATAGTTTATTCATTCTCACTATCCGTTCGTAATTG
>SL2.50ch12:903541-903581
ATTGAATCCAGTTACAGGCATGGACCTCTGAGCAAAATTC
>SL2.50ch12:986920-986960
CCATACAAAGCTCCACAAAAAAGACATAAAATTAGATGAG
>SL2.50ch12:1033564-1033604
ATTGAGCACGAGTAAGATTCGTTTCTCTCTCTCCCTTTAG
>SL2.50ch12:1086611-1086651
TCCCCTTAAGGTAGCCCCGTGCATTAAGCTCCCACAATTC
>SL2.50ch12:1132018-1132058
TTACTGCTTGTTGAATGCAACTAATCAGTACAAAAGATCG
>SL2.50ch12:1254392-1254432
TTTAATGGCATGCCTAAAAATCCTACTATTTTTCCTCTTC
>SL2.50ch12:1349391-1349431
TGACCATCGATTTTTCAGTACAATGCATGTCACAATGCTC
>SL2.50ch12:1371971-1372011
CGACATTTGGACCAGGCAAAGCAATGCAAGGTAATATCTG
>SL2.50ch12:1387005-1387045
CTAGACTGCATCATCAAAGTTGGATCGAAGGTTTAGTTTT
>SL2.50ch12:1411738-1411778
AGAGATGAGTTTGGTGATAGAGGTGAAAATGTGAAAATTG
>SL2.50ch12:1426797-1426837
TACTACAGGAATTATTTCCAGTAATACATCTAACCAAACG
>SL2.50ch12:1441910-1441950
CGTCGTTCAAAAGATTTGAGACTTTAGTATGTTTGGTATC
>SL2.50ch12:1459062-1459102
TTTTTTCACCATAGCTAAACAATGGCAACTCTAACACCAG
>SL2.50ch12:1524707-1524747
AATTGGTGATGCTGGAGGGCATTTTTGTCCATTTGTATCC
>SL2.50ch12:1620672-1620712
TAAGTAGTAAAGCAAGAGATAGAAAGACATGCCAGAAAAA
>SL2.50ch12:1786119-1786159
GATTCTGTTCTTAGGAGGTTTTAATTTGTATAACCGAACC
>SL2.50ch12:1801766-1801806
TTTTAACTCGGGTGCAAAGGAGAGGATTATTAGGATGGTA
>SL2.50ch12:1822821-1822861
TTTTGTTATGGAAGTGATATTTGTTTAGGCGGATCCAGAA
>SL2.50ch12:1917306-1917346
AAGTGGAGGATCAGGACAAGTGTACCTCGTGCCTTTAAGC
>SL2.50ch12:2011549-2011589
ATACAGTTGGAAGTGCATAACACAAGCTAAAAAGCATACG
>SL2.50ch12:2114281-2114321
TCGGTTGATTGTTGTGGCTTTGTTTCTTCTGTGTTGGTTC
>SL2.50ch12:2199447-2199487
AGCGTTTATCACCTGTCGAATTTTTAGCTATAAATGATAC
>SL2.50ch12:2227329-2227369
TGGCGGAAAAGCTTCAAATAGTTGAGGTTCTATATTGTGG
>SL2.50ch12:2301547-2301587
AGAGGAATTTAAGAAAGCATTTCATATGGGCAAAGCTACG
>SL2.50ch12:2332551-2332591
CCATCTGATAAAAGCACCAACAAGAAATTTGTCCTTTCAG
>SL2.50ch12:2353258-2353298
CAGAAAATCCATTATGCAGTTAGTGCAACTTCATTGAGTC
>SL2.50ch12:2442726-2442766
TACGTATTTATTGATGTAGATTTAACGATTTTATGCTGGA
>SL2.50ch12:2462290-2462330
ATGAAGAAGCTTTGGGAGAAGGAAGCGGATCGGAGCAATC
>SL2.50ch12:2477797-2477837
GGGATTCGTGGGCAGGAAAACGCGAGACAAGATCAGAACG
>SL2.50ch12:2619623-2619663
GTCGCAGAACTTTTACTATAAGCTTGGCGAGGGGTCAAAC
>SL2.50ch12:2688393-2688433
CCCCTCGAGATCTAGCTTTTGGGTTGAGTTAGACTCTGTG
>SL2.50ch12:2704703-2704743
ATTAAAAATCCAATCTTTAATCTCCCCATAAAGCCATTTG
>SL2.50ch12:2765436-2765476
CTGGAGGAAGCGGTTGGTATTAACAAAGGCGGGCGAGTTG
>SL2.50ch12:2830972-2831012
CATATTAATGATAAGAAACTGTCATGAATAAATTCAGGCC
>SL2.50ch12:2867715-2867755
AAATTGTATTAGGACATATATCTGCCCCATTGAACACAAA
>SL2.50ch12:2917387-2917427
ATACAGATAATTGATAAGTGTTGTGCTTCTAACAGCCTTG
>SL2.50ch12:3016423-3016463
CTTAAATTAAGCTTGAAAATGAAGACGTGAACTCGTAAGG
>SL2.50ch12:3032904-3032944
TCTCGGAACGGAGATTCTGATTCCGGTGTGTGCAGTTATC
>SL2.50ch12:3048451-3048491
CATGCAGCCTTTGGCAGGTATCGGTGGTGAATGTGCTTTA
>SL2.50ch12:3065999-3066039
GGTTTTGAGGAGGGATATTCCATGGGAGACTTACATGACC
>SL2.50ch12:3091802-3091842
AGAATTTCTCGAATCAAACAAGATGTTAACTCGGTGATAC
>SL2.50ch12:3107601-3107641
CATTATCAGCTAACTATGTTTTTAGTGACAACTAACACTC
>SL2.50ch12:3198025-3198065
AAATTTACTATATTTGGATTTTGATTGTTTGTTGCTTCTG
>SL2.50ch12:3267395-3267435
CCAAACATAGTCGAGCTTCACGAAGTTATGGCAAGCAAAA
>SL2.50ch12:3340179-3340219
GTACTATATCTACTACTAATCTTGGTCCTTCATTCACTTG
>SL2.50ch12:3471337-3471377
TACGCGATAGCTCTACCCTTCGAGTAAAGATTTCAGATTC
>SL2.50ch12:3594372-3594412
TGTGCTTAGAAATCCGAGGTATATTACACAGAAGCCTGAG
>SL2.50ch12:3631077-3631117
ATCGAAGAAAGTTGTCCGCGAGGTTATCATTAGGCCTTTC
>SL2.50ch12:3710229-3710269
AAGGCAATCAACAAACAAGTGGAAGAAGGACTAGAACAGC
>SL2.50ch12:3763430-3763470
TCTTCCCTATTCCAACCAGACTGCCTCCCTCCTGCTGCTG
>SL2.50ch12:3779348-3779388
AAAACACAGTCGAGATCACTAAGAGAAACAGAGAGAGAAG
>SL2.50ch12:3794461-3794501
TAACCTTCTTGATAACTAACTCATATCCGAAAATTTATGC
>SL2.50ch12:3858208-3858248
GACTTAGCTCAGGGATATAAGTAGACTCCAGTAAAGTAAC
>SL2.50ch12:3877888-3877928
TTCGAGTTTCCGAACCTGCAAGAACCAAAACGAAAGGAAG
>SL2.50ch12:3914849-3914889
TAGGATAACGTTAGGTAGCACCTCACAAACTTCATACTGG
>SL2.50ch12:3931552-3931592
CTAATAATGGAACTAAATTTCCTCGCGTTCCAGCTTCTAC
>SL2.50ch12:3976587-3976627
AGGCCAACAACACCAGCCACATGAGGACATGACATTGAAG
>SL2.50ch12:4259845-4259885
TACAAACTTACTCAAATGGATATCAGAGGCTAAGTGATGG
>SL2.50ch12:4374555-4374595
GCATAACATGATGCTTCAGGAGTTCAAGTATTTGATGATG
>SL2.50ch12:4446526-4446566
AGTACAGCTCTTTGGATTACACGATCGAGGATAAATTTTG
>SL2.50ch12:4461974-4462014
TTTCGAGCTACAACTTTTCTTACTTTCCAGTATCCTCTAC
>SL2.50ch12:4479561-4479601
ATGTAATATAACCTACTAGAAGGCTGATGTATCGTCATTG
>SL2.50ch12:4509927-4509967
ACATGCAGTTGTTGAAGTGTTCCGAGCCAAGCAGGAAATG
>SL2.50ch12:4532694-4532734
TCTCGAGTCCTTTTCTAATCCTCATAGATTCATCGTCTTC
>SL2.50ch12:4566357-4566397
GGAACTGTTGTGTGGATCCTCGTGTTTAAATACCGTAAGC
>SL2.50ch12:4621673-4621713
TAAAAAATGTCGGACAAGCGTGGTAGTTACAATTATGCTG
>SL2.50ch12:4636673-4636713
ACCTTATGTTTATAATTTGCACAAGTAGGTTCCTAGACAG
>SL2.50ch12:4746934-4746974
AAGTTCAACAGATCCCCTCTTTTCTTCTTGAGAAATAACT
>SL2.50ch12:4821175-4821215
TGAAATAGGTTCTTCCGTTGGTTCTGACATACTAAAAATG
>SL2.50ch12:4889425-4889465
TACAAGTTCTCACAACATCTTTGGAATGAATTCAGATTAC
>SL2.50ch12:4905522-4905562
GCAATAGCTCCTGTTTATATGGTTGACCAGGGTACGAATC
>SL2.50ch12:5145336-5145376
ACAGCTAAGGAGCACCACTAAACATGTTGAATCCCCAATA
>SL2.50ch12:5160367-5160407
GCCACTACCAGTGTCAACTCTAAAGTCTGCAACAACAAAG
>SL2.50ch12:5214125-5214165
GCCGTCCTGATCAAGACTATCTCAAGTATAGATGGCAACC
>SL2.50ch12:5261824-5261864
CGAGACTTCTCTGAGAGGGTTCGCAGTGGTTCCTGGGTAA
>SL2.50ch12:5276901-5276941
GTTAATGACGACGGCGCTGCCATGGAAAAACCCAGAAATG
>SL2.50ch12:5352669-5352709
CCGCTGACCCACCGGATTATGATGGAGTCACCGGAATCTT
>SL2.50ch12:5441258-5441298
AGATCATGAAAAAATCTATCAACAATGGTTTAGTTTAGCC
>SL2.50ch12:5553322-5553362
AGACTTCTGGATCCAAGAATATAATAAAGCAGGAAAGCTC
>SL2.50ch12:5569964-5570004
TCGGAGTGGAAATGTTTGGATTTTAGTTCAGGAAATTGAG
>SL2.50ch12:5657947-5657987
TTACTACCAAGATCCACAAAGATCTTATGCTACGTGAAAG
>SL2.50ch12:5709737-5709777
AAAAGTCTCTGCACGAAATTGTTATCCTGTGAGCACCAAG
>SL2.50ch12:5814819-5814859
AGATACTTCTACTAGGTTATATAGACGCATGCAACCTCCA
>SL2.50ch12:5861611-5861651
TTACTTTCACTTATGAAAGCAAATCTGTTGTAATCTTTTG
>SL2.50ch12:5904795-5904835
CACCATTTTCTCTACTTCCTTTGCTCCATCATCTTCCATC
>SL2.50ch12:6258811-6258851
AATAACTATGGCAACTTCCACATCACACAAAATAGAAAGC
>SL2.50ch12:6329756-6329796
CCTAAAACCTAGAATTTCTCATCACCATGACTATAACACG
>SL2.50ch12:6452984-6453024
ATGTAACTCCAATTCTAGTCATCACTATTTTCTTTTACTC
>SL2.50ch12:6680936-6680976
GTGCTTTTTCTGCTTTCATATTTCTGTTGAACCTCAAAGT
>SL2.50ch12:6737454-6737494
CGAATTCGGTGATATGTTGGAATCAGCTGCAATGATTTTG
>SL2.50ch12:6804810-6804850
AATGCCAAACTTCTTTTTAATGCTTTTGAGCCGTAAACTC
>SL2.50ch12:6827865-6827905
TTAAGCATATGATGCTTGGTCCTTGTGGTAGTTTAAATTC
>SL2.50ch12:6985892-6985932
CTTCAAACTGTTTTGGGCAATTATACCAAAGATTTTGAAG
>SL2.50ch12:7167046-7167086
CAAGAAGAACAAGTTTTGGTCACCACCAGATTTGCCATTG
>SL2.50ch12:7205491-7205531
GCCAGAGAACAAGTCAGAGAGCTTCATACATTTCCAGCAG
>SL2.50ch12:7243962-7244002
TCCTCTTCTTTAATCAAATAGCAACATTTCTGAGTTCTTC
>SL2.50ch12:7339951-7339991
TGACATCAAGCCTGGCAATATTCTCCTTGTGGGCATGGAC
>SL2.50ch12:7455106-7455146
TAGTGTTTATCGCGGGGAAGGAATGGTGGAGGATATGGAG
>SL2.50ch12:7568761-7568801
ATAAGAGAGAGTGTCCTAGAGTCCTATCAGTAATGATGTC
>SL2.50ch12:7604444-7604484
CAATAAATCAACTAAGACACACCTCGTGAGAGCGATAAAC
>SL2.50ch12:7759308-7759348
CTGCCAACAATGGCTGAAAGGGTAGCAATAACAAAGACAG
>SL2.50ch12:8972630-8972670
TCAACTTCAGTCTGCTCTCTAATTGCTGTCTTACGTTTAC
>SL2.50ch12:9129343-9129383
TTATAGTGTCCTGGATACTTCCACTTGTTTTAAAGTGCTG
>SL2.50ch12:9245230-9245270
TTAAGATTCTCAACTCTGACATTGCTGCTGTAACCAATTC
>SL2.50ch12:9547273-9547313
ACTTCTTAAAGAAAAGTACAATGCCGCATCGTACTAGAAC
>SL2.50ch12:9916518-9916558
TATGAAGGGTAAGGGGATTATGCCCGATGTAGTAACTTAT
>SL2.50ch12:10200659-10200699
ACTCCAATTACCGAATGTCATTTATGAAAAGCTTATTACG
>SL2.50ch12:10262973-10263013
AATTAAGTAGAGAAGAGAGAATACAAGAACCCCTGGCTAC
>SL2.50ch12:10282760-10282800
CTGCACACTCCTCACTCCCATGTTCTCTCTTCCATATAGC
>SL2.50ch12:10408002-10408042
ACAAACTCCCAACATTTTGGTTGAAAGAAGAGAGCTCAAC
>SL2.50ch12:10579805-10579845
TCTCCTAGAGGGTCTTCAGGAGATAAAGGTAGTCCGAGTC
>SL2.50ch12:10628180-10628220
AGGCGAATTGGCCGCAAAGATTAATGTCTCTCGCAGGTTA
>SL2.50ch12:10742036-10742076
TGAAAAAGGCAGATATTGATCGTGAAAGCACCGCCCGAAG
>SL2.50ch12:11253651-11253691
TTGGATCAAGTAATGTGATGCAGTGATCTGCAATATACCG
>SL2.50ch12:11917694-11917734
CAATTGAGGGTTAAGATGATTACACCAACGCTCTTTACAC
>SL2.50ch12:11999324-11999364
AATGAAATTCTTAGGACGTGACTAACTATTTTGAGTATTG
>SL2.50ch12:12394836-12394876
CTATAAGAATACTTCCCGTATAAGTGTAGATTTCGTTGAG
>SL2.50ch12:12755958-12755998
AAAGTATAAAACCAAATTCATACCCCAAAGGTACGTGTTC
>SL2.50ch12:14337134-14337174
GAAAACAATGGCGATTGTGGAGGAAGGTAAGGAGTTTGAG
>SL2.50ch12:14389862-14389902
AGAACATGAGGGTTCTTAACAAGTAAAGGGTGATTAGATT
>SL2.50ch12:14640390-14640430
TTCTCGGAATGGCGTTCTGGGATTTCAATACCAACCAAGG
>SL2.50ch12:14910604-14910644
TCCTCTCTCTCGTCCCTCTTTTTATATCCGTTTCTTTATG
>SL2.50ch12:15379671-15379711
ATTAGATTGTGCCATTATGAAAAACTTGTGGGGGCTCAAC
>SL2.50ch12:15684871-15684911
TTGTCACCTTACTATGAAACGTCCTCCTTCTAAAACCTTG
>SL2.50ch12:16879336-16879376
GCACCACCAAATATACAAGAAAACCCACTGATCTTATGAC
>SL2.50ch12:17826550-17826590
TAACGACGTTTCAATGTTCTATTGTAATGTACACTAGATC
>SL2.50ch12:17864726-17864766
TCAGCAAGAAAGAGATCATCAATTGGAACTGGAATTGGAC
>SL2.50ch12:18816152-18816192
AAAGTTGCAAGGGTTAATGGATCAACATTGAGGCTGCAAG
>SL2.50ch12:18889181-18889221
AATTCAAACAAAAATTGACAGTAAATCGCAAACATAAAAC
>SL2.50ch12:20360910-20360950
ATAATCCTGGGTTCAAAACATGACCTACAACATGCAAAGG
>SL2.50ch12:23046069-23046109
TGCTCGCTATTGGAACTGAATGTGATATTGGTGAGCTTCC
>SL2.50ch12:24485317-24485357
TGAAATACTATGGGCAATCACATCTAATCCATTCACTATG
>SL2.50ch12:24534171-24534211
CTCTTCATGGTATAAGGCTATGGGCCTCATTCTAGGAGAT
>SL2.50ch12:25917208-25917248
TCAAGCTAGTCCAAGATGGTCACACAGGCCTAGAAAATTG
>SL2.50ch12:25938447-25938487
AACCCTACAAGAAAGGCAATCTTTAGGTTTATTCTTTAGC
>SL2.50ch12:27684429-27684469
TACCTGGAATGGCAACCAATGACATTAAATAGATCGGTAT
>SL2.50ch12:27933522-27933562
ACCAACATATGTTGTACGAACTGCGAAGCGAAGAAAAGTG
>SL2.50ch12:29669510-29669550
CAAGGAAGATATTGTCATTGTCGATGATGCTGATGCCAAC
>SL2.50ch12:29763187-29763227
ATGGTAGTCTGAACGGTAGCCGAGTAGCCAAATGATAATG
>SL2.50ch12:29964094-29964134
TCCTGGTCAGTCTTGTTTCTATTCACTAATCCTTTTTCAC
>SL2.50ch12:31648151-31648191
ATCGGATTTCTCCACGACTTCCACACTAACTTCAAGCAAC
>SL2.50ch12:33481714-33481754
TCATATAGTAATACCAGAAGTAGATGAAGTTACAGGCAAG
>SL2.50ch12:35363808-35363848
AAATTGACCATCACTACCTCCAACACCATCATGGAAAACC
>SL2.50ch12:35500170-35500210
ACAAGGCTAGTGTCTCCTTGAATTTTGAACCTCTGACCAC
>SL2.50ch12:36638804-36638844
GGCAATAAATCACATATTGAACACATTGATGATATGCTAC
>SL2.50ch12:36677506-36677546
TGTTTCGTGAGTATAAACATAAGTAGATGGCTGGGTATGC
>SL2.50ch12:36717010-36717050
CTCGGTGAGTGATAGCTATGCATTTGTTGCAGTTGTGGAG
>SL2.50ch12:36887133-36887173
ACTCATATGTTGATAACTTTAGGCTCTGATTCGGAAATGG
>SL2.50ch12:36967855-36967895
GGTATCAGAGAGTTATCACTCAATATACTACTTCCTGTTG
>SL2.50ch12:37103934-37103974
CCTTGTGATGCACAGCCCTGGCATGAAGATCGTAGAATCG
>SL2.50ch12:37322061-37322101
CCAAGATTTGGAATAGGGCTTGAGCTCCAATATAGCCTTC
>SL2.50ch12:37340038-37340078
TTCCCGTTCGGACTAAATGCAACAGAGAAAACAGGTCCTC
>SL2.50ch12:37461586-37461626
CTCGTTACCATACAACAGCTGATAGCGACTCAATAAAATG
>SL2.50ch12:37685046-37685086
AGGGAAATACGAGACACTGGTGCAGACTCTTTTTATGCTC
>SL2.50ch12:37715103-37715143
AGGAAAGTTCTTGTGGATATGTGGAGGAGAATTCAGTTGG
>SL2.50ch12:37839220-37839260
GAAGGACAAAAAGTGTTGATGCCAATGGGACGAATGACAC
>SL2.50ch12:37878886-37878926
CATTTCATCGATGTAAATGAGTCAAGTTACCTAACGTGAC
>SL2.50ch12:37922803-37922843
AGAAGGCACCTTGTATTCTTGTTTAGGCACCAAGGGTATC
>SL2.50ch12:38039666-38039706
ACATGTCTCATCATGTTACAAATAGGTCACAATCATCATC
>SL2.50ch12:38216335-38216375
CAACCAAATGAGGATTTCAGTGCTGGATAGACATAGACAA
>SL2.50ch12:38313424-38313464
TCAAACCTTTAAGAACAGTCTCATTATCATCTTCAAGTGT
>SL2.50ch12:38448267-38448307
TCCCAATCCTTGCCACTAAAAATGAGGAAACAGAACCAAG
>SL2.50ch12:38556203-38556243
ATATATTCCTGCACTAGCAGCAATACTGTCATTATCTTAT
>SL2.50ch12:38603409-38603449
TGCCCAAATTTGGGTCATATCTTATGGAAAGAATCAAAGC
>SL2.50ch12:38979709-38979749
CCTTGAGCTCCTTCAGGGCCTGCAACGTCACAAAGATGAG
>SL2.50ch12:39111853-39111893
GAATTCAAGGTAACAGCTTGTCAGCTTTGCATTCTCTTGG
>SL2.50ch12:39149219-39149259
AATAACTTGTATAAATTGTGTTAGTTTATTCCCCGTTCTG
>SL2.50ch12:39709166-39709206
GCAAAAGGAGGTGGTGCCCTCAGTGCGTAAGTTTCCTTGC
>SL2.50ch12:39994151-39994191
TGCTGCTGGCGACGATCATGGAAGATAATGCAAACAGAGG
>SL2.50ch12:40097593-40097633
GCTTCTTAGACACCCTCATGTGATGAAGAAACTACAAATC
>SL2.50ch12:40128035-40128075
TTATAGGTGCACCGGCCTCCGTCATTCCATAACCCTATTC
>SL2.50ch12:40178077-40178117
TGGAGAATCTGGCTGACTCCGCCGTATCCCAGACCTCCAC
>SL2.50ch12:40389175-40389215
CTTGATCATCATTTACCCCTAATTCTTGATCAACATTTTG
>SL2.50ch12:40487439-40487479
AAAAGAAACTTGCAATGGCAATCCCCATAAAAACTGTAGG
>SL2.50ch12:40656218-40656258
CATTATATCTTTAACTCATATTTATGCACACTGAAACTGG
>SL2.50ch12:42012515-42012555
TGGTTGTAACAATCGATCATCGTAATCTGTTGTGCTTATG
>SL2.50ch12:42357269-42357309
AAGATTGAGTATCTACATCATACTCGTCTTCAGATTCTTG
>SL2.50ch12:42382688-42382728
CAACATATCAACTATGTTTCAAATCCTAAGGGAGAAGAAG
>SL2.50ch12:42855357-42855397
TTTCCCTCCTAGTTTATTTCCATGCAGGTTAAGGCTGCTC
>SL2.50ch12:43040957-43040997
GAACACCGGCTTTTAATGCAAGAGAAAGAGGCAGGTCAAC
>SL2.50ch12:43415387-43415427
AGGAAGATTGCCTTCCTTCTTAGCTCGTTCAACAGTCTCG
>SL2.50ch12:43693374-43693414
TCTCAAATCAACATTTCGCGTGCTGAATTTGATTCATTCA
>SL2.50ch12:43908305-43908345
GAGCCATTTTTTTCTTAAAGACATTTTGGAAACCAATTGC
>SL2.50ch12:45548773-45548813
GAAGCTTCTCATGAAGTTCTTCAAATGTCATTGGAGTTTC
>SL2.50ch12:46188941-46188981
CTGGATAAATGTTTACTCACTTGTAACAACGACATCATAC
>SL2.50ch12:46416858-46416898
TTTTTGTATCAATTACACTCCACAGGTATTTGTGTCTCTG
>SL2.50ch12:47017511-47017551
GTTGGCAGGAGCAATATCTTCTTGGTTATGGTGAGGTTGC
>SL2.50ch12:47187223-47187263
TACCAAGGACAAAATTGTGTGTTGAAAGGTGCTGCCAAAT
>SL2.50ch12:47202251-47202291
ATGACTTTAGCTGCAAATGATATAGATTCGGAAGACATAG
>SL2.50ch12:47288976-47289016
CATAACTTAGAGTAGAAAAATGTGTGTAGTTGGACTAAGG
>SL2.50ch12:47502515-47502555
CTGGCAACGACGTTGGAGATAGGGTTCACAACTTCTTTGC
>SL2.50ch12:48111935-48111975
GCAAAACCTGATGAGGCCAAGCTTTGTCAAGCCATTACTA
>SL2.50ch12:48128714-48128754
TGAGCTCCACAAGCATAGTCGGTCACAAATTCAGATAAAG
>SL2.50ch12:48203149-48203189
AGCAGAAGTTCCTTCTTTTAAATTTTCCACATACATTCAA
>SL2.50ch12:48598711-48598751
CCTGTTTAGGCAGTGAGGCTACCTCTAAAACAAATGACAC
>SL2.50ch12:48796330-48796370
GCATGCGGAAAAAACGAGTAGGTATATAGAAAGCTGGCAC
>SL2.50ch12:49810994-49811034
AAGGGTGAGAATCTTGGATAGAACTTGAGTCCGAATTTGA
>SL2.50ch12:50480641-50480681
ATTCCCCAATCAGGAATTCTTCCTTGAATCTTATTGTTCG
>SL2.50ch12:51545313-51545353
GTATCGGGAGTGGTATATTCCCAGAGCCTTGAGATCTTTC
>SL2.50ch12:51692258-51692298
CTAAACTTCTCATTTTAGCATAAATTTCCGGTCTCTTTCC
>SL2.50ch12:51996290-51996330
ATAGGGTAGCTACGCCCTTGATTGGAGCCCGACTATATCT
>SL2.50ch12:52637637-52637677
ATTCCTCAAATTCAGCTGATCCTGCAGGTAGTCTAAAACG
>SL2.50ch12:53124055-53124095
TAGATTTCTCCAGCAGTCTAAGTATAGCAGCAGTGTTATC
>SL2.50ch12:53712261-53712301
TATGTAAATTGATTTTACAACTGATCAAACTACTTGAACG
>SL2.50ch12:53750746-53750786
TTTTCAACTTCTCAGTCCTAAACTCCAATTCACAAATCAC
>SL2.50ch12:53940241-53940281
CTCAAAATCGCACATAGTCAATTGCAATCGGAAGGGGTTC
>SL2.50ch12:54354233-54354273
CCAGAACTAAGGGATCTTTCTGTAGAAACCTCTATGAACA
>SL2.50ch12:54492760-54492800
AATACACAGTTAGTTATGGATAGACTTAGAGAGTGTTTGG
>SL2.50ch12:58236273-58236313
CAGATGAAGGTGAAGGACATGAGGAATGTCATCGCACCAC
>SL2.50ch12:58636413-58636453
TCAAGATTGACCCCACCACTCTGTCCAAAATTAACAAAAG
>SL2.50ch12:58918797-58918837
TGAGTCCTAAAACTACTTTGACCACATATGAACCATTTAC
>SL2.50ch12:59212802-59212842
TTACATTTGGTCCTTTCTTTGCATCATCTTTTGCTATCTC
>SL2.50ch12:59324460-59324500
GCGCTGAGTCAACAATACTACTGTCTATTTCCTTTGGAAC
>SL2.50ch12:60650046-60650086
TCAGGTTAGCCTTTTTGATGTCTCCCTTCAGCTTGGTCAC
>SL2.50ch12:60731350-60731390
TCAGGCAAACCCCGGGCGTGTTGCGCCAGGCCTCAAGTTC
>SL2.50ch12:61513305-61513345
CTCTGATCCAAGCCTCTTATGCCGATCATGCACGTGTTGG
>SL2.50ch12:61805674-61805714
TATGCATATTCACATGAGCTATTCGTCTTTCGCTGCACTC
>SL2.50ch12:61820961-61821001
CTTTTTTTCTATCGACGTATCCTATTACCGTCACCTTTTC
>SL2.50ch12:61841927-61841967
CTACTGCACATTCAGTTGCCATTCTCGAGACTTCGTACCC
>SL2.50ch12:61861308-61861348
AGATTAGAGAGATGATTGCGGAAATACGAACAGACTGACG
>SL2.50ch12:61900946-61900986
TGTTTGTTATATCAAGACATGGATCTTTCACGAAGTGTTG
>SL2.50ch12:61916086-61916126
CAGTTGAATCAGAATCTTTTCAAGAACCAATGCCTCACTA
>SL2.50ch12:61946391-61946431
GACAAAAATCCAGATATCAAACTTTTTAGTCTTTTAGCAC
>SL2.50ch12:62093183-62093223
GCAGCTTCTTCTGCGAGAAAAAGAGATAAAGAAAGGTGGA
>SL2.50ch12:62169880-62169920
CAGGAAGAGATGTGTTACGAAATACCTTACGGATTCACTC
>SL2.50ch12:62194930-62194970
TCATAAGACCAATCATTTTATATAGAAAAGTTGCATCGAG
>SL2.50ch12:62246682-62246722
ATAACTTTTTCTTTCTTTCTACGAATCAGAGCGACAAATG
>SL2.50ch12:62280989-62281029
GATCTTCATGGAACAATTCTCTTTTCTCTTCGTAAAAAGG
>SL2.50ch12:62297900-62297940
CATATTAGAGGTCTAGCTGATCGGTTCATGAAGGAAGGTG
>SL2.50ch12:62445077-62445117
GGAGGAGGAGGAGGAGGAGGATTGTTTTGGGGTGTTAATC
>SL2.50ch12:62479086-62479126
CTTAGCTGAAAAAGTTTTGATCTTTTAAGTTCAGCATGTA
>SL2.50ch12:62524280-62524320
TAAAGTTTACTTCTTTTTGTAAATCCCTTGTTTCCTCTTC
>SL2.50ch12:62549167-62549207
AACTGGGTTGTCATCTTCTTCCTCTGTTAAAATTGGTGAG
>SL2.50ch12:62591480-62591520
CTTTCAAAAGTCTTATTCGAGGTCTAAAATACCGAAATTG
>SL2.50ch12:62625815-62625855
TTACGACTTTAAGATGCACCTGTCAAATCACAAATGCTAA
>SL2.50ch12:62659122-62659162
CAAAAAATATCGATCCTCCAATACCTATCCAAAGTACTCG
>SL2.50ch12:62786563-62786603
TAAATGGGTTGCCCATTACACCAGCGTTACTAAACATTAT
>SL2.50ch12:62817730-62817770
GTAATGCGAGACCTGGCATTGTCTCTTTTGATACCGTCTA
>SL2.50ch12:62855573-62855613
TACTAGCTTCAGGCTAGAGCAAATGTTGGTCAGTTGTTAC
>SL2.50ch12:62906997-62907037
CTCAAGCTCCCAAAACTCACACTCAAACTCCGATCCAAAC
>SL2.50ch12:62975922-62975962
GAGTTATCGAAGACCCATGGCTCGTGCAAGAAAAGTTCAC
>SL2.50ch12:63000461-63000501
TGCTCGGATCCTCCGAAAATGCATAACTTGTAAAGGACAC
>SL2.50ch12:63061518-63061558
TTACGAATCATTTTCTTCAACGAGTCAACCCAATATGAGC
>SL2.50ch12:63108907-63108947
GTTACTACTCAGTATGCTTTGTTATGTTTCACTTCCTCTG
>SL2.50ch12:63125578-63125618
CATTATTATCAATTTCCATTCCAATACCCCATTTAGTCTC
>SL2.50ch12:63156787-63156827
GCAGTTTCTTATATCCATGTTCTCATCATTGTTTTGTATC
>SL2.50ch12:63207620-63207660
AATGAGTCCCACTTTGGTAAATTCAAAGCTTCCCTCCTTC
>SL2.50ch12:63452232-63452272
AGTGTAACATTAGTAACAGTACCCGACCCGTTTAGAATAC
>SL2.50ch12:63467906-63467946
AAGTTATATAAGCATTGGCAATACAACATTTGGTTTTCAG
>SL2.50ch12:63487199-63487239
ATGTGCCTCCGTGGGAACCTCTTCCCCCCCTTCTACCACC
>SL2.50ch12:63503991-63504031
TGGCACATTATCTTCAATTCAGGAAAAGGACTAAAGTGAC
>SL2.50ch12:63519702-63519742
CGATTGGAATGACCAGCAGAGAGGTGCTATAAATTGTCAG
>SL2.50ch12:63550003-63550043
AGCAACATGCAAATCGAGATTGGAAGAAGGAATCGCTCTG
>SL2.50ch12:63608038-63608078
CATCAGATGATGATTCAATTGTTTCATCAAATCCCAAGTC
>SL2.50ch12:63646190-63646230
TGTAGGTCTAGCTAGGTAATCAATCCTTTTTATCCCCTTC
>SL2.50ch12:63678489-63678529
TAACAGACTGAACAGAAGATGAGCAATAACGTGTAAAAAG
>SL2.50ch12:63773959-63773999
ACAGTCTGGTACAAATCGCGCCAAACAAAAGGTAAAAATC
>SL2.50ch12:63811067-63811107
TCGCACCAACAAAAATGGCGATTTCAGATAAAGTAACAGC
>SL2.50ch12:63830535-63830575
TCAGCAGCTGCAACAACCCAATAAGAAGAGAGTTGTGTTG
>SL2.50ch12:63898266-63898306
TTGGCCATCGTAAGAACCTGTTGCAAGCAGGGTACCCTCT
>SL2.50ch12:63939099-63939139
GAGGGAACTAAAAAGGGAACACCCCATCGTTCTCGTAAAA
>SL2.50ch12:64082896-64082936
GTTCTTGGGTGGTAATCCAGTTCTGACTTTGCCTTATTAC
>SL2.50ch12:64153598-64153638
CAACTCCTCTGAGGTCAAGTTTTTCTGCAATCTCTTATAC
>SL2.50ch12:64234269-64234309
ACTTGCTTGACATTTCCGAAGTTTCTTGACTAAGTTGCTG
>SL2.50ch12:64403988-64404028
GCTTGAAATTTAATCTTTCGATGCATATTCTATTCTTGTG
>SL2.50ch12:64492592-64492632
GTTCAAAATAGTCTCTTCCATTTATTGTGAATCTAACTCC
>SL2.50ch12:64648673-64648713
CTGGTACCTTTCCTTGTCCTTCACCCCATACTCTTGATAG
>SL2.50ch12:64666234-64666274
TGTTGATATTACCAAAACTTGCAAGTTCCCGCATGATATG
>SL2.50ch12:64704749-64704789
CTCCTTTTGCTTGATCAATTTCTTCCCTGTGTAAATGAAC
>SL2.50ch12:64744989-64745029
CTACGCCGGTGAAATCGCCGCCATGAATCTCCGTATCGTC
>SL2.50ch12:64760321-64760361
CCTACGACATCTGCCCACCCGTAGTGAGGCTCAGCCCTTC
>SL2.50ch12:64775460-64775500
ATTATTGGCACGAAAACTACTACTCGAAGGTTAACTAAAG
>SL2.50ch12:64801894-64801934
GTTGGACCTAGAGGTATTTTGATGTTAGACGTTGAGCTTG
>SL2.50ch12:64817507-64817547
TCATCACTTGTTTGTTTGCATTTATCCAACGTATTCTGAG
>SL2.50ch12:64835786-64835826
AAAAAATGTTGTCGCACTTGTGTCAGATCCTCCAAAATGG
>SL2.50ch12:64850851-64850891
ACCACCAATGTCAGACAGCATAAATGAACCAGAGAGAGAC
>SL2.50ch12:64903075-64903115
GGATACCGATCACAGATGGAAAGCTAAACATGGGAACCTG
>SL2.50ch12:65063751-65063791
GCCCCGGATAACCATATGAACTTGTAACTGAAGGAGTAAC
>SL2.50ch12:65209688-65209728
ACAATTAAGATGTAACCAGAATTTAACAGAACCAACTAAC
>SL2.50ch12:65314085-65314125
AATCCACCGGCTCCGGCAAGTGTCACTGCAAAAAGAGGTA
>SL2.50ch12:65345522-65345562
TACCAGTTCCTTACGTAAAGAGTCACAAGTTTTAAAACAG
>SL2.50ch12:65425449-65425489
TTGATTCATTTTTCTGGTTGTTAGTGAATGTAGTTCTCTC
>SL2.50ch12:65440471-65440511
GTATCGTTGCATTGTTCGATATGGTTACAAGGACGCACAG
>SL2.50ch12:65501507-65501547
ACAGCAACAACCGTTGCATTATTGATGGCGTTGTTAAGAC
>SL2.50ch12:65557622-65557662
ACGGCCCTCCCGACACCGTCACAAGGTTCGTTCTACATTC
>SL2.50ch12:65573271-65573311
AGGAGGAGGCTCCTTTCCGACTATTTGAATGTCTCTGCTC
>SL2.50ch12:65588362-65588402
TCCATTCCACATAATGATGAAACCCCACCTCAAAGTTATG
>SL2.50ch12:65694260-65694300
ACGTAGTTTTCCTTTTTGTTAATGGAACTCCAGCGTAAAA
>SL2.50ch12:65711131-65711171
CGCTTTGATGGTCCTCCAGGGAATAGCTTTATTATCCATC
>SL2.50ch12:65730886-65730926
CAAGGCCTTTAGGTTTTCAACCACCTACAGATGGTGTAGC
>SL2.50ch12:65750312-65750352
TTTGATTATAATCCAGTTGTGCAATCTCTTGATTTGAGTT
>SL2.50ch12:65765637-65765677
GAGACTTTGTTAGTGCCACAAGACCTTCTCAAAAAGTGAG
>SL2.50ch12:65811890-65811930
AACTCTGTTTAACAGATCACCATAGATACACAACACGTCG
>SL2.50ch12:65847323-65847363
TAATTTAATTAATCAATTTAATCACCACCACCAGCACCAA
>SL2.50ch12:65894456-65894496
GGATTCAGCTATCCCATGTGCATACCAGGGCTGCAGAAAA
>SL2.50ch12:65925494-65925534
GGAGGAGTTACGACCACCCCTGTTCTATATTCACCACCAC
>SL2.50ch12:65940887-65940927
ACTTGATTTGATTCATGGTGTTGAAATTAACTTGATCTTG
>SL2.50ch12:65971809-65971849
TCTCCAGAACTCAATGAGCAACTTTAGATGAAAGAGACTG
>SL2.50ch12:66023082-66023122
CTGCATTTAAATATTGAATTGGCTTTGCTAGGACAGATGG
>SL2.50ch12:66083666-66083706
AACAAAAACTGATTTTTCTTGTCTTCTTTATTTTTTGTCA
>SL2.50ch12:66115602-66115642
CCTCCGGTTTTGGAGGAGGACTAAATGGATCATGAAGTTG
>SL2.50ch12:66182533-66182573
AGGTGGTGTAATTTTTCAGCGAAATGAGACTTAACAATGG
>SL2.50ch12:66197620-66197660
CCTAAGAATCCATTGGGGCTAAGGCGCTAAACAACGATTT
>SL2.50ch12:66227813-66227853
AGAGAGCATATTTGATGGTTTCTCTGTGTCGATACCTAAG
>SL2.50ch12:66291358-66291398
ATTGCTCAAAAAATGGCGAATTTGGACTTACAAATGAACC
>SL2.50ch12:66307248-66307288
AGGAATATCCAATACCCCGAGAGGTGATGTACTAACCAAC
>SL2.50ch12:66322434-66322474
TTGAGTAAACATCACAAAGACCAAGGAATGCCAGATTGTG
>SL2.50ch12:66438420-66438460
TCGAGCGTGAAAGAGTTCTTACCAGTAAATTTTTCTACCA
>SL2.50ch12:66487150-66487190
GTAGTGACTGCATATACAGGAGAAAATGTTAGAAGGGTTC
>SL2.50ch12:66502607-66502647
TTTCAGAATAACTTTTTGGACCATTTGGTTCTCGGTGGTC
>SL2.50ch12:66590844-66590884
ATCACATTCCCATTTAAATTTCACCGGAATTTTCATTTTC
>SL2.50ch12:66661726-66661766
AAGTTCCAATACTATCAAACCTATCAAGAATTCCATCAAC
>SL2.50ch12:66692222-66692262
AACTATTAGGCATTACCTTGGTTTATTAGACTGTGAACTC
>SL2.50ch12:66757566-66757606
TACAAATGGTAATTTGCATGTCTCAATGTGCTAAATCCAC
>SL2.50ch12:66789828-66789868
AAAACACAGAGATGTGTATGTATACGCGTGCACATAACAC
>SL2.50ch12:66885240-66885280
AAAGTTTTCAGAATAGGACATCTTGGAAACTTGAATGAGG
>SL2.50ch12:66919764-66919804
AGAAATAACTTGAAGGGAGCAATTCCGCAATGTTTGGGTA
>SL2.50ch12:66949562-66949602
GCGCTTCTCAAGTCCAGAGGTAATATCAGTGTTTACCAAC
>SL2.50ch12:66967811-66967851
AATGCATGGAATAGCTCAACAGACTAATTTGGAGTACTTG
>SL2.50ch12:67003333-67003373
AATGAAACGAGGAGGAAACGAGATATATGTTGGTCCATTG
>SL2.50ch12:67018851-67018891
TGCAGAATCAAGTCCAACCTTAGATGTTGTTTCATGACTA
